# Supplementary material for: BootCellNet, a resampling-based procedure, promotes unsupervised identification of cell populations via robust inference of gene regulatory networks
Source: PLoS Comput Biol. 2024 Sep 30;20(9):e1012480. doi: 10.1371/journal.pcbi.1012480 (PMC11466406; doi:10.1371/journal.pcbi.1012480)
Supplement: S1 Table — The output of FindAllMarkers function in Seurat was printed as a table. (XLSX) [file pcbi.1012480.s003.xlsx]

## Sheet: S1_Table
p_val	avg_log2FC	p_val_adj	cluster	gene
6.40525456721591e-84	3.42868	2.14819427675287e-79	1	ADTRP
2.36801545156509e-78	2.51772	7.941850221459e-74	1	NOG
8.72747648184953e-135	2.46346	2.9270210624827e-130	1	FHIT
2.314297228683e-110	2.20353	7.76169004555703e-106	1	TSHZ2
3.08389446337375e-36	2.17147	1.03427652512629e-31	1	AK5
7.57069696241506e-106	2.07258	2.53906034725476e-101	1	CD40LG
2.24750341749369e-47	2.06675	7.53767696159035e-43	1	AC005842.1
8.03731797050941e-26	2.0618	2.69555570094944e-21	1	KRT73-AS1
4.4307678161122e-23	2.05929	1.48599091016771e-18	1	CMTM8
1.84159611077501e-28	2.03976	6.17634503631722e-24	1	ANK3
2.41320321195053e-80	1.93532	8.09340093223967e-76	1	EPHX2
1.04465112524328e-60	1.84862	3.50355094384092e-56	1	CHRM3-AS2
3.33399222815071e-30	1.81997	1.11815431347718e-25	1	TCEA3
2.34438388997386e-128	1.79619	7.86259469019435e-124	1	MAL
1.04673247351318e-19	1.76196	3.51053136966849e-15	1	MDS2
2.21587048061658e-95	1.74403	7.43158641789188e-91	1	TRAT1
1.26787474913669e-119	1.72547	4.25219833365465e-115	1	RGCC
4.30914522779028e-16	1.68041	1.4452011264963e-11	1	OLFM2
2.32195052671102e-51	1.66959	7.78735767648344e-47	1	LRRN3
2.43155798856816e-22	1.6361	8.15495918205991e-18	1	FBLN5
1.60490083859346e-166	1.60582	5.38251643247476e-162	1	LEF1
2.11762626582656e-31	1.55647	7.10209497032913e-27	1	AL445686.2
4.5483688554297e-45	1.55226	1.52543194673401e-40	1	LINC02273
2.37487331742822e-205	1.54648	7.96485013199078e-201	1	CCR7
4.21380720064114e-103	1.54105	1.41322665895103e-98	1	CAMK4
5.70800522876203e-29	1.54033	1.91435079362221e-24	1	MAN1C1
1.17272809063785e-124	1.52617	3.9330954703812e-120	1	TRABD2A
2.91543444538803e-15	1.51578	9.77778404294236e-11	1	GSTM3
7.28617852911685e-201	1.51266	2.44363855509521e-196	1	TCF7
1.56444059021957e-47	1.47414	5.24682085147839e-43	1	RETREG1
3.704990393319e-35	1.4664	1.24257967811133e-30	1	MLLT3
4.3374127561572e-40	1.45759	1.45468149016e-35	1	ITGA6
7.73111437180143e-53	1.44509	2.59286113801476e-48	1	LINC01550
7.24096421320323e-20	1.44434	2.4284745778241e-15	1	PLEKHB1
1.93451313454979e-12	1.40998	6.48797015065309e-08	1	AC013264.1
3.73762472361157e-81	1.4009	1.25352457980485e-76	1	OXNAD1
5.95760827145239e-83	1.38682	1.9980626620797e-78	1	PRKCA
4.01509772716868e-23	1.38143	1.34658347573783e-18	1	APBB1
1.31692203582097e-26	1.37425	4.41669312373636e-22	1	CSGALNACT1
3.08690776736478e-150	1.35188	1.0352871270188e-145	1	PIK3IP1
1.66633912888133e-09	1.30711	5.58856817044222e-05	1	ATP10A
8.37585145124895e-35	1.30286	2.80909305971987e-30	1	C20orf204
1.04557158224311e-15	1.29615	3.50663797252696e-11	1	LINC00243
1.49497580349765e-122	1.29019	5.01384984977041e-118	1	LINC00861
6.73432070893588e-30	1.28863	2.25855647936292e-25	1	CD5
5.05556328300702e-52	1.28598	1.69553481385489e-47	1	TMEM204
7.65012480033125e-82	1.27826	2.56569885553509e-77	1	TRBC1
7.41895160866485e-64	1.26393	2.48816799051402e-59	1	BEX3
6.62198742498139e-19	1.26383	2.22088214259026e-14	1	CENPK
4.25002941410698e-13	1.2552	1.4253748649032e-08	1	SCML1
1.13994667660144e-82	1.25306	3.82315316398591e-78	1	LDLRAP1
8.36573597229956e-13	1.24244	2.80570053038983e-08	1	PLAG1
2.33458735717668e-163	1.23787	7.82973907849916e-159	1	CD3G
1.50103262836221e-56	1.219	5.03416322900118e-52	1	IL6ST
3.03680221463429e-118	1.20957	1.01848272674405e-113	1	CD27
3.0635417796782e-16	1.2085	1.02745064206847e-11	1	FBXO32
2.19777692963711e-32	1.1963	7.37090426661695e-28	1	GIMAP5
1.776538852433e-176	1.19589	5.95815600328981e-172	1	CD3E
5.37764298555493e-92	1.1921	1.80355390449541e-87	1	RCAN3
1.99321581256965e-16	1.18219	6.68484719219608e-12	1	UBASH3A
2.12141415243429e-203	1.18109	7.11479878443412e-199	1	LDHB
4.20999631667717e-14	1.16958	1.41194856468719e-09	1	LMO7
1.78576590540823e-46	1.1658	5.9891016935581e-42	1	TESPA1
1.0218683749821e-66	1.15728	3.42714215601496e-62	1	SATB1
2.9902472809154e-12	1.15577	1.00286913307341e-07	1	CDR2
3.81160116581191e-42	1.15339	1.27833479899e-37	1	ITK
3.80422485049578e-42	1.15064	1.27586093035927e-37	1	SH3YL1
8.90488294617772e-13	1.14393	2.98651964248909e-08	1	BBC3
3.7327639882227e-22	1.14257	1.25189438637013e-17	1	RNF157
4.92455850626335e-13	1.14175	1.6515984318306e-08	1	AP3M2
2.67432957303609e-12	1.14138	8.96916652204845e-08	1	PRAG1
8.56926595520036e-53	1.13955	2.8739604160551e-48	1	SUSD3
1.5063167025308e-89	1.1367	5.05188495694779e-85	1	BCL11B
4.36751992131024e-51	1.11821	1.46477883120903e-46	1	CD6
7.72223265949926e-150	1.10838	2.58988238934286e-145	1	CD3D
1.14431099256072e-09	1.10419	3.83779020685014e-05	1	B4GALT4
1.80973581534947e-10	1.10086	6.06949197751907e-06	1	MAST4
3.88251110971884e-13	1.09575	1.3021165759775e-08	1	HSBP1L1
1.79881174380116e-29	1.09451	6.03285482636034e-25	1	TMIGD2
1.30907438113507e-20	1.09337	4.3903736594508e-16	1	BNIP3
1.44068060803517e-121	1.09087	4.83175462322835e-117	1	NOSIP
1.99430865665241e-11	1.08725	6.68851237268086e-07	1	AL118516.1
9.91957309998909e-46	1.08468	3.32682642627434e-41	1	APBA2
2.91188804655591e-88	1.08413	9.7658901305392e-84	1	LEPROTL1
2.35295324592568e-17	1.08065	7.89133459618553e-13	1	C11orf1
3.79745301133984e-11	1.07728	1.27358979094316e-06	1	MAGEH1
1.13022859830455e-42	1.07423	3.7905606729938e-38	1	ABLIM1
4.4203425436376e-11	1.07389	1.48249448228518e-06	1	GRAP
2.22492401307354e-40	1.07152	7.46195015504603e-36	1	FAM102A
2.02111815477306e-12	1.06635	6.77842606747788e-08	1	LINC00954
5.99402491533233e-11	1.06147	2.01027607610416e-06	1	SAMD10
4.44023745510835e-13	1.06112	1.48916683769424e-08	1	SLC8B1
1.23859980442654e-40	1.05493	4.15401602408574e-36	1	STMN1
5.20513214691952e-147	1.05033	1.74569721943387e-142	1	TRAC
9.60228066351375e-163	1.04967	3.22041288892924e-158	1	GIMAP7
3.35338707852619e-48	1.04796	1.12465895839612e-43	1	FLT3LG
1.21417484154284e-27	1.04475	4.07209958356639e-23	1	PIM2
5.23085269997558e-09	1.04248	0.000175432	1	HOXB2
4.96479298474629e-189	1.03984	1.66509227122421e-184	1	SARAF
8.39238639070244e-66	1.03982	2.81463854771378e-61	1	TXK
1.75631765344887e-23	1.03425	5.89033814613681e-19	1	AKTIP
3.54978591843513e-27	1.02807	1.19052720132478e-22	1	SELENOM
8.46080919739994e-33	1.02219	2.83758618862399e-28	1	CD28
1.68173457846897e-35	1.02176	5.64020142926924e-31	1	IPCEF1
1.32307167028854e-47	1.01372	4.43731776781372e-43	1	THEM4
7.20863827436846e-87	1.01088	2.41763310445769e-82	1	TRBC2
1.99213268878182e-17	1.00697	6.68121461163648e-13	1	TBC1D4
3.32790455857315e-45	3.44963	1.11611263085426e-40	2	REG4
1.06249606195759e-47	3.42891	3.56339929259337e-43	2	CD8B2
5.47444651322716e-42	3.3867	1.83601987160612e-37	2	CD248
3.14882968654507e-296	3.38606	1.05605450027349e-291	2	CD8B
8.5403060806106e-134	3.23253	2.86424785331518e-129	2	LINC02446
2.62652915497668e-203	2.66676	8.8088534799608e-199	2	CD8A
4.73877967502398e-59	2.22884	1.58929192740954e-54	2	CRTAM
5.58019180675655e-90	2.04649	1.87148472815001e-85	2	NELL2
1.17559887444623e-19	1.75604	3.94272350511777e-15	2	EPHA1
1.22862708401252e-17	1.72502	4.12056951436119e-13	2	CEP41
6.68314332474743e-59	1.71754	2.24139260825379e-54	2	LRRN3
6.81882458042448e-45	1.68781	2.28689738778276e-40	2	CARS
5.96616421010764e-53	1.67056	2.0009321527859e-48	2	THEMIS
2.2927774952572e-15	1.61259	7.68951716359361e-11	2	RASGRF2
8.95801854146538e-43	1.56503	3.00434025843666e-38	2	C20orf204
1.2751078955528e-17	1.55216	4.27645686010497e-13	2	CLEC11A
8.33061529300543e-14	1.50641	2.79392175696816e-09	2	C2orf40
1.78173831041889e-22	1.49361	5.97559394548288e-18	2	KRT73-AS1
8.47044688319972e-27	1.4733	2.84081847568752e-22	2	RUNX2
7.18269113926431e-20	1.4343	2.40893095428646e-15	2	LTA
1.7992542980876e-23	1.41064	6.03433906492619e-19	2	NSG1
4.26498900056395e-33	1.39155	1.43039201100914e-28	2	PASK
3.30784703350251e-44	1.34598	1.10938573809607e-39	2	PDE3B
5.23812229903349e-12	1.33554	1.75676145664985e-07	2	HAGHL
4.11673672783202e-27	1.322	1.3806711637803e-22	2	SIRPG
2.87479801209985e-48	1.31257	9.64149757298046e-44	2	APBA2
3.60289773026896e-13	1.29638	1.2083398407776e-08	2	SREBF1
1.36760485568663e-33	1.29617	4.5866731650018e-29	2	RNF157
3.47569879650895e-12	1.28862	1.16567986237317e-07	2	SLC27A5
3.38021612922631e-56	1.26518	1.13365688541992e-51	2	OXNAD1
4.29471511287966e-88	1.26303	1.44036155455758e-83	2	LEF1
2.13688776631399e-14	1.2366	7.16669419066387e-10	2	PLCG1
1.09931757532645e-23	1.21131	3.68689128412986e-19	2	MT1F
5.10279527862131e-08	1.19384	0.00171138	2	MTA3
1.14610264137486e-22	1.18261	3.84379903864299e-18	2	TSPAN32
1.54072711278454e-15	1.18178	5.16729059085679e-11	2	PLAG1
1.20381358482354e-11	1.17037	4.03735000078117e-07	2	PRKAR1B
2.80401060941843e-11	1.16962	9.40409078186752e-07	2	SLA2
7.61823788882279e-11	1.16044	2.55500462315339e-06	2	SCCPDH
1.08503452710829e-64	1.15916	3.6389887970158e-60	2	TRABD2A
1.92570497431729e-09	1.15302	6.45842934286534e-05	2	AMIGO2
5.28139855386525e-12	1.14395	1.77127544699533e-07	2	HSD17B8
1.89578027085747e-14	1.14101	6.35806787240178e-10	2	TSGA10
3.35971596656126e-06	1.11629	0.112678	2	CYB5D2
2.20365864140439e-29	1.10421	7.39063035154203e-25	2	LINC01550
1.549065326931e-14	1.09142	5.1952552934612e-10	2	SLC16A10
3.83168532449435e-06	1.08965	0.128507	2	PDCD4-AS1
3.19086320791246e-12	1.06083	1.07015170266968e-07	2	UBASH3A
1.78012675759657e-13	1.05304	5.97018911962738e-09	2	AL359220.1
2.31474864804272e-08	1.05186	0.00077632	2	FXYD7
3.66061350641127e-09	1.04178	0.00012277	2	C10orf143
1.52086536903818e-21	1.03634	5.10067827468025e-17	2	RGL4
3.74362381866832e-15	1.0342	1.25553655630498e-10	2	USP11
1.18269114438577e-12	1.03364	3.96650956004099e-08	2	SAMD10
6.39522407463413e-09	1.02448	0.000214483	2	RAB33A
1.84665215856615e-46	1.01961	6.19330200939914e-42	2	LDLRAP1
1.85989239509805e-07	1.01115	0.00623771	2	MFGE8
6.66558955564067e-20	1.01001	2.23550542517077e-15	2	PGGHG
3.68719629202982e-25	1.0096	1.23661189242096e-20	2	PCED1B
6.23477149311082e-48	1.00683	2.09101766335951e-43	2	NUCB2
6.2862033189284e-10	1.00112	2.10826686910221e-05	2	LCLAT1
6.02285796989814e-118	4.39982	2.01994610594444e-113	3	TNFRSF4
2.34909860244983e-51	3.99118	7.87840689289624e-47	3	TTC39C-AS1
8.49938040794176e-29	3.57394	2.85052220121551e-24	3	RTKN2
6.92438308191348e-32	3.39748	2.32229959801214e-27	3	NCAPG2
1.00310684531823e-66	3.28838	3.36421973782829e-62	3	NPDC1
2.53368750393666e-83	2.7134	8.49748115070279e-79	3	MAF
4.67054302575517e-27	2.53626	1.56640671997777e-22	3	DUSP16
1.80528322098907e-52	2.32481	6.05455886655314e-48	3	PRDM1
6.37352168899026e-21	2.28503	2.13755170405355e-16	3	USP46
2.20198813962202e-103	2.25059	7.38502782266433e-99	3	ITGB1
1.06442618888614e-20	2.18981	3.56987255228634e-16	3	FBXL8
9.31188272672898e-18	2.17995	3.12301922889037e-13	3	LINC00426
7.85950127374055e-96	2.12	2.63591953718711e-91	3	AQP3
1.19485203580709e-19	2.11629	4.00729475768982e-15	3	FXYD1
1.72485202310147e-31	2.09815	5.78480871507772e-27	3	FUT7
2.07123121987134e-19	1.99447	6.94649526520449e-15	3	FAS
1.58496532554466e-21	1.97697	5.3156567088117e-17	3	HNRNPLL
3.5310952348658e-63	1.76804	1.18425871986929e-58	3	GPR183
1.42366190648824e-30	1.70925	4.77467730198026e-26	3	CRIP2
7.03695229951351e-14	1.70208	2.36005306221084e-09	3	TIGIT
1.73348962799553e-52	1.68512	5.8137775143714e-48	3	INPP4B
9.13553949475173e-31	1.64648	3.06387723574983e-26	3	GATA3
3.16730002643359e-19	1.62688	1.0622490828653e-14	3	GALM
1.23661302647097e-12	1.60936	4.14735276817833e-08	3	AGFG2
1.05817313947282e-52	1.60566	3.54890107516394e-48	3	OPTN
4.35781030769535e-11	1.59811	1.46152242099487e-06	3	FBXL16
1.28926723654652e-22	1.58151	4.32394445792971e-18	3	MFHAS1
5.02460250768965e-39	1.54406	1.68515118902896e-34	3	TRADD
1.72370519458529e-66	1.53903	5.78096248160014e-62	3	CRIP1
8.36591609352443e-20	1.53186	2.80576093944622e-15	3	SLAMF1
4.86248098299248e-11	1.48203	1.63077887207602e-06	3	SLC26A11
1.82273553853021e-09	1.48048	6.1130904491226e-05	3	FXYD7
1.59052644122521e-16	1.47396	5.33430757858111e-12	3	CCR6
1.23200170693503e-08	1.46205	0.000413189	3	CXCR3
2.55027269839447e-100	1.45947	8.55310457587539e-96	3	IL32
6.69803950089031e-21	1.45765	2.24638848780859e-16	3	HIVEP2
2.80976846993676e-20	1.45379	9.42340149447389e-16	3	TRIB2
1.30319374065664e-13	1.43812	4.37065116741424e-09	3	RNF214
7.44112599934536e-13	1.41089	2.49560483766045e-08	3	AP002884.1
4.22788805281909e-19	1.40697	1.41794909515447e-14	3	TNFRSF18
2.46344629222947e-07	1.40124	0.00826191	3	NR1D1
3.87890255178569e-13	1.39434	1.30090633781788e-08	3	HAPLN3
2.77389069372788e-09	1.37117	9.30307460862455e-05	3	APOLD1
3.35322455463717e-23	1.37021	1.12460445113421e-18	3	ATP8B2
2.0663386082942e-30	1.3672	6.93008642449709e-26	3	TTC39C
6.03516525687915e-33	1.35057	2.02407372385213e-28	3	CFAP36
2.34759204788286e-10	1.33494	7.87335421018953e-06	3	AC008555.5
1.43439239211394e-32	1.32231	4.81066520467174e-28	3	TNFRSF25
1.87835027853445e-11	1.32109	6.29961116414882e-07	3	LINC00402
3.54519390082758e-19	1.32093	1.18898713045955e-14	3	TRAF1
1.47184439476742e-65	1.31515	4.93627173117096e-61	3	CD2
5.86819645507248e-08	1.3119	0.00196808	3	ABCD2
1.02495887705125e-43	1.30031	3.43750708185449e-39	3	SYNE2
9.96101345201931e-07	1.29795	0.0334072	3	CYTOR
1.13679134270549e-14	1.2939	3.81257080516567e-10	3	PTGER2
1.17369278239311e-10	1.27007	3.93633085359002e-06	3	STAMBPL1
2.97217999423736e-23	1.26991	9.96809726467324e-19	3	CDC14A
2.19780655015211e-62	1.25074	7.37100360790016e-58	3	IL7R
2.66775599599002e-09	1.24984	8.94712005935134e-05	3	SOCS2
2.63200462414045e-13	1.23074	8.82721710844225e-09	3	LPAR6
2.66501248796696e-09	1.22702	8.9379188821436e-05	3	CD59
1.13879312119645e-47	1.21331	3.81928436986865e-43	3	RORA
2.26131454516764e-17	1.20789	7.58399672158325e-13	3	CD5
1.56075008683373e-32	1.19953	5.23444364122295e-28	3	CD40LG
1.38452905211032e-14	1.19905	4.64343353496758e-10	3	FHL1
8.48141253386078e-13	1.19101	2.84449613560623e-08	3	NSG1
1.21388009625842e-16	1.17819	4.07111106683148e-12	3	TSPAN18
7.57979013621237e-34	1.1747	2.54211001588291e-29	3	ARHGAP15
9.51942741916758e-22	1.17437	3.19262556784042e-17	3	CDC25B
5.87554622907521e-07	1.17345	0.0197054	3	PLXNA3
3.25201690103842e-24	1.15863	1.09066142827027e-19	3	CLDND1
1.76409182614852e-15	1.15453	5.9164111665369e-11	3	AP3M2
1.13200292104016e-16	1.1467	3.79651139658449e-12	3	ERN1
3.5052128137843e-29	1.14196	1.17557827348698e-24	3	ITM2A
2.78346572812367e-17	1.13247	9.33518735898117e-13	3	MDFIC
4.05766424695349e-30	1.1207	1.36085943514326e-25	3	PBXIP1
7.44063492546742e-13	1.11897	2.49544014130326e-08	3	RASSF7
9.36474519689034e-53	1.11722	3.14074824413308e-48	3	GSTK1
1.94855497083626e-19	1.11682	6.53506366119064e-15	3	CD28
1.26430851145076e-11	1.10954	4.24023788570357e-07	3	GPRIN3
6.19861639649071e-32	1.0963	2.07889196705505e-27	3	TRAT1
3.26131608351821e-52	1.08617	1.09378018809034e-47	3	KLRB1
8.79599455395483e-09	1.0811	0.000295	3	TSPAN5
3.68122139894509e-11	1.07531	1.23460803277821e-06	3	FBLN5
3.65641666120405e-12	1.06932	1.22628901983461e-07	3	GPR171
6.43620366504596e-08	1.06421	0.00215857	3	ZNF831
9.9005815835358e-08	1.05671	0.00332046	3	PFKP
7.10165766494366e-54	1.05181	2.3817539476688e-49	3	TRAC
1.4580956506158e-15	1.04663	4.89016119303526e-11	3	CORO1B
4.01534337646621e-07	1.04311	0.0134667	3	HELLS
9.89126255432989e-13	1.02595	3.31733163547116e-08	3	MIAT
2.62285072122318e-20	1.0241	8.79651674883832e-16	3	SIT1
3.35453950715357e-20	1.01671	1.12504545990917e-15	3	PHACTR2
3.09656377503403e-10	1.00765	1.03852555887091e-05	3	BATF
8.9182707564731e-14	1.00666	2.99100964630595e-09	3	PRKCQ
2.85579799692838e-12	1.00248	9.57777532209842e-08	3	TMEM238
1.33857204659641e-174	11.2442	4.48930292987505e-170	4	CNTNAP2
4.01023998679124e-123	10.9344	1.34495428677004e-118	4	LINC01781
8.29286752793516e-135	10.6807	2.78126191151889e-130	4	LARGE1
3.93242000973362e-281	10.0857	1.31885502286446e-276	4	IGLC2
4.9168791746045e-84	9.84457	1.64902293757886e-79	4	KLHL14
0	9.79094	0	4	VPREB3
1.74793999023561e-102	9.70619	5.86224113925218e-98	4	IGLL5
1.5429489688823e-235	9.54497	5.17474225183746e-231	4	KCNG1
0	9.49975	0	4	IGHD
0	9.4758	0	4	FCER2
4.13693287777403e-171	9.37335	1.38744454854785e-166	4	LINC01857
4.87324486605941e-88	9.14632	1.634388863179e-83	4	SLC38A11
0	9.14404	0	4	PAX5
0	9.08172	0	4	FCRL2
0	9.01729	0	4	IGHM
1.92699156457695e-118	8.97501	6.46274430927818e-114	4	AL161781.2
0	8.8218	0	4	FCRL1
0	8.80826	0	4	LINC02397
0	8.73947	0	4	MS4A1
1.48670545115251e-225	8.69276	4.98611274207527e-221	4	IGLC3
0	8.67861	0	4	FCRLA
0	8.54717	0	4	IGKC
2.8549243134658e-82	8.52247	9.57484516250159e-78	4	ZNF860
8.11621182287642e-237	8.49154	2.72201512115629e-232	4	COL19A1
0	8.38317	0	4	CD22
2.43446380666587e-273	8.34302	8.16470471479598e-269	4	FCRL5
6.82278106126651e-105	8.25134	2.28822431232756e-100	4	AL139020.1
0	8.16919	0	4	LINC00926
7.81262598624437e-159	8.10152	2.62019850326664e-154	4	EBF1
0	7.92125	0	4	BANK1
3.92344501642304e-96	7.88911	1.31584498960796e-91	4	IGHG3
0	7.86142	0	4	TCL1A
1.0483119312026e-274	7.71626	3.51582855486729e-270	4	CD19
4.02995853711354e-301	7.56406	1.35156749417714e-296	4	POU2AF1
0	7.47968	0	4	CD79A
2.46875894966365e-77	7.46286	8.27972376538196e-73	4	TNFRSF17
7.14821956602676e-115	7.42194	2.39736987805406e-110	4	TNFRSF13B
9.28936830464953e-75	7.38192	3.11546834201336e-70	4	VAV3-AS1
2.66977401182786e-206	7.2575	8.95388808086827e-202	4	PCDH9
0	7.09089	0	4	HLA-DOB
2.71304318182782e-84	6.94691	9.09900422321413e-80	4	SYT17
0	6.91246	0	4	TNFRSF13C
3.40438915932403e-267	6.91206	1.14176403625409e-262	4	SNX22
0	6.85088	0	4	BLK
3.10950292243405e-145	6.70756	1.04286509012593e-140	4	BACE2
0	6.68422	0	4	FAM129C
4.22224965360565e-107	6.59931	1.41605808882626e-102	4	ABCB4
2.19058511395026e-268	6.59124	7.34678435516638e-264	4	CD24
2.39305602463135e-226	6.46745	8.02583129540861e-222	4	CD200
0	6.45126	0	4	ADAM28
0	6.31088	0	4	CD40
5.47665152504307e-275	6.28899	1.83675938846894e-270	4	COBLL1
5.06569452023968e-233	6.1871	1.69893262819798e-228	4	TLR10
1.07622968659862e-65	6.1827	3.60945912291444e-61	4	DENND5B
1.13542192916724e-112	6.10915	3.8079780660411e-108	4	C1orf220
0	6.0749	0	4	SPIB
2.89603941731848e-74	6.0653	9.71273699780273e-70	4	IGHG2
2.04196078613088e-259	6.02574	6.84832808452574e-255	4	CD72
2.66451366667452e-247	5.89991	8.936245935293e-243	4	FAM30A
2.84342431521322e-216	5.88344	9.53627646836208e-212	4	FCGR2B
4.18687210492509e-91	5.77662	1.40419316654978e-86	4	PLEKHG1
5.14679585484313e-208	5.74005	1.72613239379729e-203	4	OSBPL10
0	5.71419	0	4	BLNK
7.4859944893713e-294	5.61919	2.51065283184535e-289	4	TSPAN13
1.18414075143275e-63	5.61292	3.97137125215515e-59	4	LINC01480
0	5.57142	0	4	CD79B
3.31430595997922e-172	5.56207	1.11155193285783e-167	4	CPNE5
3.81378850388633e-166	5.50426	1.2790683884334e-161	4	PNOC
2.8484873148605e-63	5.38586	9.55325675657915e-59	4	HLA-DQB2
1.17250442684199e-98	5.32375	3.93234534674268e-94	4	AP001059.2
1.6799012368995e-72	5.32327	5.63405276831354e-68	4	LINC02422
0	5.29795	0	4	P2RX5
0	5.26409	0	4	HLA-DQA1
1.70948140981834e-190	5.25444	5.73325875224874e-186	4	CNR2
3.18852245383309e-120	5.24533	1.06936666056654e-115	4	RASGRP3
0	5.17121	0	4	RALGPS2
5.31968249889965e-229	5.07806	1.78411511648096e-224	4	HLA-DQA2
0	5.0321	0	4	PLPP5
3.65848126710742e-191	4.95671	1.22698144736249e-186	4	RUBCNL
4.24651228604825e-66	4.92271	1.42419529049486e-61	4	LARGE2
2.321383769041e-136	4.89737	7.78545688460971e-132	4	FADS3
5.91280454636174e-65	4.79662	1.9830363887588e-60	4	AIM2
0	4.74514	0	4	HLA-DQB1
5.11132502175644e-89	4.70203	1.71423618579667e-84	4	SETBP1
1.14919158093169e-130	4.69601	3.85415872412871e-126	4	PAWR
9.40727294863556e-228	4.6719	3.15501120151339e-223	4	PKIG
1.2112843567467e-70	4.61439	4.06240547565707e-66	4	CDK14
4.09605939349982e-65	4.56681	1.37373639939197e-60	4	WDR34
0	4.55765	0	4	AFF3
0	4.55552	0	4	SWAP70
0	4.49834	0	4	BCL11A
1.23653031794202e-116	4.48617	4.14707538031395e-112	4	CXCR5
3.4508665774443e-135	4.46764	1.15735163274327e-130	4	STAP1
7.19718366413275e-227	4.46548	2.41379145727684e-222	4	GNG7
4.78685730893498e-56	4.46415	1.60541620427061e-51	4	AC096733.2
2.8481949072498e-82	4.43429	9.55227607993438e-78	4	CD83
1.92951571861849e-121	4.42007	6.4712098171027e-117	4	PPP1R14A
4.96626002216566e-148	4.3796	1.66558428623392e-143	4	HLA-DOA
1.76547219569912e-105	4.37055	5.9210406499357e-101	4	E2F5
1.50630676842081e-75	4.36558	5.0518516399297e-71	4	KMO
1.14903714838053e-198	4.36149	3.85364078823861e-194	4	CD180
3.3167667641775e-91	4.35378	1.11237723736985e-86	4	FAM69B
6.61685764283835e-51	4.34725	2.21916171625512e-46	4	ANK1
0	4.30897	0	4	HVCN1
2.31636787421731e-217	4.28897	7.76863457655e-213	4	JCHAIN
6.06407259807069e-50	4.18625	2.03376866794095e-45	4	CR2
2.92107728665444e-205	4.14116	9.79670900398166e-201	4	FCRL3
3.64982023722383e-219	4.13784	1.22407671116013e-214	4	ARHGAP24
8.64983174455424e-79	4.09855	2.9009805704886e-74	4	P2RY14
7.47186374730866e-116	3.90049	2.50591366357238e-111	4	PHACTR1
4.99303878384603e-290	3.84854	1.67456534732628e-285	4	CD74
0	3.84288	0	4	PDLIM1
1.63905601307172e-52	3.79574	5.49706605663995e-48	4	CNFN
6.40802930245444e-102	3.77314	2.14912486745717e-97	4	TLE1
7.41033899257279e-65	3.77235	2.48527949132906e-60	4	TENT5C
1.47669804340573e-293	3.67436	4.95254989797415e-289	4	TCF4
3.1315419398365e-63	3.66822	1.05025653578236e-58	4	MARCH3
0	3.66215	0	4	HLA-DPB1
0	3.66032	0	4	HLA-DRB5
1.66455917348248e-92	3.6571	5.58259855602555e-88	4	WDFY4
2.5362041096127e-108	3.64904	8.50592134281907e-104	4	BTLA
4.99557441719123e-48	3.60972	1.67541574803759e-43	4	SLC9A7
2.37565557133691e-132	3.59143	7.96747365514974e-128	4	MZB1
2.34281762527804e-34	3.58015	7.85734175165749e-30	4	ZNF532
1.20203708303882e-40	3.56837	4.03139196909561e-36	4	TCTN1
0	3.56156	0	4	HLA-DRB1
6.27296041242257e-215	3.55977	2.10382546311828e-210	4	SEL1L3
0	3.54242	0	4	HLA-DRA
0	3.54059	0	4	HLA-DMA
4.31423088601151e-119	3.52468	1.44690675455054e-114	4	CDCA7L
1.29044363708849e-50	3.49163	4.32788987006738e-46	4	ICOSLG
3.93897970624748e-139	3.47606	1.32105501388128e-134	4	BCL7A
2.13154100684665e-102	3.46048	7.14876222876228e-98	4	RAB30
6.82652848287785e-51	3.45937	2.28948112258757e-46	4	SH2B2
1.09909849456239e-39	3.45541	3.68615653106333e-35	4	SPRY1
5.65768271794193e-170	3.43478	1.89747362994336e-165	4	IL4R
1.6570678920397e-304	3.38606	5.55747429632274e-300	4	HLA-DMB
1.05824046185585e-59	3.36585	3.54912686097216e-55	4	PMEPA1
1.2146457346915e-272	3.32956	4.07367886500835e-268	4	MEF2C
7.78271684406773e-98	3.31702	2.61016757516344e-93	4	ADAM19
1.60539724302531e-226	3.31548	5.38418127365828e-222	4	CXXC5
1.5416991338907e-163	3.302	5.17055055524262e-159	4	CIITA
3.85065858387907e-145	3.29352	1.29143387586136e-140	4	STRBP
7.51352966707584e-38	3.28384	2.51988757974389e-33	4	ZCCHC18
1.48629612047081e-52	3.27169	4.984739928835e-48	4	C12orf42
0	3.26574	0	4	HLA-DPA1
7.85481659432446e-148	3.25814	2.63434838940454e-143	4	MTSS1
9.00676451750805e-56	3.24175	3.02068868388185e-51	4	USP6NL
1.6674096530604e-162	3.21736	5.59215849443396e-158	4	TPD52
1.8442586179917e-93	3.2019	6.18527455302058e-89	4	MICAL3
1.07622150155177e-99	3.18097	3.60943167190433e-95	4	C16orf74
4.6226202960414e-192	3.171	1.55033439488637e-187	4	CYB561A3
3.92825383028044e-36	3.16879	1.31745776959945e-31	4	STAG3
9.62732770337799e-92	3.15067	3.22881316515891e-87	4	RRAS2
1.52018423402537e-119	3.14274	5.09839388407427e-115	4	QRSL1
4.18757862880842e-83	3.13958	1.40443012052977e-78	4	SAV1
6.91023913325134e-48	3.1221	2.31755600050983e-43	4	BEND5
1.50561817543799e-37	3.10869	5.04954223678393e-33	4	MOB3B
4.42127140281574e-32	3.10245	1.48280600307634e-27	4	CD1C
2.99043568387092e-90	3.08936	1.00293231965663e-85	4	EAF2
3.56613014541122e-131	3.0801	1.19600872816802e-126	4	TMEM156
1.31181992319272e-221	3.05241	4.39958165840373e-217	4	STX7
1.4152466467691e-34	3.00808	4.7464542039342e-30	4	SNX25
3.28207612062187e-26	3.00708	1.10074268933416e-21	4	AC108863.1
1.2717814884544e-36	2.98961	4.26530075597837e-32	4	IRF4
1.49331684491185e-84	2.98513	5.00828603446537e-80	4	CCR6
9.87940008475393e-36	2.94603	3.31335320042477e-31	4	ZNF296
1.69855585656062e-137	2.94031	5.696616631733e-133	4	PLEKHF2
5.44838098208763e-52	2.93363	1.82727801377255e-47	4	TRAF4
2.21745984215842e-185	2.8867	7.4369168186309e-181	4	BIRC3
1.01438011716253e-177	2.85994	3.40202803693968e-173	4	ORAI2
2.45124556939278e-50	2.8587	8.22098739062951e-46	4	SEMA4B
3.28500447178137e-100	2.82811	1.10172479974603e-95	4	IFT57
1.84523344995612e-26	2.81306	6.18854394446282e-22	4	LINC00665
9.52888088867984e-32	2.7857	3.19579607244544e-27	4	IFNG-AS1
1.18047544465251e-34	2.78321	3.95907854627558e-30	4	EPB41L2
3.61672951193529e-45	2.76081	1.21297874371286e-40	4	AL445472.1
7.83239402197303e-28	2.74352	2.62682830708931e-23	4	CLIC4
1.44275291710982e-26	2.72451	4.83870473340293e-22	4	PRKCE
4.74483436580946e-125	2.70172	1.59132254960518e-120	4	SP140
3.19424666443995e-129	2.69133	1.07128644631987e-124	4	BTK
5.35357230925461e-24	2.65726	1.79548108107781e-19	4	UBR5-AS1
1.09772911033853e-105	2.63114	3.68156389025336e-101	4	TSPAN33
1.73476493041284e-90	2.62271	5.81805462361859e-86	4	PLD4
7.71485457819889e-175	2.6074	2.58740792843635e-170	4	IRF8
6.88429360986529e-54	2.60139	2.30885439087662e-49	4	ITPR1
1.78948990698775e-27	2.58894	6.00159125005551e-23	4	GAS6-AS1
1.84045933760344e-45	2.58708	6.17253252645443e-41	4	CHI3L2
1.22793719331642e-100	2.57867	4.1182557589446e-96	4	ADK
1.23810864736241e-44	2.56156	4.15236878152406e-40	4	AGPAT5
5.75592791716297e-280	2.55598	1.93042310485812e-275	4	CD37
7.74656893262183e-98	2.55569	2.59804428862271e-93	4	CCDC50
6.44106389551246e-91	2.54154	2.16020400927697e-86	4	SNX29
1.10931019734607e-45	2.52697	3.72040453985924e-41	4	AUTS2
1.14756112593126e-22	2.51475	3.84869050414825e-18	4	SNX8
1.57132904235023e-126	2.50792	5.26992334223421e-122	4	GAPT
3.6687948294137e-48	2.50353	1.23044040988877e-43	4	HIP1R
2.79329113117886e-85	2.50117	9.36813979574767e-81	4	CCDC32
9.20246206062779e-92	2.49814	3.08632172589335e-87	4	BACH2
5.14886615511903e-100	2.49598	1.72682673110382e-95	4	GGA2
3.8435692834252e-61	2.48881	1.28905626627515e-56	4	FAM3C
1.93867002111883e-99	2.48763	6.50191151682835e-95	4	HHEX
1.07064526214386e-21	2.47699	3.59073008017807e-17	4	CCDC191
3.03352533284389e-21	2.46329	1.01738372612919e-16	4	GCNT1
3.81665935402803e-26	2.44822	1.28003121415392e-21	4	NEK8
3.60223356275706e-173	2.44563	1.20811709227746e-168	4	SNX2
5.71719408333029e-136	2.43703	1.91743255166731e-131	4	BASP1
4.72706897703148e-66	2.42362	1.58536439351682e-61	4	P2RY10
7.93746823258976e-102	2.38931	2.66206809584595e-97	4	SMIM14
6.12869550020967e-58	2.38337	2.05544189686032e-53	4	GUCD1
3.20048643648851e-38	2.31957	1.07337914106952e-33	4	ZNF107
1.15557253143725e-65	2.31271	3.87555915593425e-61	4	VAV3
4.38175125240764e-41	2.30043	1.46955173503248e-36	4	TIFA
1.2976247086791e-21	2.29921	4.35197374796795e-17	4	SIPA1L3
1.46148486676514e-29	2.29654	4.90152794615692e-25	4	SYVN1
2.09379634931325e-77	2.29452	7.02217419632677e-73	4	FGD2
4.67678028467204e-30	2.28072	1.56849857187331e-25	4	CERS4
1.65278777320794e-43	2.27562	5.54311963378477e-39	4	METTL8
1.28389696672285e-19	2.26408	4.30593364699509e-15	4	CCDC106
1.26819852347922e-52	2.25288	4.25328420804462e-48	4	FCHSD2
2.68098567685653e-49	2.25106	8.99148976304142e-45	4	RABEP2
5.03323220395614e-36	2.23008	1.68804541656281e-31	4	ATP10D
8.13783256922421e-34	2.20375	2.72926628706641e-29	4	TMEM19
1.00626842067597e-73	2.19934	3.37482302926308e-69	4	KIAA0040
1.89512746672624e-47	2.18725	6.35587849790645e-43	4	CCNG2
8.77830911342889e-24	2.18134	2.94406931046178e-19	4	DHTKD1
7.01630887761743e-18	2.17819	2.35312967137533e-13	4	RASGEF1B
1.21858958535612e-26	2.1666	4.08690575136737e-22	4	TMED8
1.91624130260942e-51	2.15628	6.42669008069147e-47	4	CALHM6
1.1779073136869e-25	2.15566	3.95046554864313e-21	4	LPAR5
1.6802699991385e-35	2.14172	5.6352895231107e-31	4	SMC6
7.94711700029374e-37	2.13807	2.66530409955851e-32	4	RP9
6.75237745807178e-168	2.13499	2.26461235188811e-163	4	MARCH1
8.43506259344199e-21	2.13476	2.82895129258857e-16	4	PAOX
1.09938048337029e-20	2.13015	3.68710226512729e-16	4	DUS2
1.72224747371279e-85	2.10719	5.77607357733795e-81	4	PLEKHA2
5.92621979308621e-70	2.10002	1.98753559420525e-65	4	ZCCHC7
4.47928089140541e-73	2.09049	1.50226122535955e-68	4	LYL1
2.31502617656226e-55	2.08846	7.7641347909545e-51	4	UVRAG
1.2008933620761e-26	2.07249	4.02755615773083e-22	4	CAPN12
4.07012511303275e-36	2.06146	1.36503856040893e-31	4	SIPA1L1
1.96516354679474e-24	2.06029	6.59076550324022e-20	4	LINC01215
1.02193985233057e-113	2.05998	3.42738187674627e-109	4	REL
4.02785022220844e-31	2.05429	1.35086040752427e-26	4	UBE2E2
1.20050494926254e-20	2.0335	4.02625349883671e-16	4	BTN2A2
1.27024128706396e-24	2.01412	4.26013522855512e-20	4	ADARB1
4.51215501234209e-14	2.00746	1.51328654803929e-09	4	SOWAHD
6.0444520823135e-54	2.00206	2.0271883393663e-49	4	ID3
1.68908229155499e-44	2.00132	5.66484418941713e-40	4	TCF3
1.61634334127689e-47	1.97807	5.42089229797443e-43	4	RHBDF2
3.32749539264507e-25	1.9547	1.1159754047853e-20	4	TAPT1
2.67306621368865e-89	1.95142	8.96492946746899e-85	4	MBD4
2.45745833223272e-18	1.95014	8.2418237546421e-14	4	TRIO
6.84943955817975e-38	1.94611	2.29716503902232e-33	4	HDAC9
1.07658957726425e-43	1.93998	3.61066612422886e-39	4	TFEB
9.78169013372739e-74	1.93344	3.28058323704949e-69	4	PARP14
4.79966025720001e-23	1.93318	1.60971005705974e-18	4	SESTD1
2.20867657549876e-24	1.93005	7.40745949890773e-20	4	FAM126A
4.08657951969702e-16	1.92861	1.37055703931599e-11	4	MYO1C
1.23191160209196e-26	1.91774	4.13158513109602e-22	4	OPN3
1.03319655933338e-25	1.90932	3.4651346206923e-21	4	ACP5
2.16710956309983e-26	1.90921	7.26805205272422e-22	4	POLD4
2.55571377506771e-15	1.9076	8.57135285882208e-11	4	EFHC1
2.92920688959435e-61	1.89922	9.82397406632154e-57	4	TRAF5
7.23068190760316e-46	1.89706	2.42502609817195e-41	4	HSH2D
1.8768235027171e-17	1.89464	6.29449066341263e-13	4	AC245060.6
1.6812970905182e-27	1.89311	5.63873418217995e-23	4	AC245060.5
2.10915641389076e-25	1.88409	7.07368878090682e-21	4	DDAH2
2.30645698410461e-26	1.87095	7.73539543329005e-22	4	NFKBID
1.60811274733094e-46	1.8706	5.3932885319985e-42	4	TSPAN3
5.94954127995358e-16	1.87012	1.99535715447083e-11	4	TRAK1
5.09649071812179e-24	1.86055	1.70926105704369e-19	4	KYNU
1.18179256363042e-26	1.85183	3.9634958999037e-22	4	DOPEY2
2.88019437613432e-24	1.84411	9.65959589867928e-20	4	LINC01588
2.00162287452694e-16	1.83482	6.71304279658844e-12	4	SQLE
2.50345941103838e-17	1.83189	8.39610217274053e-13	4	MGAT5
1.34050735615261e-17	1.83093	4.49579357106461e-13	4	NEIL1
5.27761959500449e-37	1.80924	1.77000805977261e-32	4	CD82
2.83496283870872e-35	1.80915	9.5078983684613e-31	4	ARHGAP17
5.63414640829532e-85	1.80631	1.88958002241408e-80	4	PARP1
4.86917267301818e-13	1.79976	1.63302313107684e-08	4	SIGLEC10
1.97706100038627e-97	1.79928	6.63066718309546e-93	4	EZR
1.01148454388678e-66	1.79628	3.39231686328747e-62	4	APPL1
1.03133937468231e-27	1.79314	3.45890599480954e-23	4	FAM43A
2.72075347207582e-15	1.78531	9.1248629946479e-11	4	CARMIL1
2.67055266994658e-77	1.77206	8.95649954446685e-73	4	SYPL1
1.52106564270932e-29	1.76803	5.1013499525185e-25	4	PARP15
1.87025114942783e-86	1.76235	6.27244830495106e-82	4	LY86
1.06159629151289e-11	1.75974	3.56038164247592e-07	4	ZNF821
2.1606440629332e-53	1.74157	7.24636805826535e-49	4	BLOC1S2
5.50389612783888e-18	1.73337	1.8458966833546e-13	4	CBFA2T3
1.37376752445271e-14	1.73167	4.6073415235095e-10	4	ANKAR
3.81971393437195e-29	1.72961	1.28105565930966e-24	4	NUP88
1.42996338948892e-35	1.72872	4.79581121566794e-31	4	CHPT1
8.01990945081343e-116	1.71954	2.68971723161381e-111	4	POU2F2
4.71547085558928e-22	1.71748	1.58147461554753e-17	4	ZNF92
8.31564186263589e-10	1.71582	2.78889996789082e-05	4	AL121944.1
4.55038995663583e-21	1.71286	1.52610978365653e-16	4	ZBTB16
8.40199191826461e-109	1.71082	2.81786004954758e-104	4	FCMR
1.67563219502768e-15	1.71046	5.61973525568382e-11	4	ZNF318
1.00192936276442e-78	1.71045	3.3602706968393e-74	4	IKZF3
3.70811137161053e-18	1.7031	1.24362639181074e-13	4	RFX5
4.82471958302711e-43	1.70003	1.61811445375563e-38	4	CAMK1D
2.04482073032936e-31	1.69676	6.85791976537859e-27	4	CAMK2D
1.61037299545805e-28	1.68752	5.40086895216722e-24	4	NOC3L
5.18409502518641e-100	1.68414	1.73864178954702e-95	4	PRKCB
1.17250465361609e-56	1.68368	3.93234610729764e-52	4	PPM1K
4.36470203966471e-38	1.67502	1.46383377006275e-33	4	BCAS4
4.24859399067074e-69	1.67287	1.42489345259115e-64	4	CXCR4
3.92701548750367e-22	1.6721	1.31704245419898e-17	4	SLC25A42
4.40514796421147e-37	1.66382	1.47739852423724e-32	4	CHD7
1.3298813831856e-69	1.6619	4.46015618292786e-65	4	DAPP1
2.0416612829706e-30	1.65505	6.8473236108268e-26	4	GNB5
2.9933173814861e-42	1.65077	1.00389878340281e-37	4	EBLN3P
9.15653418431713e-13	1.65066	3.07091843473628e-08	4	ZNF667-AS1
3.65277764698322e-11	1.63924	1.22506856724523e-06	4	MYL6B
6.4779685379019e-44	1.63763	2.17258108824154e-39	4	PLCG2
4.59080549141482e-24	1.63547	1.5396643457107e-19	4	SHMT2
1.35393895609543e-09	1.63428	4.54084047095286e-05	4	BARD1
1.01590552749863e-18	1.63207	3.40714395812489e-14	4	FAM53B
7.50801599561457e-22	1.62208	2.51803840460921e-17	4	SNRNP25
3.06358869721569e-15	1.62154	1.0274663772722e-10	4	AC093157.1
1.54344470255551e-37	1.61782	5.17640484343068e-33	4	YBX3
1.76381171160579e-43	1.60986	5.9154717183835e-39	4	ARID5B
6.38102372041933e-15	1.60637	2.14006773535424e-10	4	MCM5
7.79438380736772e-26	1.60387	2.61408044131499e-21	4	ACBD3
3.47191648549791e-33	1.59837	1.16441135090629e-28	4	NFKB2
8.53895703017302e-11	1.59538	2.86379540877943e-06	4	RBM4B
1.07140323818895e-22	1.59202	3.5932721802381e-18	4	ZDHHC21
1.95017324194043e-14	1.58977	6.5404910188198e-10	4	MGME1
2.36826576888781e-21	1.58953	7.94268973569594e-17	4	PDE4B
1.83397251114606e-10	1.57773	6.15077700788165e-06	4	PCK2
2.74581796719617e-10	1.57652	9.20892429838253e-06	4	RHBDD1
3.95009112605225e-26	1.57489	1.3247815618554e-21	4	PXK
1.30491837659091e-62	1.5685	4.37643525141059e-58	4	TMEM154
3.40135866010454e-17	1.56542	1.14074766742586e-12	4	AC027097.1
5.78521926954199e-12	1.55697	1.94024683861899e-07	4	MAP3K8
1.36666838467349e-09	1.5534	4.58353242851795e-05	4	PMAIP1
3.85799757754152e-12	1.55163	1.29389522755587e-07	4	BICD1
9.74328678713136e-36	1.55028	3.26770352266811e-31	4	MARCKSL1
8.95346984822563e-10	1.54998	3.00281471769791e-05	4	STRADB
1.77466817228658e-51	1.54476	5.95188211621475e-47	4	LAT2
6.70901437957549e-12	1.53695	2.25006924262203e-07	4	CXorf21
5.74605295110673e-10	1.52943	1.92711123874218e-05	4	SKIL
5.12594172986296e-17	1.5292	1.71913833736144e-12	4	GPR18
1.7296561222131e-32	1.52496	5.80092070267831e-28	4	AIDA
2.14365452600886e-12	1.52055	7.18938854932853e-08	4	RMC1
7.30847303377741e-12	1.51917	2.45111568606827e-07	4	DDHD2
1.60518079001617e-06	1.51476	0.0538346	4	GNA12
3.20617908792799e-27	1.50877	1.07528834250929e-22	4	DNAJC10
1.13548308194817e-09	1.50709	3.80818316023777e-05	4	LIMD1
2.27614296960414e-20	1.50651	7.63372829145837e-16	4	KDM4B
2.87404114576267e-22	1.49991	9.63895919465885e-18	4	ZNF439
4.10856002778933e-22	1.49953	1.37792886211999e-17	4	RNF141
2.49277381521743e-11	1.49932	8.36026482147623e-07	4	CHML
9.44362350153747e-22	1.48022	3.16720244994564e-17	4	CSNK1G3
1.9729241246505e-25	1.47788	6.61679292925285e-21	4	SCIMP
1.36439907933292e-19	1.4712	4.57592163226676e-15	4	SLAMF6
7.07275439900299e-11	1.46945	2.37206037033762e-06	4	SLC2A1
6.57679725434936e-10	1.46697	2.20572626316369e-05	4	CKS1B
4.62592999668937e-11	1.46673	1.55144440228968e-06	4	AMN1
5.25405721155303e-11	1.46095	1.76210570761066e-06	4	DLEU2
3.71711736162471e-61	1.4486	1.2466468207417e-56	4	SNHG7
4.66939311580528e-09	1.44674	0.000156602	4	POLH
2.97995525279595e-122	1.4466	9.99417392682707e-118	4	NCF1
2.49738043299187e-35	1.44569	8.37571449616815e-31	4	DRAM2
1.17439659680516e-11	1.44475	3.93869130636516e-07	4	ZNF395
3.06484995870915e-34	1.44414	1.02788937915187e-29	4	ST6GAL1
1.18243658641875e-07	1.44277	0.00396566	4	CCDC112
5.5228485824406e-26	1.43298	1.85225295757893e-21	4	UNC93B1
1.75229109992507e-15	1.43277	5.87683389092871e-11	4	TP53INP1
6.10831853852317e-10	1.43193	2.0486078714499e-05	4	USP12
9.34182198380008e-29	1.43177	3.13306025692687e-24	4	SMARCB1
6.63349622967061e-09	1.43074	0.000222474	4	GANC
1.44981089504383e-21	1.42742	4.86237577979798e-17	4	SLC50A1
7.07523720915332e-09	1.42698	0.000237289	4	MFN1
2.52105408166708e-40	1.42421	8.45511117909506e-36	4	EIF1AY
1.65946819693206e-31	1.42322	5.56552443887075e-27	4	RIC3
9.4685592206107e-17	1.42189	3.17556539140842e-12	4	TBC1D22A
1.21581345661624e-11	1.42033	4.07759517079953e-07	4	KLHL5
3.21886945057171e-24	1.41612	1.07954443633274e-19	4	SHISAL2A
2.9315319006765e-17	1.4069	9.83177168848885e-13	4	FAM214A
2.95303242710751e-11	1.40622	9.90388015403318e-07	4	DMXL1
8.7400344693593e-43	1.39065	2.93123276033372e-38	4	RNASE6
2.48708111005738e-30	1.38901	8.34117262691044e-26	4	PPP3CA
3.34292310767866e-11	1.38742	1.12114955185327e-06	4	CCDC18
1.8841693657587e-40	1.38251	6.31912721888151e-36	4	NT5C
3.54103483051256e-14	1.3821	1.1875922614573e-09	4	BMP2K
5.15295384890838e-07	1.38028	0.017282	4	COPRS
4.49704433336465e-29	1.37894	1.50821872852384e-24	4	APOBEC3C
1.06767579020541e-46	1.37893	3.58077106519091e-42	4	RPL22L1
1.04220108271984e-10	1.37721	3.49533399122581e-06	4	GPR160
7.99999383552781e-54	1.37164	2.68303793255932e-49	4	TRIM38
3.7831457768061e-18	1.37137	1.26879143062523e-13	4	GPATCH11
7.51975401897258e-28	1.36823	2.52197510288302e-23	4	ELOVL5
8.18732307224866e-48	1.36451	2.74586441197076e-43	4	SH3BP5
3.93285620243172e-71	1.36004	1.31900131317155e-66	4	SP100
2.82926608952189e-13	1.35608	9.48879261103852e-09	4	NUAK2
5.95363414176097e-21	1.35558	1.99672981846379e-16	4	B4GALT1
1.75199771476763e-07	1.35317	0.00587585	4	AC060780.1
1.29219254079362e-22	1.35059	4.33375534331363e-18	4	RERE
1.27550177265171e-07	1.34803	0.00427778	4	IFIH1
1.53069918898097e-34	1.34557	5.13365894000437e-30	4	SYNGR2
1.17815459974741e-18	1.34425	3.95129489663285e-14	4	MCTP2
1.79288314802631e-09	1.34202	6.01297150185062e-05	4	ATG4C
1.03561700173317e-15	1.33327	3.47325230041271e-11	4	SLC2A6
6.14314733757096e-10	1.33032	2.06028875407455e-05	4	ZBP1
1.35045448054403e-16	1.32109	4.52915423684856e-12	4	CEMIP2
1.31469698308714e-14	1.32039	4.40923074187766e-10	4	TRIM13
1.98860106916229e-23	1.31669	6.66937026575649e-19	4	GRK3
9.02403672380318e-32	1.31416	3.02648143642911e-27	4	SP140L
2.05693260450451e-07	1.31307	0.00689854	4	ZNF677
3.61585366265818e-12	1.31207	1.2126850013823e-07	4	TBC1D9
1.04647673119669e-10	1.30051	3.50967366108746e-06	4	MAPK13
2.45861072570447e-15	1.29819	8.24568865186766e-11	4	ALDH16A1
2.80155871910867e-06	1.28859	0.0939587	4	RRM2B
2.458581577277e-06	1.28598	0.0824559	4	VCPKMT
2.98472620342024e-29	1.28519	1.00101747410308e-24	4	DCK
6.13835440030329e-11	1.28359	2.05868129877372e-06	4	SPPL2B
1.96253426448541e-12	1.28066	6.58194741623118e-08	4	EPSTI1
2.1078724632162e-56	1.27915	7.06938266713448e-52	4	SP110
6.21504287744244e-10	1.27805	2.08440108023664e-05	4	WWC3
2.41752652367758e-18	1.2775	8.10790045510988e-14	4	ZNF581
2.5284779342795e-74	1.2761	8.48000929598659e-70	4	SNX3
1.40231814157091e-11	1.26345	4.70309458320051e-07	4	ZC3H12D
1.71878071346281e-21	1.25797	5.76444675681158e-17	4	FAM96A
3.52930607098727e-29	1.25768	1.18365867008771e-24	4	NCOA3
1.38336416387476e-08	1.25763	0.000463953	4	KIF20B
3.26213441269928e-10	1.25599	1.09405463933109e-05	4	ARL4A
4.56800229961466e-23	1.25155	1.53201661124476e-18	4	MIS18BP1
3.58196180634506e-12	1.25084	1.20131835061201e-07	4	OTUD1
4.75304741059322e-11	1.24904	1.59407704056475e-06	4	MARCH8
5.16640206039626e-07	1.24709	0.0173271	4	TATDN3
9.1945963358817e-12	1.24641	3.08368371912801e-07	4	NFATC1
2.06967560624647e-08	1.2426	0.000694128	4	LHPP
9.13721897722445e-09	1.23092	0.000306444	4	SESN1
8.89600635339854e-09	1.22925	0.000298354	4	IQCB1
5.44901029485581e-06	1.22781	0.182749	4	AC092279.1
1.61347038075081e-20	1.22236	5.41125696296207e-16	4	DGKD
2.10615279477533e-25	1.22063	7.06361524311749e-21	4	ALOX5
3.76197874721171e-15	1.2203	1.26169243223986e-10	4	PHF21A
5.61562260085448e-06	1.21759	0.188337	4	AC009061.2
1.96792087841121e-06	1.21577	0.0660001	4	PWWP2B
7.56930900371959e-06	1.20807	0.253859	4	GABBR1
1.22281478383769e-27	1.20807	4.10107622203486e-23	4	LSM10
1.03684964708164e-13	1.20651	3.47738634638242e-09	4	CYSLTR1
1.54633708906983e-10	1.20577	5.18610532932239e-06	4	SLC2A11
6.52661368951015e-13	1.205	2.18889569918791e-08	4	HEATR5B
5.92037090830312e-14	1.20414	1.9855739952267e-09	4	CCNQ
4.95676901351793e-10	1.20322	1.66240119175364e-05	4	RELB
7.6580626821973e-08	1.19984	0.00256836	4	UBE2O
1.14481940298156e-13	1.1983	3.83949531371956e-09	4	CR1
1.78653537911831e-58	1.19757	5.99168235448698e-54	4	PTPN6
2.28182591006109e-19	1.18294	7.65278773716289e-15	4	LMBRD1
1.95942288728761e-06	1.17964	0.0657151	4	BCAP29
4.53648128567879e-20	1.1767	1.52144509359095e-15	4	AC025164.1
2.05475336678692e-06	1.17576	0.0689123	4	HELZ2
9.61304236287166e-14	1.16814	3.2240221476599e-09	4	RB1
2.75099086329031e-08	1.16736	0.000922627	4	SIDT2
5.10190943638714e-11	1.16698	1.71107838677552e-06	4	ZBTB24
2.06978257440341e-09	1.1647	6.94163679803415e-05	4	SMAD3
1.67901599445074e-49	1.1584	5.63108384218891e-45	4	ISG20
4.04581093410739e-12	1.15827	1.35688407108094e-07	4	UHRF2
1.00658355589045e-13	1.15656	3.37587992974538e-09	4	ZCCHC10
1.06450251249584e-07	1.1551	0.00357013	4	LRCH1
3.36668102363083e-07	1.15469	0.0112912	4	ANXA4
2.61160005021665e-07	1.15275	0.00875878	4	GTF2IRD2
2.86536316674086e-21	1.15228	9.60985498861549e-17	4	NT5C3A
5.10506532046054e-15	1.15044	1.71213680717606e-10	4	LRMP
3.11818604287607e-05	1.14975	1	4	ZNF626
1.74447673458066e-08	1.1494	0.000585063	4	ZBED1
3.28378015029025e-45	1.14603	1.10131418680434e-40	4	MARCKS
7.35469927922578e-12	1.13997	2.46661904426674e-07	4	POLR3K
1.438823643453e-08	1.13583	0.000482553	4	DMWD
2.62281645124252e-12	1.13423	8.79640181417717e-08	4	ELMSAN1
2.61820419191248e-08	1.13395	0.000878093	4	BCL10
2.06851799862177e-31	1.12507	6.9373956637777e-27	4	RNASEH2B
5.14166361710996e-13	1.12501	1.72441114390634e-08	4	DUSP22
1.2948535289902e-13	1.1208	4.34267976552734e-09	4	VPS37B
3.31505153032102e-10	1.12053	1.11180198223906e-05	4	TCOF1
8.90969327767622e-09	1.11726	0.000298813	4	ATP6V0A1
2.15727138845424e-51	1.11725	7.23505678259783e-47	4	MTPN
2.77095507258079e-18	1.11718	9.29322912242146e-14	4	METTL7A
3.27159180600082e-51	1.11534	1.09722645989656e-46	4	RCSD1
1.70843977232938e-06	1.11319	0.0572977	4	ARL11
2.03003389273885e-13	1.11069	6.80832766946754e-09	4	GLO1
4.19255095191278e-58	1.11008	1.40609773825251e-53	4	LYN
3.75409573273392e-14	1.10833	1.2590486268443e-09	4	POLM
8.62587824004852e-05	1.1074	1	4	MAP3K14
3.27378061903586e-13	1.10678	1.09796054401225e-08	4	UTP6
2.76797126610212e-17	1.10404	9.2832220322533e-13	4	NCF4
1.87625601225779e-07	1.10395	0.00629259	4	DEF8
1.8505863695519e-09	1.10387	6.20649656620317e-05	4	PRKD2
6.81167541470718e-57	1.10233	2.28449970058449e-52	4	CD81
3.71780281070385e-30	1.09993	1.24687670665386e-25	4	BCL2
2.51829316371359e-12	1.09908	8.44585161246265e-08	4	USP28
4.81058628681355e-66	1.09849	1.61337442887153e-61	4	SEC62
7.86616771538381e-22	1.0966	2.63815532838542e-17	4	PHKB
2.7106490485746e-07	1.09537	0.00909097	4	TMEM106A
4.19226650542195e-06	1.08814	0.1406	4	EIF4G3
1.89829977482028e-14	1.08216	6.36651778479227e-10	4	CEPT1
1.76763923871779e-06	1.08148	0.0592831	4	HPS5
1.58806445926108e-05	1.08107	0.532605	4	ZNF606
3.57908346409593e-10	1.07987	1.20035301218849e-05	4	DCLRE1C
9.8889778871793e-09	1.07304	0.000331657	4	RABEP1
2.50352035329389e-97	1.06814	8.39630656087704e-93	4	LTB
6.81470968308352e-08	1.06373	0.00228552	4	LINC00662
1.46697209860587e-34	1.06144	4.91993102430437e-30	4	IFNGR2
9.50011831733491e-139	1.05744	3.18614968126778e-134	4	CD52
1.6661656861297e-09	1.05573	5.58798647814177e-05	4	METTL21A
2.11781077044011e-05	1.05464	0.710271	4	GON7
1.2523871929975e-15	1.05161	4.20025616787501e-11	4	NGLY1
1.26836608308222e-18	1.04801	4.25384616944116e-14	4	VEGFB
3.20756497493461e-11	1.04724	1.07575314129357e-06	4	ANKRD13A
9.01722767324485e-06	1.04251	0.30242	4	ZMIZ2
2.86945690207025e-07	1.03946	0.00962358	4	CLN8
1.05896795961147e-06	1.03724	0.0355157	4	OSER1
0.00020069	1.03396	1	4	CCDC71L
6.34239700430112e-10	1.0329	2.12711310730251e-05	4	DENND4A
0.000225557	1.02869	1	4	RFC2
3.86898895059419e-24	1.02734	1.29758151425028e-19	4	ATP2B1
1.06309165988567e-19	1.02721	3.56539680892457e-15	4	PARVB
1.11355929291082e-08	1.02535	0.000373466	4	MTMR4
3.43910790241755e-11	1.02509	1.1534080083128e-06	4	GSAP
5.50303232009722e-05	1.02507	1	4	TRPT1
1.41605077036485e-28	1.02342	4.74915107364964e-24	4	SNX10
0.000123046	1.02337	1	4	SMAGP
1.89456910685847e-11	1.02319	6.35400587058194e-07	4	IQSEC1
2.11139979222943e-34	1.02156	7.08121262317906e-30	4	IFI16
1.64719722293456e-16	1.02031	5.52437004627792e-12	4	ATP2B1-AS1
3.98686865208516e-22	1.02015	1.33711600853632e-17	4	CDK13
4.58646483489273e-15	1.01924	1.53820857632632e-10	4	ATP2A3
3.74966684405172e-16	1.01779	1.25756326615807e-11	4	TMEM134
4.76015166171549e-05	1.01724	1	4	AFF1
1.35686818520952e-17	1.01456	4.55066451955569e-13	4	WASHC4
6.15008050732902e-05	1.01419	1	4	GNB4
4.65708132937576e-08	1.01376	0.00156189	4	BRI3BP
2.42091109936548e-25	1.01335	8.11925164505194e-21	4	ADD1
4.82394088577386e-11	1.01291	1.61785329427084e-06	4	DCTPP1
0.00012771	1.00483	1	4	NTHL1
8.71433228023185e-18	1.00102	2.92261276014416e-13	4	UGCG
3.85481787392543e-10	1.00101	1.29282881855711e-05	4	KRCC1
0.00149841	1.00086	1	4	WDR92
4.17610202078792e-94	10.5325	1.40058109573185e-89	5	BNC2
0	9.62908	0	5	ADGRG1
2.31896206196719e-76	9.30177	7.77733496342555e-72	5	ADAMTS1
0	9.23852	0	5	GNLY
1.23875628968476e-120	9.23442	4.15454084434475e-116	5	KIR2DL3
0	9.08045	0	5	FGFBP2
2.21055179353494e-160	8.93915	7.41374860515748e-156	5	KIR2DL1
2.6652488805829e-290	8.90818	8.93871169569894e-286	5	PRSS23
2.1068377538697e-237	8.77269	7.06591245892822e-233	5	NCAM1
0	8.67117	0	5	XCL2
3.31584995159424e-94	8.59291	1.11206975676568e-89	5	LGALS9C
3.48772993093436e-211	8.58598	1.16971486423676e-206	5	SH2D1B
0	8.50116	0	5	GZMH
0	8.3102	0	5	KLRF1
1.32107106795664e-206	8.12016	4.43060814771297e-202	5	NCR1
4.37575008017382e-85	8.04731	1.4675390618887e-80	5	KIR3DL1
0	7.83983	0	5	SPON2
3.32329904856469e-105	7.74964	1.11456803490763e-100	5	CCL4L2
0	7.6054	0	5	KLRD1
1.23355412159942e-223	7.44451	4.13709381302014e-219	5	NMUR1
1.34540251818929e-207	7.40094	4.51221096550323e-203	5	KLRC1
0	6.75523	0	5	GZMB
2.56919775663466e-163	6.7541	8.61657543620132e-159	5	FASLG
9.29882719974906e-261	6.61736	3.11864066625184e-256	5	TBX21
6.43544188147997e-169	6.55872	2.15831849821075e-164	5	C1orf21
6.66177644135096e-146	6.55725	2.23422658290029e-141	5	RNF165
1.17187843152873e-238	6.54651	3.93024588366106e-234	5	AKR1C3
6.63591460992133e-268	6.51385	2.22555304187542e-263	5	FCRL6
0	6.49931	0	5	NKG7
3.18733031327881e-278	6.42059	1.06896684046745e-273	5	S1PR5
0	6.41437	0	5	PTGDR
3.22039129946186e-77	6.39541	1.08005483401352e-72	5	XCL1
4.63164616481636e-164	6.36837	1.55336149075611e-159	5	PDGFD
0	6.26361	0	5	PRF1
1.27392020935136e-99	6.109	4.2724735981226e-95	5	DTHD1
1.3986926067355e-227	6.08924	4.69093526446953e-223	5	CD160
0	6.06396	0	5	CLIC3
4.15773747256948e-240	6.0477	1.39442199355035e-235	5	TTC38
7.02947927655028e-307	6.01556	2.35754675976943e-302	5	CCL4
2.87975103058483e-210	5.97594	9.65810900637542e-206	5	LAIR2
9.15846228593804e-91	5.94109	3.0715650814579e-86	5	FEZ1
1.57599285444079e-75	5.89062	5.28556483522352e-71	5	PTGDS
0	5.75604	0	5	CST7
5.08968165175912e-268	5.74505	1.70697743236698e-263	5	IL2RB
0	5.64856	0	5	GZMA
6.93771957846368e-98	5.53476	2.32677239222515e-93	5	MMP23B
1.53647755197848e-66	5.51091	5.15303841382541e-62	5	MLC1
5.4410702932862e-73	5.45009	1.82482615496232e-68	5	KLRC2
3.47574414600461e-137	5.42505	1.16569507168702e-132	5	IL18RAP
8.11258598940353e-94	5.26291	2.72079908912616e-89	5	CCL3
1.37712749644653e-46	5.22013	4.61861019758236e-42	5	LINC02384
0	5.21405	0	5	FCGR3A
3.2746624535068e-77	5.19835	1.09825629365711e-72	5	PDZD4
1.62426264432574e-112	5.12502	5.44745205653968e-108	5	TNFRSF18
1.04496881034101e-52	5.03892	3.50461639612166e-48	5	KIR3DL2
5.30666220784127e-40	5.01154	1.7797483712658e-35	5	MIR181A2HG
3.13888165893039e-111	4.99303	1.05271813077207e-106	5	TGFBR3
2.04679569053441e-254	4.93119	6.86454338691431e-250	5	HOPX
6.3892587695731e-103	4.89507	2.14282960613942e-98	5	F2R
1.91668859895628e-132	4.82916	6.42819022317956e-128	5	IGFBP7
4.10956555448038e-137	4.82168	1.37826609566163e-132	5	SLAMF7
1.15391807275053e-36	4.80161	3.87001043239074e-32	5	COLQ
8.9663893622891e-35	4.79236	3.00714766432452e-30	5	ELOVL6
7.00075356143316e-48	4.78389	2.34791272943345e-43	5	GPR68
9.15929004345719e-44	4.77968	3.07184269477467e-39	5	HES6
3.55813075352641e-83	4.76855	1.19332589211769e-78	5	GFOD1
0	4.71272	0	5	TRDC
2.12773625661949e-187	4.62812	7.13600185745045e-183	5	MYBL1
3.91370567098062e-207	4.57359	1.31257860793348e-202	5	MATK
1.080433965818e-35	4.55007	3.6235594345604e-31	5	SLCO4C1
7.06883294825018e-65	4.46628	2.37074519418415e-60	5	PRR5L
4.18580034482604e-104	4.46609	1.40383371964776e-99	5	CHST2
4.75185555968642e-36	4.46473	1.59367731760763e-31	5	CMKLR1
2.26000439050919e-29	4.42108	7.57960272488971e-25	5	CLDND2
1.10186690899329e-86	4.40722	3.69544123938171e-82	5	EOMES
2.41986072249971e-51	4.38082	8.11572889111952e-47	5	OSBPL5
3.45446680602959e-59	4.26273	1.1585590774062e-54	5	TOX
2.56127817681007e-42	4.18053	8.59001474938562e-38	5	ADGRG5
8.88964665487445e-46	4.12112	2.98140969511179e-41	5	RHOBTB3
1.42214656148626e-55	4.07949	4.76959513791262e-51	5	KIFC3
7.57207976179392e-40	4.06663	2.53952411051045e-35	5	LINC02084
3.24450590757388e-150	4.06632	1.08814239128213e-145	5	PYHIN1
1.80547110356194e-43	4.03432	6.05518898712604e-39	5	JAKMIP2
1.08768662147044e-39	4.01497	3.64788339108755e-35	5	PPP2R2B
1.61359012412349e-20	3.97598	5.41165855828535e-16	5	GOLGA8R
1.56292811972194e-147	3.96735	5.24174832792343e-143	5	CTSW
4.44705497167678e-101	3.96368	1.49145329640096e-96	5	MCTP2
5.30461835646408e-98	3.88276	1.77906290439092e-93	5	PLEKHF1
5.62964973987595e-46	3.86046	1.8880719297596e-41	5	PLEKHG3
1.6300089977851e-70	3.84971	5.46672417677167e-66	5	PLA2G16
2.33876936473407e-139	3.79635	7.84376469544514e-135	5	SAMD3
2.18945254969224e-107	3.7958	7.34298596115782e-103	5	TRGC1
1.51138653857539e-93	3.78681	5.06888817307413e-89	5	TIGIT
2.73151621127446e-35	3.77326	9.16095906937229e-31	5	AC090152.1
7.9041416700937e-31	3.75173	2.65089103331603e-26	5	LINC002481
6.65870831515078e-219	3.75024	2.23319759473527e-214	5	CCL5
5.23204231892663e-54	3.72429	1.75472235292161e-49	5	YPEL1
9.36652755984014e-98	3.72	3.14134601301919e-93	5	CD300A
5.2422694338499e-59	3.67016	1.75815232272458e-54	5	SH2D2A
1.92656773234429e-128	3.66383	6.46132286073627e-124	5	RHOC
9.23236211787393e-25	3.661	3.09634960709256e-20	5	ASCL2
6.0667488401255e-25	3.64313	2.03466622600129e-20	5	SMKR1
5.06172382412042e-51	3.63801	1.69760093613351e-46	5	RAB27B
3.61153523659947e-23	3.56805	1.21123668765073e-18	5	SMAD7
4.09043463148926e-109	3.56078	1.37184996670887e-104	5	APMAP
1.33796069578649e-80	3.54643	4.48725258152872e-76	5	CEP78
4.05125718215528e-60	3.5142	1.35871063375124e-55	5	ADRB2
3.07292656252903e-26	3.49077	1.03059811054099e-21	5	YES1
1.32379006078888e-119	3.49057	4.43972710587376e-115	5	KLRG1
1.41527347636915e-32	3.47913	4.74654418504686e-28	5	LINC00987
8.39199826484156e-54	3.462	2.81450837806256e-49	5	A2M-AS1
1.78890103059299e-19	3.45931	5.99961627640278e-15	5	ST3GAL4
1.16895327426388e-55	3.45541	3.92043549122622e-51	5	GK5
1.15526425185084e-75	3.45309	3.87452524785735e-71	5	LLGL2
2.29658906281957e-16	3.44838	7.70230039888426e-12	5	IL18R1
6.80999460981616e-99	3.43633	2.28393599224015e-94	5	APOBEC3G
7.17870026754979e-111	3.42688	2.40759249573085e-106	5	CX3CR1
2.75229243306185e-21	3.38934	9.23063836200283e-17	5	HOXB4
1.55735327371975e-30	3.37448	5.2230514094013e-26	5	NCALD
3.95786876343683e-23	3.36332	1.32739002588144e-18	5	ABCA2
2.45057931530636e-38	3.35552	8.21875290767447e-34	5	CD244
7.10150126614843e-16	3.32587	2.38170149464086e-11	5	LINC01684
6.81935519453751e-24	3.3193	2.28707534514399e-19	5	CD38
8.70577107711528e-35	3.3131	2.91974150384292e-30	5	NEIL1
2.34488074892496e-41	3.28917	7.86426105574454e-37	5	SYTL2
2.01436642043295e-89	3.2671	6.75578210084804e-85	5	CHST12
2.97234801439685e-26	3.22643	9.96866077068414e-22	5	SLFN13
2.45991422297026e-17	3.21935	8.25006032099767e-13	5	PPM1L
7.51097758569113e-18	3.21008	2.51903166268909e-13	5	TSPAN2
4.55495490664115e-65	3.19662	1.52764077658931e-60	5	STOM
9.96248979334295e-17	3.19418	3.34121982689136e-12	5	ZNF595
3.5798777286479e-30	3.17104	1.20061939263393e-25	5	TBC1D31
3.09853651344892e-23	3.13708	1.0391871758805e-18	5	TMEM273
2.06630677683457e-49	3.11808	6.92997966814777e-45	5	CMC1
6.56663433470603e-66	3.10894	2.20231782317371e-61	5	ABI3
1.23326305544475e-30	3.0925	4.13611763535062e-26	5	RGS3
2.53077581889122e-43	3.07848	8.48771594139736e-39	5	METRNL
1.9956347540371e-17	3.0673	6.69295983808963e-13	5	ATP8B4
1.68979075969089e-30	3.06196	5.66722024985131e-26	5	SYNGR1
4.21139210248926e-187	3.0474	1.41241668333285e-182	5	KLRB1
1.93493333548268e-19	3.02118	6.4893794205418e-15	5	FBXO6
1.86762884879681e-43	3.01472	6.26365363309474e-39	5	USP28
2.98452840304024e-15	3.01405	1.00095113581164e-10	5	CLSTN3
1.81571146101991e-23	2.99199	6.08953309796858e-19	5	SIGLEC7
3.93086747663512e-26	2.97523	1.31833433431389e-21	5	RAP1GAP2
7.5643744240071e-57	2.97051	2.5369398943235e-52	5	GBP5
2.80563704945709e-30	2.95725	9.40954553646918e-26	5	TRGC2
2.02500265177884e-14	2.95409	6.79145389353587e-10	5	DTX3
5.16657657322384e-22	2.95374	1.73276645112781e-17	5	CAPN12
9.01228938558627e-52	2.95219	3.02254161413792e-47	5	HSH2D
2.00642455789095e-13	2.94009	6.72914668225465e-09	5	COL6A2
3.97644358363241e-14	2.90973	1.33361964907864e-09	5	HEG1
2.26557872530436e-99	2.90458	7.59829792892577e-95	5	GZMM
2.15072394177134e-31	2.89868	7.21309795591273e-27	5	CCDC28B
2.61045976204692e-39	2.89528	8.75495994995296e-35	5	LPCAT1
2.50659130947947e-24	2.89142	8.40660593373223e-20	5	TNFSF14
7.03544058544519e-53	2.87436	2.35954606354661e-48	5	NCR3
2.70802578637987e-09	2.87172	9.08217688236082e-05	5	PDE4A
9.22868438565072e-16	2.86698	3.09511616925954e-11	5	HAVCR2
3.56280805153815e-56	2.85778	1.19489456432486e-51	5	GNPTAB
6.45521502532999e-110	2.83367	2.16495001519517e-105	5	EFHD2
2.3304599700473e-104	2.81893	7.81589664754464e-100	5	PLEK
1.44676702309714e-12	2.80245	4.85216724206318e-08	5	AGPAT4
1.30261601111531e-74	2.79622	4.36871357807853e-70	5	C12orf75
3.18287696733115e-21	2.78998	1.06747327730352e-16	5	CAPN15
1.01191095334982e-14	2.72834	3.39374695534462e-10	5	SBK1
1.34413046319448e-32	2.72346	4.50794474746166e-28	5	FUT11
3.64217836070972e-15	2.72161	1.22151377861483e-10	5	KCTD10
5.3101712659024e-92	2.71384	1.78092523915835e-87	5	ABHD17A
3.02388327256349e-20	2.70447	1.01414997195234e-15	5	FHL3
2.86437396797369e-57	2.69304	9.60653741379015e-53	5	RUNX3
6.31554885072884e-09	2.67265	0.000211811	5	RTP4
8.1570841389571e-10	2.66253	2.73572287852343e-05	5	AC004865.2
1.14905141783022e-89	2.65865	3.85368864511898e-85	5	CD247
5.36230615932598e-21	2.655	1.79841023971475e-16	5	PAFAH2
1.66547380844403e-74	2.63622	5.58566605875958e-70	5	CD63
1.0576048815519e-65	2.60813	3.54699525174876e-61	5	ID2
2.38177532167906e-24	2.60607	7.98799807384722e-20	5	PRDM1
1.45375883675124e-09	2.59825	4.8756163866963e-05	5	AL359962.2
1.00426609456282e-23	2.59144	3.36810762794478e-19	5	ZBP1
5.55733445897233e-14	2.58474	1.86381883085014e-09	5	WIPI1
1.09646441229118e-44	2.57856	3.67732234594216e-40	5	STAT4
5.02175590111493e-27	2.57113	1.68419649411592e-22	5	DAB2
1.49771027018048e-14	2.54785	5.02302070413129e-10	5	CREM
2.6986384217539e-08	2.5355	0.000905069	5	PTCH1
7.5994016280026e-11	2.52661	2.54868731799951e-06	5	DGKQ
3.28112792113187e-71	2.52451	1.10042468218921e-66	5	TPST2
7.82317834437393e-09	2.51312	0.000262374	5	KLRC4
2.57904333597253e-13	2.5027	8.64959554018468e-09	5	CEP126
5.97549092468803e-08	2.50175	0.00200406	5	CATSPER1
4.7639184372087e-26	2.48467	1.59772296547105e-21	5	GAB3
1.61066476999974e-18	2.48322	5.40184750562513e-14	5	BCL2L1
3.46228154746227e-20	2.47909	1.1611799853879e-15	5	IL12RB1
6.05360895475082e-47	2.47822	2.03025937124433e-42	5	GNG2
2.1484517536655e-58	2.47328	7.20547749144334e-54	5	ARPC5L
9.8774588016364e-08	2.46973	0.0033127	5	ENPP4
3.93788060865392e-25	2.46167	1.32068639853035e-20	5	NFATC2
1.37795063348235e-13	2.45653	4.62137083457311e-09	5	METRN
5.34690952985392e-89	2.45104	1.79324651812241e-84	5	IFITM2
3.86163038124478e-31	2.44319	1.29511359726187e-26	5	TFDP2
2.59063110337075e-19	2.44208	8.68845859448482e-15	5	GTF3C1
8.28225977516453e-18	2.43644	2.77770428339468e-13	5	ZNF600
3.53285055413645e-22	2.43171	1.18484741884628e-17	5	PTGER2
2.05971448852117e-13	2.41844	6.90787045160232e-09	5	HENMT1
4.78636569930435e-08	2.41214	0.00160525	5	FADS2
6.08224105661746e-10	2.40529	2.03986200556836e-05	5	PYROXD2
1.57340570989278e-54	2.40211	5.27688806983842e-50	5	ZAP70
7.43645269962281e-45	2.38299	2.4940375063995e-40	5	PILRB
1.40242864419016e-50	2.38071	4.70346518688494e-46	5	ITGAL
1.93568614826232e-09	2.37507	6.49190420404216e-05	5	APOL1
1.27099928921446e-20	2.36914	4.26267741616747e-16	5	AUTS2
1.75356137243398e-15	2.369	5.88109413086908e-11	5	RMDN3
2.04608742549303e-43	2.36306	6.86216800761853e-39	5	ACTN4
2.14663990932548e-43	2.35966	7.19940092789581e-39	5	SYNE2
3.12852913572801e-38	2.35576	1.04924610154046e-33	5	PTPN12
7.40347565171017e-12	2.35415	2.48297766407056e-07	5	ZFYVE28
1.84086046838223e-33	2.35321	6.17387783886031e-29	5	SYTL3
2.60511724553719e-07	2.34679	0.00873704	5	ABCB1
5.36934454636011e-50	2.33047	1.80077077395825e-45	5	SYNE1
6.2274687900271e-50	2.33003	2.08856848279929e-45	5	CTSC
3.21796840878367e-34	2.32483	1.07924224493787e-29	5	DIP2A
4.72182921311974e-14	2.31782	1.5836070814961e-09	5	MVD
1.56594227909195e-24	2.31227	5.25185721561859e-20	5	SLC15A4
1.75095521932362e-23	2.29821	5.87235361456756e-19	5	CD226
2.99445770832715e-06	2.29743	0.100428	5	MTERF2
1.33512292137457e-13	2.29578	4.47773525370604e-09	5	MAP3K8
5.30636226312347e-09	2.27518	0.000177965	5	TTC16
7.59458413308763e-14	2.2696	2.54707162655493e-09	5	IKZF2
9.39443477202604e-29	2.267	3.15070553384209e-24	5	ACAA2
1.59010207432399e-12	2.26263	5.33288433686779e-08	5	TGFBR1
3.98673299920526e-21	2.25901	1.33707051327346e-16	5	CTBP2
7.28383297693259e-32	2.25055	2.44285190380365e-27	5	VAV3
1.11527577481003e-51	2.25036	3.74041189355788e-47	5	XBP1
8.82492452324083e-24	2.24719	2.95970318660451e-19	5	ARAP2
1.75137313177076e-16	2.24569	5.87375520933278e-12	5	TMEM181
6.67368238121957e-24	2.23297	2.23821959701342e-19	5	KLHDC4
1.87255686133356e-08	2.22115	0.000628018	5	LDLR
2.15913181631462e-17	2.21557	7.24129628555597e-13	5	YARS
1.38943904265216e-16	2.21271	4.65990066124683e-12	5	FURIN
7.27876698427954e-20	2.20945	2.44115287118767e-15	5	COMMD4
9.40105544755236e-07	2.20585	0.0315293	5	AC116366.3
9.1638630694043e-78	2.17695	3.07337639621681e-73	5	MYO1F
2.01956460371121e-16	2.17496	6.77321576792666e-12	5	SLFN12L
1.94267476881091e-05	2.1683	0.651534	5	TMEM184B
7.85277120230729e-08	2.16574	0.00263366	5	LPAR5
7.38073044209995e-77	2.15998	2.47534937567148e-72	5	HCST
6.30631863483812e-28	2.15936	2.11501314375201e-23	5	GPR65
1.25797510526957e-06	2.158	0.04219	5	PTRH1
4.84329934902485e-17	2.15147	1.62434573567595e-12	5	GSAP
3.53853333160525e-15	2.15025	1.18675330875377e-10	5	PTPN22
1.26566760067892e-10	2.15023	4.24479599915695e-06	5	PATL2
1.65721203778615e-15	2.14524	5.5579577323272e-11	5	BATF
1.82903892862531e-17	2.13757	6.13423075882355e-13	5	ZBTB16
8.05376241511022e-10	2.13713	2.70107083877967e-05	5	PPP5C
9.85081474030229e-15	2.13621	3.30376624760258e-10	5	STARD3NL
1.70779411802354e-07	2.13083	0.0057276	5	CRAMP1
1.44188571718215e-12	2.12922	4.83579631828549e-08	5	DMWD
1.37167534167084e-06	2.12685	0.0460032	5	SYT11
4.41732961349558e-32	2.11422	1.48148400577415e-27	5	FKBP11
2.09882885240544e-15	2.10252	7.03905220519736e-11	5	NPRL2
7.33992996938574e-13	2.09244	2.46166571313259e-08	5	SNTB2
4.44162234035165e-19	2.09209	1.48963130050714e-14	5	DNAJC1
4.37897686709028e-15	2.0913	1.46862126168474e-10	5	PLCB1
6.79613691638934e-17	2.08952	2.27928839901866e-12	5	C1orf174
1.44930403805646e-38	2.0855	4.86067588283376e-34	5	CLEC2B
1.21586360481332e-29	2.07578	4.07776335782292e-25	5	RASSF1
6.00866294800664e-12	2.07546	2.01518537950247e-07	5	SLC27A3
2.80254430017803e-40	2.07487	9.39917307393707e-36	5	ADGRE5
3.11396258738718e-16	2.07019	1.04436077255791e-11	5	ATP2B4
7.14461564056157e-20	2.06909	2.39616119353154e-15	5	CISD3
1.78663840981807e-06	2.06534	0.0599203	5	CROT
1.67443040748181e-17	2.06115	5.61570470061248e-13	5	SH2D1A
2.6994593593406e-47	2.04484	9.05344679935651e-43	5	SLC9A3R1
2.30554741300888e-34	2.03647	7.73234491374919e-30	5	CXXC5
3.77363677110808e-64	2.03319	1.26560230029423e-59	5	CD7
5.5277956899149e-08	2.02617	0.00185391	5	GABARAPL1
2.32066045491144e-20	2.02183	7.78303103368198e-16	5	ADAM8
1.09589786316441e-05	2.02162	0.367542	5	STARD4
5.91173856057489e-07	2.02118	0.0198268	5	ABHD15
1.32293661808556e-28	2.01698	4.43686482973537e-24	5	PTPN4
1.46164807562863e-16	2.01674	4.90207531604329e-12	5	MMP25-AS1
1.15467006561732e-29	2.01583	3.87253246606738e-25	5	APOBEC3C
1.3816819581277e-20	2.01323	4.63388495116866e-16	5	CYTOR
3.29034940350814e-10	2.009	1.10351738294856e-05	5	DUSP2
1.25373247180414e-10	2.00792	4.20476796393673e-06	5	AXIN1
3.42042790658571e-45	2.0074	1.14714311131071e-40	5	DOK2
7.81587888512904e-72	1.99937	2.62128946049458e-67	5	ARL4C
1.90555692416526e-18	1.99875	6.39085681226546e-14	5	IGF2R
1.8970799049077e-39	1.99199	6.36242658507944e-35	5	SPN
7.39453028190667e-72	1.99036	2.47997756594586e-67	5	FCER1G
2.49139324381504e-10	1.9722	8.35563466110689e-06	5	DHRS3
5.01104066287981e-10	1.96521	1.68060281751663e-05	5	VPS16
1.50654831806194e-61	1.96504	5.05266174911614e-57	5	CD99
2.70419436265927e-07	1.96172	0.00906933	5	CERS4
9.297870689181e-05	1.96136	1	5	BHLHE40
9.08123483310423e-23	1.95344	3.0456645383265e-18	5	LINC01871
4.89870855514615e-13	1.94635	1.64292887522492e-08	5	NLRC3
8.86929764828961e-12	1.9424	2.97458504528337e-07	5	GCLM
5.19167000631297e-19	1.94007	1.74118228671724e-14	5	ARHGEF3
2.16916373017456e-17	1.93885	7.27494131825946e-13	5	TSEN54
7.47703523259151e-22	1.93679	2.50764807630654e-17	5	LYAR
6.35163054581434e-48	1.93458	2.13020985245521e-43	5	IFITM1
8.99647609933123e-08	1.92869	0.00301724	5	KEAP1
4.15437036461856e-06	1.9275	0.139329	5	LIMK1
1.0629956723474e-44	1.92157	3.5650748859187e-40	5	MBP
1.79695640603528e-16	1.92094	6.02663239456113e-12	5	AP2A1
7.94488950535061e-06	1.91973	0.266456	5	LINC00672
1.68136867792369e-13	1.91533	5.63897427202046e-09	5	RFTN1
3.74696517921479e-21	1.91111	1.25665718180506e-16	5	PTPN7
1.47573298008969e-05	1.90875	0.494931	5	C9orf139
2.58494434147546e-20	1.90782	8.66938633244039e-16	5	DDIT4
7.73941422266528e-21	1.90068	2.59564474199748e-16	5	AOAH
4.21976081842869e-09	1.90008	0.000141522	5	RALGDS
2.57523867415743e-08	1.8893	0.000863684	5	STK39
1.48436091043296e-09	1.88867	4.97824962141006e-05	5	TLE1
3.42620691485314e-14	1.88858	1.14908127510345e-09	5	APOBR
5.43793281527843e-52	1.88843	1.82377390758808e-47	5	RARRES3
8.36228907296911e-08	1.88615	0.00280454	5	NAPB
1.46899940512527e-06	1.88454	0.0492673	5	ANKRD28
4.90458291813067e-08	1.88237	0.0016449	5	AC239800.3
3.14587915042199e-08	1.87962	0.00105506	5	MXRA7
9.1959886964575e-14	1.87372	3.08415068901792e-09	5	RRBP1
2.04436502257057e-05	1.8733	0.685639	5	HYOU1
7.19908790800853e-19	1.872	2.4144301025879e-14	5	APOL6
5.71052728061086e-13	1.86921	1.91519663937127e-08	5	MIB2
1.79198759722267e-10	1.86712	6.00996800356539e-06	5	ACBD5
3.73251260691697e-06	1.8641	0.125181	5	CCDC102A
4.85004259715515e-06	1.85862	0.162661	5	NPC1
6.11838409368158e-20	1.85668	2.05198365733893e-15	5	IFITM3
6.66408670089083e-05	1.84723	1	5	SLC25A20
1.34789001064875e-05	1.84217	0.452055	5	LAX1
4.53810932440364e-08	1.84021	0.00152199	5	USB1
1.28385966627556e-05	1.83969	0.430581	5	CRACR2A
0.000629732	1.83809	1	5	AL354733.3
1.07602622631541e-06	1.83321	0.0360878	5	NAALADL1
3.63926868872453e-08	1.8306	0.00122054	5	HIPK2
0.000124403	1.82104	1	5	PDZD11
2.75666076433223e-37	1.81667	9.24528887141744e-33	5	DHRS7
1.9812156224204e-11	1.81264	6.64460095447355e-07	5	EBP
7.3990476987088e-09	1.81192	0.000248149	5	SCLT1
6.96702404797194e-09	1.81051	0.00023366	5	PARP15
3.85199594877919e-08	1.80957	0.00129188	5	ADA
4.13588445388854e-07	1.80779	0.0138709	5	RPE
6.0380583485056e-07	1.80274	0.0202504	5	ZDHHC18
8.30073409329896e-07	1.80224	0.027839	5	TRANK1
5.07298466012761e-10	1.79728	1.7013775953136e-05	5	SDF2L1
6.052161981552e-17	1.79723	2.02977408537291e-12	5	RNF125
2.85029696714397e-13	1.79176	9.55932596840746e-09	5	GBP4
4.94943403728125e-05	1.79154	1	5	XKR8
3.027122604291e-08	1.79124	0.00101524	5	CD320
1.0355936948897e-06	1.78991	0.0347317	5	ARNTL
3.46317196599394e-39	1.78956	1.16147861395505e-34	5	ALOX5AP
1.49005704217564e-15	1.78889	4.99735330804866e-11	5	CBLB
2.08356147808118e-07	1.7886	0.00698785	5	XPNPEP1
8.03462539406638e-10	1.78748	2.69465266466198e-05	5	CARD11
5.74634560353883e-21	1.78204	1.92720938851485e-16	5	MIDN
6.82506030711271e-14	1.77225	2.28898872579946e-09	5	CYB561D2
1.84098233209078e-20	1.77153	6.17428654536604e-16	5	MAPK1
6.82183166353117e-17	1.77	2.28790590331508e-12	5	PXN
4.0395471471521e-26	1.76903	1.35478332221187e-21	5	SYTL1
6.35846933937929e-06	1.76852	0.21325	5	AGK
4.92830779589881e-62	1.7659	1.65285586858854e-57	5	ITGB2
1.69809170646202e-09	1.75655	5.69505996513234e-05	5	NEDD9
2.06120535525271e-07	1.75492	0.00691287	5	FMNL3
9.25668961071242e-14	1.75413	3.10450856164073e-09	5	RAB37
5.57736452616632e-09	1.75283	0.000187054	5	SLAMF6
1.03720208032729e-05	1.75089	0.347857	5	SPHK2
5.91591716150523e-05	1.75035	1	5	NAGLU
2.39040198362307e-06	1.7496	0.0801693	5	NOL4L
1.90001879414883e-19	1.74958	6.37228303181635e-15	5	CCDC107
6.9041379980214e-14	1.74201	2.31550980177642e-09	5	ARFGAP3
2.52497896726034e-55	1.74189	8.46827446039774e-51	5	CLIC1
3.60655617389165e-05	1.73809	1	5	CLASP1
8.00504379448402e-29	1.73369	2.68473158779405e-24	5	OSTF1
0.000662805	1.73152	1	5	HIRA
3.14487975768846e-50	1.72694	1.05472977313355e-45	5	CD81
0.00010799	1.72455	1	5	SLC1A5
1.31364407519077e-30	1.72307	4.4056994993748e-26	5	RORA
1.35931377219422e-07	1.72006	0.00455887	5	RHBDF2
3.78889577028777e-05	1.71915	1	5	SLC2A1
6.71517737766583e-06	1.7183	0.225214	5	TMIGD2
1.27167196700922e-19	1.70694	4.26493344295553e-15	5	RASAL3
1.89463141063961e-06	1.7065	0.0635421	5	TBK1
3.17637859664246e-47	1.70185	1.06529385374195e-42	5	PLAC8
5.43676069865751e-05	1.70084	1	5	TSPAN5
9.17680071322354e-33	1.70045	3.07771542320091e-28	5	IRF1
1.31486254123763e-30	1.69935	4.40978599080278e-26	5	TXK
1.46916800565302e-07	1.69826	0.0049273	5	LINC01934
2.48190078834024e-05	1.69755	0.83238	5	CASP10
6.26249868033695e-48	1.68998	2.10031680741141e-43	5	RNF213
6.86880284558013e-22	1.6864	2.30365909835066e-17	5	SASH3
1.09946733307461e-06	1.68525	0.0368739	5	FNDC3B
8.85291580562571e-14	1.68229	2.96909090289075e-09	5	IFI35
0.000202478	1.67991	1	5	SEC24C
5.61845056973202e-13	1.67946	1.88431595207672e-08	5	UBE2F
0.000469812	1.67394	1	5	ELMO2
3.81156117736019e-48	1.67387	1.27832138766306e-43	5	JAK1
0.000257025	1.67003	1	5	HGH1
1.94794401557176e-41	1.66999	6.53301463942455e-37	5	FLNA
9.76689644646568e-12	1.66794	3.27562173021566e-07	5	PRR5
2.44122938121231e-13	1.66566	8.18739509870984e-09	5	ADCY7
3.20743302408412e-09	1.66415	0.000107571	5	RRAS2
5.16471731842529e-27	1.66194	1.73214289425348e-22	5	UTRN
1.89175276500257e-74	1.66082	6.34456042326561e-70	5	TYROBP
1.37109645452222e-11	1.65449	4.59838328917662e-07	5	SLC20A1
6.47845923003303e-19	1.65437	2.17274565656848e-14	5	PREX1
0.000187653	1.65016	1	5	NAA40
1.45981601752947e-06	1.64682	0.0489593	5	ARHGAP18
6.07915903698593e-24	1.6417	2.03882835782434e-19	5	STK10
0.000179699	1.63713	1	5	PTGER4
1.12440313722437e-62	1.63584	3.7710232416231e-58	5	SRGN
3.64074719971375e-05	1.63565	1	5	ATP8A1
0.0047585	1.63443	1	5	KAT2B
0.000108302	1.62957	1	5	KIFAP3
0.000142073	1.62662	1	5	DLGAP1-AS1
0.00268436	1.62616	1	5	PCSK5
0.000156617	1.62449	1	5	SLC25A53
4.1187190195147e-06	1.62337	0.138134	5	NOTCH1
6.28942545171795e-05	1.62329	1	5	GEMIN7
2.53637394919773e-11	1.62165	8.50649095081934e-07	5	SACM1L
3.52689361497549e-06	1.6202	0.118285	5	CALHM2
1.76887537051444e-62	1.62004	5.93245421763133e-58	5	RAP1B
1.05024980063259e-08	1.61488	0.000352233	5	OGG1
4.76952677192352e-05	1.60792	1	5	FO393401.1
0.000160892	1.60414	1	5	SLC52A2
3.54270665193637e-21	1.60183	1.18815295692642e-16	5	SSBP4
3.04316617543533e-09	1.59683	0.000102062	5	TSPAN32
8.89663585813194e-17	1.5966	2.98375373410029e-12	5	IQGAP2
0.000675914	1.5961	1	5	GTPBP1
0.000215487	1.59479	1	5	WDR83
0.00192292	1.58706	1	5	PIK3CG
0.00534818	1.58695	1	5	PCNT
1.90039407285306e-05	1.58436	0.637354	5	DPM2
0.00520177	1.58295	1	5	TMEM102
8.53681065530209e-06	1.57941	0.286308	5	AC139887.2
2.80217236848328e-22	1.57919	9.39792568941924e-18	5	DENND2D
9.84191023543482e-05	1.57796	1	5	MIAT
1.84933959250879e-07	1.57711	0.00620232	5	GLCCI1
2.51210976311555e-05	1.57683	0.842511	5	EML2
7.93133421398019e-10	1.57449	2.66001086868467e-05	5	CYB5B
1.17647231015059e-05	1.57323	0.394565	5	NPRL3
2.03199008234009e-30	1.57121	6.81488833815219e-26	5	PPP1R18
0.000466009	1.56948	1	5	SMYD3
2.8634237211665e-07	1.56905	0.00960335	5	ANXA4
0.000330724	1.56811	1	5	RIPK1
6.45133908704665e-38	1.5649	2.16365010301371e-33	5	DBI
5.01331541939894e-30	1.56385	1.68136572535802e-25	5	PDIA3
3.26387105889613e-08	1.56302	0.00109464	5	STX8
0.00210809	1.56245	1	5	PANK3
2.62712829244308e-07	1.55892	0.00881086	5	RAPGEF1
4.29899124127776e-12	1.55791	1.44179568249974e-07	5	IDH2
1.08240183881544e-07	1.55765	0.00363016	5	ZFPM1
0.00500312	1.55708	1	5	TMED1
0.000693901	1.55543	1	5	HOXB2
1.616679122775e-08	1.55473	0.000542202	5	RAB9A
1.01336966659313e-05	1.55352	0.339864	5	UNC13D
3.28091131021748e-19	1.55036	1.10035203522074e-14	5	INPP4A
5.27538937218383e-10	1.55024	1.76926008764301e-05	5	SAMD9L
0.000276191	1.54968	1	5	MAN1A1
9.2078725696237e-05	1.54624	1	5	BAK1
3.21326189227957e-05	1.54034	1	5	MEX3C
1.12811329836329e-07	1.53489	0.00378347	5	EIF4G3
1.08628003363132e-05	1.53406	0.364317	5	CEP250
0.000426158	1.5298	1	5	GSE1
1.33390387709205e-17	1.52974	4.47364682299132e-13	5	PDIA6
2.44053019958621e-05	1.52573	0.818505	5	ARHGEF9
0.000126115	1.52339	1	5	CMTR2
0.0034938	1.52167	1	5	RAB33A
4.62732565088758e-07	1.52158	0.0155191	5	STK26
1.9315316751452e-09	1.52126	6.47797093210199e-05	5	VPS26A
4.49552032193942e-08	1.52036	0.00150771	5	GSN
2.50027248434444e-71	1.52018	8.38541385799437e-67	5	PFN1
2.07250597902302e-07	1.519	0.00695077	5	SIRT2
1.63736649204602e-09	1.51438	5.49139974102393e-05	5	TNIK
4.68363935680061e-28	1.51379	1.57079896748379e-23	5	PSME2
4.94740185329257e-10	1.51323	1.65925963355726e-05	5	ZNF276
0.00924507	1.50855	1	5	TAF1B
2.06894955836139e-12	1.50619	6.93884302883243e-08	5	LMO4
2.53354834478967e-07	1.50588	0.00849701	5	ZNF720
0.000179824	1.50287	1	5	B4GALT4
1.28758220460897e-06	1.50254	0.0431829	5	C11orf21
3.87313984856235e-21	1.50243	1.29897364241084e-16	5	MACF1
0.000373539	1.49892	1	5	TBC1D19
1.31909774568976e-16	1.49497	4.42399001949431e-12	5	PRKCH
1.43639697318183e-08	1.49309	0.000481739	5	VPS37B
7.35448178207119e-28	1.49258	2.46654610007104e-23	5	LY6E
3.43758317621573e-05	1.49035	1	5	LRRC8A
6.83737960816956e-06	1.48894	0.229312	5	S100PBP
1.14717159201973e-65	1.48733	3.84738408531577e-61	5	CYBA
0.0011259	1.48621	1	5	MPST
2.64531756155396e-23	1.48594	8.87186603793966e-19	5	MYO1G
0.00272837	1.48197	1	5	GCLC
4.79879773304389e-17	1.48175	1.60942078370826e-12	5	MLLT6
7.32333032515849e-06	1.4811	0.24561	5	PSTPIP2
4.31818014436665e-05	1.48009	1	5	MPHOSPH9
4.06120487799092e-13	1.47942	1.3620468919806e-08	5	C19orf66
1.1224423436772e-22	1.47749	3.76444713222461e-18	5	CALR
9.76815047072376e-05	1.47488	1	5	ZMYND11
1.64789772762733e-08	1.47481	0.000552672	5	TRG-AS1
1.17816928087157e-06	1.47261	0.0395134	5	PRKX
1.43405656241501e-15	1.47195	4.80953889902747e-11	5	FCRL3
1.4771234496218e-14	1.47148	4.95397662534159e-10	5	INPP5D
1.71558656410112e-23	1.46944	5.75373421868233e-19	5	PAXX
0.000256082	1.46891	1	5	STN1
3.03600793317858e-05	1.46672	1	5	SEPT11
1.41580047195268e-05	1.46604	0.474831	5	TRPV2
3.4678894532077e-06	1.46519	0.116306	5	GATAD2A
4.56733592165964e-29	1.46139	1.53179312140621e-24	5	PRDX5
0.00337007	1.46129	1	5	CREB3L2
1.59036890217236e-37	1.46129	5.33377922410566e-33	5	BIN2
2.03645221746857e-05	1.45915	0.682985	5	PIGT
3.77618867020858e-05	1.4588	1	5	PIK3R5
0.00682016	1.45849	1	5	TTC13
0.00585249	1.45665	1	5	B4GALT5
0.000107047	1.45588	1	5	ADIPOR2
6.06723356391596e-06	1.4554	0.203483	5	PARP4
3.20746032676924e-06	1.45464	0.107572	5	ERN1
4.04685436756419e-14	1.45426	1.35723401779368e-09	5	NT5C
3.5444653547547e-07	1.45391	0.0118874	5	RAD9A
2.60417661543058e-15	1.45338	8.73388753283106e-11	5	TMED9
0.00840635	1.45274	1	5	CHRNB1
0.00047162	1.45193	1	5	GALC
0.0001668	1.45107	1	5	GALNT10
2.53991421774508e-07	1.44893	0.00851836	5	BTN3A1
0.000446598	1.44812	1	5	DDAH2
5.80870194176746e-13	1.44727	1.94812245722997e-08	5	OPTN
0.00681042	1.44457	1	5	SMAD5
3.72593996464442e-15	1.44415	1.24960574534244e-10	5	MIEN1
6.32010409981425e-09	1.44319	0.000211964	5	ARID5A
0.00379374	1.44265	1	5	ADAP1
0.000413169	1.44252	1	5	LINC02256
1.23839464537845e-06	1.4413	0.0415333	5	AKT1
1.01836347976809e-29	1.44083	3.41538743844621e-25	5	NDUFB2
8.56009379002886e-08	1.44047	0.00287088	5	RAB1B
0.00297586	1.44033	1	5	SLC39A7
2.61083746688e-31	1.44006	8.75622669642216e-27	5	SKAP1
1.31836887863332e-21	1.4382	4.42154554516044e-17	5	SH3BP5
1.52730182114071e-33	1.43583	5.12226484774172e-29	5	LITAF
1.67136934134341e-27	1.43572	5.60543849699752e-23	5	NDUFB7
5.72897124413143e-08	1.43473	0.00192138	5	MAF
2.92216113050584e-15	1.43128	9.8003439994905e-11	5	BSG
2.67561014383939e-52	1.42677	8.97346130040855e-48	5	UBB
1.21024323099914e-12	1.4245	4.05891374812491e-08	5	LINC00623
0.000344572	1.42416	1	5	KIF21B
0.000400395	1.42346	1	5	UTP11
2.88319949794229e-19	1.41971	9.66967447619884e-15	5	LMAN2
0.00295649	1.41676	1	5	CRELD1
6.76780599133668e-11	1.41667	2.26978677337449e-06	5	PSMB10
5.63102100165904e-09	1.41618	0.000188853	5	LAIR1
6.87388711308834e-21	1.41589	2.30536425998757e-16	5	AC004687.1
0.0012637	1.41467	1	5	KPNA2
0.00395458	1.41447	1	5	PSMA6
3.48529682761367e-06	1.41253	0.11689	5	DERL1
0.000191079	1.4118	1	5	SPTY2D1
3.69137173752766e-07	1.40678	0.0123801	5	GYG1
5.41758114773655e-14	1.40355	1.81694836532788e-09	5	TES
4.51079639155068e-28	1.40222	1.51283089379827e-23	5	GUK1
0.000133438	1.40014	1	5	MUM1
0.000269366	1.3992	1	5	CBR4
0.00328581	1.39291	1	5	KMT5A
2.49032276598918e-05	1.39189	0.835204	5	ITGAX
5.15286577870155e-16	1.39112	1.72816812486093e-11	5	PIP4K2A
4.95375604728201e-07	1.39111	0.0166139	5	GPRIN3
2.81141662044252e-05	1.38817	0.942893	5	MFAP1
1.37108177624153e-28	1.38526	4.59833406115886e-24	5	FAM49B
0.000492324	1.38436	1	5	EIF2B2
2.10801265393695e-05	1.38426	0.706985	5	SPATA13
0.00223818	1.38216	1	5	MAST3
1.03484364488677e-05	1.37952	0.347066	5	TBC1D20
1.08739172150437e-11	1.37832	3.64689435558136e-07	5	CDK2AP2
0.00305461	1.37646	1	5	ZNF831
3.89452627211719e-08	1.37235	0.00130615	5	RAB8B
1.56967115229352e-36	1.37058	5.26436311056201e-32	5	PSMB9
5.28816472787709e-06	1.36997	0.177354	5	RRP36
4.0452753501983e-07	1.36956	0.013567	5	MTSS1
1.46584380101399e-16	1.3694	4.91614693984071e-12	5	DIAPH1
0.00593064	1.36808	1	5	ARSG
0.000695691	1.36784	1	5	TOR2A
0.00216356	1.3676	1	5	ETFDH
0.00153742	1.3669	1	5	NFKBIB
9.4207828590211e-18	1.36524	3.15954215525849e-13	5	RHOF
2.89576380242116e-05	1.36409	0.971181	5	AC005332.5
6.85370143133009e-10	1.3636	2.29859438603949e-05	5	MFSD10
8.04235861993354e-06	1.36004	0.269725	5	ILKAP
1.76451299692204e-18	1.35836	5.91782368907713e-14	5	DSTN
0.000122704	1.35566	1	5	DUSP23
6.6501587987844e-07	1.35555	0.0223033	5	FAM173A
1.25351880269764e-08	1.35555	0.000420405	5	EHD1
1.41197596023793e-05	1.35526	0.473548	5	PEX2
0.000122717	1.35159	1	5	GBP3
0.00405241	1.35009	1	5	ANKRD39
2.88415489514365e-12	1.34902	9.67287868733276e-08	5	SELPLG
0.00779572	1.3485	1	5	Z93930.2
4.5954218656882e-23	1.34827	1.54121258531451e-18	5	PPP2R5C
1.02926148491984e-07	1.34826	0.00345194	5	TADA3
3.84904987839934e-07	1.34701	0.0129089	5	GIMAP6
0.00394737	1.34483	1	5	SYNJ2
1.36919159483084e-07	1.34297	0.00459199	5	G6PD
0.000648894	1.33953	1	5	SLC5A3
2.981399159908e-33	1.33783	9.99901650249943e-29	5	TGFB1
1.5911231666811e-10	1.33619	5.33630887641508e-06	5	RAB29
7.85151629359843e-06	1.33513	0.263324	5	GSK3A
0.000446648	1.33454	1	5	BORCS6
0.00761332	1.33435	1	5	FAM199X
2.3962321332825e-10	1.33267	8.03648332860285e-06	5	MT2A
1.18857986189289e-15	1.33209	3.98625914081637e-11	5	TBCB
2.12530033674763e-05	1.33181	0.712783	5	RINL
0.0054985	1.3316	1	5	AC010618.3
0.00123934	1.33074	1	5	LRIF1
1.50150600072954e-18	1.33068	5.03575082524673e-14	5	RAB11FIP1
2.13004963835414e-22	1.32969	7.1437604771121e-18	5	CFLAR
6.26093114205616e-06	1.3286	0.209979	5	MAPRE2
0.000137126	1.32858	1	5	IKBKG
7.08387044441273e-09	1.32857	0.000237579	5	POLR2G
6.80172569650372e-06	1.32809	0.228116	5	CARHSP1
7.48496281691211e-05	1.32626	1	5	GPAA1
0.0035859	1.32399	1	5	GPM6B
1.75213672556886e-10	1.32328	5.87631615021283e-06	5	ITGB7
6.84457872505939e-07	1.32111	0.0229553	5	GATA3
0.00190546	1.32052	1	5	MAD2L2
0.00584973	1.31909	1	5	AL139246.5
5.28153373861831e-06	1.31867	0.177132	5	SSBP3
0.00637122	1.31829	1	5	CASP3
0.00218761	1.31803	1	5	BTBD6
2.34141976367041e-10	1.31425	7.85265360339781e-06	5	UPP1
0.00390182	1.31424	1	5	ZNF738
0.0070033	1.31393	1	5	SLA2
3.23105656551485e-30	1.31342	1.08363175094237e-25	5	PPIB
0.000122505	1.31137	1	5	IVNS1ABP
0.000436067	1.31082	1	5	CHIC2
0.00561366	1.31077	1	5	SLC35A4
0.00304232	1.31065	1	5	SETD3
9.39172022195914e-06	1.31053	0.31498	5	FAM43A
4.75686446518247e-05	1.30781	1	5	IP6K1
0.000194409	1.30485	1	5	CXCR3
1.50699419942647e-29	1.30432	5.05415714603649e-25	5	PPP1CA
0.000561807	1.30393	1	5	CRELD2
5.3936479062477e-06	1.30252	0.180892	5	TUT7
3.1365660837463e-06	1.30241	0.105194	5	PSD4
2.33852384495559e-23	1.3003	7.84294127121207e-19	5	AC245297.3
1.25047184148804e-09	1.29557	4.19383246198259e-05	5	ISG15
1.16576497710479e-07	1.29424	0.00390974	5	RASA3
9.92254180155803e-10	1.29414	3.32782206940653e-05	5	NFATC3
0.00577188	1.29348	1	5	TSHZ1
0.00781389	1.2928	1	5	ZNF701
0.000800836	1.29189	1	5	COMTD1
2.54835769986045e-35	1.29083	8.54668205379199e-31	5	ZEB2
2.54331976681019e-26	1.28992	8.52978583392801e-22	5	POLR2L
0.00037183	1.28862	1	5	PHKG2
5.44239247941559e-15	1.28792	1.8252695897464e-10	5	CCDC88C
2.08100688254047e-07	1.28671	0.00697928	5	CENPB
0.000300302	1.28574	1	5	CIAO1
1.43547232628072e-08	1.28455	0.000481429	5	ARIH2
8.79718174716338e-09	1.2813	0.00029504	5	SELENOS
0.000382731	1.28088	1	5	ZBTB37
1.61285461755299e-07	1.27975	0.00540919	5	TRAPPC10
2.72101902334908e-17	1.27849	9.12575360050814e-13	5	AKNA
0.00039398	1.27677	1	5	POP7
1.67569106057643e-07	1.27616	0.00561993	5	XAF1
0.00039516	1.27312	1	5	PSME4
0.000810341	1.27177	1	5	JAZF1
0.000779437	1.26889	1	5	ZDHHC24
2.41952864450851e-09	1.26785	8.11461516795265e-05	5	RNF166
2.64432593019248e-09	1.26681	8.86854030467953e-05	5	ARHGAP25
0.000598832	1.26522	1	5	CHMP1A
3.97041473702957e-05	1.2648	1	5	ITCH
0.00597953	1.26475	1	5	MIR181A1HG
0.000487537	1.26419	1	5	SCRN2
1.03126748030639e-08	1.2639	0.000345866	5	UBE2E3
5.20294454643082e-10	1.26312	1.74496354198197e-05	5	SRPK2
9.61609850048084e-09	1.26027	0.000322505	5	RPS6KA1
0.00114405	1.25973	1	5	NBN
0.00984833	1.25972	1	5	NF2
5.44765295067382e-05	1.25895	1	5	ARHGAP26
1.130922578841e-05	1.25845	0.379289	5	PPP6R1
1.41398137156657e-05	1.25684	0.474221	5	ASNA1
2.03969857078916e-10	1.25677	6.8407410667127e-06	5	GZMK
2.59988336580144e-23	1.25668	8.71948883222487e-19	5	IL2RG
4.44559992760789e-09	1.25575	0.000149097	5	LASP1
0.000181221	1.25557	1	5	UCHL5
5.15647215809302e-08	1.25452	0.00172938	5	IDI1
2.35862801794666e-06	1.25295	0.0791037	5	KCNAB2
0.00011489	1.25262	1	5	CDK9
7.7052105747671e-05	1.25205	1	5	MOAP1
0.000186494	1.25154	1	5	WDR45
0.00466723	1.25092	1	5	TRPT1
0.00396767	1.24991	1	5	TMEM107
0.00558051	1.24901	1	5	MED27
4.56475583627119e-06	1.24884	0.153093	5	LPP
1.11566163948407e-30	1.24876	3.74170600650168e-26	5	CTSD
4.22236450992849e-05	1.24626	1	5	SUGP2
2.03002350685107e-21	1.24497	6.80829283727711e-17	5	DGKZ
1.81776425536044e-06	1.24358	0.0609642	5	TRAPPC2
1.58066281890039e-09	1.24226	5.30122696202813e-05	5	FDPS
3.95506552172669e-28	1.24141	1.3264498746767e-23	5	CCND3
6.4271183293757e-08	1.24012	0.00215553	5	ARHGAP9
9.71952740814974e-20	1.23983	3.25973510214526e-15	5	HLA-F
0.000463303	1.23599	1	5	PSENEN
1.11252640257822e-29	1.235	3.73119104896684e-25	5	PRMT2
0.00698635	1.23418	1	5	SCAMP4
0.00544013	1.2306	1	5	TSEN15
0.00857604	1.22813	1	5	CCDC159
4.83980154112857e-14	1.22664	1.6231726408637e-09	5	ITGAM
3.44594878126855e-07	1.22395	0.011557	5	GATAD1
0.000188088	1.22179	1	5	AL390728.6
4.07023830092765e-09	1.22105	0.000136508	5	PTPN18
0.00305209	1.22093	1	5	PPIAL4G
2.11774537420477e-21	1.22013	7.10249443600796e-17	5	CAPNS1
8.27555592172083e-05	1.21806	1	5	MANF
2.16294401047123e-05	1.21689	0.725408	5	CCDC130
1.24139551513206e-07	1.21644	0.00416339	5	SIRT7
0.000753436	1.21576	1	5	ACSS1
8.04320742086464e-11	1.2137	2.69753090480958e-06	5	SIPA1
0.00620401	1.21104	1	5	MIR4435-2HG
2.71940692149412e-07	1.21065	0.00912035	5	BCL9L
3.55720814973902e-05	1.2104	1	5	PSTPIP1
0.00189814	1.2094	1	5	WDSUB1
4.48979259592716e-05	1.20835	1	5	CD2BP2
0.00258254	1.2081	1	5	DNAJB11
0.00271131	1.20767	1	5	NFYB
0.00020027	1.2031	1	5	SMURF2
3.33211854444369e-07	1.20286	0.0111753	5	CCDC88B
2.89553062022435e-63	1.20146	9.71103059410842e-59	5	CFL1
7.36346734797796e-08	1.19965	0.00246956	5	PITPNC1
2.9957434313872e-08	1.19941	0.00100471	5	MYDGF
1.20282556817193e-18	1.19904	4.03403639053503e-14	5	FYN
7.08064318823044e-08	1.19576	0.00237471	5	BCL7C
0.000118609	1.19572	1	5	ZCCHC17
4.68244442495709e-13	1.19553	1.57039821124211e-08	5	RAB27A
0.000511744	1.19525	1	5	SLC44A2
0.000558761	1.19507	1	5	GPR108
1.230961668682e-12	1.19486	4.12839924442569e-08	5	ADD1
0.00308989	1.19404	1	5	TSPOAP1-AS1
2.13037139604019e-06	1.19322	0.0714484	5	CSNK1D
0.0062143	1.19255	1	5	C22orf39
0.000130083	1.19241	1	5	BCR
6.29313295110876e-06	1.192	0.211059	5	SAR1A
7.81845982719943e-06	1.19199	0.262216	5	SDF2
0.00232784	1.19181	1	5	PRIM2
3.78201983013249e-05	1.19057	1	5	TMEM109
5.28425949712678e-12	1.18934	1.77223495014638e-07	5	OFD1
0.00307043	1.18755	1	5	TRAPPC6B
1.51893619630227e-09	1.18738	5.09420821515854e-05	5	GLIPR2
3.78390880584951e-05	1.18719	1	5	MCRIP1
5.76989069810362e-11	1.18621	1.93510594232999e-06	5	HMOX2
2.51569259905369e-05	1.18582	0.843713	5	PHPT1
0.000409617	1.18436	1	5	PRKCQ
8.37960388477053e-11	1.18372	2.81035155087434e-06	5	SERPINB6
7.81757855452045e-11	1.1837	2.62185949561507e-06	5	IKZF3
0.000347343	1.18348	1	5	ZBTB44
0.0013402	1.18335	1	5	MAP4
2.13482556603733e-53	1.18211	7.15977798337601e-49	5	MYL12A
2.40967568921137e-09	1.18042	8.08157032647708e-05	5	PTPRA
0.00227981	1.17974	1	5	CD58
0.00971744	1.17927	1	5	TAPBPL
1.42832574399706e-06	1.17909	0.0479032	5	SPPL2A
1.03512616513756e-16	1.1777	3.47160613263835e-12	5	BST2
4.17536332142295e-05	1.17764	1	5	LPGAT1
2.88761388872509e-07	1.17661	0.00968448	5	MXD4
0.00651299	1.17647	1	5	ULK3
0.00604871	1.17641	1	5	SPOUT1
0.00417587	1.17561	1	5	TMEM120B
0.000766257	1.1755	1	5	DDRGK1
1.4923349640442e-09	1.17512	5.00499300241145e-05	5	CTDSP1
2.73562042372877e-05	1.17477	0.917472	5	TRIM22
0.00106105	1.17339	1	5	DTD1
8.45591316319737e-05	1.16943	1	5	COMMD8
0.000777995	1.16928	1	5	KLF12
9.60197720217663e-30	1.16863	3.220311114066e-25	5	TLN1
0.00381221	1.1657	1	5	DNAJC17
0.000364662	1.16539	1	5	RPAP2
0.00045073	1.16379	1	5	HIPK1
0.0020412	1.16254	1	5	TXNDC15
0.00407702	1.16239	1	5	CLPTM1
0.00800417	1.1606	1	5	POP4
0.00447543	1.16	1	5	PIGH
1.25791786344064e-10	1.15994	4.21880493040722e-06	5	TPM4
9.65994619353582e-07	1.15967	0.0323975	5	SAMD9
0.000369653	1.15904	1	5	UFD1
1.15852781833301e-08	1.15861	0.000388547	5	KDELR2
2.22800650578884e-06	1.15791	0.0747229	5	ZBTB8OS
3.39509738523473e-06	1.15672	0.113865	5	FKBP2
4.09749812657889e-12	1.15412	1.37421892169203e-07	5	RALY
0.00514413	1.15339	1	5	ZNF226
3.78634140502444e-82	1.15336	1.2698631804171e-77	5	HLA-C
0.00979365	1.15068	1	5	ACD
0.000158711	1.14402	1	5	ATOX1
0.000108702	1.14315	1	5	FAM219B
3.8876934245705e-05	1.14042	1	5	PSMC3
5.06327474964669e-06	1.13955	0.169812	5	ITGB1BP1
5.40894009178714e-06	1.13842	0.181405	5	PRKACB
1.01248768365417e-05	1.13817	0.339568	5	PARP8
6.74951441944422e-06	1.13493	0.226365	5	RNF126
0.00127099	1.13374	1	5	CD151
5.82387985009033e-14	1.13345	1.95321282412329e-09	5	ANXA6
2.66916963045999e-06	1.12927	0.0895186	5	HSPB11
0.00438701	1.12874	1	5	ITGA5
0.000387096	1.12826	1	5	MRPL28
6.81772764269727e-06	1.12791	0.228653	5	TUBB4B
0.00838434	1.12447	1	5	DDX49
0.00496484	1.12165	1	5	HIRIP3
2.43493091298716e-24	1.1215	8.16627129597635e-20	5	MSN
3.30706421325507e-14	1.12118	1.10912319584148e-09	5	SUN2
3.33319335837562e-05	1.11892	1	5	GBP2
0.000186525	1.11819	1	5	STIP1
0.00209217	1.1117	1	5	MUS81
0.000154674	1.11097	1	5	UBN1
3.09891705961312e-11	1.10901	1.03931480345305e-06	5	MAP2K2
4.08575004516617e-42	1.10569	1.37027885014783e-37	5	ARPC2
1.14831931826713e-21	1.10207	3.8512333296043e-17	5	IQGAP1
0.0038204	1.10123	1	5	STX4
1.40416787968923e-05	1.101	0.47093	5	PDAP1
3.74171116375321e-10	1.10033	1.25489509009955e-05	5	P4HB
1.34399542841696e-09	1.10023	4.50749186782479e-05	5	SCP2
0.00145878	1.10003	1	5	RIC8A
3.12517057951607e-07	1.09987	0.0104812	5	PIN1
0.00259054	1.09888	1	5	SDF4
0.00022998	1.09798	1	5	MIF4GD
0.00533741	1.09797	1	5	CRIPT
2.0088416806833e-08	1.09781	0.000673725	5	PKN1
9.5839934214711e-06	1.09663	0.321428	5	CCND2
9.57024405506698e-20	1.09355	3.20966845118836e-15	5	FMNL1
1.58579682287824e-06	1.09249	0.0531845	5	CDK11A
1.69452233767771e-25	1.09207	5.6830890161035e-21	5	SEPT7
2.83154133364291e-06	1.09147	0.0949642	5	PDLIM2
8.18589910831263e-10	1.09033	2.74538684294589e-05	5	RNPEPL1
2.22419155091385e-07	1.08974	0.00745949	5	CASP8
1.03238156789322e-46	1.08967	3.46240130240028e-42	5	CALM1
4.44568611933256e-07	1.0884	0.0149099	5	LAT2
4.08594090131374e-28	1.08767	1.3703428594826e-23	5	RAC2
0.000321519	1.08713	1	5	GOLGA8B
1.82152665253538e-07	1.08677	0.00610904	5	PPP3CA
4.19130023162704e-14	1.0867	1.40567827168308e-09	5	TAPBP
0.00133631	1.08577	1	5	PRKD2
0.000212965	1.08487	1	5	SHARPIN
1.73626650069503e-15	1.08479	5.82309059003101e-11	5	BTN3A2
0.000345011	1.0827	1	5	ZC3H18
8.08114217006244e-05	1.08236	1	5	RNF115
0.00110848	1.07723	1	5	NCOA1
0.00220324	1.07719	1	5	CDC34
0.00231816	1.0757	1	5	PARP10
0.000152094	1.06967	1	5	RASSF4
7.75176613605e-07	1.06944	0.0259979	5	STK38
1.04434377325398e-05	1.06715	0.350252	5	RPA2
5.99767374019693e-05	1.06414	1	5	ICAM2
0.000691772	1.06408	1	5	PPP2R5A
0.00793865	1.06386	1	5	B3GALT4
4.02284668653154e-07	1.06336	0.0134918	5	TAP1
0.00502735	1.0604	1	5	MAPKAPK2
3.94734933381445e-07	1.0575	0.0132386	5	FBXW5
5.43344163550248e-10	1.05593	1.82226765571482e-05	5	LNPEP
3.93460577081957e-08	1.05576	0.00131959	5	PSMB6
0.0016934	1.05415	1	5	NARF
8.29131068886799e-17	1.05356	2.78073977883255e-12	5	PTPRE
0.000811182	1.05291	1	5	CRCP
7.48176843593669e-07	1.05248	0.0250924	5	COMMD7
0.000154979	1.05057	1	5	TSSC4
0.00679927	1.04945	1	5	CCNT1
0.000260106	1.04908	1	5	SEC11C
1.41617405907857e-06	1.04704	0.0474956	5	KAT6B
1.71365644634497e-07	1.047	0.00574726	5	CCDC12
4.00674261103668e-27	1.04648	1.34378133688948e-22	5	LSP1
0.00166085	1.0459	1	5	PRRC2A
5.67519671872345e-05	1.04503	1	5	PCNX4
2.39603279949032e-07	1.04359	0.00803581	5	MRPS6
0.000113414	1.04323	1	5	NCK1
4.04561427209151e-05	1.04271	1	5	PSMC4
0.00247286	1.04058	1	5	PFDN6
0.00613973	1.03992	1	5	LMF2
0.00349378	1.03927	1	5	NCOA7
2.5172627456249e-15	1.0374	8.44239579627678e-11	5	PCSK7
4.53767909713207e-07	1.03727	0.0152185	5	GOLGA4
0.000106852	1.03707	1	5	TNFRSF1A
0.00114027	1.03671	1	5	NAXE
1.59444962980682e-05	1.03625	0.534747	5	TEX264
0.00374319	1.03576	1	5	CDK11B
0.00135977	1.03009	1	5	SH2D3C
0.00237243	1.02978	1	5	SAP30BP
0.00227546	1.02963	1	5	RASA2
4.66512827901771e-05	1.02948	1	5	MRPS12
0.000102834	1.02948	1	5	MIA2
0.000625738	1.02608	1	5	AHSA1
0.00267564	1.02603	1	5	CDK5RAP2
0.00152445	1.02602	1	5	ORMDL3
6.44192474705215e-12	1.02513	2.16049272166635e-07	5	SIGIRR
3.27358561947514e-05	1.02359	1	5	EHMT1
3.42156921623457e-06	1.02243	0.114753	5	VCP
2.08961266041e-10	1.02172	7.00814294048305e-06	5	IFI16
5.77252971003165e-08	1.02105	0.00193599	5	GPATCH8
1.28857540221402e-08	1.02055	0.000432162	5	TMC8
0.000272914	1.0181	1	5	SLC25A42
2.40081905912497e-21	1.01797	8.05186696049334e-17	5	FGR
3.59003760472516e-07	1.01495	0.0120403	5	NDUFS8
0.000167602	1.01468	1	5	ADSS
8.21282038382637e-07	1.01453	0.0275442	5	SELENOK
0.00118885	1.0143	1	5	FMR1
0.00166726	1.0132	1	5	HCG18
6.87877955170697e-14	1.01034	2.30700508605148e-09	5	TSC22D4
0.00365262	1.00968	1	5	MCRS1
2.83409530829841e-06	1.0092	0.0950499	5	NUCB1
9.67590994317937e-07	1.009	0.0324511	5	ETFA
9.72767059352143e-05	1.00824	1	5	HDDC2
2.13836016762631e-08	1.00756	0.000717163	5	BZW1
2.85122547252609e-06	1.00618	0.0956244	5	TMC6
7.2315369584058e-79	1.00608	2.42531286511014e-74	5	B2M
2.41166742814693e-09	1.00571	8.08825022051917e-05	5	SLA
3.50981203284504e-06	1.00458	0.117712	5	RASSF5
0.00491694	1.00254	1	5	PBDC1
0.00302413	1.00245	1	5	GCH1
0.00343415	1.0001	1	5	ATAD1
2.2714130276795e-113	9.05052	7.61786501223151e-109	6	NRG1
0	8.76948	0	6	CYP1B1
3.77718277077162e-114	8.74002	1.26679155766139e-109	6	CLEC4D
1.41565496548993e-97	8.60129	4.74782362326013e-93	6	LIN7A
0	8.33929	0	6	RBP7
0	8.20252	0	6	S100A12
0	7.98476	0	6	S100A8
6.00676291112517e-203	7.82733	2.01454814513316e-198	6	AC245128.3
8.61340157825418e-192	7.80801	2.88876262131489e-187	6	CYP27A1
0	7.72826	0	6	CD163
0	7.70122	0	6	VCAN
1.97858539066127e-131	7.67015	6.63577968319976e-127	6	PLA2G7
1.31744030366024e-74	7.61742	4.41843129041572e-70	6	DSC2
2.05392568761527e-106	7.56724	6.88845597112409e-102	6	TMEM150B
5.17447054833612e-256	7.54576	1.73541393250097e-251	6	CLEC4E
1.48259942336266e-129	7.52348	4.9723419460737e-125	6	WLS
5.55044454346979e-162	7.51919	1.8615080909889e-157	6	AQP9
0	7.49879	0	6	S100A9
1.89998546088445e-179	7.48289	6.37217123871426e-175	6	ASGR2
0	7.43593	0	6	FAM198B
1.66074739265673e-233	7.4211	5.56981460549215e-229	6	AC096667.1
0	7.35975	0	6	CSF3R
3.63472374697243e-251	7.32108	1.21901365025961e-246	6	QPCT
8.09245869440289e-161	7.30117	2.71404879692884e-156	6	SGMS2
2.29336401551461e-188	7.29254	7.69148423523288e-184	6	CRISPLD2
0	7.29187	0	6	CD14
6.24340010040456e-200	7.25564	2.09391152567368e-195	6	FPR2
0	7.25371	0	6	STAB1
6.38260880725248e-223	7.25283	2.14059934177634e-218	6	STEAP4
0	7.24404	0	6	ANPEP
0	7.24174	0	6	CDA
6.10910681532311e-189	7.1056	2.04887224372307e-184	6	SIRPB2
5.6122085185424e-177	7.10545	1.88222249294875e-172	6	FCGR1A
0	7.08655	0	6	BST1
8.6795263250634e-72	7.08645	2.91093953889976e-67	6	FAM198B-AS1
0	7.06015	0	6	FPR1
2.16823496383067e-142	7.03974	7.27182642169531e-138	6	PRRG4
0	7.03759	0	6	TLR4
4.25301245717984e-76	7.03556	1.42637531788898e-71	6	FXYD6
7.92450591862484e-96	7.03431	2.6577207949884e-91	6	OLIG1
2.71533230711123e-168	7.00659	9.10668149158965e-164	6	ALDH1A1
7.27780280962913e-189	6.96135	2.44082950629342e-184	6	GLT1D1
2.30286657625255e-171	6.95897	7.72335392343579e-167	6	IL1RN
1.69337629884478e-209	6.95314	5.67924543106564e-205	6	TREM1
0	6.94803	0	6	MNDA
6.55847047028263e-191	6.94759	2.19957982632339e-186	6	WDFY3
3.78523641265881e-263	6.91538	1.26949258807751e-258	6	LILRA6
0	6.87367	0	6	CREB5
0	6.86004	0	6	SIRPA
0	6.82445	0	6	KCNE3
4.76804025407233e-135	6.78843	1.59910534041078e-130	6	AC005280.2
0	6.77067	0	6	OSCAR
0	6.76949	0	6	CSTA
5.21153469189157e-292	6.76562	1.7478445049666e-287	6	TLR8
1.77965151317863e-123	6.74781	5.96859524489848e-119	6	SLITRK4
0	6.71114	0	6	MGST1
1.73396686454285e-71	6.69305	5.81537807030383e-67	6	CLEC5A
1.76051089463981e-103	6.68878	5.90440143844299e-99	6	MARC1
2.44557088421133e-64	6.66505	8.20195563146795e-60	6	MITF
0	6.65338	0	6	CD93
2.5485909829588e-160	6.65059	8.54746443864721e-156	6	FOLR3
2.16615977485407e-97	6.63146	7.26486665290558e-93	6	TSHZ3
8.57295112967448e-117	6.62332	2.87519634987023e-112	6	HLX
3.33464214196543e-162	6.57328	1.11837228157237e-157	6	TMEM176A
0	6.56859	0	6	FCN1
7.58710651220794e-84	6.56326	2.5445637820643e-79	6	CMTM2
9.54218275207978e-81	6.56059	3.20025725139252e-76	6	VEGFA
0	6.55468	0	6	AC020656.1
0	6.54829	0	6	LGALS2
0	6.50894	0	6	LYZ
2.25550767428116e-108	6.50281	7.56452163800415e-104	6	PADI2
9.61395466965388e-246	6.48304	3.22432811710852e-241	6	NLRP12
8.9176879424424e-86	6.47595	2.99081418213633e-81	6	LRP3
2.2808780747688e-78	6.43505	7.64960888715959e-74	6	VSTM1
0	6.4174	0	6	C5AR1
0	6.39875	0	6	TLR2
3.21544111871728e-97	6.38054	1.0783946423954e-92	6	CCDC149
4.8683183737112e-117	6.36612	1.63273661617526e-112	6	FCGR1B
5.8441945899282e-275	6.36507	1.96002598157012e-270	6	CES1
3.86802826604429e-119	6.34595	1.29725931986593e-114	6	VENTX
2.6650001679404e-182	6.31029	8.93787756323853e-178	6	S1PR3
0	6.29088	0	6	HNMT
0	6.27119	0	6	DMXL2
8.14713449878257e-192	6.26737	2.7323859682017e-187	6	RETN
0	6.24395	0	6	NFAM1
0	6.22913	0	6	RAB3D
5.27385272112216e-147	6.22734	1.76874472560995e-142	6	NLRC4
0	6.2024	0	6	MS4A6A
3.89272225077647e-78	6.20041	1.30554118846541e-73	6	KCNJ2
0	6.19194	0	6	RGS2
3.99571278122937e-65	6.17355	1.3400821525687e-60	6	FCAR
0	6.1477	0	6	CD302
1.79943464656816e-79	6.13652	6.03494391766031e-75	6	KCNE1
1.69806215723917e-84	6.12424	5.69496086294872e-80	6	GPR27
0	6.1196	0	6	CD36
0	6.10581	0	6	NCF2
0	6.1022	0	6	CD300E
1.12276800949142e-305	6.09776	3.76553935023234e-301	6	SLC24A4
0	6.08603	0	6	LILRA5
0	6.07367	0	6	P2RY13
1.00040883718907e-103	6.05199	3.3551711581647e-99	6	SLC46A2
0	6.05186	0	6	CD300LF
0	6.04935	0	6	SHTN1
3.55445087109081e-80	6.04848	1.19209173314644e-75	6	ANKRD50
0	6.02849	0	6	CLEC7A
0	6.01621	0	6	ASGR1
0	6.01323	0	6	PYGL
1.42039019158271e-242	6.01171	4.76370462453009e-238	6	MEFV
0	5.99246	0	6	CLEC12A
0	5.96216	0	6	TNFAIP2
0	5.95927	0	6	NFE2
1.66856208522875e-98	5.9555	5.59602352144018e-94	6	CD300LB
1.61075919853301e-211	5.9511	5.40216420004001e-207	6	RNASE2
0	5.93054	0	6	DUSP6
2.89227440789188e-139	5.92349	9.70010990918779e-135	6	ARHGEF10L
0	5.92019	0	6	KCTD12
2.19500992893548e-211	5.91622	7.36162429966381e-207	6	TMEM176B
1.12366213467298e-240	5.91369	3.76853806726624e-236	6	KIF13A
1.82498125705375e-158	5.89671	6.12062213990687e-154	6	ARHGEF40
9.12814360751229e-251	5.88709	3.06139680308747e-246	6	MCEMP1
7.48345522896484e-112	5.88235	2.50980121469023e-107	6	FAM20C
0	5.87781	0	6	PLBD1
0	5.85974	0	6	FOS
0	5.85558	0	6	KLF4
5.77714767992247e-73	5.85426	1.9375397888924e-68	6	AP003774.3
0	5.85337	0	6	PRAM1
0	5.85081	0	6	SERPINA1
1.075530682553e-106	5.837	3.60711480314626e-102	6	ACPP
0	5.82744	0	6	RBM47
1.59105147996672e-92	5.81706	5.33606845351237e-88	6	SLC22A15
0	5.78202	0	6	PTAFR
0	5.78137	0	6	SLC11A1
0	5.75414	0	6	SLC7A7
3.29618575942952e-225	5.75248	1.10547477999747e-220	6	TMEM170B
4.72068593475384e-154	5.74337	1.58322364879774e-149	6	MARCO
0	5.73917	0	6	CD33
1.03803346222724e-149	5.73311	3.4813566256177e-145	6	LRMDA
9.88780614398093e-68	5.72895	3.31617242456832e-63	6	CYP2S1
5.05469405990845e-81	5.67833	1.6952432938121e-76	6	LINC01503
8.88111727316191e-69	5.6738	2.97854911107304e-64	6	HGF
0	5.65451	0	6	CCR1
1.612307247728e-58	5.65308	5.40735604743015e-54	6	TMEM144
6.01738160616629e-79	5.6484	2.01810944307605e-74	6	CHST13
0	5.64538	0	6	FCGR2A
0	5.6383	0	6	LRP1
0	5.60467	0	6	TGFBI
1.54974177917753e-247	5.60254	5.19752397900561e-243	6	FGD4
2.20991033890174e-164	5.59228	7.41159729460866e-160	6	PID1
8.47573992773739e-78	5.59051	2.84259365696457e-73	6	FZD2
1.01354767698712e-64	5.5882	3.39923619907941e-60	6	ARAP3
0	5.54451	0	6	GAS7
4.17079385063491e-174	5.52687	1.39880084162594e-169	6	HPSE
0	5.48107	0	6	IRAK3
3.14347438827043e-88	5.47893	1.05425844033814e-83	6	DYSF
0	5.47751	0	6	PLXDC2
1.5770988564457e-217	5.45515	5.2892741447476e-213	6	SORT1
3.90450543346205e-173	5.44856	1.3094930322745e-168	6	MTMR11
0	5.44603	0	6	LRRK2
6.00564975592174e-192	5.44278	2.01417481514103e-187	6	SLC8A1
5.64883445944236e-165	5.43406	1.89450610100778e-160	6	DAPK1
7.57789488802612e-264	5.42936	2.5414743875462e-259	6	JDP2
0	5.41337	0	6	CPVL
9.57350631463073e-67	5.41021	3.21076254780085e-62	6	DGAT2
1.28227118624733e-212	5.40517	4.3004811044363e-208	6	HK3
1.02050432375426e-237	5.39404	3.42256740100705e-233	6	CYFIP1
9.35667478453337e-78	5.36168	3.1380415892368e-73	6	AL390036.1
0	5.35911	0	6	TIMP2
1.7517402337068e-99	5.35618	5.87498639580586e-95	6	PROK2
1.32480125964962e-268	5.33303	4.44311846461288e-264	6	ALDH3B1
6.31913881099027e-90	5.33289	2.11931277442992e-85	6	LINC02432
2.09114946338206e-239	5.32273	7.01329707029076e-235	6	RASGRP4
7.09449945728025e-224	5.31889	2.37935322798265e-219	6	LPCAT2
1.68581617339244e-68	5.28499	5.65389028232355e-64	6	AATBC
4.31420008211882e-102	5.28225	1.44689642354101e-97	6	CEACAM4
9.16539643621605e-224	5.27187	3.07389065677814e-219	6	SIRPB1
0	5.27147	0	6	CCR2
4.67141591394409e-209	5.25531	1.56669946921857e-204	6	SGK1
1.27285391830149e-258	5.23769	4.26889747119953e-254	6	CHST15
1.03272929938203e-116	5.23467	3.46356752426744e-112	6	FAM129B
3.82399792436485e-282	5.22414	1.28249242387348e-277	6	TFEC
0	5.21989	0	6	HCK
1.61417350746448e-66	5.21197	5.41361510933437e-62	6	FLVCR2
0	5.20431	0	6	FGL2
1.16179771517004e-301	5.18054	3.89643717713727e-297	6	CSF2RA
0	5.17461	0	6	ZNF385A
0	5.1705	0	6	MPEG1
1.31419325015482e-297	5.15139	4.40754132236923e-293	6	CEBPA
3.00993848456806e-158	5.1402	1.00947316895444e-153	6	OAF
2.34184090268032e-68	5.11069	7.85406601940925e-64	6	TRIB1
0	5.11	0	6	TNFSF13B
0	5.10038	0	6	CLEC4A
0	5.0803	0	6	LILRB2
4.13626755951131e-156	5.06195	1.3872214141089e-151	6	RIN2
1.64071621924542e-67	5.05468	5.5026340561053e-63	6	THBD
5.2258915018702e-188	5.05107	1.75265949189723e-183	6	HOMER3
1.21697261099623e-84	5.04423	4.08148274275916e-80	6	APOBEC3A
2.34189874226792e-107	5.03633	7.85426000181816e-103	6	MYCL
2.79822404333879e-132	5.02548	9.38468379654962e-128	6	RTN1
1.97023858306567e-64	5.0199	6.60778615988564e-60	6	IQSEC2
2.44421350030968e-108	5.01441	8.19740323733861e-104	6	MARVELD1
2.08232620455338e-63	5.00354	6.98370562483113e-59	6	ZDHHC1
3.53728451733776e-301	5.00008	1.18633448142474e-296	6	DOK3
1.86932373806779e-259	4.99501	6.26933795273175e-255	6	ADGRE2
0	4.98643	0	6	CFD
0	4.97394	0	6	MEGF9
0	4.97377	0	6	ALDH2
2.9504462628249e-184	4.9669	9.89520667626216e-180	6	S100Z
1.18967870802335e-189	4.95021	3.9899444509687e-185	6	NLRP3
1.74416791749717e-215	4.94983	5.84959036170199e-211	6	ACSL1
0	4.94686	0	6	CYBB
1.47381823865161e-181	4.94051	4.94289160878977e-177	6	ITPRIPL2
1.80095688784606e-180	4.93982	6.04004921045811e-176	6	GPBAR1
5.43974192711966e-108	4.93084	1.82438064751739e-103	6	TMTC2
1.10999206339013e-234	4.92965	3.72269138219782e-230	6	PLAUR
9.04135280104773e-224	4.92858	3.03228890241539e-219	6	LILRA1
0	4.92619	0	6	C19orf38
6.62059130377631e-177	4.92193	2.2204139114605e-172	6	LTBR
0	4.91462	0	6	CD68
0	4.91431	0	6	LILRB3
1.85414506893036e-82	4.91043	6.21843173217863e-78	6	GPR35
9.74883175896171e-97	4.90696	3.26956319532058e-92	6	PDK4
7.07183224287707e-295	4.87968	2.37175109761611e-290	6	PLXNB2
0	4.87849	0	6	PILRA
0	4.87635	0	6	LRRC25
0	4.8554	0	6	RXRA
2.99648337940468e-89	4.85037	1.00496059578474e-84	6	CNTLN
4.2837355600294e-113	4.84581	1.43667923212266e-108	6	ADAM9
0	4.84547	0	6	DUSP1
0	4.83961	0	6	MAFB
1.17226946712988e-52	4.83689	3.9315573388602e-48	6	FZD1
8.51405744082845e-138	4.83193	2.85544458450505e-133	6	ADAMTSL4
0	4.82758	0	6	GRN
1.72522709950013e-91	4.81896	5.78606664630354e-87	6	ARRDC4
0	4.81341	0	6	LILRA2
1.62777406273246e-200	4.81241	5.45922865159213e-196	6	CSF2RB
1.35706649078426e-93	4.79921	4.55132959679226e-89	6	MYOF
0	4.78496	0	6	CTSS
4.85501459822482e-161	4.76722	1.62827479595264e-156	6	SECTM1
1.90525781610795e-136	4.75478	6.38985366366283e-132	6	TLR5
1.64681074248935e-74	4.75365	5.52307386816079e-70	6	LINC00877
4.38841581857001e-134	4.74584	1.47178689723201e-129	6	NOD2
1.30492092888791e-103	4.7457	4.37644381130426e-99	6	SHROOM1
9.62809477983142e-109	4.74465	3.22907042725986e-104	6	CPM
1.53861712627826e-67	4.71756	5.16021411811204e-63	6	DGKG
1.9386136738546e-225	4.7058	6.50172253937355e-221	6	HMOX1
1.73358614376565e-218	4.70262	5.81410120896125e-214	6	IMPA2
1.83292718941986e-254	4.68115	6.14727120787632e-250	6	FOSL2
1.5229950405906e-77	4.66275	5.10782076713274e-73	6	SIGLEC14
1.23115096365255e-261	4.65164	4.12903410189793e-257	6	CD86
2.70470836937822e-64	4.64706	9.07105092922066e-60	6	VDR
2.52450083610582e-55	4.64497	8.46667090413168e-51	6	TCN2
7.39040959926084e-124	4.63919	2.4785955714001e-119	6	CARD9
3.18912740895567e-240	4.63672	1.06956955041555e-235	6	ADAP2
5.08089754245931e-273	4.62893	1.70403141779e-268	6	CD1D
9.04845897249743e-64	4.62116	3.03467217019619e-59	6	NID1
1.67936738295068e-85	4.61877	5.63226232893997e-81	6	DRAM1
1.001621046719e-225	4.59336	3.35923666648617e-221	6	SEMA4A
2.06149357408873e-93	4.59128	6.9138371487788e-89	6	CACNA2D3
6.06956666347952e-305	4.58887	2.03561126759776e-300	6	RASSF4
0	4.55535	0	6	LMO2
1.2680105849902e-114	4.52708	4.25265389994014e-110	6	SIGLEC9
2.43657446791432e-204	4.52547	8.17178345049106e-200	6	PLXND1
0	4.52171	0	6	RAB32
0	4.51796	0	6	ITGAM
0	4.51316	0	6	IGSF6
0	4.51145	0	6	CPPED1
0	4.50993	0	6	CEBPD
0	4.5049	0	6	RAB31
0	4.50463	0	6	GNS
6.95041870016997e-110	4.49557	2.331031423663e-105	6	INSR
1.11456084602865e-197	4.48031	3.73801416541089e-193	6	DOCK5
2.47728571225214e-108	4.47695	8.30832082175122e-104	6	ST3GAL6
5.77718356591635e-74	4.4495	1.93755182433703e-69	6	C5AR2
4.75695776945303e-149	4.4419	1.59538849671916e-144	6	NPL
6.87459601710671e-59	4.43884	2.30560201221725e-54	6	IL1B
4.75525051825413e-203	4.43413	1.59481591881207e-198	6	NHSL2
7.56690592715081e-278	4.42829	2.53778890984784e-273	6	PLXNC1
2.55676214711718e-122	4.41469	8.5748688890016e-118	6	PLPPR2
1.54928537985919e-103	4.41304	5.19599330697174e-99	6	FGD6
2.67591125086375e-302	4.41012	8.97447115314686e-298	6	CKAP4
0	4.38147	0	6	TBXAS1
1.21660818089918e-96	4.37091	4.08026051709967e-92	6	NR4A2
[truncated: 8,842 more rows]
