# Supplementary material for: BootCellNet, a resampling-based procedure, promotes unsupervised identification of cell populations via robust inference of gene regulatory networks
Source: PLoS Comput Biol. 2024 Sep 30;20(9):e1012480. doi: 10.1371/journal.pcbi.1012480 (PMC11466406; doi:10.1371/journal.pcbi.1012480)
Supplement: S2 Table — Each sheet corresponds to each cluster. (XLSX) [file pcbi.1012480.s004.xlsx]

## Sheet: Cluster1
P-value	ln(P)	Term	GO Tree	GO ID	# of Genes in Term	# of Target Genes in Term	# of Total Genes	# of Target Genes
8.715e-55	-124.48	GSE10325_LUPUS_CD4_TCELL_VS_LUPUS_BCELL_UP	MSigDB lists	GSE10325_LUPUS_CD4_TCELL_VS_LUPUS_BCELL_UP	177	38	17275	82
4.049e-50	-113.73	GSE10325_CD4_TCELL_VS_MYELOID_UP	MSigDB lists	GSE10325_CD4_TCELL_VS_MYELOID_UP	184	36	17275	82
2.337e-48	-109.68	GSE22886_NAIVE_CD4_TCELL_VS_MONOCYTE_UP	MSigDB lists	GSE22886_NAIVE_CD4_TCELL_VS_MONOCYTE_UP	182	35	17275	82
1.304e-46	-105.65	GSE10325_LUPUS_CD4_TCELL_VS_LUPUS_MYELOID_UP	MSigDB lists	GSE10325_LUPUS_CD4_TCELL_VS_LUPUS_MYELOID_UP	180	34	17275	82
9.678e-43	-96.74	GSE22886_NAIVE_TCELL_VS_MONOCYTE_UP	MSigDB lists	GSE22886_NAIVE_TCELL_VS_MONOCYTE_UP	181	32	17275	82
7.887e-39	-87.74	GSE10325_CD4_TCELL_VS_BCELL_UP	MSigDB lists	GSE10325_CD4_TCELL_VS_BCELL_UP	184	30	17275	82
8.731e-35	-78.42	GSE22886_NAIVE_CD8_TCELL_VS_MONOCYTE_UP	MSigDB lists	GSE22886_NAIVE_CD8_TCELL_VS_MONOCYTE_UP	191	28	17275	82
3.968e-29	-65.4	GSE22886_NAIVE_CD4_TCELL_VS_DC_UP	MSigDB lists	GSE22886_NAIVE_CD4_TCELL_VS_DC_UP	173	24	17275	82
7.054e-29	-64.82	GSE22886_NAIVE_TCELL_VS_NKCELL_UP	MSigDB lists	GSE22886_NAIVE_TCELL_VS_NKCELL_UP	177	24	17275	82
2.798e-28	-63.44	GSE22886_CD4_TCELL_VS_BCELL_NAIVE_UP	MSigDB lists	GSE22886_CD4_TCELL_VS_BCELL_NAIVE_UP	187	24	17275	82
4.756e-27	-60.61	GSE45739_UNSTIM_VS_ACD3_ACD28_STIM_NRAS_KO_CD4_TCELL_UP	MSigDB lists	GSE45739_UNSTIM_VS_ACD3_ACD28_STIM_NRAS_KO_CD4_TCELL_UP	180	23	17275	82
5.476e-27	-60.47	GSE26495_NAIVE_VS_PD1HIGH_CD8_TCELL_UP	MSigDB lists	GSE26495_NAIVE_VS_PD1HIGH_CD8_TCELL_UP	154	22	17275	82
1.734e-25	-57.01	GSE22886_NAIVE_CD8_TCELL_VS_NKCELL_UP	MSigDB lists	GSE22886_NAIVE_CD8_TCELL_VS_NKCELL_UP	179	22	17275	82
1.007e-24	-55.26	GSE11057_NAIVE_CD4_VS_PBMC_CD4_TCELL_UP	MSigDB lists	GSE11057_NAIVE_CD4_VS_PBMC_CD4_TCELL_UP	164	21	17275	82
4.404e-22	-49.17	GSE11057_NAIVE_VS_CENT_MEMORY_CD4_TCELL_UP	MSigDB lists	GSE11057_NAIVE_VS_CENT_MEMORY_CD4_TCELL_UP	154	19	17275	82
1.032e-20	-46.02	GSE45739_UNSTIM_VS_ACD3_ACD28_STIM_WT_CD4_TCELL_UP	MSigDB lists	GSE45739_UNSTIM_VS_ACD3_ACD28_STIM_WT_CD4_TCELL_UP	181	19	17275	82
1.852e-20	-45.44	GSE26495_NAIVE_VS_PD1LOW_CD8_TCELL_UP	MSigDB lists	GSE26495_NAIVE_VS_PD1LOW_CD8_TCELL_UP	155	18	17275	82
2.967e-20	-44.96	GSE32986_GMCSF_VS_GMCSF_AND_CURDLAN_LOWDOSE_STIM_DC_DN	MSigDB lists	GSE32986_GMCSF_VS_GMCSF_AND_CURDLAN_LOWDOSE_STIM_DC_DN	159	18	17275	82
2.618e-19	-42.79	GSE22886_NAIVE_CD4_TCELL_VS_NKCELL_UP	MSigDB lists	GSE22886_NAIVE_CD4_TCELL_VS_NKCELL_UP	179	18	17275	82
3.547e-19	-42.48	GSE22886_NAIVE_CD8_TCELL_VS_DC_UP	MSigDB lists	GSE22886_NAIVE_CD8_TCELL_VS_DC_UP	182	18	17275	82
5.273e-19	-42.09	GSE22886_TCELL_VS_BCELL_NAIVE_UP	MSigDB lists	GSE22886_TCELL_VS_BCELL_NAIVE_UP	186	18	17275	82
2.314e-18	-40.61	GSE11057_NAIVE_VS_EFF_MEMORY_CD4_TCELL_UP	MSigDB lists	GSE11057_NAIVE_VS_EFF_MEMORY_CD4_TCELL_UP	167	17	17275	82
2.235e-17	-38.34	GSE11057_EFF_MEM_VS_CENT_MEM_CD4_TCELL_DN	MSigDB lists	GSE11057_EFF_MEM_VS_CENT_MEM_CD4_TCELL_DN	156	16	17275	82
9.883e-17	-36.85	GSE11057_PBMC_VS_MEM_CD4_TCELL_DN	MSigDB lists	GSE11057_PBMC_VS_MEM_CD4_TCELL_DN	171	16	17275	82
1.874e-16	-36.21	JAATINEN_HEMATOPOIETIC_STEM_CELL_DN	MSigDB lists	JAATINEN_HEMATOPOIETIC_STEM_CELL_DN	216	17	17275	82
2.256e-16	-36.03	GSE11057_CD4_CENT_MEM_VS_PBMC_UP	MSigDB lists	GSE11057_CD4_CENT_MEM_VS_PBMC_UP	180	16	17275	82
9.103e-15	-32.33	GSE1460_INTRATHYMIC_T_PROGENITOR_VS_CD4_THYMOCYTE_DN	MSigDB lists	GSE1460_INTRATHYMIC_T_PROGENITOR_VS_CD4_THYMOCYTE_DN	186	15	17275	82
9.103e-15	-32.33	GSE22886_CD8_TCELL_VS_BCELL_NAIVE_UP	MSigDB lists	GSE22886_CD8_TCELL_VS_BCELL_NAIVE_UP	186	15	17275	82
5.445e-14	-30.54	LEE_EARLY_T_LYMPHOCYTE_DN	MSigDB lists	LEE_EARLY_T_LYMPHOCYTE_DN	53	10	17275	82
9.275e-14	-30.01	GSE24634_NAIVE_CD4_TCELL_VS_DAY3_IL4_CONV_TREG_UP	MSigDB lists	GSE24634_NAIVE_CD4_TCELL_VS_DAY3_IL4_CONV_TREG_UP	176	14	17275	82
9.275e-14	-30.01	GSE3982_MEMORY_CD4_TCELL_VS_BCELL_UP	MSigDB lists	GSE3982_MEMORY_CD4_TCELL_VS_BCELL_UP	176	14	17275	82
2.148e-13	-29.17	GSE1460_DP_VS_CD4_THYMOCYTE_DN	MSigDB lists	GSE1460_DP_VS_CD4_THYMOCYTE_DN	187	14	17275	82
2.313e-13	-29.1	GSE23568_ID3_TRANSDUCED_VS_ID3_KO_CD8_TCELL_UP	MSigDB lists	GSE23568_ID3_TRANSDUCED_VS_ID3_KO_CD8_TCELL_UP	188	14	17275	82
6.281e-13	-28.1	GSE21063_CTRL_VS_ANTI_IGM_STIM_BCELL_3H_UP	MSigDB lists	GSE21063_CTRL_VS_ANTI_IGM_STIM_BCELL_3H_UP	161	13	17275	82
1.006e-12	-27.62	GSE16450_IMMATURE_VS_MATURE_NEURON_CELL_LINE_UP	MSigDB lists	GSE16450_IMMATURE_VS_MATURE_NEURON_CELL_LINE_UP	167	13	17275	82
2.825e-12	-26.59	GSE22886_NAIVE_TCELL_VS_DC_UP	MSigDB lists	GSE22886_NAIVE_TCELL_VS_DC_UP	181	13	17275	82
1.806e-11	-24.74	SMID_BREAST_CANCER_NORMAL_LIKE_UP	MSigDB lists	SMID_BREAST_CANCER_NORMAL_LIKE_UP	436	17	17275	82
1.923e-11	-24.67	GSE32986_UNSTIM_VS_GMCSF_STIM_DC_UP	MSigDB lists	GSE32986_UNSTIM_VS_GMCSF_STIM_DC_UP	166	12	17275	82
2.064e-11	-24.6	GSE21670_IL6_VS_TGFB_AND_IL6_TREATED_CD4_TCELL_UP	MSigDB lists	GSE21670_IL6_VS_TGFB_AND_IL6_TREATED_CD4_TCELL_UP	167	12	17275	82
2.546e-11	-24.39	GSE5542_UNTREATED_VS_IFNG_TREATED_EPITHELIAL_CELLS_6H_UP	MSigDB lists	GSE5542_UNTREATED_VS_IFNG_TREATED_EPITHELIAL_CELLS_6H_UP	170	12	17275	82
4.979e-11	-23.72	GSE11057_CD4_EFF_MEM_VS_PBMC_UP	MSigDB lists	GSE11057_CD4_EFF_MEM_VS_PBMC_UP	180	12	17275	82
7.064e-11	-23.37	regulation of cell-cell adhesion	biological process	GO:0022407	405	16	18054	86
8.802e-11	-23.15	GSE16385_ROSIGLITAZONE_IL4_VS_IFNG_TNF_STIM_MACROPHAGE_UP	MSigDB lists	GSE16385_ROSIGLITAZONE_IL4_VS_IFNG_TNF_STIM_MACROPHAGE_UP	189	12	17275	82
1.277e-10	-22.78	GO_REGULATION_OF_CELL_CELL_ADHESION	MSigDB lists	GO_REGULATION_OF_CELL_CELL_ADHESION	360	15	17275	82
1.719e-10	-22.48	GSE13738_RESTING_VS_BYSTANDER_ACTIVATED_CD4_TCELL_UP	MSigDB lists	GSE13738_RESTING_VS_BYSTANDER_ACTIVATED_CD4_TCELL_UP	155	11	17275	82
2.587e-10	-22.08	GSE11057_NAIVE_VS_MEMORY_CD4_TCELL_UP	MSigDB lists	GSE11057_NAIVE_VS_MEMORY_CD4_TCELL_UP	161	11	17275	82
4.352e-10	-21.56	GSE5542_UNTREATED_VS_IFNA_TREATED_EPITHELIAL_CELLS_24H_DN	MSigDB lists	GSE5542_UNTREATED_VS_IFNA_TREATED_EPITHELIAL_CELLS_24H_DN	169	11	17275	82
6.713e-10	-21.12	GSE5099_CLASSICAL_M1_VS_ALTERNATIVE_M2_MACROPHAGE_UP	MSigDB lists	GSE5099_CLASSICAL_M1_VS_ALTERNATIVE_M2_MACROPHAGE_UP	176	11	17275	82
7.13e-10	-21.06	LEE_DIFFERENTIATING_T_LYMPHOCYTE	MSigDB lists	LEE_DIFFERENTIATING_T_LYMPHOCYTE	177	11	17275	82
7.93e-10	-20.96	T cell differentiation	biological process	GO:0030217	134	10	18054	86
8.486e-10	-20.89	GO_POSITIVE_REGULATION_OF_CELL_CELL_ADHESION	MSigDB lists	GO_POSITIVE_REGULATION_OF_CELL_CELL_ADHESION	230	12	17275	82
1.019e-09	-20.7	GO_REGULATION_OF_HOMOTYPIC_CELL_CELL_ADHESION	MSigDB lists	GO_REGULATION_OF_HOMOTYPIC_CELL_CELL_ADHESION	290	13	17275	82
1.168e-09	-20.57	lymphocyte differentiation	biological process	GO:0030098	235	12	18054	86
1.208e-09	-20.53	GSE22886_NAIVE_CD4_TCELL_VS_NEUTROPHIL_UP	MSigDB lists	GSE22886_NAIVE_CD4_TCELL_VS_NEUTROPHIL_UP	186	11	17275	82
1.241e-09	-20.51	GO_POSITIVE_REGULATION_OF_CELL_ADHESION	MSigDB lists	GO_POSITIVE_REGULATION_OF_CELL_ADHESION	357	14	17275	82
1.278e-09	-20.48	GSE23568_CTRL_TRANSDUCED_VS_WT_CD8_TCELL_DN	MSigDB lists	GSE23568_CTRL_TRANSDUCED_VS_WT_CD8_TCELL_DN	187	11	17275	82
2.098e-09	-19.98	GO_REGULATION_OF_CELL_ACTIVATION	MSigDB lists	GO_REGULATION_OF_CELL_ACTIVATION	441	15	17275	82
2.95e-09	-19.64	positive regulation of cell-cell adhesion	biological process	GO:0022409	255	12	18054	86
3.732e-09	-19.41	GO_LYMPHOCYTE_DIFFERENTIATION	MSigDB lists	GO_LYMPHOCYTE_DIFFERENTIATION	207	11	17275	82
4.902e-09	-19.13	leukocyte differentiation	biological process	GO:0002521	328	13	18054	86
5.825e-09	-18.96	GO_LYMPHOCYTE_ACTIVATION	MSigDB lists	GO_LYMPHOCYTE_ACTIVATION	335	13	17275	82
5.873e-09	-18.95	GO_LEUKOCYTE_ACTIVATION	MSigDB lists	GO_LEUKOCYTE_ACTIVATION	403	14	17275	82
6.625e-09	-18.83	GO_T_CELL_DIFFERENTIATION	MSigDB lists	GO_T_CELL_DIFFERENTIATION	123	9	17275	82
6.771e-09	-18.81	GSE5542_UNTREATED_VS_IFNA_AND_IFNG_TREATED_EPITHELIAL_CELLS_6H_UP	MSigDB lists	GSE5542_UNTREATED_VS_IFNA_AND_IFNG_TREATED_EPITHELIAL_CELLS_6H_UP	168	10	17275	82
6.957e-09	-18.78	GO_POSITIVE_REGULATION_OF_CELL_ACTIVATION	MSigDB lists	GO_POSITIVE_REGULATION_OF_CELL_ACTIVATION	277	12	17275	82
1.034e-08	-18.39	GO_LEUKOCYTE_DIFFERENTIATION	MSigDB lists	GO_LEUKOCYTE_DIFFERENTIATION	287	12	17275	82
1.059e-08	-18.36	GSE2770_IL12_AND_TGFB_ACT_VS_ACT_CD4_TCELL_6H_UP	MSigDB lists	GSE2770_IL12_AND_TGFB_ACT_VS_ACT_CD4_TCELL_6H_UP	176	10	17275	82
1.118e-08	-18.31	GSE33424_CD161_HIGH_VS_NEG_CD8_TCELL_DN	MSigDB lists	GSE33424_CD161_HIGH_VS_NEG_CD8_TCELL_DN	177	10	17275	82
1.245e-08	-18.2	GSE1460_INTRATHYMIC_T_PROGENITOR_VS_NAIVE_CD4_TCELL_ADULT_BLOOD_DN	MSigDB lists	GSE1460_INTRATHYMIC_T_PROGENITOR_VS_NAIVE_CD4_TCELL_ADULT_BLOOD_DN	179	10	17275	82
1.266e-08	-18.18	T cell receptor complex	cellular component	GO:0042101	17	5	18985	90
1.46e-08	-18.04	GSE7400_CTRL_VS_CSF3_IN_VIVO_TREATED_PBMC_UP	MSigDB lists	GSE7400_CTRL_VS_CSF3_IN_VIVO_TREATED_PBMC_UP	182	10	17275	82
1.705e-08	-17.89	GO_REGULATION_OF_CELL_ADHESION	MSigDB lists	GO_REGULATION_OF_CELL_ADHESION	597	16	17275	82
1.707e-08	-17.89	GSE16385_IFNG_TNF_VS_UNSTIM_MACROPHAGE_ROSIGLITAZONE_TREATED_DN	MSigDB lists	GSE16385_IFNG_TNF_VS_UNSTIM_MACROPHAGE_ROSIGLITAZONE_TREATED_DN	185	10	17275	82
1.707e-08	-17.89	GSE24142_EARLY_THYMIC_PROGENITOR_VS_DN3_THYMOCYTE_DN	MSigDB lists	GSE24142_EARLY_THYMIC_PROGENITOR_VS_DN3_THYMOCYTE_DN	185	10	17275	82
2.066e-08	-17.7	GSE6269_E_COLI_VS_STAPH_AUREUS_INF_PBMC_UP	MSigDB lists	GSE6269_E_COLI_VS_STAPH_AUREUS_INF_PBMC_UP	140	9	17275	82
2.299e-08	-17.59	regulation of cell adhesion	biological process	GO:0030155	692	17	18054	86
2.314e-08	-17.58	GSE24574_BCL6_HIGH_TFH_VS_TFH_CD4_TCELL_DN	MSigDB lists	GSE24574_BCL6_HIGH_TFH_VS_TFH_CD4_TCELL_DN	191	10	17275	82
2.35e-08	-17.57	GO_T_CELL_RECEPTOR_COMPLEX	MSigDB lists	GO_T_CELL_RECEPTOR_COMPLEX	19	5	17275	82
2.35e-08	-17.57	BIOCARTA_CTLA4_PATHWAY	MSigDB lists	BIOCARTA_CTLA4_PATHWAY	19	5	17275	82
2.405e-08	-17.54	thymic T cell selection	biological process	GO:0045061	19	5	18054	86
2.555e-08	-17.48	GSE3039_NKT_CELL_VS_ALPHAALPHA_CD8_TCELL_DN	MSigDB lists	GSE3039_NKT_CELL_VS_ALPHAALPHA_CD8_TCELL_DN	193	10	17275	82
2.65e-08	-17.45	GO_LEUKOCYTE_CELL_CELL_ADHESION	MSigDB lists	GO_LEUKOCYTE_CELL_CELL_ADHESION	250	11	17275	82
2.815e-08	-17.39	T cell selection	biological process	GO:0045058	39	6	18054	86
2.947e-08	-17.34	ZHENG_BOUND_BY_FOXP3	MSigDB lists	ZHENG_BOUND_BY_FOXP3	458	14	17275	82
2.996e-08	-17.32	lymphocyte activation	biological process	GO:0046649	382	13	18054	86
3.264e-08	-17.24	external side of plasma membrane	cellular component	GO:0009897	317	12	18985	90
4.161e-08	-16.99	positive regulation of T cell activation	biological process	GO:0050870	202	10	18054	86
4.225e-08	-16.98	GSE15330_HSC_VS_MEGAKARYOCYTE_ERYTHROID_PROGENITOR_UP	MSigDB lists	GSE15330_HSC_VS_MEGAKARYOCYTE_ERYTHROID_PROGENITOR_UP	152	9	17275	82
4.231e-08	-16.98	GO_CELL_ACTIVATION	MSigDB lists	GO_CELL_ACTIVATION	552	15	17275	82
4.355e-08	-16.95	GO_LYMPHOCYTE_COSTIMULATION	MSigDB lists	GO_LYMPHOCYTE_COSTIMULATION	71	7	17275	82
5.123e-08	-16.79	positive regulation of lymphocyte activation	biological process	GO:0051251	265	11	18054	86
5.291e-08	-16.75	GSE37301_MULTIPOTENT_PROGENITOR_VS_CD4_TCELL_UP	MSigDB lists	GSE37301_MULTIPOTENT_PROGENITOR_VS_CD4_TCELL_UP	156	9	17275	82
5.446e-08	-16.73	positive regulation of cell adhesion	biological process	GO:0045785	402	13	18054	86
5.835e-08	-16.66	BIOCARTA_TCAPOPTOSIS_PATHWAY	MSigDB lists	BIOCARTA_TCAPOPTOSIS_PATHWAY	9	4	17275	82
7.327e-08	-16.43	GSE26495_PD1HIGH_VS_PD1LOW_CD8_TCELL_UP	MSigDB lists	GSE26495_PD1HIGH_VS_PD1LOW_CD8_TCELL_UP	162	9	17275	82
8.143e-08	-16.32	GSE14699_NAIVE_VS_ACT_CD8_TCELL_DN	MSigDB lists	GSE14699_NAIVE_VS_ACT_CD8_TCELL_DN	164	9	17275	82
8.529e-08	-16.28	positive regulation of leukocyte cell-cell adhesion	biological process	GO:1903039	218	10	18054	86
8.988e-08	-16.22	T cell differentiation in thymus	biological process	GO:0033077	47	6	18054	86
9.037e-08	-16.22	GSE45365_WT_VS_IFNAR_KO_CD11B_DC_UP	MSigDB lists	GSE45365_WT_VS_IFNAR_KO_CD11B_DC_UP	166	9	17275	82
9.198e-08	-16.2	SANSOM_APC_TARGETS_DN	MSigDB lists	SANSOM_APC_TARGETS_DN	350	12	17275	82
1.13e-07	-16	CD3_esu/gsu/dsu	interpro domains	IPR015484	3	3	18616	91
1.225e-07	-15.91	GSE26928_NAIVE_VS_EFF_MEMORY_CD4_TCELL_UP	MSigDB lists	GSE26928_NAIVE_VS_EFF_MEMORY_CD4_TCELL_UP	172	9	17275	82
1.288e-07	-15.87	GSE5542_UNTREATED_VS_IFNG_TREATED_EPITHELIAL_CELLS_24H_DN	MSigDB lists	GSE5542_UNTREATED_VS_IFNG_TREATED_EPITHELIAL_CELLS_24H_DN	173	9	17275	82
1.353e-07	-15.82	GSE3982_MAST_CELL_VS_CENT_MEMORY_CD4_TCELL_DN	MSigDB lists	GSE3982_MAST_CELL_VS_CENT_MEMORY_CD4_TCELL_DN	174	9	17275	82
1.421e-07	-15.77	GSE3982_EFF_MEMORY_VS_CENT_MEMORY_CD4_TCELL_DN	MSigDB lists	GSE3982_EFF_MEMORY_VS_CENT_MEMORY_CD4_TCELL_DN	175	9	17275	82
1.525e-07	-15.7	T cell activation	biological process	GO:0042110	232	10	18054	86
1.565e-07	-15.67	GSE24634_NAIVE_CD4_TCELL_VS_DAY10_IL4_CONV_TREG_UP	MSigDB lists	GSE24634_NAIVE_CD4_TCELL_VS_DAY10_IL4_CONV_TREG_UP	177	9	17275	82
1.807e-07	-15.53	GSE17301_IFNA2_VS_IFNA5_STIM_ACD3_ACD28_ACT_CD8_TCELL_UP	MSigDB lists	GSE17301_IFNA2_VS_IFNA5_STIM_ACD3_ACD28_ACT_CD8_TCELL_UP	180	9	17275	82
1.935e-07	-15.46	positive regulation of immune system process	biological process	GO:0002684	1005	19	18054	86
1.958e-07	-15.45	GO_POSITIVE_REGULATION_OF_IMMUNE_SYSTEM_PROCESS	MSigDB lists	GO_POSITIVE_REGULATION_OF_IMMUNE_SYSTEM_PROCESS	809	17	17275	82
1.985e-07	-15.43	GSE1460_INTRATHYMIC_T_PROGENITOR_VS_NAIVE_CD4_TCELL_CORD_BLOOD_DN	MSigDB lists	GSE1460_INTRATHYMIC_T_PROGENITOR_VS_NAIVE_CD4_TCELL_CORD_BLOOD_DN	182	9	17275	82
1.985e-07	-15.43	GSE13522_CTRL_VS_T_CRUZI_Y_STRAIN_INF_SKIN_IFNAR_KO_UP	MSigDB lists	GSE13522_CTRL_VS_T_CRUZI_Y_STRAIN_INF_SKIN_IFNAR_KO_UP	182	9	17275	82
2.052e-07	-15.4	regulation of leukocyte cell-cell adhesion	biological process	GO:1903037	304	11	18054	86
2.178e-07	-15.34	GSE1460_DP_THYMOCYTE_VS_NAIVE_CD4_TCELL_ADULT_BLOOD_DN	MSigDB lists	GSE1460_DP_THYMOCYTE_VS_NAIVE_CD4_TCELL_ADULT_BLOOD_DN	184	9	17275	82
2.267e-07	-15.3	BIOCARTA_TCYTOTOXIC_PATHWAY	MSigDB lists	BIOCARTA_TCYTOTOXIC_PATHWAY	12	4	17275	82
2.267e-07	-15.3	BIOCARTA_THELPER_PATHWAY	MSigDB lists	BIOCARTA_THELPER_PATHWAY	12	4	17275	82
2.281e-07	-15.29	GSE33162_UNTREATED_VS_4H_LPS_STIM_HDAC3_HET_MACROPHAGE_DN	MSigDB lists	GSE33162_UNTREATED_VS_4H_LPS_STIM_HDAC3_HET_MACROPHAGE_DN	185	9	17275	82
2.281e-07	-15.29	GSE24142_EARLY_THYMIC_PROGENITOR_VS_DN3_THYMOCYTE_ADULT_DN	MSigDB lists	GSE24142_EARLY_THYMIC_PROGENITOR_VS_DN3_THYMOCYTE_ADULT_DN	185	9	17275	82
2.281e-07	-15.29	GSE33425_CD8_ALPHAALPHA_VS_ALPHABETA_CD161_HIGH_TCELL_DN	MSigDB lists	GSE33425_CD8_ALPHAALPHA_VS_ALPHABETA_CD161_HIGH_TCELL_DN	185	9	17275	82
2.577e-07	-15.17	positive regulation of leukocyte activation	biological process	GO:0002696	311	11	18054	86
2.614e-07	-15.16	GSE24634_NAIVE_CD4_TCELL_VS_DAY7_IL4_CONV_TREG_UP	MSigDB lists	GSE24634_NAIVE_CD4_TCELL_VS_DAY7_IL4_CONV_TREG_UP	188	9	17275	82
2.735e-07	-15.11	GSE24142_EARLY_THYMIC_PROGENITOR_VS_DN2_THYMOCYTE_DN	MSigDB lists	GSE24142_EARLY_THYMIC_PROGENITOR_VS_DN2_THYMOCYTE_DN	189	9	17275	82
2.735e-07	-15.11	GSE24142_EARLY_THYMIC_PROGENITOR_VS_DN3_THYMOCYTE_FETAL_DN	MSigDB lists	GSE24142_EARLY_THYMIC_PROGENITOR_VS_DN3_THYMOCYTE_FETAL_DN	189	9	17275	82
2.796e-07	-15.09	GO_SIDE_OF_MEMBRANE	MSigDB lists	GO_SIDE_OF_MEMBRANE	388	12	17275	82
2.836e-07	-15.08	regulation of T cell activation	biological process	GO:0050863	314	11	18054	86
2.928e-07	-15.04	adaptive immune response	biological process	GO:0002250	315	11	18054	86
2.99e-07	-15.02	GSE15735_2H_VS_12H_HDAC_INHIBITOR_TREATED_CD4_TCELL_UP	MSigDB lists	GSE15735_2H_VS_12H_HDAC_INHIBITOR_TREATED_CD4_TCELL_UP	191	9	17275	82
2.99e-07	-15.02	GSE24142_DN2_VS_DN3_THYMOCYTE_DN	MSigDB lists	GSE24142_DN2_VS_DN3_THYMOCYTE_DN	191	9	17275	82
3.099e-07	-14.99	GSE14699_NAIVE_VS_DELETIONAL_TOLERANCE_CD8_TCELL_UP	MSigDB lists	GSE14699_NAIVE_VS_DELETIONAL_TOLERANCE_CD8_TCELL_UP	139	8	17275	82
3.995e-07	-14.73	positive regulation of cell activation	biological process	GO:0050867	325	11	18054	86
5.428e-07	-14.43	GO_EXTERNAL_SIDE_OF_PLASMA_MEMBRANE	MSigDB lists	GO_EXTERNAL_SIDE_OF_PLASMA_MEMBRANE	205	9	17275	82
5.949e-07	-14.33	regulation of immune system process	biological process	GO:0002682	1549	23	18054	86
6.185e-07	-14.3	LEE_NAIVE_T_LYMPHOCYTE	MSigDB lists	LEE_NAIVE_T_LYMPHOCYTE	15	4	17275	82
6.274e-07	-14.28	regulation of lymphocyte activation	biological process	GO:0051249	416	12	18054	86
6.276e-07	-14.28	PID_TCR_PATHWAY	MSigDB lists	PID_TCR_PATHWAY	65	6	17275	82
7.154e-07	-14.15	GO_T_CELL_SELECTION	MSigDB lists	GO_T_CELL_SELECTION	36	5	17275	82
8.109e-07	-14.03	side of membrane	cellular component	GO:0098552	510	13	18985	90
8.639e-07	-13.96	GSE14415_ACT_TCONV_VS_ACT_NATURAL_TREG_UP	MSigDB lists	GSE14415_ACT_TCONV_VS_ACT_NATURAL_TREG_UP	159	8	17275	82
8.639e-07	-13.96	GSE3565_CTRL_VS_LPS_INJECTED_SPLENOCYTES_DN	MSigDB lists	GSE3565_CTRL_VS_LPS_INJECTED_SPLENOCYTES_DN	159	8	17275	82
8.798e-07	-13.94	regulation of apoptotic process	biological process	GO:0042981	1584	23	18054	86
8.985e-07	-13.92	LI_INDUCED_T_TO_NATURAL_KILLER_DN	MSigDB lists	LI_INDUCED_T_TO_NATURAL_KILLER_DN	110	7	17275	82
9.496e-07	-13.87	GSE14415_INDUCED_TREG_VS_FOXP3_KO_INDUCED_TREG_UP	MSigDB lists	GSE14415_INDUCED_TREG_VS_FOXP3_KO_INDUCED_TREG_UP	161	8	17275	82
1.023e-06	-13.79	alpha-beta T cell receptor complex	cellular component	GO:0042105	5	3	18985	90
1.036e-06	-13.78	somatic diversification of T cell receptor genes	biological process	GO:0002568	5	3	18054	86
1.036e-06	-13.78	somatic recombination of T cell receptor gene segments	biological process	GO:0002681	5	3	18054	86
1.036e-06	-13.78	T cell receptor V(D)J recombination	biological process	GO:0033153	5	3	18054	86
1.09e-06	-13.73	negative regulation of apoptotic process	biological process	GO:0043066	908	17	18054	86
1.116e-06	-13.71	human chr1p36.11	chromosome location	human chr1p36.11	87	6	26169	101
1.18e-06	-13.65	regulation of programmed cell death	biological process	GO:0043067	1611	23	18054	86
1.196e-06	-13.64	GSE16450_CTRL_VS_IFNA_6H_STIM_IMMATURE_NEURON_CELL_LINE_DN	MSigDB lists	GSE16450_CTRL_VS_IFNA_6H_STIM_IMMATURE_NEURON_CELL_LINE_DN	166	8	17275	82
1.196e-06	-13.64	GSE7219_UNSTIM_VS_LPS_AND_ANTI_CD40_STIM_DC_UP	MSigDB lists	GSE7219_UNSTIM_VS_LPS_AND_ANTI_CD40_STIM_DC_UP	166	8	17275	82
1.196e-06	-13.64	GSE17974_0H_VS_12H_IN_VITRO_ACT_CD4_TCELL_UP	MSigDB lists	GSE17974_0H_VS_12H_IN_VITRO_ACT_CD4_TCELL_UP	166	8	17275	82
1.444e-06	-13.45	GSE13522_CTRL_VS_T_CRUZI_Y_STRAIN_INF_SKIN_BALBC_MOUSE_DN	MSigDB lists	GSE13522_CTRL_VS_T_CRUZI_Y_STRAIN_INF_SKIN_BALBC_MOUSE_DN	118	7	17275	82
1.47e-06	-13.43	negative regulation of programmed cell death	biological process	GO:0043069	928	17	18054	86
1.496e-06	-13.41	GO_PLASMA_MEMBRANE_RECEPTOR_COMPLEX	MSigDB lists	GO_PLASMA_MEMBRANE_RECEPTOR_COMPLEX	171	8	17275	82
1.579e-06	-13.36	SHIPP_DLBCL_VS_FOLLICULAR_LYMPHOMA_DN	MSigDB lists	SHIPP_DLBCL_VS_FOLLICULAR_LYMPHOMA_DN	42	5	17275	82
1.617e-06	-13.33	KUMAR_TARGETS_OF_MLL_AF9_FUSION	MSigDB lists	KUMAR_TARGETS_OF_MLL_AF9_FUSION	377	11	17275	82
1.731e-06	-13.27	BIOCARTA_STATHMIN_PATHWAY	MSigDB lists	BIOCARTA_STATHMIN_PATHWAY	19	4	17275	82
1.731e-06	-13.27	BIOCARTA_TOB1_PATHWAY	MSigDB lists	BIOCARTA_TOB1_PATHWAY	19	4	17275	82
1.731e-06	-13.27	GO_THYMIC_T_CELL_SELECTION	MSigDB lists	GO_THYMIC_T_CELL_SELECTION	19	4	17275	82
1.846e-06	-13.2	regulation of cell activation	biological process	GO:0050865	548	13	18054	86
1.846e-06	-13.2	hemopoiesis	biological process	GO:0030097	548	13	18054	86
1.857e-06	-13.2	GSE3982_MAC_VS_CENT_MEMORY_CD4_TCELL_DN	MSigDB lists	GSE3982_MAC_VS_CENT_MEMORY_CD4_TCELL_DN	176	8	17275	82
1.937e-06	-13.15	GSE5099_DAY3_VS_DAY7_MCSF_TREATED_MACROPHAGE_UP	MSigDB lists	GSE5099_DAY3_VS_DAY7_MCSF_TREATED_MACROPHAGE_UP	177	8	17275	82
2.002e-06	-13.12	ITAM	pfam domains	PF02189	6	3	17385	82
2.021e-06	-13.11	GSE40274_LEF1_VS_FOXP3_AND_LEF1_TRANSDUCED_ACTIVATED_CD4_TCELL_DN	MSigDB lists	GSE40274_LEF1_VS_FOXP3_AND_LEF1_TRANSDUCED_ACTIVATED_CD4_TCELL_DN	178	8	17275	82
2.046e-06	-13.1	MODULE_44	MSigDB lists	MODULE_44	310	10	17275	82
2.107e-06	-13.07	GSE3982_BCELL_VS_CENT_MEMORY_CD4_TCELL_DN	MSigDB lists	GSE3982_BCELL_VS_CENT_MEMORY_CD4_TCELL_DN	179	8	17275	82
2.107e-06	-13.07	GSE6674_ANTI_IGM_VS_CPG_STIM_BCELL_UP	MSigDB lists	GSE6674_ANTI_IGM_VS_CPG_STIM_BCELL_UP	179	8	17275	82
2.197e-06	-13.03	GSE24634_TEFF_VS_TCONV_DAY5_IN_CULTURE_DN	MSigDB lists	GSE24634_TEFF_VS_TCONV_DAY5_IN_CULTURE_DN	180	8	17275	82
2.242e-06	-13.01	GO_THYMOCYTE_AGGREGATION	MSigDB lists	GO_THYMOCYTE_AGGREGATION	45	5	17275	82
2.242e-06	-13.01	GO_ALPHA_BETA_T_CELL_DIFFERENTIATION	MSigDB lists	GO_ALPHA_BETA_T_CELL_DIFFERENTIATION	45	5	17275	82
2.386e-06	-12.95	GSE20727_H2O2_VS_ROS_INHIBITOR_TREATED_DC_UP	MSigDB lists	GSE20727_H2O2_VS_ROS_INHIBITOR_TREATED_DC_UP	182	8	17275	82
2.386e-06	-12.95	GSE24142_EARLY_THYMIC_PROGENITOR_VS_DN2_THYMOCYTE_FETAL_DN	MSigDB lists	GSE24142_EARLY_THYMIC_PROGENITOR_VS_DN2_THYMOCYTE_FETAL_DN	182	8	17275	82
2.386e-06	-12.95	KAECH_NAIVE_VS_DAY15_EFF_CD8_TCELL_UP	MSigDB lists	KAECH_NAIVE_VS_DAY15_EFF_CD8_TCELL_UP	182	8	17275	82
2.486e-06	-12.91	GSE27241_CTRL_VS_DIGOXIN_TREATED_CD4_TCELL_IN_TH17_POLARIZING_CONDITIONS_DN	MSigDB lists	GSE27241_CTRL_VS_DIGOXIN_TREATED_CD4_TCELL_IN_TH17_POLARIZING_CONDITIONS_DN	183	8	17275	82
2.589e-06	-12.86	GSE24634_IL4_VS_CTRL_TREATED_NAIVE_CD4_TCELL_DAY3_DN	MSigDB lists	GSE24634_IL4_VS_CTRL_TREATED_NAIVE_CD4_TCELL_DAY3_DN	184	8	17275	82
2.74e-06	-12.81	plasma membrane receptor complex	cellular component	GO:0098802	185	8	18985	90
2.859e-06	-12.77	positive regulation of lymphocyte proliferation	biological process	GO:0050671	130	7	18054	86
2.92e-06	-12.74	GSE24634_NAIVE_CD4_TCELL_VS_DAY5_IL4_CONV_TREG_UP	MSigDB lists	GSE24634_NAIVE_CD4_TCELL_VS_DAY5_IL4_CONV_TREG_UP	187	8	17275	82
3.008e-06	-12.71	positive regulation of mononuclear cell proliferation	biological process	GO:0032946	131	7	18054	86
3.026e-06	-12.71	CD247 (CD247 molecule)	protein interactions	919	45	5	17456	88
3.038e-06	-12.7	GSE28726_ACT_CD4_TCELL_VS_ACT_VA24NEG_NKTCELL_DN	MSigDB lists	GSE28726_ACT_CD4_TCELL_VS_ACT_VA24NEG_NKTCELL_DN	188	8	17275	82
3.038e-06	-12.7	GSE3982_EFF_MEMORY_CD4_TCELL_VS_NKCELL_UP	MSigDB lists	GSE3982_EFF_MEMORY_CD4_TCELL_VS_NKCELL_UP	188	8	17275	82
3.082e-06	-12.69	KEGG_HEMATOPOIETIC_CELL_LINEAGE	MSigDB lists	KEGG_HEMATOPOIETIC_CELL_LINEAGE	85	6	17275	82
3.218e-06	-12.65	GO_POSITIVE_REGULATION_OF_LEUKOCYTE_PROLIFERATION	MSigDB lists	GO_POSITIVE_REGULATION_OF_LEUKOCYTE_PROLIFERATION	133	7	17275	82
3.417e-06	-12.59	GSE40068_CXCR5POS_BCL6POS_TFH_VS_CXCR5NEG_BCL6NEG_CD4_TCELL_DN	MSigDB lists	GSE40068_CXCR5POS_BCL6POS_TFH_VS_CXCR5NEG_BCL6NEG_CD4_TCELL_DN	191	8	17275	82
3.552e-06	-12.55	KAECH_DAY15_EFF_VS_MEMORY_CD8_TCELL_DN	MSigDB lists	KAECH_DAY15_EFF_VS_MEMORY_CD8_TCELL_DN	192	8	17275	82
3.817e-06	-12.48	REACTOME_TCR_SIGNALING	MSigDB lists	REACTOME_TCR_SIGNALING	50	5	17275	82
3.903e-06	-12.45	alpha-beta T cell differentiation	biological process	GO:0046632	50	5	18054	86
3.919e-06	-12.45	GO_T_CELL_RECEPTOR_SIGNALING_PATHWAY	MSigDB lists	GO_T_CELL_RECEPTOR_SIGNALING_PATHWAY	137	7	17275	82
4.072e-06	-12.41	regulation of cell death	biological process	GO:0010941	1732	23	18054	86
4.209e-06	-12.38	ITAM	smart domains	SM00077	7	3	9476	48
4.26e-06	-12.37	WALLACE_PROSTATE_CANCER_RACE_UP	MSigDB lists	WALLACE_PROSTATE_CANCER_RACE_UP	263	9	17275	82
4.46e-06	-12.32	positive regulation of leukocyte proliferation	biological process	GO:0070665	139	7	18054	86
4.63e-06	-12.28	HALLMARK_ALLOGRAFT_REJECTION	MSigDB lists	HALLMARK_ALLOGRAFT_REJECTION	199	8	17275	82
4.647e-06	-12.28	VILIMAS_NOTCH1_TARGETS_UP	MSigDB lists	VILIMAS_NOTCH1_TARGETS_UP	52	5	17275	82
4.679e-06	-12.27	apoptotic process	biological process	GO:0006915	901	16	18054	86
4.698e-06	-12.27	regulation of leukocyte activation	biological process	GO:0002694	505	12	18054	86
4.801e-06	-12.25	hematopoietic or lymphoid organ development	biological process	GO:0048534	598	13	18054	86
5.112e-06	-12.18	GO_ALPHA_BETA_T_CELL_ACTIVATION	MSigDB lists	GO_ALPHA_BETA_T_CELL_ACTIVATION	53	5	17275	82
5.112e-06	-12.18	PID_CD8_TCR_PATHWAY	MSigDB lists	PID_CD8_TCR_PATHWAY	53	5	17275	82
5.191e-06	-12.17	negative regulation of cell death	biological process	GO:0060548	1019	17	18054	86
5.211e-06	-12.16	GO_POSITIVE_REGULATION_OF_T_CELL_PROLIFERATION	MSigDB lists	GO_POSITIVE_REGULATION_OF_T_CELL_PROLIFERATION	93	6	17275	82
5.281e-06	-12.15	SMID_BREAST_CANCER_LUMINAL_B_DN	MSigDB lists	SMID_BREAST_CANCER_LUMINAL_B_DN	514	12	17275	82
5.529e-06	-12.11	REACTOME_GENERATION_OF_SECOND_MESSENGER_MOLECULES	MSigDB lists	REACTOME_GENERATION_OF_SECOND_MESSENGER_MOLECULES	25	4	17275	82
5.675e-06	-12.08	FIGUEROA_AML_METHYLATION_CLUSTER_2_DN	MSigDB lists	FIGUEROA_AML_METHYLATION_CLUSTER_2_DN	8	3	17275	82
5.74e-06	-12.07	T cell costimulation	biological process	GO:0031295	54	5	18054	86
6.062e-06	-12.01	positive regulation of T cell proliferation	biological process	GO:0042102	95	6	18054	86
6.217e-06	-11.99	Phos_immunorcpt_sig_ITAM	interpro domains	IPR003110	8	3	18616	91
6.29e-06	-11.98	lymphocyte costimulation	biological process	GO:0031294	55	5	18054	86
6.35e-06	-11.97	PID	pfam domains	PF00640	26	4	17385	82
6.456e-06	-11.95	cell surface	cellular component	GO:0009986	818	15	18985	90
6.622e-06	-11.93	positive T cell selection	biological process	GO:0043368	26	4	18054	86
7.081e-06	-11.86	ITAM_1	prosite domains	PS51055	8	3	12079	62
7.185e-06	-11.84	apoptotic signaling pathway	biological process	GO:0097190	279	9	18054	86
7.421e-06	-11.81	GO_SINGLE_ORGANISM_CELL_ADHESION	MSigDB lists	GO_SINGLE_ORGANISM_CELL_ADHESION	442	11	17275	82
7.451e-06	-11.81	GSE11386_NAIVE_VS_MEMORY_BCELL_DN	MSigDB lists	GSE11386_NAIVE_VS_MEMORY_BCELL_DN	151	7	17275	82
7.746e-06	-11.77	regulation of interleukin-4 production	biological process	GO:0032673	27	4	18054	86
8.282e-06	-11.7	ZMIZ1 (zinc finger MIZ-type containing 1)	protein interactions	57178	26	4	17456	88
8.478e-06	-11.68	GSE4984_UNTREATED_VS_GALECTIN1_TREATED_DC_DN	MSigDB lists	GSE4984_UNTREATED_VS_GALECTIN1_TREATED_DC_DN	154	7	17275	82
8.478e-06	-11.68	GSE15330_LYMPHOID_MULTIPOTENT_VS_MEGAKARYOCYTE_ERYTHROID_PROGENITOR_IKAROS_KO_UP	MSigDB lists	GSE15330_LYMPHOID_MULTIPOTENT_VS_MEGAKARYOCYTE_ERYTHROID_PROGENITOR_IKAROS_KO_UP	154	7	17275	82
9.163e-06	-11.6	immune system development	biological process	GO:0002520	635	13	18054	86
9.619e-06	-11.55	GSE13946_CTRL_VS_DSS_COLITIS_GD_TCELL_FROM_COLON_DN	MSigDB lists	GSE13946_CTRL_VS_DSS_COLITIS_GD_TCELL_FROM_COLON_DN	157	7	17275	82
9.683e-06	-11.55	GO_REGULATION_OF_IMMUNE_SYSTEM_PROCESS	MSigDB lists	GO_REGULATION_OF_IMMUNE_SYSTEM_PROCESS	1317	19	17275	82
9.773e-06	-11.54	signaling adaptor activity	molecular function	GO:0035591	99	6	17306	86
1.003e-05	-11.51	GSE37301_MULTIPOTENT_PROGENITOR_VS_COMMON_LYMPHOID_PROGENITOR_UP	MSigDB lists	GSE37301_MULTIPOTENT_PROGENITOR_VS_COMMON_LYMPHOID_PROGENITOR_UP	158	7	17275	82
1.023e-05	-11.49	GO_REGULATION_OF_INTERLEUKIN_4_PRODUCTION	MSigDB lists	GO_REGULATION_OF_INTERLEUKIN_4_PRODUCTION	29	4	17275	82
1.029e-05	-11.48	REACTOME_COSTIMULATION_BY_THE_CD28_FAMILY	MSigDB lists	REACTOME_COSTIMULATION_BY_THE_CD28_FAMILY	61	5	17275	82
1.052e-05	-11.46	KEGG_T_CELL_RECEPTOR_SIGNALING_PATHWAY	MSigDB lists	KEGG_T_CELL_RECEPTOR_SIGNALING_PATHWAY	105	6	17275	82
1.052e-05	-11.46	alpha-beta T cell activation	biological process	GO:0046631	61	5	18054	86
1.059e-05	-11.46	GO_CELL_DEATH	MSigDB lists	GO_CELL_DEATH	968	16	17275	82
1.111e-05	-11.41	BOSCO_TH1_CYTOTOXIC_MODULE	MSigDB lists	BOSCO_TH1_CYTOTOXIC_MODULE	106	6	17275	82
1.134e-05	-11.39	GSE26928_NAIVE_VS_CXCR5_POS_CD4_TCELL_UP	MSigDB lists	GSE26928_NAIVE_VS_CXCR5_POS_CD4_TCELL_UP	161	7	17275	82
1.134e-05	-11.39	GSE14415_FOXP3_KO_NATURAL_TREG_VS_TCONV_DN	MSigDB lists	GSE14415_FOXP3_KO_NATURAL_TREG_VS_TCONV_DN	161	7	17275	82
1.134e-05	-11.39	GSE22045_TREG_VS_TCONV_DN	MSigDB lists	GSE22045_TREG_VS_TCONV_DN	161	7	17275	82
1.18e-05	-11.35	GSE17974_0H_VS_24H_IN_VITRO_ACT_CD4_TCELL_UP	MSigDB lists	GSE17974_0H_VS_24H_IN_VITRO_ACT_CD4_TCELL_UP	162	7	17275	82
1.229e-05	-11.31	GSE25087_TREG_VS_TCONV_ADULT_DN	MSigDB lists	GSE25087_TREG_VS_TCONV_ADULT_DN	163	7	17275	82
1.241e-05	-11.3	T Cell Receptor Signaling Pathway	SMPDB pathways	SMP0066977	44	4	1394	6
1.267e-05	-11.28	LCK (LCK proto-oncogene, Src family tyrosine kinase)	protein interactions	3932	154	7	17456	88
1.276e-05	-11.27	GO_IMMUNE_SYSTEM_DEVELOPMENT	MSigDB lists	GO_IMMUNE_SYSTEM_DEVELOPMENT	561	12	17275	82
1.294e-05	-11.26	PLASARI_TGFB1_TARGETS_10HR_DN	MSigDB lists	PLASARI_TGFB1_TARGETS_10HR_DN	229	8	17275	82
1.298e-05	-11.25	Costimulation by the CD28 family	REACTOME pathways	R-HSA-388841	69	5	10287	46
1.302e-05	-11.25	Generation of second messenger molecules	REACTOME pathways	R-HSA-202433	33	4	10287	46
1.384e-05	-11.19	GO_ANTIGEN_RECEPTOR_MEDIATED_SIGNALING_PATHWAY	MSigDB lists	GO_ANTIGEN_RECEPTOR_MEDIATED_SIGNALING_PATHWAY	166	7	17275	82
1.486e-05	-11.12	T cell receptor signaling pathway	biological process	GO:0050852	167	7	18054	86
1.532e-05	-11.09	GO_SOMATIC_CELL_DNA_RECOMBINATION	MSigDB lists	GO_SOMATIC_CELL_DNA_RECOMBINATION	32	4	17275	82
1.554e-05	-11.07	GSE3565_DUSP1_VS_WT_SPLENOCYTES_DN	MSigDB lists	GSE3565_DUSP1_VS_WT_SPLENOCYTES_DN	169	7	17275	82
1.615e-05	-11.03	GSE4984_LPS_VS_VEHICLE_CTRL_TREATED_DC_UP	MSigDB lists	GSE4984_LPS_VS_VEHICLE_CTRL_TREATED_DC_UP	170	7	17275	82
1.615e-05	-11.03	GSE32986_UNSTIM_VS_GMCSF_AND_CURDLAN_LOWDOSE_STIM_DC_DN	MSigDB lists	GSE32986_UNSTIM_VS_GMCSF_AND_CURDLAN_LOWDOSE_STIM_DC_DN	170	7	17275	82
1.655e-05	-11.01	BIOCARTA_TCRA_PATHWAY	MSigDB lists	BIOCARTA_TCRA_PATHWAY	11	3	17275	82
1.672e-05	-11	CTTTGA_LEF1_Q2	MSigDB lists	CTTTGA_LEF1_Q2	1122	17	17275	82
1.675e-05	-11	negative thymic T cell selection	biological process	GO:0045060	11	3	18054	86
1.675e-05	-11	positive thymic T cell selection	biological process	GO:0045059	11	3	18054	86
1.677e-05	-11	GSE17974_IL4_AND_ANTI_IL12_VS_UNTREATED_72H_ACT_CD4_TCELL_DN	MSigDB lists	GSE17974_IL4_AND_ANTI_IL12_VS_UNTREATED_72H_ACT_CD4_TCELL_DN	171	7	17275	82
1.691e-05	-10.99	regulation of response to stimulus	biological process	GO:0048583	4227	38	18054	86
1.737e-05	-10.96	PID_IL12_STAT4_PATHWAY	MSigDB lists	PID_IL12_STAT4_PATHWAY	33	4	17275	82
1.763e-05	-10.95	Hematopoietic cell lineage	KEGG pathways	ko04640	96	6	7161	42
1.763e-05	-10.95	Hematopoietic cell lineage	KEGG pathways	hsa04640	96	6	7161	42
1.785e-05	-10.93	PID	prosite domains	PS01179	31	4	12079	62
1.808e-05	-10.92	GSE4590_LARGE_PRE_BCELL_VS_VPREB_POS_LARGE_PRE_BCELL_DN	MSigDB lists	GSE4590_LARGE_PRE_BCELL_VS_VPREB_POS_LARGE_PRE_BCELL_DN	173	7	17275	82
1.808e-05	-10.92	GSE25088_CTRL_VS_IL4_AND_ROSIGLITAZONE_STIM_MACROPHAGE_DN	MSigDB lists	GSE25088_CTRL_VS_IL4_AND_ROSIGLITAZONE_STIM_MACROPHAGE_DN	173	7	17275	82
1.839e-05	-10.9	GO_CELL_CELL_ADHESION	MSigDB lists	GO_CELL_CELL_ADHESION	582	12	17275	82
1.877e-05	-10.88	GSE17974_CTRL_VS_ACT_IL4_AND_ANTI_IL12_4H_CD4_TCELL_UP	MSigDB lists	GSE17974_CTRL_VS_ACT_IL4_AND_ANTI_IL12_4H_CD4_TCELL_UP	174	7	17275	82
1.877e-05	-10.88	GSE37301_COMMON_LYMPHOID_PROGENITOR_VS_GRAN_MONO_PROGENITOR_DN	MSigDB lists	GSE37301_COMMON_LYMPHOID_PROGENITOR_VS_GRAN_MONO_PROGENITOR_DN	174	7	17275	82
1.962e-05	-10.84	REACTOME_DOWNSTREAM_TCR_SIGNALING	MSigDB lists	REACTOME_DOWNSTREAM_TCR_SIGNALING	34	4	17275	82
2.105e-05	-10.77	TCR signaling in naive CD4+ T cells	Pathway Interaction DB	tcr_pathway	60	6	2226	23
2.169e-05	-10.74	GO_ADAPTIVE_IMMUNE_RESPONSE	MSigDB lists	GO_ADAPTIVE_IMMUNE_RESPONSE	246	8	17275	82
2.198e-05	-10.73	Ig_4	pfam domains	PF16680	2	2	17385	82
2.226e-05	-10.71	negative T cell selection	biological process	GO:0043383	12	3	18054	86
2.253e-05	-10.7	GSE3982_DC_VS_CENT_MEMORY_CD4_TCELL_DN	MSigDB lists	GSE3982_DC_VS_CENT_MEMORY_CD4_TCELL_DN	179	7	17275	82
2.336e-05	-10.66	GSE22886_NAIVE_CD8_TCELL_VS_NEUTROPHIL_UP	MSigDB lists	GSE22886_NAIVE_CD8_TCELL_VS_NEUTROPHIL_UP	180	7	17275	82
2.336e-05	-10.66	GSE33424_CD161_HIGH_VS_INT_CD8_TCELL_DN	MSigDB lists	GSE33424_CD161_HIGH_VS_INT_CD8_TCELL_DN	180	7	17275	82
2.363e-05	-10.65	Ig_4	interpro domains	IPR032052	2	2	18616	91
2.495e-05	-10.6	T cell receptor signaling pathway	KEGG pathways	hsa04660	102	6	7161	42
2.495e-05	-10.6	T cell receptor signaling pathway	KEGG pathways	ko04660	102	6	7161	42
2.516e-05	-10.59	somatic diversification of immune receptors via germline recombination within a single locus	biological process	GO:0002562	36	4	18054	86
2.516e-05	-10.59	somatic cell DNA recombination	biological process	GO:0016444	36	4	18054	86
2.543e-05	-10.58	programmed cell death	biological process	GO:0012501	1032	16	18054	86
2.598e-05	-10.56	GSE3982_NEUTROPHIL_VS_CENT_MEMORY_CD4_TCELL_DN	MSigDB lists	GSE3982_NEUTROPHIL_VS_CENT_MEMORY_CD4_TCELL_DN	183	7	17275	82
2.598e-05	-10.56	GSE37301_COMMON_LYMPHOID_PROGENITOR_VS_RAG2_KO_NK_CELL_DN	MSigDB lists	GSE37301_COMMON_LYMPHOID_PROGENITOR_VS_RAG2_KO_NK_CELL_DN	183	7	17275	82
2.69e-05	-10.52	GSE7852_TREG_VS_TCONV_LN_DN	MSigDB lists	GSE7852_TREG_VS_TCONV_LN_DN	184	7	17275	82
2.785e-05	-10.49	GSE3982_CENT_MEMORY_CD4_TCELL_VS_NKCELL_UP	MSigDB lists	GSE3982_CENT_MEMORY_CD4_TCELL_VS_NKCELL_UP	185	7	17275	82
2.785e-05	-10.49	GSE23568_CTRL_VS_ID3_TRANSDUCED_CD8_TCELL_UP	MSigDB lists	GSE23568_CTRL_VS_ID3_TRANSDUCED_CD8_TCELL_UP	185	7	17275	82
2.849e-05	-10.47	BIOCARTA_CTL_PATHWAY	MSigDB lists	BIOCARTA_CTL_PATHWAY	13	3	17275	82
2.849e-05	-10.47	REACTOME_TRANSLOCATION_OF_ZAP_70_TO_IMMUNOLOGICAL_SYNAPSE	MSigDB lists	REACTOME_TRANSLOCATION_OF_ZAP_70_TO_IMMUNOLOGICAL_SYNAPSE	13	3	17275	82
2.849e-05	-10.47	GO_NEGATIVE_T_CELL_SELECTION	MSigDB lists	GO_NEGATIVE_T_CELL_SELECTION	13	3	17275	82
2.883e-05	-10.45	GSE26156_DOUBLE_POSITIVE_VS_CD4_SINGLE_POSITIVE_THYMOCYTE_UP	MSigDB lists	GSE26156_DOUBLE_POSITIVE_VS_CD4_SINGLE_POSITIVE_THYMOCYTE_UP	186	7	17275	82
2.965e-05	-10.43	receptor signaling complex adaptor activity	molecular function	GO:0030159	36	4	17306	86
2.984e-05	-10.42	KAECH_NAIVE_VS_DAY8_EFF_CD8_TCELL_UP	MSigDB lists	KAECH_NAIVE_VS_DAY8_EFF_CD8_TCELL_UP	187	7	17275	82
2.984e-05	-10.42	GSE40666_NAIVE_VS_EFFECTOR_CD8_TCELL_UP	MSigDB lists	GSE40666_NAIVE_VS_EFFECTOR_CD8_TCELL_UP	187	7	17275	82
2.984e-05	-10.42	GSE9650_NAIVE_VS_EFF_CD8_TCELL_UP	MSigDB lists	GSE9650_NAIVE_VS_EFF_CD8_TCELL_UP	187	7	17275	82
3.078e-05	-10.39	GO_SOMATIC_DIVERSIFICATION_OF_IMMUNE_RECEPTORS	MSigDB lists	GO_SOMATIC_DIVERSIFICATION_OF_IMMUNE_RECEPTORS	38	4	17275	82
3.194e-05	-10.35	GSE24142_EARLY_THYMIC_PROGENITOR_VS_DN2_THYMOCYTE_ADULT_DN	MSigDB lists	GSE24142_EARLY_THYMIC_PROGENITOR_VS_DN2_THYMOCYTE_ADULT_DN	189	7	17275	82
3.304e-05	-10.32	GSE33374_CD8_ALPHAALPHA_VS_ALPHABETA_CD161_HIGH_TCELL_DN	MSigDB lists	GSE33374_CD8_ALPHAALPHA_VS_ALPHABETA_CD161_HIGH_TCELL_DN	190	7	17275	82
3.417e-05	-10.28	GSE32164_RESTING_DIFFERENTIATED_VS_CMYC_INHIBITED_MACROPHAGE_DN	MSigDB lists	GSE32164_RESTING_DIFFERENTIATED_VS_CMYC_INHIBITED_MACROPHAGE_DN	191	7	17275	82
3.417e-05	-10.28	GOLDRATH_NAIVE_VS_EFF_CD8_TCELL_UP	MSigDB lists	GOLDRATH_NAIVE_VS_EFF_CD8_TCELL_UP	191	7	17275	82
3.417e-05	-10.28	KAECH_DAY8_EFF_VS_MEMORY_CD8_TCELL_DN	MSigDB lists	KAECH_DAY8_EFF_VS_MEMORY_CD8_TCELL_DN	191	7	17275	82
3.476e-05	-10.27	regulation of T cell receptor signaling pathway	biological process	GO:0050856	39	4	18054	86
3.559e-05	-10.24	cell activation	biological process	GO:0001775	1061	16	18054	86
3.613e-05	-10.23	BIOCARTA_IL17_PATHWAY	MSigDB lists	BIOCARTA_IL17_PATHWAY	14	3	17275	82
3.657e-05	-10.22	positive regulation of T cell receptor signaling pathway	biological process	GO:0050862	14	3	18054	86
3.853e-05	-10.16	cell death	biological process	GO:0008219	1068	16	18054	86
3.896e-05	-10.15	antigen receptor-mediated signaling pathway	biological process	GO:0050851	194	7	18054	86
4.236e-05	-10.07	nef (Nef)	protein interactions	156110	797	14	17456	88
4.437e-05	-10.02	GO_REGULATION_OF_LEUKOCYTE_PROLIFERATION	MSigDB lists	GO_REGULATION_OF_LEUKOCYTE_PROLIFERATION	199	7	17275	82
4.501e-05	-10.01	REACTOME_PHOSPHORYLATION_OF_CD3_AND_TCR_ZETA_CHAINS	MSigDB lists	REACTOME_PHOSPHORYLATION_OF_CD3_AND_TCR_ZETA_CHAINS	15	3	17275	82
4.501e-05	-10.01	GO_V_D_J_RECOMBINATION	MSigDB lists	GO_V_D_J_RECOMBINATION	15	3	17275	82
4.633e-05	-9.98	PTB	smart domains	SM00462	40	4	9476	48
4.711e-05	-9.96	PTB/PI_dom	interpro domains	IPR006020	41	4	18616	91
5.193e-05	-9.87	GO_BIOLOGICAL_ADHESION	MSigDB lists	GO_BIOLOGICAL_ADHESION	982	15	17275	82
5.308e-05	-9.84	GO_APOPTOTIC_SIGNALING_PATHWAY	MSigDB lists	GO_APOPTOTIC_SIGNALING_PATHWAY	279	8	17275	82
5.54e-05	-9.8	BIOCARTA_TCR_PATHWAY	MSigDB lists	BIOCARTA_TCR_PATHWAY	44	4	17275	82
5.591e-05	-9.79	GO_REGULATION_OF_T_CELL_PROLIFERATION	MSigDB lists	GO_REGULATION_OF_T_CELL_PROLIFERATION	141	6	17275	82
5.816e-05	-9.75	GSE21033_CTRL_VS_POLYIC_STIM_DC_24H_UP	MSigDB lists	GSE21033_CTRL_VS_POLYIC_STIM_DC_24H_UP	142	6	17275	82
5.839e-05	-9.75	positive regulation of cellular process	biological process	GO:0048522	5358	43	18054	86
6.059e-05	-9.71	regulation of lymphocyte proliferation	biological process	GO:0050670	208	7	18054	86
6.245e-05	-9.68	regulation of mononuclear cell proliferation	biological process	GO:0032944	209	7	18054	86
6.552e-05	-9.63	EDA (ectodysplasin A)	protein interactions	1896	84	5	17456	88
6.611e-05	-9.62	LDLRAD1 (low density lipoprotein receptor class A domain containing 1)	protein interactions	388633	16	3	17456	88
6.681e-05	-9.61	REACTOME_PD1_SIGNALING	MSigDB lists	REACTOME_PD1_SIGNALING	17	3	17275	82
6.681e-05	-9.61	BIOCARTA_NO2IL12_PATHWAY	MSigDB lists	BIOCARTA_NO2IL12_PATHWAY	17	3	17275	82
6.762e-05	-9.6	V(D)J recombination	biological process	GO:0033151	17	3	18054	86
6.789e-05	-9.6	GSE13547_CTRL_VS_ANTI_IGM_STIM_ZFX_KO_BCELL_12H_DN	MSigDB lists	GSE13547_CTRL_VS_ANTI_IGM_STIM_ZFX_KO_BCELL_12H_DN	146	6	17275	82
7.239e-05	-9.53	cytokine production	biological process	GO:0001816	147	6	18054	86
7.321e-05	-9.52	GSE8685_IL15_ACT_IL2_STARVED_VS_IL21_ACT_IL2_STARVED_CD4_TCELL_DN	MSigDB lists	GSE8685_IL15_ACT_IL2_STARVED_VS_IL21_ACT_IL2_STARVED_CD4_TCELL_DN	148	6	17275	82
7.321e-05	-9.52	somatic diversification of immune receptors	biological process	GO:0002200	47	4	18054	86
7.713e-05	-9.47	Translocation of ZAP-70 to Immunological synapse	REACTOME pathways	R-HSA-202430	19	3	10287	46
8.142e-05	-9.42	positive regulation of multicellular organismal process	biological process	GO:0051240	1799	21	18054	86
8.231e-05	-9.4	GO_POSITIVE_REGULATION_OF_RESPONSE_TO_STIMULUS	MSigDB lists	GO_POSITIVE_REGULATION_OF_RESPONSE_TO_STIMULUS	1814	21	17275	82
8.92e-05	-9.32	GO_REGULATION_OF_CELL_DEATH	MSigDB lists	GO_REGULATION_OF_CELL_DEATH	1412	18	17275	82
9.12e-05	-9.3	regulation of leukocyte proliferation	biological process	GO:0070663	222	7	18054	86
9.145e-05	-9.3	protein binding, bridging	molecular function	GO:0030674	213	7	17306	86
9.484e-05	-9.26	TCR signaling in naive CD8+ T cells	Pathway Interaction DB	cd8tcrpathway	48	5	2226	23
9.519e-05	-9.26	T-Cell antigen Receptor (TCR) Signaling Pathway	WikiPathways	WP69	91	5	5311	28
0.0001004	-9.21	leukocyte activation	biological process	GO:0045321	915	14	18054	86
0.0001005	-9.21	regulation of T cell proliferation	biological process	GO:0042129	156	6	18054	86
0.000103	-9.18	positive regulation of developmental process	biological process	GO:0051094	1418	18	18054	86
0.0001051	-9.16	GSE13547_CTRL_VS_ANTI_IGM_STIM_BCELL_12H_DN	MSigDB lists	GSE13547_CTRL_VS_ANTI_IGM_STIM_BCELL_12H_DN	158	6	17275	82
0.000108	-9.13	regulation of cell communication	biological process	GO:0010646	3539	32	18054	86
0.0001109	-9.11	FERRANDO_TAL1_NEIGHBORS	MSigDB lists	FERRANDO_TAL1_NEIGHBORS	20	3	17275	82
0.0001126	-9.09	GSE7218_UNSTIM_VS_ANTIGEN_STIM_THROUGH_IGG_BCELL_DN	MSigDB lists	GSE7218_UNSTIM_VS_ANTIGEN_STIM_THROUGH_IGG_BCELL_DN	160	6	17275	82
0.0001126	-9.09	GO_IMMUNE_SYSTEM_PROCESS	MSigDB lists	GO_IMMUNE_SYSTEM_PROCESS	1854	21	17275	82
0.0001165	-9.06	GSE6269_FLU_VS_STAPH_AUREUS_INF_PBMC_UP	MSigDB lists	GSE6269_FLU_VS_STAPH_AUREUS_INF_PBMC_UP	161	6	17275	82
0.0001165	-9.06	GSE34156_NOD2_LIGAND_VS_TLR1_TLR2_LIGAND_24H_TREATED_MONOCYTE_DN	MSigDB lists	GSE34156_NOD2_LIGAND_VS_TLR1_TLR2_LIGAND_24H_TREATED_MONOCYTE_DN	161	6	17275	82
0.0001165	-9.06	GSE17974_0H_VS_72H_IN_VITRO_ACT_CD4_TCELL_UP	MSigDB lists	GSE17974_0H_VS_72H_IN_VITRO_ACT_CD4_TCELL_UP	161	6	17275	82
0.0001205	-9.02	GSE37301_HEMATOPOIETIC_STEM_CELL_VS_RAG2_KO_NK_CELL_UP	MSigDB lists	GSE37301_HEMATOPOIETIC_STEM_CELL_VS_RAG2_KO_NK_CELL_UP	162	6	17275	82
0.0001214	-9.02	Phosphorylation of CD3 and TCR zeta chains	REACTOME pathways	R-HSA-202427	22	3	10287	46
0.0001247	-8.99	GSE7218_IGM_VS_IGG_SIGNAL_THGOUGH_ANTIGEN_BCELL_DN	MSigDB lists	GSE7218_IGM_VS_IGG_SIGNAL_THGOUGH_ANTIGEN_BCELL_DN	163	6	17275	82
0.0001247	-8.99	GSE3565_CTRL_VS_LPS_INJECTED_DUSP1_KO_SPLENOCYTES_DN	MSigDB lists	GSE3565_CTRL_VS_LPS_INJECTED_DUSP1_KO_SPLENOCYTES_DN	163	6	17275	82
0.0001289	-8.96	BIOCARTA_IL12_PATHWAY	MSigDB lists	BIOCARTA_IL12_PATHWAY	21	3	17275	82
0.0001289	-8.96	GO_REGULATION_OF_MITOCHONDRIAL_MEMBRANE_PERMEABILITY_INVOLVED_IN_APOPTOTIC_PROCESS	MSigDB lists	GO_REGULATION_OF_MITOCHONDRIAL_MEMBRANE_PERMEABILITY_INVOLVED_IN_APOPTOTIC_PROCESS	21	3	17275	82
0.0001311	-8.94	CTNNB1_binding	pfam domains	PF08347	4	2	17385	82
0.0001333	-8.92	GSE27241_WT_CTRL_VS_DIGOXIN_TREATED_RORGT_KO_CD4_TCELL_IN_TH17_POLARIZING_CONDITIONS_UP	MSigDB lists	GSE27241_WT_CTRL_VS_DIGOXIN_TREATED_RORGT_KO_CD4_TCELL_IN_TH17_POLARIZING_CONDITIONS_UP	165	6	17275	82
0.0001333	-8.92	GSE17974_IL4_AND_ANTI_IL12_VS_UNTREATED_48H_ACT_CD4_TCELL_DN	MSigDB lists	GSE17974_IL4_AND_ANTI_IL12_VS_UNTREATED_48H_ACT_CD4_TCELL_DN	165	6	17275	82
0.0001349	-8.91	GO_NEGATIVE_REGULATION_OF_CELL_DEATH	MSigDB lists	GO_NEGATIVE_REGULATION_OF_CELL_DEATH	829	13	17275	82
0.0001354	-8.91	regulation of signaling	biological process	GO:0023051	3580	32	18054	86
0.0001375	-8.89	anatomical structure development	biological process	GO:0048856	5354	42	18054	86
0.0001378	-8.89	GSE17974_0H_VS_6H_IN_VITRO_ACT_CD4_TCELL_UP	MSigDB lists	GSE17974_0H_VS_6H_IN_VITRO_ACT_CD4_TCELL_UP	166	6	17275	82
0.0001378	-8.89	GSE25087_TREG_VS_TCONV_FETUS_DN	MSigDB lists	GSE25087_TREG_VS_TCONV_FETUS_DN	166	6	17275	82
0.0001392	-8.88	PD-1 signaling	REACTOME pathways	R-HSA-389948	23	3	10287	46
0.0001397	-8.88	MODULE_11	MSigDB lists	MODULE_11	507	10	17275	82
0.0001407	-8.87	GO_RECEPTOR_COMPLEX	MSigDB lists	GO_RECEPTOR_COMPLEX	321	8	17275	82
0.0001409	-8.87	TCF/LEF	interpro domains	IPR024940	4	2	18616	91
0.0001409	-8.87	CTNNB1-bd_N	interpro domains	IPR013558	4	2	18616	91
0.0001424	-8.86	GSE17974_IL4_AND_ANTI_IL12_VS_UNTREATED_12H_ACT_CD4_TCELL_DN	MSigDB lists	GSE17974_IL4_AND_ANTI_IL12_VS_UNTREATED_12H_ACT_CD4_TCELL_DN	167	6	17275	82
0.0001424	-8.86	GSE17974_0H_VS_2H_IN_VITRO_ACT_CD4_TCELL_UP	MSigDB lists	GSE17974_0H_VS_2H_IN_VITRO_ACT_CD4_TCELL_UP	167	6	17275	82
0.0001487	-8.81	BIOCARTA_CSK_PATHWAY	MSigDB lists	BIOCARTA_CSK_PATHWAY	22	3	17275	82
0.0001487	-8.81	GO_POSITIVE_REGULATION_OF_INTERLEUKIN_4_PRODUCTION	MSigDB lists	GO_POSITIVE_REGULATION_OF_INTERLEUKIN_4_PRODUCTION	22	3	17275	82
0.0001498	-8.81	CD3G (CD3g molecule)	protein interactions	917	4	2	17456	88
0.0001507	-8.8	IL12 signaling mediated by STAT4	Pathway Interaction DB	il12_stat4pathway	28	4	2226	23
0.0001515	-8.79	GO_POSITIVE_REGULATION_OF_MULTICELLULAR_ORGANISMAL_PROCESS	MSigDB lists	GO_POSITIVE_REGULATION_OF_MULTICELLULAR_ORGANISMAL_PROCESS	1338	17	17275	82
0.0001569	-8.76	GSE22886_CD8_VS_CD4_NAIVE_TCELL_DN	MSigDB lists	GSE22886_CD8_VS_CD4_NAIVE_TCELL_DN	170	6	17275	82
0.0001598	-8.74	positive regulation of response to stimulus	biological process	GO:0048584	2329	24	18054	86
0.0001606	-8.74	TTGTTT_FOXO4_01	MSigDB lists	TTGTTT_FOXO4_01	1901	21	17275	82
0.000162	-8.73	GSE17974_1.5H_VS_72H_IL4_AND_ANTI_IL12_ACT_CD4_TCELL_UP	MSigDB lists	GSE17974_1.5H_VS_72H_IL4_AND_ANTI_IL12_ACT_CD4_TCELL_UP	171	6	17275	82
0.000162	-8.73	GSE17974_0H_VS_4H_IN_VITRO_ACT_CD4_TCELL_UP	MSigDB lists	GSE17974_0H_VS_4H_IN_VITRO_ACT_CD4_TCELL_UP	171	6	17275	82
0.0001672	-8.7	GSE17974_CTRL_VS_ACT_IL4_AND_ANTI_IL12_2H_CD4_TCELL_UP	MSigDB lists	GSE17974_CTRL_VS_ACT_IL4_AND_ANTI_IL12_2H_CD4_TCELL_UP	172	6	17275	82
0.0001705	-8.68	GO_RECEPTOR_SIGNALING_COMPLEX_SCAFFOLD_ACTIVITY	MSigDB lists	GO_RECEPTOR_SIGNALING_COMPLEX_SCAFFOLD_ACTIVITY	23	3	17275	82
0.0001725	-8.67	positive regulation of interleukin-4 production	biological process	GO:0032753	23	3	18054	86
0.000176	-8.65	REACTOME_IMMUNOREGULATORY_INTERACTIONS_BETWEEN_A_LYMPHOID_AND_A_NON_LYMPHOID_CELL	MSigDB lists	REACTOME_IMMUNOREGULATORY_INTERACTIONS_BETWEEN_A_LYMPHOID_AND_A_NON_LYMPHOID_CELL	59	4	17275	82
0.0001787	-8.63	TCR signaling	REACTOME pathways	R-HSA-202403	119	5	10287	46
0.0001842	-8.6	MODULE_208	MSigDB lists	MODULE_208	111	5	17275	82
0.0001954	-8.54	GSE36476_YOUNG_VS_OLD_DONOR_MEMORY_CD4_TCELL_72H_TSST_ACT_DN	MSigDB lists	GSE36476_YOUNG_VS_OLD_DONOR_MEMORY_CD4_TCELL_72H_TSST_ACT_DN	177	6	17275	82
0.0001965	-8.53	positive regulation of antigen receptor-mediated signaling pathway	biological process	GO:0050857	24	3	18054	86
0.0002002	-8.52	MODULE_345	MSigDB lists	MODULE_345	113	5	17275	82
0.0002014	-8.51	GSE2770_TGFB_AND_IL4_VS_IL12_TREATED_ACT_CD4_TCELL_2H_DN	MSigDB lists	GSE2770_TGFB_AND_IL4_VS_IL12_TREATED_ACT_CD4_TCELL_2H_DN	178	6	17275	82
0.0002014	-8.51	GSE45881_CXCR6HI_VS_CXCR1LO_COLONIC_LAMINA_PROPRIA_UP	MSigDB lists	GSE45881_CXCR6HI_VS_CXCR1LO_COLONIC_LAMINA_PROPRIA_UP	178	6	17275	82
0.0002076	-8.48	GSE16451_CTRL_VS_WEST_EQUINE_ENC_VIRUS_IMMATURE_NEURON_CELL_LINE_UP	MSigDB lists	GSE16451_CTRL_VS_WEST_EQUINE_ENC_VIRUS_IMMATURE_NEURON_CELL_LINE_UP	179	6	17275	82
0.0002169	-8.44	regulation of signal transduction	biological process	GO:0009966	3168	29	18054	86
0.0002222	-8.41	negative regulation of apoptotic process in bone marrow cell	biological process	GO:0071866	5	2	18054	86
0.0002272	-8.39	GSE20715_0H_VS_24H_OZONE_TLR4_KO_LUNG_UP	MSigDB lists	GSE20715_0H_VS_24H_OZONE_TLR4_KO_LUNG_UP	182	6	17275	82
0.0002272	-8.39	GSE24142_DN2_VS_DN3_THYMOCYTE_ADULT_DN	MSigDB lists	GSE24142_DN2_VS_DN3_THYMOCYTE_ADULT_DN	182	6	17275	82
0.0002272	-8.39	GSE1460_CD4_THYMOCYTE_VS_NAIVE_CD4_TCELL_ADULT_BLOOD_DN	MSigDB lists	GSE1460_CD4_THYMOCYTE_VS_NAIVE_CD4_TCELL_ADULT_BLOOD_DN	182	6	17275	82
0.0002307	-8.37	apoptotic mitochondrial changes	biological process	GO:0008637	63	4	18054	86
0.000234	-8.36	GSE13493_CD4INTCD8POS_VS_CD8POS_THYMOCYTE_UP	MSigDB lists	GSE13493_CD4INTCD8POS_VS_CD8POS_THYMOCYTE_UP	183	6	17275	82
0.000234	-8.36	GSE7460_TCONV_VS_TREG_LN_UP	MSigDB lists	GSE7460_TCONV_VS_TREG_LN_UP	183	6	17275	82
0.000234	-8.36	GSE22886_NAIVE_VS_IGM_MEMORY_BCELL_DN	MSigDB lists	GSE22886_NAIVE_VS_IGM_MEMORY_BCELL_DN	183	6	17275	82
0.000234	-8.36	GSE5142_HTERT_TRANSDUCED_VS_CTRL_CD8_TCELL_LATE_PASSAGE_CLONE_DN	MSigDB lists	GSE5142_HTERT_TRANSDUCED_VS_CTRL_CD8_TCELL_LATE_PASSAGE_CLONE_DN	183	6	17275	82
0.0002341	-8.36	MAL	interpro domains	IPR013295	5	2	18616	91
0.0002355	-8.35	GO_CYTOKINE_PRODUCTION	MSigDB lists	GO_CYTOKINE_PRODUCTION	117	5	17275	82
0.000241	-8.33	GSE28726_ACT_CD4_TCELL_VS_ACT_NKTCELL_DN	MSigDB lists	GSE28726_ACT_CD4_TCELL_VS_ACT_NKTCELL_DN	184	6	17275	82
0.000241	-8.33	GSE7460_FOXP3_MUT_VS_WT_ACT_WITH_TGFB_TCONV_DN	MSigDB lists	GSE7460_FOXP3_MUT_VS_WT_ACT_WITH_TGFB_TCONV_DN	184	6	17275	82
0.000241	-8.33	GSE13306_RA_VS_UNTREATED_MEM_CD4_TCELL_UP	MSigDB lists	GSE13306_RA_VS_UNTREATED_MEM_CD4_TCELL_UP	184	6	17275	82
0.000241	-8.33	GSE21670_UNTREATED_VS_IL6_TREATED_STAT3_KO_CD4_TCELL_DN	MSigDB lists	GSE21670_UNTREATED_VS_IL6_TREATED_STAT3_KO_CD4_TCELL_DN	184	6	17275	82
0.0002467	-8.31	GO_REGULATION_OF_CYTOKINE_PRODUCTION	MSigDB lists	GO_REGULATION_OF_CYTOKINE_PRODUCTION	544	10	17275	82
0.0002481	-8.3	GSE33425_CD161_HIGH_VS_INT_CD8_TCELL_DN	MSigDB lists	GSE33425_CD161_HIGH_VS_INT_CD8_TCELL_DN	185	6	17275	82
0.0002481	-8.3	GSE12003_MIR223_KO_VS_WT_BM_PROGENITOR_4D_CULTURE_UP	MSigDB lists	GSE12003_MIR223_KO_VS_WT_BM_PROGENITOR_4D_CULTURE_UP	185	6	17275	82
0.0002481	-8.3	GSE20715_0H_VS_24H_OZONE_LUNG_UP	MSigDB lists	GSE20715_0H_VS_24H_OZONE_LUNG_UP	185	6	17275	82
0.0002481	-8.3	GSE10239_MEMORY_VS_KLRG1HIGH_EFF_CD8_TCELL_UP	MSigDB lists	GSE10239_MEMORY_VS_KLRG1HIGH_EFF_CD8_TCELL_UP	185	6	17275	82
0.0002481	-8.3	GSE24081_CONTROLLER_VS_PROGRESSOR_HIV_SPECIFIC_CD8_TCELL_UP	MSigDB lists	GSE24081_CONTROLLER_VS_PROGRESSOR_HIV_SPECIFIC_CD8_TCELL_UP	185	6	17275	82
0.0002488	-8.3	Prkca (protein kinase C, alpha)	protein interactions	24680	5	2	17456	88
0.0002554	-8.27	GSE7852_LN_VS_THYMUS_TREG_UP	MSigDB lists	GSE7852_LN_VS_THYMUS_TREG_UP	186	6	17275	82
0.0002554	-8.27	GSE36078_WT_VS_IL1R_KO_LUNG_DC_AFTER_AD5_INF_DN	MSigDB lists	GSE36078_WT_VS_IL1R_KO_LUNG_DC_AFTER_AD5_INF_DN	186	6	17275	82
0.0002604	-8.25	regulation of antigen receptor-mediated signaling pathway	biological process	GO:0050854	65	4	18054	86
0.0002629	-8.24	GSE36476_YOUNG_VS_OLD_DONOR_MEMORY_CD4_TCELL_40H_TSST_ACT_DN	MSigDB lists	GSE36476_YOUNG_VS_OLD_DONOR_MEMORY_CD4_TCELL_40H_TSST_ACT_DN	187	6	17275	82
0.0002629	-8.24	GSE3982_MAC_VS_TH1_DN	MSigDB lists	GSE3982_MAC_VS_TH1_DN	187	6	17275	82
0.0002629	-8.24	GSE22601_IMMATURE_CD4_SINGLE_POSITIVE_VS_CD8_SINGLE_POSITIVE_THYMOCYTE_UP	MSigDB lists	GSE22601_IMMATURE_CD4_SINGLE_POSITIVE_VS_CD8_SINGLE_POSITIVE_THYMOCYTE_UP	187	6	17275	82
0.0002629	-8.24	GSE28726_NAIVE_VS_ACTIVATED_CD4_TCELL_UP	MSigDB lists	GSE28726_NAIVE_VS_ACTIVATED_CD4_TCELL_UP	187	6	17275	82
0.0002635	-8.24	POOLA_INVASIVE_BREAST_CANCER_UP	MSigDB lists	POOLA_INVASIVE_BREAST_CANCER_UP	265	7	17275	82
0.0002706	-8.22	GSE22886_NAIVE_CD8_TCELL_VS_MEMORY_TCELL_DN	MSigDB lists	GSE22886_NAIVE_CD8_TCELL_VS_MEMORY_TCELL_DN	188	6	17275	82
0.0002706	-8.22	GSE11961_MARGINAL_ZONE_BCELL_VS_GERMINAL_CENTER_BCELL_DAY40_UP	MSigDB lists	GSE11961_MARGINAL_ZONE_BCELL_VS_GERMINAL_CENTER_BCELL_DAY40_UP	188	6	17275	82
0.0002717	-8.21	PID_CD8_TCR_DOWNSTREAM_PATHWAY	MSigDB lists	PID_CD8_TCR_DOWNSTREAM_PATHWAY	66	4	17275	82
0.0002743	-8.2	positive regulation of biological process	biological process	GO:0048518	6081	45	18054	86
0.000275	-8.2	MALPROTEIN	prints domains	PR01884	5	2	4648	25
0.0002777	-8.19	GO_REGULATION_OF_T_CELL_RECEPTOR_SIGNALING_PATHWAY	MSigDB lists	GO_REGULATION_OF_T_CELL_RECEPTOR_SIGNALING_PATHWAY	27	3	17275	82
0.0002777	-8.19	GNF2_ATM	MSigDB lists	GNF2_ATM	27	3	17275	82
0.0002784	-8.19	GSE24142_DN2_VS_DN3_THYMOCYTE_FETAL_DN	MSigDB lists	GSE24142_DN2_VS_DN3_THYMOCYTE_FETAL_DN	189	6	17275	82
0.0002784	-8.19	GSE14699_NAIVE_VS_DELETIONAL_TOLERANCE_CD8_TCELL_DN	MSigDB lists	GSE14699_NAIVE_VS_DELETIONAL_TOLERANCE_CD8_TCELL_DN	189	6	17275	82
0.0002784	-8.19	GSE2405_HEAT_KILLED_LYSATE_VS_LIVE_A_PHAGOCYTOPHILUM_STIM_NEUTROPHIL_9H_DN	MSigDB lists	GSE2405_HEAT_KILLED_LYSATE_VS_LIVE_A_PHAGOCYTOPHILUM_STIM_NEUTROPHIL_9H_DN	189	6	17275	82
0.0002784	-8.19	GSE25123_CTRL_VS_IL4_AND_ROSIGLITAZONE_STIM_MACROPHAGE_UP	MSigDB lists	GSE25123_CTRL_VS_IL4_AND_ROSIGLITAZONE_STIM_MACROPHAGE_UP	189	6	17275	82
0.0002795	-8.18	T-Cell antigen Receptor (TCR) pathway during Staphylococcus aureus infection	WikiPathways	WP3863	62	4	5311	28
0.0002864	-8.16	GSE7764_IL15_TREATED_VS_CTRL_NK_CELL_24H_DN	MSigDB lists	GSE7764_IL15_TREATED_VS_CTRL_NK_CELL_24H_DN	190	6	17275	82
0.0002864	-8.16	GSE9650_EFFECTOR_VS_MEMORY_CD8_TCELL_DN	MSigDB lists	GSE9650_EFFECTOR_VS_MEMORY_CD8_TCELL_DN	190	6	17275	82
0.0002864	-8.16	GSE7852_TREG_VS_TCONV_FAT_DN	MSigDB lists	GSE7852_TREG_VS_TCONV_FAT_DN	190	6	17275	82
0.0002864	-8.16	GSE22443_NAIVE_VS_ACT_AND_IL2_TREATED_CD8_TCELL_DN	MSigDB lists	GSE22443_NAIVE_VS_ACT_AND_IL2_TREATED_CD8_TCELL_DN	190	6	17275	82
0.0002864	-8.16	GOLDRATH_NAIVE_VS_MEMORY_CD8_TCELL_UP	MSigDB lists	GOLDRATH_NAIVE_VS_MEMORY_CD8_TCELL_UP	190	6	17275	82
0.0002885	-8.15	positive regulation of cytokine production	biological process	GO:0001819	450	9	18054	86
0.0002906	-8.14	molecular adaptor activity	molecular function	GO:0060090	257	7	17306	86
0.0002932	-8.13	multicellular organism development	biological process	GO:0007275	4967	39	18054	86
0.0002957	-8.13	positive regulation of signal transduction	biological process	GO:0009967	1683	19	18054	86
0.000297	-8.12	MODULE_292	MSigDB lists	MODULE_292	123	5	17275	82
0.0003022	-8.1	positive regulation of cell communication	biological process	GO:0010647	1829	20	18054	86
0.0003029	-8.1	GSE23321_CD8_STEM_CELL_MEMORY_VS_EFFECTOR_MEMORY_CD8_TCELL_UP	MSigDB lists	GSE23321_CD8_STEM_CELL_MEMORY_VS_EFFECTOR_MEMORY_CD8_TCELL_UP	192	6	17275	82
0.0003064	-8.09	GO_POSITIVE_REGULATION_OF_CYTOKINE_PRODUCTION	MSigDB lists	GO_POSITIVE_REGULATION_OF_CYTOKINE_PRODUCTION	360	8	17275	82
0.0003084	-8.08	MODULE_436	MSigDB lists	MODULE_436	124	5	17275	82
0.0003197	-8.05	MODULE_45	MSigDB lists	MODULE_45	562	10	17275	82
0.00032	-8.05	MODULE_171	MSigDB lists	MODULE_171	125	5	17275	82
0.0003239	-8.03	CHYLA_CBFA2T3_TARGETS_UP	MSigDB lists	CHYLA_CBFA2T3_TARGETS_UP	363	8	17275	82
0.0003322	-8.01	regulation of leukocyte differentiation	biological process	GO:1902105	274	7	18054	86
0.0003323	-8.01	regulation of apoptotic process in bone marrow cell	biological process	GO:0071865	6	2	18054	86
0.0003341	-8	GO_REGULATION_OF_CELL_PROLIFERATION	MSigDB lists	GO_REGULATION_OF_CELL_PROLIFERATION	1430	17	17275	82
0.0003446	-7.97	BIOCARTA_NKT_PATHWAY	MSigDB lists	BIOCARTA_NKT_PATHWAY	29	3	17275	82
0.0003597	-7.93	GO_IMMUNE_RESPONSE_REGULATING_CELL_SURFACE_RECEPTOR_SIGNALING_PATHWAY	MSigDB lists	GO_IMMUNE_RESPONSE_REGULATING_CELL_SURFACE_RECEPTOR_SIGNALING_PATHWAY	279	7	17275	82
0.000372	-7.9	KCNE1 (potassium voltage-gated channel subfamily E regulatory subunit 1)	protein interactions	3753	6	2	17456	88
0.0004002	-7.82	GO_SIGNALING_ADAPTOR_ACTIVITY	MSigDB lists	GO_SIGNALING_ADAPTOR_ACTIVITY	73	4	17275	82
0.000405	-7.81	Binding of TCF/LEF:CTNNB1 to target gene promoters	REACTOME pathways	R-HSA-4411364	7	2	10287	46
0.0004068	-7.81	human chr13q22.2	chromosome location	human chr13q22.2	8	2	26169	101
0.0004097	-7.8	regulation of biological process	biological process	GO:0050789	11862	71	18054	86
0.0004128	-7.79	positive regulation of metabolic process	biological process	GO:0009893	3624	31	18054	86
0.000421	-7.77	GO_IMMUNOLOGICAL_SYNAPSE	MSigDB lists	GO_IMMUNOLOGICAL_SYNAPSE	31	3	17275	82
0.000421	-7.77	GO_BASAL_PLASMA_MEMBRANE	MSigDB lists	GO_BASAL_PLASMA_MEMBRANE	31	3	17275	82
0.0004215	-7.77	RADMACHER_AML_PROGNOSIS	MSigDB lists	RADMACHER_AML_PROGNOSIS	74	4	17275	82
0.0004376	-7.73	T-Cell Receptor and Co-stimulatory Signaling	WikiPathways	WP2583	29	3	5311	28
0.0004629	-7.68	ZHENG_FOXP3_TARGETS_IN_T_LYMPHOCYTE_DN	MSigDB lists	ZHENG_FOXP3_TARGETS_IN_T_LYMPHOCYTE_DN	32	3	17275	82
0.0004637	-7.68	regulation of extracellular matrix constituent secretion	biological process	GO:0003330	7	2	18054	86
0.0004977	-7.61	GO_POSITIVE_REGULATION_OF_CELL_COMMUNICATION	MSigDB lists	GO_POSITIVE_REGULATION_OF_CELL_COMMUNICATION	1480	17	17275	82
0.0005024	-7.6	CD3E (CD3e molecule)	protein interactions	916	31	3	17456	88
0.0005044	-7.59	T cell receptor binding	molecular function	GO:0042608	7	2	17306	86
0.0005151	-7.57	GO_REGULATION_OF_LEUKOCYTE_APOPTOTIC_PROCESS	MSigDB lists	GO_REGULATION_OF_LEUKOCYTE_APOPTOTIC_PROCESS	78	4	17275	82
0.000521	-7.56	GSE14415_NATURAL_TREG_VS_FOXP3_KO_NATURAL_TREG_DN	MSigDB lists	GSE14415_NATURAL_TREG_VS_FOXP3_KO_NATURAL_TREG_DN	139	5	17275	82
0.0005216	-7.56	MODULE_75	MSigDB lists	MODULE_75	390	8	17275	82
0.0005232	-7.56	GO_POSITIVE_REGULATION_OF_DEVELOPMENTAL_PROCESS	MSigDB lists	GO_POSITIVE_REGULATION_OF_DEVELOPMENTAL_PROCESS	1081	14	17275	82
0.0005377	-7.53	positive regulation of immune response	biological process	GO:0050778	710	11	18054	86
0.0005524	-7.5	SIVA1 (SIVA1 apoptosis inducing factor)	protein interactions	10572	32	3	17456	88
0.0005543	-7.5	basal plasma membrane	cellular component	GO:0009925	34	3	18985	90
0.0005547	-7.5	GO_BETA_AMYLOID_BINDING	MSigDB lists	GO_BETA_AMYLOID_BINDING	34	3	17275	82
0.0005547	-7.5	FIGUEROA_AML_METHYLATION_CLUSTER_6_DN	MSigDB lists	FIGUEROA_AML_METHYLATION_CLUSTER_6_DN	34	3	17275	82
0.000567	-7.48	BOYLAN_MULTIPLE_MYELOMA_D_UP	MSigDB lists	BOYLAN_MULTIPLE_MYELOMA_D_UP	80	4	17275	82
0.0005713	-7.47	GO_PLASMA_MEMBRANE_PROTEIN_COMPLEX	MSigDB lists	GO_PLASMA_MEMBRANE_PROTEIN_COMPLEX	497	9	17275	82
0.0005735	-7.46	receptor complex	cellular component	GO:0043235	395	8	18985	90
0.0005774	-7.46	positive regulation of macromolecule metabolic process	biological process	GO:0010604	3352	29	18054	86
0.0005928	-7.43	GSE26928_EFF_MEM_VS_CENTR_MEM_CD4_TCELL_DN	MSigDB lists	GSE26928_EFF_MEM_VS_CENTR_MEM_CD4_TCELL_DN	143	5	17275	82
0.000602	-7.42	developmental process	biological process	GO:0032502	5697	42	18054	86
0.000609	-7.4	regulation of protein binding	biological process	GO:0043393	218	6	18054	86
0.0006164	-7.39	positive regulation of cell proliferation in bone marrow	biological process	GO:0071864	8	2	18054	86
0.0006538	-7.33	GO_REGULATION_OF_LEUKOCYTE_DIFFERENTIATION	MSigDB lists	GO_REGULATION_OF_LEUKOCYTE_DIFFERENTIATION	222	6	17275	82
0.0006568	-7.33	immunological synapse	cellular component	GO:0001772	36	3	18985	90
0.0006574	-7.33	KEGG_PRIMARY_IMMUNODEFICIENCY	MSigDB lists	KEGG_PRIMARY_IMMUNODEFICIENCY	36	3	17275	82
0.0006646	-7.32	positive regulation of leukocyte differentiation	biological process	GO:1902107	146	5	18054	86
0.0006674	-7.31	immune response-activating cell surface receptor signaling pathway	biological process	GO:0002429	308	7	18054	86
0.0006718	-7.31	GSE37301_HEMATOPOIETIC_STEM_CELL_VS_GRAN_MONO_PROGENITOR_UP	MSigDB lists	GSE37301_HEMATOPOIETIC_STEM_CELL_VS_GRAN_MONO_PROGENITOR_UP	147	5	17275	82
0.0006718	-7.31	GSE40274_FOXP3_VS_FOXP3_AND_XBP1_TRANSDUCED_ACTIVATED_CD4_TCELL_DN	MSigDB lists	GSE40274_FOXP3_VS_FOXP3_AND_XBP1_TRANSDUCED_ACTIVATED_CD4_TCELL_DN	147	5	17275	82
0.0006765	-7.3	regulation of cellular process	biological process	GO:0050794	10791	66	18054	86
0.0006968	-7.27	GO_POSITIVE_REGULATION_OF_IMMUNE_RESPONSE	MSigDB lists	GO_POSITIVE_REGULATION_OF_IMMUNE_RESPONSE	511	9	17275	82
0.0007142	-7.24	GSE3720_UNSTIM_VS_LPS_STIM_VD2_GAMMADELTA_TCELL_UP	MSigDB lists	GSE3720_UNSTIM_VS_LPS_STIM_VD2_GAMMADELTA_TCELL_UP	149	5	17275	82
0.000721	-7.23	NOS1 (nitric oxide synthase 1)	protein interactions	4842	35	3	17456	88
0.0007585	-7.18	GSE3920_IFNB_VS_IFNG_TREATED_ENDOTHELIAL_CELL_UP	MSigDB lists	GSE3920_IFNB_VS_IFNG_TREATED_ENDOTHELIAL_CELL_UP	151	5	17275	82
0.0007714	-7.17	GO_REGULATION_OF_ANTIGEN_RECEPTOR_MEDIATED_SIGNALING_PATHWAY	MSigDB lists	GO_REGULATION_OF_ANTIGEN_RECEPTOR_MEDIATED_SIGNALING_PATHWAY	38	3	17275	82
0.0007744	-7.16	AIG1	pfam domains	PF04548	9	2	17385	82
0.0007814	-7.15	GSE15330_HSC_VS_MEGAKARYOCYTE_ERYTHROID_PROGENITOR_DN	MSigDB lists	GSE15330_HSC_VS_MEGAKARYOCYTE_ERYTHROID_PROGENITOR_DN	152	5	17275	82
0.0007872	-7.15	tat (Tat)	protein interactions	155871	1718	19	17456	88
0.0007901	-7.14	protein localization to axon	biological process	GO:0099612	9	2	18054	86
0.0008227	-7.1	BOYLAN_MULTIPLE_MYELOMA_C_D_DN	MSigDB lists	BOYLAN_MULTIPLE_MYELOMA_C_D_DN	232	6	17275	82
0.0008288	-7.1	GSE6269_E_COLI_VS_STREP_PNEUMO_INF_PBMC_UP	MSigDB lists	GSE6269_E_COLI_VS_STREP_PNEUMO_INF_PBMC_UP	154	5	17275	82
0.0008288	-7.1	GSE34156_NOD2_LIGAND_VS_NOD2_AND_TLR1_TLR2_LIGAND_24H_TREATED_MONOCYTE_DN	MSigDB lists	GSE34156_NOD2_LIGAND_VS_NOD2_AND_TLR1_TLR2_LIGAND_24H_TREATED_MONOCYTE_DN	154	5	17275	82
0.000832	-7.09	G_AIG1	interpro domains	IPR006703	9	2	18616	91
0.0008413	-7.08	T3R_Q6	MSigDB lists	T3R_Q6	233	6	17275	82
0.0008602	-7.06	VERHAAK_AML_WITH_NPM1_MUTATED_DN	MSigDB lists	VERHAAK_AML_WITH_NPM1_MUTATED_DN	234	6	17275	82
0.0008776	-7.04	positive regulation of signaling	biological process	GO:0023056	1837	19	18054	86
0.0008783	-7.04	GSE21033_1H_VS_24H_POLYIC_STIM_DC_UP	MSigDB lists	GSE21033_1H_VS_24H_POLYIC_STIM_DC_UP	156	5	17275	82
0.000903	-7.01	regulation of immune response	biological process	GO:0050776	1005	13	18054	86
0.0009118	-7	G_AIG1	prosite domains	PS51720	9	2	12079	62
0.0009299	-6.98	GSE34156_UNTREATED_VS_24H_TLR1_TLR2_LIGAND_TREATED_MONOCYTE_DN	MSigDB lists	GSE34156_UNTREATED_VS_24H_TLR1_TLR2_LIGAND_TREATED_MONOCYTE_DN	158	5	17275	82
0.0009299	-6.98	GSE3720_UNSTIM_VS_PMA_STIM_VD2_GAMMADELTA_TCELL_UP	MSigDB lists	GSE3720_UNSTIM_VS_PMA_STIM_VD2_GAMMADELTA_TCELL_UP	158	5	17275	82
0.0009301	-6.98	Downstream TCR signaling	REACTOME pathways	R-HSA-202424	98	4	10287	46
0.0009542	-6.95	positive regulation of gene expression	biological process	GO:0010628	2000	20	18054	86
0.0009566	-6.95	GSE40274_CTRL_VS_FOXP3_AND_LEF1_TRANSDUCED_ACTIVATED_CD4_TCELL_UP	MSigDB lists	GSE40274_CTRL_VS_FOXP3_AND_LEF1_TRANSDUCED_ACTIVATED_CD4_TCELL_UP	159	5	17275	82
0.0009566	-6.95	GSE26928_EFF_MEMORY_VS_CXCR5_POS_CD4_TCELL_DN	MSigDB lists	GSE26928_EFF_MEMORY_VS_CXCR5_POS_CD4_TCELL_DN	159	5	17275	82
0.0009566	-6.95	GSE14415_FOXP3_KO_NATURAL_TREG_VS_TCONV_UP	MSigDB lists	GSE14415_FOXP3_KO_NATURAL_TREG_VS_TCONV_UP	159	5	17275	82
0.0009772	-6.93	SHANK_TAL1_TARGETS_DN	MSigDB lists	SHANK_TAL1_TARGETS_DN	10	2	17275	82
0.0009838	-6.92	GSE32986_UNSTIM_VS_GMCSF_AND_CURDLAN_HIGHDOSE_STIM_DC_DN	MSigDB lists	GSE32986_UNSTIM_VS_GMCSF_AND_CURDLAN_HIGHDOSE_STIM_DC_DN	160	5	17275	82
0.0009845	-6.92	regulation of cell proliferation in bone marrow	biological process	GO:0071863	10	2	18054	86
0.001004	-6.9	Measles	KEGG pathways	hsa05162	133	5	7161	42
0.001004	-6.9	Measles	KEGG pathways	ko05162	133	5	7161	42
0.001012	-6.9	GSE13738_RESTING_VS_TCR_ACTIVATED_CD4_TCELL_UP	MSigDB lists	GSE13738_RESTING_VS_TCR_ACTIVATED_CD4_TCELL_UP	161	5	17275	82
0.00104	-6.87	MODULE_169	MSigDB lists	MODULE_169	94	4	17275	82
0.001069	-6.84	GSE7219_WT_VS_NIK_NFKB2_KO_DC_DN	MSigDB lists	GSE7219_WT_VS_NIK_NFKB2_KO_DC_DN	163	5	17275	82
0.00107	-6.84	structural constituent of myelin sheath	molecular function	GO:0019911	10	2	17306	86
0.001075	-6.84	positive regulation of cellular metabolic process	biological process	GO:0031325	3309	28	18054	86
0.001099	-6.81	GSE26928_NAIVE_VS_CENT_MEMORY_CD4_TCELL_UP	MSigDB lists	GSE26928_NAIVE_VS_CENT_MEMORY_CD4_TCELL_UP	164	5	17275	82
0.001113	-6.8	system development	biological process	GO:0048731	4365	34	18054	86
0.001129	-6.79	GSE17974_CTRL_VS_ACT_IL4_AND_ANTI_IL12_12H_CD4_TCELL_UP	MSigDB lists	GSE17974_CTRL_VS_ACT_IL4_AND_ANTI_IL12_12H_CD4_TCELL_UP	165	5	17275	82
0.001137	-6.78	ER_Q6_01	MSigDB lists	ER_Q6_01	247	6	17275	82
0.00114	-6.78	signaling	biological process	GO:0023052	5103	38	18054	86
0.001147	-6.77	GO_POSITIVE_REGULATION_OF_CELL_PROLIFERATION	MSigDB lists	GO_POSITIVE_REGULATION_OF_CELL_PROLIFERATION	783	11	17275	82
0.001159	-6.76	GSE17974_0H_VS_48H_IN_VITRO_ACT_CD4_TCELL_UP	MSigDB lists	GSE17974_0H_VS_48H_IN_VITRO_ACT_CD4_TCELL_UP	166	5	17275	82
0.001159	-6.76	GSE9509_10MIN_VS_30MIN_LPS_STIM_IL10_KO_MACROPHAGE_DN	MSigDB lists	GSE9509_10MIN_VS_30MIN_LPS_STIM_IL10_KO_MACROPHAGE_DN	166	5	17275	82
0.001171	-6.75	Primary immunodeficiency	KEGG pathways	ko05340	36	3	7161	42
0.001171	-6.75	Primary immunodeficiency	KEGG pathways	hsa05340	36	3	7161	42
0.001183	-6.74	cysteine-type endopeptidase regulator activity involved in apoptotic process	molecular function	GO:0043028	42	3	17306	86
0.001185	-6.74	HUTTMANN_B_CLL_POOR_SURVIVAL_UP	MSigDB lists	HUTTMANN_B_CLL_POOR_SURVIVAL_UP	249	6	17275	82
0.001187	-6.74	ST_T_CELL_SIGNAL_TRANSDUCTION	MSigDB lists	ST_T_CELL_SIGNAL_TRANSDUCTION	44	3	17275	82
0.001187	-6.74	KUROZUMI_RESPONSE_TO_ONCOCYTIC_VIRUS	MSigDB lists	KUROZUMI_RESPONSE_TO_ONCOCYTIC_VIRUS	44	3	17275	82
0.001191	-6.73	GO_IMMUNOLOGICAL_SYNAPSE_FORMATION	MSigDB lists	GO_IMMUNOLOGICAL_SYNAPSE_FORMATION	11	2	17275	82
0.001191	-6.73	GSE32901_TH1_VS_TH17_ENRICHED_CD4_TCELL_UP	MSigDB lists	GSE32901_TH1_VS_TH17_ENRICHED_CD4_TCELL_UP	167	5	17275	82
0.001199	-6.73	positive regulation of nitrogen compound metabolic process	biological process	GO:0051173	3163	27	18054	86
0.001207	-6.72	GO_REGULATION_OF_IMMUNE_RESPONSE	MSigDB lists	GO_REGULATION_OF_IMMUNE_RESPONSE	788	11	17275	82
0.001208	-6.72	immune response-regulating cell surface receptor signaling pathway	biological process	GO:0002768	341	7	18054	86
0.001232	-6.7	SH3_1	pfam domains	PF00018	99	4	17385	82
0.001255	-6.68	Repression of WNT target genes	REACTOME pathways	R-HSA-4641265	12	2	10287	46
0.001256	-6.68	GSE10325_BCELL_VS_MYELOID_UP	MSigDB lists	GSE10325_BCELL_VS_MYELOID_UP	169	5	17275	82
0.001256	-6.68	GSE2935_UV_INACTIVATED_VS_LIVE_SENDAI_VIRUS_INF_MACROPHAGE_UP	MSigDB lists	GSE2935_UV_INACTIVATED_VS_LIVE_SENDAI_VIRUS_INF_MACROPHAGE_UP	169	5	17275	82
0.001256	-6.68	GSE25088_CTRL_VS_IL4_AND_ROSIGLITAZONE_STIM_MACROPHAGE_UP	MSigDB lists	GSE25088_CTRL_VS_IL4_AND_ROSIGLITAZONE_STIM_MACROPHAGE_UP	169	5	17275	82
0.001278	-6.66	MODULE_12	MSigDB lists	MODULE_12	346	7	17275	82
0.00128	-6.66	regulation of lymphocyte differentiation	biological process	GO:0045619	169	5	18054	86
0.001289	-6.65	GO_BINDING_BRIDGING	MSigDB lists	GO_BINDING_BRIDGING	170	5	17275	82
0.001289	-6.65	GSE37416_CTRL_VS_48H_F_TULARENSIS_LVS_NEUTROPHIL_UP	MSigDB lists	GSE37416_CTRL_VS_48H_F_TULARENSIS_LVS_NEUTROPHIL_UP	170	5	17275	82
0.001289	-6.65	JISON_SICKLE_CELL_DISEASE_DN	MSigDB lists	JISON_SICKLE_CELL_DISEASE_DN	170	5	17275	82
0.001297	-6.65	protein binding	molecular function	GO:0005515	11679	71	17306	86
0.001309	-6.64	PID_CXCR4_PATHWAY	MSigDB lists	PID_CXCR4_PATHWAY	100	4	17275	82
0.001321	-6.63	LAT (linker for activation of T cells)	protein interactions	27040	43	3	17456	88
0.001321	-6.63	MODULE_27	MSigDB lists	MODULE_27	348	7	17275	82
0.001323	-6.63	GSE5542_UNTREATED_VS_IFNA_TREATED_EPITHELIAL_CELLS_6H_DN	MSigDB lists	GSE5542_UNTREATED_VS_IFNA_TREATED_EPITHELIAL_CELLS_6H_DN	171	5	17275	82
0.001323	-6.63	GSE7219_UNSTIM_VS_LPS_AND_ANTI_CD40_STIM_NIK_NFKB2_KO_DC_UP	MSigDB lists	GSE7219_UNSTIM_VS_LPS_AND_ANTI_CD40_STIM_NIK_NFKB2_KO_DC_UP	171	5	17275	82
0.001333	-6.62	signal transduction	biological process	GO:0007165	4772	36	18054	86
0.001351	-6.61	WINTER_HYPOXIA_DN	MSigDB lists	WINTER_HYPOXIA_DN	46	3	17275	82
0.001352	-6.61	integral component of organelle membrane	cellular component	GO:0031301	349	7	18985	90
0.001357	-6.6	GSE17974_CTRL_VS_ACT_IL4_AND_ANTI_IL12_72H_CD4_TCELL_UP	MSigDB lists	GSE17974_CTRL_VS_ACT_IL4_AND_ANTI_IL12_72H_CD4_TCELL_UP	172	5	17275	82
0.001391	-6.58	regulation of developmental process	biological process	GO:0050793	2696	24	18054	86
0.001393	-6.58	GSE37301_CD4_TCELL_VS_GRANULOCYTE_MONOCYTE_PROGENITOR_DN	MSigDB lists	GSE37301_CD4_TCELL_VS_GRANULOCYTE_MONOCYTE_PROGENITOR_DN	173	5	17275	82
0.001412	-6.56	LCP2 (lymphocyte cytosolic protein 2)	protein interactions	3937	44	3	17456	88
0.001412	-6.56	SH2D2A (SH2 domain containing 2A)	protein interactions	9047	44	3	17456	88
0.001424	-6.55	BIOCARTA_ASBCELL_PATHWAY	MSigDB lists	BIOCARTA_ASBCELL_PATHWAY	12	2	17275	82
0.001424	-6.55	GO_POSITIVE_REGULATION_OF_INTERLEUKIN_2_BIOSYNTHETIC_PROCESS	MSigDB lists	GO_POSITIVE_REGULATION_OF_INTERLEUKIN_2_BIOSYNTHETIC_PROCESS	12	2	17275	82
0.001424	-6.55	GO_NEGATIVE_REGULATION_OF_RECEPTOR_BINDING	MSigDB lists	GO_NEGATIVE_REGULATION_OF_RECEPTOR_BINDING	12	2	17275	82
0.001424	-6.55	GO_CALCIUM_DEPENDENT_PROTEIN_KINASE_ACTIVITY	MSigDB lists	GO_CALCIUM_DEPENDENT_PROTEIN_KINASE_ACTIVITY	12	2	17275	82
0.001429	-6.55	GSE32986_UNSTIM_VS_CURDLAN_HIGHDOSE_STIM_DC_DN	MSigDB lists	GSE32986_UNSTIM_VS_CURDLAN_HIGHDOSE_STIM_DC_DN	174	5	17275	82
0.001429	-6.55	GSE3920_IFNA_VS_IFNG_TREATED_FIBROBLAST_DN	MSigDB lists	GSE3920_IFNA_VS_IFNG_TREATED_FIBROBLAST_DN	174	5	17275	82
0.001429	-6.55	GSE37301_HEMATOPOIETIC_STEM_CELL_VS_RAG2_KO_NK_CELL_DN	MSigDB lists	GSE37301_HEMATOPOIETIC_STEM_CELL_VS_RAG2_KO_NK_CELL_DN	174	5	17275	82
0.001435	-6.55	positive regulation of inflammatory response to antigenic stimulus	biological process	GO:0002863	12	2	18054	86
0.001457	-6.53	Downstream signaling in naive CD8+ T cells	Pathway Interaction DB	cd8tcrdownstreampathway	50	4	2226	23
0.00146	-6.53	HOOI_ST7_TARGETS_DN	MSigDB lists	HOOI_ST7_TARGETS_DN	103	4	17275	82
0.00148	-6.52	plasma membrane protein complex	cellular component	GO:0098797	568	9	18985	90
0.001502	-6.5	GSE2585_THYMIC_MACROPHAGE_VS_MTEC_UP	MSigDB lists	GSE2585_THYMIC_MACROPHAGE_VS_MTEC_UP	176	5	17275	82
0.001502	-6.5	GSE26669_CD4_VS_CD8_TCELL_IN_MLR_DN	MSigDB lists	GSE26669_CD4_VS_CD8_TCELL_IN_MLR_DN	176	5	17275	82
0.001536	-6.48	negative regulation of protein binding	biological process	GO:0032091	104	4	18054	86
0.00154	-6.48	GSE46242_TH1_VS_ANERGIC_TH1_CD4_TCELL_WITH_EGR2_DELETED_UP	MSigDB lists	GSE46242_TH1_VS_ANERGIC_TH1_CD4_TCELL_WITH_EGR2_DELETED_UP	177	5	17275	82
0.00154	-6.48	GSE17301_CTRL_VS_48H_IFNA2_STIM_CD8_TCELL_DN	MSigDB lists	GSE17301_CTRL_VS_48H_IFNA2_STIM_CD8_TCELL_DN	177	5	17275	82
0.00154	-6.48	GSE26669_CTRL_VS_COSTIM_BLOCK_MLR_CD4_TCELL_DN	MSigDB lists	GSE26669_CTRL_VS_COSTIM_BLOCK_MLR_CD4_TCELL_DN	177	5	17275	82
0.00154	-6.48	GSE411_UNSTIM_VS_400MIN_IL6_STIM_MACROPHAGE_UP	MSigDB lists	GSE411_UNSTIM_VS_400MIN_IL6_STIM_MACROPHAGE_UP	177	5	17275	82
0.00154	-6.48	GSE3982_CENT_MEMORY_CD4_TCELL_VS_TH1_UP	MSigDB lists	GSE3982_CENT_MEMORY_CD4_TCELL_VS_TH1_UP	177	5	17275	82
0.001547	-6.47	GO_CELL_SURFACE	MSigDB lists	GO_CELL_SURFACE	690	10	17275	82
0.001579	-6.45	GSE21670_TGFB_VS_TGFB_AND_IL6_TREATED_CD4_TCELL_DN	MSigDB lists	GSE21670_TGFB_VS_TGFB_AND_IL6_TREATED_CD4_TCELL_DN	178	5	17275	82
0.001588	-6.45	FYN (FYN proto-oncogene, Src family tyrosine kinase)	protein interactions	2534	248	6	17456	88
0.001619	-6.43	GSE36476_CTRL_VS_TSST_ACT_40H_MEMORY_CD4_TCELL_YOUNG_UP	MSigDB lists	GSE36476_CTRL_VS_TSST_ACT_40H_MEMORY_CD4_TCELL_YOUNG_UP	179	5	17275	82
0.001623	-6.42	GO_BASAL_PART_OF_CELL	MSigDB lists	GO_BASAL_PART_OF_CELL	49	3	17275	82
0.001659	-6.4	GSE36888_STAT5_AB_KNOCKIN_VS_WT_TCELL_IL2_TREATED_6H_UP	MSigDB lists	GSE36888_STAT5_AB_KNOCKIN_VS_WT_TCELL_IL2_TREATED_6H_UP	180	5	17275	82
0.001659	-6.4	GSE22886_NAIVE_VS_IGG_IGA_MEMORY_BCELL_DN	MSigDB lists	GSE22886_NAIVE_VS_IGG_IGA_MEMORY_BCELL_DN	180	5	17275	82
0.001659	-6.4	GSE3982_CENT_MEMORY_CD4_TCELL_VS_TH2_UP	MSigDB lists	GSE3982_CENT_MEMORY_CD4_TCELL_VS_TH2_UP	180	5	17275	82
0.001659	-6.4	GSE36888_UNTREATED_VS_IL2_TREATED_STAT5_AB_KNOCKIN_TCELL_2H_DN	MSigDB lists	GSE36888_UNTREATED_VS_IL2_TREATED_STAT5_AB_KNOCKIN_TCELL_2H_DN	180	5	17275	82
0.001659	-6.4	GSE27786_LIN_NEG_VS_BCELL_UP	MSigDB lists	GSE27786_LIN_NEG_VS_BCELL_UP	180	5	17275	82
0.001659	-6.4	GSE5142_CTRL_VS_HTERT_TRANSDUCED_CD8_TCELL_EARLY_PASSAGE_CLONE_DN	MSigDB lists	GSE5142_CTRL_VS_HTERT_TRANSDUCED_CD8_TCELL_EARLY_PASSAGE_CLONE_DN	180	5	17275	82
0.001659	-6.4	GSE24634_TEFF_VS_TCONV_DAY3_IN_CULTURE_DN	MSigDB lists	GSE24634_TEFF_VS_TCONV_DAY3_IN_CULTURE_DN	180	5	17275	82
0.001659	-6.4	GSE22886_NAIVE_CD4_TCELL_VS_48H_ACT_TH1_UP	MSigDB lists	GSE22886_NAIVE_CD4_TCELL_VS_48H_ACT_TH1_UP	180	5	17275	82
0.001677	-6.39	cell surface receptor signaling pathway	biological process	GO:0007166	2250	21	18054	86
0.001691	-6.38	positive regulation of interleukin-2 biosynthetic process	biological process	GO:0045086	13	2	18054	86
0.001691	-6.38	immunological synapse formation	biological process	GO:0001771	13	2	18054	86
0.001697	-6.38	TRIM41 (tripartite motif containing 41)	protein interactions	90933	101	4	17456	88
0.0017	-6.38	GSE39110_DAY3_VS_DAY6_POST_IMMUNIZATION_CD8_TCELL_UP	MSigDB lists	GSE39110_DAY3_VS_DAY6_POST_IMMUNIZATION_CD8_TCELL_UP	181	5	17275	82
0.0017	-6.38	GSE1460_NAIVE_CD4_TCELL_ADULT_BLOOD_VS_THYMIC_STROMAL_CELL_UP	MSigDB lists	GSE1460_NAIVE_CD4_TCELL_ADULT_BLOOD_VS_THYMIC_STROMAL_CELL_UP	181	5	17275	82
0.0017	-6.38	GSE29618_PRE_VS_DAY7_FLU_VACCINE_MDC_UP	MSigDB lists	GSE29618_PRE_VS_DAY7_FLU_VACCINE_MDC_UP	181	5	17275	82
0.0017	-6.38	GSE25088_WT_VS_STAT6_KO_MACROPHAGE_IL4_STIM_UP	MSigDB lists	GSE25088_WT_VS_STAT6_KO_MACROPHAGE_IL4_STIM_UP	181	5	17275	82
0.001717	-6.37	cell communication	biological process	GO:0007154	5208	38	18054	86
0.001734	-6.36	positive regulation of cell population proliferation	biological process	GO:0008284	948	12	18054	86
0.001738	-6.36	MEIS1AHOXA9_01	MSigDB lists	MEIS1AHOXA9_01	108	4	17275	82
0.001738	-6.36	DIAZ_CHRONIC_MEYLOGENOUS_LEUKEMIA_DN	MSigDB lists	DIAZ_CHRONIC_MEYLOGENOUS_LEUKEMIA_DN	108	4	17275	82
0.001741	-6.35	GSE36476_CTRL_VS_TSST_ACT_72H_MEMORY_CD4_TCELL_YOUNG_UP	MSigDB lists	GSE36476_CTRL_VS_TSST_ACT_72H_MEMORY_CD4_TCELL_YOUNG_UP	182	5	17275	82
0.001741	-6.35	GSE15733_BM_VS_SPLEEN_MEMORY_CD4_TCELL_DN	MSigDB lists	GSE15733_BM_VS_SPLEEN_MEMORY_CD4_TCELL_DN	182	5	17275	82
0.001741	-6.35	GSE1460_INTRATHYMIC_T_PROGENITOR_VS_DP_THYMOCYTE_DN	MSigDB lists	GSE1460_INTRATHYMIC_T_PROGENITOR_VS_DP_THYMOCYTE_DN	182	5	17275	82
0.001741	-6.35	GSE15330_HSC_VS_PRO_BCELL_UP	MSigDB lists	GSE15330_HSC_VS_PRO_BCELL_UP	182	5	17275	82
0.001741	-6.35	GSE19401_PAM2CSK4_VS_RETINOIC_ACID_STIM_FOLLICULAR_DC_DN	MSigDB lists	GSE19401_PAM2CSK4_VS_RETINOIC_ACID_STIM_FOLLICULAR_DC_DN	182	5	17275	82
0.001759	-6.34	PIAS4 (protein inhibitor of activated STAT 4)	protein interactions	51588	102	4	17456	88
0.001783	-6.33	GSE36476_CTRL_VS_TSST_ACT_16H_MEMORY_CD4_TCELL_YOUNG_UP	MSigDB lists	GSE36476_CTRL_VS_TSST_ACT_16H_MEMORY_CD4_TCELL_YOUNG_UP	183	5	17275	82
0.001783	-6.33	GSE6674_UNSTIM_VS_ANTI_IGM_AND_CPG_STIM_BCELL_UP	MSigDB lists	GSE6674_UNSTIM_VS_ANTI_IGM_AND_CPG_STIM_BCELL_UP	183	5	17275	82
0.001783	-6.33	KAECH_NAIVE_VS_MEMORY_CD8_TCELL_UP	MSigDB lists	KAECH_NAIVE_VS_MEMORY_CD8_TCELL_UP	183	5	17275	82
0.001784	-6.33	biological regulation	biological process	GO:0065007	12526	72	18054	86
0.00182	-6.31	basal part of cell	cellular component	GO:0045178	51	3	18985	90
0.001827	-6.31	GSE10239_NAIVE_VS_KLRG1HIGH_EFF_CD8_TCELL_UP	MSigDB lists	GSE10239_NAIVE_VS_KLRG1HIGH_EFF_CD8_TCELL_UP	184	5	17275	82
0.001827	-6.31	GSE21360_NAIVE_VS_TERTIARY_MEMORY_CD8_TCELL_DN	MSigDB lists	GSE21360_NAIVE_VS_TERTIARY_MEMORY_CD8_TCELL_DN	184	5	17275	82
0.001827	-6.31	GSE3982_EOSINOPHIL_VS_CENT_MEMORY_CD4_TCELL_DN	MSigDB lists	GSE3982_EOSINOPHIL_VS_CENT_MEMORY_CD4_TCELL_DN	184	5	17275	82
0.001827	-6.31	GSE17301_CTRL_VS_48H_IFNA2_STIM_CD8_TCELL_UP	MSigDB lists	GSE17301_CTRL_VS_48H_IFNA2_STIM_CD8_TCELL_UP	184	5	17275	82
0.001827	-6.31	GSE10325_CD4_TCELL_VS_LUPUS_CD4_TCELL_UP	MSigDB lists	GSE10325_CD4_TCELL_VS_LUPUS_CD4_TCELL_UP	184	5	17275	82
0.001827	-6.31	GSE21774_CD62L_POS_CD56_BRIGHT_VS_CD62L_NEG_CD56_DIM_NK_CELL_UP	MSigDB lists	GSE21774_CD62L_POS_CD56_BRIGHT_VS_CD62L_NEG_CD56_DIM_NK_CELL_UP	184	5	17275	82
0.001867	-6.28	identical protein binding	molecular function	GO:0042802	1731	18	17306	86
0.00187	-6.28	GSE24634_IL4_VS_CTRL_TREATED_NAIVE_CD4_TCELL_DAY10_UP	MSigDB lists	GSE24634_IL4_VS_CTRL_TREATED_NAIVE_CD4_TCELL_DAY10_UP	185	5	17275	82
0.00187	-6.28	GSE26290_CTRL_VS_AKT_INHIBITOR_TREATED_ANTI_CD3_AND_IL2_STIM_CD8_TCELL_DN	MSigDB lists	GSE26290_CTRL_VS_AKT_INHIBITOR_TREATED_ANTI_CD3_AND_IL2_STIM_CD8_TCELL_DN	185	5	17275	82
0.00187	-6.28	GSE39110_UNTREATED_VS_IL2_TREATED_CD8_TCELL_DAY3_POST_IMMUNIZATION_UP	MSigDB lists	GSE39110_UNTREATED_VS_IL2_TREATED_CD8_TCELL_DAY3_POST_IMMUNIZATION_UP	185	5	17275	82
0.00189	-6.27	CNTFR (ciliary neurotrophic factor receptor)	protein interactions	1271	13	2	17456	88
0.001901	-6.27	vpu (Vpu)	protein interactions	155945	257	6	17456	88
0.001915	-6.26	GSE8621_UNSTIM_VS_LPS_PRIMED_AND_LPS_STIM_MACROPHAGE_DN	MSigDB lists	GSE8621_UNSTIM_VS_LPS_PRIMED_AND_LPS_STIM_MACROPHAGE_DN	186	5	17275	82
0.001915	-6.26	GSE17301_ACD3_ACD28_VS_ACD3_ACD28_AND_IFNA2_STIM_CD8_TCELL_DN	MSigDB lists	GSE17301_ACD3_ACD28_VS_ACD3_ACD28_AND_IFNA2_STIM_CD8_TCELL_DN	186	5	17275	82
0.001915	-6.26	GSE24634_IL4_VS_CTRL_TREATED_NAIVE_CD4_TCELL_DAY5_DN	MSigDB lists	GSE24634_IL4_VS_CTRL_TREATED_NAIVE_CD4_TCELL_DAY5_DN	186	5	17275	82
0.001915	-6.26	GSE19888_ADENOSINE_A3R_INH_VS_ACT_IN_MAST_CELL_DN	MSigDB lists	GSE19888_ADENOSINE_A3R_INH_VS_ACT_IN_MAST_CELL_DN	186	5	17275	82
0.001915	-6.26	GSE14350_IL2RB_KO_VS_WT_TREG_UP	MSigDB lists	GSE14350_IL2RB_KO_VS_WT_TREG_UP	186	5	17275	82
0.001915	-6.26	GSE23568_ID3_TRANSDUCED_VS_ID3_KO_CD8_TCELL_DN	MSigDB lists	GSE23568_ID3_TRANSDUCED_VS_ID3_KO_CD8_TCELL_DN	186	5	17275	82
0.001915	-6.26	GSE21774_CD56_BRIGHT_VS_DIM_CD62L_POSITIVE_NK_CELL_UP	MSigDB lists	GSE21774_CD56_BRIGHT_VS_DIM_CD62L_POSITIVE_NK_CELL_UP	186	5	17275	82
0.001915	-6.26	GSE10240_IL22_VS_IL22_AND_IL17_STIM_PRIMARY_BRONCHIAL_EPITHELIAL_CELLS_UP	MSigDB lists	GSE10240_IL22_VS_IL22_AND_IL17_STIM_PRIMARY_BRONCHIAL_EPITHELIAL_CELLS_UP	186	5	17275	82
0.001915	-6.26	GSE17301_IFNA2_VS_IFNA2_AND_ACD3_ACD28_STIM_CD8_TCELL_UP	MSigDB lists	GSE17301_IFNA2_VS_IFNA2_AND_ACD3_ACD28_STIM_CD8_TCELL_UP	186	5	17275	82
0.001915	-6.26	GSE41978_WT_VS_ID2_KO_AND_BIM_KO_KLRG1_LOW_EFFECTOR_CD8_TCELL_UP	MSigDB lists	GSE41978_WT_VS_ID2_KO_AND_BIM_KO_KLRG1_LOW_EFFECTOR_CD8_TCELL_UP	186	5	17275	82
0.001917	-6.26	regulation of multicellular organismal process	biological process	GO:0051239	3262	27	18054	86
0.001921	-6.25	GO_POSITIVE_REGULATION_OF_INFLAMMATORY_RESPONSE	MSigDB lists	GO_POSITIVE_REGULATION_OF_INFLAMMATORY_RESPONSE	111	4	17275	82
0.001927	-6.25	GUTIERREZ_CHRONIC_LYMPHOCYTIC_LEUKEMIA_DN	MSigDB lists	GUTIERREZ_CHRONIC_LYMPHOCYTIC_LEUKEMIA_DN	52	3	17275	82
0.001952	-6.24	FIGUEROA_AML_METHYLATION_CLUSTER_4_DN	MSigDB lists	FIGUEROA_AML_METHYLATION_CLUSTER_4_DN	14	2	17275	82
0.001952	-6.24	ZHAN_VARIABLE_EARLY_DIFFERENTIATION_GENES_UP	MSigDB lists	ZHAN_VARIABLE_EARLY_DIFFERENTIATION_GENES_UP	14	2	17275	82
0.001952	-6.24	GO_POSITIVE_REGULATION_OF_ANTIGEN_RECEPTOR_MEDIATED_SIGNALING_PATHWAY	MSigDB lists	GO_POSITIVE_REGULATION_OF_ANTIGEN_RECEPTOR_MEDIATED_SIGNALING_PATHWAY	14	2	17275	82
0.00196	-6.23	GSE29949_MICROGLIA_BRAIN_VS_MONOCYTE_BONE_MARROW_DN	MSigDB lists	GSE29949_MICROGLIA_BRAIN_VS_MONOCYTE_BONE_MARROW_DN	187	5	17275	82
0.00196	-6.23	GSE8921_UNSTIM_VS_TLR1_2_STIM_MONOCYTE_6H_UP	MSigDB lists	GSE8921_UNSTIM_VS_TLR1_2_STIM_MONOCYTE_6H_UP	187	5	17275	82
0.00196	-6.23	GSE20366_TREG_VS_NAIVE_CD4_TCELL_DN	MSigDB lists	GSE20366_TREG_VS_NAIVE_CD4_TCELL_DN	187	5	17275	82
0.00196	-6.23	GSE7852_THYMUS_VS_FAT_TREG_UP	MSigDB lists	GSE7852_THYMUS_VS_FAT_TREG_UP	187	5	17275	82
0.00196	-6.23	GSE39820_CTRL_VS_IL1B_IL6_CD4_TCELL_UP	MSigDB lists	GSE39820_CTRL_VS_IL1B_IL6_CD4_TCELL_UP	187	5	17275	82
0.001966	-6.23	negative regulation of receptor binding	biological process	GO:1900121	14	2	18054	86
0.001998	-6.22	positive regulation of hemopoiesis	biological process	GO:1903708	187	5	18054	86
0.002007	-6.21	CHANG_CORE_SERUM_RESPONSE_DN	MSigDB lists	CHANG_CORE_SERUM_RESPONSE_DN	188	5	17275	82
0.002007	-6.21	GSE36888_STAT5_AB_KNOCKIN_VS_WT_TCELL_IL2_TREATED_17H_UP	MSigDB lists	GSE36888_STAT5_AB_KNOCKIN_VS_WT_TCELL_IL2_TREATED_17H_UP	188	5	17275	82
0.002007	-6.21	GSE39556_UNTREATED_VS_3H_POLYIC_INJ_MOUSE_NK_CELL_DN	MSigDB lists	GSE39556_UNTREATED_VS_3H_POLYIC_INJ_MOUSE_NK_CELL_DN	188	5	17275	82
0.002007	-6.21	GSE7460_CTRL_VS_TGFB_TREATED_ACT_TCONV_UP	MSigDB lists	GSE7460_CTRL_VS_TGFB_TREATED_ACT_TCONV_UP	188	5	17275	82
0.002007	-6.21	GSE20715_0H_VS_6H_OZONE_TLR4_KO_LUNG_UP	MSigDB lists	GSE20715_0H_VS_6H_OZONE_TLR4_KO_LUNG_UP	188	5	17275	82
0.002007	-6.21	GSE2405_0H_VS_12H_A_PHAGOCYTOPHILUM_STIM_NEUTROPHIL_UP	MSigDB lists	GSE2405_0H_VS_12H_A_PHAGOCYTOPHILUM_STIM_NEUTROPHIL_UP	188	5	17275	82
0.002054	-6.19	GSE5142_CTRL_VS_HTERT_TRANSDUCED_CD8_TCELL_EARLY_PASSAGE_CLONE_UP	MSigDB lists	GSE5142_CTRL_VS_HTERT_TRANSDUCED_CD8_TCELL_EARLY_PASSAGE_CLONE_UP	189	5	17275	82
0.002054	-6.19	GSE24574_BCL6_HIGH_VS_LOW_TFH_CD4_TCELL_UP	MSigDB lists	GSE24574_BCL6_HIGH_VS_LOW_TFH_CD4_TCELL_UP	189	5	17275	82
0.0021	-6.17	immune system process	biological process	GO:0002376	2451	22	18054	86
0.002101	-6.17	GSE2826_XID_VS_BTK_KO_BCELL_DN	MSigDB lists	GSE2826_XID_VS_BTK_KO_BCELL_DN	190	5	17275	82
0.002101	-6.17	GSE40277_GATA1_AND_SATB1_TRANSDUCED_VS_CTRL_CD4_TCELL_DN	MSigDB lists	GSE40277_GATA1_AND_SATB1_TRANSDUCED_VS_CTRL_CD4_TCELL_DN	190	5	17275	82
0.002127	-6.15	positive regulation of transcription, DNA-templated	biological process	GO:0045893	1529	16	18054	86
0.002133	-6.15	regulation of cytokine production	biological process	GO:0001817	717	10	18054	86
0.002146	-6.14	activation of immune response	biological process	GO:0002253	484	8	18054	86
0.002148	-6.14	GO_REGULATION_OF_LYMPHOCYTE_APOPTOTIC_PROCESS	MSigDB lists	GO_REGULATION_OF_LYMPHOCYTE_APOPTOTIC_PROCESS	54	3	17275	82
0.00215	-6.14	GSE1925_3H_VS_24H_IFNG_STIM_IFNG_PRIMED_MACROPHAGE_UP	MSigDB lists	GSE1925_3H_VS_24H_IFNG_STIM_IFNG_PRIMED_MACROPHAGE_UP	191	5	17275	82
0.002191	-6.12	intrinsic component of organelle membrane	cellular component	GO:0031300	380	7	18985	90
0.002198	-6.12	TRAT1 (T cell receptor associated transmembrane adaptor 1)	protein interactions	50852	14	2	17456	88
0.002199	-6.12	GSE29164_CD8_TCELL_VS_CD8_TCELL_AND_IL12_TREATED_MELANOMA_DAY3_DN	MSigDB lists	GSE29164_CD8_TCELL_VS_CD8_TCELL_AND_IL12_TREATED_MELANOMA_DAY3_DN	192	5	17275	82
0.002199	-6.12	GSE3994_WT_VS_PAC1_KO_ACTIVATED_MAST_CELL_DN	MSigDB lists	GSE3994_WT_VS_PAC1_KO_ACTIVATED_MAST_CELL_DN	192	5	17275	82
0.00222	-6.11	Immunoregulatory interactions between a Lymphoid and a non-Lymphoid cell	REACTOME pathways	R-HSA-198933	124	4	10287	46
0.002229	-6.11	plasma membrane part	cellular component	GO:0044459	2794	24	18985	90
0.002243	-6.1	GO_ACTIVATION_OF_IMMUNE_RESPONSE	MSigDB lists	GO_ACTIVATION_OF_IMMUNE_RESPONSE	382	7	17275	82
0.002245	-6.1	NIELSEN_LEIOMYOSARCOMA_DN	MSigDB lists	NIELSEN_LEIOMYOSARCOMA_DN	15	2	17275	82
0.00226	-6.09	membrane part	cellular component	GO:0044425	6629	45	18985	90
0.002262	-6.09	regulation of store-operated calcium entry	biological process	GO:2001256	15	2	18054	86
0.002264	-6.09	GO_APOPTOTIC_MITOCHONDRIAL_CHANGES	MSigDB lists	GO_APOPTOTIC_MITOCHONDRIAL_CHANGES	55	3	17275	82
0.002301	-6.07	GSE24634_TREG_VS_TCONV_POST_DAY10_IL4_CONVERSION_DN	MSigDB lists	GSE24634_TREG_VS_TCONV_POST_DAY10_IL4_CONVERSION_DN	194	5	17275	82
0.002301	-6.07	GSE26669_CD4_VS_CD8_TCELL_IN_MLR_COSTIM_BLOCK_DN	MSigDB lists	GSE26669_CD4_VS_CD8_TCELL_IN_MLR_COSTIM_BLOCK_DN	194	5	17275	82
0.002349	-6.05	immune response	biological process	GO:0006955	1544	16	18054	86
0.002362	-6.05	prostate-carcinoma	COSMIC cancer mutations	prostate-carcinoma	9161	56	17255	81
0.002378	-6.04	MODULE_46	MSigDB lists	MODULE_46	386	7	17275	82
0.002384	-6.04	regulation of multicellular organismal development	biological process	GO:2000026	2156	20	18054	86
0.002405	-6.03	HALLMARK_ESTROGEN_RESPONSE_EARLY	MSigDB lists	HALLMARK_ESTROGEN_RESPONSE_EARLY	196	5	17275	82
0.002508	-5.99	KEGG_ACUTE_MYELOID_LEUKEMIA	MSigDB lists	KEGG_ACUTE_MYELOID_LEUKEMIA	57	3	17275	82
0.002512	-5.99	Ca2+ pathway	REACTOME pathways	R-HSA-4086398	61	3	10287	46
0.002529	-5.98	positive regulation of cell differentiation	biological process	GO:0045597	992	12	18054	86
0.002558	-5.97	FINETTI_BREAST_CANCER_KINOME_GREEN	MSigDB lists	FINETTI_BREAST_CANCER_KINOME_GREEN	16	2	17275	82
0.002572	-5.96	nervous system development	biological process	GO:0007399	2329	21	18054	86
0.002604	-5.95	Adaptive Immune System	REACTOME pathways	R-HSA-1280218	810	10	10287	46
0.002608	-5.95	REACTOME_ADAPTIVE_IMMUNE_SYSTEM	MSigDB lists	REACTOME_ADAPTIVE_IMMUNE_SYSTEM	502	8	17275	82
0.002636	-5.94	GO_PRODUCTION_OF_MOLECULAR_MEDIATOR_OF_IMMUNE_RESPONSE	MSigDB lists	GO_PRODUCTION_OF_MOLECULAR_MEDIATOR_OF_IMMUNE_RESPONSE	58	3	17275	82
0.002647	-5.93	GO_IMMUNE_RESPONSE	MSigDB lists	GO_IMMUNE_RESPONSE	1003	12	17275	82
0.002678	-5.92	human chr5q12.3	chromosome location	human chr5q12.3	20	2	26169	101
0.002709	-5.91	GO_CELL_RECOGNITION	MSigDB lists	GO_CELL_RECOGNITION	122	4	17275	82
0.002781	-5.89	positive regulation of macromolecule biosynthetic process	biological process	GO:0010557	1872	18	18054	86
0.002786	-5.88	GO_POSITIVE_REGULATION_OF_RESPONSE_TO_EXTERNAL_STIMULUS	MSigDB lists	GO_POSITIVE_REGULATION_OF_RESPONSE_TO_EXTERNAL_STIMULUS	295	6	17275	82
0.002824	-5.87	YWHAE (tyrosine 3-monooxygenase/tryptophan 5-monooxygenase activation protein epsilon)	protein interactions	7531	478	8	17456	88
0.002839	-5.86	MODULE_64	MSigDB lists	MODULE_64	509	8	17275	82
0.002879	-5.85	regulation of cell differentiation	biological process	GO:0045595	1878	18	18054	86
0.00288	-5.85	CD3D (CD3d molecule)	protein interactions	915	16	2	17456	88
0.00289	-5.85	GO_POSITIVE_REGULATION_OF_MITOCHONDRIAL_MEMBRANE_PERMEABILITY	MSigDB lists	GO_POSITIVE_REGULATION_OF_MITOCHONDRIAL_MEMBRANE_PERMEABILITY	17	2	17275	82
0.00289	-5.85	GO_REGULATION_OF_RECEPTOR_BINDING	MSigDB lists	GO_REGULATION_OF_RECEPTOR_BINDING	17	2	17275	82
0.00289	-5.85	GO_REGULATION_OF_INFLAMMATORY_RESPONSE_TO_ANTIGENIC_STIMULUS	MSigDB lists	GO_REGULATION_OF_INFLAMMATORY_RESPONSE_TO_ANTIGENIC_STIMULUS	17	2	17275	82
0.00289	-5.85	HASLINGER_B_CLL_WITH_MUTATED_VH_GENES	MSigDB lists	HASLINGER_B_CLL_WITH_MUTATED_VH_GENES	17	2	17275	82
0.002899	-5.84	PUJANA_BRCA2_PCC_NETWORK	MSigDB lists	PUJANA_BRCA2_PCC_NETWORK	400	7	17275	82
0.002925	-5.83	membrane organization	biological process	GO:0061024	749	10	18054	86
0.002957	-5.82	GO_POSITIVE_REGULATION_OF_LEUKOCYTE_DIFFERENTIATION	MSigDB lists	GO_POSITIVE_REGULATION_OF_LEUKOCYTE_DIFFERENTIATION	125	4	17275	82
0.003	-5.81	mesothelioma	COSMIC cancer mutations	mesothelioma	4521	33	17255	81
0.003014	-5.8	MODULE_100	MSigDB lists	MODULE_100	514	8	17275	82
0.003043	-5.79	GO_REGULATION_OF_MUSCLE_ADAPTATION	MSigDB lists	GO_REGULATION_OF_MUSCLE_ADAPTATION	61	3	17275	82
0.003044	-5.79	KEGG_CELL_ADHESION_MOLECULES_CAMS	MSigDB lists	KEGG_CELL_ADHESION_MOLECULES_CAMS	126	4	17275	82
0.003044	-5.79	MODULE_248	MSigDB lists	MODULE_248	126	4	17275	82
0.003128	-5.77	GO_REGULATION_OF_HEMOPOIESIS	MSigDB lists	GO_REGULATION_OF_HEMOPOIESIS	302	6	17275	82
0.003131	-5.77	GO_REGULATION_OF_LYMPHOCYTE_DIFFERENTIATION	MSigDB lists	GO_REGULATION_OF_LYMPHOCYTE_DIFFERENTIATION	127	4	17275	82
0.003157	-5.76	env (Envelope surface glycoprotein gp160, precursor)	protein interactions	155971	1501	16	17456	88
0.003187	-5.75	GO_PROTEIN_COMPLEX_SCAFFOLD	MSigDB lists	GO_PROTEIN_COMPLEX_SCAFFOLD	62	3	17275	82
0.003202	-5.74	SRCR	pfam domains	PF00530	18	2	17385	82
0.003242	-5.73	GO_REGULATION_OF_INTERLEUKIN_2_BIOSYNTHETIC_PROCESS	MSigDB lists	GO_REGULATION_OF_INTERLEUKIN_2_BIOSYNTHETIC_PROCESS	18	2	17275	82
0.003242	-5.73	MOREIRA_RESPONSE_TO_TSA_DN	MSigDB lists	MOREIRA_RESPONSE_TO_TSA_DN	18	2	17275	82
0.003253	-5.73	FHIT (fragile histidine triad diadenosine triphosphatase)	protein interactions	2272	17	2	17456	88
0.003272	-5.72	BCL2 (BCL2 apoptosis regulator)	protein interactions	596	121	4	17456	88
0.003272	-5.72	MODULE_84	MSigDB lists	MODULE_84	521	8	17275	82
0.003311	-5.71	MODULE_66	MSigDB lists	MODULE_66	522	8	17275	82
0.003335	-5.7	PID_IL12_2PATHWAY	MSigDB lists	PID_IL12_2PATHWAY	63	3	17275	82
0.003405	-5.68	GSE9946_IMMATURE_VS_PROSTAGLANDINE2_TREATED_MATURE_DC_UP	MSigDB lists	GSE9946_IMMATURE_VS_PROSTAGLANDINE2_TREATED_MATURE_DC_UP	130	4	17275	82
0.003409	-5.68	Th17 cell differentiation	KEGG pathways	ko04659	107	4	7161	42
0.003409	-5.68	Th17 cell differentiation	KEGG pathways	hsa04659	107	4	7161	42
0.003439	-5.67	MODULE_129	MSigDB lists	MODULE_129	213	5	17275	82
0.003472	-5.66	Amplification and Expansion of Oncogenic Pathways as Metastatic Traits	WikiPathways	WP3678	17	2	5311	28
0.003481	-5.66	SH3	smart domains	SM00326	203	5	9476	48
0.003487	-5.66	SESTO_RESPONSE_TO_UV_C7	MSigDB lists	SESTO_RESPONSE_TO_UV_C7	64	3	17275	82
0.003531	-5.65	Syndecan interactions	REACTOME pathways	R-HSA-3000170	20	2	10287	46
0.003583	-5.63	PIK3R1 (phosphoinositide-3-kinase regulatory subunit 1)	protein interactions	5295	292	6	17456	88
0.003595	-5.63	SPERACTRCPTR	prints domains	PR00258	17	2	4648	25
0.003597	-5.63	protein homodimerization activity	molecular function	GO:0042803	864	11	17306	86
0.003612	-5.62	BIOCARTA_TH1TH2_PATHWAY	MSigDB lists	BIOCARTA_TH1TH2_PATHWAY	19	2	17275	82
0.003612	-5.62	GO_POSITIVE_REGULATION_OF_ALPHA_BETA_T_CELL_PROLIFERATION	MSigDB lists	GO_POSITIVE_REGULATION_OF_ALPHA_BETA_T_CELL_PROLIFERATION	19	2	17275	82
0.003638	-5.62	regulation of interleukin-2 biosynthetic process	biological process	GO:0045076	19	2	18054	86
0.003638	-5.62	positive regulation of alpha-beta T cell proliferation	biological process	GO:0046641	19	2	18054	86
0.003658	-5.61	positive regulation of nucleic acid-templated transcription	biological process	GO:1903508	1614	16	18054	86
0.00368	-5.6	positive regulation of RNA biosynthetic process	biological process	GO:1902680	1615	16	18054	86
0.003742	-5.59	immune response-activating signal transduction	biological process	GO:0002757	417	7	18054	86
0.003795	-5.57	RB_P107_DN.V1_UP	MSigDB lists	RB_P107_DN.V1_UP	134	4	17275	82
0.003804	-5.57	GO_REGULATION_OF_MEMBRANE_PERMEABILITY	MSigDB lists	GO_REGULATION_OF_MEMBRANE_PERMEABILITY	66	3	17275	82
0.003811	-5.57	pleura	COSMIC cancer mutations	pleura	4964	35	17255	81
0.00386	-5.56	human chr3p25.1-p24.3	chromosome location	human chr3p25.1-p24.3	1	1	26169	101
0.00386	-5.56	human chr8p21.2-p21.1	chromosome location	human chr8p21.2-p21.1	1	1	26169	101
0.003897	-5.55	KRAS.KIDNEY_UP.V1_UP	MSigDB lists	KRAS.KIDNEY_UP.V1_UP	135	4	17275	82
0.003924	-5.54	SH3-like_dom_sf	interpro domains	IPR036028	213	5	18616	91
0.003951	-5.53	peptidase activator activity involved in apoptotic process	molecular function	GO:0016505	19	2	17306	86
0.003969	-5.53	BAE_BRCA1_TARGETS_UP	MSigDB lists	BAE_BRCA1_TARGETS_UP	67	3	17275	82
0.003969	-5.53	KEGG_ADHERENS_JUNCTION	MSigDB lists	KEGG_ADHERENS_JUNCTION	67	3	17275	82
0.003983	-5.53	Acute myeloid leukemia	KEGG pathways	ko05221	55	3	7161	42
0.003983	-5.53	Acute myeloid leukemia	KEGG pathways	hsa05221	55	3	7161	42
0.004001	-5.52	WENG_POR_TARGETS_GLOBAL_UP	MSigDB lists	WENG_POR_TARGETS_GLOBAL_UP	20	2	17275	82
0.004008	-5.52	PH-like_dom_sf	interpro domains	IPR011993	411	7	18616	91
0.004053	-5.51	pleura-mesothelioma	COSMIC cancer mutations	pleura-mesothelioma	4228	31	17255	81
0.004106	-5.5	GSE40274_CTRL_VS_EOS_TRANSDUCED_ACTIVATED_CD4_TCELL_DN	MSigDB lists	GSE40274_CTRL_VS_EOS_TRANSDUCED_ACTIVATED_CD4_TCELL_DN	137	4	17275	82
0.004138	-5.49	RAMALHO_STEMNESS_DN	MSigDB lists	RAMALHO_STEMNESS_DN	68	3	17275	82
0.004152	-5.48	cellular response to stimulus	biological process	GO:0051716	6423	43	18054	86
0.004269	-5.46	CD28 dependent PI3K/Akt signaling	REACTOME pathways	R-HSA-389357	22	2	10287	46
0.004284	-5.45	positive regulation of transcription by RNA polymerase II	biological process	GO:0045944	1199	13	18054	86
0.004323	-5.44	GSE32901_NAIVE_VS_TH17_ENRICHED_CD4_TCELL_UP	MSigDB lists	GSE32901_NAIVE_VS_TH17_ENRICHED_CD4_TCELL_UP	139	4	17275	82
0.004323	-5.44	LEE_NEURAL_CREST_STEM_CELL_UP	MSigDB lists	LEE_NEURAL_CREST_STEM_CELL_UP	139	4	17275	82
0.004387	-5.43	regulation of T cell differentiation	biological process	GO:0045580	139	4	18054	86
0.004408	-5.42	GO_POSITIVE_T_CELL_SELECTION	MSigDB lists	GO_POSITIVE_T_CELL_SELECTION	21	2	17275	82
0.004408	-5.42	REACTOME_CD28_DEPENDENT_PI3K_AKT_SIGNALING	MSigDB lists	REACTOME_CD28_DEPENDENT_PI3K_AKT_SIGNALING	21	2	17275	82
0.004416	-5.42	MARSON_BOUND_BY_FOXP3_STIMULATED	MSigDB lists	MARSON_BOUND_BY_FOXP3_STIMULATED	931	11	17275	82
0.004418	-5.42	MODULE_55	MSigDB lists	MODULE_55	798	10	17275	82
0.00443	-5.42	multicellular organismal process	biological process	GO:0032501	6841	45	18054	86
0.004435	-5.42	adenosine ribonucleotides de novo biosynthesis	BIOCYC pathways	META_PWY-7219	1	1	902	4
0.004489	-5.41	GU_PDEF_TARGETS_UP	MSigDB lists	GU_PDEF_TARGETS_UP	70	3	17275	82
0.004535	-5.4	MODULE_88	MSigDB lists	MODULE_88	801	10	17275	82
0.004548	-5.39	GSE14415_INDUCED_VS_NATURAL_TREG_UP	MSigDB lists	GSE14415_INDUCED_VS_NATURAL_TREG_UP	141	4	17275	82
0.004622	-5.38	GO_INTRACELLULAR_SIGNAL_TRANSDUCTION	MSigDB lists	GO_INTRACELLULAR_SIGNAL_TRANSDUCTION	1511	15	17275	82
0.004683	-5.36	GOZGIT_ESR1_TARGETS_DN	MSigDB lists	GOZGIT_ESR1_TARGETS_DN	676	9	17275	82
0.004717	-5.36	CENP-K	pfam domains	PF11802	1	1	17385	82
0.004717	-5.36	RGCC	pfam domains	PF15151	1	1	17385	82
0.004717	-5.36	Flt3_lig	pfam domains	PF02947	1	1	17385	82
0.004717	-5.36	DUF1143	pfam domains	PF06608	1	1	17385	82
0.004717	-5.36	SARAF	pfam domains	PF06682	1	1	17385	82
0.004717	-5.36	Ysc84	pfam domains	PF04366	1	1	17385	82
0.004717	-5.36	PUMA	pfam domains	PF15826	1	1	17385	82
0.004717	-5.36	zf-NOSIP	pfam domains	PF15906	1	1	17385	82
0.004728	-5.35	GO_PROTEIN_HOMODIMERIZATION_ACTIVITY	MSigDB lists	GO_PROTEIN_HOMODIMERIZATION_ACTIVITY	677	9	17275	82
0.004741	-5.35	integrin alpha6-beta4 complex	cellular component	GO:0034676	1	1	18985	90
0.004741	-5.35	hinge region between urothelial plaques of apical plasma membrane	cellular component	GO:0120003	1	1	18985	90
0.004761	-5.35	GO_POSITIVE_REGULATION_OF_GENE_EXPRESSION	MSigDB lists	GO_POSITIVE_REGULATION_OF_GENE_EXPRESSION	1668	16	17275	82
0.004762	-5.35	SH3_domain	interpro domains	IPR001452	223	5	18616	91
0.004763	-5.35	olfactory bulb axon guidance	biological process	GO:0071678	1	1	18054	86
0.004763	-5.35	dADP biosynthetic process	biological process	GO:0006173	1	1	18054	86
0.004763	-5.35	negative regulation of thymidylate synthase biosynthetic process	biological process	GO:0050760	1	1	18054	86
0.004763	-5.35	myeloid dendritic cell cytokine production	biological process	GO:0002372	1	1	18054	86
0.004763	-5.35	positive regulation of membrane depolarization during cardiac muscle cell action potential	biological process	GO:1900827	1	1	18054	86
0.004763	-5.35	maintenance of protein location in membrane	biological process	GO:0072658	1	1	18054	86
0.004763	-5.35	protein insertion into plasma membrane	biological process	GO:0098737	1	1	18054	86
0.004763	-5.35	fibroblast growth factor receptor signaling pathway involved in neural plate anterior/posterior pattern formation	biological process	GO:0060825	1	1	18054	86
0.004763	-5.35	maintenance of protein location in plasma membrane	biological process	GO:0072660	1	1	18054	86
0.004763	-5.35	positive regulation of glycoprotein biosynthetic process involved in immunological synapse formation	biological process	GO:2000526	1	1	18054	86
0.004763	-5.35	chemokine (C-C motif) ligand 19 signaling pathway	biological process	GO:0038115	1	1	18054	86
0.004763	-5.35	stilbene catabolic process	biological process	GO:0046272	1	1	18054	86
0.004763	-5.35	positive regulation of immunological synapse formation	biological process	GO:2000522	1	1	18054	86
0.004763	-5.35	negative regulation of exit from mitosis	biological process	GO:0001100	1	1	18054	86
0.004763	-5.35	corticosterone secretion	biological process	GO:0035934	1	1	18054	86
0.004763	-5.35	stilbene metabolic process	biological process	GO:0009810	1	1	18054	86
0.004774	-5.34	positive regulation of cellular biosynthetic process	biological process	GO:0031328	1969	18	18054	86
0.004834	-5.33	GO_REGULATION_OF_ALPHA_BETA_T_CELL_PROLIFERATION	MSigDB lists	GO_REGULATION_OF_ALPHA_BETA_T_CELL_PROLIFERATION	22	2	17275	82
0.004834	-5.33	GO_REGULATION_OF_CHOLESTEROL_METABOLIC_PROCESS	MSigDB lists	GO_REGULATION_OF_CHOLESTEROL_METABOLIC_PROCESS	22	2	17275	82
0.004834	-5.33	WANG_IMMORTALIZED_BY_HOXA9_AND_MEIS1_DN	MSigDB lists	WANG_IMMORTALIZED_BY_HOXA9_AND_MEIS1_DN	22	2	17275	82
0.004834	-5.33	GO_POSITIVE_REGULATION_OF_MUSCLE_HYPERTROPHY	MSigDB lists	GO_POSITIVE_REGULATION_OF_MUSCLE_HYPERTROPHY	22	2	17275	82
0.004888	-5.32	ATP10A/ATP10C	interpro domains	IPR030357	1	1	18616	91
0.004888	-5.32	Noelin-2	interpro domains	IPR031219	1	1	18616	91
0.004888	-5.32	LEF1	interpro domains	IPR028769	1	1	18616	91
0.004888	-5.32	NOSIP	interpro domains	IPR016818	1	1	18616	91
0.004888	-5.32	Tcell_CD5	interpro domains	IPR003566	1	1	18616	91
0.004888	-5.32	Centromere_CenpK	interpro domains	IPR020993	1	1	18616	91
0.004888	-5.32	RCAN3	interpro domains	IPR034923	1	1	18616	91
0.004888	-5.32	TNFR_7	interpro domains	IPR022328	1	1	18616	91
0.004888	-5.32	Tcf7	interpro domains	IPR028785	1	1	18616	91
0.004888	-5.32	PLEKHB1	interpro domains	IPR039816	1	1	18616	91
0.004888	-5.32	RGCC	interpro domains	IPR029252	1	1	18616	91
0.004888	-5.32	T-cell_rcpt-assoc_TM_adapter-1	interpro domains	IPR020399	1	1	18616	91
0.004888	-5.32	Ank3_Death	interpro domains	IPR037971	1	1	18616	91
0.004888	-5.32	SYLF_SH3YL1-like	interpro domains	IPR033643	1	1	18616	91
0.004888	-5.32	ABLIM1	interpro domains	IPR028448	1	1	18616	91
0.004888	-5.32	TMEM204	interpro domains	IPR038992	1	1	18616	91
0.004888	-5.32	TXK_SH3	interpro domains	IPR035579	1	1	18616	91
0.004888	-5.32	DUF1143	interpro domains	IPR009524	1	1	18616	91
0.004888	-5.32	Znf-NOSIP	interpro domains	IPR031790	1	1	18616	91
0.004888	-5.32	LMO-7	interpro domains	IPR029978	1	1	18616	91
0.004888	-5.32	RETREG1	interpro domains	IPR033358	1	1	18616	91
0.004888	-5.32	Noggin	interpro domains	IPR008717	1	1	18616	91
0.004888	-5.32	Apba2	interpro domains	IPR030529	1	1	18616	91
0.004888	-5.32	Ysc84_actin-binding	interpro domains	IPR007461	1	1	18616	91
0.004888	-5.32	SH3YL1_SH3	interpro domains	IPR035511	1	1	18616	91
0.004888	-5.32	Fibulin-5	interpro domains	IPR037288	1	1	18616	91
0.004888	-5.32	ITK_SH3	interpro domains	IPR035583	1	1	18616	91
0.004888	-5.32	CD40L	interpro domains	IPR003263	1	1	18616	91
0.004888	-5.32	TESPA1	interpro domains	IPR026647	1	1	18616	91
0.004888	-5.32	Flt3_lig	interpro domains	IPR004213	1	1	18616	91
0.004888	-5.32	Bbc3	interpro domains	IPR031661	1	1	18616	91
0.004888	-5.32	Tshz2	interpro domains	IPR027010	1	1	18616	91
0.004888	-5.32	FHIT	interpro domains	IPR039383	1	1	18616	91
0.004888	-5.32	Chemokine_CCR7	interpro domains	IPR001718	1	1	18616	91
0.004888	-5.32	TNFRSF7_N	interpro domains	IPR034000	1	1	18616	91
0.004888	-5.32	CD3D	interpro domains	IPR015485	1	1	18616	91
0.004888	-5.32	CD28	interpro domains	IPR008093	1	1	18616	91
0.004888	-5.32	Txk_SH2	interpro domains	IPR035870	1	1	18616	91
0.004888	-5.32	SARAF	interpro domains	IPR009567	1	1	18616	91
0.004888	-5.32	UBASH3A_SH3	interpro domains	IPR035634	1	1	18616	91
0.004888	-5.32	cPKC_alpha	interpro domains	IPR034663	1	1	18616	91
0.004899	-5.32	RTTTNNNYTGGM_UNKNOWN	MSigDB lists	RTTTNNNYTGGM_UNKNOWN	144	4	17275	82
0.004936	-5.31	OCT1_05	MSigDB lists	OCT1_05	232	5	17275	82
0.004958	-5.31	TNNI3 (troponin I3, cardiac type)	protein interactions	7137	21	2	17456	88
0.004958	-5.31	APBA1 (amyloid beta precursor protein binding family A member 1)	protein interactions	320	21	2	17456	88
0.004958	-5.31	CD2 (CD2 molecule)	protein interactions	914	21	2	17456	88
0.004958	-5.31	LEE_BMP2_TARGETS_UP	MSigDB lists	LEE_BMP2_TARGETS_UP	682	9	17275	82
0.004969	-5.3	calcium:sodium antiporter activity involved in regulation of cardiac muscle cell membrane potential	molecular function	GO:0086038	1	1	17306	86
0.004969	-5.3	C-C motif chemokine 19 receptor activity	molecular function	GO:0038117	1	1	17306	86
0.004969	-5.3	peptidoglycan glycosyltransferase activity	molecular function	GO:0008955	1	1	17306	86
0.004969	-5.3	10-hydroxy-9-(phosphonooxy)octadecanoate phosphatase activity	molecular function	GO:0033885	1	1	17306	86
0.004969	-5.3	chemokine (C-C motif) ligand 19 binding	molecular function	GO:0035757	1	1	17306	86
0.004969	-5.3	C-C motif chemokine 21 receptor activity	molecular function	GO:0038121	1	1	17306	86
0.004969	-5.3	chemokine (C-C motif) ligand 21 binding	molecular function	GO:0035758	1	1	17306	86
0.004971	-5.3	cell recognition	biological process	GO:0008037	144	4	18054	86
0.004984	-5.3	human chr11q23.3	chromosome location	human chr11q23.3	89	3	26169	101
0.005011	-5.3	intracellular signal transduction	biological process	GO:0035556	1667	16	18054	86
0.005014	-5.3	GO_MEMBRANE_PROTEIN_COMPLEX	MSigDB lists	GO_MEMBRANE_PROTEIN_COMPLEX	947	11	17275	82
0.005041	-5.29	FIBCD1 (fibrinogen C domain containing 1)	protein interactions	84929	1	1	17456	88
0.005041	-5.29	nrarp.S (NOTCH regulated ankyrin repeat protein S homeolog)	protein interactions	495317	1	1	17456	88
0.005041	-5.29	ubc.L (ubiquitin C L homeolog)	protein interactions	380559	1	1	17456	88
0.005041	-5.29	CD5L (CD5 molecule like)	protein interactions	922	1	1	17456	88
0.005041	-5.29	Rnf157 (ring finger protein 157)	protein interactions	688272	1	1	17456	88
0.005041	-5.29	fbxw7.L (F-box and WD repeat domain containing 7 L homeolog)	protein interactions	734230	1	1	17456	88
0.005041	-5.29	BCO1 (beta-carotene oxygenase 1)	protein interactions	53630	1	1	17456	88
0.005041	-5.29	ECT2L (epithelial cell transforming 2 like)	protein interactions	345930	1	1	17456	88
0.005049	-5.29	KEGG_ARRHYTHMOGENIC_RIGHT_VENTRICULAR_CARDIOMYOPATHY_ARVC	MSigDB lists	KEGG_ARRHYTHMOGENIC_RIGHT_VENTRICULAR_CARDIOMYOPATHY_ARVC	73	3	17275	82
0.005049	-5.29	GO_REGULATION_OF_CALCIUM_MEDIATED_SIGNALING	MSigDB lists	GO_REGULATION_OF_CALCIUM_MEDIATED_SIGNALING	73	3	17275	82
0.005049	-5.29	GO_ODONTOGENESIS_OF_DENTIN_CONTAINING_TOOTH	MSigDB lists	GO_ODONTOGENESIS_OF_DENTIN_CONTAINING_TOOTH	73	3	17275	82
0.005096	-5.28	GO_PROTEIN_DIMERIZATION_ACTIVITY	MSigDB lists	GO_PROTEIN_DIMERIZATION_ACTIVITY	1088	12	17275	82
0.005217	-5.26	GO_RECEPTOR_BINDING	MSigDB lists	GO_RECEPTOR_BINDING	1381	14	17275	82
0.005221	-5.26	lung-carcinoma	COSMIC cancer mutations	lung-carcinoma	4296	31	17255	81
0.00524	-5.25	kidney-carcinoma	COSMIC cancer mutations	kidney-carcinoma	3745	28	17255	81
0.005244	-5.25	REACTOME_SIGNALING_BY_SCF_KIT	MSigDB lists	REACTOME_SIGNALING_BY_SCF_KIT	74	3	17275	82
0.005278	-5.24	GROSS_HIF1A_TARGETS_DN	MSigDB lists	GROSS_HIF1A_TARGETS_DN	23	2	17275	82
0.005278	-5.24	GO_CYSTEINE_TYPE_ENDOPEPTIDASE_INHIBITOR_ACTIVITY_INVOLVED_IN_APOPTOTIC_PROCESS	MSigDB lists	GO_CYSTEINE_TYPE_ENDOPEPTIDASE_INHIBITOR_ACTIVITY_INVOLVED_IN_APOPTOTIC_PROCESS	23	2	17275	82
0.005303	-5.24	MYOD_Q6_01	MSigDB lists	MYOD_Q6_01	236	5	17275	82
0.005346	-5.23	hindbrain development	biological process	GO:0030902	147	4	18054	86
0.005379	-5.23	CD28ANTIGEN	prints domains	PR01717	1	1	4648	25
0.005379	-5.23	CD40LIGAND	prints domains	PR01702	1	1	4648	25
0.005379	-5.23	TCELLCD5	prints domains	PR01409	1	1	4648	25
0.005379	-5.23	CHEMOKINER7	prints domains	PR00641	1	1	4648	25
0.005379	-5.23	TNFACTORR7	prints domains	PR01960	1	1	4648	25
0.005436	-5.21	CD5 (CD5 molecule)	protein interactions	921	22	2	17456	88
0.005444	-5.21	PID_BETA_CATENIN_NUC_PATHWAY	MSigDB lists	PID_BETA_CATENIN_NUC_PATHWAY	75	3	17275	82
0.005524	-5.2	GSE3565_DUSP1_VS_WT_SPLENOCYTES_POST_LPS_INJECTION_UP	MSigDB lists	GSE3565_DUSP1_VS_WT_SPLENOCYTES_POST_LPS_INJECTION_UP	149	4	17275	82
0.005524	-5.2	BROWNE_HCMV_INFECTION_14HR_UP	MSigDB lists	BROWNE_HCMV_INFECTION_14HR_UP	149	4	17275	82
0.005524	-5.2	GSE2770_TGFB_AND_IL4_VS_TGFB_AND_IL12_TREATED_ACT_CD4_TCELL_2H_UP	MSigDB lists	GSE2770_TGFB_AND_IL4_VS_TGFB_AND_IL12_TREATED_ACT_CD4_TCELL_2H_UP	149	4	17275	82
0.005649	-5.18	MORF_MYC	MSigDB lists	MORF_MYC	76	3	17275	82
0.005649	-5.18	SH3	prosite domains	PS50002	223	5	12079	62
0.005708	-5.17	positive regulation of biosynthetic process	biological process	GO:0009891	2003	18	18054	86
0.005711	-5.17	regulation of mitochondrial membrane permeability	biological process	GO:0046902	76	3	18054	86
0.005741	-5.16	GLI1_UP.V1_UP	MSigDB lists	GLI1_UP.V1_UP	24	2	17275	82
0.005782	-5.15	immune response-regulating signaling pathway	biological process	GO:0002764	452	7	18054	86
0.005783	-5.15	regulation of T cell differentiation in thymus	biological process	GO:0033081	24	2	18054	86
0.005783	-5.15	regulation of inflammatory response to antigenic stimulus	biological process	GO:0002861	24	2	18054	86
0.005789	-5.15	GSE37301_PRO_BCELL_VS_CD4_TCELL_DN	MSigDB lists	GSE37301_PRO_BCELL_VS_CD4_TCELL_DN	151	4	17275	82
0.005789	-5.15	GSE13547_CTRL_VS_ANTI_IGM_STIM_BCELL_2H_DN	MSigDB lists	GSE13547_CTRL_VS_ANTI_IGM_STIM_BCELL_2H_DN	151	4	17275	82
0.005796	-5.15	OSMAN_BLADDER_CANCER_DN	MSigDB lists	OSMAN_BLADDER_CANCER_DN	343	6	17275	82
0.00586	-5.14	MODULE_117	MSigDB lists	MODULE_117	700	9	17275	82
0.0059	-5.13	lung-carcinoma-undifferentiated_carcinoma	COSMIC cancer mutations	lung-carcinoma-undifferentiated_carcinoma	1417	14	17255	81
0.005924	-5.13	GSE25147_UNSTIM_VS_HELIOBACTER_PYLORI_LPS_STIM_MKN45_CELL_DN	MSigDB lists	GSE25147_UNSTIM_VS_HELIOBACTER_PYLORI_LPS_STIM_MKN45_CELL_DN	152	4	17275	82
0.006011	-5.11	positive regulation of RNA metabolic process	biological process	GO:0051254	1699	16	18054	86
0.006072	-5.1	SMID_BREAST_CANCER_RELAPSE_IN_BRAIN_DN	MSigDB lists	SMID_BREAST_CANCER_RELAPSE_IN_BRAIN_DN	78	3	17275	82
0.006139	-5.09	production of molecular mediator of immune response	biological process	GO:0002440	78	3	18054	86
0.006145	-5.09	MARVEL	pfam domains	PF01284	25	2	17385	82
0.00615	-5.09	positive regulation of inflammatory response	biological process	GO:0050729	153	4	18054	86
0.006196	-5.08	JAEGER_METASTASIS_DN	MSigDB lists	JAEGER_METASTASIS_DN	245	5	17275	82
0.006212	-5.08	NFATC1 (nuclear factor of activated T cells 1)	protein interactions	4772	145	4	17456	88
0.006221	-5.08	GO_CELLULAR_RESPONSE_TO_INTERLEUKIN_4	MSigDB lists	GO_CELLULAR_RESPONSE_TO_INTERLEUKIN_4	25	2	17275	82
0.006266	-5.07	positive regulation of endothelial cell apoptotic process	biological process	GO:2000353	25	2	18054	86
0.006266	-5.07	regulation of homotypic cell-cell adhesion	biological process	GO:0034110	25	2	18054	86
0.006266	-5.07	mitochondrial calcium ion homeostasis	biological process	GO:0051560	25	2	18054	86
0.006271	-5.07	undifferentiated_carcinoma	COSMIC cancer mutations	undifferentiated_carcinoma	1427	14	17255	81
0.00629	-5.07	MUNSHI_MULTIPLE_MYELOMA_UP	MSigDB lists	MUNSHI_MULTIPLE_MYELOMA_UP	79	3	17275	82
0.006302	-5.07	TATA_01	MSigDB lists	TATA_01	246	5	17275	82
0.00632	-5.06	regulation of cell population proliferation	biological process	GO:0042127	1708	16	18054	86
0.006343	-5.06	GSE17974_IL4_AND_ANTI_IL12_VS_UNTREATED_2H_ACT_CD4_TCELL_UP	MSigDB lists	GSE17974_IL4_AND_ANTI_IL12_VS_UNTREATED_2H_ACT_CD4_TCELL_UP	155	4	17275	82
0.006366	-5.06	negative regulation of cellular process	biological process	GO:0048523	4821	34	18054	86
0.00642	-5.05	SH2DOMAIN	prints domains	PR00401	72	3	4648	25
0.006487	-5.04	GO_POSITIVE_REGULATION_OF_HEMOPOIESIS	MSigDB lists	GO_POSITIVE_REGULATION_OF_HEMOPOIESIS	156	4	17275	82
0.006487	-5.04	GSE37605_TREG_VS_TCONV_C57BL6_FOXP3_FUSION_GFP_DN	MSigDB lists	GSE37605_TREG_VS_TCONV_C57BL6_FOXP3_FUSION_GFP_DN	156	4	17275	82
0.006508	-5.03	GO_POSITIVE_REGULATION_OF_INTRACELLULAR_SIGNAL_TRANSDUCTION	MSigDB lists	GO_POSITIVE_REGULATION_OF_INTRACELLULAR_SIGNAL_TRANSDUCTION	844	10	17275	82
0.006517	-5.03	HNF4ALPHA_Q6	MSigDB lists	HNF4ALPHA_Q6	248	5	17275	82
0.006521	-5.03	haematopoietic_and_lymphoid_tissue-lymph_node-lymphoid_neoplasm-acute_lymphoblastic_leukaemia	COSMIC cancer mutations	haematopoietic_and_lymphoid_tissue-lymph_node-lymphoid_neoplasm-acute_lymphoblastic_leukaemia	158	4	17255	81
0.006621	-5.02	YWHAG (tyrosine 3-monooxygenase/tryptophan 5-monooxygenase activation protein gamma)	protein interactions	7532	438	7	17456	88
0.006633	-5.02	GSE6566_STRONG_VS_WEAK_DC_STIMULATED_CD4_TCELL_DN	MSigDB lists	GSE6566_STRONG_VS_WEAK_DC_STIMULATED_CD4_TCELL_DN	157	4	17275	82
0.006633	-5.02	GSE5099_DAY3_VS_DAY7_MCSF_TREATED_MACROPHAGE_DN	MSigDB lists	GSE5099_DAY3_VS_DAY7_MCSF_TREATED_MACROPHAGE_DN	157	4	17275	82
0.006633	-5.02	VANTVEER_BREAST_CANCER_ESR1_UP	MSigDB lists	VANTVEER_BREAST_CANCER_ESR1_UP	157	4	17275	82
0.006646	-5.01	GOBERT_OLIGODENDROCYTE_DIFFERENTIATION_DN	MSigDB lists	GOBERT_OLIGODENDROCYTE_DIFFERENTIATION_DN	984	11	17275	82
0.006653	-5.01	SRCR_2	prosite domains	PS50287	24	2	12079	62
0.006718	-5	GO_POSITIVE_REGULATION_OF_RELEASE_OF_CYTOCHROME_C_FROM_MITOCHONDRIA	MSigDB lists	GO_POSITIVE_REGULATION_OF_RELEASE_OF_CYTOCHROME_C_FROM_MITOCHONDRIA	26	2	17275	82
0.006718	-5	chr17q22	MSigDB lists	chr17q22	26	2	17275	82
0.006767	-5	regulation of receptor binding	biological process	GO:1900120	26	2	18054	86
0.006774	-4.99	angiosarcoma	COSMIC cancer mutations	angiosarcoma	2238	19	17255	81
0.006774	-4.99	soft_tissue-blood_vessel-angiosarcoma	COSMIC cancer mutations	soft_tissue-blood_vessel-angiosarcoma	2238	19	17255	81
0.006781	-4.99	GO_POSITIVE_REGULATION_OF_RESPONSE_TO_WOUNDING	MSigDB lists	GO_POSITIVE_REGULATION_OF_RESPONSE_TO_WOUNDING	158	4	17275	82
0.006784	-4.99	human chr8p12	chromosome location	human chr8p12	32	2	26169	101
0.006784	-4.99	CXCR4-mediated signaling events	Pathway Interaction DB	cxcr4_pathway	76	4	2226	23
0.006799	-4.99	cysteine-type endopeptidase inhibitor activity involved in apoptotic process	molecular function	GO:0043027	25	2	17306	86
0.006862	-4.98	GO_POSITIVE_REGULATION_OF_BIOSYNTHETIC_PROCESS	MSigDB lists	GO_POSITIVE_REGULATION_OF_BIOSYNTHETIC_PROCESS	1733	16	17275	82
0.006867	-4.98	CaM pathway	REACTOME pathways	R-HSA-111997	28	2	10287	46
0.006867	-4.98	Calmodulin induced events	REACTOME pathways	R-HSA-111933	28	2	10287	46
0.006931	-4.97	GSE40274_CTRL_VS_XBP1_TRANSDUCED_ACTIVATED_CD4_TCELL_UP	MSigDB lists	GSE40274_CTRL_VS_XBP1_TRANSDUCED_ACTIVATED_CD4_TCELL_UP	159	4	17275	82
0.006961	-4.97	KAAB_HEART_ATRIUM_VS_VENTRICLE_DN	MSigDB lists	KAAB_HEART_ATRIUM_VS_VENTRICLE_DN	252	5	17275	82
0.006998	-4.96	SR	smart domains	SM00202	25	2	9476	48
0.007049	-4.95	odontogenesis of dentin-containing tooth	biological process	GO:0042475	82	3	18054	86
0.007083	-4.95	GSE2706_R848_VS_R848_AND_LPS_8H_STIM_DC_UP	MSigDB lists	GSE2706_R848_VS_R848_AND_LPS_8H_STIM_DC_UP	160	4	17275	82
0.007117	-4.95	SRCR-like_dom	interpro domains	IPR017448	26	2	18616	91
0.007117	-4.95	SRCR	interpro domains	IPR001190	26	2	18616	91
0.007117	-4.95	SRCR-like_dom_sf	interpro domains	IPR036772	26	2	18616	91
0.007128	-4.94	TGGAAA_NFAT_Q4_01	MSigDB lists	TGGAAA_NFAT_Q4_01	1740	16	17275	82
0.007134	-4.94	Arrhythmogenic Right Ventricular Cardiomyopathy	WikiPathways	WP2118	76	3	5311	28
0.007191	-4.93	QI_PLASMACYTOMA_UP	MSigDB lists	QI_PLASMACYTOMA_UP	254	5	17275	82
0.007191	-4.93	ACEVEDO_LIVER_CANCER_WITH_H3K27ME3_UP	MSigDB lists	ACEVEDO_LIVER_CANCER_WITH_H3K27ME3_UP	254	5	17275	82
0.00721	-4.93	SANA_TNF_SIGNALING_DN	MSigDB lists	SANA_TNF_SIGNALING_DN	83	3	17275	82
0.00721	-4.93	FLECHNER_BIOPSY_KIDNEY_TRANSPLANT_REJECTED_VS_OK_UP	MSigDB lists	FLECHNER_BIOPSY_KIDNEY_TRANSPLANT_REJECTED_VS_OK_UP	83	3	17275	82
0.007234	-4.93	GO_CLATHRIN_ADAPTOR_COMPLEX	MSigDB lists	GO_CLATHRIN_ADAPTOR_COMPLEX	27	2	17275	82
0.007234	-4.93	GO_ACTIVATION_OF_PHOSPHOLIPASE_C_ACTIVITY	MSigDB lists	GO_ACTIVATION_OF_PHOSPHOLIPASE_C_ACTIVITY	27	2	17275	82
0.007234	-4.93	GO_REGULATION_OF_ASTROCYTE_DIFFERENTIATION	MSigDB lists	GO_REGULATION_OF_ASTROCYTE_DIFFERENTIATION	27	2	17275	82
0.007238	-4.93	GSE3720_LPS_VS_PMA_STIM_VD1_GAMMADELTA_TCELL_DN	MSigDB lists	GSE3720_LPS_VS_PMA_STIM_VD1_GAMMADELTA_TCELL_DN	161	4	17275	82
0.007272	-4.92	regulation of protein secretion	biological process	GO:0050708	472	7	18054	86
0.007289	-4.92	regulation of leukocyte apoptotic process	biological process	GO:2000106	83	3	18054	86
0.007289	-4.92	multicellular organism growth	biological process	GO:0035264	83	3	18054	86
0.007308	-4.92	KEGG_CYTOKINE_CYTOKINE_RECEPTOR_INTERACTION	MSigDB lists	KEGG_CYTOKINE_CYTOKINE_RECEPTOR_INTERACTION	255	5	17275	82
0.007395	-4.91	GSE17974_CTRL_VS_ACT_IL4_AND_ANTI_IL12_48H_CD4_TCELL_UP	MSigDB lists	GSE17974_CTRL_VS_ACT_IL4_AND_ANTI_IL12_48H_CD4_TCELL_UP	162	4	17275	82
0.007395	-4.91	GSE40274_FOXP3_VS_FOXP3_AND_SATB1_TRANSDUCED_ACTIVATED_CD4_TCELL_DN	MSigDB lists	GSE40274_FOXP3_VS_FOXP3_AND_SATB1_TRANSDUCED_ACTIVATED_CD4_TCELL_DN	162	4	17275	82
0.007395	-4.91	GSE32986_GMCSF_AND_CURDLAN_LOWDOSE_VS_GMCSF_AND_CURDLAN_HIGHDOSE_STIM_DC_DN	MSigDB lists	GSE32986_GMCSF_AND_CURDLAN_LOWDOSE_VS_GMCSF_AND_CURDLAN_HIGHDOSE_STIM_DC_DN	162	4	17275	82
0.007411	-4.9	blood_vessel	COSMIC cancer mutations	blood_vessel	2257	19	17255	81
0.007526	-4.89	GO_REGULATION_OF_MULTICELLULAR_ORGANISMAL_DEVELOPMENT	MSigDB lists	GO_REGULATION_OF_MULTICELLULAR_ORGANISMAL_DEVELOPMENT	1594	15	17275	82
0.007533	-4.89	lymphocyte proliferation	biological process	GO:0046651	84	3	18054	86
0.007533	-4.89	negative regulation of cysteine-type endopeptidase activity involved in apoptotic process	biological process	GO:0043154	84	3	18054	86
0.007554	-4.89	GSE34156_NOD2_LIGAND_VS_NOD2_AND_TLR1_TLR2_LIGAND_6H_TREATED_MONOCYTE_UP	MSigDB lists	GSE34156_NOD2_LIGAND_VS_NOD2_AND_TLR1_TLR2_LIGAND_6H_TREATED_MONOCYTE_UP	163	4	17275	82
0.007572	-4.88	binding	molecular function	GO:0005488	15004	82	17306	86
0.007584	-4.88	DUTERTRE_ESTRADIOL_RESPONSE_24HR_DN	MSigDB lists	DUTERTRE_ESTRADIOL_RESPONSE_24HR_DN	478	7	17275	82
0.007601	-4.88	regulation of hemopoiesis	biological process	GO:1903706	476	7	18054	86
0.007629	-4.88	MARSON_BOUND_BY_FOXP3_UNSTIMULATED	MSigDB lists	MARSON_BOUND_BY_FOXP3_UNSTIMULATED	1146	12	17275	82
0.007691	-4.87	LRP2 (LDL receptor related protein 2)	protein interactions	4036	80	3	17456	88
0.007698	-4.87	SAFFORD_T_LYMPHOCYTE_ANERGY	MSigDB lists	SAFFORD_T_LYMPHOCYTE_ANERGY	85	3	17275	82
0.007716	-4.86	GSE17974_CTRL_VS_ACT_IL4_AND_ANTI_IL12_24H_CD4_TCELL_UP	MSigDB lists	GSE17974_CTRL_VS_ACT_IL4_AND_ANTI_IL12_24H_CD4_TCELL_UP	164	4	17275	82
0.007766	-4.86	GO_POSITIVE_REGULATION_OF_ACUTE_INFLAMMATORY_RESPONSE	MSigDB lists	GO_POSITIVE_REGULATION_OF_ACUTE_INFLAMMATORY_RESPONSE	28	2	17275	82
0.007766	-4.86	REACTOME_CA_DEPENDENT_EVENTS	MSigDB lists	REACTOME_CA_DEPENDENT_EVENTS	28	2	17275	82
0.007784	-4.86	GO_IDENTICAL_PROTEIN_BINDING	MSigDB lists	GO_IDENTICAL_PROTEIN_BINDING	1149	12	17275	82
0.007823	-4.85	regulation of mitochondrial membrane permeability involved in apoptotic process	biological process	GO:1902108	28	2	18054	86
0.007823	-4.85	brown fat cell differentiation	biological process	GO:0050873	28	2	18054	86
0.007858	-4.85	FCERI mediated Ca+2 mobilization	REACTOME pathways	R-HSA-2871809	30	2	10287	46
0.007858	-4.85	Ca-dependent events	REACTOME pathways	R-HSA-111996	30	2	10287	46
0.007875	-4.84	BERENJENO_TRANSFORMED_BY_RHOA_DN	MSigDB lists	BERENJENO_TRANSFORMED_BY_RHOA_DN	366	6	17275	82
0.007911	-4.84	amyloid-beta binding	molecular function	GO:0001540	82	3	17306	86
0.007939	-4.84	axonogenesis	biological process	GO:0007409	365	6	18054	86
0.00795	-4.83	GO_LEUKOCYTE_PROLIFERATION	MSigDB lists	GO_LEUKOCYTE_PROLIFERATION	86	3	17275	82
0.00795	-4.83	GO_MITOCHONDRIAL_MEMBRANE_ORGANIZATION	MSigDB lists	GO_MITOCHONDRIAL_MEMBRANE_ORGANIZATION	86	3	17275	82
0.008036	-4.82	mononuclear cell proliferation	biological process	GO:0032943	86	3	18054	86
0.008036	-4.82	regulation of membrane permeability	biological process	GO:0090559	86	3	18054	86
0.008045	-4.82	GSE45365_HEALTHY_VS_MCMV_INFECTION_CD11B_DC_IFNAR_KO_UP	MSigDB lists	GSE45365_HEALTHY_VS_MCMV_INFECTION_CD11B_DC_IFNAR_KO_UP	166	4	17275	82
0.008045	-4.82	GSE43863_NAIVE_VS_LY6C_INT_CXCR5POS_CD4_EFF_TCELL_D6_LCMV_UP	MSigDB lists	GSE43863_NAIVE_VS_LY6C_INT_CXCR5POS_CD4_EFF_TCELL_D6_LCMV_UP	166	4	17275	82
0.008045	-4.82	GO_REGULATION_OF_PROTEIN_BINDING	MSigDB lists	GO_REGULATION_OF_PROTEIN_BINDING	166	4	17275	82
0.008213	-4.8	GSE17974_CTRL_VS_ACT_IL4_AND_ANTI_IL12_6H_CD4_TCELL_UP	MSigDB lists	GSE17974_CTRL_VS_ACT_IL4_AND_ANTI_IL12_6H_CD4_TCELL_UP	167	4	17275	82
0.008293	-4.79	WANG_SMARCE1_TARGETS_UP	MSigDB lists	WANG_SMARCE1_TARGETS_UP	263	5	17275	82
0.008316	-4.79	GO_REGULATION_OF_PLATELET_ACTIVATION	MSigDB lists	GO_REGULATION_OF_PLATELET_ACTIVATION	29	2	17275	82
0.008316	-4.79	MARSON_FOXP3_TARGETS_STIMULATED_UP	MSigDB lists	MARSON_FOXP3_TARGETS_STIMULATED_UP	29	2	17275	82
0.008316	-4.79	MARSHALL_VIRAL_INFECTION_RESPONSE_DN	MSigDB lists	MARSHALL_VIRAL_INFECTION_RESPONSE_DN	29	2	17275	82
0.008316	-4.79	KEGG_THYROID_CANCER	MSigDB lists	KEGG_THYROID_CANCER	29	2	17275	82
0.008316	-4.79	GO_BROWN_FAT_CELL_DIFFERENTIATION	MSigDB lists	GO_BROWN_FAT_CELL_DIFFERENTIATION	29	2	17275	82
0.008316	-4.79	WANG_RESPONSE_TO_BEXAROTENE_DN	MSigDB lists	WANG_RESPONSE_TO_BEXAROTENE_DN	29	2	17275	82
0.008316	-4.79	chr15q11	MSigDB lists	chr15q11	29	2	17275	82
0.008316	-4.79	GO_POSITIVE_REGULATION_OF_INTERLEUKIN_10_PRODUCTION	MSigDB lists	GO_POSITIVE_REGULATION_OF_INTERLEUKIN_10_PRODUCTION	29	2	17275	82
0.008376	-4.78	beta-catenin-TCF complex assembly	biological process	GO:1904837	29	2	18054	86
0.008376	-4.78	cellular response to interleukin-4	biological process	GO:0071353	29	2	18054	86
0.008384	-4.78	GSE22601_DOUBLE_NEGATIVE_VS_CD8_SINGLE_POSITIVE_THYMOCYTE_DN	MSigDB lists	GSE22601_DOUBLE_NEGATIVE_VS_CD8_SINGLE_POSITIVE_THYMOCYTE_DN	168	4	17275	82
0.008384	-4.78	GSE9509_LPS_VS_LPS_AND_IL10_STIM_IL10_KO_MACROPHAGE_30MIN_DN	MSigDB lists	GSE9509_LPS_VS_LPS_AND_IL10_STIM_IL10_KO_MACROPHAGE_30MIN_DN	168	4	17275	82
0.008445	-4.77	Negative regulation of the PI3K/AKT network	REACTOME pathways	R-HSA-199418	94	3	10287	46
0.008451	-4.77	Arrhythmogenic right ventricular cardiomyopathy (ARVC)	KEGG pathways	hsa05412	72	3	7161	42
0.008451	-4.77	Arrhythmogenic right ventricular cardiomyopathy (ARVC)	KEGG pathways	ko05412	72	3	7161	42
0.008451	-4.77	Adherens junction	KEGG pathways	ko04520	72	3	7161	42
0.008451	-4.77	Adherens junction	KEGG pathways	hsa04520	72	3	7161	42
0.008467	-4.77	GO_CYTOKINE_BINDING	MSigDB lists	GO_CYTOKINE_BINDING	88	3	17275	82
0.008467	-4.77	GO_REGULATION_OF_GLIOGENESIS	MSigDB lists	GO_REGULATION_OF_GLIOGENESIS	88	3	17275	82
0.008557	-4.76	GSE9509_LPS_VS_LPS_AND_IL10_STIM_IL10_KO_MACROPHAGE_30MIN_UP	MSigDB lists	GSE9509_LPS_VS_LPS_AND_IL10_STIM_IL10_KO_MACROPHAGE_30MIN_UP	169	4	17275	82
0.008557	-4.76	GSE29618_BCELL_VS_MDC_UP	MSigDB lists	GSE29618_BCELL_VS_MDC_UP	169	4	17275	82
0.008574	-4.76	-	gene3d domains	2.30.29.30	411	7	8522	49
0.008732	-4.74	GSE21927_SPLEEN_MONOCYTE_VS_GMCSF_GCSF_BONE_MARROW_DN	MSigDB lists	GSE21927_SPLEEN_MONOCYTE_VS_GMCSF_GCSF_BONE_MARROW_DN	170	4	17275	82
0.008732	-4.74	GSE6092_IFNG_VS_IFNG_AND_B_BURGDORFERI_INF_ENDOTHELIAL_CELL_UP	MSigDB lists	GSE6092_IFNG_VS_IFNG_AND_B_BURGDORFERI_INF_ENDOTHELIAL_CELL_UP	170	4	17275	82
0.008732	-4.74	TURASHVILI_BREAST_DUCTAL_CARCINOMA_VS_DUCTAL_NORMAL_DN	MSigDB lists	TURASHVILI_BREAST_DUCTAL_CARCINOMA_VS_DUCTAL_NORMAL_DN	170	4	17275	82
0.008732	-4.74	GSE29618_BCELL_VS_MDC_DAY7_FLU_VACCINE_UP	MSigDB lists	GSE29618_BCELL_VS_MDC_DAY7_FLU_VACCINE_UP	170	4	17275	82
0.008806	-4.73	Catenin_binding_dom_sf	interpro domains	IPR027397	29	2	18616	91
0.008806	-4.73	Marvel	interpro domains	IPR008253	29	2	18616	91
0.008854	-4.73	chondroitin biosynthesis	BIOCYC pathways	HUMAN_PWY-6566	2	1	902	4
0.008854	-4.73	lactate fermentation (reoxidation of cytosolic NADH)	BIOCYC pathways	HUMAN_PWY-5481	2	1	902	4
0.008857	-4.73	negative regulation of binding	biological process	GO:0051100	170	4	18054	86
0.008883	-4.72	GO_POSITIVE_REGULATION_OF_INTERLEUKIN_2_PRODUCTION	MSigDB lists	GO_POSITIVE_REGULATION_OF_INTERLEUKIN_2_PRODUCTION	30	2	17275	82
0.008883	-4.72	GO_RESPONSE_TO_INTERLEUKIN_4	MSigDB lists	GO_RESPONSE_TO_INTERLEUKIN_4	30	2	17275	82
0.008883	-4.72	REACTOME_DAG_AND_IP3_SIGNALING	MSigDB lists	REACTOME_DAG_AND_IP3_SIGNALING	30	2	17275	82
0.008893	-4.72	regulation of binding	biological process	GO:0051098	374	6	18054	86
0.008909	-4.72	GSE18281_MEDULLARY_THYMOCYTE_VS_WHOLE_MEDULLA_THYMUS_DN	MSigDB lists	GSE18281_MEDULLARY_THYMOCYTE_VS_WHOLE_MEDULLA_THYMUS_DN	171	4	17275	82
0.008909	-4.72	GSE3920_UNTREATED_VS_IFNG_TREATED_FIBROBLAST_DN	MSigDB lists	GSE3920_UNTREATED_VS_IFNG_TREATED_FIBROBLAST_DN	171	4	17275	82
0.008909	-4.72	AP2REP_01	MSigDB lists	AP2REP_01	171	4	17275	82
0.008924	-4.72	NOSIP mediated eNOS trafficking	REACTOME pathways	R-HSA-203754	2	1	10287	46
0.008924	-4.72	Nef mediated downregulation of CD28 cell surface expression	REACTOME pathways	R-HSA-164939	2	1	10287	46
0.008931	-4.72	-	gene3d domains	3.10.250.10	25	2	8522	49
0.008933	-4.72	regulation of protein localization	biological process	GO:0032880	1020	11	18054	86
0.008947	-4.72	regulation of alpha-beta T cell proliferation	biological process	GO:0046640	30	2	18054	86
0.008947	-4.72	positive regulation of interleukin-2 production	biological process	GO:0032743	30	2	18054	86
0.008947	-4.72	positive regulation of release of cytochrome c from mitochondria	biological process	GO:0090200	30	2	18054	86
0.009003	-4.71	HAHTOLA_SEZARY_SYNDROM_UP	MSigDB lists	HAHTOLA_SEZARY_SYNDROM_UP	90	3	17275	82
0.009003	-4.71	REACTOME_DOWNSTREAM_SIGNAL_TRANSDUCTION	MSigDB lists	REACTOME_DOWNSTREAM_SIGNAL_TRANSDUCTION	90	3	17275	82
0.00904	-4.71	Prot_kinase_dom	interpro domains	IPR000719	479	7	18616	91
0.009081	-4.7	CTDSPL (CTD small phosphatase like)	protein interactions	10217	85	3	17456	88
0.009089	-4.7	GSE10325_LUPUS_BCELL_VS_LUPUS_MYELOID_UP	MSigDB lists	GSE10325_LUPUS_BCELL_VS_LUPUS_MYELOID_UP	172	4	17275	82
0.00909	-4.7	GO_REGULATION_OF_LIPID_METABOLIC_PROCESS	MSigDB lists	GO_REGULATION_OF_LIPID_METABOLIC_PROCESS	269	5	17275	82
0.009101	-4.7	regulation of epithelial to mesenchymal transition	biological process	GO:0010717	90	3	18054	86
0.009253	-4.68	gag (Pr55(Gag))	protein interactions	155030	968	11	17456	88
0.009271	-4.68	GAUSSMANN_MLL_AF4_FUSION_TARGETS_F_UP	MSigDB lists	GAUSSMANN_MLL_AF4_FUSION_TARGETS_F_UP	173	4	17275	82
0.009279	-4.68	KIM_MYCN_AMPLIFICATION_TARGETS_DN	MSigDB lists	KIM_MYCN_AMPLIFICATION_TARGETS_DN	91	3	17275	82
0.009411	-4.67	ULD	pfam domains	PF16534	2	1	17385	82
0.009411	-4.67	Vps55	pfam domains	PF04133	2	1	17385	82
0.009411	-4.67	CUTL	pfam domains	PF16557	2	1	17385	82
0.009411	-4.67	HSBP1	pfam domains	PF06825	2	1	17385	82
0.009411	-4.67	BNIP3	pfam domains	PF06553	2	1	17385	82
0.009411	-4.67	AHD	pfam domains	PF17793	2	1	17385	82
0.009411	-4.67	DUF4757	pfam domains	PF15949	2	1	17385	82
0.009411	-4.67	V-set_2	pfam domains	PF15910	2	1	17385	82
0.009411	-4.67	DUF3350	pfam domains	PF11830	2	1	17385	82
0.009411	-4.67	Far-17a_AIG1	pfam domains	PF04750	2	1	17385	82
0.009411	-4.67	Sep15_SelM	pfam domains	PF08806	2	1	17385	82
0.009456	-4.66	GSE17974_0.5H_VS_72H_IL4_AND_ANTI_IL12_ACT_CD4_TCELL_UP	MSigDB lists	GSE17974_0.5H_VS_72H_IL4_AND_ANTI_IL12_ACT_CD4_TCELL_UP	174	4	17275	82
0.009456	-4.66	GSE12845_PRE_GC_VS_DARKZONE_GC_TONSIL_BCELL_DN	MSigDB lists	GSE12845_PRE_GC_VS_DARKZONE_GC_TONSIL_BCELL_DN	174	4	17275	82
0.009456	-4.66	IL21_UP.V1_UP	MSigDB lists	IL21_UP.V1_UP	174	4	17275	82
0.009458	-4.66	CD28 co-stimulation	REACTOME pathways	R-HSA-389356	33	2	10287	46
0.009459	-4.66	oncostatin-M receptor complex	cellular component	GO:0005900	2	1	18985	90
0.009459	-4.66	condensed nuclear chromosome inner kinetochore	cellular component	GO:0000941	2	1	18985	90
0.009466	-4.66	REACTOME_CD28_CO_STIMULATION	MSigDB lists	REACTOME_CD28_CO_STIMULATION	31	2	17275	82
0.009466	-4.66	GO_MITOTIC_CYTOKINESIS	MSigDB lists	GO_MITOTIC_CYTOKINESIS	31	2	17275	82
0.009466	-4.66	MATTIOLI_MULTIPLE_MYELOMA_WITH_14Q32_TRANSLOCATIONS	MSigDB lists	MATTIOLI_MULTIPLE_MYELOMA_WITH_14Q32_TRANSLOCATIONS	31	2	17275	82
0.009478	-4.66	Cell adhesion molecules (CAMs)	KEGG pathways	hsa04514	143	4	7161	42
0.009478	-4.66	Cell adhesion molecules (CAMs)	KEGG pathways	ko04514	143	4	7161	42
0.009505	-4.66	dendritic cell cytokine production	biological process	GO:0002371	2	1	18054	86
0.009505	-4.66	positive regulation of T cell anergy	biological process	GO:0002669	2	1	18054	86
0.009505	-4.66	regulation of fibroblast growth factor receptor signaling pathway involved in neural plate anterior/posterior pattern formation	biological process	GO:2000313	2	1	18054	86
0.009505	-4.66	calcium export from the mitochondrion	biological process	GO:0099093	2	1	18054	86
0.009505	-4.66	positive regulation of protein oxidation	biological process	GO:1904808	2	1	18054	86
0.009505	-4.66	intrinsic apoptotic signaling pathway in response to hypoxia	biological process	GO:1990144	2	1	18054	86
0.009505	-4.66	purine deoxyribonucleoside diphosphate biosynthetic process	biological process	GO:0009183	2	1	18054	86
0.009505	-4.66	regulation of protein oxidation	biological process	GO:1904806	2	1	18054	86
0.009505	-4.66	positive regulation of dense core granule biogenesis	biological process	GO:2000707	2	1	18054	86
0.009505	-4.66	positive regulation of T cell costimulation	biological process	GO:2000525	2	1	18054	86
0.009505	-4.66	positive regulation of lymphocyte anergy	biological process	GO:0002913	2	1	18054	86
0.009505	-4.66	lymphoid lineage cell migration	biological process	GO:0097534	2	1	18054	86
0.009505	-4.66	trachea gland development	biological process	GO:0061153	2	1	18054	86
0.009505	-4.66	lymphoid lineage cell migration into thymus	biological process	GO:0097535	2	1	18054	86
0.009505	-4.66	histone H3-T6 phosphorylation	biological process	GO:0035408	2	1	18054	86
0.009505	-4.66	lymphocyte migration into lymph node	biological process	GO:0097022	2	1	18054	86
0.009505	-4.66	interleukin-12 secretion	biological process	GO:0072610	2	1	18054	86
0.009505	-4.66	positive regulation of cell communication by electrical coupling	biological process	GO:0010650	2	1	18054	86
0.009505	-4.66	negative regulation of cardiac epithelial to mesenchymal transition	biological process	GO:0062044	2	1	18054	86
0.009505	-4.66	trachea submucosa development	biological process	GO:0061152	2	1	18054	86
0.009505	-4.66	negative regulation of cytokine activity	biological process	GO:0060302	2	1	18054	86
0.009505	-4.66	chondroitin sulfate proteoglycan biosynthetic process, polysaccharide chain biosynthetic process	biological process	GO:0050653	2	1	18054	86
0.009505	-4.66	negative regulation of epithelial to mesenchymal transition involved in endocardial cushion formation	biological process	GO:1905006	2	1	18054	86
0.009505	-4.66	regulation of thymidylate synthase biosynthetic process	biological process	GO:0050758	2	1	18054	86
0.009505	-4.66	rhombomere 4 development	biological process	GO:0021570	2	1	18054	86
0.009505	-4.66	NK T cell differentiation	biological process	GO:0001865	2	1	18054	86
0.009505	-4.66	interleukin-11-mediated signaling pathway	biological process	GO:0038154	2	1	18054	86
0.009505	-4.66	glucocorticoid secretion	biological process	GO:0035933	2	1	18054	86
0.009535	-4.65	regulation of astrocyte differentiation	biological process	GO:0048710	31	2	18054	86
0.009535	-4.65	positive regulation of acute inflammatory response	biological process	GO:0002675	31	2	18054	86
0.009535	-4.65	response to interleukin-4	biological process	GO:0070670	31	2	18054	86
0.009535	-4.65	activation of phospholipase C activity	biological process	GO:0007202	31	2	18054	86
0.009556	-4.65	haematopoietic_and_lymphoid_tissue-lymphoid_neoplasm	COSMIC cancer mutations	haematopoietic_and_lymphoid_tissue-lymphoid_neoplasm	7461	46	17255	81
0.009627	-4.64	MARVEL	prosite domains	PS51225	29	2	12079	62
0.009627	-4.64	regulation of establishment of protein localization	biological process	GO:0070201	754	9	18054	86
0.009662	-4.64	negative regulation of cysteine-type endopeptidase activity	biological process	GO:2000117	92	3	18054	86
0.009729	-4.63	Cargo recognition for clathrin-mediated endocytosis	REACTOME pathways	R-HSA-8856825	99	3	10287	46
0.009753	-4.63	GRAP_N_SH3	interpro domains	IPR035645	2	1	18616	91
0.009753	-4.63	SATB1/SATB2	interpro domains	IPR039673	2	1	18616	91
0.009753	-4.63	FAM102-like	interpro domains	IPR039931	2	1	18616	91
0.009753	-4.63	PLEKHB1/2	interpro domains	IPR039680	2	1	18616	91
0.009753	-4.63	FBX25/32	interpro domains	IPR040394	2	1	18616	91
0.009753	-4.63	CDR2	interpro domains	IPR026079	2	1	18616	91
0.009753	-4.63	SATB_CUTL_sf	interpro domains	IPR038216	2	1	18616	91
0.009753	-4.63	HS1-bd	interpro domains	IPR009643	2	1	18616	91
0.009753	-4.63	Sep15_SelM_dom	interpro domains	IPR014912	2	1	18616	91
0.009753	-4.63	AF-9_AHD	interpro domains	IPR040930	2	1	18616	91
0.009753	-4.63	CUTL	interpro domains	IPR032355	2	1	18616	91
0.009753	-4.63	SATB_ULD_sf	interpro domains	IPR038224	2	1	18616	91
0.009753	-4.63	DUF4757	interpro domains	IPR031865	2	1	18616	91
0.009753	-4.63	Sep15/SelM_sf	interpro domains	IPR038219	2	1	18616	91
0.009753	-4.63	Vps55/LEPROT	interpro domains	IPR007262	2	1	18616	91
0.009753	-4.63	Sep15_SelM	interpro domains	IPR039992	2	1	18616	91
0.009753	-4.63	CTLA4/CD28	interpro domains	IPR040216	2	1	18616	91
0.009753	-4.63	HAD-SF_ppase_IA/epoxid_hydro_N	interpro domains	IPR011945	2	1	18616	91
0.009753	-4.63	Aveugle-like_SAM_dom	interpro domains	IPR039144	2	1	18616	91
0.009753	-4.63	DUF3350	interpro domains	IPR021785	2	1	18616	91
0.009753	-4.63	AK1/5	interpro domains	IPR006267	2	1	18616	91
0.009753	-4.63	ULD	interpro domains	IPR032392	2	1	18616	91
0.009753	-4.63	TIKI1/2-like	interpro domains	IPR040230	2	1	18616	91
0.009753	-4.63	Far-17a_AIG1	interpro domains	IPR006838	2	1	18616	91
0.009753	-4.63	BNIP3	interpro domains	IPR010548	2	1	18616	91
0.009814	-4.62	regulation of peptide secretion	biological process	GO:0002791	500	7	18054	86
0.009832	-4.62	GSE6674_CPG_VS_PL2_3_STIM_BCELL_UP	MSigDB lists	GSE6674_CPG_VS_PL2_3_STIM_BCELL_UP	176	4	17275	82
0.009832	-4.62	GSE3982_BASOPHIL_VS_CENT_MEMORY_CD4_TCELL_DN	MSigDB lists	GSE3982_BASOPHIL_VS_CENT_MEMORY_CD4_TCELL_DN	176	4	17275	82
0.009832	-4.62	GSE21546_WT_VS_SAP1A_KO_AND_ELK1_KO_ANTI_CD3_STIM_DP_THYMOCYTES_DN	MSigDB lists	GSE21546_WT_VS_SAP1A_KO_AND_ELK1_KO_ANTI_CD3_STIM_DP_THYMOCYTES_DN	176	4	17275	82
0.009832	-4.62	GSE1460_CD4_THYMOCYTE_VS_NAIVE_CD4_TCELL_CORD_BLOOD_DN	MSigDB lists	GSE1460_CD4_THYMOCYTE_VS_NAIVE_CD4_TCELL_CORD_BLOOD_DN	176	4	17275	82
0.009832	-4.62	GSE32423_IL7_VS_IL7_IL4_NAIVE_CD8_TCELL_UP	MSigDB lists	GSE32423_IL7_VS_IL7_IL4_NAIVE_CD8_TCELL_UP	176	4	17275	82
0.009845	-4.62	GO_MYELOID_LEUKOCYTE_DIFFERENTIATION	MSigDB lists	GO_MYELOID_LEUKOCYTE_DIFFERENTIATION	93	3	17275	82
0.009845	-4.62	GO_REGULATION_OF_INTERFERON_GAMMA_PRODUCTION	MSigDB lists	GO_REGULATION_OF_INTERFERON_GAMMA_PRODUCTION	93	3	17275	82
0.009914	-4.61	bis(5'-adenosyl)-triphosphatase activity	molecular function	GO:0047710	2	1	17306	86
0.009914	-4.61	leukemia inhibitory factor receptor activity	molecular function	GO:0004923	2	1	17306	86
0.009914	-4.61	CD40 receptor binding	molecular function	GO:0005174	2	1	17306	86
0.009914	-4.61	phosphatidylinositol 3-kinase catalytic subunit binding	molecular function	GO:0036313	2	1	17306	86
0.009914	-4.61	interleukin-11 receptor activity	molecular function	GO:0004921	2	1	17306	86
0.009914	-4.61	histone kinase activity (H3-T6 specific)	molecular function	GO:0035403	2	1	17306	86
0.009914	-4.61	interleukin-11 binding	molecular function	GO:0019970	2	1	17306	86
0.009914	-4.61	nerve growth factor receptor binding	molecular function	GO:0005163	2	1	17306	86
0.009914	-4.61	interleukin-6 binding	molecular function	GO:0019981	2	1	17306	86
0.009914	-4.61	interleukin-6 receptor activity	molecular function	GO:0004915	2	1	17306	86
0.009914	-4.61	interleukin-27 receptor activity	molecular function	GO:0045509	2	1	17306	86
0.009973	-4.61	SEMG2 (semenogelin 2)	protein interactions	6407	30	2	17456	88
0.01002	-4.6	DAG and IP3 signaling	REACTOME pathways	R-HSA-1489509	34	2	10287	46
0.01002	-4.6	GSE21360_NAIVE_VS_PRIMARY_MEMORY_CD8_TCELL_DN	MSigDB lists	GSE21360_NAIVE_VS_PRIMARY_MEMORY_CD8_TCELL_DN	177	4	17275	82
0.01002	-4.6	GSE6674_ANTI_IGM_VS_PL2_3_STIM_BCELL_UP	MSigDB lists	GSE6674_ANTI_IGM_VS_PL2_3_STIM_BCELL_UP	177	4	17275	82
0.01002	-4.6	GSE24210_TCONV_VS_TREG_DN	MSigDB lists	GSE24210_TCONV_VS_TREG_DN	177	4	17275	82
0.01005	-4.6	CUI_TCF21_TARGETS_2_DN	MSigDB lists	CUI_TCF21_TARGETS_2_DN	763	9	17275	82
0.01006	-4.6	KLRG1 (killer cell lectin like receptor G1)	protein interactions	10219	2	1	17456	88
0.01006	-4.6	CLDN18 (claudin 18)	protein interactions	51208	2	1	17456	88
0.01006	-4.6	Nedd4l (neural precursor cell expressed, developmentally down-regulated 4-like, E3 ubiquitin protein ligase)	protein interactions	291553	2	1	17456	88
0.01006	-4.6	Prkcb (protein kinase C, beta)	protein interactions	25023	2	1	17456	88
0.01006	-4.6	SOD3 (superoxide dismutase 3)	protein interactions	6649	2	1	17456	88
0.01006	-4.6	LRRC23 (leucine rich repeat containing 23)	protein interactions	10233	2	1	17456	88
0.01006	-4.6	LIF (LIF interleukin 6 family cytokine)	protein interactions	3976	2	1	17456	88
0.01006	-4.6	Jag1 (jagged canonical Notch ligand 1)	protein interactions	29146	2	1	17456	88
0.01006	-4.6	Cbx8 (chromobox 8)	protein interactions	30951	2	1	17456	88
0.01006	-4.6	numb (numb)	protein interactions	34263	2	1	17456	88
0.01007	-4.6	GO_DENDRITIC_CELL_DIFFERENTIATION	MSigDB lists	GO_DENDRITIC_CELL_DIFFERENTIATION	32	2	17275	82
0.01014	-4.59	peptidyl-tyrosine autophosphorylation	biological process	GO:0038083	32	2	18054	86
0.01014	-4.59	dendritic cell differentiation	biological process	GO:0097028	32	2	18054	86
0.01014	-4.59	face morphogenesis	biological process	GO:0060325	32	2	18054	86
0.01022	-4.58	GSE3982_BCELL_VS_NKCELL_DN	MSigDB lists	GSE3982_BCELL_VS_NKCELL_DN	178	4	17275	82
0.01022	-4.58	GSE21063_3H_VS_16H_ANTI_IGM_STIM_BCELL_UP	MSigDB lists	GSE21063_3H_VS_16H_ANTI_IGM_STIM_BCELL_UP	178	4	17275	82
0.01022	-4.58	GSE3982_DC_VS_NKCELL_DN	MSigDB lists	GSE3982_DC_VS_NKCELL_DN	178	4	17275	82
0.01022	-4.58	GSE45365_WT_VS_IFNAR_KO_CD8A_DC_MCMV_INFECTION_DN	MSigDB lists	GSE45365_WT_VS_IFNAR_KO_CD8A_DC_MCMV_INFECTION_DN	178	4	17275	82
0.01022	-4.58	GSE3982_DC_VS_EFF_MEMORY_CD4_TCELL_DN	MSigDB lists	GSE3982_DC_VS_EFF_MEMORY_CD4_TCELL_DN	178	4	17275	82
0.01022	-4.58	GSE7764_IL15_NK_CELL_24H_VS_SPLENOCYTE_DN	MSigDB lists	GSE7764_IL15_NK_CELL_24H_VS_SPLENOCYTE_DN	178	4	17275	82
0.01024	-4.58	positive regulation of lymphocyte differentiation	biological process	GO:0045621	94	3	18054	86
0.01033	-4.57	cell differentiation	biological process	GO:0030154	3675	27	18054	86
0.01041	-4.56	GSE22886_NAIVE_CD4_TCELL_VS_48H_ACT_TH2_UP	MSigDB lists	GSE22886_NAIVE_CD4_TCELL_VS_48H_ACT_TH2_UP	179	4	17275	82
0.01041	-4.56	GSE17974_2.5H_VS_72H_IL4_AND_ANTI_IL12_ACT_CD4_TCELL_UP	MSigDB lists	GSE17974_2.5H_VS_72H_IL4_AND_ANTI_IL12_ACT_CD4_TCELL_UP	179	4	17275	82
0.01041	-4.56	GSE13411_IGM_MEMORY_BCELL_VS_PLASMA_CELL_DN	MSigDB lists	GSE13411_IGM_MEMORY_BCELL_VS_PLASMA_CELL_DN	179	4	17275	82
0.01041	-4.56	GSE37532_WT_VS_PPARG_KO_LN_TCONV_UP	MSigDB lists	GSE37532_WT_VS_PPARG_KO_LN_TCONV_UP	179	4	17275	82
0.01041	-4.56	GSE3982_BCELL_VS_TH2_DN	MSigDB lists	GSE3982_BCELL_VS_TH2_DN	179	4	17275	82
0.01041	-4.56	GSE7460_TREG_VS_TCONV_ACT_DN	MSigDB lists	GSE7460_TREG_VS_TCONV_ACT_DN	179	4	17275	82
0.01041	-4.56	GSE8678_IL7R_LOW_VS_HIGH_EFF_CD8_TCELL_DN	MSigDB lists	GSE8678_IL7R_LOW_VS_HIGH_EFF_CD8_TCELL_DN	179	4	17275	82
0.01046	-4.56	non_small_cell_carcinoma	COSMIC cancer mutations	non_small_cell_carcinoma	5266	35	17255	81
0.01046	-4.56	lung-carcinoma-non_small_cell_carcinoma	COSMIC cancer mutations	lung-carcinoma-non_small_cell_carcinoma	5266	35	17255	81
0.01061	-4.55	ASS1 (argininosuccinate synthase 1)	protein interactions	445	90	3	17456	88
0.01061	-4.55	GSE15750_DAY6_VS_DAY10_EFF_CD8_TCELL_DN	MSigDB lists	GSE15750_DAY6_VS_DAY10_EFF_CD8_TCELL_DN	180	4	17275	82
0.01061	-4.55	GSE23925_LIGHT_ZONE_VS_NAIVE_BCELL_DN	MSigDB lists	GSE23925_LIGHT_ZONE_VS_NAIVE_BCELL_DN	180	4	17275	82
0.01061	-4.55	GSE7852_TREG_VS_TCONV_DN	MSigDB lists	GSE7852_TREG_VS_TCONV_DN	180	4	17275	82
0.01061	-4.55	GSE12366_PLASMA_CELL_VS_NAIVE_BCELL_DN	MSigDB lists	GSE12366_PLASMA_CELL_VS_NAIVE_BCELL_DN	180	4	17275	82
0.01061	-4.55	GSE1460_CORD_VS_ADULT_BLOOD_NAIVE_CD4_TCELL_DN	MSigDB lists	GSE1460_CORD_VS_ADULT_BLOOD_NAIVE_CD4_TCELL_DN	180	4	17275	82
0.01061	-4.55	E2F1_UP.V1_DN	MSigDB lists	E2F1_UP.V1_DN	180	4	17275	82
0.01061	-4.55	GSE15330_MEGAKARYOCYTE_ERYTHROID_VS_GRANULOCYTE_MONOCYTE_PROGENITOR_IKAROS_KO_DN	MSigDB lists	GSE15330_MEGAKARYOCYTE_ERYTHROID_VS_GRANULOCYTE_MONOCYTE_PROGENITOR_IKAROS_KO_DN	180	4	17275	82
0.01061	-4.55	GSE17186_NAIVE_VS_CD21HIGH_TRANSITIONAL_BCELL_UP	MSigDB lists	GSE17186_NAIVE_VS_CD21HIGH_TRANSITIONAL_BCELL_UP	180	4	17275	82
0.01061	-4.55	GSE21670_UNTREATED_VS_TGFB_IL6_TREATED_STAT3_KO_CD4_TCELL_DN	MSigDB lists	GSE21670_UNTREATED_VS_TGFB_IL6_TREATED_STAT3_KO_CD4_TCELL_DN	180	4	17275	82
0.01061	-4.55	GSE17580_TREG_VS_TEFF_S_MANSONI_INF_DN	MSigDB lists	GSE17580_TREG_VS_TEFF_S_MANSONI_INF_DN	180	4	17275	82
0.01061	-4.55	GSE3203_UNTREATED_VS_IFNB_TREATED_LN_BCELL_UP	MSigDB lists	GSE3203_UNTREATED_VS_IFNB_TREATED_LN_BCELL_UP	180	4	17275	82
0.01061	-4.55	GSE17721_LPS_VS_PAM3CSK4_24H_BMDC_DN	MSigDB lists	GSE17721_LPS_VS_PAM3CSK4_24H_BMDC_DN	180	4	17275	82
0.01061	-4.55	GSE40666_UNTREATED_VS_IFNA_STIM_EFFECTOR_CD8_TCELL_90MIN_UP	MSigDB lists	GSE40666_UNTREATED_VS_IFNA_STIM_EFFECTOR_CD8_TCELL_90MIN_UP	180	4	17275	82
0.01061	-4.55	GSE12845_PRE_GC_VS_DARKZONE_GC_TONSIL_BCELL_UP	MSigDB lists	GSE12845_PRE_GC_VS_DARKZONE_GC_TONSIL_BCELL_UP	180	4	17275	82
0.01068	-4.54	REACTOME_TRANSPORT_TO_THE_GOLGI_AND_SUBSEQUENT_MODIFICATION	MSigDB lists	REACTOME_TRANSPORT_TO_THE_GOLGI_AND_SUBSEQUENT_MODIFICATION	33	2	17275	82
0.01068	-4.54	GO_POSITIVE_REGULATION_OF_INTERLEUKIN_12_PRODUCTION	MSigDB lists	GO_POSITIVE_REGULATION_OF_INTERLEUKIN_12_PRODUCTION	33	2	17275	82
0.01068	-4.54	GO_REGULATION_OF_T_CELL_APOPTOTIC_PROCESS	MSigDB lists	GO_REGULATION_OF_T_CELL_APOPTOTIC_PROCESS	33	2	17275	82
0.01072	-4.54	SMID_BREAST_CANCER_BASAL_DN	MSigDB lists	SMID_BREAST_CANCER_BASAL_DN	638	8	17275	82
0.01073	-4.53	REACTOME_DOWNSTREAM_SIGNALING_OF_ACTIVATED_FGFR	MSigDB lists	REACTOME_DOWNSTREAM_SIGNALING_OF_ACTIVATED_FGFR	96	3	17275	82
0.01073	-4.53	REACTOME_SIGNALING_BY_ERBB2	MSigDB lists	REACTOME_SIGNALING_BY_ERBB2	96	3	17275	82
0.01081	-4.53	GSE21670_UNTREATED_VS_IL6_TREATED_STAT3_KO_CD4_TCELL_UP	MSigDB lists	GSE21670_UNTREATED_VS_IL6_TREATED_STAT3_KO_CD4_TCELL_UP	181	4	17275	82
0.01081	-4.53	GSE30083_SP1_VS_SP3_THYMOCYTE_DN	MSigDB lists	GSE30083_SP1_VS_SP3_THYMOCYTE_DN	181	4	17275	82
0.01081	-4.53	GSE33162_UNTREATED_VS_4H_LPS_STIM_HDAC3_HET_MACROPHAGE_UP	MSigDB lists	GSE33162_UNTREATED_VS_4H_LPS_STIM_HDAC3_HET_MACROPHAGE_UP	181	4	17275	82
0.01081	-4.53	GSE20727_H2O2_VS_ROS_INHIBITOR_TREATED_DC_DN	MSigDB lists	GSE20727_H2O2_VS_ROS_INHIBITOR_TREATED_DC_DN	181	4	17275	82
0.01081	-4.53	GSE22025_UNTREATED_VS_PROGESTERONE_TREATED_CD4_TCELL_UP	MSigDB lists	GSE22025_UNTREATED_VS_PROGESTERONE_TREATED_CD4_TCELL_UP	181	4	17275	82
0.01081	-4.53	GSE7831_1H_VS_4H_CPG_STIM_PDC_UP	MSigDB lists	GSE7831_1H_VS_4H_CPG_STIM_PDC_UP	181	4	17275	82
0.01081	-4.53	GSE7460_WT_VS_FOXP3_HET_ACT_WITH_TGFB_TCONV_UP	MSigDB lists	GSE7460_WT_VS_FOXP3_HET_ACT_WITH_TGFB_TCONV_UP	181	4	17275	82
0.01084	-4.52	regulation of cellular component organization	biological process	GO:0051128	2467	20	18054	86
0.01092	-4.52	negative regulation of biological process	biological process	GO:0048519	5753	38	18054	86
0.01097	-4.51	human chr8q24.13	chromosome location	human chr8q24.13	41	2	26169	101
0.01102	-4.51	GSE30971_2H_VS_4H_LPS_STIM_MACROPHAGE_WBP7_KO_UP	MSigDB lists	GSE30971_2H_VS_4H_LPS_STIM_MACROPHAGE_WBP7_KO_UP	182	4	17275	82
0.01102	-4.51	GSE23925_LIGHT_ZONE_VS_DARK_ZONE_BCELL_DN	MSigDB lists	GSE23925_LIGHT_ZONE_VS_DARK_ZONE_BCELL_DN	182	4	17275	82
0.01102	-4.51	ZHENG_FOXP3_TARGETS_IN_THYMUS_UP	MSigDB lists	ZHENG_FOXP3_TARGETS_IN_THYMUS_UP	182	4	17275	82
0.01102	-4.51	GSE5589_LPS_AND_IL10_VS_LPS_AND_IL6_STIM_IL10_KO_MACROPHAGE_45MIN_DN	MSigDB lists	GSE5589_LPS_AND_IL10_VS_LPS_AND_IL6_STIM_IL10_KO_MACROPHAGE_45MIN_DN	182	4	17275	82
0.01102	-4.51	GSE3039_CD4_TCELL_VS_NKT_CELL_UP	MSigDB lists	GSE3039_CD4_TCELL_VS_NKT_CELL_UP	182	4	17275	82
0.01102	-4.51	GSE28737_WT_VS_BCL6_HET_MARGINAL_ZONE_BCELL_UP	MSigDB lists	GSE28737_WT_VS_BCL6_HET_MARGINAL_ZONE_BCELL_UP	182	4	17275	82
0.01102	-4.51	GSE7852_THYMUS_VS_FAT_TCONV_UP	MSigDB lists	GSE7852_THYMUS_VS_FAT_TCONV_UP	182	4	17275	82
0.01102	-4.51	positive regulation of cellular component organization	biological process	GO:0051130	1197	12	18054	86
0.01104	-4.51	PROTEIN_KINASE_DOM	prosite domains	PS50011	479	7	12079	62
0.01119	-4.49	EGFR interacts with phospholipase C-gamma	REACTOME pathways	R-HSA-212718	36	2	10287	46
0.01119	-4.49	PLC-gamma1 signalling	REACTOME pathways	R-HSA-167021	36	2	10287	46
0.01121	-4.49	MODULE_6	MSigDB lists	MODULE_6	395	6	17275	82
0.01123	-4.49	GSE8384_CTRL_VS_B_ABORTUS_4H_MAC_CELL_LINE_UP	MSigDB lists	GSE8384_CTRL_VS_B_ABORTUS_4H_MAC_CELL_LINE_UP	183	4	17275	82
0.01123	-4.49	GSE3982_MAST_CELL_VS_EFF_MEMORY_CD4_TCELL_DN	MSigDB lists	GSE3982_MAST_CELL_VS_EFF_MEMORY_CD4_TCELL_DN	183	4	17275	82
0.01123	-4.49	GSE3982_BCELL_VS_TH1_DN	MSigDB lists	GSE3982_BCELL_VS_TH1_DN	183	4	17275	82
0.01123	-4.49	GSE23505_UNTREATED_VS_4DAY_IL6_IL1_IL23_TREATED_CD4_TCELL_DN	MSigDB lists	GSE23505_UNTREATED_VS_4DAY_IL6_IL1_IL23_TREATED_CD4_TCELL_DN	183	4	17275	82
0.01123	-4.49	GSE43863_TH1_VS_TFH_EFFECTOR_CD4_TCELL_DN	MSigDB lists	GSE43863_TH1_VS_TFH_EFFECTOR_CD4_TCELL_DN	183	4	17275	82
0.01123	-4.49	GSE13484_UNSTIM_VS_3H_YF17D_VACCINE_STIM_PBMC_DN	MSigDB lists	GSE13484_UNSTIM_VS_3H_YF17D_VACCINE_STIM_PBMC_DN	183	4	17275	82
0.01123	-4.49	GSE11961_MEMORY_BCELL_DAY7_VS_MEMORY_BCELL_DAY40_UP	MSigDB lists	GSE11961_MEMORY_BCELL_DAY7_VS_MEMORY_BCELL_DAY40_UP	183	4	17275	82
0.01123	-4.49	GSE22886_UNSTIM_VS_STIM_MEMORY_TCELL_UP	MSigDB lists	GSE22886_UNSTIM_VS_STIM_MEMORY_TCELL_UP	183	4	17275	82
0.01123	-4.49	GSE30083_SP1_VS_SP4_THYMOCYTE_DN	MSigDB lists	GSE30083_SP1_VS_SP4_THYMOCYTE_DN	183	4	17275	82
0.01123	-4.49	GSE30083_SP2_VS_SP4_THYMOCYTE_DN	MSigDB lists	GSE30083_SP2_VS_SP4_THYMOCYTE_DN	183	4	17275	82
0.01123	-4.49	P53_DN.V1_DN	MSigDB lists	P53_DN.V1_DN	183	4	17275	82
0.01123	-4.49	GSE7460_CD8_TCELL_VS_CD4_TCELL_ACT_DN	MSigDB lists	GSE7460_CD8_TCELL_VS_CD4_TCELL_ACT_DN	183	4	17275	82
0.01123	-4.49	GSE13484_UNSTIM_VS_3H_YF17D_VACCINE_STIM_PBMC_UP	MSigDB lists	GSE13484_UNSTIM_VS_3H_YF17D_VACCINE_STIM_PBMC_UP	183	4	17275	82
0.01126	-4.49	FASLG (Fas ligand)	protein interactions	356	92	3	17456	88
0.0113	-4.48	protein complex involved in cell adhesion	cellular component	GO:0098636	34	2	18985	90
0.01131	-4.48	Tyr_kinase_AS	interpro domains	IPR008266	95	3	18616	91
0.01132	-4.48	large_intestine-rectum-adenoma	COSMIC cancer mutations	large_intestine-rectum-adenoma	99	3	17255	81
0.01132	-4.48	chr5q12	MSigDB lists	chr5q12	34	2	17275	82
0.01132	-4.48	GO_CORECEPTOR_ACTIVITY	MSigDB lists	GO_CORECEPTOR_ACTIVITY	34	2	17275	82
0.01132	-4.48	PAX8_01	MSigDB lists	PAX8_01	34	2	17275	82
0.01132	-4.48	GO_CD4_POSITIVE_ALPHA_BETA_T_CELL_ACTIVATION	MSigDB lists	GO_CD4_POSITIVE_ALPHA_BETA_T_CELL_ACTIVATION	34	2	17275	82
0.01134	-4.48	GO_REGULATION_OF_RESPONSE_TO_WOUNDING	MSigDB lists	GO_REGULATION_OF_RESPONSE_TO_WOUNDING	396	6	17275	82
0.01135	-4.48	HOELZEL_NF1_TARGETS_DN	MSigDB lists	HOELZEL_NF1_TARGETS_DN	98	3	17275	82
0.01138	-4.48	MODULE_137	MSigDB lists	MODULE_137	517	7	17275	82
0.0114	-4.47	CD4-positive, alpha-beta T cell differentiation	biological process	GO:0043367	34	2	18054	86
0.01143	-4.47	GSE16697_CD4_TCELL_VS_TFH_CD4_TCELL_DN	MSigDB lists	GSE16697_CD4_TCELL_VS_TFH_CD4_TCELL_DN	184	4	17275	82
0.01143	-4.47	GSE2405_HEAT_KILLED_LYSATE_VS_LIVE_A_PHAGOCYTOPHILUM_STIM_NEUTROPHIL_9H_UP	MSigDB lists	GSE2405_HEAT_KILLED_LYSATE_VS_LIVE_A_PHAGOCYTOPHILUM_STIM_NEUTROPHIL_9H_UP	184	4	17275	82
0.01143	-4.47	GSE5503_MLN_DC_VS_SPLEEN_DC_ACTIVATED_ALLOGENIC_TCELL_DN	MSigDB lists	GSE5503_MLN_DC_VS_SPLEEN_DC_ACTIVATED_ALLOGENIC_TCELL_DN	184	4	17275	82
0.01143	-4.47	GSE3039_ALPHAALPHA_VS_ALPHABETA_CD8_TCELL_DN	MSigDB lists	GSE3039_ALPHAALPHA_VS_ALPHABETA_CD8_TCELL_DN	184	4	17275	82
0.01143	-4.47	GSE9650_NAIVE_VS_MEMORY_CD8_TCELL_UP	MSigDB lists	GSE9650_NAIVE_VS_MEMORY_CD8_TCELL_UP	184	4	17275	82
0.01143	-4.47	GSE40068_CXCR5POS_BCL6POS_TFH_VS_CXCR5NEG_BCL6NEG_CD4_TCELL_UP	MSigDB lists	GSE40068_CXCR5POS_BCL6POS_TFH_VS_CXCR5NEG_BCL6NEG_CD4_TCELL_UP	184	4	17275	82
0.01143	-4.47	GSE21546_WT_VS_SAP1A_KO_AND_ELK1_KO_DP_THYMOCYTES_DN	MSigDB lists	GSE21546_WT_VS_SAP1A_KO_AND_ELK1_KO_DP_THYMOCYTES_DN	184	4	17275	82
0.01143	-4.47	GSE29164_UNTREATED_VS_CD8_TCELL_AND_IL12_TREATED_MELANOMA_DAY7_DN	MSigDB lists	GSE29164_UNTREATED_VS_CD8_TCELL_AND_IL12_TREATED_MELANOMA_DAY7_DN	184	4	17275	82
0.01147	-4.47	regulation of calcium-mediated signaling	biological process	GO:0050848	98	3	18054	86
0.01147	-4.47	leukocyte proliferation	biological process	GO:0070661	98	3	18054	86
0.01147	-4.47	-	gene3d domains	3.40.30.50	2	1	8522	49
0.01147	-4.47	-	gene3d domains	1.10.260.70	2	1	8522	49
0.01147	-4.47	-	gene3d domains	3.10.20.710	2	1	8522	49
0.01162	-4.45	BCL2L1 (BCL2 like 1)	protein interactions	598	174	4	17456	88
0.01163	-4.45	DEURIG_T_CELL_PROLYMPHOCYTIC_LEUKEMIA_DN	MSigDB lists	DEURIG_T_CELL_PROLYMPHOCYTIC_LEUKEMIA_DN	286	5	17275	82
0.01165	-4.45	GSE20366_TREG_VS_TCONV_DN	MSigDB lists	GSE20366_TREG_VS_TCONV_DN	185	4	17275	82
0.01165	-4.45	GSE2585_THYMIC_DC_VS_THYMIC_MACROPHAGE_DN	MSigDB lists	GSE2585_THYMIC_DC_VS_THYMIC_MACROPHAGE_DN	185	4	17275	82
0.01165	-4.45	GSE13522_CTRL_VS_T_CRUZI_BRAZIL_STRAIN_INF_SKIN_DN	MSigDB lists	GSE13522_CTRL_VS_T_CRUZI_BRAZIL_STRAIN_INF_SKIN_DN	185	4	17275	82
0.01165	-4.45	GSE9650_NAIVE_VS_EXHAUSTED_CD8_TCELL_UP	MSigDB lists	GSE9650_NAIVE_VS_EXHAUSTED_CD8_TCELL_UP	185	4	17275	82
0.01165	-4.45	GSE30083_SP3_VS_SP4_THYMOCYTE_UP	MSigDB lists	GSE30083_SP3_VS_SP4_THYMOCYTE_UP	185	4	17275	82
0.01165	-4.45	GSE21670_STAT3_KO_VS_WT_CD4_TCELL_TGFB_IL6_TREATED_DN	MSigDB lists	GSE21670_STAT3_KO_VS_WT_CD4_TCELL_TGFB_IL6_TREATED_DN	185	4	17275	82
0.01165	-4.45	KASLER_HDAC7_TARGETS_1_UP	MSigDB lists	KASLER_HDAC7_TARGETS_1_UP	185	4	17275	82
0.01165	-4.45	GSE7831_UNSTIM_VS_INFLUENZA_STIM_PDC_4H_DN	MSigDB lists	GSE7831_UNSTIM_VS_INFLUENZA_STIM_PDC_4H_DN	185	4	17275	82
0.01165	-4.45	GSE19888_CTRL_VS_T_CELL_MEMBRANES_ACT_MAST_CELL_DN	MSigDB lists	GSE19888_CTRL_VS_T_CELL_MEMBRANES_ACT_MAST_CELL_DN	185	4	17275	82
0.01165	-4.45	GSE19941_UNSTIM_VS_LPS_STIM_IL10_KO_MACROPHAGE_UP	MSigDB lists	GSE19941_UNSTIM_VS_LPS_STIM_IL10_KO_MACROPHAGE_UP	185	4	17275	82
0.01165	-4.45	GSE5455_HEALTHY_VS_TUMOR_BEARING_MOUSE_SPLEEN_MONOCYTE_DN	MSigDB lists	GSE5455_HEALTHY_VS_TUMOR_BEARING_MOUSE_SPLEEN_MONOCYTE_DN	185	4	17275	82
0.01165	-4.45	GSE27786_NKCELL_VS_NEUTROPHIL_UP	MSigDB lists	GSE27786_NKCELL_VS_NEUTROPHIL_UP	185	4	17275	82
0.01165	-4.45	GSE21063_WT_VS_NFATC1_KO_BCELL_UP	MSigDB lists	GSE21063_WT_VS_NFATC1_KO_BCELL_UP	185	4	17275	82
0.01178	-4.44	SH2	pfam domains	PF00017	100	3	17385	82
0.01186	-4.43	GSE24634_TREG_VS_TCONV_POST_DAY5_IL4_CONVERSION_DN	MSigDB lists	GSE24634_TREG_VS_TCONV_POST_DAY5_IL4_CONVERSION_DN	186	4	17275	82
0.01186	-4.43	GSE40666_WT_VS_STAT1_KO_CD8_TCELL_UP	MSigDB lists	GSE40666_WT_VS_STAT1_KO_CD8_TCELL_UP	186	4	17275	82
0.01186	-4.43	GSE5679_RARA_AGONIST_AM580_VS_AM580_AND_ROSIGLITAZONE_TREATED_DC_DN	MSigDB lists	GSE5679_RARA_AGONIST_AM580_VS_AM580_AND_ROSIGLITAZONE_TREATED_DC_DN	186	4	17275	82
0.01186	-4.43	GSE17721_LPS_VS_CPG_0.5H_BMDC_UP	MSigDB lists	GSE17721_LPS_VS_CPG_0.5H_BMDC_UP	186	4	17275	82
0.01186	-4.43	GSE40274_XBP1_VS_FOXP3_AND_XBP1_TRANSDUCED_ACTIVATED_CD4_TCELL_UP	MSigDB lists	GSE40274_XBP1_VS_FOXP3_AND_XBP1_TRANSDUCED_ACTIVATED_CD4_TCELL_UP	186	4	17275	82
0.01186	-4.43	GSE16385_MONOCYTE_VS_12H_ROSIGLITAZONE_IL4_TREATED_MACROPHAGE_DN	MSigDB lists	GSE16385_MONOCYTE_VS_12H_ROSIGLITAZONE_IL4_TREATED_MACROPHAGE_DN	186	4	17275	82
0.01186	-4.43	GSE22886_NAIVE_BCELL_VS_BM_PLASMA_CELL_DN	MSigDB lists	GSE22886_NAIVE_BCELL_VS_BM_PLASMA_CELL_DN	186	4	17275	82
0.01186	-4.43	GSE3982_MAST_CELL_VS_TH1_DN	MSigDB lists	GSE3982_MAST_CELL_VS_TH1_DN	186	4	17275	82
0.01186	-4.43	GSE37605_C57BL6_VS_NOD_FOXP3_IRES_GFP_TREG_DN	MSigDB lists	GSE37605_C57BL6_VS_NOD_FOXP3_IRES_GFP_TREG_DN	186	4	17275	82
0.01186	-4.43	GSE5589_UNSTIM_VS_180MIN_LPS_AND_IL10_STIM_MACROPHAGE_DN	MSigDB lists	GSE5589_UNSTIM_VS_180MIN_LPS_AND_IL10_STIM_MACROPHAGE_DN	186	4	17275	82
0.01186	-4.43	GSE19941_UNSTIM_VS_LPS_AND_IL10_STIM_IL10_KO_NFKBP50_KO_MACROPHAGE_DN	MSigDB lists	GSE19941_UNSTIM_VS_LPS_AND_IL10_STIM_IL10_KO_NFKBP50_KO_MACROPHAGE_DN	186	4	17275	82
0.01186	-4.43	GSE17186_NAIVE_VS_CD21LOW_TRANSITIONAL_BCELL_UP	MSigDB lists	GSE17186_NAIVE_VS_CD21LOW_TRANSITIONAL_BCELL_UP	186	4	17275	82
0.01186	-4.43	GSE3982_NKCELL_VS_TH2_DN	MSigDB lists	GSE3982_NKCELL_VS_TH2_DN	186	4	17275	82
0.01186	-4.43	GSE32164_RESTING_DIFFERENTIATED_VS_ALTERNATIVELY_ACT_M2_MACROPHAGE_UP	MSigDB lists	GSE32164_RESTING_DIFFERENTIATED_VS_ALTERNATIVELY_ACT_M2_MACROPHAGE_UP	186	4	17275	82
0.01186	-4.43	GSE11961_UNSTIM_VS_ANTI_IGM_AND_CD40_STIM_6H_FOLLICULAR_BCELL_DN	MSigDB lists	GSE11961_UNSTIM_VS_ANTI_IGM_AND_CD40_STIM_6H_FOLLICULAR_BCELL_DN	186	4	17275	82
0.01191	-4.43	-	gene3d domains	4.10.900.10	29	2	8522	49
0.01197	-4.43	SUBTIL_PROGESTIN_TARGETS	MSigDB lists	SUBTIL_PROGESTIN_TARGETS	35	2	17275	82
0.01197	-4.43	GO_NEGATIVE_REGULATION_OF_MUSCLE_TISSUE_DEVELOPMENT	MSigDB lists	GO_NEGATIVE_REGULATION_OF_MUSCLE_TISSUE_DEVELOPMENT	35	2	17275	82
0.01197	-4.43	GO_HEAD_MORPHOGENESIS	MSigDB lists	GO_HEAD_MORPHOGENESIS	35	2	17275	82
0.01197	-4.43	KEGG_ALLOGRAFT_REJECTION	MSigDB lists	KEGG_ALLOGRAFT_REJECTION	35	2	17275	82
0.01199	-4.42	ATP2B3 (ATPase plasma membrane Ca2+ transporting 3)	protein interactions	492	33	2	17456	88
0.01199	-4.42	SEMG1 (semenogelin 1)	protein interactions	6406	33	2	17456	88
0.01199	-4.42	BCL2L2 (BCL2 like 2)	protein interactions	599	33	2	17456	88
0.01205	-4.42	positive regulation of interleukin-12 production	biological process	GO:0032735	35	2	18054	86
0.01208	-4.42	GSE21670_STAT3_KO_VS_WT_CD4_TCELL_DN	MSigDB lists	GSE21670_STAT3_KO_VS_WT_CD4_TCELL_DN	187	4	17275	82
0.01208	-4.42	GSE5503_MLN_DC_VS_PLN_DC_ACTIVATED_ALLOGENIC_TCELL_DN	MSigDB lists	GSE5503_MLN_DC_VS_PLN_DC_ACTIVATED_ALLOGENIC_TCELL_DN	187	4	17275	82
0.01208	-4.42	GSE19941_IL10_KO_VS_IL10_KO_AND_NFKBP50_KO_LPS_STIM_MACROPHAGE_DN	MSigDB lists	GSE19941_IL10_KO_VS_IL10_KO_AND_NFKBP50_KO_LPS_STIM_MACROPHAGE_DN	187	4	17275	82
0.01208	-4.42	GSE26030_TH1_VS_TH17_RESTIMULATED_DAY15_POST_POLARIZATION_UP	MSigDB lists	GSE26030_TH1_VS_TH17_RESTIMULATED_DAY15_POST_POLARIZATION_UP	187	4	17275	82
0.01208	-4.42	GSE17301_IFNA2_VS_IFNA2_AND_ACD3_ACD28_STIM_CD8_TCELL_DN	MSigDB lists	GSE17301_IFNA2_VS_IFNA2_AND_ACD3_ACD28_STIM_CD8_TCELL_DN	187	4	17275	82
0.01208	-4.42	GSE21670_UNTREATED_VS_TGFB_TREATED_STAT3_KO_CD4_TCELL_DN	MSigDB lists	GSE21670_UNTREATED_VS_TGFB_TREATED_STAT3_KO_CD4_TCELL_DN	187	4	17275	82
0.01208	-4.42	GSE30962_PRIMARY_VS_SECONDARY_CHRONIC_LCMV_INF_CD8_TCELL_UP	MSigDB lists	GSE30962_PRIMARY_VS_SECONDARY_CHRONIC_LCMV_INF_CD8_TCELL_UP	187	4	17275	82
0.01208	-4.42	GSE29949_CD8_NEG_DC_SPLEEN_VS_MONOCYTE_BONE_MARROW_DN	MSigDB lists	GSE29949_CD8_NEG_DC_SPLEEN_VS_MONOCYTE_BONE_MARROW_DN	187	4	17275	82
0.01208	-4.42	GSE7460_FOXP3_MUT_VS_WT_ACT_WITH_TGFB_TCONV_UP	MSigDB lists	GSE7460_FOXP3_MUT_VS_WT_ACT_WITH_TGFB_TCONV_UP	187	4	17275	82
0.01211	-4.41	axon development	biological process	GO:0061564	400	6	18054	86
0.01218	-4.41	GO_ENZYME_BINDING	MSigDB lists	GO_ENZYME_BINDING	1684	15	17275	82
0.01226	-4.4	positive regulation of phosphorylation	biological process	GO:0042327	1067	11	18054	86
0.01229	-4.4	GSE40274_FOXP3_VS_FOXP3_AND_PBX1_TRANSDUCED_ACTIVATED_CD4_TCELL_DN	MSigDB lists	GSE40274_FOXP3_VS_FOXP3_AND_PBX1_TRANSDUCED_ACTIVATED_CD4_TCELL_DN	188	4	17275	82
0.01229	-4.4	GSE32164_ALTERNATIVELY_ACT_M2_VS_CMYC_INHIBITED_MACROPHAGE_UP	MSigDB lists	GSE32164_ALTERNATIVELY_ACT_M2_VS_CMYC_INHIBITED_MACROPHAGE_UP	188	4	17275	82
0.01229	-4.4	GSE21670_UNTREATED_VS_IL6_TREATED_CD4_TCELL_DN	MSigDB lists	GSE21670_UNTREATED_VS_IL6_TREATED_CD4_TCELL_DN	188	4	17275	82
0.01229	-4.4	GSE1925_CTRL_VS_24H_IFNG_STIM_IFNG_PRIMED_MACROPHAGE_UP	MSigDB lists	GSE1925_CTRL_VS_24H_IFNG_STIM_IFNG_PRIMED_MACROPHAGE_UP	188	4	17275	82
0.01229	-4.4	GSE29949_MICROGLIA_BRAIN_VS_CD8_POS_DC_SPLEEN_UP	MSigDB lists	GSE29949_MICROGLIA_BRAIN_VS_CD8_POS_DC_SPLEEN_UP	188	4	17275	82
0.01229	-4.4	GSE1448_CTRL_VS_ANTI_VBETA5_DP_THYMOCYTE_DN	MSigDB lists	GSE1448_CTRL_VS_ANTI_VBETA5_DP_THYMOCYTE_DN	188	4	17275	82
0.01229	-4.4	GSE41867_DAY6_VS_DAY8_LCMV_ARMSTRONG_EFFECTOR_CD8_TCELL_UP	MSigDB lists	GSE41867_DAY6_VS_DAY8_LCMV_ARMSTRONG_EFFECTOR_CD8_TCELL_UP	188	4	17275	82
0.01231	-4.4	KEGG_MELANOGENESIS	MSigDB lists	KEGG_MELANOGENESIS	101	3	17275	82
0.01231	-4.4	JAZAG_TGFB1_SIGNALING_VIA_SMAD4_UP	MSigDB lists	JAZAG_TGFB1_SIGNALING_VIA_SMAD4_UP	101	3	17275	82
0.01233	-4.4	Thyroid cancer	KEGG pathways	hsa05216	29	2	7161	42
0.01233	-4.4	Thyroid cancer	KEGG pathways	ko05216	29	2	7161	42
0.0124	-4.39	PROTEIN_KINASE_TYR	prosite domains	PS00109	94	3	12079	62
0.01244	-4.39	regulation of interferon-gamma production	biological process	GO:0032649	101	3	18054	86
0.01252	-4.38	GSE4142_NAIVE_BCELL_VS_PLASMA_CELL_DN	MSigDB lists	GSE4142_NAIVE_BCELL_VS_PLASMA_CELL_DN	189	4	17275	82
0.01252	-4.38	GSE39556_UNTREATED_VS_3H_POLYIC_INJ_MOUSE_CD8A_DC_DN	MSigDB lists	GSE39556_UNTREATED_VS_3H_POLYIC_INJ_MOUSE_CD8A_DC_DN	189	4	17275	82
0.01252	-4.38	GSE9037_WT_VS_IRAK4_KO_LPS_4H_STIM_BMDM_DN	MSigDB lists	GSE9037_WT_VS_IRAK4_KO_LPS_4H_STIM_BMDM_DN	189	4	17275	82
0.01252	-4.38	GSE24142_ADULT_VS_FETAL_EARLY_THYMIC_PROGENITOR_DN	MSigDB lists	GSE24142_ADULT_VS_FETAL_EARLY_THYMIC_PROGENITOR_DN	189	4	17275	82
0.01252	-4.38	GO_PROTEIN_AUTOPHOSPHORYLATION	MSigDB lists	GO_PROTEIN_AUTOPHOSPHORYLATION	189	4	17275	82
0.01252	-4.38	GSE43863_DAY6_EFF_VS_DAY150_MEM_TH1_CD4_TCELL_UP	MSigDB lists	GSE43863_DAY6_EFF_VS_DAY150_MEM_TH1_CD4_TCELL_UP	189	4	17275	82
0.01252	-4.38	GSE18893_TCONV_VS_TREG_2H_CULTURE_DN	MSigDB lists	GSE18893_TCONV_VS_TREG_2H_CULTURE_DN	189	4	17275	82
0.01252	-4.38	GSE24142_ADULT_VS_FETAL_DN2_THYMOCYTE_UP	MSigDB lists	GSE24142_ADULT_VS_FETAL_DN2_THYMOCYTE_UP	189	4	17275	82
0.01252	-4.38	GSE29949_CD8_POS_DC_SPLEEN_VS_DC_BRAIN_UP	MSigDB lists	GSE29949_CD8_POS_DC_SPLEEN_VS_DC_BRAIN_UP	189	4	17275	82
0.01252	-4.38	GSE17721_CTRL_VS_POLYIC_4H_BMDC_DN	MSigDB lists	GSE17721_CTRL_VS_POLYIC_4H_BMDC_DN	189	4	17275	82
0.01263	-4.37	BREDEMEYER_RAG_SIGNALING_VIA_ATM_NOT_VIA_NFKB_DN	MSigDB lists	BREDEMEYER_RAG_SIGNALING_VIA_ATM_NOT_VIA_NFKB_DN	36	2	17275	82
0.01263	-4.37	HOFFMANN_PRE_BI_TO_LARGE_PRE_BII_LYMPHOCYTE_UP	MSigDB lists	HOFFMANN_PRE_BI_TO_LARGE_PRE_BII_LYMPHOCYTE_UP	36	2	17275	82
0.01263	-4.37	GO_AP_TYPE_MEMBRANE_COAT_ADAPTOR_COMPLEX	MSigDB lists	GO_AP_TYPE_MEMBRANE_COAT_ADAPTOR_COMPLEX	36	2	17275	82
0.01264	-4.37	GO_ODONTOGENESIS	MSigDB lists	GO_ODONTOGENESIS	102	3	17275	82
0.0127	-4.37	APBB2 (amyloid beta precursor protein binding family B member 2)	protein interactions	323	34	2	17456	88
0.01272	-4.36	positive regulation of interleukin-10 production	biological process	GO:0032733	36	2	18054	86
0.01274	-4.36	GSE26727_WT_VS_KLF2_KO_LPS_STIM_MACROPHAGE_UP	MSigDB lists	GSE26727_WT_VS_KLF2_KO_LPS_STIM_MACROPHAGE_UP	190	4	17275	82
0.01274	-4.36	GSE17721_CTRL_VS_CPG_0.5H_BMDC_UP	MSigDB lists	GSE17721_CTRL_VS_CPG_0.5H_BMDC_UP	190	4	17275	82
0.01274	-4.36	GSE20366_EX_VIVO_VS_HOMEOSTATIC_CONVERSION_TREG_UP	MSigDB lists	GSE20366_EX_VIVO_VS_HOMEOSTATIC_CONVERSION_TREG_UP	190	4	17275	82
0.01274	-4.36	GSE9650_EXHAUSTED_VS_MEMORY_CD8_TCELL_DN	MSigDB lists	GSE9650_EXHAUSTED_VS_MEMORY_CD8_TCELL_DN	190	4	17275	82
0.01279	-4.36	Inflammatory Response Pathway	WikiPathways	WP453	33	2	5311	28
0.01297	-4.35	GSE24726_WT_VS_E2_2_KO_PDC_DAY6_POST_DELETION_DN	MSigDB lists	GSE24726_WT_VS_E2_2_KO_PDC_DAY6_POST_DELETION_DN	191	4	17275	82
0.01297	-4.35	GSE41978_WT_VS_ID2_KO_AND_BIM_KO_KLRG1_LOW_EFFECTOR_CD8_TCELL_DN	MSigDB lists	GSE41978_WT_VS_ID2_KO_AND_BIM_KO_KLRG1_LOW_EFFECTOR_CD8_TCELL_DN	191	4	17275	82
0.01297	-4.35	GSE18893_TCONV_VS_TREG_24H_CULTURE_DN	MSigDB lists	GSE18893_TCONV_VS_TREG_24H_CULTURE_DN	191	4	17275	82
0.01297	-4.35	GSE7831_UNSTIM_VS_CPG_STIM_PDC_4H_UP	MSigDB lists	GSE7831_UNSTIM_VS_CPG_STIM_PDC_4H_UP	191	4	17275	82
0.01297	-4.35	CEBP_C	MSigDB lists	CEBP_C	191	4	17275	82
0.01297	-4.35	GSE28783_CTRL_ANTI_MIR_VS_UNTREATED_ATHEROSCLEROSIS_MACROPHAGE_DN	MSigDB lists	GSE28783_CTRL_ANTI_MIR_VS_UNTREATED_ATHEROSCLEROSIS_MACROPHAGE_DN	191	4	17275	82
0.01297	-4.35	GSE39820_CTRL_VS_IL1B_IL6_IL23A_CD4_TCELL_UP	MSigDB lists	GSE39820_CTRL_VS_IL1B_IL6_IL23A_CD4_TCELL_UP	191	4	17275	82
0.01297	-4.35	GSE11961_MEMORY_BCELL_DAY7_VS_PLASMA_CELL_DAY7_DN	MSigDB lists	GSE11961_MEMORY_BCELL_DAY7_VS_PLASMA_CELL_DAY7_DN	191	4	17275	82
0.01297	-4.35	GSE23502_BM_VS_COLON_TUMOR_MYELOID_DERIVED_SUPPRESSOR_CELL_UP	MSigDB lists	GSE23502_BM_VS_COLON_TUMOR_MYELOID_DERIVED_SUPPRESSOR_CELL_UP	191	4	17275	82
0.01297	-4.34	GO_REGULATION_OF_MYELOID_LEUKOCYTE_DIFFERENTIATION	MSigDB lists	GO_REGULATION_OF_MYELOID_LEUKOCYTE_DIFFERENTIATION	103	3	17275	82
0.01299	-4.34	breast-carcinoma-HER-positive_carcinoma	COSMIC cancer mutations	breast-carcinoma-HER-positive_carcinoma	2045	17	17255	81
0.01299	-4.34	HER-positive_carcinoma	COSMIC cancer mutations	HER-positive_carcinoma	2045	17	17255	81
0.01315	-4.33	protein autophosphorylation	biological process	GO:0046777	191	4	18054	86
0.0132	-4.33	GSE7764_NKCELL_VS_SPLENOCYTE_DN	MSigDB lists	GSE7764_NKCELL_VS_SPLENOCYTE_DN	192	4	17275	82
0.0132	-4.33	GSE5589_LPS_VS_LPS_AND_IL6_STIM_IL6_KO_MACROPHAGE_45MIN_UP	MSigDB lists	GSE5589_LPS_VS_LPS_AND_IL6_STIM_IL6_KO_MACROPHAGE_45MIN_UP	192	4	17275	82
0.0132	-4.33	GO_DNA_RECOMBINATION	MSigDB lists	GO_DNA_RECOMBINATION	192	4	17275	82
0.0132	-4.33	GSE26669_CD4_VS_CD8_TCELL_IN_MLR_UP	MSigDB lists	GSE26669_CD4_VS_CD8_TCELL_IN_MLR_UP	192	4	17275	82
0.0132	-4.33	GSE24814_STAT5_KO_VS_WT_PRE_BCELL_DN	MSigDB lists	GSE24814_STAT5_KO_VS_WT_PRE_BCELL_DN	192	4	17275	82
0.0132	-4.33	GO_ANTERIOR_POSTERIOR_PATTERN_SPECIFICATION	MSigDB lists	GO_ANTERIOR_POSTERIOR_PATTERN_SPECIFICATION	192	4	17275	82
0.0132	-4.33	GOLDRATH_EFF_VS_MEMORY_CD8_TCELL_DN	MSigDB lists	GOLDRATH_EFF_VS_MEMORY_CD8_TCELL_DN	192	4	17275	82
0.01331	-4.32	GO_REGULATION_OF_MUSCLE_HYPERTROPHY	MSigDB lists	GO_REGULATION_OF_MUSCLE_HYPERTROPHY	37	2	17275	82
0.01331	-4.32	GO_B_CELL_PROLIFERATION	MSigDB lists	GO_B_CELL_PROLIFERATION	37	2	17275	82
0.01331	-4.32	REACTOME_SIGNALING_BY_EGFR_IN_CANCER	MSigDB lists	REACTOME_SIGNALING_BY_EGFR_IN_CANCER	104	3	17275	82
0.01336	-4.32	Progressive trimming of alpha-1,2-linked mannose residues from Man9/8/7GlcNAc2 to produce Man5GlcNAc2	REACTOME pathways	R-HSA-964827	3	1	10287	46
0.01341	-4.31	head morphogenesis	biological process	GO:0060323	37	2	18054	86
0.01342	-4.31	HOOK1 (hook microtubule tethering protein 1)	protein interactions	51361	35	2	17456	88
0.01342	-4.31	CYTH2 (cytohesin 2)	protein interactions	9266	35	2	17456	88
0.01343	-4.31	GSE24634_TEFF_VS_TCONV_DAY10_IN_CULTURE_DN	MSigDB lists	GSE24634_TEFF_VS_TCONV_DAY10_IN_CULTURE_DN	193	4	17275	82
0.01343	-4.31	GSE19401_UNSTIM_VS_RETINOIC_ACID_AND_PAM2CSK4_STIM_FOLLICULAR_DC_DN	MSigDB lists	GSE19401_UNSTIM_VS_RETINOIC_ACID_AND_PAM2CSK4_STIM_FOLLICULAR_DC_DN	193	4	17275	82
0.01343	-4.31	GSE41978_WT_VS_ID2_KO_KLRG1_LOW_EFFECTOR_CD8_TCELL_DN	MSigDB lists	GSE41978_WT_VS_ID2_KO_KLRG1_LOW_EFFECTOR_CD8_TCELL_DN	193	4	17275	82
0.01343	-4.31	GSE360_CTRL_VS_L_MAJOR_DC_DN	MSigDB lists	GSE360_CTRL_VS_L_MAJOR_DC_DN	193	4	17275	82
0.01343	-4.31	CAIRO_HEPATOBLASTOMA_UP	MSigDB lists	CAIRO_HEPATOBLASTOMA_UP	193	4	17275	82
0.0136	-4.3	GO_KINASE_ACTIVITY	MSigDB lists	GO_KINASE_ACTIVITY	802	9	17275	82
0.01361	-4.3	positive regulation of nucleobase-containing compound metabolic process	biological process	GO:0045935	1857	16	18054	86
0.01364	-4.29	response to stimulus	biological process	GO:0050896	8044	49	18054	86
0.01366	-4.29	chr11q23	MSigDB lists	chr11q23	105	3	17275	82
0.01366	-4.29	SENESE_HDAC2_TARGETS_UP	MSigDB lists	SENESE_HDAC2_TARGETS_UP	105	3	17275	82
0.01366	-4.29	GSE38304_MYC_NEG_VS_POS_GC_BCELL_UP	MSigDB lists	GSE38304_MYC_NEG_VS_POS_GC_BCELL_UP	194	4	17275	82
0.01366	-4.29	GO_SULFUR_COMPOUND_BIOSYNTHETIC_PROCESS	MSigDB lists	GO_SULFUR_COMPOUND_BIOSYNTHETIC_PROCESS	194	4	17275	82
0.01376	-4.29	renal_cell_carcinoma	COSMIC cancer mutations	renal_cell_carcinoma	4581	31	17255	81
0.01376	-4.29	kidney-carcinoma-renal_cell_carcinoma	COSMIC cancer mutations	kidney-carcinoma-renal_cell_carcinoma	4581	31	17255	81
0.0139	-4.28	GSE39556_CD8A_DC_VS_NK_CELL_UP	MSigDB lists	GSE39556_CD8A_DC_VS_NK_CELL_UP	195	4	17275	82
0.01401	-4.27	Kinase-like_dom_sf	interpro domains	IPR011009	522	7	18616	91
0.01401	-4.27	GO_CYTOSKELETON_DEPENDENT_CYTOKINESIS	MSigDB lists	GO_CYTOSKELETON_DEPENDENT_CYTOKINESIS	38	2	17275	82
0.01401	-4.27	HAHTOLA_SEZARY_SYNDROM_DN	MSigDB lists	HAHTOLA_SEZARY_SYNDROM_DN	38	2	17275	82
0.01401	-4.27	GO_PEPTIDYL_TYROSINE_AUTOPHOSPHORYLATION	MSigDB lists	GO_PEPTIDYL_TYROSINE_AUTOPHOSPHORYLATION	38	2	17275	82
0.01401	-4.27	GO_POSITIVE_REGULATION_OF_CALCIUM_MEDIATED_SIGNALING	MSigDB lists	GO_POSITIVE_REGULATION_OF_CALCIUM_MEDIATED_SIGNALING	38	2	17275	82
0.01408	-4.26	HIT	pfam domains	PF01230	3	1	17385	82
0.01408	-4.26	Calcipressin	pfam domains	PF04847	3	1	17385	82
0.01408	-4.26	Noelin-1	pfam domains	PF12308	3	1	17385	82
0.01408	-4.26	KRAP_IP3R_bind	pfam domains	PF14722	3	1	17385	82
0.01408	-4.26	TraB	pfam domains	PF01963	3	1	17385	82
0.01408	-4.26	UPA_2	pfam domains	PF17809	3	1	17385	82
0.01411	-4.26	positive regulation of epithelial cell apoptotic process	biological process	GO:1904037	38	2	18054	86
0.01411	-4.26	protein kinase B signaling	biological process	GO:0043491	38	2	18054	86
0.01414	-4.26	GRUETZMANN_PANCREATIC_CANCER_DN	MSigDB lists	GRUETZMANN_PANCREATIC_CANCER_DN	196	4	17275	82
0.01416	-4.26	interleukin-6 receptor complex	cellular component	GO:0005896	3	1	18985	90
0.01416	-4.26	alphav-beta3 integrin-PKCalpha complex	cellular component	GO:0035866	3	1	18985	90
0.01416	-4.26	growth cone lamellipodium	cellular component	GO:1990761	3	1	18985	90
0.01422	-4.25	negative regulation of fibroblast growth factor production	biological process	GO:0090272	3	1	18054	86
0.01422	-4.25	olefin metabolic process	biological process	GO:1900673	3	1	18054	86
0.01422	-4.25	negative regulation of thrombin-activated receptor signaling pathway	biological process	GO:0070495	3	1	18054	86
0.01422	-4.25	regulation of thrombin-activated receptor signaling pathway	biological process	GO:0070494	3	1	18054	86
0.01422	-4.25	ureteric bud formation	biological process	GO:0060676	3	1	18054	86
0.01422	-4.25	myeloid dendritic cell chemotaxis	biological process	GO:0002408	3	1	18054	86
0.01422	-4.25	positive regulation of receptor-mediated endocytosis involved in cholesterol transport	biological process	GO:1905602	3	1	18054	86
0.01422	-4.25	embryonic genitalia morphogenesis	biological process	GO:0030538	3	1	18054	86
0.01422	-4.25	purine deoxyribonucleotide biosynthetic process	biological process	GO:0009153	3	1	18054	86
0.01422	-4.25	membrane raft polarization	biological process	GO:0001766	3	1	18054	86
0.01422	-4.25	embryonic hindgut morphogenesis	biological process	GO:0048619	3	1	18054	86
0.01422	-4.25	regulation of T cell costimulation	biological process	GO:2000523	3	1	18054	86
0.01422	-4.25	cellular detoxification of nitrogen compound	biological process	GO:0070458	3	1	18054	86
0.01422	-4.25	regulation of immunological synapse formation	biological process	GO:2000520	3	1	18054	86
0.01422	-4.25	establishment of blood-nerve barrier	biological process	GO:0008065	3	1	18054	86
0.01422	-4.25	rhombomere 3 development	biological process	GO:0021569	3	1	18054	86
0.01422	-4.25	positive regulation of extracellular matrix constituent secretion	biological process	GO:0003331	3	1	18054	86
0.01422	-4.25	receptor-mediated endocytosis involved in cholesterol transport	biological process	GO:0090118	3	1	18054	86
0.01422	-4.25	regulation of dendritic cell dendrite assembly	biological process	GO:2000547	3	1	18054	86
0.01422	-4.25	regulation of estrogen receptor binding	biological process	GO:0071898	3	1	18054	86
0.01422	-4.25	positive regulation of low-density lipoprotein particle clearance	biological process	GO:1905581	3	1	18054	86
0.01422	-4.25	Golgi apparatus mannose trimming	biological process	GO:1904381	3	1	18054	86
0.01422	-4.25	neural plate anterior/posterior regionalization	biological process	GO:0021999	3	1	18054	86
0.01422	-4.25	corticosteroid hormone secretion	biological process	GO:0035930	3	1	18054	86
0.01422	-4.25	positive regulation of osteoclast proliferation	biological process	GO:0090290	3	1	18054	86
0.01422	-4.25	canonical Wnt signaling pathway involved in negative regulation of apoptotic process	biological process	GO:0044336	3	1	18054	86
0.01422	-4.25	dADP metabolic process	biological process	GO:0046056	3	1	18054	86
0.01422	-4.25	negative regulation of estrogen receptor binding	biological process	GO:0071899	3	1	18054	86
0.01422	-4.25	regulation of dense core granule biogenesis	biological process	GO:2000705	3	1	18054	86
0.01422	-4.25	UDP-N-acetylgalactosamine metabolic process	biological process	GO:0019276	3	1	18054	86
0.01428	-4.25	pancreas-carcinoid-endocrine_tumour	COSMIC cancer mutations	pancreas-carcinoid-endocrine_tumour	7396	45	17255	81
0.01433	-4.25	Alpha 6 Beta 4 signaling pathway	WikiPathways	WP244	35	2	5311	28
0.01434	-4.24	cellular developmental process	biological process	GO:0048869	3769	27	18054	86
0.01436	-4.24	MODULE_456	MSigDB lists	MODULE_456	107	3	17275	82
0.01436	-4.24	REACTOME_SIGNALING_BY_FGFR	MSigDB lists	REACTOME_SIGNALING_BY_FGFR	107	3	17275	82
0.01451	-4.23	regulation of muscle adaptation	biological process	GO:0043502	107	3	18054	86
0.01456	-4.23	positive regulation of apoptotic process	biological process	GO:0043065	671	8	18054	86
0.01459	-4.23	TraB_fam	interpro domains	IPR002816	3	1	18616	91
0.01459	-4.23	TFSII	interpro domains	IPR006289	3	1	18616	91
0.01459	-4.23	Calcipressin	interpro domains	IPR006931	3	1	18616	91
0.01459	-4.23	PIM1/2/3	interpro domains	IPR017348	3	1	18616	91
0.01459	-4.23	ITPR-bd	interpro domains	IPR029325	3	1	18616	91
0.01459	-4.23	Ankyrin_UPA	interpro domains	IPR040745	3	1	18616	91
0.01459	-4.23	Noelin_dom	interpro domains	IPR022082	3	1	18616	91
0.01459	-4.23	Protein_kinase_C_a/b/g	interpro domains	IPR014375	3	1	18616	91
0.01459	-4.23	Fe65	interpro domains	IPR039576	3	1	18616	91
0.01459	-4.23	Histidine_triad_HIT	interpro domains	IPR001310	3	1	18616	91
0.01459	-4.23	PGP-like_dom2	interpro domains	IPR023198	3	1	18616	91
0.01459	-4.23	Teashirt_fam	interpro domains	IPR027008	3	1	18616	91
0.01472	-4.22	FARMER_BREAST_CANCER_CLUSTER_1	MSigDB lists	FARMER_BREAST_CANCER_CLUSTER_1	39	2	17275	82
0.01472	-4.22	ACAACCT_MIR453	MSigDB lists	ACAACCT_MIR453	39	2	17275	82
0.01472	-4.22	GO_SCAVENGER_RECEPTOR_ACTIVITY	MSigDB lists	GO_SCAVENGER_RECEPTOR_ACTIVITY	39	2	17275	82
0.01472	-4.22	KORKOLA_SEMINOMA_UP	MSigDB lists	KORKOLA_SEMINOMA_UP	39	2	17275	82
0.01472	-4.22	GO_REGULATION_OF_PHOSPHATIDYLINOSITOL_3_KINASE_ACTIVITY	MSigDB lists	GO_REGULATION_OF_PHOSPHATIDYLINOSITOL_3_KINASE_ACTIVITY	39	2	17275	82
0.01472	-4.22	GO_REGULATION_OF_PHOSPHOLIPASE_C_ACTIVITY	MSigDB lists	GO_REGULATION_OF_PHOSPHOLIPASE_C_ACTIVITY	39	2	17275	82
0.01472	-4.22	KAMMINGA_SENESCENCE	MSigDB lists	KAMMINGA_SENESCENCE	39	2	17275	82
0.01472	-4.22	GCM_SIRT2	MSigDB lists	GCM_SIRT2	39	2	17275	82
0.01482	-4.21	human chr14q32.2	chromosome location	human chr14q32.2	48	2	26169	101
0.01483	-4.21	CD4-positive, alpha-beta T cell activation	biological process	GO:0035710	39	2	18054	86
0.01484	-4.21	oncostatin-M receptor activity	molecular function	GO:0004924	3	1	17306	86
0.01484	-4.21	glucuronylgalactosylproteoglycan 4-beta-N-acetylgalactosaminyltransferase activity	molecular function	GO:0047237	3	1	17306	86
0.01484	-4.21	calcium-dependent protein serine/threonine phosphatase regulator activity	molecular function	GO:0008597	3	1	17306	86
0.01493	-4.2	CLSTN1 (calsyntenin 1)	protein interactions	22883	37	2	17456	88
0.01505	-4.2	HPR (haptoglobin-related protein)	protein interactions	3250	3	1	17456	88
0.01505	-4.2	Prkcg (protein kinase C, gamma)	protein interactions	24681	3	1	17456	88
0.01505	-4.2	Rb1cc1 (RB1-inducible coiled-coil 1)	protein interactions	12421	3	1	17456	88
0.01505	-4.2	LSMEM1 (leucine rich single-pass membrane protein 1)	protein interactions	286006	3	1	17456	88
0.01505	-4.2	AVPR1B (arginine vasopressin receptor 1B)	protein interactions	553	3	1	17456	88
0.01505	-4.2	YPR174C (hypothetical protein)	protein interactions	856304	3	1	17456	88
0.01505	-4.2	GOLGA6L2 (golgin A6 family like 2)	protein interactions	283685	3	1	17456	88
0.01505	-4.2	NSUN6 (NOP2/Sun RNA methyltransferase 6)	protein interactions	221078	3	1	17456	88
0.01505	-4.2	AVPR1A (arginine vasopressin receptor 1A)	protein interactions	552	3	1	17456	88
0.01505	-4.2	Kpna1 (karyopherin (importin) alpha 1)	protein interactions	16646	3	1	17456	88
0.01505	-4.2	GSTT2 (glutathione S-transferase theta 2 (gene/pseudogene))	protein interactions	2953	3	1	17456	88
0.01505	-4.2	PSD4 (pleckstrin and Sec7 domain containing 4)	protein interactions	23550	3	1	17456	88
0.01505	-4.2	LSMEM2 (leucine rich single-pass membrane protein 2)	protein interactions	132228	3	1	17456	88
0.01505	-4.2	Grm5 (glutamate metabotropic receptor 5)	protein interactions	24418	3	1	17456	88
0.01505	-4.2	Cenpi (centromere protein I)	protein interactions	102920	3	1	17456	88
0.0151	-4.19	GO_RESPONSE_TO_EXTERNAL_STIMULUS	MSigDB lists	GO_RESPONSE_TO_EXTERNAL_STIMULUS	1727	15	17275	82
0.01512	-4.19	KRAP_IP3R_bind	smart domains	SM01257	3	1	9476	48
0.01512	-4.19	CAIRO_HEPATOBLASTOMA_CLASSES_DN	MSigDB lists	CAIRO_HEPATOBLASTOMA_CLASSES_DN	200	4	17275	82
0.01514	-4.19	SH2	smart domains	SM00252	103	3	9476	48
0.01528	-4.18	peptidase activator activity	molecular function	GO:0016504	38	2	17306	86
0.01537	-4.18	YAMAZAKI_TCEB3_TARGETS_DN	MSigDB lists	YAMAZAKI_TCEB3_TARGETS_DN	201	4	17275	82
0.01541	-4.17	cell morphogenesis involved in neuron differentiation	biological process	GO:0048667	422	6	18054	86
0.01542	-4.17	GO_REGULATION_OF_CELL_DIFFERENTIATION	MSigDB lists	GO_REGULATION_OF_CELL_DIFFERENTIATION	1414	13	17275	82
0.01545	-4.17	GO_CYSTEINE_TYPE_ENDOPEPTIDASE_REGULATOR_ACTIVITY_INVOLVED_IN_APOPTOTIC_PROCESS	MSigDB lists	GO_CYSTEINE_TYPE_ENDOPEPTIDASE_REGULATOR_ACTIVITY_INVOLVED_IN_APOPTOTIC_PROCESS	40	2	17275	82
0.01545	-4.17	ZHAN_MULTIPLE_MYELOMA_DN	MSigDB lists	ZHAN_MULTIPLE_MYELOMA_DN	40	2	17275	82
0.01546	-4.17	EPPERT_HSC_R	MSigDB lists	EPPERT_HSC_R	110	3	17275	82
0.01546	-4.17	cell morphogenesis involved in differentiation	biological process	GO:0000904	547	7	18054	86
0.01551	-4.17	plasma membrane	cellular component	GO:0005886	5298	35	18985	90
0.01553	-4.16	positive regulation of programmed cell death	biological process	GO:0043068	679	8	18054	86
0.01562	-4.16	myeloid leukocyte differentiation	biological process	GO:0002573	110	3	18054	86
0.01563	-4.16	MIKKELSEN_NPC_HCP_WITH_H3K4ME3_AND_H3K27ME3	MSigDB lists	MIKKELSEN_NPC_HCP_WITH_H3K4ME3_AND_H3K27ME3	202	4	17275	82
0.01564	-4.16	DAZAP2 (DAZ associated protein 2)	protein interactions	9802	104	3	17456	88
0.01572	-4.15	Deactivation of the beta-catenin transactivating complex	REACTOME pathways	R-HSA-3769402	43	2	10287	46
0.01574	-4.15	GO_ORGAN_MORPHOGENESIS	MSigDB lists	GO_ORGAN_MORPHOGENESIS	822	9	17275	82
0.01584	-4.15	GO_PROTEIN_SECRETION	MSigDB lists	GO_PROTEIN_SECRETION	111	3	17275	82
0.01595	-4.14	GO_POSITIVE_REGULATION_OF_TRANSCRIPTION_FROM_RNA_POLYMERASE_II_PROMOTER	MSigDB lists	GO_POSITIVE_REGULATION_OF_TRANSCRIPTION_FROM_RNA_POLYMERASE_II_PROMOTER	967	10	17275	82
0.01604	-4.13	VAV1 (vav guanine nucleotide exchange factor 1)	protein interactions	7409	105	3	17456	88
0.01619	-4.12	COWLING_MYCN_TARGETS	MSigDB lists	COWLING_MYCN_TARGETS	41	2	17275	82
0.01619	-4.12	MCGARVEY_SILENCED_BY_METHYLATION_IN_COLON_CANCER	MSigDB lists	MCGARVEY_SILENCED_BY_METHYLATION_IN_COLON_CANCER	41	2	17275	82
0.01619	-4.12	REACTOME_PLC_BETA_MEDIATED_EVENTS	MSigDB lists	REACTOME_PLC_BETA_MEDIATED_EVENTS	41	2	17275	82
0.01619	-4.12	GO_PROSTATE_GLAND_DEVELOPMENT	MSigDB lists	GO_PROSTATE_GLAND_DEVELOPMENT	41	2	17275	82
0.01619	-4.12	GO_REGULATION_OF_RELEASE_OF_CYTOCHROME_C_FROM_MITOCHONDRIA	MSigDB lists	GO_REGULATION_OF_RELEASE_OF_CYTOCHROME_C_FROM_MITOCHONDRIA	41	2	17275	82
0.01619	-4.12	GO_IMMUNOGLOBULIN_PRODUCTION	MSigDB lists	GO_IMMUNOGLOBULIN_PRODUCTION	41	2	17275	82
0.01619	-4.12	GO_CALCIUM_ION_IMPORT_INTO_CYTOSOL	MSigDB lists	GO_CALCIUM_ION_IMPORT_INTO_CYTOSOL	41	2	17275	82
0.01631	-4.12	regulation of extracellular matrix organization	biological process	GO:1903053	41	2	18054	86
0.01631	-4.12	prostate gland development	biological process	GO:0030850	41	2	18054	86
0.01634	-4.11	SH2	interpro domains	IPR000980	109	3	18616	91
0.01641	-4.11	Th1 and Th2 cell differentiation	KEGG pathways	hsa04658	92	3	7161	42
0.01641	-4.11	Th1 and Th2 cell differentiation	KEGG pathways	ko04658	92	3	7161	42
0.0165	-4.1	APLP2 (amyloid beta precursor like protein 2)	protein interactions	334	39	2	17456	88
0.01654	-4.1	Immune System	REACTOME pathways	R-HSA-168256	2101	16	10287	46
0.0166	-4.1	ACEVEDO_LIVER_CANCER_WITH_H3K9ME3_UP	MSigDB lists	ACEVEDO_LIVER_CANCER_WITH_H3K9ME3_UP	113	3	17275	82
0.01671	-4.09	Signaling by SCF-KIT	REACTOME pathways	R-HSA-1433557	337	5	10287	46
0.01695	-4.08	GO_NEGATIVE_REGULATION_OF_LEUKOCYTE_APOPTOTIC_PROCESS	MSigDB lists	GO_NEGATIVE_REGULATION_OF_LEUKOCYTE_APOPTOTIC_PROCESS	42	2	17275	82
0.01695	-4.08	GO_BETA_CATENIN_TCF_COMPLEX_ASSEMBLY	MSigDB lists	GO_BETA_CATENIN_TCF_COMPLEX_ASSEMBLY	42	2	17275	82
0.01695	-4.08	RIZ_ERYTHROID_DIFFERENTIATION_12HR	MSigDB lists	RIZ_ERYTHROID_DIFFERENTIATION_12HR	42	2	17275	82
0.01695	-4.08	HALLMARK_WNT_BETA_CATENIN_SIGNALING	MSigDB lists	HALLMARK_WNT_BETA_CATENIN_SIGNALING	42	2	17275	82
0.01695	-4.08	GO_HISTONE_H4_ACETYLATION	MSigDB lists	GO_HISTONE_H4_ACETYLATION	42	2	17275	82
0.017	-4.07	KEGG_LEUKOCYTE_TRANSENDOTHELIAL_MIGRATION	MSigDB lists	KEGG_LEUKOCYTE_TRANSENDOTHELIAL_MIGRATION	114	3	17275	82
0.01707	-4.07	B cell proliferation	biological process	GO:0042100	42	2	18054	86
0.01707	-4.07	positive regulation of cardiac muscle hypertrophy	biological process	GO:0010613	42	2	18054	86
0.01712	-4.07	Activation of PKC Through G Protein-Coupled Receptor	SMPDB pathways	SMP0000749	4	1	1394	6
0.01714	-4.07	Non-integrin membrane-ECM interactions	REACTOME pathways	R-HSA-3000171	45	2	10287	46
0.01715	-4.07	-	gene3d domains	1.10.150.240	3	1	8522	49
0.01725	-4.06	human chr11q12.2	chromosome location	human chr11q12.2	52	2	26169	101
0.01729	-4.06	KHDRBS1 (KH RNA binding domain containing, signal transduction associated 1)	protein interactions	10657	196	4	17456	88
0.01731	-4.06	MAPK8IP1 (mitogen-activated protein kinase 8 interacting protein 1)	protein interactions	9479	40	2	17456	88
0.01731	-4.06	ENKD1 (enkurin domain containing 1)	protein interactions	84080	40	2	17456	88
0.01731	-4.06	SDF2L1 (stromal cell derived factor 2 like 1)	protein interactions	23753	40	2	17456	88
0.01737	-4.05	clathrin-coated vesicle membrane	cellular component	GO:0030665	115	3	18985	90
0.01749	-4.05	COLDREN_GEFITINIB_RESISTANCE_DN	MSigDB lists	COLDREN_GEFITINIB_RESISTANCE_DN	209	4	17275	82
0.01752	-4.04	SH2	prosite domains	PS50001	107	3	12079	62
0.01756	-4.04	SH2_dom_sf	interpro domains	IPR036860	112	3	18616	91
0.01762	-4.04	Wnt Signaling Pathway and Pluripotency	WikiPathways	WP399	106	3	5311	28
0.01765	-4.04	GO_TAXIS	MSigDB lists	GO_TAXIS	437	6	17275	82
0.01765	-4.04	GO_INFLAMMATORY_RESPONSE	MSigDB lists	GO_INFLAMMATORY_RESPONSE	437	6	17275	82
0.01772	-4.03	HALLMARK_APICAL_SURFACE	MSigDB lists	HALLMARK_APICAL_SURFACE	43	2	17275	82
0.01772	-4.03	MCCLUNG_DELTA_FOSB_TARGETS_2WK	MSigDB lists	MCCLUNG_DELTA_FOSB_TARGETS_2WK	43	2	17275	82
0.01772	-4.03	GALLUZZI_PERMEABILIZE_MITOCHONDRIA	MSigDB lists	GALLUZZI_PERMEABILIZE_MITOCHONDRIA	43	2	17275	82
0.01772	-4.03	GO_BODY_MORPHOGENESIS	MSigDB lists	GO_BODY_MORPHOGENESIS	43	2	17275	82
0.01777	-4.03	Activation of AKT2	REACTOME pathways	R-HSA-165158	4	1	10287	46
0.01777	-4.03	Activation of CaMK IV	REACTOME pathways	R-HSA-442745	4	1	10287	46
0.01785	-4.03	positive regulation of calcium-mediated signaling	biological process	GO:0050850	43	2	18054	86
0.01785	-4.03	positive regulation of muscle hypertrophy	biological process	GO:0014742	43	2	18054	86
0.01785	-4.03	positive regulation of phospholipase C activity	biological process	GO:0010863	43	2	18054	86
0.01805	-4.01	MORF_BCL2	MSigDB lists	MORF_BCL2	211	4	17275	82
0.01814	-4.01	PPP3CC (protein phosphatase 3 catalytic subunit gamma)	protein interactions	5533	41	2	17456	88
0.01814	-4.01	ITK (IL2 inducible T cell kinase)	protein interactions	3702	41	2	17456	88
0.01814	-4.01	PPP3R1 (protein phosphatase 3 regulatory subunit B, alpha)	protein interactions	5534	41	2	17456	88
0.01819	-4.01	ONDER_CDH1_TARGETS_2_DN	MSigDB lists	ONDER_CDH1_TARGETS_2_DN	440	6	17275	82
0.01819	-4.01	PIP3 activates AKT signaling	REACTOME pathways	R-HSA-1257604	125	3	10287	46
0.0182	-4.01	REACTOME_SIGNALING_BY_PDGF	MSigDB lists	REACTOME_SIGNALING_BY_PDGF	117	3	17275	82
0.01829	-4	DNA recombination	biological process	GO:0006310	211	4	18054	86
0.01831	-4	KEGG_PATHWAYS_IN_CANCER	MSigDB lists	KEGG_PATHWAYS_IN_CANCER	321	5	17275	82
0.01839	-4	regulation of myeloid leukocyte differentiation	biological process	GO:0002761	117	3	18054	86
0.01851	-3.99	GO_REGULATION_OF_INTERLEUKIN_10_PRODUCTION	MSigDB lists	GO_REGULATION_OF_INTERLEUKIN_10_PRODUCTION	44	2	17275	82
0.01851	-3.99	SCHAEFFER_SOX9_TARGETS_IN_PROSTATE_DEVELOPMENT_DN	MSigDB lists	SCHAEFFER_SOX9_TARGETS_IN_PROSTATE_DEVELOPMENT_DN	44	2	17275	82
0.01851	-3.99	GO_NON_MEMBRANE_SPANNING_PROTEIN_TYROSINE_KINASE_ACTIVITY	MSigDB lists	GO_NON_MEMBRANE_SPANNING_PROTEIN_TYROSINE_KINASE_ACTIVITY	44	2	17275	82
0.01851	-3.99	PARK_HSC_MARKERS	MSigDB lists	PARK_HSC_MARKERS	44	2	17275	82
0.01855	-3.99	GO_IMMUNE_EFFECTOR_PROCESS	MSigDB lists	GO_IMMUNE_EFFECTOR_PROCESS	442	6	17275	82
0.01861	-3.98	PLC beta mediated events	REACTOME pathways	R-HSA-112043	47	2	10287	46
0.01861	-3.98	IWANAGA_CARCINOGENESIS_BY_KRAS_DN	MSigDB lists	IWANAGA_CARCINOGENESIS_BY_KRAS_DN	118	3	17275	82
0.0187	-3.98	Signalling by NGF	REACTOME pathways	R-HSA-166520	477	6	10287	46
0.01874	-3.98	YEATS	pfam domains	PF03366	4	1	17385	82
0.01874	-3.98	AbLIM_anchor	pfam domains	PF16182	4	1	17385	82
0.01874	-3.98	NT-C2	pfam domains	PF10358	4	1	17385	82
0.01874	-3.98	DUF1908	pfam domains	PF08926	4	1	17385	82
0.01874	-3.98	Lep_receptor_Ig	pfam domains	PF06328	4	1	17385	82
0.01876	-3.98	positive regulation of phosphorus metabolic process	biological process	GO:0010562	1136	11	18054	86
0.01876	-3.98	positive regulation of phosphate metabolic process	biological process	GO:0045937	1136	11	18054	86
0.01883	-3.97	ciliary neurotrophic factor receptor complex	cellular component	GO:0070110	4	1	18985	90
0.01883	-3.97	elastic fiber	cellular component	GO:0071953	4	1	18985	90
0.01883	-3.97	growth cone filopodium	cellular component	GO:1990812	4	1	18985	90
0.01892	-3.97	UDP-glucuronate metabolic process	biological process	GO:0046398	4	1	18054	86
0.01892	-3.97	desmosome assembly	biological process	GO:0002159	4	1	18054	86
0.01892	-3.97	prostatic bud formation	biological process	GO:0060513	4	1	18054	86
0.01892	-3.97	negative regulation of receptor recycling	biological process	GO:0001920	4	1	18054	86
0.01892	-3.97	membrane raft distribution	biological process	GO:0031580	4	1	18054	86
0.01892	-3.97	regulation of T cell anergy	biological process	GO:0002667	4	1	18054	86
0.01892	-3.97	formation of radial glial scaffolds	biological process	GO:0021943	4	1	18054	86
0.01892	-3.97	regulation of cytokine activity	biological process	GO:0060300	4	1	18054	86
0.01892	-3.97	hematopoietic stem cell migration	biological process	GO:0035701	4	1	18054	86
0.01892	-3.97	lymphocyte migration into lymphoid organs	biological process	GO:0097021	4	1	18054	86
0.01892	-3.97	odontoblast differentiation	biological process	GO:0071895	4	1	18054	86
0.01892	-3.97	nitrobenzene metabolic process	biological process	GO:0018916	4	1	18054	86
0.01892	-3.97	chemokine (C-C motif) ligand 21 signaling pathway	biological process	GO:0038116	4	1	18054	86
0.01892	-3.97	cellular response to cobalt ion	biological process	GO:0071279	4	1	18054	86
0.01892	-3.97	striatal medium spiny neuron differentiation	biological process	GO:0021773	4	1	18054	86
0.01892	-3.97	leukemia inhibitory factor signaling pathway	biological process	GO:0048861	4	1	18054	86
0.01892	-3.97	purine deoxyribonucleoside diphosphate metabolic process	biological process	GO:0009182	4	1	18054	86
0.01892	-3.97	deoxyribonucleoside diphosphate biosynthetic process	biological process	GO:0009189	4	1	18054	86
0.01892	-3.97	negative regulation of extracellular matrix constituent secretion	biological process	GO:0003332	4	1	18054	86
0.01892	-3.97	epoxide metabolic process	biological process	GO:0097176	4	1	18054	86
0.01892	-3.97	neural plate regionalization	biological process	GO:0060897	4	1	18054	86
0.01892	-3.97	oncostatin-M-mediated signaling pathway	biological process	GO:0038165	4	1	18054	86
0.01892	-3.97	regulation of lymphocyte anergy	biological process	GO:0002911	4	1	18054	86
0.01892	-3.97	reticulophagy	biological process	GO:0061709	4	1	18054	86
0.01892	-3.97	interleukin-12 production	biological process	GO:0032615	4	1	18054	86
0.01892	-3.97	apoptotic process involved in blood vessel morphogenesis	biological process	GO:1902262	4	1	18054	86
0.01903	-3.96	CDPCR1_01	MSigDB lists	CDPCR1_01	119	3	17275	82
0.01903	-3.96	positive regulation of cellular protein metabolic process	biological process	GO:0032270	1605	14	18054	86
0.01911	-3.96	GARY_CD5_TARGETS_UP	MSigDB lists	GARY_CD5_TARGETS_UP	445	6	17275	82
0.01916	-3.96	anterior/posterior pattern specification	biological process	GO:0009952	214	4	18054	86
0.01919	-3.95	HP1SITEFACTOR_Q6	MSigDB lists	HP1SITEFACTOR_Q6	215	4	17275	82
0.0193	-3.95	SCHAEFFER_PROSTATE_DEVELOPMENT_48HR_UP	MSigDB lists	SCHAEFFER_PROSTATE_DEVELOPMENT_48HR_UP	446	6	17275	82
0.01931	-3.95	KEGG_INTESTINAL_IMMUNE_NETWORK_FOR_IGA_PRODUCTION	MSigDB lists	KEGG_INTESTINAL_IMMUNE_NETWORK_FOR_IGA_PRODUCTION	45	2	17275	82
0.01931	-3.95	CRGAARNNNNCGA_UNKNOWN	MSigDB lists	CRGAARNNNNCGA_UNKNOWN	45	2	17275	82
0.01931	-3.95	ZHAN_MULTIPLE_MYELOMA_CD1_VS_CD2_DN	MSigDB lists	ZHAN_MULTIPLE_MYELOMA_CD1_VS_CD2_DN	45	2	17275	82
0.01931	-3.95	BREDEMEYER_RAG_SIGNALING_VIA_ATM_NOT_VIA_NFKB_UP	MSigDB lists	BREDEMEYER_RAG_SIGNALING_VIA_ATM_NOT_VIA_NFKB_UP	45	2	17275	82
0.01931	-3.95	ENGELMANN_CANCER_PROGENITORS_UP	MSigDB lists	ENGELMANN_CANCER_PROGENITORS_UP	45	2	17275	82
0.01932	-3.95	regulation of protein transport	biological process	GO:0051223	707	8	18054	86
0.01936	-3.94	PI3K/AKT activation	REACTOME pathways	R-HSA-198203	128	3	10287	46
0.01936	-3.94	GAB1 signalosome	REACTOME pathways	R-HSA-180292	128	3	10287	46
0.01937	-3.94	G-protein mediated events	REACTOME pathways	R-HSA-112040	48	2	10287	46
0.0194	-3.94	regulation of metabolic process	biological process	GO:0019222	7152	44	18054	86
0.01941	-3.94	YEATS	interpro domains	IPR005033	4	1	18616	91
0.01941	-3.94	MAST_pre-PK_dom_sf	interpro domains	IPR023142	4	1	18616	91
0.01941	-3.94	MAST	interpro domains	IPR037711	4	1	18616	91
0.01941	-3.94	NT-C2	interpro domains	IPR019448	4	1	18616	91
0.01941	-3.94	TF_IIS-typ	interpro domains	IPR035100	4	1	18616	91
0.01941	-3.94	YEAST_sf	interpro domains	IPR038704	4	1	18616	91
0.01941	-3.94	IgC2-like_lig-bd	interpro domains	IPR010457	4	1	18616	91
0.01941	-3.94	Stathmin_CS	interpro domains	IPR030514	4	1	18616	91
0.01941	-3.94	MA_Ser/Thr_Kinase_dom	interpro domains	IPR015022	4	1	18616	91
0.01941	-3.94	AbLIM_anchor	interpro domains	IPR032402	4	1	18616	91
0.01945	-3.94	body morphogenesis	biological process	GO:0010171	45	2	18054	86
0.01945	-3.94	mitochondrial transport	biological process	GO:0006839	215	4	18054	86
0.01945	-3.94	regulation of cysteine-type endopeptidase activity involved in apoptotic process	biological process	GO:0043281	215	4	18054	86
0.01945	-3.94	MULLIGHAN_NPM1_MUTATED_SIGNATURE_1_DN	MSigDB lists	MULLIGHAN_NPM1_MUTATED_SIGNATURE_1_DN	120	3	17275	82
0.01949	-3.94	GRAESSMANN_APOPTOSIS_BY_SERUM_DEPRIVATION_DN	MSigDB lists	GRAESSMANN_APOPTOSIS_BY_SERUM_DEPRIVATION_DN	216	4	17275	82
0.01964	-3.93	Allograft rejection	KEGG pathways	ko05330	37	2	7161	42
0.01964	-3.93	Allograft rejection	KEGG pathways	hsa05330	37	2	7161	42
0.01965	-3.93	odontogenesis	biological process	GO:0042476	120	3	18054	86
0.01971	-3.93	phosphorus metabolic process	biological process	GO:0006793	2104	17	18054	86
0.01973	-3.93	glucuronosyl-N-acetylgalactosaminyl-proteoglycan 4-beta-N-acetylgalactosaminyltransferase activity	molecular function	GO:0047238	4	1	17306	86
0.01973	-3.93	lipoteichoic acid binding	molecular function	GO:0070891	4	1	17306	86
0.0198	-3.92	Downstream signal transduction	REACTOME pathways	R-HSA-186763	352	5	10287	46
0.01985	-3.92	PJA2 (praja ring finger ubiquitin ligase 2)	protein interactions	9867	43	2	17456	88
0.01988	-3.92	REACTOME_SIGNALING_BY_FGFR_IN_DISEASE	MSigDB lists	REACTOME_SIGNALING_BY_FGFR_IN_DISEASE	121	3	17275	82
0.01988	-3.92	MORF_FLT1	MSigDB lists	MORF_FLT1	121	3	17275	82
0.01997	-3.91	Cytokine-cytokine receptor interaction	KEGG pathways	ko04060	270	5	7161	42
0.01997	-3.91	Cytokine-cytokine receptor interaction	KEGG pathways	hsa04060	270	5	7161	42
0.01999	-3.91	membrane protein complex	cellular component	GO:0098796	1151	11	18985	90
0.02001	-3.91	AFF3 (AF4/FMR2 family member 3)	protein interactions	3899	4	1	17456	88
0.02001	-3.91	C6orf58 (chromosome 6 open reading frame 58)	protein interactions	352999	4	1	17456	88
0.02001	-3.91	Grb2 (growth factor receptor bound protein 2)	protein interactions	14784	4	1	17456	88
0.02001	-3.91	Pick1 (protein interacting with PRKCA 1)	protein interactions	84591	4	1	17456	88
0.02001	-3.91	DLX3 (distal-less homeobox 3)	protein interactions	1747	4	1	17456	88
0.02001	-3.91	FAM160A1 (family with sequence similarity 160 member A1)	protein interactions	729830	4	1	17456	88
0.02001	-3.91	UHMK1 (U2AF homology motif kinase 1)	protein interactions	127933	4	1	17456	88
0.02001	-3.91	TSHZ1 (teashirt zinc finger homeobox 1)	protein interactions	10194	4	1	17456	88
0.02001	-3.91	CDR2L (cerebellar degeneration related protein 2 like)	protein interactions	30850	4	1	17456	88
0.02001	-3.91	TSHZ2 (teashirt zinc finger homeobox 2)	protein interactions	128553	4	1	17456	88
0.02001	-3.91	SCN1B (sodium voltage-gated channel beta subunit 1)	protein interactions	6324	4	1	17456	88
0.02001	-3.91	FGD4 (FYVE, RhoGEF and PH domain containing 4)	protein interactions	121512	4	1	17456	88
0.02001	-3.91	FLT3LG (fms related tyrosine kinase 3 ligand)	protein interactions	2323	4	1	17456	88
0.02001	-3.91	Rab14 (RAB14, member RAS oncogene family)	protein interactions	68365	4	1	17456	88
0.02008	-3.91	MORF_FDXR	MSigDB lists	MORF_FDXR	218	4	17275	82
0.02009	-3.91	positive regulation of cell-substrate adhesion	biological process	GO:0010811	121	3	18054	86
0.02013	-3.91	FIGUEROA_AML_METHYLATION_CLUSTER_5_DN	MSigDB lists	FIGUEROA_AML_METHYLATION_CLUSTER_5_DN	46	2	17275	82
0.02013	-3.91	GO_CLATHRIN_COAT	MSigDB lists	GO_CLATHRIN_COAT	46	2	17275	82
0.02013	-3.91	SASAI_RESISTANCE_TO_NEOPLASTIC_TRANSFROMATION	MSigDB lists	SASAI_RESISTANCE_TO_NEOPLASTIC_TRANSFROMATION	46	2	17275	82
0.02013	-3.91	GO_REGULATION_OF_IMMUNOGLOBULIN_PRODUCTION	MSigDB lists	GO_REGULATION_OF_IMMUNOGLOBULIN_PRODUCTION	46	2	17275	82
0.02013	-3.91	GO_POSITIVE_REGULATION_OF_GLIOGENESIS	MSigDB lists	GO_POSITIVE_REGULATION_OF_GLIOGENESIS	46	2	17275	82
0.02013	-3.91	PID_A6B1_A6B4_INTEGRIN_PATHWAY	MSigDB lists	PID_A6B1_A6B4_INTEGRIN_PATHWAY	46	2	17275	82
0.02017	-3.9	coreceptor activity	molecular function	GO:0015026	44	2	17306	86
0.02019	-3.9	integral component of membrane	cellular component	GO:0016021	5198	34	18985	90
0.02027	-3.9	Common Pathways Underlying Drug Addiction	WikiPathways	WP2636	42	2	5311	28
0.02027	-3.9	regulation of phospholipase C activity	biological process	GO:1900274	46	2	18054	86
0.02027	-3.9	regulation of acute inflammatory response	biological process	GO:0002673	46	2	18054	86
0.02031	-3.9	GO_ADAPTIVE_IMMUNE_RESPONSE_BASED_ON_SOMATIC_RECOMBINATION_OF_IMMUNE_RECEPTORS_BUILT_FROM_IMMUNOGLOBULIN_SUPERFAMILY_DOMAINS	MSigDB lists	GO_ADAPTIVE_IMMUNE_RESPONSE_BASED_ON_SOMATIC_RECOMBINATION_OF_IMMUNE_RECEPTORS_BUILT_FROM_IMMUNOGLOBULIN_SUPERFAMILY_DOMAINS	122	3	17275	82
0.02038	-3.89	YEATS	prosite domains	PS51037	4	1	12079	62
0.02038	-3.89	C2_NT	prosite domains	PS51840	4	1	12079	62
0.02038	-3.89	STATHMIN_1	prosite domains	PS00563	4	1	12079	62
0.02038	-3.89	STATHMIN_2	prosite domains	PS01041	4	1	12079	62
0.02057	-3.88	Role of LAT2/NTAL/LAB on calcium mobilization	REACTOME pathways	R-HSA-2730905	131	3	10287	46
0.02059	-3.88	skin-ear-malignant_melanoma	COSMIC cancer mutations	skin-ear-malignant_melanoma	124	3	17255	81
0.02066	-3.88	Wnt signaling	KEGG pathways	M00677	38	2	7161	42
0.02066	-3.88	Wnt signaling	KEGG pathways	hsa_M00677	38	2	7161	42
0.02068	-3.88	DAP12 signaling	REACTOME pathways	R-HSA-2424491	356	5	10287	46
0.02069	-3.88	EVI1_04	MSigDB lists	EVI1_04	220	4	17275	82
0.02071	-3.88	HMG_box	pfam domains	PF00505	47	2	17385	82
0.02076	-3.87	neurogenesis	biological process	GO:0022008	1623	14	18054	86
0.02095	-3.87	RYTTCCTG_ETS2_B	MSigDB lists	RYTTCCTG_ETS2_B	1010	10	17275	82
0.02096	-3.87	GO_POSITIVE_REGULATION_OF_MYELOID_LEUKOCYTE_DIFFERENTIATION	MSigDB lists	GO_POSITIVE_REGULATION_OF_MYELOID_LEUKOCYTE_DIFFERENTIATION	47	2	17275	82
0.02096	-3.87	VANTVEER_BREAST_CANCER_POOR_PROGNOSIS	MSigDB lists	VANTVEER_BREAST_CANCER_POOR_PROGNOSIS	47	2	17275	82
0.02096	-3.87	GO_REGULATION_OF_INTERLEUKIN_2_PRODUCTION	MSigDB lists	GO_REGULATION_OF_INTERLEUKIN_2_PRODUCTION	47	2	17275	82
0.02096	-3.87	GO_REGULATION_OF_LIPID_KINASE_ACTIVITY	MSigDB lists	GO_REGULATION_OF_LIPID_KINASE_ACTIVITY	47	2	17275	82
0.02099	-3.86	DELYS_THYROID_CANCER_DN	MSigDB lists	DELYS_THYROID_CANCER_DN	221	4	17275	82
0.02101	-3.86	Melanogenesis	KEGG pathways	hsa04916	101	3	7161	42
0.02101	-3.86	Melanogenesis	KEGG pathways	ko04916	101	3	7161	42
0.0211	-3.86	negative regulation of leukocyte apoptotic process	biological process	GO:2000107	47	2	18054	86
0.0212	-3.85	pancreas-carcinoma	COSMIC cancer mutations	pancreas-carcinoma	15111	77	17255	81
0.02126	-3.85	MATSUDA_NATURAL_KILLER_DIFFERENTIATION	MSigDB lists	MATSUDA_NATURAL_KILLER_DIFFERENTIATION	456	6	17275	82
0.0213	-3.85	FOXO4_01	MSigDB lists	FOXO4_01	222	4	17275	82
0.02135	-3.85	STATHMIN	prints domains	PR00345	4	1	4648	25
0.02136	-3.85	DNA Damage Response (only ATM dependent)	WikiPathways	WP710	114	3	5311	28
0.02137	-3.85	Ion Channel and Phorbal Esters Signaling Pathway	SMPDB pathways	SMP0090032	5	1	1394	6
0.02141	-3.84	regulation of gliogenesis	biological process	GO:0014013	124	3	18054	86
0.02156	-3.84	Chagas disease (American trypanosomiasis)	KEGG pathways	hsa05142	102	3	7161	42
0.02156	-3.84	Chagas disease (American trypanosomiasis)	KEGG pathways	ko05142	102	3	7161	42
0.02162	-3.83	TMEM214 (transmembrane protein 214)	protein interactions	54867	45	2	17456	88
0.02162	-3.83	EPOR (erythropoietin receptor)	protein interactions	2057	45	2	17456	88
0.02164	-3.83	ELVIDGE_HYPOXIA_BY_DMOG_UP	MSigDB lists	ELVIDGE_HYPOXIA_BY_DMOG_UP	125	3	17275	82
0.02174	-3.83	central_nervous_system-brain-primitive_neuroectodermal_tumour-medulloblastoma	COSMIC cancer mutations	central_nervous_system-brain-primitive_neuroectodermal_tumour-medulloblastoma	7347	44	17255	81
0.02183	-3.82	cell periphery	cellular component	GO:0071944	5419	35	18985	90
0.02193	-3.82	tumor necrosis factor receptor superfamily binding	molecular function	GO:0032813	46	2	17306	86
0.02193	-3.82	non-membrane spanning protein tyrosine kinase activity	molecular function	GO:0004715	46	2	17306	86
0.02193	-3.82	ELF1_Q6	MSigDB lists	ELF1_Q6	224	4	17275	82
0.02195	-3.82	regulation of release of cytochrome c from mitochondria	biological process	GO:0090199	48	2	18054	86
0.02195	-3.82	face development	biological process	GO:0060324	48	2	18054	86
0.02203	-3.82	chondroitin biosynthesis	BIOCYC pathways	META_PWY-6566	5	1	902	4
0.0221	-3.81	GAL_LEUKEMIC_STEM_CELL_UP	MSigDB lists	GAL_LEUKEMIC_STEM_CELL_UP	126	3	17275	82
0.0221	-3.81	GSE7459_UNTREATED_VS_IL6_TREATED_ACT_CD4_TCELL_UP	MSigDB lists	GSE7459_UNTREATED_VS_IL6_TREATED_ACT_CD4_TCELL_UP	126	3	17275	82
0.02216	-3.81	N-glycan trimming and elongation in the cis-Golgi	REACTOME pathways	R-HSA-964739	5	1	10287	46
0.02216	-3.81	Disinhibition of SNARE formation	REACTOME pathways	R-HSA-114516	5	1	10287	46
0.02216	-3.81	CaMK IV-mediated phosphorylation of CREB	REACTOME pathways	R-HSA-111932	5	1	10287	46
0.02225	-3.81	GO_TRANSCRIPTIONAL_ACTIVATOR_ACTIVITY_RNA_POLYMERASE_II_CORE_PROMOTER_PROXIMAL_REGION_SEQUENCE_SPECIFIC_BINDING	MSigDB lists	GO_TRANSCRIPTIONAL_ACTIVATOR_ACTIVITY_RNA_POLYMERASE_II_CORE_PROMOTER_PROXIMAL_REGION_SEQUENCE_SPECIFIC_BINDING	225	4	17275	82
0.02238	-3.8	positive regulation of protein phosphorylation	biological process	GO:0001934	1016	10	18054	86
0.0224	-3.8	positive regulation of cell death	biological process	GO:0010942	727	8	18054	86
0.02253	-3.79	BMP7 (bone morphogenetic protein 7)	protein interactions	655	46	2	17456	88
0.02253	-3.79	IQCF1 (IQ motif containing F1)	protein interactions	132141	46	2	17456	88
0.02253	-3.79	Signaling by EGFR	REACTOME pathways	R-HSA-177929	364	5	10287	46
0.02264	-3.79	peptidase regulator activity	molecular function	GO:0061134	216	4	17306	86
0.02266	-3.79	GO_FACE_DEVELOPMENT	MSigDB lists	GO_FACE_DEVELOPMENT	49	2	17275	82
0.02281	-3.78	-	gene3d domains	2.60.40.1970	4	1	8522	49
0.02281	-3.78	-	gene3d domains	1.20.1480.20	4	1	8522	49
0.0229	-3.78	FOXO1_02	MSigDB lists	FOXO1_02	227	4	17275	82
0.02294	-3.78	human chr3q13.32	chromosome location	human chr3q13.32	6	1	26169	101
0.02312	-3.77	Clathrin-mediated endocytosis	REACTOME pathways	R-HSA-8856828	137	3	10287	46
0.02324	-3.76	REACTOME_IMMUNE_SYSTEM	MSigDB lists	REACTOME_IMMUNE_SYSTEM	879	9	17275	82
0.02329	-3.76	Pkinase	pfam domains	PF00069	344	5	17385	82
0.02334	-3.76	positive regulation of intracellular signal transduction	biological process	GO:1902533	1023	10	18054	86
0.02336	-3.76	HAD_2	pfam domains	PF13419	5	1	17385	82
0.02336	-3.76	Stathmin	pfam domains	PF00836	5	1	17385	82
0.02345	-3.75	PLD1 (phospholipase D1)	protein interactions	5337	47	2	17456	88
0.02347	-3.75	IL12-mediated signaling events	Pathway Interaction DB	il12_2pathway	61	3	2226	23
0.02348	-3.75	condensed chromosome inner kinetochore	cellular component	GO:0000939	5	1	18985	90
0.02348	-3.75	FHF complex	cellular component	GO:0070695	5	1	18985	90
0.02351	-3.75	ZHENG_FOXP3_TARGETS_DN	MSigDB lists	ZHENG_FOXP3_TARGETS_DN	5	1	17275	82
0.02351	-3.75	TRACEY_RESISTANCE_TO_IFNA2_UP	MSigDB lists	TRACEY_RESISTANCE_TO_IFNA2_UP	5	1	17275	82
0.02351	-3.75	WANG_RESPONSE_TO_PACLITAXEL_VIA_MAPK8_DN	MSigDB lists	WANG_RESPONSE_TO_PACLITAXEL_VIA_MAPK8_DN	5	1	17275	82
0.02351	-3.75	CALVET_IRINOTECAN_SENSITIVE_VS_RESISTANT_UP	MSigDB lists	CALVET_IRINOTECAN_SENSITIVE_VS_RESISTANT_UP	5	1	17275	82
0.02351	-3.75	KAPOSI_LIVER_CANCER_MET_DN	MSigDB lists	KAPOSI_LIVER_CANCER_MET_DN	5	1	17275	82
0.02353	-3.75	KEGG_AUTOIMMUNE_THYROID_DISEASE	MSigDB lists	KEGG_AUTOIMMUNE_THYROID_DISEASE	50	2	17275	82
0.02353	-3.75	LUI_THYROID_CANCER_CLUSTER_1	MSigDB lists	LUI_THYROID_CANCER_CLUSTER_1	50	2	17275	82
0.02353	-3.75	KRIEG_HYPOXIA_VIA_KDM3A	MSigDB lists	KRIEG_HYPOXIA_VIA_KDM3A	50	2	17275	82
0.02359	-3.75	positive regulation of extracellular matrix assembly	biological process	GO:1901203	5	1	18054	86
0.02359	-3.75	negative regulation of interleukin-4 production	biological process	GO:0032713	5	1	18054	86
0.02359	-3.75	myeloid leukocyte cytokine production	biological process	GO:0061082	5	1	18054	86
0.02359	-3.75	positive regulation of intracellular cholesterol transport	biological process	GO:0032385	5	1	18054	86
0.02359	-3.75	negative regulation of mitochondrial membrane permeability involved in apoptotic process	biological process	GO:1902109	5	1	18054	86
0.02359	-3.75	cardiac muscle cell apoptotic process	biological process	GO:0010659	5	1	18054	86
0.02359	-3.75	steroid hormone secretion	biological process	GO:0035929	5	1	18054	86
0.02359	-3.75	mitochondrial protein catabolic process	biological process	GO:0035694	5	1	18054	86
0.02359	-3.75	positive regulation of intracellular lipid transport	biological process	GO:0032379	5	1	18054	86
0.02359	-3.75	positive regulation of adenylate cyclase-activating G protein-coupled receptor signaling pathway	biological process	GO:0106071	5	1	18054	86
0.02359	-3.75	striated muscle cell apoptotic process	biological process	GO:0010658	5	1	18054	86
0.02359	-3.75	mature conventional dendritic cell differentiation	biological process	GO:0097029	5	1	18054	86
0.02359	-3.75	detoxification of nitrogen compound	biological process	GO:0051410	5	1	18054	86
0.02359	-3.75	protein localization to paranode region of axon	biological process	GO:0002175	5	1	18054	86
0.02359	-3.75	eye pigmentation	biological process	GO:0048069	5	1	18054	86
0.02359	-3.75	positive regulation of intracellular sterol transport	biological process	GO:0032382	5	1	18054	86
0.02359	-3.75	ADP biosynthetic process	biological process	GO:0006172	5	1	18054	86
0.02359	-3.75	fibroblast activation	biological process	GO:0072537	5	1	18054	86
0.02359	-3.75	lipid export from cell	biological process	GO:0140353	5	1	18054	86
0.02359	-3.75	regulatory T cell differentiation	biological process	GO:0045066	5	1	18054	86
0.02359	-3.75	regulation of osteoclast proliferation	biological process	GO:0090289	5	1	18054	86
0.02359	-3.75	immunoglobulin secretion	biological process	GO:0048305	5	1	18054	86
0.02359	-3.75	membrane raft localization	biological process	GO:0051665	5	1	18054	86
0.02359	-3.75	negative regulation of guanyl-nucleotide exchange factor activity	biological process	GO:1905098	5	1	18054	86
0.02359	-3.75	COP9 signalosome assembly	biological process	GO:0010387	5	1	18054	86
0.0237	-3.74	positive regulation of epithelial to mesenchymal transition	biological process	GO:0010718	50	2	18054	86
0.0237	-3.74	mesenchyme morphogenesis	biological process	GO:0072132	50	2	18054	86
0.02375	-3.74	breast-carcinoma-ductal_carcinoma	COSMIC cancer mutations	breast-carcinoma-ductal_carcinoma	15144	77	17255	81
0.02381	-3.74	biliary_tract-bile_duct-carcinoma-adenocarcinoma	COSMIC cancer mutations	biliary_tract-bile_duct-carcinoma-adenocarcinoma	15442	78	17255	81
0.02381	-3.74	bile_duct	COSMIC cancer mutations	bile_duct	15442	78	17255	81
0.02386	-3.74	GO_REGULATION_OF_APOPTOTIC_SIGNALING_PATHWAY	MSigDB lists	GO_REGULATION_OF_APOPTOTIC_SIGNALING_PATHWAY	344	5	17275	82
0.02389	-3.73	IRF1_01	MSigDB lists	IRF1_01	230	4	17275	82
0.02389	-3.73	HOSHIDA_LIVER_CANCER_SUBCLASS_S1	MSigDB lists	HOSHIDA_LIVER_CANCER_SUBCLASS_S1	230	4	17275	82
0.02407	-3.73	regulation of peptide transport	biological process	GO:0090087	737	8	18054	86
0.02421	-3.72	L-lactate_DH	interpro domains	IPR011304	5	1	18616	91
0.02421	-3.72	GST_mu	interpro domains	IPR003081	5	1	18616	91
0.02421	-3.72	Stathmin_fam	interpro domains	IPR000956	5	1	18616	91
0.02421	-3.72	L-lactate_DH_AS	interpro domains	IPR018177	5	1	18616	91
0.02421	-3.72	BEX	interpro domains	IPR007623	5	1	18616	91
0.02421	-3.72	HAD_2	interpro domains	IPR041492	5	1	18616	91
0.02421	-3.72	HIT-like	interpro domains	IPR011146	5	1	18616	91
0.02421	-3.72	Histidine_triad_CS	interpro domains	IPR019808	5	1	18616	91
0.02421	-3.72	Stathmin_sf	interpro domains	IPR036002	5	1	18616	91
0.02421	-3.72	mitochondrial membrane organization	biological process	GO:0007006	130	3	18054	86
0.02422	-3.72	SP1_Q4_01	MSigDB lists	SP1_Q4_01	231	4	17275	82
0.02423	-3.72	DAP12 interactions	REACTOME pathways	R-HSA-2172127	371	5	10287	46
0.02439	-3.71	DOK1 (docking protein 1)	protein interactions	1796	48	2	17456	88
0.02442	-3.71	GO_CYTOSOLIC_CALCIUM_ION_TRANSPORT	MSigDB lists	GO_CYTOSOLIC_CALCIUM_ION_TRANSPORT	51	2	17275	82
0.02442	-3.71	BERNARD_PPAPDC1B_TARGETS_DN	MSigDB lists	BERNARD_PPAPDC1B_TARGETS_DN	51	2	17275	82
0.02442	-3.71	GO_REGULATION_OF_INTERLEUKIN_12_PRODUCTION	MSigDB lists	GO_REGULATION_OF_INTERLEUKIN_12_PRODUCTION	51	2	17275	82
0.02442	-3.71	GO_POSITIVE_REGULATION_OF_ALPHA_BETA_T_CELL_ACTIVATION	MSigDB lists	GO_POSITIVE_REGULATION_OF_ALPHA_BETA_T_CELL_ACTIVATION	51	2	17275	82
0.02442	-3.71	MORF_THRA	MSigDB lists	MORF_THRA	51	2	17275	82
0.02442	-3.71	VANTVEER_BREAST_CANCER_METASTASIS_UP	MSigDB lists	VANTVEER_BREAST_CANCER_METASTASIS_UP	51	2	17275	82
0.02444	-3.71	GSE10147_IL3_VS_IL3_AND_HIVP17_STIM_PDC_DN	MSigDB lists	GSE10147_IL3_VS_IL3_AND_HIVP17_STIM_PDC_DN	131	3	17275	82
0.02444	-3.71	GO_POSITIVE_REGULATION_OF_STRESS_ACTIVATED_PROTEIN_KINASE_SIGNALING_CASCADE	MSigDB lists	GO_POSITIVE_REGULATION_OF_STRESS_ACTIVATED_PROTEIN_KINASE_SIGNALING_CASCADE	131	3	17275	82
0.02444	-3.71	GSE25677_R848_VS_MPL_AND_R848_STIM_BCELL_UP	MSigDB lists	GSE25677_R848_VS_MPL_AND_R848_STIM_BCELL_UP	131	3	17275	82
0.02448	-3.71	Fc epsilon receptor (FCERI) signaling	REACTOME pathways	R-HSA-2454202	372	5	10287	46
0.02459	-3.71	positive regulation of cell-matrix adhesion	biological process	GO:0001954	51	2	18054	86
0.0246	-3.7	L-lactate dehydrogenase activity	molecular function	GO:0004459	5	1	17306	86
0.0246	-3.7	estrogen receptor activity	molecular function	GO:0030284	5	1	17306	86
0.0246	-3.7	N-acetyllactosamine synthase activity	molecular function	GO:0003945	5	1	17306	86
0.0246	-3.7	troponin I binding	molecular function	GO:0031013	5	1	17306	86
0.0246	-3.7	neuregulin binding	molecular function	GO:0038132	5	1	17306	86
0.0246	-3.7	ciliary neurotrophic factor receptor activity	molecular function	GO:0004897	5	1	17306	86
0.0246	-3.7	ciliary neurotrophic factor receptor binding	molecular function	GO:0005127	5	1	17306	86
0.0246	-3.7	AP-1 adaptor complex binding	molecular function	GO:0035650	5	1	17306	86
0.02473	-3.7	human chr22q12.2	chromosome location	human chr22q12.2	63	2	26169	101
0.0249	-3.69	MODULE_69	MSigDB lists	MODULE_69	473	6	17275	82
0.02496	-3.69	BNC1 (basonuclin 1)	protein interactions	646	5	1	17456	88
0.02496	-3.69	Kpna2 (karyopherin (importin) alpha 2)	protein interactions	16647	5	1	17456	88
0.02496	-3.69	CD163 (CD163 molecule)	protein interactions	9332	5	1	17456	88
0.02496	-3.69	Nos1 (nitric oxide synthase 1)	protein interactions	24598	5	1	17456	88
0.02496	-3.69	CTF1 (cardiotrophin 1)	protein interactions	1489	5	1	17456	88
0.02496	-3.69	ORF35 (ORF35;ORF37)	protein interactions	4961512	5	1	17456	88
0.02496	-3.69	CLSTN3 (calsyntenin 3)	protein interactions	9746	5	1	17456	88
0.02496	-3.69	GABRR2 (gamma-aminobutyric acid type A receptor rho2 subunit)	protein interactions	2570	5	1	17456	88
0.02496	-3.69	K2 (K2)	protein interactions	4961449	5	1	17456	88
0.02496	-3.69	Lmo4 (LIM domain only 4)	protein interactions	16911	5	1	17456	88
0.02496	-3.69	ENPEP (glutamyl aminopeptidase)	protein interactions	2028	5	1	17456	88
0.02496	-3.69	NOG (noggin)	protein interactions	9241	5	1	17456	88
0.02496	-3.69	ZNF821 (zinc finger protein 821)	protein interactions	55565	5	1	17456	88
0.02496	-3.69	TNNC2 (troponin C2, fast skeletal type)	protein interactions	7125	5	1	17456	88
0.02496	-3.69	FN3K (fructosamine 3 kinase)	protein interactions	64122	5	1	17456	88
0.02496	-3.69	SCN2A (sodium voltage-gated channel alpha subunit 2)	protein interactions	6326	5	1	17456	88
0.02496	-3.69	RESF1 (retroelement silencing factor 1)	protein interactions	55196	5	1	17456	88
0.02509	-3.69	-	gene3d domains	3.30.505.10	110	3	8522	49
0.02532	-3.68	REACTOME_PHOSPHOLIPASE_C_MEDIATED_CASCADE	MSigDB lists	REACTOME_PHOSPHOLIPASE_C_MEDIATED_CASCADE	52	2	17275	82
0.02532	-3.68	GO_PROTEIN_TYROSINE_KINASE_BINDING	MSigDB lists	GO_PROTEIN_TYROSINE_KINASE_BINDING	52	2	17275	82
0.02532	-3.68	KEGG_ENDOMETRIAL_CANCER	MSigDB lists	KEGG_ENDOMETRIAL_CANCER	52	2	17275	82
0.02532	-3.68	GO_INTRINSIC_COMPONENT_OF_GOLGI_MEMBRANE	MSigDB lists	GO_INTRINSIC_COMPONENT_OF_GOLGI_MEMBRANE	52	2	17275	82
0.02532	-3.68	GO_SH3_SH2_ADAPTOR_ACTIVITY	MSigDB lists	GO_SH3_SH2_ADAPTOR_ACTIVITY	52	2	17275	82
0.02532	-3.68	GO_POSITIVE_REGULATION_OF_PHOSPHOLIPASE_ACTIVITY	MSigDB lists	GO_POSITIVE_REGULATION_OF_PHOSPHOLIPASE_ACTIVITY	52	2	17275	82
0.02535	-3.68	IGHG1 (immunoglobulin heavy constant gamma 1 (G1m marker))	protein interactions	3500	49	2	17456	88
0.02537	-3.67	neuron projection morphogenesis	biological process	GO:0048812	473	6	18054	86
0.02541	-3.67	CLAT_ADAPTOR_M_1	prosite domains	PS00990	5	1	12079	62
0.02541	-3.67	STATHMIN_3	prosite domains	PS51663	5	1	12079	62
0.02541	-3.67	L_LDH	prosite domains	PS00064	5	1	12079	62
0.02541	-3.67	HIT_1	prosite domains	PS00892	5	1	12079	62
0.02541	-3.67	HIT_2	prosite domains	PS51084	5	1	12079	62
0.02541	-3.67	CTTTAAR_UNKNOWN	MSigDB lists	CTTTAAR_UNKNOWN	893	9	17275	82
0.02542	-3.67	REACTOME_NGF_SIGNALLING_VIA_TRKA_FROM_THE_PLASMA_MEMBRANE	MSigDB lists	REACTOME_NGF_SIGNALLING_VIA_TRKA_FROM_THE_PLASMA_MEMBRANE	133	3	17275	82
0.02549	-3.67	Signaling by PDGF	REACTOME pathways	R-HSA-186797	376	5	10287	46
0.02549	-3.67	regulation of interleukin-10 production	biological process	GO:0032653	52	2	18054	86
0.02558	-3.67	SCHAEFFER_PROSTATE_DEVELOPMENT_6HR_DN	MSigDB lists	SCHAEFFER_PROSTATE_DEVELOPMENT_6HR_DN	476	6	17275	82
0.02559	-3.67	Phospholipase C Signaling Pathway	SMPDB pathways	SMP0063783	6	1	1394	6
0.02561	-3.66	regulation of cellular metabolic process	biological process	GO:0031323	6256	39	18054	86
0.02588	-3.65	regulation of primary metabolic process	biological process	GO:0080090	6062	38	18054	86
0.02604	-3.65	Differentiation Pathway	WikiPathways	WP2848	48	2	5311	28
0.02612	-3.65	HMG_BOX_2	prosite domains	PS50118	49	2	12079	62
0.02623	-3.64	PID_NFAT_3PATHWAY	MSigDB lists	PID_NFAT_3PATHWAY	53	2	17275	82
0.02623	-3.64	GO_CYSTEINE_TYPE_ENDOPEPTIDASE_INHIBITOR_ACTIVITY	MSigDB lists	GO_CYSTEINE_TYPE_ENDOPEPTIDASE_INHIBITOR_ACTIVITY	53	2	17275	82
0.02623	-3.64	BOYLAN_MULTIPLE_MYELOMA_C_DN	MSigDB lists	BOYLAN_MULTIPLE_MYELOMA_C_DN	53	2	17275	82
0.02623	-3.64	BURTON_ADIPOGENESIS_11	MSigDB lists	BURTON_ADIPOGENESIS_11	53	2	17275	82
0.02623	-3.64	GO_EXECUTION_PHASE_OF_APOPTOSIS	MSigDB lists	GO_EXECUTION_PHASE_OF_APOPTOSIS	53	2	17275	82
0.02623	-3.64	SCHAEFFER_PROSTATE_DEVELOPMENT_12HR_DN	MSigDB lists	SCHAEFFER_PROSTATE_DEVELOPMENT_12HR_DN	53	2	17275	82
0.02628	-3.64	KPNA2 (karyopherin subunit alpha 2)	protein interactions	3838	223	4	17456	88
0.02629	-3.64	PBX1_01	MSigDB lists	PBX1_01	237	4	17275	82
0.0263	-3.64	plasma membrane bounded cell projection morphogenesis	biological process	GO:0120039	477	6	18054	86
0.02632	-3.64	RHEB (Ras homolog, mTORC1 binding)	protein interactions	6009	50	2	17456	88
0.02632	-3.64	PLS1 (plastin 1)	protein interactions	5357	50	2	17456	88
0.02639	-3.63	superpathway of adenosine nucleotides de novo biosynthesis I	BIOCYC pathways	META_PWY-7229	6	1	902	4
0.02641	-3.63	regulation of lymphocyte apoptotic process	biological process	GO:0070228	53	2	18054	86
0.02641	-3.63	positive regulation of mitotic nuclear division	biological process	GO:0045840	53	2	18054	86
0.02641	-3.63	cellular defense response	biological process	GO:0006968	53	2	18054	86
0.02642	-3.63	GO_REGULATION_OF_PHOSPHATIDYLINOSITOL_3_KINASE_SIGNALING	MSigDB lists	GO_REGULATION_OF_PHOSPHATIDYLINOSITOL_3_KINASE_SIGNALING	135	3	17275	82
0.02642	-3.63	GSE10211_UV_INACT_SENDAI_VS_LIVE_SENDAI_VIRUS_TRACHEAL_EPITHELIAL_CELLS_UP	MSigDB lists	GSE10211_UV_INACT_SENDAI_VS_LIVE_SENDAI_VIRUS_TRACHEAL_EPITHELIAL_CELLS_UP	135	3	17275	82
0.02642	-3.63	RAAGNYNNCTTY_UNKNOWN	MSigDB lists	RAAGNYNNCTTY_UNKNOWN	135	3	17275	82
0.02645	-3.63	cytokine binding	molecular function	GO:0019955	129	3	17306	86
0.02654	-3.63	CREB phosphorylation through the activation of CaMKK	REACTOME pathways	R-HSA-442717	6	1	10287	46
0.02654	-3.63	NADE modulates death signalling	REACTOME pathways	R-HSA-205025	6	1	10287	46
0.02659	-3.63	scavenger receptor activity	molecular function	GO:0005044	51	2	17306	86
0.02662	-3.63	GSTRNSFRASEM	prints domains	PR01267	5	1	4648	25
0.02665	-3.62	NGFIC_01	MSigDB lists	NGFIC_01	238	4	17275	82
0.02665	-3.62	HLF_01	MSigDB lists	HLF_01	238	4	17275	82
0.02671	-3.62	human chr6p24.1	chromosome location	human chr6p24.1	7	1	26169	101
0.02675	-3.62	HMG_box_dom	interpro domains	IPR009071	52	2	18616	91
0.02689	-3.62	GO_NEURON_PROJECTION	MSigDB lists	GO_NEURON_PROJECTION	902	9	17275	82
0.02692	-3.61	GO_HINDBRAIN_DEVELOPMENT	MSigDB lists	GO_HINDBRAIN_DEVELOPMENT	136	3	17275	82
0.02692	-3.61	MORF_RAP1A	MSigDB lists	MORF_RAP1A	136	3	17275	82
0.02692	-3.61	GSE9601_UNTREATED_VS_PI3K_INHIBITOR_TREATED_HCMV_INF_MONOCYTE_DN	MSigDB lists	GSE9601_UNTREATED_VS_PI3K_INHIBITOR_TREATED_HCMV_INF_MONOCYTE_DN	136	3	17275	82
0.02701	-3.61	PEA3_Q6	MSigDB lists	PEA3_Q6	239	4	17275	82
0.02701	-3.61	AREB6_03	MSigDB lists	AREB6_03	239	4	17275	82
0.0271	-3.61	regulation of secretion by cell	biological process	GO:1903530	754	8	18054	86
0.02716	-3.61	KEGG_NON_SMALL_CELL_LUNG_CANCER	MSigDB lists	KEGG_NON_SMALL_CELL_LUNG_CANCER	54	2	17275	82
0.02716	-3.61	GO_CELLULAR_DEFENSE_RESPONSE	MSigDB lists	GO_CELLULAR_DEFENSE_RESPONSE	54	2	17275	82
0.02725	-3.6	cell projection morphogenesis	biological process	GO:0048858	481	6	18054	86
0.02731	-3.6	PYCARD (PYD and CARD domain containing)	protein interactions	29108	51	2	17456	88
0.02734	-3.6	TGACATY_UNKNOWN	MSigDB lists	TGACATY_UNKNOWN	618	7	17275	82
0.02735	-3.6	positive regulation of myeloid leukocyte differentiation	biological process	GO:0002763	54	2	18054	86
0.02735	-3.6	regulation of interleukin-2 production	biological process	GO:0032663	54	2	18054	86
0.02735	-3.6	regulation of interleukin-12 production	biological process	GO:0032655	54	2	18054	86
0.02736	-3.6	regulation of cysteine-type endopeptidase activity	biological process	GO:2000116	239	4	18054	86
0.02737	-3.6	HMG	smart domains	SM00398	51	2	9476	48
0.02737	-3.6	STK33_SKM_DN	MSigDB lists	STK33_SKM_DN	240	4	17275	82
0.02737	-3.6	FOSTER_KDM1A_TARGETS_UP	MSigDB lists	FOSTER_KDM1A_TARGETS_UP	240	4	17275	82
0.02743	-3.6	GO_CELL_MORPHOGENESIS_INVOLVED_IN_NEURON_DIFFERENTIATION	MSigDB lists	GO_CELL_MORPHOGENESIS_INVOLVED_IN_NEURON_DIFFERENTIATION	357	5	17275	82
0.02743	-3.6	MEISSNER_NPC_HCP_WITH_H3K4ME3_AND_H3K27ME3	MSigDB lists	MEISSNER_NPC_HCP_WITH_H3K4ME3_AND_H3K27ME3	137	3	17275	82
0.02772	-3.59	HMG_box_dom_sf	interpro domains	IPR036910	53	2	18616	91
0.02773	-3.59	ONDER_CDH1_TARGETS_2_UP	MSigDB lists	ONDER_CDH1_TARGETS_2_UP	241	4	17275	82
0.02784	-3.58	liver-other-hyperplasia	COSMIC cancer mutations	liver-other-hyperplasia	6	1	17255	81
0.02785	-3.58	generation of neurons	biological process	GO:0048699	1524	13	18054	86
0.02795	-3.58	TCATCTC_MIR143	MSigDB lists	TCATCTC_MIR143	138	3	17275	82
0.02795	-3.58	GSE32255_WT_VS_JMJD2D_KNOCKDOWN_4H_LPS_STIM_DC_UP	MSigDB lists	GSE32255_WT_VS_JMJD2D_KNOCKDOWN_4H_LPS_STIM_DC_UP	138	3	17275	82
0.02795	-3.58	GSE13547_WT_VS_ZFX_KO_BCELL_ANTI_IGM_STIM_12H_DN	MSigDB lists	GSE13547_WT_VS_ZFX_KO_BCELL_ANTI_IGM_STIM_12H_DN	138	3	17275	82
0.02795	-3.58	MORF_CDC2L5	MSigDB lists	MORF_CDC2L5	138	3	17275	82
0.02797	-3.58	TFIIS_C	pfam domains	PF01096	6	1	17385	82
0.02797	-3.58	4HBT	pfam domains	PF03061	6	1	17385	82
0.0281	-3.57	KEGG_BASAL_CELL_CARCINOMA	MSigDB lists	KEGG_BASAL_CELL_CARCINOMA	55	2	17275	82
0.0281	-3.57	EVI1_03	MSigDB lists	EVI1_03	55	2	17275	82
0.0281	-3.57	GO_EPITHELIAL_TO_MESENCHYMAL_TRANSITION	MSigDB lists	GO_EPITHELIAL_TO_MESENCHYMAL_TRANSITION	55	2	17275	82
0.0281	-3.57	GO_STEROL_HOMEOSTASIS	MSigDB lists	GO_STEROL_HOMEOSTASIS	55	2	17275	82
0.02811	-3.57	mitochondrial crista	cellular component	GO:0030061	6	1	18985	90
0.02825	-3.57	purine ribonucleoside diphosphate biosynthetic process	biological process	GO:0009180	6	1	18054	86
0.02825	-3.57	cellular heat acclimation	biological process	GO:0070370	6	1	18054	86
0.02825	-3.57	positive regulation of T cell tolerance induction	biological process	GO:0002666	6	1	18054	86
0.02825	-3.57	BMP signaling pathway involved in heart development	biological process	GO:0061312	6	1	18054	86
0.02825	-3.57	muscle cell apoptotic process	biological process	GO:0010657	6	1	18054	86
0.02825	-3.57	establishment of T cell polarity	biological process	GO:0001768	6	1	18054	86
0.02825	-3.57	heat acclimation	biological process	GO:0010286	6	1	18054	86
0.02825	-3.57	negative regulation of phosphatidylinositol 3-kinase activity	biological process	GO:0043553	6	1	18054	86
0.02825	-3.57	positive regulation of hypersensitivity	biological process	GO:0002885	6	1	18054	86
0.02825	-3.57	purine nucleoside diphosphate biosynthetic process	biological process	GO:0009136	6	1	18054	86
0.02825	-3.57	positive regulation of interferon-gamma-mediated signaling pathway	biological process	GO:0060335	6	1	18054	86
0.02825	-3.57	activated T cell proliferation	biological process	GO:0050798	6	1	18054	86
0.02825	-3.57	neural plate pattern specification	biological process	GO:0060896	6	1	18054	86
0.02825	-3.57	regulation of vascular smooth muscle cell dedifferentiation	biological process	GO:1905174	6	1	18054	86
0.02825	-3.57	deoxyribonucleoside diphosphate metabolic process	biological process	GO:0009186	6	1	18054	86
0.02825	-3.57	positive regulation of cell-cell adhesion mediated by integrin	biological process	GO:0033634	6	1	18054	86
0.02825	-3.57	regulation of receptor-mediated endocytosis involved in cholesterol transport	biological process	GO:1905600	6	1	18054	86
0.02825	-3.57	neutrophil differentiation	biological process	GO:0030223	6	1	18054	86
0.02825	-3.57	regulation of myeloid dendritic cell activation	biological process	GO:0030885	6	1	18054	86
0.02825	-3.57	negative regulation of mitochondrial fusion	biological process	GO:0010637	6	1	18054	86
0.02825	-3.57	ciliary neurotrophic factor-mediated signaling pathway	biological process	GO:0070120	6	1	18054	86
0.02825	-3.57	granzyme-mediated apoptotic signaling pathway	biological process	GO:0008626	6	1	18054	86
0.02825	-3.57	positive regulation of homotypic cell-cell adhesion	biological process	GO:0034112	6	1	18054	86
0.02825	-3.57	ribonucleoside diphosphate biosynthetic process	biological process	GO:0009188	6	1	18054	86
0.02825	-3.57	positive regulation of response to interferon-gamma	biological process	GO:0060332	6	1	18054	86
0.02825	-3.57	atrial cardiac muscle tissue morphogenesis	biological process	GO:0055009	6	1	18054	86
0.02825	-3.57	negative regulation of vesicle fusion	biological process	GO:0031339	6	1	18054	86
0.02825	-3.57	regulation of membrane depolarization during cardiac muscle cell action potential	biological process	GO:1900825	6	1	18054	86
0.02829	-3.57	histone H4 acetylation	biological process	GO:0043967	55	2	18054	86
0.02829	-3.57	immunoglobulin production	biological process	GO:0002377	55	2	18054	86
0.02829	-3.57	release of sequestered calcium ion into cytosol	biological process	GO:0051209	55	2	18054	86
0.02829	-3.57	regulation of phosphatidylinositol 3-kinase activity	biological process	GO:0043551	55	2	18054	86
0.02842	-3.56	NGF signalling via TRKA from the plasma membrane	REACTOME pathways	R-HSA-187037	387	5	10287	46
[truncated: 679 more rows]

## Sheet: Cluster2
P-value	ln(P)	Term	GO Tree	GO ID	# of Genes in Term	# of Target Genes in Term	# of Total Genes	# of Target Genes
1.865e-21	-47.73	GSE26495_NAIVE_VS_PD1HIGH_CD8_TCELL_UP	MSigDB lists	GSE26495_NAIVE_VS_PD1HIGH_CD8_TCELL_UP	154	16	17275	49
2.934e-18	-40.37	GSE22886_NAIVE_CD8_TCELL_VS_MONOCYTE_UP	MSigDB lists	GSE22886_NAIVE_CD8_TCELL_VS_MONOCYTE_UP	191	15	17275	49
2.914e-16	-35.77	GSE26495_NAIVE_VS_PD1LOW_CD8_TCELL_UP	MSigDB lists	GSE26495_NAIVE_VS_PD1LOW_CD8_TCELL_UP	155	13	17275	49
2.412e-15	-33.66	GSE22886_NAIVE_CD4_TCELL_VS_MONOCYTE_UP	MSigDB lists	GSE22886_NAIVE_CD4_TCELL_VS_MONOCYTE_UP	182	13	17275	49
4.534e-15	-33.03	GSE22886_NAIVE_CD8_TCELL_VS_MEMORY_TCELL_UP	MSigDB lists	GSE22886_NAIVE_CD8_TCELL_VS_MEMORY_TCELL_UP	191	13	17275	49
3.026e-14	-31.13	GSE11057_NAIVE_VS_EFF_MEMORY_CD4_TCELL_UP	MSigDB lists	GSE11057_NAIVE_VS_EFF_MEMORY_CD4_TCELL_UP	167	12	17275	49
2.538e-12	-26.7	GSE22886_NAIVE_TCELL_VS_MONOCYTE_UP	MSigDB lists	GSE22886_NAIVE_TCELL_VS_MONOCYTE_UP	181	11	17275	49
3.038e-12	-26.52	GSE10325_CD4_TCELL_VS_BCELL_UP	MSigDB lists	GSE10325_CD4_TCELL_VS_BCELL_UP	184	11	17275	49
8.433e-11	-23.2	GSE10325_CD4_TCELL_VS_MYELOID_UP	MSigDB lists	GSE10325_CD4_TCELL_VS_MYELOID_UP	184	10	17275	49
4.259e-10	-21.58	GSE11057_NAIVE_VS_CENT_MEMORY_CD4_TCELL_UP	MSigDB lists	GSE11057_NAIVE_VS_CENT_MEMORY_CD4_TCELL_UP	154	9	17275	49
6.329e-10	-21.18	GSE11057_NAIVE_VS_MEMORY_CD4_TCELL_UP	MSigDB lists	GSE11057_NAIVE_VS_MEMORY_CD4_TCELL_UP	161	9	17275	49
1.466e-09	-20.34	GSE10325_LUPUS_CD4_TCELL_VS_LUPUS_BCELL_UP	MSigDB lists	GSE10325_LUPUS_CD4_TCELL_VS_LUPUS_BCELL_UP	177	9	17275	49
1.619e-09	-20.24	GSE22886_NAIVE_CD8_TCELL_VS_NKCELL_UP	MSigDB lists	GSE22886_NAIVE_CD8_TCELL_VS_NKCELL_UP	179	9	17275	49
8.42e-09	-18.59	JAATINEN_HEMATOPOIETIC_STEM_CELL_DN	MSigDB lists	JAATINEN_HEMATOPOIETIC_STEM_CELL_DN	216	9	17275	49
2.734e-08	-17.41	GSE5542_UNTREATED_VS_IFNG_TREATED_EPITHELIAL_CELLS_24H_DN	MSigDB lists	GSE5542_UNTREATED_VS_IFNG_TREATED_EPITHELIAL_CELLS_24H_DN	173	8	17275	49
3.267e-08	-17.24	GSE22886_NAIVE_TCELL_VS_NKCELL_UP	MSigDB lists	GSE22886_NAIVE_TCELL_VS_NKCELL_UP	177	8	17275	49
4.608e-08	-16.89	GSE16385_IFNG_TNF_VS_UNSTIM_MACROPHAGE_ROSIGLITAZONE_TREATED_DN	MSigDB lists	GSE16385_IFNG_TNF_VS_UNSTIM_MACROPHAGE_ROSIGLITAZONE_TREATED_DN	185	8	17275	49
5.22e-08	-16.77	GSE45739_UNSTIM_VS_ACD3_ACD28_STIM_WT_CD4_TCELL_DN	MSigDB lists	GSE45739_UNSTIM_VS_ACD3_ACD28_STIM_WT_CD4_TCELL_DN	188	8	17275	49
3.654e-07	-14.82	GO_SINGLE_ORGANISM_CELL_ADHESION	MSigDB lists	GO_SINGLE_ORGANISM_CELL_ADHESION	442	10	17275	49
6.786e-07	-14.2	GSE22886_NAIVE_CD4_TCELL_VS_NKCELL_UP	MSigDB lists	GSE22886_NAIVE_CD4_TCELL_VS_NKCELL_UP	179	7	17275	49
7.046e-07	-14.17	GSE45739_UNSTIM_VS_ACD3_ACD28_STIM_NRAS_KO_CD4_TCELL_DN	MSigDB lists	GSE45739_UNSTIM_VS_ACD3_ACD28_STIM_NRAS_KO_CD4_TCELL_DN	180	7	17275	49
7.875e-07	-14.05	GSE22886_CD8_VS_CD4_NAIVE_TCELL_UP	MSigDB lists	GSE22886_CD8_VS_CD4_NAIVE_TCELL_UP	183	7	17275	49
8.169e-07	-14.02	GSE7852_TREG_VS_TCONV_LN_DN	MSigDB lists	GSE7852_TREG_VS_TCONV_LN_DN	184	7	17275	49
8.784e-07	-13.95	GSE22886_CD8_TCELL_VS_BCELL_NAIVE_UP	MSigDB lists	GSE22886_CD8_TCELL_VS_BCELL_NAIVE_UP	186	7	17275	49
2.314e-06	-12.98	GO_BIOLOGICAL_ADHESION	MSigDB lists	GO_BIOLOGICAL_ADHESION	982	13	17275	49
3.299e-06	-12.62	T cell activation	biological process	GO:0042110	232	7	18054	50
4.379e-06	-12.34	GO_CELL_CELL_ADHESION	MSigDB lists	GO_CELL_CELL_ADHESION	582	10	17275	49
6.253e-06	-11.98	GO_LEUKOCYTE_CELL_CELL_ADHESION	MSigDB lists	GO_LEUKOCYTE_CELL_CELL_ADHESION	250	7	17275	49
7.394e-06	-11.81	GSE21670_IL6_VS_TGFB_AND_IL6_TREATED_CD4_TCELL_UP	MSigDB lists	GSE21670_IL6_VS_TGFB_AND_IL6_TREATED_CD4_TCELL_UP	167	6	17275	49
7.917e-06	-11.75	GSE5542_UNTREATED_VS_IFNA_TREATED_EPITHELIAL_CELLS_24H_DN	MSigDB lists	GSE5542_UNTREATED_VS_IFNA_TREATED_EPITHELIAL_CELLS_24H_DN	169	6	17275	49
8.189e-06	-11.71	GSE4984_LPS_VS_VEHICLE_CTRL_TREATED_DC_UP	MSigDB lists	GSE4984_LPS_VS_VEHICLE_CTRL_TREATED_DC_UP	170	6	17275	49
8.468e-06	-11.68	GSE5542_UNTREATED_VS_IFNA_TREATED_EPITHELIAL_CELLS_6H_DN	MSigDB lists	GSE5542_UNTREATED_VS_IFNA_TREATED_EPITHELIAL_CELLS_6H_DN	171	6	17275	49
1.1e-05	-11.42	GSE16385_ROSIGLITAZONE_IL4_VS_IFNG_TNF_STIM_MACROPHAGE_DN	MSigDB lists	GSE16385_ROSIGLITAZONE_IL4_VS_IFNG_TNF_STIM_MACROPHAGE_DN	179	6	17275	49
1.135e-05	-11.39	GSE10325_LUPUS_CD4_TCELL_VS_LUPUS_MYELOID_UP	MSigDB lists	GSE10325_LUPUS_CD4_TCELL_VS_LUPUS_MYELOID_UP	180	6	17275	49
1.209e-05	-11.32	GSE13522_CTRL_VS_T_CRUZI_Y_STRAIN_INF_SKIN_IFNAR_KO_UP	MSigDB lists	GSE13522_CTRL_VS_T_CRUZI_Y_STRAIN_INF_SKIN_IFNAR_KO_UP	182	6	17275	49
1.247e-05	-11.29	GSE7460_TCONV_VS_TREG_LN_UP	MSigDB lists	GSE7460_TCONV_VS_TREG_LN_UP	183	6	17275	49
1.41e-05	-11.17	GSE7460_FOXP3_MUT_VS_WT_ACT_WITH_TGFB_TCONV_UP	MSigDB lists	GSE7460_FOXP3_MUT_VS_WT_ACT_WITH_TGFB_TCONV_UP	187	6	17275	49
1.498e-05	-11.11	GSE16385_ROSIGLITAZONE_IL4_VS_IFNG_TNF_STIM_MACROPHAGE_UP	MSigDB lists	GSE16385_ROSIGLITAZONE_IL4_VS_IFNG_TNF_STIM_MACROPHAGE_UP	189	6	17275	49
1.51e-05	-11.1	LEE_EARLY_T_LYMPHOCYTE_DN	MSigDB lists	LEE_EARLY_T_LYMPHOCYTE_DN	53	4	17275	49
1.59e-05	-11.05	GSE40068_CXCR5POS_BCL6POS_TFH_VS_CXCR5NEG_BCL6NEG_CD4_TCELL_DN	MSigDB lists	GSE40068_CXCR5POS_BCL6POS_TFH_VS_CXCR5NEG_BCL6NEG_CD4_TCELL_DN	191	6	17275	49
4.133e-05	-10.09	GO_LYMPHOCYTE_ACTIVATION	MSigDB lists	GO_LYMPHOCYTE_ACTIVATION	335	7	17275	49
4.468e-05	-10.02	positive regulation of cell population proliferation	biological process	GO:0008284	948	11	18054	50
6.375e-05	-9.66	T-Cell Receptor and Co-stimulatory Signaling	WikiPathways	WP2583	29	3	5311	15
6.571e-05	-9.63	GO_ADAPTIVE_IMMUNE_RESPONSE	MSigDB lists	GO_ADAPTIVE_IMMUNE_RESPONSE	246	6	17275	49
7.109e-05	-9.55	GSE37301_CD4_TCELL_VS_GRANULOCYTE_MONOCYTE_PROGENITOR_UP	MSigDB lists	GSE37301_CD4_TCELL_VS_GRANULOCYTE_MONOCYTE_PROGENITOR_UP	153	5	17275	49
7.332e-05	-9.52	GSE4984_UNTREATED_VS_GALECTIN1_TREATED_DC_DN	MSigDB lists	GSE4984_UNTREATED_VS_GALECTIN1_TREATED_DC_DN	154	5	17275	49
8.094e-05	-9.42	MODULE_20	MSigDB lists	MODULE_20	81	4	17275	49
8.197e-05	-9.41	lymphocyte activation	biological process	GO:0046649	382	7	18054	50
8.529e-05	-9.37	GSE32986_GMCSF_VS_GMCSF_AND_CURDLAN_LOWDOSE_STIM_DC_DN	MSigDB lists	GSE32986_GMCSF_VS_GMCSF_AND_CURDLAN_LOWDOSE_STIM_DC_DN	159	5	17275	49
9.048e-05	-9.31	GSE21063_CTRL_VS_ANTI_IGM_STIM_BCELL_3H_UP	MSigDB lists	GSE21063_CTRL_VS_ANTI_IGM_STIM_BCELL_3H_UP	161	5	17275	49
9.316e-05	-9.28	GSE26495_PD1HIGH_VS_PD1LOW_CD8_TCELL_UP	MSigDB lists	GSE26495_PD1HIGH_VS_PD1LOW_CD8_TCELL_UP	162	5	17275	49
9.59e-05	-9.25	GSE7218_IGM_VS_IGG_SIGNAL_THGOUGH_ANTIGEN_BCELL_DN	MSigDB lists	GSE7218_IGM_VS_IGG_SIGNAL_THGOUGH_ANTIGEN_BCELL_DN	163	5	17275	49
9.871e-05	-9.22	GSE11057_NAIVE_CD4_VS_PBMC_CD4_TCELL_UP	MSigDB lists	GSE11057_NAIVE_CD4_VS_PBMC_CD4_TCELL_UP	164	5	17275	49
0.0001075	-9.14	GSE7219_UNSTIM_VS_LPS_AND_ANTI_CD40_STIM_DC_DN	MSigDB lists	GSE7219_UNSTIM_VS_LPS_AND_ANTI_CD40_STIM_DC_DN	167	5	17275	49
0.000115	-9.07	CD8B (CD8b molecule)	protein interactions	926	6	2	17456	49
0.0001317	-8.94	GO_LEUKOCYTE_ACTIVATION	MSigDB lists	GO_LEUKOCYTE_ACTIVATION	403	7	17275	49
0.0001376	-8.89	GSE5099_CLASSICAL_M1_VS_ALTERNATIVE_M2_MACROPHAGE_UP	MSigDB lists	GSE5099_CLASSICAL_M1_VS_ALTERNATIVE_M2_MACROPHAGE_UP	176	5	17275	49
0.0001413	-8.86	GSE3982_CENT_MEMORY_CD4_TCELL_VS_TH1_UP	MSigDB lists	GSE3982_CENT_MEMORY_CD4_TCELL_VS_TH1_UP	177	5	17275	49
0.0001467	-8.83	GO_CELL_ACTIVATION	MSigDB lists	GO_CELL_ACTIVATION	552	8	17275	49
0.0001528	-8.79	GSE11961_FOLLICULAR_BCELL_VS_PLASMA_CELL_DAY7_DN	MSigDB lists	GSE11961_FOLLICULAR_BCELL_VS_PLASMA_CELL_DAY7_DN	180	5	17275	49
0.0001568	-8.76	GSE40274_HELIOS_VS_FOXP3_AND_HELIOS_TRANSDUCED_ACTIVATED_CD4_TCELL_DN	MSigDB lists	GSE40274_HELIOS_VS_FOXP3_AND_HELIOS_TRANSDUCED_ACTIVATED_CD4_TCELL_DN	181	5	17275	49
0.0001609	-8.73	GSE24574_BCL6_HIGH_TFH_VS_TCONV_CD4_TCELL_DN	MSigDB lists	GSE24574_BCL6_HIGH_TFH_VS_TCONV_CD4_TCELL_DN	182	5	17275	49
0.0001651	-8.71	GSE36476_CTRL_VS_TSST_ACT_16H_MEMORY_CD4_TCELL_OLD_UP	MSigDB lists	GSE36476_CTRL_VS_TSST_ACT_16H_MEMORY_CD4_TCELL_OLD_UP	183	5	17275	49
0.0001737	-8.66	GSE15735_CTRL_VS_HDAC_INHIBITOR_TREATED_CD4_TCELL_2H_DN	MSigDB lists	GSE15735_CTRL_VS_HDAC_INHIBITOR_TREATED_CD4_TCELL_2H_DN	185	5	17275	49
0.0001781	-8.63	GSE22886_TCELL_VS_BCELL_NAIVE_UP	MSigDB lists	GSE22886_TCELL_VS_BCELL_NAIVE_UP	186	5	17275	49
0.0001781	-8.63	GSE17301_IFNA2_VS_IFNA2_AND_ACD3_ACD28_STIM_CD8_TCELL_UP	MSigDB lists	GSE17301_IFNA2_VS_IFNA2_AND_ACD3_ACD28_STIM_CD8_TCELL_UP	186	5	17275	49
0.0001826	-8.61	GSE22886_CD4_TCELL_VS_BCELL_NAIVE_UP	MSigDB lists	GSE22886_CD4_TCELL_VS_BCELL_NAIVE_UP	187	5	17275	49
0.0001872	-8.58	GSE30083_SP2_VS_SP3_THYMOCYTE_DN	MSigDB lists	GSE30083_SP2_VS_SP3_THYMOCYTE_DN	188	5	17275	49
0.0001919	-8.56	GSE24142_EARLY_THYMIC_PROGENITOR_VS_DN3_THYMOCYTE_FETAL_DN	MSigDB lists	GSE24142_EARLY_THYMIC_PROGENITOR_VS_DN3_THYMOCYTE_FETAL_DN	189	5	17275	49
0.0001919	-8.56	GSE30153_LUPUS_VS_HEALTHY_DONOR_BCELL_UP	MSigDB lists	GSE30153_LUPUS_VS_HEALTHY_DONOR_BCELL_UP	189	5	17275	49
0.0001919	-8.56	GSE2405_HEAT_KILLED_LYSATE_VS_LIVE_A_PHAGOCYTOPHILUM_STIM_NEUTROPHIL_9H_DN	MSigDB lists	GSE2405_HEAT_KILLED_LYSATE_VS_LIVE_A_PHAGOCYTOPHILUM_STIM_NEUTROPHIL_9H_DN	189	5	17275	49
0.0001919	-8.56	GSE17301_CTRL_VS_48H_ACD3_ACD28_STIM_CD8_TCELL_UP	MSigDB lists	GSE17301_CTRL_VS_48H_ACD3_ACD28_STIM_CD8_TCELL_UP	189	5	17275	49
0.0001919	-8.56	GSE1925_CTRL_VS_3H_IFNG_STIM_MACROPHAGE_UP	MSigDB lists	GSE1925_CTRL_VS_3H_IFNG_STIM_MACROPHAGE_UP	189	5	17275	49
0.000224	-8.4	adaptive immune response	biological process	GO:0002250	315	6	18054	50
0.000269	-8.22	plasma membrane	cellular component	GO:0005886	5298	26	18985	50
0.0003098	-8.08	GO_POSITIVE_REGULATION_OF_CELL_PROLIFERATION	MSigDB lists	GO_POSITIVE_REGULATION_OF_CELL_PROLIFERATION	783	9	17275	49
0.0003335	-8.01	anatomical structure regression	biological process	GO:0060033	10	2	18054	50
0.0003335	-8.01	positive regulation of cholesterol metabolic process	biological process	GO:0090205	10	2	18054	50
0.0003457	-7.97	GSE13522_CTRL_VS_T_CRUZI_Y_STRAIN_INF_SKIN_BALBC_MOUSE_DN	MSigDB lists	GSE13522_CTRL_VS_T_CRUZI_Y_STRAIN_INF_SKIN_BALBC_MOUSE_DN	118	4	17275	49
0.0003911	-7.85	human chr2p11.2	chromosome location	human chr2p11.2	64	3	26169	58
0.0003924	-7.84	GO_ADAPTIVE_IMMUNE_RESPONSE_BASED_ON_SOMATIC_RECOMBINATION_OF_IMMUNE_RECEPTORS_BUILT_FROM_IMMUNOGLOBULIN_SUPERFAMILY_DOMAINS	MSigDB lists	GO_ADAPTIVE_IMMUNE_RESPONSE_BASED_ON_SOMATIC_RECOMBINATION_OF_IMMUNE_RECEPTORS_BUILT_FROM_IMMUNOGLOBULIN_SUPERFAMILY_DOMAINS	122	4	17275	49
0.0003974	-7.83	cell periphery	cellular component	GO:0071944	5419	26	18985	50
0.0004048	-7.81	GO_T_CELL_DIFFERENTIATION	MSigDB lists	GO_T_CELL_DIFFERENTIATION	123	4	17275	49
0.0004547	-7.7	PID_CD8_TCR_PATHWAY	MSigDB lists	PID_CD8_TCR_PATHWAY	53	3	17275	49
0.0005108	-7.58	GO_ANATOMICAL_STRUCTURE_REGRESSION	MSigDB lists	GO_ANATOMICAL_STRUCTURE_REGRESSION	12	2	17275	49
0.0005127	-7.58	AREB6_04	MSigDB lists	AREB6_04	234	5	17275	49
0.0005129	-7.58	T cell differentiation	biological process	GO:0030217	134	4	18054	50
0.0006235	-7.38	REACTOME_IMMUNOREGULATORY_INTERACTIONS_BETWEEN_A_LYMPHOID_AND_A_NON_LYMPHOID_CELL	MSigDB lists	REACTOME_IMMUNOREGULATORY_INTERACTIONS_BETWEEN_A_LYMPHOID_AND_A_NON_LYMPHOID_CELL	59	3	17275	49
0.0007264	-7.23	adaptive immune response based on somatic recombination of immune receptors built from immunoglobulin superfamily domains	biological process	GO:0002460	147	4	18054	50
0.0007539	-7.19	Ig_sub	interpro domains	IPR003599	392	6	18616	52
0.0008042	-7.13	CTTTAAR_UNKNOWN	MSigDB lists	CTTTAAR_UNKNOWN	893	9	17275	49
0.0008083	-7.12	LEE_NAIVE_T_LYMPHOCYTE	MSigDB lists	LEE_NAIVE_T_LYMPHOCYTE	15	2	17275	49
0.0008137	-7.11	V-set	pfam domains	PF07686	149	4	17385	49
0.0008331	-7.09	GSE4748_LPS_VS_LPS_AND_CYANOBACTERIUM_LPSLIKE_STIM_DC_3H_DN	MSigDB lists	GSE4748_LPS_VS_LPS_AND_CYANOBACTERIUM_LPSLIKE_STIM_DC_3H_DN	149	4	17275	49
0.0008755	-7.04	GTGACTT_MIR224	MSigDB lists	GTGACTT_MIR224	151	4	17275	49
0.0009014	-7.01	T cell receptor complex	cellular component	GO:0042101	17	2	18985	50
0.0009033	-7.01	CD3D (CD3d molecule)	protein interactions	915	16	2	17456	49
0.0009498	-6.96	GO_REGULATION_OF_IMMUNE_SYSTEM_PROCESS	MSigDB lists	GO_REGULATION_OF_IMMUNE_SYSTEM_PROCESS	1317	11	17275	49
0.000965	-6.94	GSE13738_RESTING_VS_BYSTANDER_ACTIVATED_CD4_TCELL_UP	MSigDB lists	GSE13738_RESTING_VS_BYSTANDER_ACTIVATED_CD4_TCELL_UP	155	4	17275	49
0.0009884	-6.92	SMID_BREAST_CANCER_LUMINAL_B_UP	MSigDB lists	SMID_BREAST_CANCER_LUMINAL_B_UP	156	4	17275	49
0.0009955	-6.91	lymph node development	biological process	GO:0048535	17	2	18054	50
0.001012	-6.9	GSE13946_CTRL_VS_DSS_COLITIS_GD_TCELL_FROM_COLON_DN	MSigDB lists	GSE13946_CTRL_VS_DSS_COLITIS_GD_TCELL_FROM_COLON_DN	157	4	17275	49
0.001036	-6.87	GSE34156_UNTREATED_VS_24H_TLR1_TLR2_LIGAND_TREATED_MONOCYTE_DN	MSigDB lists	GSE34156_UNTREATED_VS_24H_TLR1_TLR2_LIGAND_TREATED_MONOCYTE_DN	158	4	17275	49
0.001043	-6.87	GO_MHC_CLASS_I_PROTEIN_BINDING	MSigDB lists	GO_MHC_CLASS_I_PROTEIN_BINDING	17	2	17275	49
0.001043	-6.87	GO_LYMPH_NODE_DEVELOPMENT	MSigDB lists	GO_LYMPH_NODE_DEVELOPMENT	17	2	17275	49
0.001086	-6.83	GSE7218_UNSTIM_VS_ANTIGEN_STIM_THROUGH_IGG_BCELL_DN	MSigDB lists	GSE7218_UNSTIM_VS_ANTIGEN_STIM_THROUGH_IGG_BCELL_DN	160	4	17275	49
0.001118	-6.8	amyloid precursor protein metabolic process	biological process	GO:0042982	18	2	18054	50
0.001126	-6.79	ALK (ALK receptor tyrosine kinase)	protein interactions	238	73	3	17456	49
0.001163	-6.76	GSE25087_TREG_VS_TCONV_ADULT_DN	MSigDB lists	GSE25087_TREG_VS_TCONV_ADULT_DN	163	4	17275	49
0.001247	-6.69	positive regulation of glial cell proliferation	biological process	GO:0060252	19	2	18054	50
0.001255	-6.68	GO_KINASE_BINDING	MSigDB lists	GO_KINASE_BINDING	587	7	17275	49
0.001272	-6.67	GSE22886_NAIVE_CD4_TCELL_VS_MEMORY_TCELL_UP	MSigDB lists	GSE22886_NAIVE_CD4_TCELL_VS_MEMORY_TCELL_UP	167	4	17275	49
0.00128	-6.66	SFRP4 (secreted frizzled related protein 4)	protein interactions	6424	19	2	17456	49
0.001292	-6.65	Ig_V-set	interpro domains	IPR013106	170	4	18616	52
0.001304	-6.64	WALLACE_PROSTATE_CANCER_RACE_DN	MSigDB lists	WALLACE_PROSTATE_CANCER_RACE_DN	76	3	17275	49
0.001305	-6.64	Ig-like_dom	interpro domains	IPR007110	436	6	18616	52
0.001307	-6.64	GO_T_CELL_RECEPTOR_COMPLEX	MSigDB lists	GO_T_CELL_RECEPTOR_COMPLEX	19	2	17275	49
0.001315	-6.63	Schaffer collateral - CA1 synapse	cellular component	GO:0098685	82	3	18985	50
0.001354	-6.6	SCIBETTA_KDM5B_TARGETS_DN	MSigDB lists	SCIBETTA_KDM5B_TARGETS_DN	77	3	17275	49
0.001358	-6.6	GSE21063_3H_VS_16H_ANTI_IGM_STIM_BCELL_DN	MSigDB lists	GSE21063_3H_VS_16H_ANTI_IGM_STIM_BCELL_DN	170	4	17275	49
0.001358	-6.6	GSE5542_UNTREATED_VS_IFNG_TREATED_EPITHELIAL_CELLS_6H_UP	MSigDB lists	GSE5542_UNTREATED_VS_IFNG_TREATED_EPITHELIAL_CELLS_6H_UP	170	4	17275	49
0.001358	-6.6	GSE32986_UNSTIM_VS_GMCSF_AND_CURDLAN_LOWDOSE_STIM_DC_DN	MSigDB lists	GSE32986_UNSTIM_VS_GMCSF_AND_CURDLAN_LOWDOSE_STIM_DC_DN	170	4	17275	49
0.001388	-6.58	GSE11057_PBMC_VS_MEM_CD4_TCELL_DN	MSigDB lists	GSE11057_PBMC_VS_MEM_CD4_TCELL_DN	171	4	17275	49
0.001405	-6.57	KEGG_ANTIGEN_PROCESSING_AND_PRESENTATION	MSigDB lists	KEGG_ANTIGEN_PROCESSING_AND_PRESENTATION	78	3	17275	49
0.001449	-6.54	GSE22886_NAIVE_CD4_TCELL_VS_DC_UP	MSigDB lists	GSE22886_NAIVE_CD4_TCELL_VS_DC_UP	173	4	17275	49
0.00148	-6.52	GSE32986_UNSTIM_VS_CURDLAN_HIGHDOSE_STIM_DC_DN	MSigDB lists	GSE32986_UNSTIM_VS_CURDLAN_HIGHDOSE_STIM_DC_DN	174	4	17275	49
0.00148	-6.52	GSE22935_UNSTIM_VS_12H_MBOVIS_BCG_STIM_MYD88_KO_MACROPHAGE_DN	MSigDB lists	GSE22935_UNSTIM_VS_12H_MBOVIS_BCG_STIM_MYD88_KO_MACROPHAGE_DN	174	4	17275	49
0.001511	-6.49	GSE5455_HEALTHY_VS_TUMOR_BEARING_MOUSE_SPLEEN_MONOCYTE_UP	MSigDB lists	GSE5455_HEALTHY_VS_TUMOR_BEARING_MOUSE_SPLEEN_MONOCYTE_UP	175	4	17275	49
0.001511	-6.49	GSE3982_EFF_MEMORY_VS_CENT_MEMORY_CD4_TCELL_DN	MSigDB lists	GSE3982_EFF_MEMORY_VS_CENT_MEMORY_CD4_TCELL_DN	175	4	17275	49
0.001543	-6.47	GSE32423_IL7_VS_IL7_IL4_NAIVE_CD8_TCELL_UP	MSigDB lists	GSE32423_IL7_VS_IL7_IL4_NAIVE_CD8_TCELL_UP	176	4	17275	49
0.001543	-6.47	GSE2770_IL12_AND_TGFB_ACT_VS_ACT_CD4_TCELL_6H_UP	MSigDB lists	GSE2770_IL12_AND_TGFB_ACT_VS_ACT_CD4_TCELL_6H_UP	176	4	17275	49
0.00155	-6.47	GO_REGULATION_OF_IMMUNE_RESPONSE	MSigDB lists	GO_REGULATION_OF_IMMUNE_RESPONSE	788	8	17275	49
0.001564	-6.46	MHC class I protein binding	molecular function	GO:0042288	20	2	17306	51
0.001567	-6.46	CD8A (CD8a molecule)	protein interactions	925	21	2	17456	49
0.001576	-6.45	GSE15330_HSC_VS_PRO_BCELL_DN	MSigDB lists	GSE15330_HSC_VS_PRO_BCELL_DN	177	4	17275	49
0.001576	-6.45	GSE5099_DAY3_VS_DAY7_MCSF_TREATED_MACROPHAGE_UP	MSigDB lists	GSE5099_DAY3_VS_DAY7_MCSF_TREATED_MACROPHAGE_UP	177	4	17275	49
0.001599	-6.44	GO_REGULATION_OF_GLIAL_CELL_PROLIFERATION	MSigDB lists	GO_REGULATION_OF_GLIAL_CELL_PROLIFERATION	21	2	17275	49
0.001608	-6.43	GSE3982_DC_VS_EFF_MEMORY_CD4_TCELL_DN	MSigDB lists	GSE3982_DC_VS_EFF_MEMORY_CD4_TCELL_DN	178	4	17275	49
0.001642	-6.41	GSE7460_TREG_VS_TCONV_ACT_DN	MSigDB lists	GSE7460_TREG_VS_TCONV_ACT_DN	179	4	17275	49
0.001642	-6.41	GSE8678_IL7R_LOW_VS_HIGH_EFF_CD8_TCELL_DN	MSigDB lists	GSE8678_IL7R_LOW_VS_HIGH_EFF_CD8_TCELL_DN	179	4	17275	49
0.001642	-6.41	GSE1460_INTRATHYMIC_T_PROGENITOR_VS_NAIVE_CD4_TCELL_ADULT_BLOOD_DN	MSigDB lists	GSE1460_INTRATHYMIC_T_PROGENITOR_VS_NAIVE_CD4_TCELL_ADULT_BLOOD_DN	179	4	17275	49
0.001676	-6.39	GSE17301_IFNA2_VS_IFNA5_STIM_ACD3_ACD28_ACT_CD8_TCELL_UP	MSigDB lists	GSE17301_IFNA2_VS_IFNA5_STIM_ACD3_ACD28_ACT_CD8_TCELL_UP	180	4	17275	49
0.001708	-6.37	Lectin_C	pfam domains	PF00059	84	3	17385	49
0.00171	-6.37	GSE28130_ACTIVATED_VS_INDUCEED_TREG_UP	MSigDB lists	GSE28130_ACTIVATED_VS_INDUCEED_TREG_UP	181	4	17275	49
0.00171	-6.37	GSE29618_PDC_VS_MDC_UP	MSigDB lists	GSE29618_PDC_VS_MDC_UP	181	4	17275	49
0.00171	-6.37	GSE30083_SP1_VS_SP3_THYMOCYTE_DN	MSigDB lists	GSE30083_SP1_VS_SP3_THYMOCYTE_DN	181	4	17275	49
0.00171	-6.37	GSE40274_FOXP3_VS_FOXP3_AND_GATA1_TRANSDUCED_ACTIVATED_CD4_TCELL_DN	MSigDB lists	GSE40274_FOXP3_VS_FOXP3_AND_GATA1_TRANSDUCED_ACTIVATED_CD4_TCELL_DN	181	4	17275	49
0.001721	-6.36	TNFBETA	prints domains	PR01236	1	1	4648	8
0.001728	-6.36	C-type_lectin-like	interpro domains	IPR001304	85	3	18616	52
0.001745	-6.35	GSE29618_MONOCYTE_VS_PDC_DN	MSigDB lists	GSE29618_MONOCYTE_VS_PDC_DN	182	4	17275	49
0.001756	-6.34	GO_REGULATION_OF_CHOLESTEROL_METABOLIC_PROCESS	MSigDB lists	GO_REGULATION_OF_CHOLESTEROL_METABOLIC_PROCESS	22	2	17275	49
0.00178	-6.33	GSE30083_SP1_VS_SP4_THYMOCYTE_DN	MSigDB lists	GSE30083_SP1_VS_SP4_THYMOCYTE_DN	183	4	17275	49
0.00178	-6.33	GSE22886_UNSTIM_VS_STIM_MEMORY_TCELL_UP	MSigDB lists	GSE22886_UNSTIM_VS_STIM_MEMORY_TCELL_UP	183	4	17275	49
0.00178	-6.33	GSE7460_CD8_TCELL_VS_CD4_TCELL_ACT_UP	MSigDB lists	GSE7460_CD8_TCELL_VS_CD4_TCELL_ACT_UP	183	4	17275	49
0.00178	-6.33	GSE43863_NAIVE_VS_MEMORY_TFH_CD4_TCELL_D150_LCMV_UP	MSigDB lists	GSE43863_NAIVE_VS_MEMORY_TFH_CD4_TCELL_D150_LCMV_UP	183	4	17275	49
0.00178	-6.33	GSE3982_NEUTROPHIL_VS_CENT_MEMORY_CD4_TCELL_DN	MSigDB lists	GSE3982_NEUTROPHIL_VS_CENT_MEMORY_CD4_TCELL_DN	183	4	17275	49
0.00178	-6.33	GSE37301_COMMON_LYMPHOID_PROGENITOR_VS_RAG2_KO_NK_CELL_DN	MSigDB lists	GSE37301_COMMON_LYMPHOID_PROGENITOR_VS_RAG2_KO_NK_CELL_DN	183	4	17275	49
0.001807	-6.32	TCR signaling in naive CD8+ T cells	Pathway Interaction DB	cd8tcrpathway	48	3	2226	12
0.001816	-6.31	GSE21360_NAIVE_VS_TERTIARY_MEMORY_CD8_TCELL_DN	MSigDB lists	GSE21360_NAIVE_VS_TERTIARY_MEMORY_CD8_TCELL_DN	184	4	17275	49
0.001816	-6.31	GSE7460_FOXP3_MUT_VS_WT_ACT_WITH_TGFB_TCONV_DN	MSigDB lists	GSE7460_FOXP3_MUT_VS_WT_ACT_WITH_TGFB_TCONV_DN	184	4	17275	49
0.001826	-6.31	RICKMAN_METASTASIS_UP	MSigDB lists	RICKMAN_METASTASIS_UP	311	5	17275	49
0.001852	-6.29	GSE26890_CXCR1_NEG_VS_POS_EFFECTOR_CD8_TCELL_DN	MSigDB lists	GSE26890_CXCR1_NEG_VS_POS_EFFECTOR_CD8_TCELL_DN	185	4	17275	49
0.001852	-6.29	GSE26290_CTRL_VS_AKT_INHIBITOR_TREATED_ANTI_CD3_AND_IL2_STIM_CD8_TCELL_DN	MSigDB lists	GSE26290_CTRL_VS_AKT_INHIBITOR_TREATED_ANTI_CD3_AND_IL2_STIM_CD8_TCELL_DN	185	4	17275	49
0.001852	-6.29	GSE3982_CENT_MEMORY_CD4_TCELL_VS_NKCELL_UP	MSigDB lists	GSE3982_CENT_MEMORY_CD4_TCELL_VS_NKCELL_UP	185	4	17275	49
0.001889	-6.27	GSE22886_NAIVE_CD4_TCELL_VS_NEUTROPHIL_UP	MSigDB lists	GSE22886_NAIVE_CD4_TCELL_VS_NEUTROPHIL_UP	186	4	17275	49
0.001889	-6.27	GSE1460_INTRATHYMIC_T_PROGENITOR_VS_CD4_THYMOCYTE_DN	MSigDB lists	GSE1460_INTRATHYMIC_T_PROGENITOR_VS_CD4_THYMOCYTE_DN	186	4	17275	49
0.001889	-6.27	GSE36078_WT_VS_IL1R_KO_LUNG_DC_AFTER_AD5_INF_DN	MSigDB lists	GSE36078_WT_VS_IL1R_KO_LUNG_DC_AFTER_AD5_INF_DN	186	4	17275	49
0.001889	-6.27	GSE13306_TREG_VS_TCONV_SPLEEN_UP	MSigDB lists	GSE13306_TREG_VS_TCONV_SPLEEN_UP	186	4	17275	49
0.001889	-6.27	GSE11961_FOLLICULAR_BCELL_VS_MEMORY_BCELL_DAY40_DN	MSigDB lists	GSE11961_FOLLICULAR_BCELL_VS_MEMORY_BCELL_DAY40_DN	186	4	17275	49
0.00192	-6.26	GO_POSITIVE_REGULATION_OF_STEROID_METABOLIC_PROCESS	MSigDB lists	GO_POSITIVE_REGULATION_OF_STEROID_METABOLIC_PROCESS	23	2	17275	49
0.001964	-6.23	GSE40274_FOXP3_VS_FOXP3_AND_PBX1_TRANSDUCED_ACTIVATED_CD4_TCELL_DN	MSigDB lists	GSE40274_FOXP3_VS_FOXP3_AND_PBX1_TRANSDUCED_ACTIVATED_CD4_TCELL_DN	188	4	17275	49
0.001964	-6.23	GSE22886_NAIVE_VS_MEMORY_TCELL_UP	MSigDB lists	GSE22886_NAIVE_VS_MEMORY_TCELL_UP	188	4	17275	49
0.001993	-6.22	regulation of cell population proliferation	biological process	GO:0042127	1708	12	18054	50
0.002002	-6.21	GSE40441_NRP1_POS_INDUCED_TREG_VS_NRP1_NEG_NATURAL_TREG_UP	MSigDB lists	GSE40441_NRP1_POS_INDUCED_TREG_VS_NRP1_NEG_NATURAL_TREG_UP	189	4	17275	49
0.002002	-6.21	GSE14699_NAIVE_VS_DELETIONAL_TOLERANCE_CD8_TCELL_DN	MSigDB lists	GSE14699_NAIVE_VS_DELETIONAL_TOLERANCE_CD8_TCELL_DN	189	4	17275	49
0.002002	-6.21	GSE39916_B_CELL_SPLEEN_VS_PLASMA_CELL_BONE_MARROW_UP	MSigDB lists	GSE39916_B_CELL_SPLEEN_VS_PLASMA_CELL_BONE_MARROW_UP	189	4	17275	49
0.002002	-6.21	GSE31082_DN_VS_CD8_SP_THYMOCYTE_DN	MSigDB lists	GSE31082_DN_VS_CD8_SP_THYMOCYTE_DN	189	4	17275	49
0.002021	-6.2	SMID_BREAST_CANCER_BASAL_DN	MSigDB lists	SMID_BREAST_CANCER_BASAL_DN	638	7	17275	49
0.002041	-6.19	GSE39820_CTRL_VS_IL1B_IL6_IL23A_CD4_TCELL_DN	MSigDB lists	GSE39820_CTRL_VS_IL1B_IL6_IL23A_CD4_TCELL_DN	190	4	17275	49
0.002041	-6.19	GSE7764_IL15_TREATED_VS_CTRL_NK_CELL_24H_DN	MSigDB lists	GSE7764_IL15_TREATED_VS_CTRL_NK_CELL_24H_DN	190	4	17275	49
0.002041	-6.19	GSE46606_IRF4HIGH_VS_IRF4MID_CD40L_IL2_IL5_DAY1_STIMULATED_BCELL_UP	MSigDB lists	GSE46606_IRF4HIGH_VS_IRF4MID_CD40L_IL2_IL5_DAY1_STIMULATED_BCELL_UP	190	4	17275	49
0.002081	-6.18	GOLDRATH_NAIVE_VS_EFF_CD8_TCELL_UP	MSigDB lists	GOLDRATH_NAIVE_VS_EFF_CD8_TCELL_UP	191	4	17275	49
0.002081	-6.18	GSE15930_STIM_VS_STIM_AND_IL12_48H_CD8_T_CELL_UP	MSigDB lists	GSE15930_STIM_VS_STIM_AND_IL12_48H_CD8_T_CELL_UP	191	4	17275	49
0.00209	-6.17	chr2p12	MSigDB lists	chr2p12	24	2	17275	49
0.002161	-6.14	GSE28783_ANTI_MIR33_VS_CTRL_ATHEROSCLEROSIS_MACROPHAGE_UP	MSigDB lists	GSE28783_ANTI_MIR33_VS_CTRL_ATHEROSCLEROSIS_MACROPHAGE_UP	193	4	17275	49
0.002165	-6.14	positive regulation of endothelial cell apoptotic process	biological process	GO:2000353	25	2	18054	50
0.002169	-6.13	Ig-like_dom_sf	interpro domains	IPR036179	482	6	18616	52
0.002202	-6.12	GSE38304_MYC_NEG_VS_POS_GC_BCELL_UP	MSigDB lists	GSE38304_MYC_NEG_VS_POS_GC_BCELL_UP	194	4	17275	49
0.002203	-6.12	Ras-like_GEF	interpro domains	IPR008937	25	2	18616	52
0.002216	-6.11	human chr3p25.1-p24.3	chromosome location	human chr3p25.1-p24.3	1	1	26169	58
0.002216	-6.11	human chr7q34-q35	chromosome location	human chr7q34-q35	1	1	26169	58
0.002222	-6.11	ZNF518A (zinc finger protein 518A)	protein interactions	9849	25	2	17456	49
0.002256	-6.09	GAVIN_FOXP3_TARGETS_CLUSTER_P4	MSigDB lists	GAVIN_FOXP3_TARGETS_CLUSTER_P4	92	3	17275	49
0.002268	-6.09	LEE_DOUBLE_POLAR_THYMOCYTE	MSigDB lists	LEE_DOUBLE_POLAR_THYMOCYTE	25	2	17275	49
0.002303	-6.07	T cell receptor signaling pathway	KEGG pathways	ko04660	102	3	7161	19
0.002303	-6.07	T cell receptor signaling pathway	KEGG pathways	hsa04660	102	3	7161	19
0.002403	-6.03	FBXO45 (F-box protein 45)	protein interactions	200933	26	2	17456	49
0.002422	-6.02	PID	pfam domains	PF00640	26	2	17385	49
0.002453	-6.01	GO_MHC_PROTEIN_BINDING	MSigDB lists	GO_MHC_PROTEIN_BINDING	26	2	17275	49
0.002453	-6.01	BIOCARTA_VIP_PATHWAY	MSigDB lists	BIOCARTA_VIP_PATHWAY	26	2	17275	49
0.002501	-5.99	IGv	smart domains	SM00406	74	3	9476	35
0.002569	-5.96	RASGEF_cat_dom_sf	interpro domains	IPR036964	27	2	18616	52
0.002588	-5.96	human chr12q13.11	chromosome location	human chr12q13.11	34	2	26169	58
0.002622	-5.94	FGFR4 (fibroblast growth factor receptor 4)	protein interactions	2264	98	3	17456	49
0.002634	-5.94	integrin alphaIIb-beta3 complex	cellular component	GO:0070442	1	1	18985	50
0.002644	-5.94	GO_T_CELL_MEDIATED_IMMUNITY	MSigDB lists	GO_T_CELL_MEDIATED_IMMUNITY	27	2	17275	49
0.002644	-5.94	BOYAULT_LIVER_CANCER_SUBCLASS_G2	MSigDB lists	BOYAULT_LIVER_CANCER_SUBCLASS_G2	27	2	17275	49
0.002644	-5.94	MODULE_200	MSigDB lists	MODULE_200	27	2	17275	49
0.002663	-5.93	C_TYPE_LECTIN_2	prosite domains	PS50041	84	3	12079	40
0.002669	-5.93	C-type_lectin-like/link_sf	interpro domains	IPR016186	99	3	18616	52
0.002669	-5.93	IG_LIKE	prosite domains	PS50835	429	6	12079	40
0.002758	-5.89	phosphoric diester hydrolase activity	molecular function	GO:0008081	95	3	17306	51
0.002761	-5.89	protein kinase binding	molecular function	GO:0019901	648	7	17306	51
0.002769	-5.89	neurotransmitter receptor cycle	biological process	GO:0099627	1	1	18054	50
0.002769	-5.89	long-chain fatty acid import across plasma membrane	biological process	GO:0015911	1	1	18054	50
0.002769	-5.89	detection of tumor cell	biological process	GO:0002355	1	1	18054	50
0.002769	-5.89	postsynaptic neurotransmitter receptor cycle	biological process	GO:0099630	1	1	18054	50
0.002769	-5.89	cytotoxic T cell differentiation	biological process	GO:0045065	1	1	18054	50
0.002784	-5.88	GO_LYMPHOCYTE_DIFFERENTIATION	MSigDB lists	GO_LYMPHOCYTE_DIFFERENTIATION	207	4	17275	49
0.002793	-5.88	LEF1	interpro domains	IPR028769	1	1	18616	52
0.002793	-5.88	CD8B	interpro domains	IPR042414	1	1	18616	52
0.002793	-5.88	FATP5	interpro domains	IPR030302	1	1	18616	52
0.002793	-5.88	SLAP2	interpro domains	IPR035054	1	1	18616	52
0.002793	-5.88	TMEM30B	interpro domains	IPR030352	1	1	18616	52
0.002793	-5.88	MCT10	interpro domains	IPR030762	1	1	18616	52
0.002793	-5.88	Apba2	interpro domains	IPR030529	1	1	18616	52
0.002793	-5.88	EphA1_rcpt_lig-bd	interpro domains	IPR034251	1	1	18616	52
0.002793	-5.88	Glyco_hydro_65_M	interpro domains	IPR005195	1	1	18616	52
0.002793	-5.88	TNF_beta	interpro domains	IPR002960	1	1	18616	52
0.002793	-5.88	RasGRF2	interpro domains	IPR030744	1	1	18616	52
0.002793	-5.88	TSGA10	interpro domains	IPR033323	1	1	18616	52
0.002793	-5.88	CD8_asu	interpro domains	IPR015468	1	1	18616	52
0.002793	-5.88	PLCgamma1_SH3	interpro domains	IPR035724	1	1	18616	52
0.002793	-5.88	UBASH3A_SH3	interpro domains	IPR035634	1	1	18616	52
0.002793	-5.88	PLC-gamma1	interpro domains	IPR028380	1	1	18616	52
0.002793	-5.88	NUCB2	interpro domains	IPR028813	1	1	18616	52
0.002793	-5.88	AMIGO2	interpro domains	IPR031286	1	1	18616	52
0.002793	-5.88	Lactadherin	interpro domains	IPR027060	1	1	18616	52
0.002798	-5.88	GO_ENZYME_LINKED_RECEPTOR_PROTEIN_SIGNALING_PATHWAY	MSigDB lists	GO_ENZYME_LINKED_RECEPTOR_PROTEIN_SIGNALING_PATHWAY	676	7	17275	49
0.002807	-5.88	Atp1b1 (ATPase Na+/K+ transporting subunit beta 1)	protein interactions	25650	1	1	17456	49
0.002807	-5.88	ubc.L (ubiquitin C L homeolog)	protein interactions	380559	1	1	17456	49
0.002807	-5.88	PVALB (parvalbumin)	protein interactions	5816	1	1	17456	49
0.002807	-5.88	GAL11 (Gal11p)	protein interactions	854106	1	1	17456	49
0.002807	-5.88	Neurod1 (neuronal differentiation 1)	protein interactions	29458	1	1	17456	49
0.002807	-5.88	nrarp.S (NOTCH regulated ankyrin repeat protein S homeolog)	protein interactions	495317	1	1	17456	49
0.002807	-5.88	Tcf7l1 (transcription factor 7 like 1)	protein interactions	312451	1	1	17456	49
0.002819	-5.87	Glyco_hydro_65m	pfam domains	PF03632	1	1	17385	49
0.002825	-5.87	IG	smart domains	SM00409	392	6	9476	35
0.002922	-5.84	regulation of immune system process	biological process	GO:0002682	1549	11	18054	50
0.002947	-5.83	protein-glucosylgalactosylhydroxylysine glucosidase activity	molecular function	GO:0047402	1	1	17306	51
0.002947	-5.83	cholate-CoA ligase activity	molecular function	GO:0047747	1	1	17306	51
0.00301	-5.81	RasGEF	pfam domains	PF00617	29	2	17385	49
0.003022	-5.8	GO_POSITIVE_REGULATION_OF_DEVELOPMENTAL_PROCESS	MSigDB lists	GO_POSITIVE_REGULATION_OF_DEVELOPMENTAL_PROCESS	1081	9	17275	49
0.003024	-5.8	LABBE_TGFB1_TARGETS_DN	MSigDB lists	LABBE_TGFB1_TARGETS_DN	102	3	17275	49
0.003047	-5.79	MARSON_FOXP3_TARGETS_STIMULATED_UP	MSigDB lists	MARSON_FOXP3_TARGETS_STIMULATED_UP	29	2	17275	49
0.003065	-5.79	3',5'-cyclic-nucleotide phosphodiesterase activity	molecular function	GO:0004114	28	2	17306	51
0.003083	-5.78	positive regulation of multicellular organismal process	biological process	GO:0051240	1799	12	18054	50
0.003102	-5.78	FGFR2 (fibroblast growth factor receptor 2)	protein interactions	2263	104	3	17456	49
0.003112	-5.77	positive regulation of steroid metabolic process	biological process	GO:0045940	30	2	18054	50
0.003166	-5.76	Ras_GEF_dom_sf	interpro domains	IPR023578	30	2	18616	52
0.003166	-5.76	RASGEF_cat_dom	interpro domains	IPR001895	30	2	18616	52
0.003186	-5.75	enzyme linked receptor protein signaling pathway	biological process	GO:0007167	708	7	18054	50
0.003259	-5.73	BIOCARTA_NO1_PATHWAY	MSigDB lists	BIOCARTA_NO1_PATHWAY	30	2	17275	49
0.003259	-5.73	REACTOME_DAG_AND_IP3_SIGNALING	MSigDB lists	REACTOME_DAG_AND_IP3_SIGNALING	30	2	17275	49
0.003259	-5.73	GO_COP9_SIGNALOSOME	MSigDB lists	GO_COP9_SIGNALOSOME	30	2	17275	49
0.003282	-5.72	KEGG_T_CELL_RECEPTOR_SIGNALING_PATHWAY	MSigDB lists	KEGG_T_CELL_RECEPTOR_SIGNALING_PATHWAY	105	3	17275	49
0.003285	-5.72	cyclic-nucleotide phosphodiesterase activity	molecular function	GO:0004112	29	2	17306	51
0.003325	-5.71	CTDL_fold	interpro domains	IPR016187	107	3	18616	52
0.003408	-5.68	RAPGEF5 (Rap guanine nucleotide exchange factor 5)	protein interactions	9771	31	2	17456	49
0.003425	-5.68	Ig-like_fold	interpro domains	IPR013783	710	7	18616	52
0.00344	-5.67	TRNASYNTHCYS	prints domains	PR00983	2	1	4648	8
0.003478	-5.66	GO_BASAL_PLASMA_MEMBRANE	MSigDB lists	GO_BASAL_PLASMA_MEMBRANE	31	2	17275	49
0.003478	-5.66	ZHAN_V1_LATE_DIFFERENTIATION_GENES_UP	MSigDB lists	ZHAN_V1_LATE_DIFFERENTIATION_GENES_UP	31	2	17275	49
0.003584	-5.63	CLECT	smart domains	SM00034	84	3	9476	35
0.003614	-5.62	basal plasma membrane	cellular component	GO:0009925	34	2	18985	50
0.003657	-5.61	positive regulation of nervous system development	biological process	GO:0051962	541	6	18054	50
0.003703	-5.6	MODULE_80	MSigDB lists	MODULE_80	32	2	17275	49
0.003753	-5.59	GO_TRANSCRIPTIONAL_ACTIVATOR_ACTIVITY_RNA_POLYMERASE_II_CORE_PROMOTER_PROXIMAL_REGION_SEQUENCE_SPECIFIC_BINDING	MSigDB lists	GO_TRANSCRIPTIONAL_ACTIVATOR_ACTIVITY_RNA_POLYMERASE_II_CORE_PROMOTER_PROXIMAL_REGION_SEQUENCE_SPECIFIC_BINDING	225	4	17275	49
0.003798	-5.57	DAG and IP3 signaling	REACTOME pathways	R-HSA-1489509	34	2	10287	28
0.003801	-5.57	GO_POSITIVE_REGULATION_OF_MULTICELLULAR_ORGANISMAL_PROCESS	MSigDB lists	GO_POSITIVE_REGULATION_OF_MULTICELLULAR_ORGANISMAL_PROCESS	1338	10	17275	49
0.003812	-5.57	GO_STEROID_METABOLIC_PROCESS	MSigDB lists	GO_STEROID_METABOLIC_PROCESS	226	4	17275	49
0.003919	-5.54	PDGFRB (platelet derived growth factor receptor beta)	protein interactions	5159	113	3	17456	49
0.003935	-5.54	AAGWWRNYGGC_UNKNOWN	MSigDB lists	AAGWWRNYGGC_UNKNOWN	112	3	17275	49
0.003982	-5.53	Primary immunodeficiency	KEGG pathways	ko05340	36	2	7161	19
0.003982	-5.53	Primary immunodeficiency	KEGG pathways	hsa05340	36	2	7161	19
0.004032	-5.51	lymphocyte differentiation	biological process	GO:0030098	235	4	18054	50
0.004045	-5.51	COP9 signalosome	cellular component	GO:0008180	36	2	18985	50
0.004103	-5.5	RASGEF_CAT	prosite domains	PS50009	29	2	12079	40
0.004173	-5.48	GO_BETA_AMYLOID_BINDING	MSigDB lists	GO_BETA_AMYLOID_BINDING	34	2	17275	49
0.004173	-5.48	PID_EPHA_FWDPATHWAY	MSigDB lists	PID_EPHA_FWDPATHWAY	34	2	17275	49
0.004173	-5.48	GO_CORECEPTOR_ACTIVITY	MSigDB lists	GO_CORECEPTOR_ACTIVITY	34	2	17275	49
0.004173	-5.48	BIOCARTA_GPCR_PATHWAY	MSigDB lists	BIOCARTA_GPCR_PATHWAY	34	2	17275	49
0.004219	-5.47	regulation of glial cell proliferation	biological process	GO:0060251	35	2	18054	50
0.004219	-5.47	response to glucagon	biological process	GO:0033762	35	2	18054	50
0.004238	-5.46	GO_LYMPHOCYTE_MEDIATED_IMMUNITY	MSigDB lists	GO_LYMPHOCYTE_MEDIATED_IMMUNITY	115	3	17275	49
0.004241	-5.46	MHC protein binding	molecular function	GO:0042287	33	2	17306	51
0.004251	-5.46	PLC-gamma1 signalling	REACTOME pathways	R-HSA-167021	36	2	10287	28
0.004251	-5.46	EGFR interacts with phospholipase C-gamma	REACTOME pathways	R-HSA-212718	36	2	10287	28
0.004494	-5.4	Immunoregulatory interactions between a Lymphoid and a non-Lymphoid cell	REACTOME pathways	R-HSA-198933	124	3	10287	28
0.004576	-5.39	DCLRE1C (DNA cross-link repair 1C)	protein interactions	64421	36	2	17456	49
0.004669	-5.37	MODULE_51	MSigDB lists	MODULE_51	36	2	17275	49
0.004669	-5.37	KEGG_PRIMARY_IMMUNODEFICIENCY	MSigDB lists	KEGG_PRIMARY_IMMUNODEFICIENCY	36	2	17275	49
0.004679	-5.36	PID	prosite domains	PS01179	31	2	12079	40
0.004742	-5.35	GO_IMMUNE_SYSTEM_PROCESS	MSigDB lists	GO_IMMUNE_SYSTEM_PROCESS	1854	12	17275	49
0.004881	-5.32	GO_IMMUNE_SYSTEM_DEVELOPMENT	MSigDB lists	GO_IMMUNE_SYSTEM_DEVELOPMENT	561	6	17275	49
0.004891	-5.32	positive regulation of developmental process	biological process	GO:0051094	1418	10	18054	50
0.004927	-5.31	GO_HETEROPHILIC_CELL_CELL_ADHESION_VIA_PLASMA_MEMBRANE_CELL_ADHESION_MOLECULES	MSigDB lists	GO_HETEROPHILIC_CELL_CELL_ADHESION_VIA_PLASMA_MEMBRANE_CELL_ADHESION_MOLECULES	37	2	17275	49
0.004958	-5.31	positive regulation of epithelial cell apoptotic process	biological process	GO:1904037	38	2	18054	50
0.005001	-5.3	GATA6_01	MSigDB lists	GATA6_01	244	4	17275	49
0.005088	-5.28	PRRC2B (proline rich coiled-coil 2B)	protein interactions	84726	38	2	17456	49
0.005095	-5.28	-	gene3d domains	1.10.840.10	27	2	8522	34
0.005112	-5.28	CHUNG_BLISTER_CYTOTOXICITY_UP	MSigDB lists	CHUNG_BLISTER_CYTOTOXICITY_UP	123	3	17275	49
0.005141	-5.27	EGF_2	prosite domains	PS01186	212	4	12079	40
0.005156	-5.27	ONCOGENEAML1	prints domains	PR00967	3	1	4648	8
0.005191	-5.26	HAHTOLA_SEZARY_SYNDROM_DN	MSigDB lists	HAHTOLA_SEZARY_SYNDROM_DN	38	2	17275	49
0.005194	-5.26	kinase binding	molecular function	GO:0019900	727	7	17306	51
0.005295	-5.24	RFX1_02	MSigDB lists	RFX1_02	248	4	17275	49
0.0053	-5.24	Conjugated bile acid biosynthesis, cholate => taurocholate/glycocholate	KEGG pathways	M00106	2	1	7161	19
0.0053	-5.24	Conjugated bile acid biosynthesis, cholate => taurocholate/glycocholate	KEGG pathways	hsa_M00106	2	1	7161	19
0.005371	-5.23	Growth_fac_rcpt_cys_sf	interpro domains	IPR009030	127	3	18616	52
0.00538	-5.23	steroid metabolic process	biological process	GO:0008202	255	4	18054	50
0.005403	-5.22	RasGEF	smart domains	SM00147	30	2	9476	35
0.005412	-5.22	Insulin signaling pathway	KEGG pathways	hsa04910	138	3	7161	19
0.005412	-5.22	Insulin signaling pathway	KEGG pathways	ko04910	138	3	7161	19
0.005437	-5.21	PDE3B signalling	REACTOME pathways	R-HSA-165160	2	1	10287	28
0.005462	-5.21	chr7q32	MSigDB lists	chr7q32	39	2	17275	49
0.005531	-5.2	cysteinyl-tRNA aminoacylation	biological process	GO:0006423	2	1	18054	50
0.005531	-5.2	trachea gland development	biological process	GO:0061153	2	1	18054	50
0.005531	-5.2	positive regulation of protein oxidation	biological process	GO:1904808	2	1	18054	50
0.005531	-5.2	trachea submucosa development	biological process	GO:0061152	2	1	18054	50
0.005531	-5.2	positive regulation of chronic inflammatory response to antigenic stimulus	biological process	GO:0002876	2	1	18054	50
0.005531	-5.2	regulation of protein oxidation	biological process	GO:1904806	2	1	18054	50
0.005579	-5.19	CDC50/LEM3_fam	interpro domains	IPR005045	2	1	18616	52
0.005579	-5.19	Rab33A/B	interpro domains	IPR041822	2	1	18616	52
0.005579	-5.19	Cys-tRNA/MSH_ligase	interpro domains	IPR024909	2	1	18616	52
0.005579	-5.19	Nucleobindin	interpro domains	IPR040250	2	1	18616	52
0.005579	-5.19	tRNA-synt_1_cat_dom	interpro domains	IPR032678	2	1	18616	52
0.005579	-5.19	SLAP_SH2	interpro domains	IPR035052	2	1	18616	52
0.005579	-5.19	Runx_central_dom_sf	interpro domains	IPR027384	2	1	18616	52
0.005579	-5.19	TIKI1/2-like	interpro domains	IPR040230	2	1	18616	52
0.005579	-5.19	THEMIS	interpro domains	IPR039671	2	1	18616	52
0.005579	-5.19	Aveugle-like_SAM_dom	interpro domains	IPR039144	2	1	18616	52
0.005579	-5.19	PLC-gamma_N-SH2	interpro domains	IPR035024	2	1	18616	52
0.005579	-5.19	Sacchrp_dh_NADP	interpro domains	IPR005097	2	1	18616	52
0.005579	-5.19	PLC-gamma_C-SH2	interpro domains	IPR035023	2	1	18616	52
0.005579	-5.19	Cys-tRNA-ligase	interpro domains	IPR015803	2	1	18616	52
0.005579	-5.19	PLC-gamma	interpro domains	IPR016279	2	1	18616	52
0.005606	-5.18	ORF67 (ORF67)	protein interactions	4961524	2	1	17456	49
0.005606	-5.18	S100PBP (S100P binding protein)	protein interactions	64766	2	1	17456	49
0.005606	-5.18	Atp1a1 (ATPase Na+/K+ transporting subunit alpha 1)	protein interactions	24211	2	1	17456	49
0.005606	-5.18	ZNF628 (zinc finger protein 628)	protein interactions	89887	2	1	17456	49
0.005629	-5.18	tRNA-synt_1e	pfam domains	PF01406	2	1	17385	49
0.005629	-5.18	CDC50	pfam domains	PF03381	2	1	17385	49
0.005629	-5.18	Sacchrp_dh_NADP	pfam domains	PF03435	2	1	17385	49
0.005687	-5.17	positive regulation of biological process	biological process	GO:0048518	6081	26	18054	50
0.005853	-5.14	PTB/PI_dom	interpro domains	IPR006020	41	2	18616	52
0.005885	-5.14	cGMP-inhibited cyclic-nucleotide phosphodiesterase activity	molecular function	GO:0004119	2	1	17306	51
0.005885	-5.14	cysteine-tRNA ligase activity	molecular function	GO:0004817	2	1	17306	51
0.005885	-5.14	mannan binding	molecular function	GO:2001065	2	1	17306	51
0.005885	-5.14	3-oxoacyl-[acyl-carrier-protein] reductase (NADH) activity	molecular function	GO:0047025	2	1	17306	51
0.005885	-5.14	sterol response element binding	molecular function	GO:0032810	2	1	17306	51
0.005903	-5.13	POLRMT (RNA polymerase mitochondrial)	protein interactions	5442	41	2	17456	49
0.005903	-5.13	LRP8 (LDL receptor related protein 8)	protein interactions	7804	41	2	17456	49
0.005937	-5.13	hematopoietic or lymphoid organ development	biological process	GO:0048534	598	6	18054	50
0.005994	-5.12	regulation of immune response	biological process	GO:0050776	1005	8	18054	50
0.006082	-5.1	GO_REGULATION_OF_CELL_PROLIFERATION	MSigDB lists	GO_REGULATION_OF_CELL_PROLIFERATION	1430	10	17275	49
0.006128	-5.09	GO_POSITIVE_REGULATION_OF_NERVOUS_SYSTEM_DEVELOPMENT	MSigDB lists	GO_POSITIVE_REGULATION_OF_NERVOUS_SYSTEM_DEVELOPMENT	413	5	17275	49
0.006238	-5.08	SH2DOMAIN	prints domains	PR00401	72	2	4648	8
0.006313	-5.07	XU_CREBBP_TARGETS_DN	MSigDB lists	XU_CREBBP_TARGETS_DN	42	2	17275	49
0.006313	-5.07	T cell mediated immunity	biological process	GO:0002456	43	2	18054	50
0.006458	-5.04	lymphocyte mediated immunity	biological process	GO:0002449	137	3	18054	50
0.006477	-5.04	LAT (linker for activation of T cells)	protein interactions	27040	43	2	17456	49
0.006481	-5.04	RB_P107_DN.V1_UP	MSigDB lists	RB_P107_DN.V1_UP	134	3	17275	49
0.006589	-5.02	chr11p15	MSigDB lists	chr11p15	264	4	17275	49
0.006717	-5	C-type_lectin_CS	interpro domains	IPR018378	44	2	18616	52
0.006751	-5	GSE9601_UNTREATED_VS_PI3K_INHIBITOR_TREATED_HCMV_INF_MONOCYTE_DN	MSigDB lists	GSE9601_UNTREATED_VS_PI3K_INHIBITOR_TREATED_HCMV_INF_MONOCYTE_DN	136	3	17275	49
0.006889	-4.98	KEGG_INSULIN_SIGNALING_PATHWAY	MSigDB lists	KEGG_INSULIN_SIGNALING_PATHWAY	137	3	17275	49
0.00701	-4.96	-	gene3d domains	3.10.100.10	99	3	8522	34
0.007076	-4.95	SAAL1 (serum amyloid A like 1)	protein interactions	113174	45	2	17456	49
0.007247	-4.93	CEP44 (centrosomal protein 44)	protein interactions	80817	141	3	17456	49
0.007311	-4.92	GSE6269_E_COLI_VS_STAPH_AUREUS_INF_PBMC_UP	MSigDB lists	GSE6269_E_COLI_VS_STAPH_AUREUS_INF_PBMC_UP	140	3	17275	49
0.007311	-4.92	GSE4590_SMALL_VS_VPREB_POS_LARGE_PRE_BCELL_DN	MSigDB lists	GSE4590_SMALL_VS_VPREB_POS_LARGE_PRE_BCELL_DN	140	3	17275	49
0.007433	-4.9	GO_POSITIVE_REGULATION_OF_IMMUNE_SYSTEM_PROCESS	MSigDB lists	GO_POSITIVE_REGULATION_OF_IMMUNE_SYSTEM_PROCESS	809	7	17275	49
0.007443	-4.9	coreceptor activity	molecular function	GO:0015026	44	2	17306	51
0.007534	-4.89	GO_POSITIVE_REGULATION_OF_GLIOGENESIS	MSigDB lists	GO_POSITIVE_REGULATION_OF_GLIOGENESIS	46	2	17275	49
0.007602	-4.88	GSE4590_PRE_BCELL_VS_SMALL_PRE_BCELL_UP	MSigDB lists	GSE4590_PRE_BCELL_VS_SMALL_PRE_BCELL_UP	142	3	17275	49
0.007602	-4.88	GSE37301_MULTIPOTENT_PROGENITOR_VS_LYMPHOID_PRIMED_MPP_UP	MSigDB lists	GSE37301_MULTIPOTENT_PROGENITOR_VS_LYMPHOID_PRIMED_MPP_UP	142	3	17275	49
0.007699	-4.87	KLRG2 (killer cell lectin like receptor G2)	protein interactions	346689	47	2	17456	49
0.00789	-4.84	immune system development	biological process	GO:0002520	635	6	18054	50
0.007964	-4.83	-	gene3d domains	4.10.770.10	2	1	8522	34
0.007982	-4.83	basal part of cell	cellular component	GO:0045178	51	2	18985	50
0.008077	-4.82	GO_ANGIOGENESIS	MSigDB lists	GO_ANGIOGENESIS	280	4	17275	49
0.008107	-4.82	GO_IMMUNE_EFFECTOR_PROCESS	MSigDB lists	GO_IMMUNE_EFFECTOR_PROCESS	442	5	17275	49
0.008181	-4.81	GO_RESPONSE_TO_GLUCAGON	MSigDB lists	GO_RESPONSE_TO_GLUCAGON	48	2	17275	49
0.008232	-4.8	cell activation	biological process	GO:0001775	1061	8	18054	50
0.008286	-4.79	positive regulation of low-density lipoprotein particle clearance	biological process	GO:1905581	3	1	18054	50
0.008286	-4.79	receptor-mediated endocytosis involved in cholesterol transport	biological process	GO:0090118	3	1	18054	50
0.008286	-4.79	regulation of estrogen receptor binding	biological process	GO:0071898	3	1	18054	50
0.008286	-4.79	negative regulation of estrogen receptor binding	biological process	GO:0071899	3	1	18054	50
0.008286	-4.79	positive regulation of receptor-mediated endocytosis involved in cholesterol transport	biological process	GO:1905602	3	1	18054	50
0.008286	-4.79	negative regulation of myeloid dendritic cell activation	biological process	GO:0030886	3	1	18054	50
0.008286	-4.79	regulation of chronic inflammatory response to antigenic stimulus	biological process	GO:0002874	3	1	18054	50
0.008346	-4.79	MTMR14 (myotubularin related protein 14)	protein interactions	64419	49	2	17456	49
0.008356	-4.78	GSE40274_FOXP3_VS_FOXP3_AND_XBP1_TRANSDUCED_ACTIVATED_CD4_TCELL_DN	MSigDB lists	GSE40274_FOXP3_VS_FOXP3_AND_XBP1_TRANSDUCED_ACTIVATED_CD4_TCELL_DN	147	3	17275	49
0.008357	-4.78	Clx_II_MBL	interpro domains	IPR035680	3	1	18616	52
0.008357	-4.78	HAGH_C	interpro domains	IPR032282	3	1	18616	52
0.008357	-4.78	AML1_Runt	interpro domains	IPR000040	3	1	18616	52
0.008357	-4.78	MTA1_R1	interpro domains	IPR035170	3	1	18616	52
0.008357	-4.78	TF_Runt-rel_RUNX	interpro domains	IPR016554	3	1	18616	52
0.008357	-4.78	Runt_dom	interpro domains	IPR013524	3	1	18616	52
0.008357	-4.78	USP_C	interpro domains	IPR029346	3	1	18616	52
0.008357	-4.78	NSG	interpro domains	IPR009431	3	1	18616	52
0.008357	-4.78	AMIGO	interpro domains	IPR031283	3	1	18616	52
0.008357	-4.78	TraB_fam	interpro domains	IPR002816	3	1	18616	52
0.008357	-4.78	RunxI_C_dom	interpro domains	IPR013711	3	1	18616	52
0.008357	-4.78	Hydroxyacylglutathione_Hdrlase	interpro domains	IPR017782	3	1	18616	52
0.008357	-4.78	Ub_USP-typ	interpro domains	IPR028135	3	1	18616	52
0.008398	-4.78	PSD4 (pleckstrin and Sec7 domain containing 4)	protein interactions	23550	3	1	17456	49
0.008398	-4.78	IGDCC4 (immunoglobulin superfamily DCC subclass member 4)	protein interactions	57722	3	1	17456	49
0.008398	-4.78	C4orf48 (chromosome 4 open reading frame 48)	protein interactions	401115	3	1	17456	49
0.008398	-4.78	GCC2-AS1 (GCC2 antisense RNA 1)	protein interactions	644903	3	1	17456	49
0.008398	-4.78	Kpna1 (karyopherin (importin) alpha 1)	protein interactions	16646	3	1	17456	49
0.008398	-4.78	CDHR1 (cadherin related family member 1)	protein interactions	92211	3	1	17456	49
0.008398	-4.78	ATP8B1 (ATPase phospholipid transporting 8B1)	protein interactions	5205	3	1	17456	49
0.008398	-4.78	UMOD (uromodulin)	protein interactions	7369	3	1	17456	49
0.008398	-4.78	YPR174C (hypothetical protein)	protein interactions	856304	3	1	17456	49
0.008398	-4.78	PRTG (protogenin)	protein interactions	283659	3	1	17456	49
0.008398	-4.78	Lepr (leptin receptor)	protein interactions	16847	3	1	17456	49
0.008432	-4.78	Calcyon	pfam domains	PF06387	3	1	17385	49
0.008432	-4.78	HAGH_C	pfam domains	PF16123	3	1	17385	49
0.008432	-4.78	TraB	pfam domains	PF01963	3	1	17385	49
0.008432	-4.78	Runt	pfam domains	PF00853	3	1	17385	49
0.008432	-4.78	RunxI	pfam domains	PF08504	3	1	17385	49
0.008432	-4.78	USP7_C2	pfam domains	PF14533	3	1	17385	49
0.008432	-4.78	MTA_R1	pfam domains	PF17226	3	1	17385	49
0.008432	-4.78	Ubiquitin_3	pfam domains	PF14836	3	1	17385	49
0.008514	-4.77	GO_BASAL_PART_OF_CELL	MSigDB lists	GO_BASAL_PART_OF_CELL	49	2	17275	49
0.00867	-4.75	GSE2770_TGFB_AND_IL4_VS_TGFB_AND_IL12_TREATED_ACT_CD4_TCELL_2H_UP	MSigDB lists	GSE2770_TGFB_AND_IL4_VS_TGFB_AND_IL12_TREATED_ACT_CD4_TCELL_2H_UP	149	3	17275	49
0.00867	-4.75	GSE45365_BCELL_VS_CD8_TCELL_DN	MSigDB lists	GSE45365_BCELL_VS_CD8_TCELL_DN	149	3	17275	49
0.008678	-4.75	SMAD6 (SMAD family member 6)	protein interactions	4091	50	2	17456	49
0.008793	-4.73	GO_LEUKOCYTE_DIFFERENTIATION	MSigDB lists	GO_LEUKOCYTE_DIFFERENTIATION	287	4	17275	49
0.00883	-4.73	GSE19198_CTRL_VS_IL21_TREATED_TCELL_1H_UP	MSigDB lists	GSE19198_CTRL_VS_IL21_TREATED_TCELL_1H_UP	150	3	17275	49
0.00883	-4.73	GSE27241_CTRL_VS_DIGOXIN_TREATED_CD4_TCELL_IN_TH17_POLARIZING_CONDITIONS_UP	MSigDB lists	GSE27241_CTRL_VS_DIGOXIN_TREATED_CD4_TCELL_IN_TH17_POLARIZING_CONDITIONS_UP	150	3	17275	49
0.008853	-4.73	MARSON_FOXP3_TARGETS_DN	MSigDB lists	MARSON_FOXP3_TARGETS_DN	50	2	17275	49
0.008853	-4.73	BYSTROEM_CORRELATED_WITH_IL5_UP	MSigDB lists	BYSTROEM_CORRELATED_WITH_IL5_UP	50	2	17275	49
0.008991	-4.71	GSE36891_POLYIC_TLR3_VS_PAM_TLR2_STIM_PERITONEAL_MACROPHAGE_DN	MSigDB lists	GSE36891_POLYIC_TLR3_VS_PAM_TLR2_STIM_PERITONEAL_MACROPHAGE_DN	151	3	17275	49
0.008991	-4.71	GSE37301_PRO_BCELL_VS_CD4_TCELL_DN	MSigDB lists	GSE37301_PRO_BCELL_VS_CD4_TCELL_DN	151	3	17275	49
0.009016	-4.71	TRAF7 (TNF receptor associated factor 7)	protein interactions	84231	51	2	17456	49
0.009154	-4.69	GSE25147_UNSTIM_VS_HELIOBACTER_PYLORI_LPS_STIM_MKN45_CELL_DN	MSigDB lists	GSE25147_UNSTIM_VS_HELIOBACTER_PYLORI_LPS_STIM_MKN45_CELL_DN	152	3	17275	49
0.009222	-4.69	LCK (LCK proto-oncogene, Src family tyrosine kinase)	protein interactions	3932	154	3	17456	49
0.009467	-4.66	PTB	smart domains	SM00462	40	2	9476	35
0.009485	-4.66	GSE34156_NOD2_LIGAND_VS_NOD2_AND_TLR1_TLR2_LIGAND_24H_TREATED_MONOCYTE_DN	MSigDB lists	GSE34156_NOD2_LIGAND_VS_NOD2_AND_TLR1_TLR2_LIGAND_24H_TREATED_MONOCYTE_DN	154	3	17275	49
0.009548	-4.65	REACTOME_PHOSPHOLIPASE_C_MEDIATED_CASCADE	MSigDB lists	REACTOME_PHOSPHOLIPASE_C_MEDIATED_CASCADE	52	2	17275	49
0.009653	-4.64	GSE17974_IL4_AND_ANTI_IL12_VS_UNTREATED_2H_ACT_CD4_TCELL_UP	MSigDB lists	GSE17974_IL4_AND_ANTI_IL12_VS_UNTREATED_2H_ACT_CD4_TCELL_UP	155	3	17275	49
0.009676	-4.64	C_TYPE_LECTIN_1	prosite domains	PS00615	45	2	12079	40
0.009823	-4.62	GSE37605_TREG_VS_TCONV_C57BL6_FOXP3_FUSION_GFP_DN	MSigDB lists	GSE37605_TREG_VS_TCONV_C57BL6_FOXP3_FUSION_GFP_DN	156	3	17275	49
0.009823	-4.62	GO_LEUKOCYTE_MEDIATED_IMMUNITY	MSigDB lists	GO_LEUKOCYTE_MEDIATED_IMMUNITY	156	3	17275	49
0.009823	-4.62	GSE37301_MULTIPOTENT_PROGENITOR_VS_CD4_TCELL_UP	MSigDB lists	GSE37301_MULTIPOTENT_PROGENITOR_VS_CD4_TCELL_UP	156	3	17275	49
0.009823	-4.62	GSE11057_EFF_MEM_VS_CENT_MEM_CD4_TCELL_DN	MSigDB lists	GSE11057_EFF_MEM_VS_CENT_MEM_CD4_TCELL_DN	156	3	17275	49
0.009903	-4.61	RUNT	prosite domains	PS51062	3	1	12079	40
0.009995	-4.61	LIU_CMYB_TARGETS_UP	MSigDB lists	LIU_CMYB_TARGETS_UP	157	3	17275	49
0.01017	-4.59	GSE7568_IL4_VS_IL4_AND_TGFB_TREATED_MACROPHAGE_24H_UP	MSigDB lists	GSE7568_IL4_VS_IL4_AND_TGFB_TREATED_MACROPHAGE_24H_UP	158	3	17275	49
0.01027	-4.58	GO_POSITIVE_REGULATION_OF_SYNAPSE_ASSEMBLY	MSigDB lists	GO_POSITIVE_REGULATION_OF_SYNAPSE_ASSEMBLY	54	2	17275	49
0.01029	-4.58	TNECROSISFCT	prints domains	PR01234	6	1	4648	8
0.01034	-4.57	GSE14415_ACT_TCONV_VS_ACT_NATURAL_TREG_UP	MSigDB lists	GSE14415_ACT_TCONV_VS_ACT_NATURAL_TREG_UP	159	3	17275	49
0.01052	-4.55	GSE45365_WT_VS_IFNAR_KO_BCELL_MCMV_INFECTION_DN	MSigDB lists	GSE45365_WT_VS_IFNAR_KO_BCELL_MCMV_INFECTION_DN	160	3	17275	49
0.01052	-4.55	GSE18791_CTRL_VS_NEWCASTLE_VIRUS_DC_14H_DN	MSigDB lists	GSE18791_CTRL_VS_NEWCASTLE_VIRUS_DC_14H_DN	160	3	17275	49
0.01052	-4.55	GSE32986_UNSTIM_VS_GMCSF_AND_CURDLAN_HIGHDOSE_STIM_DC_DN	MSigDB lists	GSE32986_UNSTIM_VS_GMCSF_AND_CURDLAN_HIGHDOSE_STIM_DC_DN	160	3	17275	49
0.01062	-4.55	positive regulation of cellular process	biological process	GO:0048522	5358	23	18054	50
0.01064	-4.54	PID_FGF_PATHWAY	MSigDB lists	PID_FGF_PATHWAY	55	2	17275	49
0.01068	-4.54	angiogenesis	biological process	GO:0001525	311	4	18054	50
0.0107	-4.54	GSE22045_TREG_VS_TCONV_DN	MSigDB lists	GSE22045_TREG_VS_TCONV_DN	161	3	17275	49
0.01084	-4.52	PLCG1 events in ERBB2 signaling	REACTOME pathways	R-HSA-1251932	4	1	10287	28
0.01101	-4.51	HUTTMANN_B_CLL_POOR_SURVIVAL_DN	MSigDB lists	HUTTMANN_B_CLL_POOR_SURVIVAL_DN	56	2	17275	49
0.01103	-4.51	apoptotic process involved in blood vessel morphogenesis	biological process	GO:1902262	4	1	18054	50
0.01103	-4.51	aminophospholipid translocation	biological process	GO:0140331	4	1	18054	50
0.01103	-4.51	formation of radial glial scaffolds	biological process	GO:0021943	4	1	18054	50
0.01103	-4.51	positive regulation of chronic inflammatory response	biological process	GO:0002678	4	1	18054	50
0.01103	-4.51	odontoblast differentiation	biological process	GO:0071895	4	1	18054	50
0.01103	-4.51	osteoblast fate commitment	biological process	GO:0002051	4	1	18054	50
0.01103	-4.51	triglyceride mobilization	biological process	GO:0006642	4	1	18054	50
0.01113	-4.5	TCF/LEF	interpro domains	IPR024940	4	1	18616	52
0.01113	-4.5	cAMP_dep_PK_reg_su	interpro domains	IPR012198	4	1	18616	52
0.01113	-4.5	CABIT_dom	interpro domains	IPR025946	4	1	18616	52
0.01113	-4.5	CTNNB1-bd_N	interpro domains	IPR013558	4	1	18616	52
0.01118	-4.49	NPTX2 (neuronal pentraxin 2)	protein interactions	4885	4	1	17456	49
0.01118	-4.49	PCDHGC4 (protocadherin gamma subfamily C, 4)	protein interactions	56098	4	1	17456	49
0.01118	-4.49	NAALAD2 (N-acetylated alpha-linked acidic dipeptidase 2)	protein interactions	10003	4	1	17456	49
0.01118	-4.49	C6orf58 (chromosome 6 open reading frame 58)	protein interactions	352999	4	1	17456	49
0.01118	-4.49	ZNF599 (zinc finger protein 599)	protein interactions	148103	4	1	17456	49
0.01123	-4.49	CABIT	pfam domains	PF12736	4	1	17385	49
0.01123	-4.49	CTNNB1_binding	pfam domains	PF08347	4	1	17385	49
0.01123	-4.49	TGF-beta Receptor Signaling	WikiPathways	WP560	58	2	5311	15
0.01125	-4.49	GSE14699_NAIVE_VS_ACT_CD8_TCELL_DN	MSigDB lists	GSE14699_NAIVE_VS_ACT_CD8_TCELL_DN	164	3	17275	49
0.01125	-4.49	GSE26928_NAIVE_VS_CENT_MEMORY_CD4_TCELL_UP	MSigDB lists	GSE26928_NAIVE_VS_CENT_MEMORY_CD4_TCELL_UP	164	3	17275	49
0.01136	-4.48	EPHA forward signaling	Pathway Interaction DB	epha_fwdpathway	31	2	2226	12
0.01143	-4.47	MODULE_44	MSigDB lists	MODULE_44	310	4	17275	49
0.01154	-4.46	ZBTB24 (zinc finger and BTB domain containing 24)	protein interactions	9841	58	2	17456	49
0.01162	-4.46	GSE25087_TREG_VS_TCONV_FETUS_DN	MSigDB lists	GSE25087_TREG_VS_TCONV_FETUS_DN	166	3	17275	49
0.01162	-4.46	GSE45365_HEALTHY_VS_MCMV_INFECTION_CD11B_DC_IFNAR_KO_UP	MSigDB lists	GSE45365_HEALTHY_VS_MCMV_INFECTION_CD11B_DC_IFNAR_KO_UP	166	3	17275	49
0.01162	-4.46	GO_ANTIGEN_RECEPTOR_MEDIATED_SIGNALING_PATHWAY	MSigDB lists	GO_ANTIGEN_RECEPTOR_MEDIATED_SIGNALING_PATHWAY	166	3	17275	49
0.01162	-4.46	GSE32986_UNSTIM_VS_GMCSF_STIM_DC_UP	MSigDB lists	GSE32986_UNSTIM_VS_GMCSF_STIM_DC_UP	166	3	17275	49
0.01162	-4.46	GSE45365_WT_VS_IFNAR_KO_CD11B_DC_UP	MSigDB lists	GSE45365_WT_VS_IFNAR_KO_CD11B_DC_UP	166	3	17275	49
0.01168	-4.45	GO_TRANSCRIPTIONAL_ACTIVATOR_ACTIVITY_RNA_POLYMERASE_II_TRANSCRIPTION_REGULATORY_REGION_SEQUENCE_SPECIFIC_BINDING	MSigDB lists	GO_TRANSCRIPTIONAL_ACTIVATOR_ACTIVITY_RNA_POLYMERASE_II_TRANSCRIPTION_REGULATORY_REGION_SEQUENCE_SPECIFIC_BINDING	312	4	17275	49
0.01174	-4.45	thyroid hormone transmembrane transporter activity	molecular function	GO:0015349	4	1	17306	51
0.01174	-4.45	aminophospholipid flippase activity	molecular function	GO:0015247	4	1	17306	51
0.01174	-4.45	NADH binding	molecular function	GO:0070404	4	1	17306	51
0.01181	-4.44	GSE20484_MCSG_VS_CXCL4_MONOCYTE_DERIVED_MACROPHAGE_UP	MSigDB lists	GSE20484_MCSG_VS_CXCL4_MONOCYTE_DERIVED_MACROPHAGE_UP	167	3	17275	49
0.01193	-4.43	NLK (nemo like kinase)	protein interactions	51701	59	2	17456	49
0.012	-4.42	GSE5542_UNTREATED_VS_IFNA_AND_IFNG_TREATED_EPITHELIAL_CELLS_6H_UP	MSigDB lists	GSE5542_UNTREATED_VS_IFNA_AND_IFNG_TREATED_EPITHELIAL_CELLS_6H_UP	168	3	17275	49
0.01205	-4.42	signal transduction	biological process	GO:0007165	4772	21	18054	50
0.0121	-4.41	GO_TRANSMEMBRANE_RECEPTOR_PROTEIN_TYROSINE_KINASE_SIGNALING_PATHWAY	MSigDB lists	GO_TRANSMEMBRANE_RECEPTOR_PROTEIN_TYROSINE_KINASE_SIGNALING_PATHWAY	488	5	17275	49
0.01214	-4.41	regulation of transport	biological process	GO:0051049	1875	11	18054	50
0.01225	-4.4	clathrin binding	molecular function	GO:0030276	57	2	17306	51
0.01235	-4.39	regulation of multicellular organismal process	biological process	GO:0051239	3262	16	18054	50
0.01244	-4.39	signaling	biological process	GO:0023052	5103	22	18054	50
0.01244	-4.39	transmembrane receptor protein tyrosine kinase signaling pathway	biological process	GO:0007169	503	5	18054	50
0.0125	-4.38	leukocyte activation	biological process	GO:0045321	915	7	18054	50
0.01258	-4.38	GO_PLASMA_MEMBRANE_RECEPTOR_COMPLEX	MSigDB lists	GO_PLASMA_MEMBRANE_RECEPTOR_COMPLEX	171	3	17275	49
0.0127	-4.37	GO_REGULATION_OF_MULTICELLULAR_ORGANISMAL_DEVELOPMENT	MSigDB lists	GO_REGULATION_OF_MULTICELLULAR_ORGANISMAL_DEVELOPMENT	1594	10	17275	49
0.01271	-4.37	PLPBP (pyridoxal phosphate binding protein)	protein interactions	11212	61	2	17456	49
0.01276	-4.36	plasma membrane receptor complex	cellular component	GO:0098802	185	3	18985	50
0.01277	-4.36	T-Cell antigen Receptor (TCR) pathway during Staphylococcus aureus infection	WikiPathways	WP3863	62	2	5311	15
0.01278	-4.36	FOXJ2_01	MSigDB lists	FOXJ2_01	172	3	17275	49
0.01278	-4.36	GSE17974_IL4_AND_ANTI_IL12_VS_UNTREATED_6H_ACT_CD4_TCELL_DN	MSigDB lists	GSE17974_IL4_AND_ANTI_IL12_VS_UNTREATED_6H_ACT_CD4_TCELL_DN	172	3	17275	49
0.01278	-4.36	GSE11864_CSF1_VS_CSF1_IFNG_IN_MAC_UP	MSigDB lists	GSE11864_CSF1_VS_CSF1_IFNG_IN_MAC_UP	172	3	17275	49
0.01278	-4.36	GSE26928_NAIVE_VS_EFF_MEMORY_CD4_TCELL_UP	MSigDB lists	GSE26928_NAIVE_VS_EFF_MEMORY_CD4_TCELL_UP	172	3	17275	49
0.01278	-4.36	leukocyte differentiation	biological process	GO:0002521	328	4	18054	50
0.01279	-4.36	regulation of endothelial cell apoptotic process	biological process	GO:2000351	62	2	18054	50
0.01297	-4.35	LEE_LIVER_CANCER_E2F1_UP	MSigDB lists	LEE_LIVER_CANCER_E2F1_UP	61	2	17275	49
0.01298	-4.34	GSE25088_WT_VS_STAT6_KO_MACROPHAGE_ROSIGLITAZONE_AND_IL4_STIM_DN	MSigDB lists	GSE25088_WT_VS_STAT6_KO_MACROPHAGE_ROSIGLITAZONE_AND_IL4_STIM_DN	173	3	17275	49
0.01318	-4.33	regulation of cholesterol metabolic process	biological process	GO:0090181	63	2	18054	50
0.01318	-4.33	GSE17974_2.5H_VS_72H_IL4_AND_ANTI_IL12_ACT_CD4_TCELL_DN	MSigDB lists	GSE17974_2.5H_VS_72H_IL4_AND_ANTI_IL12_ACT_CD4_TCELL_DN	174	3	17275	49
0.01318	-4.33	GSE37301_COMMON_LYMPHOID_PROGENITOR_VS_GRAN_MONO_PROGENITOR_DN	MSigDB lists	GSE37301_COMMON_LYMPHOID_PROGENITOR_VS_GRAN_MONO_PROGENITOR_DN	174	3	17275	49
0.01331	-4.32	signaling receptor binding	molecular function	GO:0005102	1542	10	17306	51
0.0134	-4.31	GO_TRANSCRIPTION_FACTOR_ACTIVITY_RNA_POLYMERASE_II_CORE_PROMOTER_PROXIMAL_REGION_SEQUENCE_SPECIFIC_BINDING	MSigDB lists	GO_TRANSCRIPTION_FACTOR_ACTIVITY_RNA_POLYMERASE_II_CORE_PROMOTER_PROXIMAL_REGION_SEQUENCE_SPECIFIC_BINDING	325	4	17275	49
0.01352	-4.3	RCOR3 (REST corepressor 3)	protein interactions	55758	63	2	17456	49
0.01354	-4.3	skin-foot-malignant_melanoma-acral_lentiginous	COSMIC cancer mutations	skin-foot-malignant_melanoma-acral_lentiginous	65	2	17255	47
0.01359	-4.3	TONKS_TARGETS_OF_RUNX1_RUNX1T1_FUSION_HSC_UP	MSigDB lists	TONKS_TARGETS_OF_RUNX1_RUNX1T1_FUSION_HSC_UP	176	3	17275	49
0.01359	-4.3	GSE27786_LSK_VS_ERYTHROBLAST_DN	MSigDB lists	GSE27786_LSK_VS_ERYTHROBLAST_DN	176	3	17275	49
0.01359	-4.3	GSE13738_TCR_VS_BYSTANDER_ACTIVATED_CD4_TCELL_UP	MSigDB lists	GSE13738_TCR_VS_BYSTANDER_ACTIVATED_CD4_TCELL_UP	176	3	17275	49
0.01359	-4.3	GSE26669_CD4_VS_CD8_TCELL_IN_MLR_DN	MSigDB lists	GSE26669_CD4_VS_CD8_TCELL_IN_MLR_DN	176	3	17275	49
0.01359	-4.3	GSE25123_WT_VS_PPARG_KO_MACROPHAGE_IL4_AND_ROSIGLITAZONE_STIM_DN	MSigDB lists	GSE25123_WT_VS_PPARG_KO_MACROPHAGE_IL4_AND_ROSIGLITAZONE_STIM_DN	176	3	17275	49
0.01359	-4.3	GSE1460_CD4_THYMOCYTE_VS_NAIVE_CD4_TCELL_CORD_BLOOD_DN	MSigDB lists	GSE1460_CD4_THYMOCYTE_VS_NAIVE_CD4_TCELL_CORD_BLOOD_DN	176	3	17275	49
0.01359	-4.3	GSE3982_BASOPHIL_VS_CENT_MEMORY_CD4_TCELL_DN	MSigDB lists	GSE3982_BASOPHIL_VS_CENT_MEMORY_CD4_TCELL_DN	176	3	17275	49
0.01377	-4.29	negative regulation of interleukin-4 production	biological process	GO:0032713	5	1	18054	50
0.01377	-4.29	positive regulation of intracellular sterol transport	biological process	GO:0032382	5	1	18054	50
0.01377	-4.29	positive regulation of intracellular lipid transport	biological process	GO:0032379	5	1	18054	50
0.01377	-4.29	somatic recombination of T cell receptor gene segments	biological process	GO:0002681	5	1	18054	50
0.01377	-4.29	T cell receptor V(D)J recombination	biological process	GO:0033153	5	1	18054	50
0.01377	-4.29	somatic diversification of T cell receptor genes	biological process	GO:0002568	5	1	18054	50
0.01377	-4.29	eye pigmentation	biological process	GO:0048069	5	1	18054	50
0.01377	-4.29	negative regulation of apoptotic process in bone marrow cell	biological process	GO:0071866	5	1	18054	50
0.01377	-4.29	positive regulation of humoral immune response mediated by circulating immunoglobulin	biological process	GO:0002925	5	1	18054	50
0.01377	-4.29	positive regulation of intracellular cholesterol transport	biological process	GO:0032385	5	1	18054	50
0.01379	-4.28	PID_IL12_2PATHWAY	MSigDB lists	PID_IL12_2PATHWAY	63	2	17275	49
0.0138	-4.28	GSE36476_YOUNG_VS_OLD_DONOR_MEMORY_CD4_TCELL_72H_TSST_ACT_DN	MSigDB lists	GSE36476_YOUNG_VS_OLD_DONOR_MEMORY_CD4_TCELL_72H_TSST_ACT_DN	177	3	17275	49
0.0138	-4.28	GSE24634_NAIVE_CD4_TCELL_VS_DAY10_IL4_CONV_TREG_UP	MSigDB lists	GSE24634_NAIVE_CD4_TCELL_VS_DAY10_IL4_CONV_TREG_UP	177	3	17275	49
0.0138	-4.28	GSE5679_PPARG_LIGAND_ROSIGLITAZONE_VS_RARA_AGONIST_AM580_TREATED_DC_UP	MSigDB lists	GSE5679_PPARG_LIGAND_ROSIGLITAZONE_VS_RARA_AGONIST_AM580_TREATED_DC_UP	177	3	17275	49
0.0138	-4.28	GSE17301_CTRL_VS_48H_IFNA2_STIM_CD8_TCELL_DN	MSigDB lists	GSE17301_CTRL_VS_48H_IFNA2_STIM_CD8_TCELL_DN	177	3	17275	49
0.0138	-4.28	GSE46606_UNSTIM_VS_CD40L_IL2_IL5_DAY3_STIMULATED_BCELL_UP	MSigDB lists	GSE46606_UNSTIM_VS_CD40L_IL2_IL5_DAY3_STIMULATED_BCELL_UP	177	3	17275	49
0.0138	-4.28	GSE3982_MAST_CELL_VS_DC_UP	MSigDB lists	GSE3982_MAST_CELL_VS_DC_UP	177	3	17275	49
0.01389	-4.28	Acyltransf_C	interpro domains	IPR032098	5	1	18616	52
0.01393	-4.27	MRPS2 (mitochondrial ribosomal protein S2)	protein interactions	51116	64	2	17456	49
0.01396	-4.27	CLSTN3 (calsyntenin 3)	protein interactions	9746	5	1	17456	49
0.01396	-4.27	MIEN1 (migration and invasion enhancer 1)	protein interactions	84299	5	1	17456	49
0.01396	-4.27	Kpna2 (karyopherin (importin) alpha 2)	protein interactions	16647	5	1	17456	49
0.01396	-4.27	NPTXR (neuronal pentraxin receptor)	protein interactions	23467	5	1	17456	49
0.01396	-4.27	TTC9B (tetratricopeptide repeat domain 9B)	protein interactions	148014	5	1	17456	49
0.01396	-4.27	SGCE (sarcoglycan epsilon)	protein interactions	8910	5	1	17456	49
0.01396	-4.27	RASGRF2 (Ras protein specific guanine nucleotide releasing factor 2)	protein interactions	5924	5	1	17456	49
0.01396	-4.27	LTB (lymphotoxin beta)	protein interactions	4050	5	1	17456	49
0.01396	-4.27	CBR4 (carbonyl reductase 4)	protein interactions	84869	5	1	17456	49
0.01396	-4.27	ZBTB7C (zinc finger and BTB domain containing 7C)	protein interactions	201501	5	1	17456	49
0.01401	-4.27	GSE45365_WT_VS_IFNAR_KO_CD8A_DC_MCMV_INFECTION_DN	MSigDB lists	GSE45365_WT_VS_IFNAR_KO_CD8A_DC_MCMV_INFECTION_DN	178	3	17275	49
0.01401	-4.27	GSE24210_TCONV_VS_TREG_UP	MSigDB lists	GSE24210_TCONV_VS_TREG_UP	178	3	17275	49
0.01401	-4.27	GSE9006_HEALTHY_VS_TYPE_1_DIABETES_PBMC_1MONTH_POST_DX_DN	MSigDB lists	GSE9006_HEALTHY_VS_TYPE_1_DIABETES_PBMC_1MONTH_POST_DX_DN	178	3	17275	49
0.01401	-4.27	PROVENZANI_METASTASIS_UP	MSigDB lists	PROVENZANI_METASTASIS_UP	178	3	17275	49
0.01401	-4.27	GSE36476_YOUNG_VS_OLD_DONOR_MEMORY_CD4_TCELL_72H_TSST_ACT_UP	MSigDB lists	GSE36476_YOUNG_VS_OLD_DONOR_MEMORY_CD4_TCELL_72H_TSST_ACT_UP	178	3	17275	49
0.01401	-4.27	serous_carcinoma	COSMIC cancer mutations	serous_carcinoma	11226	38	17255	47
0.01401	-4.27	Acyltransf_C	pfam domains	PF16076	5	1	17385	49
0.0141	-4.26	ZHENG_FOXP3_TARGETS_DN	MSigDB lists	ZHENG_FOXP3_TARGETS_DN	5	1	17275	49
0.0141	-4.26	IM_SREBF1A_TARGETS	MSigDB lists	IM_SREBF1A_TARGETS	5	1	17275	49
0.01421	-4.25	JAZAG_TGFB1_SIGNALING_VIA_SMAD4_DN	MSigDB lists	JAZAG_TGFB1_SIGNALING_VIA_SMAD4_DN	64	2	17275	49
0.01422	-4.25	GSE16451_CTRL_VS_WEST_EQUINE_ENC_VIRUS_IMMATURE_NEURON_CELL_LINE_UP	MSigDB lists	GSE16451_CTRL_VS_WEST_EQUINE_ENC_VIRUS_IMMATURE_NEURON_CELL_LINE_UP	179	3	17275	49
0.01422	-4.25	GSE40666_WT_VS_STAT4_KO_CD8_TCELL_WITH_IFNA_STIM_90MIN_UP	MSigDB lists	GSE40666_WT_VS_STAT4_KO_CD8_TCELL_WITH_IFNA_STIM_90MIN_UP	179	3	17275	49
0.01422	-4.25	GSE22886_NAIVE_CD4_TCELL_VS_12H_ACT_TH2_UP	MSigDB lists	GSE22886_NAIVE_CD4_TCELL_VS_12H_ACT_TH2_UP	179	3	17275	49
0.01422	-4.25	HFH3_01	MSigDB lists	HFH3_01	179	3	17275	49
0.01422	-4.25	GSE22886_NAIVE_CD4_TCELL_VS_48H_ACT_TH2_UP	MSigDB lists	GSE22886_NAIVE_CD4_TCELL_VS_48H_ACT_TH2_UP	179	3	17275	49
0.01429	-4.25	Ion Channel and Phorbal Esters Signaling Pathway	SMPDB pathways	SMP0090032	5	1	1394	4
0.01443	-4.24	GSE11057_CD4_CENT_MEM_VS_PBMC_UP	MSigDB lists	GSE11057_CD4_CENT_MEM_VS_PBMC_UP	180	3	17275	49
0.01443	-4.24	GSE11057_CD4_EFF_MEM_VS_PBMC_UP	MSigDB lists	GSE11057_CD4_EFF_MEM_VS_PBMC_UP	180	3	17275	49
0.01443	-4.24	E2F1_UP.V1_DN	MSigDB lists	E2F1_UP.V1_DN	180	3	17275	49
0.01443	-4.24	GSE27786_CD4_TCELL_VS_ERYTHTROBLAST_UP	MSigDB lists	GSE27786_CD4_TCELL_VS_ERYTHTROBLAST_UP	180	3	17275	49
0.01443	-4.24	GSE22886_NAIVE_CD4_TCELL_VS_48H_ACT_TH1_UP	MSigDB lists	GSE22886_NAIVE_CD4_TCELL_VS_48H_ACT_TH1_UP	180	3	17275	49
0.01443	-4.24	GSE11961_MEMORY_BCELL_DAY7_VS_GERMINAL_CENTER_BCELL_DAY7_UP	MSigDB lists	GSE11961_MEMORY_BCELL_DAY7_VS_GERMINAL_CENTER_BCELL_DAY7_UP	180	3	17275	49
0.01443	-4.24	GSE24634_TEFF_VS_TCONV_DAY5_IN_CULTURE_DN	MSigDB lists	GSE24634_TEFF_VS_TCONV_DAY5_IN_CULTURE_DN	180	3	17275	49
0.01443	-4.24	GSE11961_MARGINAL_ZONE_BCELL_VS_MEMORY_BCELL_DAY40_DN	MSigDB lists	GSE11961_MARGINAL_ZONE_BCELL_VS_MEMORY_BCELL_DAY40_DN	180	3	17275	49
0.01443	-4.24	GSE30971_WBP7_HET_VS_KO_MACROPHAGE_DN	MSigDB lists	GSE30971_WBP7_HET_VS_KO_MACROPHAGE_DN	180	3	17275	49
0.01447	-4.24	GO_RECEPTOR_BINDING	MSigDB lists	GO_RECEPTOR_BINDING	1381	9	17275	49
0.01452	-4.23	GO_POSITIVE_REGULATION_OF_IMMUNE_RESPONSE	MSigDB lists	GO_POSITIVE_REGULATION_OF_IMMUNE_RESPONSE	511	5	17275	49
0.01463	-4.22	PID_TCR_PATHWAY	MSigDB lists	PID_TCR_PATHWAY	65	2	17275	49
0.01465	-4.22	GSE14308_TH1_VS_NATURAL_TREG_DN	MSigDB lists	GSE14308_TH1_VS_NATURAL_TREG_DN	181	3	17275	49
0.01465	-4.22	GSE15735_CTRL_VS_HDAC_INHIBITOR_TREATED_CD4_TCELL_12H_DN	MSigDB lists	GSE15735_CTRL_VS_HDAC_INHIBITOR_TREATED_CD4_TCELL_12H_DN	181	3	17275	49
0.01465	-4.22	GSE25088_WT_VS_STAT6_KO_MACROPHAGE_IL4_STIM_UP	MSigDB lists	GSE25088_WT_VS_STAT6_KO_MACROPHAGE_IL4_STIM_UP	181	3	17275	49
0.01465	-4.22	GSE45739_UNSTIM_VS_ACD3_ACD28_STIM_WT_CD4_TCELL_UP	MSigDB lists	GSE45739_UNSTIM_VS_ACD3_ACD28_STIM_WT_CD4_TCELL_UP	181	3	17275	49
0.01465	-4.22	GSE16450_IMMATURE_VS_MATURE_NEURON_CELL_LINE_12H_IFNA_STIM_DN	MSigDB lists	GSE16450_IMMATURE_VS_MATURE_NEURON_CELL_LINE_12H_IFNA_STIM_DN	181	3	17275	49
0.01465	-4.22	ATF2_UP.V1_UP	MSigDB lists	ATF2_UP.V1_UP	181	3	17275	49
0.01465	-4.22	GSE17721_0.5H_VS_12H_LPS_BMDC_UP	MSigDB lists	GSE17721_0.5H_VS_12H_LPS_BMDC_UP	181	3	17275	49
0.01465	-4.22	GSE22589_HEALTHY_VS_SIV_INFECTED_DC_UP	MSigDB lists	GSE22589_HEALTHY_VS_SIV_INFECTED_DC_UP	181	3	17275	49
0.01465	-4.22	AP-1 adaptor complex binding	molecular function	GO:0035650	5	1	17306	51
0.01465	-4.22	estrogen receptor activity	molecular function	GO:0030284	5	1	17306	51
0.01465	-4.22	extracellular matrix protein binding	molecular function	GO:1990430	5	1	17306	51
0.01465	-4.22	testosterone dehydrogenase (NAD+) activity	molecular function	GO:0047035	5	1	17306	51
0.01486	-4.21	GSE14350_TREG_VS_TEFF_UP	MSigDB lists	GSE14350_TREG_VS_TEFF_UP	182	3	17275	49
0.01486	-4.21	GSE26030_TH1_VS_TH17_RESTIMULATED_DAY5_POST_POLARIZATION_DN	MSigDB lists	GSE26030_TH1_VS_TH17_RESTIMULATED_DAY5_POST_POLARIZATION_DN	182	3	17275	49
0.01486	-4.21	GSE18148_CBFB_KO_VS_WT_TREG_DN	MSigDB lists	GSE18148_CBFB_KO_VS_WT_TREG_DN	182	3	17275	49
0.01486	-4.21	GSE22886_NAIVE_CD4_TCELL_VS_12H_ACT_TH1_UP	MSigDB lists	GSE22886_NAIVE_CD4_TCELL_VS_12H_ACT_TH1_UP	182	3	17275	49
0.01486	-4.21	GSE411_100MIN_VS_400MIN_IL6_STIM_SOCS3_KO_MACROPHAGE_DN	MSigDB lists	GSE411_100MIN_VS_400MIN_IL6_STIM_SOCS3_KO_MACROPHAGE_DN	182	3	17275	49
0.01486	-4.21	GSE24574_BCL6_HIGH_TFH_VS_TFH_CD4_TCELL_UP	MSigDB lists	GSE24574_BCL6_HIGH_TFH_VS_TFH_CD4_TCELL_UP	182	3	17275	49
0.01486	-4.21	GSE21670_IL6_VS_TGFB_AND_IL6_TREATED_STAT3_KO_CD4_TCELL_DN	MSigDB lists	GSE21670_IL6_VS_TGFB_AND_IL6_TREATED_STAT3_KO_CD4_TCELL_DN	182	3	17275	49
0.01486	-4.21	GSE7831_UNSTIM_VS_INFLUENZA_STIM_PDC_1H_UP	MSigDB lists	GSE7831_UNSTIM_VS_INFLUENZA_STIM_PDC_1H_UP	182	3	17275	49
0.01486	-4.21	GSE23505_IL6_IL1_VS_IL6_IL1_TGFB_TREATED_CD4_TCELL_UP	MSigDB lists	GSE23505_IL6_IL1_VS_IL6_IL1_TGFB_TREATED_CD4_TCELL_UP	182	3	17275	49
0.01486	-4.21	GSE1460_CD4_THYMOCYTE_VS_NAIVE_CD4_TCELL_ADULT_BLOOD_DN	MSigDB lists	GSE1460_CD4_THYMOCYTE_VS_NAIVE_CD4_TCELL_ADULT_BLOOD_DN	182	3	17275	49
0.01486	-4.21	GSE30971_WBP7_HET_VS_KO_MACROPHAGE_2H_LPS_STIM_DN	MSigDB lists	GSE30971_WBP7_HET_VS_KO_MACROPHAGE_2H_LPS_STIM_DN	182	3	17275	49
0.01503	-4.2	lipid metabolic process	biological process	GO:0006629	1180	8	18054	50
0.01506	-4.2	PID_CD8_TCR_DOWNSTREAM_PATHWAY	MSigDB lists	PID_CD8_TCR_DOWNSTREAM_PATHWAY	66	2	17275	49
0.01506	-4.2	GAJATE_RESPONSE_TO_TRABECTEDIN_UP	MSigDB lists	GAJATE_RESPONSE_TO_TRABECTEDIN_UP	66	2	17275	49
0.01508	-4.19	GSE21379_WT_VS_SAP_KO_CD4_TCELL_UP	MSigDB lists	GSE21379_WT_VS_SAP_KO_CD4_TCELL_UP	183	3	17275	49
0.01508	-4.19	GSE7460_CTRL_VS_FOXP3_OVEREXPR_TCONV_1_UP	MSigDB lists	GSE7460_CTRL_VS_FOXP3_OVEREXPR_TCONV_1_UP	183	3	17275	49
0.01508	-4.19	GSE36476_CTRL_VS_TSST_ACT_16H_MEMORY_CD4_TCELL_YOUNG_UP	MSigDB lists	GSE36476_CTRL_VS_TSST_ACT_16H_MEMORY_CD4_TCELL_YOUNG_UP	183	3	17275	49
0.01508	-4.19	GSE17301_CTRL_VS_48H_ACD3_ACD28_IFNA2_STIM_CD8_TCELL_DN	MSigDB lists	GSE17301_CTRL_VS_48H_ACD3_ACD28_IFNA2_STIM_CD8_TCELL_DN	183	3	17275	49
0.01508	-4.19	GSE30083_SP2_VS_SP4_THYMOCYTE_DN	MSigDB lists	GSE30083_SP2_VS_SP4_THYMOCYTE_DN	183	3	17275	49
0.01508	-4.19	GSE11924_TH2_VS_TH17_CD4_TCELL_DN	MSigDB lists	GSE11924_TH2_VS_TH17_CD4_TCELL_DN	183	3	17275	49
0.01508	-4.19	GSE27241_CTRL_VS_DIGOXIN_TREATED_CD4_TCELL_IN_TH17_POLARIZING_CONDITIONS_DN	MSigDB lists	GSE27241_CTRL_VS_DIGOXIN_TREATED_CD4_TCELL_IN_TH17_POLARIZING_CONDITIONS_DN	183	3	17275	49
0.01508	-4.19	GSE5679_RARA_AGONIST_AM580_VS_AM580_AND_ROSIGLITAZONE_TREATED_DC_UP	MSigDB lists	GSE5679_RARA_AGONIST_AM580_VS_AM580_AND_ROSIGLITAZONE_TREATED_DC_UP	183	3	17275	49
0.01508	-4.19	GSE29618_PDC_VS_MDC_DAY7_FLU_VACCINE_UP	MSigDB lists	GSE29618_PDC_VS_MDC_DAY7_FLU_VACCINE_UP	183	3	17275	49
0.01517	-4.19	haematopoietic_and_lymphoid_tissue-soft_tissue-lymphoid_neoplasm-diffuse_large_B_cell_lymphoma	COSMIC cancer mutations	haematopoietic_and_lymphoid_tissue-soft_tissue-lymphoid_neoplasm-diffuse_large_B_cell_lymphoma	69	2	17255	47
0.01524	-4.18	positive regulation of synapse assembly	biological process	GO:0051965	68	2	18054	50
0.0153	-4.18	GSE37301_MULTIPOTENT_PROGENITOR_VS_PRO_BCELL_UP	MSigDB lists	GSE37301_MULTIPOTENT_PROGENITOR_VS_PRO_BCELL_UP	184	3	17275	49
0.0153	-4.18	GSE23568_CTRL_VS_ID3_TRANSDUCED_CD8_TCELL_DN	MSigDB lists	GSE23568_CTRL_VS_ID3_TRANSDUCED_CD8_TCELL_DN	184	3	17275	49
0.0153	-4.18	GSE21670_UNTREATED_VS_IL6_TREATED_STAT3_KO_CD4_TCELL_DN	MSigDB lists	GSE21670_UNTREATED_VS_IL6_TREATED_STAT3_KO_CD4_TCELL_DN	184	3	17275	49
0.0153	-4.18	ZWANG_EGF_INTERVAL_DN	MSigDB lists	ZWANG_EGF_INTERVAL_DN	184	3	17275	49
0.0153	-4.18	GSE3720_VD1_VS_VD2_GAMMADELTA_TCELL_WITH_PMA_STIM_DN	MSigDB lists	GSE3720_VD1_VS_VD2_GAMMADELTA_TCELL_WITH_PMA_STIM_DN	184	3	17275	49
0.0153	-4.18	GSE3720_VD1_VS_VD2_GAMMADELTA_TCELL_WITH_PMA_STIM_UP	MSigDB lists	GSE3720_VD1_VS_VD2_GAMMADELTA_TCELL_WITH_PMA_STIM_UP	184	3	17275	49
0.0153	-4.18	GSE7460_CTRL_VS_TGFB_TREATED_ACT_FOXP3_MUT_TCONV_DN	MSigDB lists	GSE7460_CTRL_VS_TGFB_TREATED_ACT_FOXP3_MUT_TCONV_DN	184	3	17275	49
0.0153	-4.18	GSE23502_BM_VS_COLON_TUMOR_HDC_KO_MYELOID_DERIVED_SUPPRESSOR_CELL_UP	MSigDB lists	GSE23502_BM_VS_COLON_TUMOR_HDC_KO_MYELOID_DERIVED_SUPPRESSOR_CELL_UP	184	3	17275	49
0.0153	-4.18	GSE17301_CTRL_VS_48H_IFNA2_STIM_CD8_TCELL_UP	MSigDB lists	GSE17301_CTRL_VS_48H_IFNA2_STIM_CD8_TCELL_UP	184	3	17275	49
0.0153	-4.18	GSE7460_FOXP3_MUT_VS_WT_ACT_TCONV_UP	MSigDB lists	GSE7460_FOXP3_MUT_VS_WT_ACT_TCONV_UP	184	3	17275	49
0.0153	-4.18	GSE8621_UNSTIM_VS_LPS_PRIMED_UNSTIM_MACROPHAGE_DN	MSigDB lists	GSE8621_UNSTIM_VS_LPS_PRIMED_UNSTIM_MACROPHAGE_DN	184	3	17275	49
0.0153	-4.18	GSE40273_EOS_KO_VS_WT_TREG_DN	MSigDB lists	GSE40273_EOS_KO_VS_WT_TREG_DN	184	3	17275	49
0.01531	-4.18	ZWANG_TRANSIENTLY_UP_BY_2ND_EGF_PULSE_ONLY	MSigDB lists	ZWANG_TRANSIENTLY_UP_BY_2ND_EGF_PULSE_ONLY	1394	9	17275	49
0.0155	-4.17	GO_POSITIVE_REGULATION_OF_LYMPHOCYTE_MEDIATED_IMMUNITY	MSigDB lists	GO_POSITIVE_REGULATION_OF_LYMPHOCYTE_MEDIATED_IMMUNITY	67	2	17275	49
0.01552	-4.17	GSE16697_CD4_TCELL_VS_TFH_CD4_TCELL_UP	MSigDB lists	GSE16697_CD4_TCELL_VS_TFH_CD4_TCELL_UP	185	3	17275	49
0.01552	-4.17	KASLER_HDAC7_TARGETS_1_UP	MSigDB lists	KASLER_HDAC7_TARGETS_1_UP	185	3	17275	49
0.01552	-4.17	GSE17186_NAIVE_VS_CD21HIGH_TRANSITIONAL_BCELL_CORD_BLOOD_UP	MSigDB lists	GSE17186_NAIVE_VS_CD21HIGH_TRANSITIONAL_BCELL_CORD_BLOOD_UP	185	3	17275	49
0.01552	-4.17	GSE3982_EFF_MEMORY_CD4_TCELL_VS_TH1_DN	MSigDB lists	GSE3982_EFF_MEMORY_CD4_TCELL_VS_TH1_DN	185	3	17275	49
0.01552	-4.17	GSE32533_MIR17_KO_VS_MIR17_OVEREXPRESS_ACT_CD4_TCELL_UP	MSigDB lists	GSE32533_MIR17_KO_VS_MIR17_OVEREXPRESS_ACT_CD4_TCELL_UP	185	3	17275	49
0.01552	-4.17	GSE39110_UNTREATED_VS_IL2_TREATED_CD8_TCELL_DAY3_POST_IMMUNIZATION_UP	MSigDB lists	GSE39110_UNTREATED_VS_IL2_TREATED_CD8_TCELL_DAY3_POST_IMMUNIZATION_UP	185	3	17275	49
0.01552	-4.17	GSE40274_HELIOS_VS_FOXP3_AND_HELIOS_TRANSDUCED_ACTIVATED_CD4_TCELL_UP	MSigDB lists	GSE40274_HELIOS_VS_FOXP3_AND_HELIOS_TRANSDUCED_ACTIVATED_CD4_TCELL_UP	185	3	17275	49
0.01552	-4.17	GSE19512_NAUTRAL_VS_INDUCED_TREG_UP	MSigDB lists	GSE19512_NAUTRAL_VS_INDUCED_TREG_UP	185	3	17275	49
0.01552	-4.17	GSE18893_TCONV_VS_TREG_2H_TNF_STIM_UP	MSigDB lists	GSE18893_TCONV_VS_TREG_2H_TNF_STIM_UP	185	3	17275	49
0.01563	-4.16	HIP1R (huntingtin interacting protein 1 related)	protein interactions	9026	68	2	17456	49
0.01574	-4.15	GSE12198_LOW_IL2_STIM_NK_CELL_VS_HIGH_IL2_STIM_NK_CELL_DN	MSigDB lists	GSE12198_LOW_IL2_STIM_NK_CELL_VS_HIGH_IL2_STIM_NK_CELL_DN	186	3	17275	49
0.01574	-4.15	GSE25088_IL4_VS_IL4_AND_ROSIGLITAZONE_STIM_STAT6_KO_MACROPHAGE_DAY10_UP	MSigDB lists	GSE25088_IL4_VS_IL4_AND_ROSIGLITAZONE_STIM_STAT6_KO_MACROPHAGE_DAY10_UP	186	3	17275	49
0.01574	-4.15	GSE29618_MONOCYTE_VS_PDC_DAY7_FLU_VACCINE_DN	MSigDB lists	GSE29618_MONOCYTE_VS_PDC_DAY7_FLU_VACCINE_DN	186	3	17275	49
0.01574	-4.15	GSE10240_IL22_VS_IL22_AND_IL17_STIM_PRIMARY_BRONCHIAL_EPITHELIAL_CELLS_UP	MSigDB lists	GSE10240_IL22_VS_IL22_AND_IL17_STIM_PRIMARY_BRONCHIAL_EPITHELIAL_CELLS_UP	186	3	17275	49
0.01574	-4.15	GSE40277_EOS_AND_LEF1_TRANSDUCED_VS_GATA1_AND_SATB1_TRANSDUCED_CD4_TCELL_DN	MSigDB lists	GSE40277_EOS_AND_LEF1_TRANSDUCED_VS_GATA1_AND_SATB1_TRANSDUCED_CD4_TCELL_DN	186	3	17275	49
0.01574	-4.15	GSE11924_TH1_VS_TH2_CD4_TCELL_UP	MSigDB lists	GSE11924_TH1_VS_TH2_CD4_TCELL_UP	186	3	17275	49
0.01574	-4.15	GSE10240_IL22_VS_IL22_AND_IL17_STIM_PRIMARY_BRONCHIAL_EPITHELIAL_CELLS_DN	MSigDB lists	GSE10240_IL22_VS_IL22_AND_IL17_STIM_PRIMARY_BRONCHIAL_EPITHELIAL_CELLS_DN	186	3	17275	49
0.01574	-4.15	GSE3982_NKCELL_VS_TH2_DN	MSigDB lists	GSE3982_NKCELL_VS_TH2_DN	186	3	17275	49
0.01574	-4.15	GSE17721_LPS_VS_POLYIC_0.5H_BMDC_UP	MSigDB lists	GSE17721_LPS_VS_POLYIC_0.5H_BMDC_UP	186	3	17275	49
0.01574	-4.15	GSE20366_TREG_VS_NAIVE_CD4_TCELL_DEC205_CONVERSION_DN	MSigDB lists	GSE20366_TREG_VS_NAIVE_CD4_TCELL_DEC205_CONVERSION_DN	186	3	17275	49
0.01586	-4.14	cell communication	biological process	GO:0007154	5208	22	18054	50
0.01597	-4.14	GSE5503_MLN_DC_VS_PLN_DC_ACTIVATED_ALLOGENIC_TCELL_DN	MSigDB lists	GSE5503_MLN_DC_VS_PLN_DC_ACTIVATED_ALLOGENIC_TCELL_DN	187	3	17275	49
0.01597	-4.14	GSE37301_LYMPHOID_PRIMED_MPP_VS_RAG2_KO_NK_CELL_UP	MSigDB lists	GSE37301_LYMPHOID_PRIMED_MPP_VS_RAG2_KO_NK_CELL_UP	187	3	17275	49
0.01597	-4.14	GSE3982_NEUTROPHIL_VS_TH2_DN	MSigDB lists	GSE3982_NEUTROPHIL_VS_TH2_DN	187	3	17275	49
0.01597	-4.14	GSE411_UNSTIM_VS_100MIN_IL6_STIM_MACROPHAGE_DN	MSigDB lists	GSE411_UNSTIM_VS_100MIN_IL6_STIM_MACROPHAGE_DN	187	3	17275	49
0.01597	-4.14	GSE22601_IMMATURE_CD4_SINGLE_POSITIVE_VS_CD8_SINGLE_POSITIVE_THYMOCYTE_UP	MSigDB lists	GSE22601_IMMATURE_CD4_SINGLE_POSITIVE_VS_CD8_SINGLE_POSITIVE_THYMOCYTE_UP	187	3	17275	49
0.01597	-4.14	GSE22601_DOUBLE_NEGATIVE_VS_CD4_SINGLE_POSITIVE_THYMOCYTE_UP	MSigDB lists	GSE22601_DOUBLE_NEGATIVE_VS_CD4_SINGLE_POSITIVE_THYMOCYTE_UP	187	3	17275	49
0.01597	-4.14	GSE19198_CTRL_VS_IL21_TREATED_TCELL_24H_DN	MSigDB lists	GSE19198_CTRL_VS_IL21_TREATED_TCELL_24H_DN	187	3	17275	49
0.01597	-4.14	GSE36476_YOUNG_VS_OLD_DONOR_MEMORY_CD4_TCELL_40H_TSST_ACT_DN	MSigDB lists	GSE36476_YOUNG_VS_OLD_DONOR_MEMORY_CD4_TCELL_40H_TSST_ACT_DN	187	3	17275	49
0.01597	-4.14	GSE32423_IL7_VS_IL7_IL4_MEMORY_CD8_TCELL_UP	MSigDB lists	GSE32423_IL7_VS_IL7_IL4_MEMORY_CD8_TCELL_UP	187	3	17275	49
0.01597	-4.14	GSE15735_CTRL_VS_HDAC_INHIBITOR_TREATED_CD4_TCELL_2H_UP	MSigDB lists	GSE15735_CTRL_VS_HDAC_INHIBITOR_TREATED_CD4_TCELL_2H_UP	187	3	17275	49
0.01597	-4.14	GSE19941_IL10_KO_VS_IL10_KO_AND_NFKBP50_KO_LPS_STIM_MACROPHAGE_DN	MSigDB lists	GSE19941_IL10_KO_VS_IL10_KO_AND_NFKBP50_KO_LPS_STIM_MACROPHAGE_DN	187	3	17275	49
0.01597	-4.14	GSE23568_CTRL_TRANSDUCED_VS_WT_CD8_TCELL_DN	MSigDB lists	GSE23568_CTRL_TRANSDUCED_VS_WT_CD8_TCELL_DN	187	3	17275	49
0.01597	-4.14	GSE36826_NORMAL_VS_STAPH_AUREUS_INF_IL1R_KO_SKIN_UP	MSigDB lists	GSE36826_NORMAL_VS_STAPH_AUREUS_INF_IL1R_KO_SKIN_UP	187	3	17275	49
0.01597	-4.14	GSE339_CD8POS_VS_CD4CD8DN_DC_UP	MSigDB lists	GSE339_CD8POS_VS_CD4CD8DN_DC_UP	187	3	17275	49
0.01597	-4.14	GSE26669_CTRL_VS_COSTIM_BLOCK_MLR_CD8_TCELL_DN	MSigDB lists	GSE26669_CTRL_VS_COSTIM_BLOCK_MLR_CD8_TCELL_DN	187	3	17275	49
0.01609	-4.13	Class IB PI3K non-lipid kinase events	Pathway Interaction DB	pi3kcibpathway	3	1	2226	12
0.0161	-4.13	positive regulation of phagocytosis	biological process	GO:0050766	70	2	18054	50
0.0162	-4.12	GSE22935_24H_VS_48H_MBOVIS_BCG_STIM_MYD88_KO_MACROPHAGE_UP	MSigDB lists	GSE22935_24H_VS_48H_MBOVIS_BCG_STIM_MYD88_KO_MACROPHAGE_UP	188	3	17275	49
0.0162	-4.12	GSE28726_ACT_CD4_TCELL_VS_ACT_VA24NEG_NKTCELL_DN	MSigDB lists	GSE28726_ACT_CD4_TCELL_VS_ACT_VA24NEG_NKTCELL_DN	188	3	17275	49
0.0162	-4.12	GSE17721_CTRL_VS_CPG_24H_BMDC_UP	MSigDB lists	GSE17721_CTRL_VS_CPG_24H_BMDC_UP	188	3	17275	49
0.0162	-4.12	GSE360_L_DONOVANI_VS_M_TUBERCULOSIS_DC_UP	MSigDB lists	GSE360_L_DONOVANI_VS_M_TUBERCULOSIS_DC_UP	188	3	17275	49
0.0162	-4.12	GSE20198_UNTREATED_VS_IL12_IL18_TREATED_ACT_CD4_TCELL_UP	MSigDB lists	GSE20198_UNTREATED_VS_IL12_IL18_TREATED_ACT_CD4_TCELL_UP	188	3	17275	49
0.0162	-4.12	GSE21670_UNTREATED_VS_IL6_TREATED_CD4_TCELL_DN	MSigDB lists	GSE21670_UNTREATED_VS_IL6_TREATED_CD4_TCELL_DN	188	3	17275	49
0.0162	-4.12	GSE7831_UNSTIM_VS_CPG_STIM_PDC_1H_UP	MSigDB lists	GSE7831_UNSTIM_VS_CPG_STIM_PDC_1H_UP	188	3	17275	49
0.0162	-4.12	GSE14308_TH17_VS_INDUCED_TREG_UP	MSigDB lists	GSE14308_TH17_VS_INDUCED_TREG_UP	188	3	17275	49
0.0162	-4.12	GSE39110_UNTREATED_VS_IL2_TREATED_CD8_TCELL_DAY6_POST_IMMUNIZATION_DN	MSigDB lists	GSE39110_UNTREATED_VS_IL2_TREATED_CD8_TCELL_DAY6_POST_IMMUNIZATION_DN	188	3	17275	49
0.01622	-4.12	Acyl chain remodeling of CL	REACTOME pathways	R-HSA-1482798	6	1	10287	28
0.01643	-4.11	GSE25123_WT_VS_PPARG_KO_MACROPHAGE_IL4_STIM_DN	MSigDB lists	GSE25123_WT_VS_PPARG_KO_MACROPHAGE_IL4_STIM_DN	189	3	17275	49
0.01643	-4.11	GSE2405_S_AUREUS_VS_UNTREATED_NEUTROPHIL_DN	MSigDB lists	GSE2405_S_AUREUS_VS_UNTREATED_NEUTROPHIL_DN	189	3	17275	49
0.01643	-4.11	GSE32423_CTRL_VS_IL7_IL4_MEMORY_CD8_TCELL_UP	MSigDB lists	GSE32423_CTRL_VS_IL7_IL4_MEMORY_CD8_TCELL_UP	189	3	17275	49
0.01643	-4.11	GSE7764_NKCELL_VS_SPLENOCYTE_UP	MSigDB lists	GSE7764_NKCELL_VS_SPLENOCYTE_UP	189	3	17275	49
0.01643	-4.11	GSE7460_CTRL_VS_TGFB_TREATED_ACT_FOXP3_HET_TCONV_DN	MSigDB lists	GSE7460_CTRL_VS_TGFB_TREATED_ACT_FOXP3_HET_TCONV_DN	189	3	17275	49
0.01643	-4.11	GSE23321_CENTRAL_VS_EFFECTOR_MEMORY_CD8_TCELL_UP	MSigDB lists	GSE23321_CENTRAL_VS_EFFECTOR_MEMORY_CD8_TCELL_UP	189	3	17275	49
0.01643	-4.11	GSE21670_TGFB_VS_IL6_TREATED_STAT3_KO_CD4_TCELL_DN	MSigDB lists	GSE21670_TGFB_VS_IL6_TREATED_STAT3_KO_CD4_TCELL_DN	189	3	17275	49
0.01643	-4.11	GSE3982_DC_VS_TH2_DN	MSigDB lists	GSE3982_DC_VS_TH2_DN	189	3	17275	49
0.0165	-4.1	regulation of receptor-mediated endocytosis involved in cholesterol transport	biological process	GO:1905600	6	1	18054	50
0.0165	-4.1	negative regulation of glycogen biosynthetic process	biological process	GO:0045719	6	1	18054	50
0.0165	-4.1	neutrophil differentiation	biological process	GO:0030223	6	1	18054	50
0.0165	-4.1	positive regulation of natural killer cell mediated cytotoxicity directed against tumor cell target	biological process	GO:0002860	6	1	18054	50
0.0165	-4.1	activated T cell proliferation	biological process	GO:0050798	6	1	18054	50
0.0165	-4.1	cardiolipin acyl-chain remodeling	biological process	GO:0035965	6	1	18054	50
0.0165	-4.1	aminophospholipid transport	biological process	GO:0015917	6	1	18054	50
0.0165	-4.1	regulation of myeloid dendritic cell activation	biological process	GO:0030885	6	1	18054	50
0.0165	-4.1	regulation of apoptotic process in bone marrow cell	biological process	GO:0071865	6	1	18054	50
0.01654	-4.1	antigen receptor-mediated signaling pathway	biological process	GO:0050851	194	3	18054	50
0.01665	-4.1	TNF	interpro domains	IPR006053	6	1	18616	52
0.01665	-4.1	p53/RUNT-type_TF_DNA-bd_sf	interpro domains	IPR012346	6	1	18616	52
0.01665	-4.1	MIER/MTA	interpro domains	IPR040138	6	1	18616	52
0.01666	-4.09	GSE37301_HEMATOPOIETIC_STEM_CELL_VS_COMMON_LYMPHOID_PROGENITOR_DN	MSigDB lists	GSE37301_HEMATOPOIETIC_STEM_CELL_VS_COMMON_LYMPHOID_PROGENITOR_DN	190	3	17275	49
0.01666	-4.09	GSE16522_MEMORY_VS_NAIVE_ANTI_CD3CD28_STIM_CD8_TCELL_DN	MSigDB lists	GSE16522_MEMORY_VS_NAIVE_ANTI_CD3CD28_STIM_CD8_TCELL_DN	190	3	17275	49
0.01666	-4.09	GOLDRATH_NAIVE_VS_MEMORY_CD8_TCELL_UP	MSigDB lists	GOLDRATH_NAIVE_VS_MEMORY_CD8_TCELL_UP	190	3	17275	49
0.01666	-4.09	GSE19772_CTRL_VS_HCMV_INF_MONOCYTES_UP	MSigDB lists	GSE19772_CTRL_VS_HCMV_INF_MONOCYTES_UP	190	3	17275	49
0.01673	-4.09	FXYD7 (FXYD domain containing ion transport regulator 7)	protein interactions	53822	6	1	17456	49
0.01673	-4.09	VID24 (glucose-induced degradation complex subunit VID24)	protein interactions	852402	6	1	17456	49
0.01673	-4.09	Ikbkg (inhibitor of kappaB kinase gamma)	protein interactions	16151	6	1	17456	49
0.01673	-4.09	ZBTB40 (zinc finger and BTB domain containing 40)	protein interactions	9923	6	1	17456	49
0.01673	-4.09	ZNF280A (zinc finger protein 280A)	protein interactions	129025	6	1	17456	49
0.01673	-4.09	TMEM143 (transmembrane protein 143)	protein interactions	55260	6	1	17456	49
0.01673	-4.09	KCNE1 (potassium voltage-gated channel subfamily E regulatory subunit 1)	protein interactions	3753	6	1	17456	49
0.01673	-4.09	WDR13 (WD repeat domain 13)	protein interactions	64743	6	1	17456	49
0.01673	-4.09	STAR (steroidogenic acute regulatory protein)	protein interactions	6770	6	1	17456	49
0.01679	-4.09	DUSP	pfam domains	PF06337	6	1	17385	49
0.01684	-4.08	GU_PDEF_TARGETS_UP	MSigDB lists	GU_PDEF_TARGETS_UP	70	2	17275	49
0.01689	-4.08	GSE28783_ANTI_MIR33_VS_UNTREATED_ATHEROSCLEROSIS_MACROPHAGE_DN	MSigDB lists	GSE28783_ANTI_MIR33_VS_UNTREATED_ATHEROSCLEROSIS_MACROPHAGE_DN	191	3	17275	49
0.01689	-4.08	GSE29949_CD8_POS_DC_SPLEEN_VS_MONOCYTE_BONE_MARROW_DN	MSigDB lists	GSE29949_CD8_POS_DC_SPLEEN_VS_MONOCYTE_BONE_MARROW_DN	191	3	17275	49
0.01689	-4.08	GSE25123_WT_VS_PPARG_KO_MACROPHAGE_IL4_STIM_UP	MSigDB lists	GSE25123_WT_VS_PPARG_KO_MACROPHAGE_IL4_STIM_UP	191	3	17275	49
0.01689	-4.08	GSE43955_TH0_VS_TGFB_IL6_IL23_TH17_ACT_CD4_TCELL_60H_UP	MSigDB lists	GSE43955_TH0_VS_TGFB_IL6_IL23_TH17_ACT_CD4_TCELL_60H_UP	191	3	17275	49
0.01689	-4.08	GSE33374_CD8_ALPHAALPHA_VS_ALPHABETA_CD161_HIGH_TCELL_UP	MSigDB lists	GSE33374_CD8_ALPHAALPHA_VS_ALPHABETA_CD161_HIGH_TCELL_UP	191	3	17275	49
0.01689	-4.08	GSE24574_BCL6_HIGH_TFH_VS_TFH_CD4_TCELL_DN	MSigDB lists	GSE24574_BCL6_HIGH_TFH_VS_TFH_CD4_TCELL_DN	191	3	17275	49
0.0169	-4.08	FOURNIER_ACINAR_DEVELOPMENT_EARLY_DN	MSigDB lists	FOURNIER_ACINAR_DEVELOPMENT_EARLY_DN	6	1	17275	49
0.01696	-4.08	ZAP70 (zeta chain of T cell receptor associated protein kinase 70)	protein interactions	7535	71	2	17456	49
0.01712	-4.07	KAECH_DAY15_EFF_VS_MEMORY_CD8_TCELL_DN	MSigDB lists	KAECH_DAY15_EFF_VS_MEMORY_CD8_TCELL_DN	192	3	17275	49
0.01712	-4.07	GSE7831_UNSTIM_VS_INFLUENZA_STIM_PDC_1H_DN	MSigDB lists	GSE7831_UNSTIM_VS_INFLUENZA_STIM_PDC_1H_DN	192	3	17275	49
0.01712	-4.07	HALLMARK_APICAL_JUNCTION	MSigDB lists	HALLMARK_APICAL_JUNCTION	192	3	17275	49
0.01712	-4.07	Phospholipase C Signaling Pathway	SMPDB pathways	SMP0063783	6	1	1394	4
0.01715	-4.07	GO_BLOOD_VESSEL_MORPHOGENESIS	MSigDB lists	GO_BLOOD_VESSEL_MORPHOGENESIS	350	4	17275	49
0.01729	-4.06	GO_REGULATION_OF_SYNAPSE_ASSEMBLY	MSigDB lists	GO_REGULATION_OF_SYNAPSE_ASSEMBLY	71	2	17275	49
0.01734	-4.05	Antigen processing and presentation	KEGG pathways	hsa04612	77	2	7161	19
0.01734	-4.05	Antigen processing and presentation	KEGG pathways	ko04612	77	2	7161	19
0.01736	-4.05	GSE43863_TH1_VS_LY6C_INT_CXCR5POS_EFFECTOR_CD4_TCELL_DN	MSigDB lists	GSE43863_TH1_VS_LY6C_INT_CXCR5POS_EFFECTOR_CD4_TCELL_DN	193	3	17275	49
0.01736	-4.05	GSE3039_NKT_CELL_VS_ALPHAALPHA_CD8_TCELL_DN	MSigDB lists	GSE3039_NKT_CELL_VS_ALPHAALPHA_CD8_TCELL_DN	193	3	17275	49
0.01741	-4.05	CHRNA9 (cholinergic receptor nicotinic alpha 9 subunit)	protein interactions	55584	72	2	17456	49
0.01755	-4.04	flippase activity	molecular function	GO:0140327	6	1	17306	51
0.01755	-4.04	neurotrophin TRKA receptor binding	molecular function	GO:0005168	6	1	17306	51
0.01755	-4.04	MHC class I protein complex binding	molecular function	GO:0023024	6	1	17306	51
0.01755	-4.04	neurotrophin TRK receptor binding	molecular function	GO:0005167	6	1	17306	51
0.0176	-4.04	GSE26669_CD4_VS_CD8_TCELL_IN_MLR_COSTIM_BLOCK_DN	MSigDB lists	GSE26669_CD4_VS_CD8_TCELL_IN_MLR_COSTIM_BLOCK_DN	194	3	17275	49
0.0176	-4.04	GSE17301_CTRL_VS_48H_ACD3_ACD28_IFNA5_STIM_CD8_TCELL_DN	MSigDB lists	GSE17301_CTRL_VS_48H_ACD3_ACD28_IFNA5_STIM_CD8_TCELL_DN	194	3	17275	49
0.0176	-4.04	GSE20366_CD103_POS_VS_NEG_TREG_KLRG1NEG_DN	MSigDB lists	GSE20366_CD103_POS_VS_NEG_TREG_KLRG1NEG_DN	194	3	17275	49
0.01764	-4.04	BENPORATH_ES_1	MSigDB lists	BENPORATH_ES_1	353	4	17275	49
0.01769	-4.04	regulation of vesicle-mediated transport	biological process	GO:0060627	550	5	18054	50
0.01773	-4.03	cell surface receptor signaling pathway	biological process	GO:0007166	2250	12	18054	50
0.01776	-4.03	GO_REGULATION_OF_STEROID_METABOLIC_PROCESS	MSigDB lists	GO_REGULATION_OF_STEROID_METABOLIC_PROCESS	72	2	17275	49
0.01787	-4.02	HAUS7 (HAUS augmin like complex subunit 7)	protein interactions	55559	73	2	17456	49
0.01788	-4.02	positive regulation of gliogenesis	biological process	GO:0014015	74	2	18054	50
0.01815	-4.01	GO_ENZYME_BINDING	MSigDB lists	GO_ENZYME_BINDING	1684	10	17275	49
0.01822	-4.01	GO_SIGNALING_ADAPTOR_ACTIVITY	MSigDB lists	GO_SIGNALING_ADAPTOR_ACTIVITY	73	2	17275	49
0.01822	-4.01	GO_REGULATION_OF_CALCIUM_MEDIATED_SIGNALING	MSigDB lists	GO_REGULATION_OF_CALCIUM_MEDIATED_SIGNALING	73	2	17275	49
0.01822	-4.01	CROMER_METASTASIS_UP	MSigDB lists	CROMER_METASTASIS_UP	73	2	17275	49
0.01822	-4.01	GO_ODONTOGENESIS_OF_DENTIN_CONTAINING_TOOTH	MSigDB lists	GO_ODONTOGENESIS_OF_DENTIN_CONTAINING_TOOTH	73	2	17275	49
0.01826	-4	ovary-carcinoma-serous_carcinoma	COSMIC cancer mutations	ovary-carcinoma-serous_carcinoma	10941	37	17255	47
0.01831	-4	GO_CORE_PROMOTER_PROXIMAL_REGION_DNA_BINDING	MSigDB lists	GO_CORE_PROMOTER_PROXIMAL_REGION_DNA_BINDING	357	4	17275	49
0.01834	-4	TAFA3 (TAFA chemokine like family member 3)	protein interactions	284467	74	2	17456	49
0.01857	-3.99	HNF3B_01	MSigDB lists	HNF3B_01	198	3	17275	49
0.01859	-3.99	repressing transcription factor binding	molecular function	GO:0070491	71	2	17306	51
0.0187	-3.98	RADMACHER_AML_PROGNOSIS	MSigDB lists	RADMACHER_AML_PROGNOSIS	74	2	17275	49
0.01881	-3.97	Leptin signaling pathway	WikiPathways	WP2034	76	2	5311	15
0.01882	-3.97	HALLMARK_ALLOGRAFT_REJECTION	MSigDB lists	HALLMARK_ALLOGRAFT_REJECTION	199	3	17275	49
0.01882	-3.97	TGTTTAC_MIR30A5P_MIR30C_MIR30D_MIR30B_MIR30E5P	MSigDB lists	TGTTTAC_MIR30A5P_MIR30C_MIR30D_MIR30B_MIR30E5P	546	5	17275	49
0.0189	-3.97	Binding of TCF/LEF:CTNNB1 to target gene promoters	REACTOME pathways	R-HSA-4411364	7	1	10287	28
0.0189	-3.97	Nef Mediated CD8 Down-regulation	REACTOME pathways	R-HSA-182218	7	1	10287	28
0.01907	-3.96	OCT1_02	MSigDB lists	OCT1_02	200	3	17275	49
0.01917	-3.95	TARTE_PLASMA_CELL_VS_B_LYMPHOCYTE_UP	MSigDB lists	TARTE_PLASMA_CELL_VS_B_LYMPHOCYTE_UP	75	2	17275	49
0.01917	-3.95	GO_MULTICELLULAR_ORGANISM_GROWTH	MSigDB lists	GO_MULTICELLULAR_ORGANISM_GROWTH	75	2	17275	49
0.01923	-3.95	paraxial mesoderm formation	biological process	GO:0048341	7	1	18054	50
0.01923	-3.95	negative regulation of glycogen metabolic process	biological process	GO:0070874	7	1	18054	50
0.01923	-3.95	negative regulation of interleukin-5 production	biological process	GO:0032714	7	1	18054	50
0.01923	-3.95	negative regulation of interleukin-13 production	biological process	GO:0032696	7	1	18054	50
0.01923	-3.95	forebrain radial glial cell differentiation	biological process	GO:0021861	7	1	18054	50
0.01923	-3.95	chorio-allantoic fusion	biological process	GO:0060710	7	1	18054	50
0.01923	-3.95	positive regulation of natural killer cell mediated immune response to tumor cell	biological process	GO:0002857	7	1	18054	50
0.01923	-3.95	spontaneous synaptic transmission	biological process	GO:0098814	7	1	18054	50
0.01929	-3.95	tat (Tat)	protein interactions	155871	1718	10	17456	49
0.01939	-3.94	cAMP_dep_PK_reg_su_I/II_a/b	interpro domains	IPR003117	7	1	18616	52
0.01939	-3.94	DUSP-like_sf	interpro domains	IPR035927	7	1	18616	52
0.01939	-3.94	Pept_C19_DUSP	interpro domains	IPR006615	7	1	18616	52
0.01949	-3.94	ZNF627 (zinc finger protein 627)	protein interactions	199692	7	1	17456	49
0.01949	-3.94	NECAB3 (N-terminal EF-hand calcium binding protein 3)	protein interactions	63941	7	1	17456	49
0.01949	-3.94	SPRYD3 (SPRY domain containing 3)	protein interactions	84926	7	1	17456	49
0.01949	-3.94	C7orf69 (chromosome 7 open reading frame 69)	protein interactions	80099	7	1	17456	49
0.01949	-3.94	AMIGO2 (adhesion molecule with Ig like domain 2)	protein interactions	347902	7	1	17456	49
0.01951	-3.94	GO_CELL_CELL_JUNCTION	MSigDB lists	GO_CELL_CELL_JUNCTION	364	4	17275	49
0.01957	-3.93	RIIa	pfam domains	PF02197	7	1	17385	49
0.01968	-3.93	LINDGREN_BLADDER_CANCER_CLUSTER_2B	MSigDB lists	LINDGREN_BLADDER_CANCER_CLUSTER_2B	365	4	17275	49
0.01969	-3.93	WEBER_METHYLATED_LCP_IN_SPERM_DN	MSigDB lists	WEBER_METHYLATED_LCP_IN_SPERM_DN	7	1	17275	49
0.01969	-3.93	FUNG_IL2_TARGETS_WITH_STAT5_BINDING_SITES	MSigDB lists	FUNG_IL2_TARGETS_WITH_STAT5_BINDING_SITES	7	1	17275	49
0.01969	-3.93	KUROKAWA_LIVER_CANCER_EARLY_RECURRENCE_DN	MSigDB lists	KUROKAWA_LIVER_CANCER_EARLY_RECURRENCE_DN	7	1	17275	49
0.01969	-3.93	MYLLYKANGAS_AMPLIFICATION_HOT_SPOT_9	MSigDB lists	MYLLYKANGAS_AMPLIFICATION_HOT_SPOT_9	7	1	17275	49
0.0197	-3.93	basolateral plasma membrane	cellular component	GO:0016323	218	3	18985	50
0.01976	-3.92	DNM1 (dynamin 1)	protein interactions	1759	77	2	17456	49
0.0199	-3.92	lipid biosynthetic process	biological process	GO:0008610	567	5	18054	50
0.01995	-3.91	-	gene3d domains	2.60.40.10	710	7	8522	34
0.02	-3.91	positive regulation of immune system process	biological process	GO:0002684	1005	7	18054	50
0.02004	-3.91	receptor complex	cellular component	GO:0043235	395	4	18985	50
0.02024	-3.9	CBS (cystathionine-beta-synthase)	protein interactions	875	78	2	17456	49
0.02034	-3.9	GO_EXTERNAL_SIDE_OF_PLASMA_MEMBRANE	MSigDB lists	GO_EXTERNAL_SIDE_OF_PLASMA_MEMBRANE	205	3	17275	49
0.02045	-3.89	cAMP-dependent protein kinase regulator activity	molecular function	GO:0008603	7	1	17306	51
0.02045	-3.89	clathrin light chain binding	molecular function	GO:0032051	7	1	17306	51
0.02045	-3.89	fatty acid transmembrane transporter activity	molecular function	GO:0015245	7	1	17306	51
0.02045	-3.89	aromatic amino acid transmembrane transporter activity	molecular function	GO:0015173	7	1	17306	51
0.02048	-3.89	MTVERTEBRATE	prints domains	PR00860	12	1	4648	8
0.0206	-3.88	SMAD3 (SMAD family member 3)	protein interactions	4088	374	4	17456	49
0.02064	-3.88	KYNG_DNA_DAMAGE_BY_GAMMA_RADIATION	MSigDB lists	KYNG_DNA_DAMAGE_BY_GAMMA_RADIATION	78	2	17275	49
0.0208	-3.87	human chr11p15.5	chromosome location	human chr11p15.5	100	2	26169	58
0.02086	-3.87	GO_BASOLATERAL_PLASMA_MEMBRANE	MSigDB lists	GO_BASOLATERAL_PLASMA_MEMBRANE	207	3	17275	49
0.02088	-3.87	neurofilament	cellular component	GO:0005883	8	1	18985	50
0.02088	-3.87	sperm fibrous sheath	cellular component	GO:0035686	8	1	18985	50
0.02113	-3.86	BLALOCK_ALZHEIMERS_DISEASE_INCIPIENT_UP	MSigDB lists	BLALOCK_ALZHEIMERS_DISEASE_INCIPIENT_UP	373	4	17275	49
0.02122	-3.85	MYCBP2 (MYC binding protein 2)	protein interactions	23077	80	2	17456	49
0.02122	-3.85	LRP2 (LDL receptor related protein 2)	protein interactions	4036	80	2	17456	49
0.02164	-3.83	haematopoietic_and_lymphoid_tissue-lymphoid_neoplasm-plasma_cell_myeloma	COSMIC cancer mutations	haematopoietic_and_lymphoid_tissue-lymphoid_neoplasm-plasma_cell_myeloma	1286	8	17255	47
0.02164	-3.83	plasma_cell_myeloma	COSMIC cancer mutations	plasma_cell_myeloma	1286	8	17255	47
0.02164	-3.83	SH3-like_dom_sf	interpro domains	IPR036028	213	3	18616	52
0.02166	-3.83	REACTOME_SIGNALLING_BY_NGF	MSigDB lists	REACTOME_SIGNALLING_BY_NGF	210	3	17275	49
0.02166	-3.83	AMUNDSON_RESPONSE_TO_ARSENITE	MSigDB lists	AMUNDSON_RESPONSE_TO_ARSENITE	210	3	17275	49
0.02168	-3.83	odontogenesis of dentin-containing tooth	biological process	GO:0042475	82	2	18054	50
0.02195	-3.82	regulation of heart rate by chemical signal	biological process	GO:0003062	8	1	18054	50
0.02195	-3.82	regulation of natural killer cell mediated cytotoxicity directed against tumor cell target	biological process	GO:0002858	8	1	18054	50
0.02195	-3.82	thyroid hormone transport	biological process	GO:0070327	8	1	18054	50
0.02195	-3.82	positive regulation of granulocyte differentiation	biological process	GO:0030854	8	1	18054	50
0.02195	-3.82	positive regulation of cell proliferation in bone marrow	biological process	GO:0071864	8	1	18054	50
0.02195	-3.82	human chr2p23.1	chromosome location	human chr2p23.1	10	1	26169	58
0.02196	-3.82	DUSP	smart domains	SM00695	6	1	9476	35
0.02196	-3.82	RIIa	smart domains	SM00394	6	1	9476	35
0.02204	-3.81	Galactose-bd-like_sf	interpro domains	IPR008979	82	2	18616	52
0.02213	-3.81	Ion-transport_regulator_FXYD	interpro domains	IPR000272	8	1	18616	52
0.02215	-3.81	CTGYNNCTYTAA_UNKNOWN	MSigDB lists	CTGYNNCTYTAA_UNKNOWN	81	2	17275	49
0.02215	-3.81	ST_INTEGRIN_SIGNALING_PATHWAY	MSigDB lists	ST_INTEGRIN_SIGNALING_PATHWAY	81	2	17275	49
0.02218	-3.81	multicellular organism growth	biological process	GO:0035264	83	2	18054	50
0.02218	-3.81	GO_IMMUNE_RESPONSE	MSigDB lists	GO_IMMUNE_RESPONSE	1003	7	17275	49
0.02224	-3.81	ZNF136 (zinc finger protein 136)	protein interactions	7695	8	1	17456	49
0.02224	-3.81	IQSEC2 (IQ motif and Sec7 domain 2)	protein interactions	23096	8	1	17456	49
0.02224	-3.81	LAT2 (linker for activation of T cells family member 2)	protein interactions	7462	8	1	17456	49
0.02233	-3.8	ATP1G1_PLM_MAT8	pfam domains	PF02038	8	1	17385	49
0.02247	-3.8	NADELLA_PRKAR1A_TARGETS_DN	MSigDB lists	NADELLA_PRKAR1A_TARGETS_DN	8	1	17275	49
0.02255	-3.79	Cys-rich_flank_reg_C	interpro domains	IPR000483	83	2	18616	52
0.02264	-3.79	prostate	COSMIC cancer mutations	prostate	14187	44	17255	47
0.02268	-3.79	lymphocyte proliferation	biological process	GO:0046651	84	2	18054	50
0.02268	-3.79	SUMO2 (small ubiquitin like modifier 2)	protein interactions	6613	216	3	17456	49
0.02283	-3.78	MEISSNER_BRAIN_HCP_WITH_H3K4ME3_AND_H3K27ME3	MSigDB lists	MEISSNER_BRAIN_HCP_WITH_H3K4ME3_AND_H3K27ME3	1009	7	17275	49
0.02296	-3.77	DUSP	prosite domains	PS51283	7	1	12079	40
0.02302	-3.77	CIZ_01	MSigDB lists	CIZ_01	215	3	17275	49
0.02318	-3.76	REACTOME_CELL_SURFACE_INTERACTIONS_AT_THE_VASCULAR_WALL	MSigDB lists	REACTOME_CELL_SURFACE_INTERACTIONS_AT_THE_VASCULAR_WALL	83	2	17275	49
0.02318	-3.76	SREBP1_02	MSigDB lists	SREBP1_02	83	2	17275	49
0.02318	-3.76	GO_POSITIVE_REGULATION_OF_LEUKOCYTE_MEDIATED_IMMUNITY	MSigDB lists	GO_POSITIVE_REGULATION_OF_LEUKOCYTE_MEDIATED_IMMUNITY	83	2	17275	49
0.02318	-3.76	GO_NEUTRAL_LIPID_METABOLIC_PROCESS	MSigDB lists	GO_NEUTRAL_LIPID_METABOLIC_PROCESS	83	2	17275	49
0.02334	-3.76	3-hydroxyacyl-CoA dehydrogenase activity	molecular function	GO:0003857	8	1	17306	51
0.02334	-3.76	cAMP-dependent protein kinase inhibitor activity	molecular function	GO:0004862	8	1	17306	51
0.02358	-3.75	nuclear outer membrane-endoplasmic reticulum membrane network	cellular component	GO:0042175	1093	7	18985	50
0.0237	-3.74	mononuclear cell proliferation	biological process	GO:0032943	86	2	18054	50
0.0237	-3.74	KYNG_WERNER_SYNDROM_AND_NORMAL_AGING_UP	MSigDB lists	KYNG_WERNER_SYNDROM_AND_NORMAL_AGING_UP	84	2	17275	49
0.02371	-3.74	-	gene3d domains	2.60.40.720	6	1	8522	34
0.02376	-3.74	phosphoric ester hydrolase activity	molecular function	GO:0042578	372	4	17306	51
0.024	-3.73	GO_SIDE_OF_MEMBRANE	MSigDB lists	GO_SIDE_OF_MEMBRANE	388	4	17275	49
0.02401	-3.73	human chr20q13.33	chromosome location	human chr20q13.33	108	2	26169	58
0.02421	-3.72	fatty acid derivative biosynthetic process	biological process	GO:1901570	87	2	18054	50
0.02423	-3.72	FERRANDO_T_ALL_WITH_MLL_ENL_FUSION_UP	MSigDB lists	FERRANDO_T_ALL_WITH_MLL_ENL_FUSION_UP	85	2	17275	49
0.02423	-3.72	KEGG_HEMATOPOIETIC_CELL_LINEAGE	MSigDB lists	KEGG_HEMATOPOIETIC_CELL_LINEAGE	85	2	17275	49
0.02429	-3.72	RNF40 (ring finger protein 40)	protein interactions	9810	86	2	17456	49
0.02434	-3.72	amyloid-beta binding	molecular function	GO:0001540	82	2	17306	51
0.02438	-3.71	SH3_domain	interpro domains	IPR001452	223	3	18616	52
0.02438	-3.71	EGF-like_dom	interpro domains	IPR000742	223	3	18616	52
0.02443	-3.71	HNF6_Q6	MSigDB lists	HNF6_Q6	220	3	17275	49
0.02466	-3.7	forebrain neuroblast division	biological process	GO:0021873	9	1	18054	50
0.02466	-3.7	ketone body biosynthetic process	biological process	GO:0046951	9	1	18054	50
0.02466	-3.7	regulation of natural killer cell mediated immune response to tumor cell	biological process	GO:0002855	9	1	18054	50
0.02466	-3.7	regulation of chronic inflammatory response	biological process	GO:0002676	9	1	18054	50
0.02466	-3.7	positive regulation of cholesterol biosynthetic process	biological process	GO:0045542	9	1	18054	50
0.02466	-3.7	regulation of glucagon secretion	biological process	GO:0070092	9	1	18054	50
0.02466	-3.7	T-helper 1 cell differentiation	biological process	GO:0045063	9	1	18054	50
0.02466	-3.7	hindbrain radial glia guided cell migration	biological process	GO:0021932	9	1	18054	50
0.02466	-3.7	positive regulation of sterol biosynthetic process	biological process	GO:0106120	9	1	18054	50
0.02469	-3.7	enzyme binding	molecular function	GO:0019899	2212	12	17306	51
0.02476	-3.7	GO_LEUKOCYTE_PROLIFERATION	MSigDB lists	GO_LEUKOCYTE_PROLIFERATION	86	2	17275	49
0.02476	-3.7	LXR_DR4_Q3	MSigDB lists	LXR_DR4_Q3	86	2	17275	49
0.0249	-3.69	endoplasmic reticulum	cellular component	GO:0005783	1905	10	18985	50
0.02492	-3.69	PTPN11 (protein tyrosine phosphatase non-receptor type 11)	protein interactions	5781	224	3	17456	49
0.02499	-3.69	SRR (serine racemase)	protein interactions	63826	9	1	17456	49
0.02499	-3.69	ARMC9 (armadillo repeat containing 9)	protein interactions	80210	9	1	17456	49
0.02499	-3.69	Pcbp2 (poly(rC) binding protein 2)	protein interactions	18521	9	1	17456	49
0.02499	-3.69	EMILIN2 (elastin microfibril interfacer 2)	protein interactions	84034	9	1	17456	49
0.02499	-3.69	ABTB1 (ankyrin repeat and BTB domain containing 1)	protein interactions	80325	9	1	17456	49
0.02499	-3.69	TWIST2 (twist family bHLH transcription factor 2)	protein interactions	117581	9	1	17456	49
0.02499	-3.69	PRRT2 (proline rich transmembrane protein 2)	protein interactions	112476	9	1	17456	49
0.02499	-3.69	PCDH17 (protocadherin 17)	protein interactions	27253	9	1	17456	49
0.02509	-3.69	Lactamase_B	pfam domains	PF00753	9	1	17385	49
0.02517	-3.68	FGF signaling pathway	Pathway Interaction DB	fgf_pathway	47	2	2226	12
0.02522	-3.68	NF-kappa B signaling pathway	KEGG pathways	ko04064	94	2	7161	19
0.02522	-3.68	NF-kappa B signaling pathway	KEGG pathways	hsa04064	94	2	7161	19
0.02525	-3.68	MYLLYKANGAS_AMPLIFICATION_HOT_SPOT_16	MSigDB lists	MYLLYKANGAS_AMPLIFICATION_HOT_SPOT_16	9	1	17275	49
0.02525	-3.68	REACTOME_ROLE_OF_SECOND_MESSENGERS_IN_NETRIN1_SIGNALING	MSigDB lists	REACTOME_ROLE_OF_SECOND_MESSENGERS_IN_NETRIN1_SIGNALING	9	1	17275	49
0.0253	-3.68	AP3_Q6	MSigDB lists	AP3_Q6	223	3	17275	49
0.02555	-3.67	PHPHLIPASEC	prints domains	PR00390	15	1	4648	8
0.02555	-3.67	blood vessel morphogenesis	biological process	GO:0048514	405	4	18054	50
0.0256	-3.67	GO_REGULATION_OF_VASCULATURE_DEVELOPMENT	MSigDB lists	GO_REGULATION_OF_VASCULATURE_DEVELOPMENT	224	3	17275	49
0.0256	-3.67	beta-Mercaptolactate-Cysteine Disulfiduria	SMPDB pathways	SMP0000499	9	1	1394	4
0.0256	-3.67	Cysteine Metabolism	SMPDB pathways	SMP0000013	9	1	1394	4
0.0256	-3.67	Cystinosis- Ocular Nonnephropathic	SMPDB pathways	SMP0000722	9	1	1394	4
0.02579	-3.66	BMP signaling pathway	biological process	GO:0030509	90	2	18054	50
0.02584	-3.66	GO_REGULATION_OF_GLIOGENESIS	MSigDB lists	GO_REGULATION_OF_GLIOGENESIS	88	2	17275	49
0.02609	-3.65	Hemostasis	REACTOME pathways	R-HSA-109582	632	5	10287	28
0.02619	-3.64	FXYD	prosite domains	PS01310	8	1	12079	40
0.02622	-3.64	very long-chain fatty acid-CoA ligase activity	molecular function	GO:0031957	9	1	17306	51
0.02622	-3.64	ATPase-coupled intramembrane lipid transporter activity	molecular function	GO:0140326	9	1	17306	51
0.02622	-3.64	AP-2 adaptor complex binding	molecular function	GO:0035612	9	1	17306	51
0.02623	-3.64	Hematopoietic cell lineage	KEGG pathways	ko04640	96	2	7161	19
0.02623	-3.64	Hematopoietic cell lineage	KEGG pathways	hsa04640	96	2	7161	19
0.02628	-3.64	human chr6q22.33	chromosome location	human chr6q22.33	12	1	26169	58
0.02628	-3.64	human chr20q12	chromosome location	human chr20q12	12	1	26169	58
0.02638	-3.64	T-Cell antigen Receptor (TCR) Signaling Pathway	WikiPathways	WP69	91	2	5311	15
0.02639	-3.63	HOLLERN_EMT_BREAST_TUMOR_DN	MSigDB lists	HOLLERN_EMT_BREAST_TUMOR_DN	89	2	17275	49
0.02657	-3.63	regulation of lipid metabolic process	biological process	GO:0019216	410	4	18054	50
0.02676	-3.62	SAM_DOMAIN	prosite domains	PS50105	77	2	12079	40
0.02679	-3.62	GATA1_02	MSigDB lists	GATA1_02	228	3	17275	49
0.02686	-3.62	regulation of epithelial cell apoptotic process	biological process	GO:1904035	92	2	18054	50
0.0269	-3.62	Role of second messengers in netrin-1 signaling	REACTOME pathways	R-HSA-418890	10	1	10287	28
0.02694	-3.61	GAUSSMANN_MLL_AF4_FUSION_TARGETS_E_UP	MSigDB lists	GAUSSMANN_MLL_AF4_FUSION_TARGETS_E_UP	90	2	17275	49
0.02694	-3.61	REACTOME_DOWNSTREAM_SIGNAL_TRANSDUCTION	MSigDB lists	REACTOME_DOWNSTREAM_SIGNAL_TRANSDUCTION	90	2	17275	49
0.02694	-3.61	GO_PHOSPHORIC_DIESTER_HYDROLASE_ACTIVITY	MSigDB lists	GO_PHOSPHORIC_DIESTER_HYDROLASE_ACTIVITY	90	2	17275	49
0.02694	-3.61	SMID_BREAST_CANCER_RELAPSE_IN_BONE_UP	MSigDB lists	SMID_BREAST_CANCER_RELAPSE_IN_BONE_UP	90	2	17275	49
0.02694	-3.61	GO_RESPONSE_TO_BMP	MSigDB lists	GO_RESPONSE_TO_BMP	90	2	17275	49
0.02697	-3.61	PKN2 (protein kinase N2)	protein interactions	5586	91	2	17456	49
0.02709	-3.61	E47_02	MSigDB lists	E47_02	229	3	17275	49
0.0273	-3.6	SAM	interpro domains	IPR001660	92	2	18616	52
0.02736	-3.6	neurotransmitter receptor transport, endosome to postsynaptic membrane	biological process	GO:0098887	10	1	18054	50
0.02736	-3.6	negative regulation of cAMP-dependent protein kinase activity	biological process	GO:2000480	10	1	18054	50
0.02736	-3.6	aromatic amino acid transport	biological process	GO:0015801	10	1	18054	50
0.02736	-3.6	response to tumor cell	biological process	GO:0002347	10	1	18054	50
0.02736	-3.6	regulation of cell proliferation in bone marrow	biological process	GO:0071863	10	1	18054	50
0.02736	-3.6	lipid import into cell	biological process	GO:0140354	10	1	18054	50
0.02736	-3.6	long-chain fatty acid import into cell	biological process	GO:0044539	10	1	18054	50
0.02736	-3.6	paraxial mesoderm morphogenesis	biological process	GO:0048340	10	1	18054	50
0.02736	-3.6	neurotransmitter receptor transport, endosome to plasma membrane	biological process	GO:0099639	10	1	18054	50
0.0274	-3.6	FOXM1_01	MSigDB lists	FOXM1_01	230	3	17275	49
0.02759	-3.59	PH-like_dom_sf	interpro domains	IPR011993	411	4	18616	52
0.02759	-3.59	Metalthion_vert_metal_BS	interpro domains	IPR018064	10	1	18616	52
0.02759	-3.59	6-hairpin_glycosidase_sf	interpro domains	IPR008928	10	1	18616	52
0.0277	-3.59	GO_REGULATION_OF_RESPONSE_TO_BIOTIC_STIMULUS	MSigDB lists	GO_REGULATION_OF_RESPONSE_TO_BIOTIC_STIMULUS	231	3	17275	49
0.02771	-3.59	cell-cell signaling	biological process	GO:0007267	1075	7	18054	50
0.02773	-3.59	DPP7 (dipeptidyl peptidase 7)	protein interactions	29952	10	1	17456	49
0.02773	-3.59	DHRS9 (dehydrogenase/reductase 9)	protein interactions	10170	10	1	17456	49
0.02773	-3.59	LGALS2 (galectin 2)	protein interactions	3957	10	1	17456	49
0.02773	-3.59	ADAM2 (ADAM metallopeptidase domain 2)	protein interactions	2515	10	1	17456	49
0.02773	-3.59	KAT6B (lysine acetyltransferase 6B)	protein interactions	23522	10	1	17456	49
0.02773	-3.59	SEMA3B (semaphorin 3B)	protein interactions	7869	10	1	17456	49
0.02773	-3.59	TCEAL9 (transcription elongation factor A like 9)	protein interactions	51186	10	1	17456	49
0.02773	-3.59	CPLX2 (complexin 2)	protein interactions	10814	10	1	17456	49
0.02773	-3.59	DPAGT1 (dolichyl-phosphate N-acetylglucosaminephosphotransferase 1)	protein interactions	1798	10	1	17456	49
0.02784	-3.58	PAS_9	pfam domains	PF13426	10	1	17385	49
0.02791	-3.58	Liver X Receptor Pathway	WikiPathways	WP2874	10	1	5311	15
0.02801	-3.58	GO_ESTROGEN_BIOSYNTHETIC_PROCESS	MSigDB lists	GO_ESTROGEN_BIOSYNTHETIC_PROCESS	10	1	17275	49
0.02801	-3.58	REACTOME_PECAM1_INTERACTIONS	MSigDB lists	REACTOME_PECAM1_INTERACTIONS	10	1	17275	49
0.02801	-3.58	GO_ESTRADIOL_17_BETA_DEHYDROGENASE_ACTIVITY	MSigDB lists	GO_ESTRADIOL_17_BETA_DEHYDROGENASE_ACTIVITY	10	1	17275	49
0.02801	-3.58	WEBER_METHYLATED_LCP_IN_FIBROBLAST_DN	MSigDB lists	WEBER_METHYLATED_LCP_IN_FIBROBLAST_DN	10	1	17275	49
0.02801	-3.58	GO_POSITIVE_REGULATION_OF_RESPONSE_TO_TUMOR_CELL	MSigDB lists	GO_POSITIVE_REGULATION_OF_RESPONSE_TO_TUMOR_CELL	10	1	17275	49
0.02801	-3.58	HOFMANN_MYELODYSPLASTIC_SYNDROM_HIGH_RISK_UP	MSigDB lists	HOFMANN_MYELODYSPLASTIC_SYNDROM_HIGH_RISK_UP	10	1	17275	49
0.02801	-3.58	REACTOME_SYNTHESIS_OF_BILE_ACIDS_AND_BILE_SALTS_VIA_24_HYDROXYCHOLESTEROL	MSigDB lists	REACTOME_SYNTHESIS_OF_BILE_ACIDS_AND_BILE_SALTS_VIA_24_HYDROXYCHOLESTEROL	10	1	17275	49
0.02827	-3.57	Downstream signaling in naive CD8+ T cells	Pathway Interaction DB	cd8tcrdownstreampathway	50	2	2226	12
0.02844	-3.56	human chr11p15.2	chromosome location	human chr11p15.2	13	1	26169	58
0.0286	-3.55	beta-catenin-TCF complex	cellular component	GO:1990907	11	1	18985	50
0.02863	-3.55	KAYO_AGING_MUSCLE_UP	MSigDB lists	KAYO_AGING_MUSCLE_UP	234	3	17275	49
0.02864	-3.55	XPO7 (exportin 7)	protein interactions	23039	94	2	17456	49
0.02894	-3.54	ZHENG_GLIOBLASTOMA_PLASTICITY_UP	MSigDB lists	ZHENG_GLIOBLASTOMA_PLASTICITY_UP	235	3	17275	49
0.02897	-3.54	EGF_Ca-bd_CS	interpro domains	IPR018097	95	2	18616	52
0.02909	-3.54	neurotrophin receptor binding	molecular function	GO:0005165	10	1	17306	51
0.02909	-3.54	clathrin adaptor activity	molecular function	GO:0035615	10	1	17306	51
0.02909	-3.54	armadillo repeat domain binding	molecular function	GO:0070016	10	1	17306	51
0.02949	-3.52	EGF	smart domains	SM00181	183	3	9476	35
0.02955	-3.52	Metallothioneins bind metals	REACTOME pathways	R-HSA-5661231	11	1	10287	28
0.02955	-3.52	Signaling by FGFR4 in disease	REACTOME pathways	R-HSA-5655291	11	1	10287	28
0.02955	-3.52	Response to metal ions	REACTOME pathways	R-HSA-5660526	11	1	10287	28
0.02957	-3.52	central_nervous_system-fourth_ventricle-glioma-ependymoma	COSMIC cancer mutations	central_nervous_system-fourth_ventricle-glioma-ependymoma	11	1	17255	47
0.02976	-3.51	GO_REGULATION_OF_IMMUNE_EFFECTOR_PROCESS	MSigDB lists	GO_REGULATION_OF_IMMUNE_EFFECTOR_PROCESS	415	4	17275	49
0.02977	-3.51	SMAD7 (SMAD family member 7)	protein interactions	4092	96	2	17456	49
0.0299	-3.51	STAT5A_03	MSigDB lists	STAT5A_03	238	3	17275	49
0.0299	-3.51	TFIIA_Q6	MSigDB lists	TFIIA_Q6	238	3	17275	49
0.03005	-3.5	positive regulation of immune response to tumor cell	biological process	GO:0002839	11	1	18054	50
0.03005	-3.5	protein polyglutamylation	biological process	GO:0018095	11	1	18054	50
0.03005	-3.5	positive regulation of response to tumor cell	biological process	GO:0002836	11	1	18054	50
0.03005	-3.5	regulation of humoral immune response mediated by circulating immunoglobulin	biological process	GO:0002923	11	1	18054	50
0.03005	-3.5	regulation of intracellular cholesterol transport	biological process	GO:0032383	11	1	18054	50
0.03005	-3.5	negative regulation of cell adhesion mediated by integrin	biological process	GO:0033629	11	1	18054	50
0.03005	-3.5	regulation of intracellular lipid transport	biological process	GO:0032377	11	1	18054	50
0.03005	-3.5	cellular ketone body metabolic process	biological process	GO:0046950	11	1	18054	50
0.03005	-3.5	prostate gland growth	biological process	GO:0060736	11	1	18054	50
0.03005	-3.5	positive regulation of lipoprotein particle clearance	biological process	GO:0010986	11	1	18054	50
0.03005	-3.5	regulation of intracellular sterol transport	biological process	GO:0032380	11	1	18054	50
0.03005	-3.5	endosome to plasma membrane protein transport	biological process	GO:0099638	11	1	18054	50
0.03018	-3.5	leukocyte proliferation	biological process	GO:0070661	98	2	18054	50
0.03021	-3.5	GO_CHROMATIN_BINDING	MSigDB lists	GO_CHROMATIN_BINDING	417	4	17275	49
0.03022	-3.5	DR4_Q2	MSigDB lists	DR4_Q2	239	3	17275	49
0.03031	-3.5	BAH_dom	interpro domains	IPR001025	11	1	18616	52
0.03035	-3.5	REACTOME_DOWNSTREAM_SIGNALING_OF_ACTIVATED_FGFR	MSigDB lists	REACTOME_DOWNSTREAM_SIGNALING_OF_ACTIVATED_FGFR	96	2	17275	49
0.03035	-3.5	REACTOME_SIGNALING_BY_ERBB2	MSigDB lists	REACTOME_SIGNALING_BY_ERBB2	96	2	17275	49
0.03044	-3.49	CREIGHTON_ENDOCRINE_THERAPY_RESISTANCE_5	MSigDB lists	CREIGHTON_ENDOCRINE_THERAPY_RESISTANCE_5	418	4	17275	49
0.03046	-3.49	TMEM59 (transmembrane protein 59)	protein interactions	9528	11	1	17456	49
0.03046	-3.49	CTSS (cathepsin S)	protein interactions	1520	11	1	17456	49
0.03046	-3.49	TRUB1 (TruB pseudouridine synthase family member 1)	protein interactions	142940	11	1	17456	49
0.03046	-3.49	PCDHGA11 (protocadherin gamma subfamily A, 11)	protein interactions	56105	11	1	17456	49
0.03046	-3.49	LRRC32 (leucine rich repeat containing 32)	protein interactions	2615	11	1	17456	49
0.03046	-3.49	KLF13 (Kruppel like factor 13)	protein interactions	51621	11	1	17456	49
0.03046	-3.49	ATRN (attractin)	protein interactions	8455	11	1	17456	49
0.03046	-3.49	SYT11 (synaptotagmin 11)	protein interactions	23208	11	1	17456	49
0.03046	-3.49	SDK2 (sidekick cell adhesion molecule 2)	protein interactions	54549	11	1	17456	49
0.03046	-3.49	LAMC2 (laminin subunit gamma 2)	protein interactions	3918	11	1	17456	49
0.03046	-3.49	TUB (TUB bipartite transcription factor)	protein interactions	7275	11	1	17456	49
0.03046	-3.49	NET1 (neuroepithelial cell transforming 1)	protein interactions	10276	11	1	17456	49
0.03046	-3.49	MVB12B (multivesicular body subunit 12B)	protein interactions	89853	11	1	17456	49
0.03058	-3.49	BAH	pfam domains	PF01426	11	1	17385	49
0.03061	-3.49	Fatty acid, triacylglycerol, and ketone body metabolism	REACTOME pathways	R-HSA-535734	253	3	10287	28
0.03075	-3.48	regulation of phagocytosis	biological process	GO:0050764	99	2	18054	50
0.03077	-3.48	GO_CLATHRIN_COAT_OF_TRANS_GOLGI_NETWORK_VESICLE	MSigDB lists	GO_CLATHRIN_COAT_OF_TRANS_GOLGI_NETWORK_VESICLE	11	1	17275	49
0.03077	-3.48	AMIT_EGF_RESPONSE_20_HELA	MSigDB lists	AMIT_EGF_RESPONSE_20_HELA	11	1	17275	49
0.03077	-3.48	GO_REGULATION_OF_ODONTOGENESIS_OF_DENTIN_CONTAINING_TOOTH	MSigDB lists	GO_REGULATION_OF_ODONTOGENESIS_OF_DENTIN_CONTAINING_TOOTH	11	1	17275	49
0.03077	-3.48	GO_LOW_DENSITY_LIPOPROTEIN_PARTICLE_CLEARANCE	MSigDB lists	GO_LOW_DENSITY_LIPOPROTEIN_PARTICLE_CLEARANCE	11	1	17275	49
0.03077	-3.48	REACTOME_RECYCLING_OF_BILE_ACIDS_AND_SALTS	MSigDB lists	REACTOME_RECYCLING_OF_BILE_ACIDS_AND_SALTS	11	1	17275	49
0.03077	-3.48	MODULE_560	MSigDB lists	MODULE_560	11	1	17275	49
0.03077	-3.48	REACTOME_SIGNAL_REGULATORY_PROTEIN_SIRP_FAMILY_INTERACTIONS	MSigDB lists	REACTOME_SIGNAL_REGULATORY_PROTEIN_SIRP_FAMILY_INTERACTIONS	11	1	17275	49
0.03077	-3.48	FUNG_IL2_SIGNALING_1	MSigDB lists	FUNG_IL2_SIGNALING_1	11	1	17275	49
0.03077	-3.48	MIKKELSEN_NPC_ICP_WITH_H3K27ME3	MSigDB lists	MIKKELSEN_NPC_ICP_WITH_H3K27ME3	11	1	17275	49
0.03077	-3.48	GO_PROSTATE_GLAND_GROWTH	MSigDB lists	GO_PROSTATE_GLAND_GROWTH	11	1	17275	49
0.03077	-3.48	GO_KETONE_BODY_METABOLIC_PROCESS	MSigDB lists	GO_KETONE_BODY_METABOLIC_PROCESS	11	1	17275	49
0.03077	-3.48	GO_REGULATION_OF_CHRONIC_INFLAMMATORY_RESPONSE	MSigDB lists	GO_REGULATION_OF_CHRONIC_INFLAMMATORY_RESPONSE	11	1	17275	49
0.03087	-3.48	KAAB_HEART_ATRIUM_VS_VENTRICLE_UP	MSigDB lists	KAAB_HEART_ATRIUM_VS_VENTRICLE_UP	241	3	17275	49
0.03093	-3.48	MODULE_121	MSigDB lists	MODULE_121	97	2	17275	49
0.03116	-3.47	multivesicular body membrane	cellular component	GO:0032585	12	1	18985	50
0.03123	-3.47	Activation of cAMP-dependent protein kinase- PKA	SMPDB pathways	SMP0063764	11	1	1394	4
0.03125	-3.47	EGF-type_Asp/Asn_hydroxyl_site	interpro domains	IPR000152	99	2	18616	52
0.03128	-3.46	membrane	cellular component	GO:0016020	9090	31	18985	50
0.0313	-3.46	regulation of multicellular organismal development	biological process	GO:2000026	2156	11	18054	50
0.03133	-3.46	GO_POSITIVE_REGULATION_OF_CELLULAR_COMPONENT_ORGANIZATION	MSigDB lists	GO_POSITIVE_REGULATION_OF_CELLULAR_COMPONENT_ORGANIZATION	1078	7	17275	49
0.0314	-3.46	Bile acid biosynthesis, cholesterol => cholate/chenodeoxycholate	KEGG pathways	hsa_M00104	12	1	7161	19
0.0314	-3.46	Bile acid biosynthesis, cholesterol => cholate/chenodeoxycholate	KEGG pathways	M00104	12	1	7161	19
0.03151	-3.46	PRKAR1A (protein kinase cAMP-dependent type I regulatory subunit alpha)	protein interactions	5573	99	2	17456	49
0.03152	-3.46	GO_ORGANIC_ACID_TRANSMEMBRANE_TRANSPORT	MSigDB lists	GO_ORGANIC_ACID_TRANSMEMBRANE_TRANSPORT	98	2	17275	49
0.03152	-3.46	NKX25_02	MSigDB lists	NKX25_02	243	3	17275	49
0.03152	-3.46	RACCACAR_AML_Q6	MSigDB lists	RACCACAR_AML_Q6	243	3	17275	49
0.03174	-3.45	SH3_1	pfam domains	PF00018	99	2	17385	49
0.03195	-3.44	long-chain fatty acid transporter activity	molecular function	GO:0005324	11	1	17306	51
0.03195	-3.44	protein kinase B binding	molecular function	GO:0043422	11	1	17306	51
0.03195	-3.44	cargo adaptor activity	molecular function	GO:0140312	11	1	17306	51
0.03195	-3.44	estradiol 17-beta-dehydrogenase activity	molecular function	GO:0004303	11	1	17306	51
0.03195	-3.44	phosphatidylethanolamine binding	molecular function	GO:0008429	11	1	17306	51
0.03206	-3.44	Insulin resistance	KEGG pathways	hsa04931	107	2	7161	19
0.03206	-3.44	modulation of chemical synaptic transmission	biological process	GO:0050804	435	4	18054	50
0.03219	-3.44	Repression of WNT target genes	REACTOME pathways	R-HSA-4641265	12	1	10287	28
0.03219	-3.44	PECAM1 interactions	REACTOME pathways	R-HSA-210990	12	1	10287	28
0.03221	-3.44	haematopoietic_and_lymphoid_tissue-lymph_node-lymphoid_neoplasm-angioimmunoblastic_T_cell_lymphoma	COSMIC cancer mutations	haematopoietic_and_lymphoid_tissue-lymph_node-lymphoid_neoplasm-angioimmunoblastic_T_cell_lymphoma	12	1	17255	47
0.03229	-3.43	regulation of trans-synaptic signaling	biological process	GO:0099177	436	4	18054	50
0.03233	-3.43	SH2	pfam domains	PF00017	100	2	17385	49
0.03249	-3.43	immune system process	biological process	GO:0002376	2451	12	18054	50
0.03252	-3.43	OSF2_Q6	MSigDB lists	OSF2_Q6	246	3	17275	49
0.03252	-3.43	TATA_01	MSigDB lists	TATA_01	246	3	17275	49
0.03264	-3.42	METALLOTHIONEIN_VRT	prosite domains	PS00203	10	1	12079	40
0.03268	-3.42	SEC23A (Sec23 homolog A, coat complex II component)	protein interactions	10484	101	2	17456	49
0.03268	-3.42	SLC39A4 (solute carrier family 39 member 4)	protein interactions	55630	101	2	17456	49
0.03268	-3.42	CACNA1A (calcium voltage-gated channel subunit alpha1 A)	protein interactions	773	101	2	17456	49
0.03268	-3.42	TRIM41 (tripartite motif containing 41)	protein interactions	90933	101	2	17456	49
0.03272	-3.42	biological regulation	biological process	GO:0065007	12526	41	18054	50
0.03274	-3.42	negative T cell selection	biological process	GO:0043383	12	1	18054	50
0.03274	-3.42	positive regulation of inflammatory response to antigenic stimulus	biological process	GO:0002863	12	1	18054	50
0.03274	-3.42	radial glial cell differentiation	biological process	GO:0060019	12	1	18054	50
0.03274	-3.42	ketone body metabolic process	biological process	GO:1902224	12	1	18054	50
0.03274	-3.42	receptor recycling	biological process	GO:0001881	12	1	18054	50
0.03274	-3.42	human chr15q13.1	chromosome location	human chr15q13.1	15	1	26169	58
0.03302	-3.41	TNF_CS	interpro domains	IPR021184	12	1	18616	52
0.03302	-3.41	His_Pase_superF_clade-1	interpro domains	IPR013078	12	1	18616	52
0.03302	-3.41	Metalthion_dom_sf_vert	interpro domains	IPR023587	12	1	18616	52
0.03302	-3.41	OxRdtase_FAD/NAD-bd	interpro domains	IPR001433	12	1	18616	52
0.03302	-3.41	Metalthion_vert	interpro domains	IPR000006	12	1	18616	52
0.03302	-3.41	Metalthion_dom_sf	interpro domains	IPR017854	12	1	18616	52
0.03302	-3.41	Metalthion	interpro domains	IPR003019	12	1	18616	52
0.03304	-3.41	RODWELL_AGING_KIDNEY_UP	MSigDB lists	RODWELL_AGING_KIDNEY_UP	429	4	17275	49
0.03318	-3.41	TMEM230 (transmembrane protein 230)	protein interactions	29058	12	1	17456	49
0.03318	-3.41	SLC8A3 (solute carrier family 8 member A3)	protein interactions	6547	12	1	17456	49
0.03318	-3.41	ADAM30 (ADAM metallopeptidase domain 30)	protein interactions	11085	12	1	17456	49
0.03318	-3.41	NOX5 (NADPH oxidase 5)	protein interactions	79400	12	1	17456	49
0.03318	-3.41	ZNF544 (zinc finger protein 544)	protein interactions	27300	12	1	17456	49
0.03318	-3.41	PCDH10 (protocadherin 10)	protein interactions	57575	12	1	17456	49
0.03318	-3.41	EMILIN3 (elastin microfibril interfacer 3)	protein interactions	90187	12	1	17456	49
0.03318	-3.41	COLEC11 (collectin subfamily member 11)	protein interactions	78989	12	1	17456	49
0.03318	-3.41	FRMD3 (FERM domain containing 3)	protein interactions	257019	12	1	17456	49
0.03318	-3.41	C3orf52 (chromosome 3 open reading frame 52)	protein interactions	79669	12	1	17456	49
0.03318	-3.41	ATG10 (autophagy related 10)	protein interactions	83734	12	1	17456	49
0.03318	-3.41	CACNB3 (calcium voltage-gated channel auxiliary subunit beta 3)	protein interactions	784	12	1	17456	49
0.03318	-3.41	HIVEP3 (human immunodeficiency virus type I enhancer binding protein 3)	protein interactions	59269	12	1	17456	49
0.03318	-3.41	MIGA1 (mitoguardin 1)	protein interactions	374986	12	1	17456	49
0.03318	-3.41	LRRTM2 (leucine rich repeat transmembrane neuronal 2)	protein interactions	26045	12	1	17456	49
0.03319	-3.41	AML1_01	MSigDB lists	AML1_01	248	3	17275	49
0.03319	-3.41	AML1_Q6	MSigDB lists	AML1_Q6	248	3	17275	49
0.03328	-3.4	PIAS4 (protein inhibitor of activated STAT 4)	protein interactions	51588	102	2	17456	49
0.03331	-3.4	RICKMAN_TUMOR_DIFFERENTIATED_WELL_VS_MODERATELY_UP	MSigDB lists	RICKMAN_TUMOR_DIFFERENTIATED_WELL_VS_MODERATELY_UP	101	2	17275	49
0.03331	-3.4	His_Phos_1	pfam domains	PF00300	12	1	17385	49
0.03331	-3.4	NAD_binding_1	pfam domains	PF00175	12	1	17385	49
0.03331	-3.4	Metallothio	pfam domains	PF00131	12	1	17385	49
0.0334	-3.4	Bone Morphogenic Protein (BMP) Signalling and Regulation	WikiPathways	WP1425	12	1	5311	15
0.0334	-3.4	MFAP5-mediated ovarian cancer cell motility and invasiveness	WikiPathways	WP3301	12	1	5311	15
0.03352	-3.4	BIOCARTA_TCYTOTOXIC_PATHWAY	MSigDB lists	BIOCARTA_TCYTOTOXIC_PATHWAY	12	1	17275	49
0.03352	-3.4	GO_POSITIVE_REGULATION_BY_HOST_OF_VIRAL_TRANSCRIPTION	MSigDB lists	GO_POSITIVE_REGULATION_BY_HOST_OF_VIRAL_TRANSCRIPTION	12	1	17275	49
0.03352	-3.4	BIOCARTA_PLCE_PATHWAY	MSigDB lists	BIOCARTA_PLCE_PATHWAY	12	1	17275	49
0.03352	-3.4	GO_REGULATION_OF_RESPONSE_TO_TUMOR_CELL	MSigDB lists	GO_REGULATION_OF_RESPONSE_TO_TUMOR_CELL	12	1	17275	49
0.03352	-3.4	GO_GAMMA_CATENIN_BINDING	MSigDB lists	GO_GAMMA_CATENIN_BINDING	12	1	17275	49
0.03352	-3.4	BIOCARTA_CFTR_PATHWAY	MSigDB lists	BIOCARTA_CFTR_PATHWAY	12	1	17275	49
0.03352	-3.4	GO_AMYLOID_PRECURSOR_PROTEIN_METABOLIC_PROCESS	MSigDB lists	GO_AMYLOID_PRECURSOR_PROTEIN_METABOLIC_PROCESS	12	1	17275	49
0.03352	-3.4	GO_FATTY_ACID_TRANSPORTER_ACTIVITY	MSigDB lists	GO_FATTY_ACID_TRANSPORTER_ACTIVITY	12	1	17275	49
0.03352	-3.4	GO_POSITIVE_REGULATION_OF_TRIGLYCERIDE_BIOSYNTHETIC_PROCESS	MSigDB lists	GO_POSITIVE_REGULATION_OF_TRIGLYCERIDE_BIOSYNTHETIC_PROCESS	12	1	17275	49
0.03352	-3.4	GO_CDP_DIACYLGLYCEROL_METABOLIC_PROCESS	MSigDB lists	GO_CDP_DIACYLGLYCEROL_METABOLIC_PROCESS	12	1	17275	49
0.03352	-3.4	BIOCARTA_TRKA_PATHWAY	MSigDB lists	BIOCARTA_TRKA_PATHWAY	12	1	17275	49
0.03352	-3.4	KIM_MYCL1_AMPLIFICATION_TARGETS_UP	MSigDB lists	KIM_MYCL1_AMPLIFICATION_TARGETS_UP	12	1	17275	49
0.03352	-3.4	GO_NEGATIVE_REGULATION_OF_RECEPTOR_BINDING	MSigDB lists	GO_NEGATIVE_REGULATION_OF_RECEPTOR_BINDING	12	1	17275	49
0.03352	-3.4	GO_CLATHRIN_COAT_OF_ENDOCYTIC_VESICLE	MSigDB lists	GO_CLATHRIN_COAT_OF_ENDOCYTIC_VESICLE	12	1	17275	49
0.03353	-3.4	AREB6_01	MSigDB lists	AREB6_01	249	3	17275	49
0.03365	-3.39	positive regulation of lymphocyte mediated immunity	biological process	GO:0002708	104	2	18054	50
0.03365	-3.39	receptor metabolic process	biological process	GO:0043112	104	2	18054	50
0.03371	-3.39	cAMP-dependent protein kinase complex	cellular component	GO:0005952	13	1	18985	50
0.03371	-3.39	postsynaptic endosome	cellular component	GO:0098845	13	1	18985	50
0.03371	-3.39	guanyl-nucleotide exchange factor complex	cellular component	GO:0032045	13	1	18985	50
0.03387	-3.39	MYCMAX_02	MSigDB lists	MYCMAX_02	250	3	17275	49
0.03387	-3.39	GO_LIPID_LOCALIZATION	MSigDB lists	GO_LIPID_LOCALIZATION	250	3	17275	49
0.03388	-3.39	UBTF (upstream binding transcription factor)	protein interactions	7343	103	2	17456	49
0.03392	-3.38	GO_ODONTOGENESIS	MSigDB lists	GO_ODONTOGENESIS	102	2	17275	49
0.03425	-3.37	response to BMP	biological process	GO:0071772	105	2	18054	50
0.03425	-3.37	cellular response to BMP stimulus	biological process	GO:0071773	105	2	18054	50
0.03445	-3.37	signaling adaptor activity	molecular function	GO:0035591	99	2	17306	51
0.03448	-3.37	PICALM (phosphatidylinositol binding clathrin assembly protein)	protein interactions	8301	104	2	17456	49
0.03448	-3.37	DAZAP2 (DAZ associated protein 2)	protein interactions	9802	104	2	17456	49
0.03451	-3.37	DELYS_THYROID_CANCER_UP	MSigDB lists	DELYS_THYROID_CANCER_UP	435	4	17275	49
0.03456	-3.37	COREBINDINGFACTOR_Q6	MSigDB lists	COREBINDINGFACTOR_Q6	252	3	17275	49
0.03468	-3.36	PML (promyelocytic leukemia)	protein interactions	5371	255	3	17456	49
0.03481	-3.36	gamma-catenin binding	molecular function	GO:0045295	12	1	17306	51
0.03481	-3.36	3',5'-cyclic-AMP phosphodiesterase activity	molecular function	GO:0004115	12	1	17306	51
0.03483	-3.36	POU5F1 (OCT4), SOX2, NANOG activate genes related to proliferation	REACTOME pathways	R-HSA-2892247	13	1	10287	28
0.03483	-3.36	Signal regulatory protein (SIRP) family interactions	REACTOME pathways	R-HSA-391160	13	1	10287	28
0.03483	-3.36	Phospholipase C-mediated cascade; FGFR3	REACTOME pathways	R-HSA-5654227	13	1	10287	28
0.03484	-3.36	regulation of synapse assembly	biological process	GO:0051963	106	2	18054	50
0.03485	-3.36	skin-vulva-malignant_melanoma	COSMIC cancer mutations	skin-vulva-malignant_melanoma	13	1	17255	47
0.0349	-3.36	GO_CARBOHYDRATE_BINDING	MSigDB lists	GO_CARBOHYDRATE_BINDING	253	3	17275	49
0.03514	-3.35	GO_HISTONE_DEACETYLASE_BINDING	MSigDB lists	GO_HISTONE_DEACETYLASE_BINDING	104	2	17275	49
0.03514	-3.35	REACTOME_SIGNALING_BY_EGFR_IN_CANCER	MSigDB lists	REACTOME_SIGNALING_BY_EGFR_IN_CANCER	104	2	17275	49
0.03514	-3.35	GO_REGULATION_OF_SYNAPSE_ORGANIZATION	MSigDB lists	GO_REGULATION_OF_SYNAPSE_ORGANIZATION	104	2	17275	49
0.03516	-3.35	organic hydroxy compound metabolic process	biological process	GO:1901615	448	4	18054	50
0.03523	-3.35	ossification	biological process	GO:0001503	260	3	18054	50
0.03542	-3.34	negative regulation of growth of symbiont in host	biological process	GO:0044130	13	1	18054	50
0.03542	-3.34	CDP-diacylglycerol biosynthetic process	biological process	GO:0016024	13	1	18054	50
0.03542	-3.34	negative regulation of response to food	biological process	GO:0032096	13	1	18054	50
0.03542	-3.34	cardiolipin metabolic process	biological process	GO:0032048	13	1	18054	50
0.03542	-3.34	estrogen biosynthetic process	biological process	GO:0006703	13	1	18054	50
0.03542	-3.34	negative regulation of appetite	biological process	GO:0032099	13	1	18054	50
0.03572	-3.33	tRNAsynth_Ia_anticodon-bd	interpro domains	IPR009080	13	1	18616	52
0.03572	-3.33	ELM2_dom	interpro domains	IPR000949	13	1	18616	52
0.03576	-3.33	GCM_RING1	MSigDB lists	GCM_RING1	105	2	17275	49
0.03584	-3.33	BAH	prosite domains	PS51038	11	1	12079	40
0.0359	-3.33	OTUD1 (OTU deubiquitinase 1)	protein interactions	220213	13	1	17456	49
0.0359	-3.33	MEGF8 (multiple EGF like domains 8)	protein interactions	1954	13	1	17456	49
0.0359	-3.33	KITLG (KIT ligand)	protein interactions	4254	13	1	17456	49
0.0359	-3.33	CD276 (CD276 molecule)	protein interactions	80381	13	1	17456	49
0.0359	-3.33	ZNF670 (zinc finger protein 670)	protein interactions	93474	13	1	17456	49
0.0359	-3.33	SH2B3 (SH2B adaptor protein 3)	protein interactions	10019	13	1	17456	49
0.0359	-3.33	NARF (nuclear prelamin A recognition factor)	protein interactions	26502	13	1	17456	49
0.0359	-3.33	TCEAL2 (transcription elongation factor A like 2)	protein interactions	140597	13	1	17456	49
0.0359	-3.33	CSF1 (colony stimulating factor 1)	protein interactions	1435	13	1	17456	49
0.0359	-3.33	ATG4C (autophagy related 4C cysteine peptidase)	protein interactions	84938	13	1	17456	49
0.0359	-3.33	NACC2 (NACC family member 2)	protein interactions	138151	13	1	17456	49
0.0359	-3.33	PAIP2 (poly(A) binding protein interacting protein 2)	protein interactions	51247	13	1	17456	49
0.0359	-3.33	Cdk2ap1 (CDK2 (cyclin-dependent kinase 2)-associated protein 1)	protein interactions	13445	13	1	17456	49
0.03604	-3.32	ELM2	pfam domains	PF01448	13	1	17385	49
0.03614	-3.32	Development of pulmonary dendritic cells and macrophage subsets	WikiPathways	WP3892	13	1	5311	15
0.03627	-3.32	BIOCARTA_CARM1_PATHWAY	MSigDB lists	BIOCARTA_CARM1_PATHWAY	13	1	17275	49
0.03627	-3.32	GO_REGULATION_OF_CHOLESTEROL_BIOSYNTHETIC_PROCESS	MSigDB lists	GO_REGULATION_OF_CHOLESTEROL_BIOSYNTHETIC_PROCESS	13	1	17275	49
0.03627	-3.32	GO_CELL_MIGRATION_IN_HINDBRAIN	MSigDB lists	GO_CELL_MIGRATION_IN_HINDBRAIN	13	1	17275	49
0.03627	-3.32	GO_NEGATIVE_T_CELL_SELECTION	MSigDB lists	GO_NEGATIVE_T_CELL_SELECTION	13	1	17275	49
0.03627	-3.32	GO_TRANS_GOLGI_NETWORK_TRANSPORT_VESICLE_MEMBRANE	MSigDB lists	GO_TRANS_GOLGI_NETWORK_TRANSPORT_VESICLE_MEMBRANE	13	1	17275	49
0.03627	-3.32	GO_CELLULAR_RESPONSE_TO_ZINC_ION	MSigDB lists	GO_CELLULAR_RESPONSE_TO_ZINC_ION	13	1	17275	49
0.03627	-3.32	MODULE_465	MSigDB lists	MODULE_465	13	1	17275	49
0.03627	-3.32	GO_NEUROTROPHIN_RECEPTOR_BINDING	MSigDB lists	GO_NEUROTROPHIN_RECEPTOR_BINDING	13	1	17275	49
0.03627	-3.32	BIOCARTA_AGPCR_PATHWAY	MSigDB lists	BIOCARTA_AGPCR_PATHWAY	13	1	17275	49
0.03627	-3.32	GO_CELLULAR_RESPONSE_TO_CADMIUM_ION	MSigDB lists	GO_CELLULAR_RESPONSE_TO_CADMIUM_ION	13	1	17275	49
0.03627	-3.32	GO_NEURONAL_STEM_CELL_DIVISION	MSigDB lists	GO_NEURONAL_STEM_CELL_DIVISION	13	1	17275	49
0.03627	-3.32	GO_LONG_CHAIN_FATTY_ACID_COA_LIGASE_ACTIVITY	MSigDB lists	GO_LONG_CHAIN_FATTY_ACID_COA_LIGASE_ACTIVITY	13	1	17275	49
0.03627	-3.32	GO_ARMADILLO_REPEAT_DOMAIN_BINDING	MSigDB lists	GO_ARMADILLO_REPEAT_DOMAIN_BINDING	13	1	17275	49
0.03627	-3.32	GO_POSITIVE_REGULATION_OF_ENDOTHELIAL_CELL_APOPTOTIC_PROCESS	MSigDB lists	GO_POSITIVE_REGULATION_OF_ENDOTHELIAL_CELL_APOPTOTIC_PROCESS	13	1	17275	49
0.03627	-3.32	WANG_RESPONSE_TO_PACLITAXEL_VIA_MAPK8_UP	MSigDB lists	WANG_RESPONSE_TO_PACLITAXEL_VIA_MAPK8_UP	13	1	17275	49
0.03627	-3.32	GO_POSITIVE_REGULATION_OF_STEROID_BIOSYNTHETIC_PROCESS	MSigDB lists	GO_POSITIVE_REGULATION_OF_STEROID_BIOSYNTHETIC_PROCESS	13	1	17275	49
0.03632	-3.32	STAT5A (signal transducer and activator of transcription 5A)	protein interactions	6776	107	2	17456	49
0.03634	-3.31	Lactamase_B	smart domains	SM00849	10	1	9476	35
0.03638	-3.31	ACOSTA_PROLIFERATION_INDEPENDENT_MYC_TARGETS_DN	MSigDB lists	ACOSTA_PROLIFERATION_INDEPENDENT_MYC_TARGETS_DN	106	2	17275	49
0.03664	-3.31	-	gene3d domains	2.60.120.260	76	2	8522	34
0.03678	-3.3	REACTOME_HEMOSTASIS	MSigDB lists	REACTOME_HEMOSTASIS	444	4	17275	49
0.03701	-3.3	GO_STEROID_BIOSYNTHETIC_PROCESS	MSigDB lists	GO_STEROID_BIOSYNTHETIC_PROCESS	107	2	17275	49
0.03701	-3.3	REACTOME_SIGNALING_BY_FGFR	MSigDB lists	REACTOME_SIGNALING_BY_FGFR	107	2	17275	49
0.03718	-3.29	Thyroid hormone signaling pathway	KEGG pathways	hsa04919	116	2	7161	19
0.03718	-3.29	SH3	prosite domains	PS50002	223	3	12079	40
0.03726	-3.29	SH2	interpro domains	IPR000980	109	2	18616	52
0.03742	-3.29	LRRCT	smart domains	SM00082	83	2	9476	35
0.03746	-3.28	Synthesis of bile acids and bile salts via 24-hydroxycholesterol	REACTOME pathways	R-HSA-193775	14	1	10287	28
0.03748	-3.28	soft_tissue-blood_vessel-haemangioma-epithelioid	COSMIC cancer mutations	soft_tissue-blood_vessel-haemangioma-epithelioid	14	1	17255	47
0.03761	-3.28	regulation of cellular localization	biological process	GO:0060341	903	6	18054	50
0.03764	-3.28	CHARAFE_BREAST_CANCER_BASAL_VS_MESENCHYMAL_UP	MSigDB lists	CHARAFE_BREAST_CANCER_BASAL_VS_MESENCHYMAL_UP	108	2	17275	49
0.03765	-3.28	protein kinase A catalytic subunit binding	molecular function	GO:0034236	13	1	17306	51
0.03765	-3.28	long-chain fatty acid-CoA ligase activity	molecular function	GO:0004467	13	1	17306	51
0.03789	-3.27	regulation of synaptic vesicle cycle	biological process	GO:0098693	111	2	18054	50
0.03801	-3.27	cellular response to peptide hormone stimulus	biological process	GO:0071375	268	3	18054	50
0.03808	-3.27	GO_REGULATION_OF_MULTI_ORGANISM_PROCESS	MSigDB lists	GO_REGULATION_OF_MULTI_ORGANISM_PROCESS	449	4	17275	49
0.0381	-3.27	fatty acid transmembrane transport	biological process	GO:1902001	14	1	18054	50
0.0381	-3.27	regulation of response to tumor cell	biological process	GO:0002834	14	1	18054	50
0.0381	-3.27	regulation of growth of symbiont in host	biological process	GO:0044126	14	1	18054	50
0.0381	-3.27	CDP-diacylglycerol metabolic process	biological process	GO:0046341	14	1	18054	50
0.0381	-3.27	negative regulation of growth of symbiont involved in interaction with host	biological process	GO:0044146	14	1	18054	50
0.0381	-3.27	negative regulation of receptor binding	biological process	GO:1900121	14	1	18054	50
0.0381	-3.27	positive regulation of protein exit from endoplasmic reticulum	biological process	GO:0070863	14	1	18054	50
0.0381	-3.27	positive regulation of triglyceride biosynthetic process	biological process	GO:0010867	14	1	18054	50
0.0381	-3.27	cell migration in hindbrain	biological process	GO:0021535	14	1	18054	50
0.0381	-3.27	regulation of odontogenesis of dentin-containing tooth	biological process	GO:0042487	14	1	18054	50
0.0381	-3.27	regulation of immune response to tumor cell	biological process	GO:0002837	14	1	18054	50
0.03825	-3.26	SAM	smart domains	SM00454	84	2	9476	35
0.03828	-3.26	SMIRNOV_RESPONSE_TO_IR_6HR_DN	MSigDB lists	SMIRNOV_RESPONSE_TO_IR_6HR_DN	109	2	17275	49
0.03828	-3.26	TTGTTT_FOXO4_01	MSigDB lists	TTGTTT_FOXO4_01	1901	10	17275	49
0.03837	-3.26	SH3	smart domains	SM00326	203	3	9476	35
0.03838	-3.26	membrane part	cellular component	GO:0044425	6629	24	18985	50
0.03842	-3.26	Ephrin_rcpt_lig-bd_dom	interpro domains	IPR001090	14	1	18616	52
0.03842	-3.26	Eph_TM	interpro domains	IPR027936	14	1	18616	52
0.03842	-3.26	Cyt_B5-like_heme/steroid_sf	interpro domains	IPR036400	14	1	18616	52
0.03842	-3.26	Ras_G-nucl-exch_fac_CS	interpro domains	IPR019804	14	1	18616	52
0.03842	-3.26	Tyr_kinase_ephrin_rcpt	interpro domains	IPR016257	14	1	18616	52
0.03842	-3.26	Cyt_B5-like_heme/steroid-bd	interpro domains	IPR001199	14	1	18616	52
0.03842	-3.26	Tyr_kinase_rcpt_V_CS	interpro domains	IPR001426	14	1	18616	52
0.03847	-3.26	WANG_SMARCE1_TARGETS_UP	MSigDB lists	WANG_SMARCE1_TARGETS_UP	263	3	17275	49
0.0386	-3.25	DYNC2LI1 (dynein cytoplasmic 2 light intermediate chain 1)	protein interactions	51626	14	1	17456	49
0.0386	-3.25	COLEC10 (collectin subfamily member 10)	protein interactions	10584	14	1	17456	49
0.0386	-3.25	VIL1 (villin 1)	protein interactions	7429	14	1	17456	49
0.0386	-3.25	KLK8 (kallikrein related peptidase 8)	protein interactions	11202	14	1	17456	49
0.0386	-3.25	PVRIG (PVR related immunoglobulin domain containing)	protein interactions	79037	14	1	17456	49
0.0386	-3.25	FAM114A2 (family with sequence similarity 114 member A2)	protein interactions	10827	14	1	17456	49
0.0386	-3.25	SLC30A2 (solute carrier family 30 member 2)	protein interactions	7780	14	1	17456	49
0.0386	-3.25	GRAP (GRB2 related adaptor protein)	protein interactions	10750	14	1	17456	49
0.0386	-3.25	CGB2 (chorionic gonadotropin subunit beta 2)	protein interactions	114336	14	1	17456	49
0.0386	-3.25	Tmem109 (transmembrane protein 109)	protein interactions	68539	14	1	17456	49
0.0386	-3.25	GALC (galactosylceramidase)	protein interactions	2581	14	1	17456	49
0.0386	-3.25	LTA (lymphotoxin alpha)	protein interactions	4049	14	1	17456	49
0.0386	-3.25	ZNF865 (zinc finger protein 865)	protein interactions	100507290	14	1	17456	49
0.0386	-3.25	LTK (leukocyte receptor tyrosine kinase)	protein interactions	4058	14	1	17456	49
0.03876	-3.25	EphA2_TM	pfam domains	PF14575	14	1	17385	49
0.03876	-3.25	Cyt-b5	pfam domains	PF00173	14	1	17385	49
0.03876	-3.25	GATA	pfam domains	PF00320	14	1	17385	49
0.03876	-3.25	Ephrin_lbd	pfam domains	PF01404	14	1	17385	49
0.0388	-3.25	NuRD complex	cellular component	GO:0016581	15	1	18985	50
0.0388	-3.25	CHD-type complex	cellular component	GO:0090545	15	1	18985	50
0.03888	-3.25	GO_VASCULATURE_DEVELOPMENT	MSigDB lists	GO_VASCULATURE_DEVELOPMENT	452	4	17275	49
0.03891	-3.25	LI_INDUCED_T_TO_NATURAL_KILLER_DN	MSigDB lists	LI_INDUCED_T_TO_NATURAL_KILLER_DN	110	2	17275	49
0.03891	-3.25	GO_REGULATION_OF_LYMPHOCYTE_MEDIATED_IMMUNITY	MSigDB lists	GO_REGULATION_OF_LYMPHOCYTE_MEDIATED_IMMUNITY	110	2	17275	49
0.039	-3.24	PID_S1P_S1P4_PATHWAY	MSigDB lists	PID_S1P_S1P4_PATHWAY	14	1	17275	49
0.039	-3.24	GO_POSITIVE_REGULATION_OF_HISTONE_DEACETYLATION	MSigDB lists	GO_POSITIVE_REGULATION_OF_HISTONE_DEACETYLATION	14	1	17275	49
0.039	-3.24	BIOCARTA_STEM_PATHWAY	MSigDB lists	BIOCARTA_STEM_PATHWAY	14	1	17275	49
0.039	-3.24	GO_C2H2_ZINC_FINGER_DOMAIN_BINDING	MSigDB lists	GO_C2H2_ZINC_FINGER_DOMAIN_BINDING	14	1	17275	49
0.039	-3.24	GO_3_5_CYCLIC_GMP_PHOSPHODIESTERASE_ACTIVITY	MSigDB lists	GO_3_5_CYCLIC_GMP_PHOSPHODIESTERASE_ACTIVITY	14	1	17275	49
0.039	-3.24	ZAIDI_OSTEOBLAST_TRANSCRIPTION_FACTORS	MSigDB lists	ZAIDI_OSTEOBLAST_TRANSCRIPTION_FACTORS	14	1	17275	49
0.039	-3.24	BIOCARTA_DREAM_PATHWAY	MSigDB lists	BIOCARTA_DREAM_PATHWAY	14	1	17275	49
0.039	-3.24	KYNG_DNA_DAMAGE_BY_4NQO_OR_GAMMA_RADIATION	MSigDB lists	KYNG_DNA_DAMAGE_BY_4NQO_OR_GAMMA_RADIATION	14	1	17275	49
0.039	-3.24	GO_CARDIOLIPIN_METABOLIC_PROCESS	MSigDB lists	GO_CARDIOLIPIN_METABOLIC_PROCESS	14	1	17275	49
0.039	-3.24	GO_REGULATION_OF_CAMP_DEPENDENT_PROTEIN_KINASE_ACTIVITY	MSigDB lists	GO_REGULATION_OF_CAMP_DEPENDENT_PROTEIN_KINASE_ACTIVITY	14	1	17275	49
0.039	-3.24	BIOCARTA_IL17_PATHWAY	MSigDB lists	BIOCARTA_IL17_PATHWAY	14	1	17275	49
0.03901	-3.24	GO_CALCIUM_ION_BINDING	MSigDB lists	GO_CALCIUM_ION_BINDING	663	5	17275	49
0.03904	-3.24	TNF_1	prosite domains	PS00251	12	1	12079	40
0.03904	-3.24	CNMP_BINDING_2	prosite domains	PS00889	12	1	12079	40
0.03914	-3.24	SH2_dom_sf	interpro domains	IPR036860	112	2	18616	52
0.03935	-3.24	EGF_CA	prosite domains	PS01187	95	2	12079	40
0.03941	-3.23	GO_POSITIVE_REGULATION_OF_CELL_DEVELOPMENT	MSigDB lists	GO_POSITIVE_REGULATION_OF_CELL_DEVELOPMENT	454	4	17275	49
0.03943	-3.23	bile acid biosynthesis, neutral pathway	BIOCYC pathways	HUMAN_PWY-6061	12	1	902	3
0.03956	-3.23	CHEBOTAEV_GR_TARGETS_DN	MSigDB lists	CHEBOTAEV_GR_TARGETS_DN	111	2	17275	49
0.03957	-3.23	GO_CELLULAR_RESPONSE_TO_PEPTIDE	MSigDB lists	GO_CELLULAR_RESPONSE_TO_PEPTIDE	266	3	17275	49
0.03964	-3.23	TCR signaling in naive CD4+ T cells	Pathway Interaction DB	tcr_pathway	60	2	2226	12
0.03978	-3.22	DNA-binding transcription activator activity, RNA polymerase II-specific	molecular function	GO:0001228	438	4	17306	51
0.03991	-3.22	BAH	smart domains	SM00439	11	1	9476	35
0.03994	-3.22	BENPORATH_OCT4_TARGETS	MSigDB lists	BENPORATH_OCT4_TARGETS	267	3	17275	49
0.04006	-3.22	DNA-binding transcription activator activity	molecular function	GO:0001216	439	4	17306	51
0.04007	-3.22	cell adhesion	biological process	GO:0007155	917	6	18054	50
0.04009	-3.22	Phospholipase C-mediated cascade; FGFR4	REACTOME pathways	R-HSA-5654228	15	1	10287	28
0.0401	-3.22	GARS (glycyl-tRNA synthetase)	protein interactions	2617	113	2	17456	49
0.0401	-3.22	soft_tissue-blood_vessel-haemangioendothelioma-epithelioid	COSMIC cancer mutations	soft_tissue-blood_vessel-haemangioendothelioma-epithelioid	15	1	17255	47
0.0401	-3.22	haemangioendothelioma	COSMIC cancer mutations	haemangioendothelioma	15	1	17255	47
0.04021	-3.21	GO_ORGANOPHOSPHATE_CATABOLIC_PROCESS	MSigDB lists	GO_ORGANOPHOSPHATE_CATABOLIC_PROCESS	112	2	17275	49
0.04021	-3.21	JAK2_DN.V1_DN	MSigDB lists	JAK2_DN.V1_DN	112	2	17275	49
0.04049	-3.21	1-phosphatidylinositol-3-kinase regulator activity	molecular function	GO:0046935	14	1	17306	51
0.04049	-3.21	glucosidase activity	molecular function	GO:0015926	14	1	17306	51
0.04069	-3.2	GO_REGULATION_OF_LIPID_METABOLIC_PROCESS	MSigDB lists	GO_REGULATION_OF_LIPID_METABOLIC_PROCESS	269	3	17275	49
0.04076	-3.2	negative regulation of response to nutrient levels	biological process	GO:0032108	15	1	18054	50
0.04076	-3.2	detoxification of copper ion	biological process	GO:0010273	15	1	18054	50
0.04076	-3.2	neuroblast division	biological process	GO:0055057	15	1	18054	50
0.04076	-3.2	regulation of granulocyte differentiation	biological process	GO:0030852	15	1	18054	50
0.04076	-3.2	positive regulation of receptor recycling	biological process	GO:0001921	15	1	18054	50
0.04076	-3.2	negative regulation of response to extracellular stimulus	biological process	GO:0032105	15	1	18054	50
0.04076	-3.2	stress response to copper ion	biological process	GO:1990169	15	1	18054	50
0.04076	-3.2	modulation of growth of symbiont involved in interaction with host	biological process	GO:0044144	15	1	18054	50
0.04076	-3.2	neuronal stem cell division	biological process	GO:0036445	15	1	18054	50
0.04076	-3.2	REACTOME_METABOLISM_OF_LIPIDS_AND_LIPOPROTEINS	MSigDB lists	REACTOME_METABOLISM_OF_LIPIDS_AND_LIPOPROTEINS	459	4	17275	49
0.04086	-3.2	GSE12003_MIR223_KO_VS_WT_BM_PROGENITOR_8D_CULTURE_UP	MSigDB lists	GSE12003_MIR223_KO_VS_WT_BM_PROGENITOR_8D_CULTURE_UP	113	2	17275	49
0.04087	-3.2	IL12-mediated signaling events	Pathway Interaction DB	il12_2pathway	61	2	2226	12
0.04111	-3.19	PLipase_C_Pinositol-sp_Y	interpro domains	IPR001711	15	1	18616	52
0.04111	-3.19	Znf_GATA	interpro domains	IPR000679	15	1	18616	52
0.04111	-3.19	Metallo-B-lactamas	interpro domains	IPR001279	15	1	18616	52
0.04111	-3.19	PI-PLC_fam	interpro domains	IPR001192	15	1	18616	52
0.0413	-3.19	human chrXq26.1	chromosome location	human chrXq26.1	19	1	26169	58
0.0413	-3.19	CTC1 (CST telomere replication complex component 1)	protein interactions	80169	15	1	17456	49
0.0413	-3.19	ERMAP (erythroblast membrane associated protein (Scianna blood group))	protein interactions	114625	15	1	17456	49
0.0413	-3.19	AMIGO3 (adhesion molecule with Ig like domain 3)	protein interactions	386724	15	1	17456	49
0.0413	-3.19	ZNF101 (zinc finger protein 101)	protein interactions	94039	15	1	17456	49
0.0413	-3.19	AGAP2 (ArfGAP with GTPase domain, ankyrin repeat and PH domain 2)	protein interactions	116986	15	1	17456	49
0.0413	-3.19	CA12 (carbonic anhydrase 12)	protein interactions	771	15	1	17456	49
0.0413	-3.19	SEMA4F (ssemaphorin 4F)	protein interactions	10505	15	1	17456	49
0.0413	-3.19	PODXL2 (podocalyxin like 2)	protein interactions	50512	15	1	17456	49
0.0413	-3.19	GTPBP3 (GTP binding protein 3, mitochondrial)	protein interactions	84705	15	1	17456	49
0.0413	-3.19	SMG9 (SMG9 nonsense mediated mRNA decay factor)	protein interactions	56006	15	1	17456	49
0.0413	-3.19	RFPL2 (ret finger protein like 2)	protein interactions	10739	15	1	17456	49
0.04134	-3.19	biological adhesion	biological process	GO:0022610	924	6	18054	50
0.04147	-3.18	PI-PLC-Y	pfam domains	PF00387	15	1	17385	49
0.04151	-3.18	GO_POSITIVE_REGULATION_OF_ENDOCYTOSIS	MSigDB lists	GO_POSITIVE_REGULATION_OF_ENDOCYTOSIS	114	2	17275	49
0.04159	-3.18	GO_REGULATION_OF_HORMONE_LEVELS	MSigDB lists	GO_REGULATION_OF_HORMONE_LEVELS	462	4	17275	49
0.04169	-3.18	cholesterol metabolic process	biological process	GO:0008203	117	2	18054	50
0.04171	-3.18	CAGCTG_AP4_Q5	MSigDB lists	CAGCTG_AP4_Q5	1399	8	17275	49
0.04171	-3.18	regulation of nervous system development	biological process	GO:0051960	926	6	18054	50
0.04173	-3.18	GO_APOPTOTIC_PROCESS_INVOLVED_IN_MORPHOGENESIS	MSigDB lists	GO_APOPTOTIC_PROCESS_INVOLVED_IN_MORPHOGENESIS	15	1	17275	49
0.04173	-3.18	MODULE_495	MSigDB lists	MODULE_495	15	1	17275	49
0.04173	-3.18	REACTOME_SYNTHESIS_OF_BILE_ACIDS_AND_BILE_SALTS_VIA_7ALPHA_HYDROXYCHOLESTEROL	MSigDB lists	REACTOME_SYNTHESIS_OF_BILE_ACIDS_AND_BILE_SALTS_VIA_7ALPHA_HYDROXYCHOLESTEROL	15	1	17275	49
0.04173	-3.18	BIOCARTA_PITX2_PATHWAY	MSigDB lists	BIOCARTA_PITX2_PATHWAY	15	1	17275	49
0.04173	-3.18	RICKMAN_TUMOR_DIFFERENTIATED_MODERATELY_VS_POORLY_DN	MSigDB lists	RICKMAN_TUMOR_DIFFERENTIATED_MODERATELY_VS_POORLY_DN	15	1	17275	49
0.04173	-3.18	GO_PROTEIN_KINASE_A_CATALYTIC_SUBUNIT_BINDING	MSigDB lists	GO_PROTEIN_KINASE_A_CATALYTIC_SUBUNIT_BINDING	15	1	17275	49
0.04173	-3.18	GO_DENTATE_GYRUS_DEVELOPMENT	MSigDB lists	GO_DENTATE_GYRUS_DEVELOPMENT	15	1	17275	49
0.04173	-3.18	GO_REGULATION_OF_GRANULOCYTE_DIFFERENTIATION	MSigDB lists	GO_REGULATION_OF_GRANULOCYTE_DIFFERENTIATION	15	1	17275	49
0.04173	-3.18	RODRIGUES_NTN1_TARGETS_UP	MSigDB lists	RODRIGUES_NTN1_TARGETS_UP	15	1	17275	49
0.04173	-3.18	GO_MRNA_TRANSCRIPTION_FROM_RNA_POLYMERASE_II_PROMOTER	MSigDB lists	GO_MRNA_TRANSCRIPTION_FROM_RNA_POLYMERASE_II_PROMOTER	15	1	17275	49
0.04173	-3.18	MODULE_160	MSigDB lists	MODULE_160	15	1	17275	49
0.04173	-3.18	GO_POSITIVE_REGULATION_OF_HUMORAL_IMMUNE_RESPONSE	MSigDB lists	GO_POSITIVE_REGULATION_OF_HUMORAL_IMMUNE_RESPONSE	15	1	17275	49
0.04173	-3.18	GO_PHOSPHOTYROSINE_BINDING	MSigDB lists	GO_PHOSPHOTYROSINE_BINDING	15	1	17275	49
0.04173	-3.18	MODULE_133	MSigDB lists	MODULE_133	15	1	17275	49
0.04173	-3.18	GO_GRANULOCYTE_DIFFERENTIATION	MSigDB lists	GO_GRANULOCYTE_DIFFERENTIATION	15	1	17275	49
0.04173	-3.18	GO_3_5_CYCLIC_AMP_PHOSPHODIESTERASE_ACTIVITY	MSigDB lists	GO_3_5_CYCLIC_AMP_PHOSPHODIESTERASE_ACTIVITY	15	1	17275	49
0.04173	-3.18	GO_PHAGOCYTOSIS_RECOGNITION	MSigDB lists	GO_PHAGOCYTOSIS_RECOGNITION	15	1	17275	49
0.04173	-3.18	GEISS_RESPONSE_TO_DSRNA_DN	MSigDB lists	GEISS_RESPONSE_TO_DSRNA_DN	15	1	17275	49
0.04173	-3.18	GO_V_D_J_RECOMBINATION	MSigDB lists	GO_V_D_J_RECOMBINATION	15	1	17275	49
0.04184	-3.17	GOZGIT_ESR1_TARGETS_DN	MSigDB lists	GOZGIT_ESR1_TARGETS_DN	676	5	17275	49
0.04186	-3.17	positive regulation of neurogenesis	biological process	GO:0050769	474	4	18054	50
0.04217	-3.17	GSE32901_NAIVE_VS_TH1_CD4_TCELL_UP	MSigDB lists	GSE32901_NAIVE_VS_TH1_CD4_TCELL_UP	115	2	17275	49
0.04217	-3.17	MORF_CD8A	MSigDB lists	MORF_CD8A	115	2	17275	49
0.04223	-3.16	ELM2	prosite domains	PS51156	13	1	12079	40
0.04239	-3.16	prostate-carcinoma-adenocarcinoma	COSMIC cancer mutations	prostate-carcinoma-adenocarcinoma	12652	40	17255	47
0.0424	-3.16	histone deacetylase binding	molecular function	GO:0042826	111	2	17306	51
0.04266	-3.15	regulation of localization	biological process	GO:0032879	2846	13	18054	50
0.0427	-3.15	TLE1 (TLE family member 1, transcriptional corepressor)	protein interactions	7088	117	2	17456	49
0.0427	-3.15	Recycling of bile acids and salts	REACTOME pathways	R-HSA-159418	16	1	10287	28
0.0427	-3.15	Phospholipase C-mediated cascade: FGFR1	REACTOME pathways	R-HSA-5654219	16	1	10287	28
0.0427	-3.15	PKA activation	REACTOME pathways	R-HSA-163615	16	1	10287	28
0.0427	-3.15	Signaling by EGFRvIII in Cancer	REACTOME pathways	R-HSA-5637812	16	1	10287	28
0.0427	-3.15	Constitutive Signaling by EGFRvIII	REACTOME pathways	R-HSA-5637810	16	1	10287	28
0.04284	-3.15	LIU_VMYB_TARGETS_UP	MSigDB lists	LIU_VMYB_TARGETS_UP	116	2	17275	49
0.04298	-3.15	GO_ORGANIC_HYDROXY_COMPOUND_METABOLIC_PROCESS	MSigDB lists	GO_ORGANIC_HYDROXY_COMPOUND_METABOLIC_PROCESS	467	4	17275	49
0.04332	-3.14	C2H2 zinc finger domain binding	molecular function	GO:0070742	15	1	17306	51
0.04337	-3.14	GATAAGR_GATA_C	MSigDB lists	GATAAGR_GATA_C	276	3	17275	49
0.04339	-3.14	cellular lipid metabolic process	biological process	GO:0044255	935	6	18054	50
0.04342	-3.14	dentate gyrus development	biological process	GO:0021542	16	1	18054	50
0.04342	-3.14	inositol trisphosphate biosynthetic process	biological process	GO:0032959	16	1	18054	50
0.04342	-3.14	phagocytosis, recognition	biological process	GO:0006910	16	1	18054	50
0.04342	-3.14	intracellular cholesterol transport	biological process	GO:0032367	16	1	18054	50
0.04342	-3.14	apoptotic process involved in morphogenesis	biological process	GO:0060561	16	1	18054	50
0.04342	-3.14	human chr7q32.2	chromosome location	human chr7q32.2	20	1	26169	58
0.04346	-3.14	ZnF_GATA	smart domains	SM00401	12	1	9476	35
0.0435	-3.13	GO_STEROL_METABOLIC_PROCESS	MSigDB lists	GO_STEROL_METABOLIC_PROCESS	117	2	17275	49
0.0435	-3.13	REACTOME_SIGNALING_BY_PDGF	MSigDB lists	REACTOME_SIGNALING_BY_PDGF	117	2	17275	49
0.04363	-3.13	odontogenesis	biological process	GO:0042476	120	2	18054	50
0.04379	-3.13	cNMP-bd_CS	interpro domains	IPR018488	16	1	18616	52
0.044	-3.12	DSC3 (desmocollin 3)	protein interactions	1825	16	1	17456	49
0.044	-3.12	GYG2 (glycogenin 2)	protein interactions	8908	16	1	17456	49
0.044	-3.12	TCF19 (transcription factor 19)	protein interactions	6941	16	1	17456	49
0.044	-3.12	ULBP2 (UL16 binding protein 2)	protein interactions	80328	16	1	17456	49
0.044	-3.12	SNAP91 (synaptosome associated protein 91)	protein interactions	9892	16	1	17456	49
0.044	-3.12	SCEL (sciellin)	protein interactions	8796	16	1	17456	49
0.044	-3.12	SOCS7 (suppressor of cytokine signaling 7)	protein interactions	30837	16	1	17456	49
0.044	-3.12	SIDT2 (SID1 transmembrane family member 2)	protein interactions	51092	16	1	17456	49
0.044	-3.12	ANGPTL7 (angiopoietin like 7)	protein interactions	10218	16	1	17456	49
0.044	-3.12	MMAB (metabolism of cobalamin associated B)	protein interactions	326625	16	1	17456	49
0.044	-3.12	DYRK4 (dual specificity tyrosine phosphorylation regulated kinase 4)	protein interactions	8798	16	1	17456	49
0.04417	-3.12	PI-PLC-X	pfam domains	PF00388	16	1	17385	49
0.04417	-3.12	Acyltransferase	pfam domains	PF01553	16	1	17385	49
0.04418	-3.12	TAKEDA_TARGETS_OF_NUP98_HOXA9_FUSION_16D_DN	MSigDB lists	TAKEDA_TARGETS_OF_NUP98_HOXA9_FUSION_16D_DN	118	2	17275	49
0.04421	-3.12	Primary bile acid biosynthesis	KEGG pathways	hsa00120	17	1	7161	19
0.04421	-3.12	Primary bile acid biosynthesis	KEGG pathways	ko00120	17	1	7161	19
0.04421	-3.12	Triacylglycerol biosynthesis	KEGG pathways	M00089	17	1	7161	19
0.04421	-3.12	Triacylglycerol biosynthesis	KEGG pathways	hsa_M00089	17	1	7161	19
0.04431	-3.12	ID signaling pathway	WikiPathways	WP53	16	1	5311	15
0.04433	-3.12	EGF-like_Ca-bd_dom	interpro domains	IPR001881	120	2	18616	52
0.04437	-3.12	carbohydrate binding	molecular function	GO:0030246	268	3	17306	51
0.04445	-3.11	REACTOME_CHYLOMICRON_MEDIATED_LIPID_TRANSPORT	MSigDB lists	REACTOME_CHYLOMICRON_MEDIATED_LIPID_TRANSPORT	16	1	17275	49
0.04445	-3.11	GO_PARAXIAL_MESODERM_DEVELOPMENT	MSigDB lists	GO_PARAXIAL_MESODERM_DEVELOPMENT	16	1	17275	49
0.04445	-3.11	GO_LOW_DENSITY_LIPOPROTEIN_PARTICLE_RECEPTOR_BINDING	MSigDB lists	GO_LOW_DENSITY_LIPOPROTEIN_PARTICLE_RECEPTOR_BINDING	16	1	17275	49
0.04445	-3.11	GO_MODULATION_OF_GROWTH_OF_SYMBIONT_INVOLVED_IN_INTERACTION_WITH_HOST	MSigDB lists	GO_MODULATION_OF_GROWTH_OF_SYMBIONT_INVOLVED_IN_INTERACTION_WITH_HOST	16	1	17275	49
0.04445	-3.11	GO_CLATHRIN_COAT_OF_COATED_PIT	MSigDB lists	GO_CLATHRIN_COAT_OF_COATED_PIT	16	1	17275	49
0.04445	-3.11	GO_MODIFIED_AMINO_ACID_TRANSMEMBRANE_TRANSPORTER_ACTIVITY	MSigDB lists	GO_MODIFIED_AMINO_ACID_TRANSMEMBRANE_TRANSPORTER_ACTIVITY	16	1	17275	49
0.04445	-3.11	GO_FATTY_ACID_LIGASE_ACTIVITY	MSigDB lists	GO_FATTY_ACID_LIGASE_ACTIVITY	16	1	17275	49
0.04445	-3.11	BIOCARTA_SHH_PATHWAY	MSigDB lists	BIOCARTA_SHH_PATHWAY	16	1	17275	49
0.04445	-3.11	GO_NEGATIVE_REGULATION_OF_T_CELL_RECEPTOR_SIGNALING_PATHWAY	MSigDB lists	GO_NEGATIVE_REGULATION_OF_T_CELL_RECEPTOR_SIGNALING_PATHWAY	16	1	17275	49
0.04445	-3.11	KEGG_PRIMARY_BILE_ACID_BIOSYNTHESIS	MSigDB lists	KEGG_PRIMARY_BILE_ACID_BIOSYNTHESIS	16	1	17275	49
0.04445	-3.11	MODULE_110	MSigDB lists	MODULE_110	16	1	17275	49
0.04445	-3.11	MODULE_35	MSigDB lists	MODULE_35	16	1	17275	49
0.04445	-3.11	ST_G_ALPHA_S_PATHWAY	MSigDB lists	ST_G_ALPHA_S_PATHWAY	16	1	17275	49
0.04445	-3.11	BIOCARTA_GATA3_PATHWAY	MSigDB lists	BIOCARTA_GATA3_PATHWAY	16	1	17275	49
0.04445	-3.11	chr4q23	MSigDB lists	chr4q23	16	1	17275	49
0.04455	-3.11	GO_IMMUNE_RESPONSE_REGULATING_CELL_SURFACE_RECEPTOR_SIGNALING_PATHWAY	MSigDB lists	GO_IMMUNE_RESPONSE_REGULATING_CELL_SURFACE_RECEPTOR_SIGNALING_PATHWAY	279	3	17275	49
0.04469	-3.11	MED21 (mediator complex subunit 21)	protein interactions	9412	120	2	17456	49
0.04485	-3.1	EVI1_02	MSigDB lists	EVI1_02	119	2	17275	49
0.04491	-3.1	blood vessel development	biological process	GO:0001568	485	4	18054	50
0.04492	-3.1	side of membrane	cellular component	GO:0098552	510	4	18985	50
0.04499	-3.1	SAM/pointed_sf	interpro domains	IPR013761	121	2	18616	52
0.04504	-3.1	GO_CELL_SURFACE	MSigDB lists	GO_CELL_SURFACE	690	5	17275	49
0.04531	-3.09	PKA activation in glucagon signalling	REACTOME pathways	R-HSA-164378	17	1	10287	28
0.04531	-3.09	PKA-mediated phosphorylation of CREB	REACTOME pathways	R-HSA-111931	17	1	10287	28
0.04536	-3.09	PEX19 (peroxisomal biogenesis factor 19)	protein interactions	5824	121	2	17456	49
0.04536	-3.09	RAD50 (RAD50 double strand break repair protein)	protein interactions	10111	121	2	17456	49
0.0454	-3.09	RECEPTOR_TYR_KIN_V_1	prosite domains	PS00790	14	1	12079	40
0.0454	-3.09	RECEPTOR_TYR_KIN_V_2	prosite domains	PS00791	14	1	12079	40
0.0454	-3.09	RASGEF	prosite domains	PS00720	14	1	12079	40
0.0454	-3.09	EPH_LBD	prosite domains	PS51550	14	1	12079	40
0.04553	-3.09	GTGCAAA_MIR507	MSigDB lists	GTGCAAA_MIR507	120	2	17275	49
0.04562	-3.09	positive regulation of cellular component organization	biological process	GO:0051130	1197	7	18054	50
0.04587	-3.08	positive regulation of immune response	biological process	GO:0050778	710	5	18054	50
0.04607	-3.08	detoxification of inorganic compound	biological process	GO:0061687	17	1	18054	50
0.04607	-3.08	neurotransmitter receptor transport to postsynaptic membrane	biological process	GO:0098969	17	1	18054	50
0.04607	-3.08	phosphatidylinositol acyl-chain remodeling	biological process	GO:0036149	17	1	18054	50
0.04607	-3.08	positive regulation by host of viral transcription	biological process	GO:0043923	17	1	18054	50
0.04607	-3.08	intracellular sterol transport	biological process	GO:0032366	17	1	18054	50
0.04607	-3.08	neurotransmitter receptor transport to plasma membrane	biological process	GO:0098877	17	1	18054	50
0.04607	-3.08	stress response to metal ion	biological process	GO:0097501	17	1	18054	50
0.04607	-3.08	V(D)J recombination	biological process	GO:0033151	17	1	18054	50
0.04614	-3.08	1-acylglycerol-3-phosphate O-acyltransferase activity	molecular function	GO:0003841	16	1	17306	51
0.04614	-3.08	lysophosphatidic acid acyltransferase activity	molecular function	GO:0042171	16	1	17306	51
0.04621	-3.07	GO_OSTEOBLAST_DIFFERENTIATION	MSigDB lists	GO_OSTEOBLAST_DIFFERENTIATION	121	2	17275	49
0.04621	-3.07	REACTOME_SIGNALING_BY_FGFR_IN_DISEASE	MSigDB lists	REACTOME_SIGNALING_BY_FGFR_IN_DISEASE	121	2	17275	49
0.04628	-3.07	regulation of gliogenesis	biological process	GO:0014013	124	2	18054	50
0.04628	-3.07	regulation of steroid metabolic process	biological process	GO:0019218	124	2	18054	50
0.04628	-3.07	carboxylic acid transmembrane transport	biological process	GO:1905039	124	2	18054	50
0.04628	-3.07	organic acid transmembrane transport	biological process	GO:1903825	124	2	18054	50
0.04646	-3.07	Plipid/glycerol_acylTrfase	interpro domains	IPR002123	17	1	18616	52
0.04662	-3.07	lipid transport	biological process	GO:0006869	291	3	18054	50
0.04668	-3.06	QTRT1 (queuine tRNA-ribosyltransferase catalytic subunit 1)	protein interactions	81890	17	1	17456	49
0.04668	-3.06	KCNJ5 (potassium voltage-gated channel subfamily J member 5)	protein interactions	3762	17	1	17456	49
0.04668	-3.06	PCNP (PEST proteolytic signal containing nuclear protein)	protein interactions	57092	17	1	17456	49
0.04668	-3.06	GABRG2 (gamma-aminobutyric acid type A receptor gamma2 subunit)	protein interactions	2566	17	1	17456	49
0.04668	-3.06	GSDME (gasdermin E)	protein interactions	1687	17	1	17456	49
0.04668	-3.06	FHIT (fragile histidine triad diadenosine triphosphatase)	protein interactions	2272	17	1	17456	49
0.04668	-3.06	ZNF426 (zinc finger protein 426)	protein interactions	79088	17	1	17456	49
0.04668	-3.06	PRR14L (proline rich 14 like)	protein interactions	253143	17	1	17456	49
0.04668	-3.06	PDGFA (platelet derived growth factor subunit A)	protein interactions	5154	17	1	17456	49
0.04668	-3.06	DACT1 (dishevelled binding antagonist of beta catenin 1)	protein interactions	51339	17	1	17456	49
0.04668	-3.06	SENP5 (SUMO specific peptidase 5)	protein interactions	205564	17	1	17456	49
0.04668	-3.06	NR0B1 (nuclear receptor subfamily 0 group B member 1)	protein interactions	190	17	1	17456	49
0.04668	-3.06	ALX4 (ALX homeobox 4)	protein interactions	60529	17	1	17456	49
0.04668	-3.06	CNDP1 (carnosine dipeptidase 1)	protein interactions	84735	17	1	17456	49
0.04671	-3.06	PRMT6 (protein arginine methyltransferase 6)	protein interactions	55170	123	2	17456	49
0.04687	-3.06	-	gene3d domains	4.10.10.10	12	1	8522	34
0.04687	-3.06	TNF	pfam domains	PF00229	17	1	17385	49
0.0469	-3.06	GO_CELL_RECOGNITION	MSigDB lists	GO_CELL_RECOGNITION	122	2	17275	49
0.04695	-3.06	steroid biosynthetic process	biological process	GO:0006694	125	2	18054	50
0.04695	-3.06	embryonic appendage morphogenesis	biological process	GO:0035113	125	2	18054	50
0.04695	-3.06	embryonic limb morphogenesis	biological process	GO:0030326	125	2	18054	50
0.047	-3.06	ELM2	smart domains	SM01189	13	1	9476	35
0.04701	-3.06	Amplification and Expansion of Oncogenic Pathways as Metastatic Traits	WikiPathways	WP3678	17	1	5311	15
0.04716	-3.05	GO_REGULATION_OF_TRIGLYCERIDE_BIOSYNTHETIC_PROCESS	MSigDB lists	GO_REGULATION_OF_TRIGLYCERIDE_BIOSYNTHETIC_PROCESS	17	1	17275	49
0.04716	-3.05	FARMER_BREAST_CANCER_CLUSTER_7	MSigDB lists	FARMER_BREAST_CANCER_CLUSTER_7	17	1	17275	49
0.04716	-3.05	BIOCARTA_CCR5_PATHWAY	MSigDB lists	BIOCARTA_CCR5_PATHWAY	17	1	17275	49
0.04716	-3.05	GO_NEGATIVE_REGULATION_OF_CALCIUM_MEDIATED_SIGNALING	MSigDB lists	GO_NEGATIVE_REGULATION_OF_CALCIUM_MEDIATED_SIGNALING	17	1	17275	49
0.04716	-3.05	GO_REGULATION_OF_RECEPTOR_BINDING	MSigDB lists	GO_REGULATION_OF_RECEPTOR_BINDING	17	1	17275	49
0.04716	-3.05	BIOCARTA_TNFR2_PATHWAY	MSigDB lists	BIOCARTA_TNFR2_PATHWAY	17	1	17275	49
0.04716	-3.05	BIOCARTA_CK1_PATHWAY	MSigDB lists	BIOCARTA_CK1_PATHWAY	17	1	17275	49
0.04716	-3.05	REACTOME_RAS_ACTIVATION_UOPN_CA2_INFUX_THROUGH_NMDA_RECEPTOR	MSigDB lists	REACTOME_RAS_ACTIVATION_UOPN_CA2_INFUX_THROUGH_NMDA_RECEPTOR	17	1	17275	49
0.04716	-3.05	MODULE_236	MSigDB lists	MODULE_236	17	1	17275	49
0.04716	-3.05	REACTOME_PKA_MEDIATED_PHOSPHORYLATION_OF_CREB	MSigDB lists	REACTOME_PKA_MEDIATED_PHOSPHORYLATION_OF_CREB	17	1	17275	49
0.04716	-3.05	GO_REGULATION_OF_INTERLEUKIN_13_PRODUCTION	MSigDB lists	GO_REGULATION_OF_INTERLEUKIN_13_PRODUCTION	17	1	17275	49
0.04716	-3.05	GO_ACTIVATION_OF_PROTEIN_KINASE_A_ACTIVITY	MSigDB lists	GO_ACTIVATION_OF_PROTEIN_KINASE_A_ACTIVITY	17	1	17275	49
0.04716	-3.05	REACTOME_SIGNALING_BY_CONSTITUTIVELY_ACTIVE_EGFR	MSigDB lists	REACTOME_SIGNALING_BY_CONSTITUTIVELY_ACTIVE_EGFR	17	1	17275	49
0.04716	-3.05	GO_REGULATION_OF_INFLAMMATORY_RESPONSE_TO_ANTIGENIC_STIMULUS	MSigDB lists	GO_REGULATION_OF_INFLAMMATORY_RESPONSE_TO_ANTIGENIC_STIMULUS	17	1	17275	49
0.04716	-3.05	BIOCARTA_MTA3_PATHWAY	MSigDB lists	BIOCARTA_MTA3_PATHWAY	17	1	17275	49
0.04716	-3.05	GO_LYSOPHOSPHOLIPID_ACYLTRANSFERASE_ACTIVITY	MSigDB lists	GO_LYSOPHOSPHOLIPID_ACYLTRANSFERASE_ACTIVITY	17	1	17275	49
0.04716	-3.05	GO_REGULATION_OF_ENERGY_HOMEOSTASIS	MSigDB lists	GO_REGULATION_OF_ENERGY_HOMEOSTASIS	17	1	17275	49
0.04716	-3.05	BIOCARTA_ERK5_PATHWAY	MSigDB lists	BIOCARTA_ERK5_PATHWAY	17	1	17275	49
0.04716	-3.05	GO_CYCLIC_NUCLEOTIDE_CATABOLIC_PROCESS	MSigDB lists	GO_CYCLIC_NUCLEOTIDE_CATABOLIC_PROCESS	17	1	17275	49
0.04716	-3.05	CONRAD_GERMLINE_STEM_CELL	MSigDB lists	CONRAD_GERMLINE_STEM_CELL	17	1	17275	49
0.04716	-3.05	TRAYNOR_RETT_SYNDROM_DN	MSigDB lists	TRAYNOR_RETT_SYNDROM_DN	17	1	17275	49
0.0474	-3.05	AXIN1 (axin 1)	protein interactions	8312	124	2	17456	49
0.04759	-3.05	MODULE_188	MSigDB lists	MODULE_188	123	2	17275	49
0.04759	-3.05	GO_POSITIVE_REGULATION_OF_LIPID_METABOLIC_PROCESS	MSigDB lists	GO_POSITIVE_REGULATION_OF_LIPID_METABOLIC_PROCESS	123	2	17275	49
0.04766	-3.04	human chr10q25.2	chromosome location	human chr10q25.2	22	1	26169	58
0.04792	-3.04	TNF receptor superfamily (TNFSF) members mediating non-canonical NF-kB pathway	REACTOME pathways	R-HSA-5676594	18	1	10287	28
0.04792	-3.04	cGMP effects	REACTOME pathways	R-HSA-418457	18	1	10287	28
0.04792	-3.04	Phospholipase C-mediated cascade; FGFR2	REACTOME pathways	R-HSA-5654221	18	1	10287	28
0.04793	-3.04	soft_tissue-blood_vessel-haemangioma	COSMIC cancer mutations	soft_tissue-blood_vessel-haemangioma	18	1	17255	47
0.04795	-3.04	Familial Hypercholanemia (FHCA)	SMPDB pathways	SMP0000317	17	1	1394	4
0.04795	-3.04	27-Hydroxylase Deficiency	SMPDB pathways	SMP0000720	17	1	1394	4
0.04795	-3.04	EPO Signaling Pathway	SMPDB pathways	SMP0069678	17	1	1394	4
0.04795	-3.04	Zellweger Syndrome	SMPDB pathways	SMP0000316	17	1	1394	4
0.04795	-3.04	Bile Acid Biosynthesis	SMPDB pathways	SMP0000035	17	1	1394	4
0.04795	-3.04	Cerebrotendinous Xanthomatosis (CTX)	SMPDB pathways	SMP0000315	17	1	1394	4
0.04795	-3.04	Congenital Bile Acid Synthesis Defect Type II	SMPDB pathways	SMP0000314	17	1	1394	4
0.04795	-3.04	Congenital Bile Acid Synthesis Defect Type III	SMPDB pathways	SMP0000318	17	1	1394	4
0.04829	-3.03	GSE11884_WT_VS_FURIN_KO_NAIVE_CD4_TCELL_UP	MSigDB lists	GSE11884_WT_VS_FURIN_KO_NAIVE_CD4_TCELL_UP	124	2	17275	49
0.0483	-3.03	osteoblast differentiation	biological process	GO:0001649	127	2	18054	50
0.04857	-3.02	PIPLC_Y_DOMAIN	prosite domains	PS50008	15	1	12079	40
0.04857	-3.02	CBL (Cbl proto-oncogene)	protein interactions	867	292	3	17456	49
0.04872	-3.02	clathrin coat assembly	biological process	GO:0048268	18	1	18054	50
0.04872	-3.02	paraxial mesoderm development	biological process	GO:0048339	18	1	18054	50
0.04872	-3.02	positive regulation of histone deacetylation	biological process	GO:0031065	18	1	18054	50
0.04872	-3.02	T cell mediated cytotoxicity	biological process	GO:0001913	18	1	18054	50
0.04872	-3.02	activation of protein kinase A activity	biological process	GO:0034199	18	1	18054	50
0.04872	-3.02	regulation of cAMP-dependent protein kinase activity	biological process	GO:2000479	18	1	18054	50
0.04872	-3.02	establishment of protein localization to postsynaptic membrane	biological process	GO:1903540	18	1	18054	50
0.04876	-3.02	SH2	prosite domains	PS50001	107	2	12079	40
0.04896	-3.02	lysophospholipid acyltransferase activity	molecular function	GO:0071617	17	1	17306	51
0.04896	-3.02	transmembrane-ephrin receptor activity	molecular function	GO:0005005	17	1	17306	51
0.04896	-3.02	phosphatidylinositol 3-kinase regulator activity	molecular function	GO:0035014	17	1	17306	51
0.04899	-3.02	secondary alcohol metabolic process	biological process	GO:1902652	128	2	18054	50
0.04913	-3.01	RibonucZ/Hydroxyglut_hydro	interpro domains	IPR036866	18	1	18616	52
0.04913	-3.01	AMP-bd_C	interpro domains	IPR025110	18	1	18616	52
0.04913	-3.01	TNF_dom	interpro domains	IPR006052	18	1	18616	52
0.04913	-3.01	PLipase_C_PInositol-sp_X_dom	interpro domains	IPR000909	18	1	18616	52
0.04936	-3.01	KIAA0930 (KIAA0930)	protein interactions	23313	18	1	17456	49
0.04936	-3.01	GPR161 (G protein-coupled receptor 161)	protein interactions	23432	18	1	17456	49
0.04936	-3.01	IFT43 (intraflagellar transport 43)	protein interactions	112752	18	1	17456	49
0.04936	-3.01	MAN1A2 (mannosidase alpha class 1A member 2)	protein interactions	10905	18	1	17456	49
0.04936	-3.01	EFNA1 (ephrin A1)	protein interactions	1942	18	1	17456	49
0.04936	-3.01	ITFG1 (integrin alpha FG-GAP repeat containing 1)	protein interactions	81533	18	1	17456	49
0.04936	-3.01	ALDH1L1 (aldehyde dehydrogenase 1 family member L1)	protein interactions	10840	18	1	17456	49
0.04936	-3.01	ZNF800 (zinc finger protein 800)	protein interactions	168850	18	1	17456	49
0.04936	-3.01	Klc2 (kinesin light chain 2)	protein interactions	16594	18	1	17456	49
0.04936	-3.01	NCAPG2 (non-SMC condensin II complex subunit G2)	protein interactions	54892	18	1	17456	49
0.04936	-3.01	C12orf49 (chromosome 12 open reading frame 49)	protein interactions	79794	18	1	17456	49
0.0494	-3.01	chr6p21	MSigDB lists	chr6p21	291	3	17275	49
0.04941	-3.01	Golgi apparatus	cellular component	GO:0005794	1558	8	18985	50
0.04956	-3	LRR_1	pfam domains	PF00560	18	1	17385	49
0.04956	-3	AMP-binding_C	pfam domains	PF13193	18	1	17385	49
0.04969	-3	MODULE_361	MSigDB lists	MODULE_361	126	2	17275	49
0.04969	-3	KEGG_CELL_ADHESION_MOLECULES_CAMS	MSigDB lists	KEGG_CELL_ADHESION_MOLECULES_CAMS	126	2	17275	49
0.04969	-3	GSE45365_NK_CELL_VS_BCELL_DN	MSigDB lists	GSE45365_NK_CELL_VS_BCELL_DN	126	2	17275	49
0.04971	-3	Regulation of Wnt/B-catenin Signaling by Small Molecule Compounds	WikiPathways	WP3664	18	1	5311	15
0.04971	-3	TGF-B Signaling in Thyroid Cells for Epithelial-Mesenchymal Transition	WikiPathways	WP3859	18	1	5311	15
0.04987	-3	BIOCARTA_CARDIACEGF_PATHWAY	MSigDB lists	BIOCARTA_CARDIACEGF_PATHWAY	18	1	17275	49
0.04987	-3	GO_OSTEOBLAST_DEVELOPMENT	MSigDB lists	GO_OSTEOBLAST_DEVELOPMENT	18	1	17275	49
0.04987	-3	REACTOME_SIGNALING_BY_FGFR1_FUSION_MUTANTS	MSigDB lists	REACTOME_SIGNALING_BY_FGFR1_FUSION_MUTANTS	18	1	17275	49
0.04987	-3	GO_REGULATION_OF_INTERLEUKIN_5_PRODUCTION	MSigDB lists	GO_REGULATION_OF_INTERLEUKIN_5_PRODUCTION	18	1	17275	49
0.04987	-3	BIOCARTA_NGF_PATHWAY	MSigDB lists	BIOCARTA_NGF_PATHWAY	18	1	17275	49
0.04987	-3	PHESSE_TARGETS_OF_APC_AND_MBD2_UP	MSigDB lists	PHESSE_TARGETS_OF_APC_AND_MBD2_UP	18	1	17275	49
0.04987	-3	BIOCARTA_CALCINEURIN_PATHWAY	MSigDB lists	BIOCARTA_CALCINEURIN_PATHWAY	18	1	17275	49
0.04987	-3	NIELSEN_SYNOVIAL_SARCOMA_UP	MSigDB lists	NIELSEN_SYNOVIAL_SARCOMA_UP	18	1	17275	49
0.04987	-3	GO_REGULATION_OF_PROTEIN_EXIT_FROM_ENDOPLASMIC_RETICULUM	MSigDB lists	GO_REGULATION_OF_PROTEIN_EXIT_FROM_ENDOPLASMIC_RETICULUM	18	1	17275	49
0.04987	-3	GO_POSITIVE_REGULATION_OF_PROTEIN_DEACETYLATION	MSigDB lists	GO_POSITIVE_REGULATION_OF_PROTEIN_DEACETYLATION	18	1	17275	49

## Sheet: Cluster3
P-value	ln(P)	Term	GO Tree	GO ID	# of Genes in Term	# of Target Genes in Term	# of Total Genes	# of Target Genes
3.31e-36	-81.7	GSE22886_NAIVE_CD8_TCELL_VS_MEMORY_TCELL_DN	MSigDB lists	GSE22886_NAIVE_CD8_TCELL_VS_MEMORY_TCELL_DN	188	29	17275	85
1.642e-33	-75.49	GSE10325_LUPUS_CD4_TCELL_VS_LUPUS_BCELL_UP	MSigDB lists	GSE10325_LUPUS_CD4_TCELL_VS_LUPUS_BCELL_UP	177	27	17275	85
1.666e-30	-68.57	GSE11057_PBMC_VS_MEM_CD4_TCELL_DN	MSigDB lists	GSE11057_PBMC_VS_MEM_CD4_TCELL_DN	171	25	17275	85
1.315e-29	-66.5	GSE11057_NAIVE_VS_CENT_MEMORY_CD4_TCELL_DN	MSigDB lists	GSE11057_NAIVE_VS_CENT_MEMORY_CD4_TCELL_DN	185	25	17275	85
1.742e-29	-66.22	GSE11057_NAIVE_VS_MEMORY_CD4_TCELL_DN	MSigDB lists	GSE11057_NAIVE_VS_MEMORY_CD4_TCELL_DN	187	25	17275	85
4.987e-28	-62.87	GSE10325_CD4_TCELL_VS_MYELOID_UP	MSigDB lists	GSE10325_CD4_TCELL_VS_MYELOID_UP	184	24	17275	85
4.976e-26	-58.26	GSE22886_NAIVE_VS_MEMORY_TCELL_DN	MSigDB lists	GSE22886_NAIVE_VS_MEMORY_TCELL_DN	191	23	17275	85
4.769e-25	-56	GSE11057_NAIVE_VS_EFF_MEMORY_CD4_TCELL_DN	MSigDB lists	GSE11057_NAIVE_VS_EFF_MEMORY_CD4_TCELL_DN	180	22	17275	85
4.769e-25	-56	GSE11057_CD4_EFF_MEM_VS_PBMC_UP	MSigDB lists	GSE11057_CD4_EFF_MEM_VS_PBMC_UP	180	22	17275	85
6.062e-22	-48.85	GSE45739_UNSTIM_VS_ACD3_ACD28_STIM_NRAS_KO_CD4_TCELL_UP	MSigDB lists	GSE45739_UNSTIM_VS_ACD3_ACD28_STIM_NRAS_KO_CD4_TCELL_UP	180	20	17275	85
6.062e-22	-48.85	GSE10325_LUPUS_CD4_TCELL_VS_LUPUS_MYELOID_UP	MSigDB lists	GSE10325_LUPUS_CD4_TCELL_VS_LUPUS_MYELOID_UP	180	20	17275	85
9.505e-22	-48.41	GSE10325_CD4_TCELL_VS_BCELL_UP	MSigDB lists	GSE10325_CD4_TCELL_VS_BCELL_UP	184	20	17275	85
1.712e-18	-40.91	GSE22886_NAIVE_CD8_TCELL_VS_MONOCYTE_UP	MSigDB lists	GSE22886_NAIVE_CD8_TCELL_VS_MONOCYTE_UP	191	18	17275	85
1.613e-17	-38.67	GSE11057_CD4_CENT_MEM_VS_PBMC_UP	MSigDB lists	GSE11057_CD4_CENT_MEM_VS_PBMC_UP	180	17	17275	85
1.949e-17	-38.48	GSE22886_NAIVE_CD4_TCELL_VS_MONOCYTE_UP	MSigDB lists	GSE22886_NAIVE_CD4_TCELL_VS_MONOCYTE_UP	182	17	17275	85
5.902e-15	-32.76	GSE5542_UNTREATED_VS_IFNA_TREATED_EPITHELIAL_CELLS_6H_UP	MSigDB lists	GSE5542_UNTREATED_VS_IFNA_TREATED_EPITHELIAL_CELLS_6H_UP	174	15	17275	85
1.561e-13	-29.49	GSE3982_MEMORY_CD4_TCELL_VS_BCELL_UP	MSigDB lists	GSE3982_MEMORY_CD4_TCELL_VS_BCELL_UP	176	14	17275	85
2.301e-13	-29.1	GSE45739_UNSTIM_VS_ACD3_ACD28_STIM_WT_CD4_TCELL_UP	MSigDB lists	GSE45739_UNSTIM_VS_ACD3_ACD28_STIM_WT_CD4_TCELL_UP	181	14	17275	85
3.609e-13	-28.65	GSE40068_CXCR5NEG_BCL6NEG_CD4_TCELL_VS_CXCR5POS_BCL6NEG_TFH_DN	MSigDB lists	GSE40068_CXCR5NEG_BCL6NEG_CD4_TCELL_VS_CXCR5POS_BCL6NEG_TFH_DN	187	14	17275	85
3.609e-13	-28.65	GSE22886_CD4_TCELL_VS_BCELL_NAIVE_UP	MSigDB lists	GSE22886_CD4_TCELL_VS_BCELL_NAIVE_UP	187	14	17275	85
4.831e-13	-28.36	GSE32164_RESTING_DIFFERENTIATED_VS_CMYC_INHIBITED_MACROPHAGE_DN	MSigDB lists	GSE32164_RESTING_DIFFERENTIATED_VS_CMYC_INHIBITED_MACROPHAGE_DN	191	14	17275	85
6.505e-13	-28.06	ZHENG_BOUND_BY_FOXP3	MSigDB lists	ZHENG_BOUND_BY_FOXP3	458	19	17275	85
4.884e-12	-26.04	GSE22886_NAIVE_CD8_TCELL_VS_DC_UP	MSigDB lists	GSE22886_NAIVE_CD8_TCELL_VS_DC_UP	182	13	17275	85
7.379e-12	-25.63	GSE39916_B_CELL_SPLEEN_VS_PLASMA_CELL_BONE_MARROW_DN	MSigDB lists	GSE39916_B_CELL_SPLEEN_VS_PLASMA_CELL_BONE_MARROW_DN	188	13	17275	85
7.379e-12	-25.63	GSE23568_ID3_TRANSDUCED_VS_ID3_KO_CD8_TCELL_UP	MSigDB lists	GSE23568_ID3_TRANSDUCED_VS_ID3_KO_CD8_TCELL_UP	188	13	17275	85
3.32e-11	-24.13	SMID_BREAST_CANCER_NORMAL_LIKE_UP	MSigDB lists	SMID_BREAST_CANCER_NORMAL_LIKE_UP	436	17	17275	85
4.839e-11	-23.75	GSE22886_NAIVE_CD4_TCELL_VS_DC_UP	MSigDB lists	GSE22886_NAIVE_CD4_TCELL_VS_DC_UP	173	12	17275	85
6.754e-11	-23.42	GSE13738_TCR_VS_BYSTANDER_ACTIVATED_CD4_TCELL_DN	MSigDB lists	GSE13738_TCR_VS_BYSTANDER_ACTIVATED_CD4_TCELL_DN	178	12	17275	85
8.755e-11	-23.16	ZHENG_FOXP3_TARGETS_IN_THYMUS_UP	MSigDB lists	ZHENG_FOXP3_TARGETS_IN_THYMUS_UP	182	12	17275	85
2.28e-10	-22.2	lymphocyte activation	biological process	GO:0046649	382	15	18054	84
3.888e-10	-21.67	GO_REGULATION_OF_CELL_ACTIVATION	MSigDB lists	GO_REGULATION_OF_CELL_ACTIVATION	441	16	17275	85
8.821e-10	-20.85	GSE37301_HEMATOPOIETIC_STEM_CELL_VS_RAG2_KO_NK_CELL_DN	MSigDB lists	GSE37301_HEMATOPOIETIC_STEM_CELL_VS_RAG2_KO_NK_CELL_DN	174	11	17275	85
8.909e-10	-20.84	GO_LYMPHOCYTE_ACTIVATION	MSigDB lists	GO_LYMPHOCYTE_ACTIVATION	335	14	17275	85
1.058e-09	-20.67	GSE22886_NAIVE_TCELL_VS_NKCELL_UP	MSigDB lists	GSE22886_NAIVE_TCELL_VS_NKCELL_UP	177	11	17275	85
1.192e-09	-20.55	GSE22886_NAIVE_CD8_TCELL_VS_NKCELL_UP	MSigDB lists	GSE22886_NAIVE_CD8_TCELL_VS_NKCELL_UP	179	11	17275	85
1.228e-09	-20.52	regulation of leukocyte activation	biological process	GO:0002694	505	16	18054	84
1.26e-09	-20.49	GO_CELL_ACTIVATION	MSigDB lists	GO_CELL_ACTIVATION	552	17	17275	85
1.341e-09	-20.43	GSE22886_NAIVE_TCELL_VS_MONOCYTE_UP	MSigDB lists	GSE22886_NAIVE_TCELL_VS_MONOCYTE_UP	181	11	17275	85
1.363e-09	-20.41	DEURIG_T_CELL_PROLYMPHOCYTIC_LEUKEMIA_DN	MSigDB lists	DEURIG_T_CELL_PROLYMPHOCYTIC_LEUKEMIA_DN	286	13	17275	85
1.69e-09	-20.2	GSE5542_UNTREATED_VS_IFNG_TREATED_EPITHELIAL_CELLS_24H_UP	MSigDB lists	GSE5542_UNTREATED_VS_IFNG_TREATED_EPITHELIAL_CELLS_24H_UP	185	11	17275	85
1.79e-09	-20.14	GSE13522_WT_VS_IFNAR_KO_SKING_T_CRUZI_Y_STRAIN_INF_UP	MSigDB lists	GSE13522_WT_VS_IFNAR_KO_SKING_T_CRUZI_Y_STRAIN_INF_UP	186	11	17275	85
1.79e-09	-20.14	GSE22886_CD8_TCELL_VS_BCELL_NAIVE_UP	MSigDB lists	GSE22886_CD8_TCELL_VS_BCELL_NAIVE_UP	186	11	17275	85
2.004e-09	-20.03	GSE36888_STAT5_AB_KNOCKIN_VS_WT_TCELL_IL2_TREATED_17H_UP	MSigDB lists	GSE36888_STAT5_AB_KNOCKIN_VS_WT_TCELL_IL2_TREATED_17H_UP	188	11	17275	85
2.119e-09	-19.97	GSE24634_TREG_VS_TCONV_POST_DAY10_IL4_CONVERSION_UP	MSigDB lists	GSE24634_TREG_VS_TCONV_POST_DAY10_IL4_CONVERSION_UP	189	11	17275	85
2.28e-09	-19.9	GO_REGULATION_OF_IMMUNE_SYSTEM_PROCESS	MSigDB lists	GO_REGULATION_OF_IMMUNE_SYSTEM_PROCESS	1317	25	17275	85
3.96e-09	-19.35	regulation of cell activation	biological process	GO:0050865	548	16	18054	84
3.965e-09	-19.35	regulation of immune system process	biological process	GO:0002682	1549	26	18054	84
4.979e-09	-19.12	GO_EXTERNAL_SIDE_OF_PLASMA_MEMBRANE	MSigDB lists	GO_EXTERNAL_SIDE_OF_PLASMA_MEMBRANE	205	11	17275	85
5.511e-09	-19.02	GO_LYMPHOCYTE_DIFFERENTIATION	MSigDB lists	GO_LYMPHOCYTE_DIFFERENTIATION	207	11	17275	85
9.525e-09	-18.47	GO_LEUKOCYTE_ACTIVATION	MSigDB lists	GO_LEUKOCYTE_ACTIVATION	403	14	17275	85
1.059e-08	-18.36	GO_POSITIVE_REGULATION_OF_CELL_ACTIVATION	MSigDB lists	GO_POSITIVE_REGULATION_OF_CELL_ACTIVATION	277	12	17275	85
1.159e-08	-18.27	lymphocyte differentiation	biological process	GO:0030098	235	11	18054	84
1.353e-08	-18.12	GSE12366_NAIVE_VS_MEMORY_BCELL_DN	MSigDB lists	GSE12366_NAIVE_VS_MEMORY_BCELL_DN	174	10	17275	85
1.44e-08	-18.06	MODULE_27	MSigDB lists	MODULE_27	348	13	17275	85
1.509e-08	-18.01	GSE25087_TREG_VS_TCONV_ADULT_UP	MSigDB lists	GSE25087_TREG_VS_TCONV_ADULT_UP	176	10	17275	85
2.19e-08	-17.64	GSE4984_LPS_VS_VEHICLE_CTRL_TREATED_DC_DN	MSigDB lists	GSE4984_LPS_VS_VEHICLE_CTRL_TREATED_DC_DN	183	10	17275	85
2.429e-08	-17.53	GSE4535_BM_DERIVED_DC_VS_FOLLICULAR_DC_UP	MSigDB lists	GSE4535_BM_DERIVED_DC_VS_FOLLICULAR_DC_UP	185	10	17275	85
2.557e-08	-17.48	GSE7852_TREG_VS_TCONV_THYMUS_UP	MSigDB lists	GSE7852_TREG_VS_TCONV_THYMUS_UP	186	10	17275	85
2.69e-08	-17.43	GSE23568_CTRL_TRANSDUCED_VS_WT_CD8_TCELL_DN	MSigDB lists	GSE23568_CTRL_TRANSDUCED_VS_WT_CD8_TCELL_DN	187	10	17275	85
2.976e-08	-17.33	GSE24142_DN2_VS_DN3_THYMOCYTE_FETAL_DN	MSigDB lists	GSE24142_DN2_VS_DN3_THYMOCYTE_FETAL_DN	189	10	17275	85
3.037e-08	-17.31	hemopoiesis	biological process	GO:0030097	548	15	18054	84
3.129e-08	-17.28	GSE7852_LN_VS_FAT_TCONV_DN	MSigDB lists	GSE7852_LN_VS_FAT_TCONV_DN	190	10	17275	85
3.886e-08	-17.06	GO_LEUKOCYTE_CELL_CELL_ADHESION	MSigDB lists	GO_LEUKOCYTE_CELL_CELL_ADHESION	250	11	17275	85
4.886e-08	-16.83	GSE14386_UNTREATED_VS_IFNA_TREATED_ACT_PBMC_MS_PATIENT_DN	MSigDB lists	GSE14386_UNTREATED_VS_IFNA_TREATED_ACT_PBMC_MS_PATIENT_DN	149	9	17275	85
5.007e-08	-16.81	BOSCO_TH1_CYTOTOXIC_MODULE	MSigDB lists	BOSCO_TH1_CYTOTOXIC_MODULE	106	8	17275	85
6.081e-08	-16.62	regulation of lymphocyte activation	biological process	GO:0051249	416	13	18054	84
7.305e-08	-16.43	LCK (LCK proto-oncogene, Src family tyrosine kinase)	protein interactions	3932	154	9	17456	87
9.522e-08	-16.17	hematopoietic or lymphoid organ development	biological process	GO:0048534	598	15	18054	84
1.216e-07	-15.92	T cell activation	biological process	GO:0042110	232	10	18054	84
1.577e-07	-15.66	GO_LEUKOCYTE_DIFFERENTIATION	MSigDB lists	GO_LEUKOCYTE_DIFFERENTIATION	287	11	17275	85
1.751e-07	-15.56	GO_REGULATION_OF_HOMOTYPIC_CELL_CELL_ADHESION	MSigDB lists	GO_REGULATION_OF_HOMOTYPIC_CELL_CELL_ADHESION	290	11	17275	85
1.956e-07	-15.45	SMID_BREAST_CANCER_LUMINAL_B_DN	MSigDB lists	SMID_BREAST_CANCER_LUMINAL_B_DN	514	14	17275	85
2.015e-07	-15.42	VILIMAS_NOTCH1_TARGETS_UP	MSigDB lists	VILIMAS_NOTCH1_TARGETS_UP	52	6	17275	85
2.026e-07	-15.41	T cell differentiation	biological process	GO:0030217	134	8	18054	84
2.067e-07	-15.39	immune system development	biological process	GO:0002520	635	15	18054	84
2.142e-07	-15.36	GSE17301_CTRL_VS_48H_IFNA2_STIM_CD8_TCELL_DN	MSigDB lists	GSE17301_CTRL_VS_48H_IFNA2_STIM_CD8_TCELL_DN	177	9	17275	85
2.221e-07	-15.32	regulation of T cell activation	biological process	GO:0050863	314	11	18054	84
2.489e-07	-15.21	immune system process	biological process	GO:0002376	2451	30	18054	84
2.843e-07	-15.07	GSE22886_NAIVE_VS_IGM_MEMORY_BCELL_DN	MSigDB lists	GSE22886_NAIVE_VS_IGM_MEMORY_BCELL_DN	183	9	17275	85
2.918e-07	-15.05	HAHTOLA_SEZARY_SYNDROM_UP	MSigDB lists	HAHTOLA_SEZARY_SYNDROM_UP	90	7	17275	85
3.095e-07	-14.99	GO_INTRINSIC_COMPONENT_OF_PLASMA_MEMBRANE	MSigDB lists	GO_INTRINSIC_COMPONENT_OF_PLASMA_MEMBRANE	1566	24	17275	85
3.117e-07	-14.98	GSE23568_CTRL_VS_ID3_TRANSDUCED_CD8_TCELL_UP	MSigDB lists	GSE23568_CTRL_VS_ID3_TRANSDUCED_CD8_TCELL_UP	185	9	17275	85
3.117e-07	-14.98	GSE3982_CENT_MEMORY_CD4_TCELL_VS_NKCELL_UP	MSigDB lists	GSE3982_CENT_MEMORY_CD4_TCELL_VS_NKCELL_UP	185	9	17275	85
3.263e-07	-14.94	GSE38304_MYC_NEG_VS_POS_GC_BCELL_DN	MSigDB lists	GSE38304_MYC_NEG_VS_POS_GC_BCELL_DN	186	9	17275	85
3.432e-07	-14.89	leukocyte differentiation	biological process	GO:0002521	328	11	18054	84
3.735e-07	-14.8	GSE17580_TREG_VS_TEFF_S_MANSONI_INF_UP	MSigDB lists	GSE17580_TREG_VS_TEFF_S_MANSONI_INF_UP	189	9	17275	85
3.905e-07	-14.76	GSE7460_TCONV_VS_TREG_THYMUS_DN	MSigDB lists	GSE7460_TCONV_VS_TREG_THYMUS_DN	190	9	17275	85
3.905e-07	-14.76	GSE24634_TEFF_VS_TCONV_DAY7_IN_CULTURE_UP	MSigDB lists	GSE24634_TEFF_VS_TCONV_DAY7_IN_CULTURE_UP	190	9	17275	85
3.905e-07	-14.76	GSE33374_CD8_ALPHAALPHA_VS_ALPHABETA_CD161_HIGH_TCELL_DN	MSigDB lists	GSE33374_CD8_ALPHAALPHA_VS_ALPHABETA_CD161_HIGH_TCELL_DN	190	9	17275	85
4.082e-07	-14.71	KAECH_NAIVE_VS_MEMORY_CD8_TCELL_DN	MSigDB lists	KAECH_NAIVE_VS_MEMORY_CD8_TCELL_DN	191	9	17275	85
4.266e-07	-14.67	GSE32164_RESTING_DIFFERENTIATED_VS_ALTERNATIVELY_ACT_M2_MACROPHAGE_DN	MSigDB lists	GSE32164_RESTING_DIFFERENTIATED_VS_ALTERNATIVELY_ACT_M2_MACROPHAGE_DN	192	9	17275	85
4.266e-07	-14.67	KAECH_NAIVE_VS_DAY8_EFF_CD8_TCELL_DN	MSigDB lists	KAECH_NAIVE_VS_DAY8_EFF_CD8_TCELL_DN	192	9	17275	85
4.835e-07	-14.54	GO_IMMUNE_SYSTEM_PROCESS	MSigDB lists	GO_IMMUNE_SYSTEM_PROCESS	1854	26	17275	85
4.837e-07	-14.54	CD4-positive, alpha-beta T cell differentiation	biological process	GO:0043367	34	5	18054	84
6.471e-07	-14.25	WALLACE_PROSTATE_CANCER_RACE_UP	MSigDB lists	WALLACE_PROSTATE_CANCER_RACE_UP	263	10	17275	85
8.417e-07	-13.99	lymphocyte activation involved in immune response	biological process	GO:0002285	111	7	18054	84
9.828e-07	-13.83	CD4-positive, alpha-beta T cell activation	biological process	GO:0035710	39	5	18054	84
1.131e-06	-13.69	ONO_AML1_TARGETS_DN	MSigDB lists	ONO_AML1_TARGETS_DN	38	5	17275	85
1.206e-06	-13.63	GO_CELL_SURFACE	MSigDB lists	GO_CELL_SURFACE	690	15	17275	85
1.252e-06	-13.59	GSE21063_CTRL_VS_ANTI_IGM_STIM_BCELL_3H_UP	MSigDB lists	GSE21063_CTRL_VS_ANTI_IGM_STIM_BCELL_3H_UP	161	8	17275	85
1.43e-06	-13.46	cell activation	biological process	GO:0001775	1061	18	18054	84
1.438e-06	-13.45	GO_IMMUNE_RESPONSE	MSigDB lists	GO_IMMUNE_RESPONSE	1003	18	17275	85
1.449e-06	-13.44	immune response	biological process	GO:0006955	1544	22	18054	84
1.486e-06	-13.42	GO_REGULATION_OF_CELL_CELL_ADHESION	MSigDB lists	GO_REGULATION_OF_CELL_CELL_ADHESION	360	11	17275	85
1.506e-06	-13.41	GSE17974_IL4_AND_ANTI_IL12_VS_UNTREATED_48H_ACT_CD4_TCELL_DN	MSigDB lists	GSE17974_IL4_AND_ANTI_IL12_VS_UNTREATED_48H_ACT_CD4_TCELL_DN	165	8	17275	85
1.506e-06	-13.41	GSE37532_WT_VS_PPARG_KO_LN_TCONV_DN	MSigDB lists	GSE37532_WT_VS_PPARG_KO_LN_TCONV_DN	165	8	17275	85
1.512e-06	-13.4	external side of plasma membrane	cellular component	GO:0009897	317	10	18985	85
1.576e-06	-13.36	GSE3565_CTRL_VS_LPS_INJECTED_SPLENOCYTES_UP	MSigDB lists	GSE3565_CTRL_VS_LPS_INJECTED_SPLENOCYTES_UP	166	8	17275	85
1.589e-06	-13.35	RYTTCCTG_ETS2_B	MSigDB lists	RYTTCCTG_ETS2_B	1010	18	17275	85
1.649e-06	-13.32	GSE7219_UNSTIM_VS_LPS_AND_ANTI_CD40_STIM_DC_DN	MSigDB lists	GSE7219_UNSTIM_VS_LPS_AND_ANTI_CD40_STIM_DC_DN	167	8	17275	85
1.725e-06	-13.27	GSE13522_WT_VS_IFNAR_KO_SKIN_DN	MSigDB lists	GSE13522_WT_VS_IFNAR_KO_SKIN_DN	168	8	17275	85
1.751e-06	-13.26	GO_POSITIVE_REGULATION_OF_IMMUNE_SYSTEM_PROCESS	MSigDB lists	GO_POSITIVE_REGULATION_OF_IMMUNE_SYSTEM_PROCESS	809	16	17275	85
1.82e-06	-13.22	B cell activation involved in immune response	biological process	GO:0002312	44	5	18054	84
1.885e-06	-13.18	GSE3982_MEMORY_CD4_TCELL_VS_TH2_UP	MSigDB lists	GSE3982_MEMORY_CD4_TCELL_VS_TH2_UP	170	8	17275	85
1.969e-06	-13.14	GSE17974_IL4_AND_ANTI_IL12_VS_UNTREATED_72H_ACT_CD4_TCELL_DN	MSigDB lists	GSE17974_IL4_AND_ANTI_IL12_VS_UNTREATED_72H_ACT_CD4_TCELL_DN	171	8	17275	85
1.999e-06	-13.12	adaptive immune response	biological process	GO:0002250	315	10	18054	84
2.149e-06	-13.05	GSE37301_CD4_TCELL_VS_GRANULOCYTE_MONOCYTE_PROGENITOR_DN	MSigDB lists	GSE37301_CD4_TCELL_VS_GRANULOCYTE_MONOCYTE_PROGENITOR_DN	173	8	17275	85
2.149e-06	-13.05	GSE4590_LARGE_PRE_BCELL_VS_VPREB_POS_LARGE_PRE_BCELL_DN	MSigDB lists	GSE4590_LARGE_PRE_BCELL_VS_VPREB_POS_LARGE_PRE_BCELL_DN	173	8	17275	85
2.435e-06	-12.93	GO_T_CELL_DIFFERENTIATION	MSigDB lists	GO_T_CELL_DIFFERENTIATION	123	7	17275	85
2.439e-06	-12.92	cytokine-mediated signaling pathway	biological process	GO:0019221	672	14	18054	84
2.549e-06	-12.88	LEE_DIFFERENTIATING_T_LYMPHOCYTE	MSigDB lists	LEE_DIFFERENTIATING_T_LYMPHOCYTE	177	8	17275	85
2.549e-06	-12.88	GSE3982_MEMORY_CD4_TCELL_VS_TH1_UP	MSigDB lists	GSE3982_MEMORY_CD4_TCELL_VS_TH1_UP	177	8	17275	85
2.771e-06	-12.8	GSE26495_NAIVE_VS_PD1HIGH_CD8_TCELL_DN	MSigDB lists	GSE26495_NAIVE_VS_PD1HIGH_CD8_TCELL_DN	179	8	17275	85
2.771e-06	-12.8	GSE22886_NAIVE_CD4_TCELL_VS_NKCELL_UP	MSigDB lists	GSE22886_NAIVE_CD4_TCELL_VS_NKCELL_UP	179	8	17275	85
2.889e-06	-12.75	GSE40666_UNTREATED_VS_IFNA_STIM_EFFECTOR_CD8_TCELL_90MIN_UP	MSigDB lists	GSE40666_UNTREATED_VS_IFNA_STIM_EFFECTOR_CD8_TCELL_90MIN_UP	180	8	17275	85
2.995e-06	-12.72	WINTER_HYPOXIA_DN	MSigDB lists	WINTER_HYPOXIA_DN	46	5	17275	85
3.01e-06	-12.71	GSE13522_CTRL_VS_T_CRUZI_G_STRAIN_INF_SKIN_UP	MSigDB lists	GSE13522_CTRL_VS_T_CRUZI_G_STRAIN_INF_SKIN_UP	181	8	17275	85
3.01e-06	-12.71	GSE22886_NAIVE_TCELL_VS_DC_UP	MSigDB lists	GSE22886_NAIVE_TCELL_VS_DC_UP	181	8	17275	85
3.029e-06	-12.71	GO_POSITIVE_REGULATION_OF_INTRACELLULAR_SIGNAL_TRANSDUCTION	MSigDB lists	GO_POSITIVE_REGULATION_OF_INTRACELLULAR_SIGNAL_TRANSDUCTION	844	16	17275	85
3.065e-06	-12.7	GO_SIDE_OF_MEMBRANE	MSigDB lists	GO_SIDE_OF_MEMBRANE	388	11	17275	85
3.136e-06	-12.67	GSE42724_MEMORY_VS_B1_BCELL_DN	MSigDB lists	GSE42724_MEMORY_VS_B1_BCELL_DN	182	8	17275	85
3.136e-06	-12.67	GSE13738_RESTING_VS_BYSTANDER_ACTIVATED_CD4_TCELL_DN	MSigDB lists	GSE13738_RESTING_VS_BYSTANDER_ACTIVATED_CD4_TCELL_DN	182	8	17275	85
3.195e-06	-12.65	TRADD (TNFRSF1A associated via death domain)	protein interactions	8717	46	5	17456	87
3.267e-06	-12.63	GSE40274_FOXP3_VS_FOXP3_AND_LEF1_TRANSDUCED_ACTIVATED_CD4_TCELL_UP	MSigDB lists	GSE40274_FOXP3_VS_FOXP3_AND_LEF1_TRANSDUCED_ACTIVATED_CD4_TCELL_UP	183	8	17275	85
3.341e-06	-12.61	GO_ADAPTIVE_IMMUNE_RESPONSE	MSigDB lists	GO_ADAPTIVE_IMMUNE_RESPONSE	246	9	17275	85
3.373e-06	-12.6	GO_IMMUNE_SYSTEM_DEVELOPMENT	MSigDB lists	GO_IMMUNE_SYSTEM_DEVELOPMENT	561	13	17275	85
3.474e-06	-12.57	alpha-beta T cell differentiation	biological process	GO:0046632	50	5	18054	84
3.541e-06	-12.55	GSE39820_CTRL_VS_IL1B_IL6_CD4_TCELL_DN	MSigDB lists	GSE39820_CTRL_VS_IL1B_IL6_CD4_TCELL_DN	185	8	17275	85
3.541e-06	-12.55	GSE40274_FOXP3_VS_FOXP3_AND_IRF4_TRANSDUCED_ACTIVATED_CD4_TCELL_UP	MSigDB lists	GSE40274_FOXP3_VS_FOXP3_AND_IRF4_TRANSDUCED_ACTIVATED_CD4_TCELL_UP	185	8	17275	85
3.609e-06	-12.53	positive regulation of interleukin-4 production	biological process	GO:0032753	23	4	18054	84
3.686e-06	-12.51	GSE7852_TREG_VS_TCONV_LN_UP	MSigDB lists	GSE7852_TREG_VS_TCONV_LN_UP	186	8	17275	85
3.686e-06	-12.51	GSE23568_ID3_TRANSDUCED_VS_ID3_KO_CD8_TCELL_DN	MSigDB lists	GSE23568_ID3_TRANSDUCED_VS_ID3_KO_CD8_TCELL_DN	186	8	17275	85
3.686e-06	-12.51	GSE22886_TCELL_VS_BCELL_NAIVE_UP	MSigDB lists	GSE22886_TCELL_VS_BCELL_NAIVE_UP	186	8	17275	85
3.732e-06	-12.5	GO_POSITIVE_REGULATION_OF_INTERLEUKIN_4_PRODUCTION	MSigDB lists	GO_POSITIVE_REGULATION_OF_INTERLEUKIN_4_PRODUCTION	22	4	17275	85
3.99e-06	-12.43	GSE32164_ALTERNATIVELY_ACT_M2_VS_CMYC_INHIBITED_MACROPHAGE_UP	MSigDB lists	GSE32164_ALTERNATIVELY_ACT_M2_VS_CMYC_INHIBITED_MACROPHAGE_UP	188	8	17275	85
4.099e-06	-12.4	GO_POSITIVE_REGULATION_OF_LEUKOCYTE_PROLIFERATION	MSigDB lists	GO_POSITIVE_REGULATION_OF_LEUKOCYTE_PROLIFERATION	133	7	17275	85
4.135e-06	-12.4	leukocyte activation	biological process	GO:0045321	915	16	18054	84
4.15e-06	-12.39	GSE25123_WT_VS_PPARG_KO_MACROPHAGE_IL4_STIM_DN	MSigDB lists	GSE25123_WT_VS_PPARG_KO_MACROPHAGE_IL4_STIM_DN	189	8	17275	85
4.15e-06	-12.39	GSE24574_NAIVE_VS_TCONV_CD4_TCELL_UP	MSigDB lists	GSE24574_NAIVE_VS_TCONV_CD4_TCELL_UP	189	8	17275	85
4.15e-06	-12.39	GSE24142_EARLY_THYMIC_PROGENITOR_VS_DN2_THYMOCYTE_DN	MSigDB lists	GSE24142_EARLY_THYMIC_PROGENITOR_VS_DN2_THYMOCYTE_DN	189	8	17275	85
4.315e-06	-12.35	GSE7852_TREG_VS_TCONV_UP	MSigDB lists	GSE7852_TREG_VS_TCONV_UP	190	8	17275	85
4.486e-06	-12.31	GSE15735_2H_VS_12H_HDAC_INHIBITOR_TREATED_CD4_TCELL_UP	MSigDB lists	GSE15735_2H_VS_12H_HDAC_INHIBITOR_TREATED_CD4_TCELL_UP	191	8	17275	85
4.559e-06	-12.3	ZHANG_ANTIVIRAL_RESPONSE_TO_RIBAVIRIN_DN	MSigDB lists	ZHANG_ANTIVIRAL_RESPONSE_TO_RIBAVIRIN_DN	50	5	17275	85
4.662e-06	-12.28	GSE9650_NAIVE_VS_MEMORY_CD8_TCELL_DN	MSigDB lists	GSE9650_NAIVE_VS_MEMORY_CD8_TCELL_DN	192	8	17275	85
4.814e-06	-12.24	GO_BIOLOGICAL_ADHESION	MSigDB lists	GO_BIOLOGICAL_ADHESION	982	17	17275	85
5.033e-06	-12.2	HALLMARK_IL2_STAT5_SIGNALING	MSigDB lists	HALLMARK_IL2_STAT5_SIGNALING	194	8	17275	85
5.033e-06	-12.2	GOLDRATH_NAIVE_VS_MEMORY_CD8_TCELL_DN	MSigDB lists	GOLDRATH_NAIVE_VS_MEMORY_CD8_TCELL_DN	194	8	17275	85
5.198e-06	-12.17	TNFR	smart domains	SM00208	23	4	9476	49
5.38e-06	-12.13	GO_DEATH_RECEPTOR_ACTIVITY	MSigDB lists	GO_DEATH_RECEPTOR_ACTIVITY	24	4	17275	85
5.466e-06	-12.12	TNFR/NGFR_Cys_rich_reg	interpro domains	IPR001368	25	4	18616	88
5.602e-06	-12.09	immunoglobulin production	biological process	GO:0002377	55	5	18054	84
5.756e-06	-12.07	GSE6269_E_COLI_VS_STAPH_AUREUS_INF_PBMC_UP	MSigDB lists	GSE6269_E_COLI_VS_STAPH_AUREUS_INF_PBMC_UP	140	7	17275	85
6.07e-06	-12.01	GO_REGULATION_OF_LEUKOCYTE_PROLIFERATION	MSigDB lists	GO_REGULATION_OF_LEUKOCYTE_PROLIFERATION	199	8	17275	85
6.347e-06	-11.97	GO_REGULATION_OF_INTRACELLULAR_SIGNAL_TRANSDUCTION	MSigDB lists	GO_REGULATION_OF_INTRACELLULAR_SIGNAL_TRANSDUCTION	1596	22	17275	85
6.513e-06	-11.94	RIPK1 (receptor interacting serine/threonine kinase 1)	protein interactions	8737	92	6	17456	87
6.624e-06	-11.92	GO_REGULATION_OF_CELL_ADHESION	MSigDB lists	GO_REGULATION_OF_CELL_ADHESION	597	13	17275	85
6.691e-06	-11.91	signaling receptor activity	molecular function	GO:0038023	1429	20	17306	81
6.931e-06	-11.88	GSE40274_CTRL_VS_FOXP3_AND_IRF4_TRANSDUCED_ACTIVATED_CD4_TCELL_UP	MSigDB lists	GSE40274_CTRL_VS_FOXP3_AND_IRF4_TRANSDUCED_ACTIVATED_CD4_TCELL_UP	144	7	17275	85
7.008e-06	-11.87	MODULE_64	MSigDB lists	MODULE_64	509	12	17275	85
7.053e-06	-11.86	regulation of interleukin-4 production	biological process	GO:0032673	27	4	18054	84
7.053e-06	-11.86	CD4-positive, alpha-beta T cell differentiation involved in immune response	biological process	GO:0002294	27	4	18054	84
7.053e-06	-11.86	T-helper cell differentiation	biological process	GO:0042093	27	4	18054	84
7.491e-06	-11.8	B cell activation	biological process	GO:0042113	154	7	18054	84
8.131e-06	-11.72	tumor necrosis factor-activated receptor activity	molecular function	GO:0005031	9	3	17306	81
8.199e-06	-11.71	alpha-beta T cell activation involved in immune response	biological process	GO:0002287	28	4	18054	84
8.199e-06	-11.71	alpha-beta T cell differentiation involved in immune response	biological process	GO:0002293	28	4	18054	84
9.049e-06	-11.61	GO_RECEPTOR_ACTIVITY	MSigDB lists	GO_RECEPTOR_ACTIVITY	1505	21	17275	85
9.258e-06	-11.59	GO_APOPTOTIC_SIGNALING_PATHWAY	MSigDB lists	GO_APOPTOTIC_SIGNALING_PATHWAY	279	9	17275	85
9.372e-06	-11.58	alpha-beta T cell activation	biological process	GO:0046631	61	5	18054	84
9.465e-06	-11.57	GSE37301_PRO_BCELL_VS_CD4_TCELL_DN	MSigDB lists	GSE37301_PRO_BCELL_VS_CD4_TCELL_DN	151	7	17275	85
9.465e-06	-11.57	GSE3920_IFNB_VS_IFNG_TREATED_ENDOTHELIAL_CELL_UP	MSigDB lists	GSE3920_IFNB_VS_IFNG_TREATED_ENDOTHELIAL_CELL_UP	151	7	17275	85
9.559e-06	-11.56	GO_PRODUCTION_OF_MOLECULAR_MEDIATOR_OF_IMMUNE_RESPONSE	MSigDB lists	GO_PRODUCTION_OF_MOLECULAR_MEDIATOR_OF_IMMUNE_RESPONSE	58	5	17275	85
9.81e-06	-11.53	GO_SIGNALING_RECEPTOR_ACTIVITY	MSigDB lists	GO_SIGNALING_RECEPTOR_ACTIVITY	1268	19	17275	85
9.902e-06	-11.52	GO_POSITIVE_REGULATION_OF_CELL_ADHESION	MSigDB lists	GO_POSITIVE_REGULATION_OF_CELL_ADHESION	357	10	17275	85
1.055e-05	-11.46	GO_SINGLE_ORGANISM_CELL_ADHESION	MSigDB lists	GO_SINGLE_ORGANISM_CELL_ADHESION	442	11	17275	85
1.076e-05	-11.44	GSE34156_UNTREATED_VS_24H_NOD2_LIGAND_TREATED_MONOCYTE_UP	MSigDB lists	GSE34156_UNTREATED_VS_24H_NOD2_LIGAND_TREATED_MONOCYTE_UP	154	7	17275	85
1.106e-05	-11.41	JAATINEN_HEMATOPOIETIC_STEM_CELL_DN	MSigDB lists	JAATINEN_HEMATOPOIETIC_STEM_CELL_DN	216	8	17275	85
1.163e-05	-11.36	molecular transducer activity	molecular function	GO:0060089	1483	20	17306	81
1.18e-05	-11.35	GO_REGULATION_OF_INTERLEUKIN_4_PRODUCTION	MSigDB lists	GO_REGULATION_OF_INTERLEUKIN_4_PRODUCTION	29	4	17275	85
1.201e-05	-11.33	LINDGREN_BLADDER_CANCER_CLUSTER_2B	MSigDB lists	LINDGREN_BLADDER_CANCER_CLUSTER_2B	365	10	17275	85
1.221e-05	-11.31	GSE3565_DUSP1_VS_WT_SPLENOCYTES_UP	MSigDB lists	GSE3565_DUSP1_VS_WT_SPLENOCYTES_UP	157	7	17275	85
1.306e-05	-11.25	GO_RESPONSE_TO_TUMOR_NECROSIS_FACTOR	MSigDB lists	GO_RESPONSE_TO_TUMOR_NECROSIS_FACTOR	221	8	17275	85
1.326e-05	-11.23	GSE40274_CTRL_VS_FOXP3_AND_LEF1_TRANSDUCED_ACTIVATED_CD4_TCELL_UP	MSigDB lists	GSE40274_CTRL_VS_FOXP3_AND_LEF1_TRANSDUCED_ACTIVATED_CD4_TCELL_UP	159	7	17275	85
1.365e-05	-11.2	cellular response to cytokine stimulus	biological process	GO:0071345	1006	16	18054	84
1.381e-05	-11.19	GSE7218_UNSTIM_VS_ANTIGEN_STIM_THROUGH_IGG_BCELL_DN	MSigDB lists	GSE7218_UNSTIM_VS_ANTIGEN_STIM_THROUGH_IGG_BCELL_DN	160	7	17275	85
1.411e-05	-11.17	positive regulation of leukocyte activation	biological process	GO:0002696	311	9	18054	84
1.42e-05	-11.16	T cell differentiation involved in immune response	biological process	GO:0002292	32	4	18054	84
1.437e-05	-11.15	intrinsic component of plasma membrane	cellular component	GO:0031226	1704	21	18985	85
[truncated: 2,788 more rows]

## Sheet: Cluster4
P-value	ln(P)	Term	GO Tree	GO ID	# of Genes in Term	# of Target Genes in Term	# of Total Genes	# of Target Genes
[truncated: 5,854 more rows]

[truncated: 9 more sheets: Cluster5, Cluster6, Cluster7, Cluster8, Cluster9, Cluster10, Cluster11, Cluster12, Cluster13]
