# Supplementary material for: BootCellNet, a resampling-based procedure, promotes unsupervised identification of cell populations via robust inference of gene regulatory networks
Source: PLoS Comput Biol. 2024 Sep 30;20(9):e1012480. doi: 10.1371/journal.pcbi.1012480 (PMC11466406; doi:10.1371/journal.pcbi.1012480)
Supplement: S5 Table — Each sheet corresponds to each cluster. (XLSX) [file pcbi.1012480.s007.xlsx]

## Sheet: Cluster1
P-value	ln(P)	Term	GO Tree	GO ID	# of Genes in Term	# of Target Genes in Term	# of Total Genes	# of Target Genes
5.499e-08	-16.72	MODULE_15	MSigDB lists	MODULE_15	340	9	15632	36
7.186e-08	-16.45	hematopoietic or lymphoid organ development	biological process	GO:0048534	715	11	20694	40
1.134e-07	-15.99	immune system development	biological process	GO:0002520	748	11	20694	40
1.65e-07	-15.62	WONG_ADULT_TISSUE_STEM_MODULE	MSigDB lists	WONG_ADULT_TISSUE_STEM_MODULE	662	11	15632	36
1.112e-06	-13.71	immune system process	biological process	GO:0002376	1895	15	20694	40
2.762e-06	-12.8	MODULE_45	MSigDB lists	MODULE_45	542	9	15632	36
2.855e-06	-12.77	positive regulation of endocytosis	biological process	GO:0045807	116	5	20694	40
3.036e-06	-12.71	GSE11057_PBMC_VS_MEM_CD4_TCELL_UP	MSigDB lists	GSE11057_PBMC_VS_MEM_CD4_TCELL_UP	179	6	15632	36
3.47e-06	-12.57	hemopoiesis	biological process	GO:0030097	656	9	20694	40
3.909e-06	-12.45	GSE3337_CTRL_VS_16H_IFNG_IN_CD8POS_DC_UP	MSigDB lists	GSE3337_CTRL_VS_16H_IFNG_IN_CD8POS_DC_UP	187	6	15632	36
4.031e-06	-12.42	GSE24142_DN2_VS_DN3_THYMOCYTE_UP	MSigDB lists	GSE24142_DN2_VS_DN3_THYMOCYTE_UP	188	6	15632	36
4.43e-06	-12.33	MODULE_44	MSigDB lists	MODULE_44	298	7	15632	36
6.081e-06	-12.01	leukocyte differentiation	biological process	GO:0002521	369	7	20694	40
6.4e-06	-11.96	GO_CELL_DIFFERENTIATION_IN_SPINAL_CORD	MSigDB lists	GO_CELL_DIFFERENTIATION_IN_SPINAL_CORD	53	4	15632	36
6.751e-06	-11.91	BROWN_MYELOID_CELL_DEVELOPMENT_DN	MSigDB lists	BROWN_MYELOID_CELL_DEVELOPMENT_DN	117	5	15632	36
8.374e-06	-11.69	regulation of transport	biological process	GO:0051049	1936	14	20694	40
1.245e-05	-11.29	WANG_IMMORTALIZED_BY_HOXA9_AND_MEIS1_DN	MSigDB lists	WANG_IMMORTALIZED_BY_HOXA9_AND_MEIS1_DN	20	3	15632	36
1.296e-05	-11.25	regulation of vesicle-mediated transport	biological process	GO:0060627	582	8	20694	40
1.573e-05	-11.06	MODULE_84	MSigDB lists	MODULE_84	507	8	15632	36
1.591e-05	-11.05	HUTTMANN_B_CLL_POOR_SURVIVAL_UP	MSigDB lists	HUTTMANN_B_CLL_POOR_SURVIVAL_UP	239	6	15632	36
2.528e-05	-10.59	Wdr5 (WD repeat domain 5)	protein interactions	140858	21	3	7778	22
2.79e-05	-10.49	positive regulation of transport	biological process	GO:0051050	1075	10	20694	40
2.826e-05	-10.47	GO_IMMUNE_SYSTEM_DEVELOPMENT	MSigDB lists	GO_IMMUNE_SYSTEM_DEVELOPMENT	550	8	15632	36
3.63e-05	-10.22	pro-B cell differentiation	biological process	GO:0002328	5	2	20694	40
3.831e-05	-10.17	negative regulation of cell population proliferation	biological process	GO:0008285	677	8	20694	40
4.436e-05	-10.02	negative regulation of leukocyte differentiation	biological process	GO:1902106	102	4	20694	40
4.474e-05	-10.01	GSE28737_FOLLICULAR_VS_MARGINAL_ZONE_BCELL_BCL6_HET_UP	MSigDB lists	GSE28737_FOLLICULAR_VS_MARGINAL_ZONE_BCELL_BCL6_HET_UP	173	5	15632	36
4.474e-05	-10.01	TONKS_TARGETS_OF_RUNX1_RUNX1T1_FUSION_HSC_DN	MSigDB lists	TONKS_TARGETS_OF_RUNX1_RUNX1T1_FUSION_HSC_DN	173	5	15632	36
4.567e-05	-9.99	Gata2 (GATA binding protein 2)	protein interactions	14461	4	2	7778	22
4.761e-05	-9.95	regulation of secretion	biological process	GO:0051046	911	9	20694	40
5.263e-05	-9.85	GSE12366_GC_VS_NAIVE_BCELL_DN	MSigDB lists	GSE12366_GC_VS_NAIVE_BCELL_DN	179	5	15632	36
5.531e-05	-9.8	regulation of endocytosis	biological process	GO:0030100	214	5	20694	40
6e-05	-9.72	GSE8621_UNSTIM_VS_LPS_PRIMED_AND_LPS_STIM_MACROPHAGE_UP	MSigDB lists	GSE8621_UNSTIM_VS_LPS_PRIMED_AND_LPS_STIM_MACROPHAGE_UP	184	5	15632	36
6.037e-05	-9.72	IVANOVA_HEMATOPOIESIS_STEM_CELL_AND_PROGENITOR	MSigDB lists	IVANOVA_HEMATOPOIESIS_STEM_CELL_AND_PROGENITOR	612	8	15632	36
6.156e-05	-9.7	GSE10240_CTRL_VS_IL22_STIM_PRIMARY_BRONCHIAL_EPITHELIAL_CELLS_UP	MSigDB lists	GSE10240_CTRL_VS_IL22_STIM_PRIMARY_BRONCHIAL_EPITHELIAL_CELLS_UP	185	5	15632	36
6.479e-05	-9.64	GSE5099_UNSTIM_VS_MCSF_TREATED_MONOCYTE_DAY7_DN	MSigDB lists	GSE5099_UNSTIM_VS_MCSF_TREATED_MONOCYTE_DAY7_DN	187	5	15632	36
6.479e-05	-9.64	GSE4748_CTRL_VS_CYANOBACTERIUM_LPSLIKE_STIM_DC_3H_UP	MSigDB lists	GSE4748_CTRL_VS_CYANOBACTERIUM_LPSLIKE_STIM_DC_3H_UP	187	5	15632	36
6.496e-05	-9.64	GO_LIPID_TRANSPORTER_ACTIVITY	MSigDB lists	GO_LIPID_TRANSPORTER_ACTIVITY	95	4	15632	36
6.645e-05	-9.62	GSE7831_UNSTIM_VS_INFLUENZA_STIM_PDC_4H_UP	MSigDB lists	GSE7831_UNSTIM_VS_INFLUENZA_STIM_PDC_4H_UP	188	5	15632	36
7.162e-05	-9.54	GSE21380_TFH_VS_GERMINAL_CENTER_TFH_CD4_TCELL_UP	MSigDB lists	GSE21380_TFH_VS_GERMINAL_CENTER_TFH_CD4_TCELL_UP	191	5	15632	36
7.33e-05	-9.52	myeloid leukocyte differentiation	biological process	GO:0002573	116	4	20694	40
7.342e-05	-9.52	GSE18804_SPLEEN_MACROPHAGE_VS_COLON_TUMORAL_MACROPHAGE_UP	MSigDB lists	GSE18804_SPLEEN_MACROPHAGE_VS_COLON_TUMORAL_MACROPHAGE_UP	192	5	15632	36
8.095e-05	-9.42	sphingolipid metabolic process	biological process	GO:0006665	119	4	20694	40
8.791e-05	-9.34	regulation of developmental process	biological process	GO:0050793	2711	15	20694	40
8.904e-05	-9.33	GO_SPINAL_CORD_DEVELOPMENT	MSigDB lists	GO_SPINAL_CORD_DEVELOPMENT	103	4	15632	36
8.983e-05	-9.32	regulation of cell activation	biological process	GO:0050865	562	7	20694	40
9.323e-05	-9.28	myeloid cell differentiation	biological process	GO:0030099	239	5	20694	40
0.0001013	-9.2	myeloid progenitor cell differentiation	biological process	GO:0002318	8	2	20694	40
0.0001059	-9.15	extrinsic component of external side of plasma membrane	cellular component	GO:0031232	8	2	20747	41
0.0001364	-8.9	STK33_SKM_DN	MSigDB lists	STK33_SKM_DN	219	5	15632	36
0.0001373	-8.89	regulation of localization	biological process	GO:0032879	2818	15	20694	40
0.0001392	-8.88	PARK_APL_PATHOGENESIS_DN	MSigDB lists	PARK_APL_PATHOGENESIS_DN	44	3	15632	36
0.0001394	-8.88	MCLACHLAN_DENTAL_CARIES_UP	MSigDB lists	MCLACHLAN_DENTAL_CARIES_UP	220	5	15632	36
0.0001521	-8.79	positive regulation of metabolic process	biological process	GO:0009893	3555	17	20694	40
0.0001577	-8.75	negative regulation of developmental process	biological process	GO:0051093	1065	9	20694	40
0.0001591	-8.75	GO_VENTRAL_SPINAL_CORD_DEVELOPMENT	MSigDB lists	GO_VENTRAL_SPINAL_CORD_DEVELOPMENT	46	3	15632	36
0.0001603	-8.74	regulation of secretion by cell	biological process	GO:1903530	831	8	20694	40
0.0001697	-8.68	BYSTROEM_CORRELATED_WITH_IL5_UP	MSigDB lists	BYSTROEM_CORRELATED_WITH_IL5_UP	47	3	15632	36
0.0001729	-8.66	negative regulation of multicellular organismal process	biological process	GO:0051241	1336	10	20694	40
0.0001751	-8.65	STK33_DN	MSigDB lists	STK33_DN	231	5	15632	36
0.0001789	-8.63	regulation of multicellular organismal process	biological process	GO:0051239	3236	16	20694	40
0.0001814	-8.62	Ep300 (E1A binding protein p300)	protein interactions	328572	40	3	7778	22
0.0001821	-8.61	ventral spinal cord development	biological process	GO:0021517	57	3	20694	40
0.0001821	-8.61	positive regulation of receptor-mediated endocytosis	biological process	GO:0048260	57	3	20694	40
0.0002019	-8.51	positive regulation of cellular metabolic process	biological process	GO:0031325	3269	16	20694	40
0.0002102	-8.47	positive regulation of macromolecule metabolic process	biological process	GO:0010604	3280	16	20694	40
0.0002121	-8.46	cell differentiation in spinal cord	biological process	GO:0021515	60	3	20694	40
0.0002232	-8.41	regulation of biological quality	biological process	GO:0065008	4046	18	20694	40
0.0002294	-8.38	GNF2_MYD88	MSigDB lists	GNF2_MYD88	52	3	15632	36
0.0002301	-8.38	TORCHIA_TARGETS_OF_EWSR1_FLI1_FUSION_UP	MSigDB lists	TORCHIA_TARGETS_OF_EWSR1_FLI1_FUSION_UP	245	5	15632	36
0.0002413	-8.33	negative regulation of hemopoiesis	biological process	GO:1903707	158	4	20694	40
0.0002435	-8.32	QI_PLASMACYTOMA_UP	MSigDB lists	QI_PLASMACYTOMA_UP	248	5	15632	36
0.0002451	-8.31	regulation of peptidyl-lysine acetylation	biological process	GO:2000756	63	3	20694	40
0.0002527	-8.28	regulation of leukocyte differentiation	biological process	GO:1902105	296	5	20694	40
0.0002593	-8.26	membrane lipid metabolic process	biological process	GO:0006643	161	4	20694	40
0.0002751	-8.2	RTTTNNNYTGGM_UNKNOWN	MSigDB lists	RTTTNNNYTGGM_UNKNOWN	138	4	15632	36
0.0002799	-8.18	GO_LYMPHOID_PROGENITOR_CELL_DIFFERENTIATION	MSigDB lists	GO_LYMPHOID_PROGENITOR_CELL_DIFFERENTIATION	11	2	15632	36
0.0002804	-8.18	lymphoid progenitor cell differentiation	biological process	GO:0002320	13	2	20694	40
0.0002859	-8.16	KEGG_ACUTE_MYELOID_LEUKEMIA	MSigDB lists	KEGG_ACUTE_MYELOID_LEUKEMIA	56	3	15632	36
0.000286	-8.16	GO_ACTIN_CYTOSKELETON	MSigDB lists	GO_ACTIN_CYTOSKELETON	403	6	15632	36
0.0003094	-8.08	biological regulation	biological process	GO:0065007	12113	34	20694	40
0.0003185	-8.05	protein binding	molecular function	GO:0005515	8786	28	20217	39
0.0003354	-8	GO_PRODUCTION_OF_MOLECULAR_MEDIATOR_INVOLVED_IN_INFLAMMATORY_RESPONSE	MSigDB lists	GO_PRODUCTION_OF_MOLECULAR_MEDIATOR_INVOLVED_IN_INFLAMMATORY_RESPONSE	12	2	15632	36
0.0003354	-8	GO_SPHINGOLIPID_MEDIATED_SIGNALING_PATHWAY	MSigDB lists	GO_SPHINGOLIPID_MEDIATED_SIGNALING_PATHWAY	12	2	15632	36
0.0003354	-8	GO_OLIGOSACCHARIDE_CATABOLIC_PROCESS	MSigDB lists	GO_OLIGOSACCHARIDE_CATABOLIC_PROCESS	12	2	15632	36
0.000341	-7.98	GSE6259_FLT3L_INDUCED_DEC205_POS_DC_VS_BCELL_DN	MSigDB lists	GSE6259_FLT3L_INDUCED_DEC205_POS_DC_VS_BCELL_DN	146	4	15632	36
0.0003591	-7.93	GSE25677_R848_VS_MPL_AND_R848_STIM_BCELL_DN	MSigDB lists	GSE25677_R848_VS_MPL_AND_R848_STIM_BCELL_DN	148	4	15632	36
0.0003928	-7.84	animal organ development	biological process	GO:0048513	3094	15	20694	40
0.0003943	-7.84	regulation of protein acetylation	biological process	GO:1901983	74	3	20694	40
0.0003959	-7.83	GERHOLD_RESPONSE_TO_TZD_DN	MSigDB lists	GERHOLD_RESPONSE_TO_TZD_DN	13	2	15632	36
0.0003959	-7.83	FOURNIER_ACINAR_DEVELOPMENT_LATE_UP	MSigDB lists	FOURNIER_ACINAR_DEVELOPMENT_LATE_UP	13	2	15632	36
0.0004265	-7.76	positive regulation of interferon-gamma production	biological process	GO:0032729	76	3	20694	40
0.0004326	-7.75	TORCHIA_TARGETS_OF_EWSR1_FLI1_FUSION_DN	MSigDB lists	TORCHIA_TARGETS_OF_EWSR1_FLI1_FUSION_DN	281	5	15632	36
0.0004427	-7.72	Acute myeloid leukemia	KEGG pathways	mmu05221	55	3	7931	22
0.0004427	-7.72	Acute myeloid leukemia	KEGG pathways	ko05221	55	3	7931	22
0.0004541	-7.7	GO_LEUKOCYTE_DIFFERENTIATION	MSigDB lists	GO_LEUKOCYTE_DIFFERENTIATION	284	5	15632	36
0.0004603	-7.68	ceramide metabolic process	biological process	GO:0006672	78	3	20694	40
0.0004612	-7.68	GO_SPINAL_CORD_ASSOCIATION_NEURON_DIFFERENTIATION	MSigDB lists	GO_SPINAL_CORD_ASSOCIATION_NEURON_DIFFERENTIATION	14	2	15632	36
0.000479	-7.64	PILON_KLF1_TARGETS_DN	MSigDB lists	PILON_KLF1_TARGETS_DN	1807	12	15632	36
0.0004998	-7.6	multicellular organismal process	biological process	GO:0032501	7388	25	20694	40
0.0005056	-7.59	GSE37532_WT_VS_PPARG_KO_LN_TREG_UP	MSigDB lists	GSE37532_WT_VS_PPARG_KO_LN_TREG_UP	162	4	15632	36
0.0005056	-7.59	GSE22886_UNSTIM_VS_IL2_STIM_NKCELL_UP	MSigDB lists	GSE22886_UNSTIM_VS_IL2_STIM_NKCELL_UP	162	4	15632	36
0.0005313	-7.54	GO_GRANULOCYTE_DIFFERENTIATION	MSigDB lists	GO_GRANULOCYTE_DIFFERENTIATION	15	2	15632	36
0.0005418	-7.52	GO_CENTRAL_NERVOUS_SYSTEM_NEURON_DIFFERENTIATION	MSigDB lists	GO_CENTRAL_NERVOUS_SYSTEM_NEURON_DIFFERENTIATION	165	4	15632	36
0.0005466	-7.51	ventral spinal cord interneuron differentiation	biological process	GO:0021514	18	2	20694	40
0.0005565	-7.49	GO_VACUOLE	MSigDB lists	GO_VACUOLE	1070	9	15632	36
0.0005757	-7.46	MODULE_213	MSigDB lists	MODULE_213	71	3	15632	36
0.0005777	-7.46	positive regulation of catalytic activity	biological process	GO:0043085	1269	9	20694	40
0.0005846	-7.44	Smarcd1 (SWI/SNF related, matrix associated, actin dependent regulator of chromatin, subfamily d, member 1)	protein interactions	83797	13	2	7778	22
0.0005921	-7.43	ventricular septum development	biological process	GO:0003281	85	3	20694	40
0.0005929	-7.43	GSE9509_10MIN_VS_30MIN_LPS_STIM_IL10_KO_MACROPHAGE_UP	MSigDB lists	GSE9509_10MIN_VS_30MIN_LPS_STIM_IL10_KO_MACROPHAGE_UP	169	4	15632	36
0.0006006	-7.42	RUTELLA_RESPONSE_TO_CSF2RB_AND_IL4_UP	MSigDB lists	RUTELLA_RESPONSE_TO_CSF2RB_AND_IL4_UP	302	5	15632	36
0.0006064	-7.41	TONKS_TARGETS_OF_RUNX1_RUNX1T1_FUSION_GRANULOCYTE_DN	MSigDB lists	TONKS_TARGETS_OF_RUNX1_RUNX1T1_FUSION_GRANULOCYTE_DN	16	2	15632	36
0.0006101	-7.4	negative regulation of bone mineralization	biological process	GO:0030502	19	2	20694	40
0.0006473	-7.34	GSE3982_MAST_CELL_VS_NKCELL_UP	MSigDB lists	GSE3982_MAST_CELL_VS_NKCELL_UP	173	4	15632	36
0.000654	-7.33	nuclear transcription factor complex	cellular component	GO:0044798	201	4	20747	41
0.0006542	-7.33	stress fiber	cellular component	GO:0001725	86	3	20747	41
0.0006542	-7.33	contractile actin filament bundle	cellular component	GO:0097517	86	3	20747	41
0.0006565	-7.33	GO_TRANSCRIPTIONAL_ACTIVATOR_ACTIVITY_RNA_POLYMERASE_II_TRANSCRIPTION_REGULATORY_REGION_SEQUENCE_SPECIFIC_BINDING	MSigDB lists	GO_TRANSCRIPTIONAL_ACTIVATOR_ACTIVITY_RNA_POLYMERASE_II_TRANSCRIPTION_REGULATORY_REGION_SEQUENCE_SPECIFIC_BINDING	308	5	15632	36
0.0006615	-7.32	GSE1448_ANTI_VALPHA2_VS_VBETA5_DP_THYMOCYTE_DN	MSigDB lists	GSE1448_ANTI_VALPHA2_VS_VBETA5_DP_THYMOCYTE_DN	174	4	15632	36
0.0006615	-7.32	GSE22432_UNTREATED_VS_TGFB1_TREATED_COMMON_DC_PROGENITOR_DN	MSigDB lists	GSE22432_UNTREATED_VS_TGFB1_TREATED_COMMON_DC_PROGENITOR_DN	174	4	15632	36
0.0006615	-7.32	GSE42088_2H_VS_24H_LEISHMANIA_INF_DC_UP	MSigDB lists	GSE42088_2H_VS_24H_LEISHMANIA_INF_DC_UP	174	4	15632	36
0.000662	-7.32	MODULE_16	MSigDB lists	MODULE_16	472	6	15632	36
0.0006753	-7.3	GO_DOUBLE_STRANDED_DNA_BINDING	MSigDB lists	GO_DOUBLE_STRANDED_DNA_BINDING	662	7	15632	36
0.0006769	-7.3	GO_LYTIC_VACUOLE	MSigDB lists	GO_LYTIC_VACUOLE	474	6	15632	36
0.0006809	-7.29	Ash2l (ASH2 like histone lysine methyltransferase complex subunit)	protein interactions	23808	14	2	7778	22
0.0006862	-7.28	GO_VENTRAL_SPINAL_CORD_INTERNEURON_DIFFERENTIATION	MSigDB lists	GO_VENTRAL_SPINAL_CORD_INTERNEURON_DIFFERENTIATION	17	2	15632	36
0.0006904	-7.28	GSE29618_BCELL_VS_PDC_DAY7_FLU_VACCINE_DN	MSigDB lists	GSE29618_BCELL_VS_PDC_DAY7_FLU_VACCINE_DN	176	4	15632	36
0.0007052	-7.26	GSE5679_RARA_AGONIST_AM580_VS_AM580_AND_ROSIGLITAZONE_TREATED_DC_UP	MSigDB lists	GSE5679_RARA_AGONIST_AM580_VS_AM580_AND_ROSIGLITAZONE_TREATED_DC_UP	177	4	15632	36
0.0007052	-7.26	GSE21379_TFH_VS_NON_TFH_SAP_KO_CD4_TCELL_DN	MSigDB lists	GSE21379_TFH_VS_NON_TFH_SAP_KO_CD4_TCELL_DN	177	4	15632	36
0.0007203	-7.24	GSE22886_CD4_TCELL_VS_BCELL_NAIVE_UP	MSigDB lists	GSE22886_CD4_TCELL_VS_BCELL_NAIVE_UP	178	4	15632	36
0.0007203	-7.24	GSE40274_GATA1_VS_FOXP3_AND_GATA1_TRANSDUCED_ACTIVATED_CD4_TCELL_UP	MSigDB lists	GSE40274_GATA1_VS_FOXP3_AND_GATA1_TRANSDUCED_ACTIVATED_CD4_TCELL_UP	178	4	15632	36
0.0007203	-7.24	GSE17186_NAIVE_VS_CD21HIGH_TRANSITIONAL_BCELL_UP	MSigDB lists	GSE17186_NAIVE_VS_CD21HIGH_TRANSITIONAL_BCELL_UP	178	4	15632	36
0.0007203	-7.24	GSE22935_UNSTIM_VS_24H_MBOVIS_BCG_STIM_MYD88_KO_MACROPHAGE_DN	MSigDB lists	GSE22935_UNSTIM_VS_24H_MBOVIS_BCG_STIM_MYD88_KO_MACROPHAGE_DN	178	4	15632	36
0.0007355	-7.21	GSE5503_LIVER_DC_VS_PLN_DC_ACTIVATED_ALLOGENIC_TCELL_UP	MSigDB lists	GSE5503_LIVER_DC_VS_PLN_DC_ACTIVATED_ALLOGENIC_TCELL_UP	179	4	15632	36
0.0007355	-7.21	GSE29618_BCELL_VS_PDC_DN	MSigDB lists	GSE29618_BCELL_VS_PDC_DN	179	4	15632	36
0.0007355	-7.21	GSE18893_CTRL_VS_TNF_TREATED_TREG_2H_DN	MSigDB lists	GSE18893_CTRL_VS_TNF_TREATED_TREG_2H_DN	179	4	15632	36
0.0007355	-7.21	GSE21670_UNTREATED_VS_IL6_TREATED_STAT3_KO_CD4_TCELL_UP	MSigDB lists	GSE21670_UNTREATED_VS_IL6_TREATED_STAT3_KO_CD4_TCELL_UP	179	4	15632	36
0.0007355	-7.21	TONKS_TARGETS_OF_RUNX1_RUNX1T1_FUSION_HSC_UP	MSigDB lists	TONKS_TARGETS_OF_RUNX1_RUNX1T1_FUSION_HSC_UP	179	4	15632	36
0.0007404	-7.21	regulation of cell differentiation	biological process	GO:0045595	1908	11	20694	40
0.0007474	-7.2	production of molecular mediator involved in inflammatory response	biological process	GO:0002532	21	2	20694	40
0.0007474	-7.2	definitive hemopoiesis	biological process	GO:0060216	21	2	20694	40
0.0007474	-7.2	granulocyte differentiation	biological process	GO:0030851	21	2	20694	40
0.000751	-7.19	GSE42088_UNINF_VS_LEISHMANIA_INF_DC_2H_DN	MSigDB lists	GSE42088_UNINF_VS_LEISHMANIA_INF_DC_2H_DN	180	4	15632	36
0.000751	-7.19	GSE14308_TH1_VS_NATURAL_TREG_DN	MSigDB lists	GSE14308_TH1_VS_NATURAL_TREG_DN	180	4	15632	36
0.0007667	-7.17	GSE10094_LCMV_VS_LISTERIA_IND_EFF_CD4_TCELL_DN	MSigDB lists	GSE10094_LCMV_VS_LISTERIA_IND_EFF_CD4_TCELL_DN	181	4	15632	36
0.0007667	-7.17	GSE1448_CTRL_VS_ANTI_VBETA5_DP_THYMOCYTE_DN	MSigDB lists	GSE1448_CTRL_VS_ANTI_VBETA5_DP_THYMOCYTE_DN	181	4	15632	36
0.0007776	-7.16	proximal promoter sequence-specific DNA binding	molecular function	GO:0000987	578	6	20217	39
0.0007827	-7.15	GSE34156_UNTREATED_VS_6H_TLR1_TLR2_LIGAND_TREATED_MONOCYTE_UP	MSigDB lists	GSE34156_UNTREATED_VS_6H_TLR1_TLR2_LIGAND_TREATED_MONOCYTE_UP	182	4	15632	36
0.0007827	-7.15	GSE5589_LPS_VS_LPS_AND_IL10_STIM_IL10_KO_MACROPHAGE_45MIN_DN	MSigDB lists	GSE5589_LPS_VS_LPS_AND_IL10_STIM_IL10_KO_MACROPHAGE_45MIN_DN	182	4	15632	36
0.0007827	-7.15	GSE14308_TH1_VS_TH17_DN	MSigDB lists	GSE14308_TH1_VS_TH17_DN	182	4	15632	36
0.0007843	-7.15	Smarce1 (SWI/SNF related, matrix associated, actin dependent regulator of chromatin, subfamily e, member 1)	protein interactions	57376	15	2	7778	22
0.0007866	-7.15	GO_NEGATIVE_REGULATION_OF_LEUKOCYTE_DIFFERENTIATION	MSigDB lists	GO_NEGATIVE_REGULATION_OF_LEUKOCYTE_DIFFERENTIATION	79	3	15632	36
0.0007989	-7.13	GSE24634_TREG_VS_TCONV_POST_DAY7_IL4_CONVERSION_DN	MSigDB lists	GSE24634_TREG_VS_TCONV_POST_DAY7_IL4_CONVERSION_DN	183	4	15632	36
0.0007989	-7.13	GSE10325_CD4_TCELL_VS_MYELOID_DN	MSigDB lists	GSE10325_CD4_TCELL_VS_MYELOID_DN	183	4	15632	36
0.0008153	-7.11	KASLER_HDAC7_TARGETS_1_UP	MSigDB lists	KASLER_HDAC7_TARGETS_1_UP	184	4	15632	36
0.0008153	-7.11	GSE43863_TH1_VS_TFH_MEMORY_CD4_TCELL_DN	MSigDB lists	GSE43863_TH1_VS_TFH_MEMORY_CD4_TCELL_DN	184	4	15632	36
0.0008153	-7.11	GSE2405_0H_VS_1.5H_A_PHAGOCYTOPHILUM_STIM_NEUTROPHIL_UP	MSigDB lists	GSE2405_0H_VS_1.5H_A_PHAGOCYTOPHILUM_STIM_NEUTROPHIL_UP	184	4	15632	36
0.000832	-7.09	GSE3982_NEUTROPHIL_VS_EFF_MEMORY_CD4_TCELL_UP	MSigDB lists	GSE3982_NEUTROPHIL_VS_EFF_MEMORY_CD4_TCELL_UP	185	4	15632	36
0.000832	-7.09	GSE29618_BCELL_VS_MDC_DN	MSigDB lists	GSE29618_BCELL_VS_MDC_DN	185	4	15632	36
0.000832	-7.09	GSE24142_DN2_VS_DN3_THYMOCYTE_ADULT_UP	MSigDB lists	GSE24142_DN2_VS_DN3_THYMOCYTE_ADULT_UP	185	4	15632	36
0.000832	-7.09	GSE5589_IL6_KO_VS_IL10_KO_LPS_AND_IL10_STIM_MACROPHAGE_45MIN_UP	MSigDB lists	GSE5589_IL6_KO_VS_IL10_KO_LPS_AND_IL10_STIM_MACROPHAGE_45MIN_UP	185	4	15632	36
0.000832	-7.09	GSE23568_CTRL_TRANSDUCED_VS_WT_CD8_TCELL_DN	MSigDB lists	GSE23568_CTRL_TRANSDUCED_VS_WT_CD8_TCELL_DN	185	4	15632	36
0.0008328	-7.09	chordate embryonic development	biological process	GO:0043009	811	7	20694	40
0.000844	-7.08	negative regulation of ossification	biological process	GO:0030279	96	3	20694	40
0.0008489	-7.07	GSE15330_HSC_VS_MEGAKARYOCYTE_ERYTHROID_PROGENITOR_IKAROS_KO_UP	MSigDB lists	GSE15330_HSC_VS_MEGAKARYOCYTE_ERYTHROID_PROGENITOR_IKAROS_KO_UP	186	4	15632	36
0.0008489	-7.07	GSE43863_TFH_VS_LY6C_LOW_CXCR5NEG_EFFECTOR_CD4_TCELL_DN	MSigDB lists	GSE43863_TFH_VS_LY6C_LOW_CXCR5NEG_EFFECTOR_CD4_TCELL_DN	186	4	15632	36
0.0008489	-7.07	GSE45365_NK_CELL_VS_CD8_TCELL_MCMV_INFECTION_DN	MSigDB lists	GSE45365_NK_CELL_VS_CD8_TCELL_MCMV_INFECTION_DN	186	4	15632	36
0.0008603	-7.06	GO_DORSAL_SPINAL_CORD_DEVELOPMENT	MSigDB lists	GO_DORSAL_SPINAL_CORD_DEVELOPMENT	19	2	15632	36
0.000866	-7.05	GSE7509_DC_VS_MONOCYTE_UP	MSigDB lists	GSE7509_DC_VS_MONOCYTE_UP	187	4	15632	36
0.000874	-7.04	actin filament bundle	cellular component	GO:0032432	95	3	20747	41
0.0008834	-7.03	GSE24142_EARLY_THYMIC_PROGENITOR_VS_DN3_THYMOCYTE_UP	MSigDB lists	GSE24142_EARLY_THYMIC_PROGENITOR_VS_DN3_THYMOCYTE_UP	188	4	15632	36
0.0008834	-7.03	GSE24142_DN2_VS_DN3_THYMOCYTE_FETAL_UP	MSigDB lists	GSE24142_DN2_VS_DN3_THYMOCYTE_FETAL_UP	188	4	15632	36
0.0008881	-7.03	regulation of cell population proliferation	biological process	GO:0042127	1640	10	20694	40
0.0008992	-7.01	B cell receptor signaling pathway	KEGG pathways	mmu04662	70	3	7931	22
0.0008992	-7.01	B cell receptor signaling pathway	KEGG pathways	ko04662	70	3	7931	22
0.000901	-7.01	GSE24142_EARLY_THYMIC_PROGENITOR_VS_DN2_THYMOCYTE_UP	MSigDB lists	GSE24142_EARLY_THYMIC_PROGENITOR_VS_DN2_THYMOCYTE_UP	189	4	15632	36
0.0009189	-6.99	GSE17721_0.5H_VS_24H_CPG_BMDC_UP	MSigDB lists	GSE17721_0.5H_VS_24H_CPG_BMDC_UP	190	4	15632	36
0.0009189	-6.99	GSE24634_TREG_VS_TCONV_POST_DAY10_IL4_CONVERSION_DN	MSigDB lists	GSE24634_TREG_VS_TCONV_POST_DAY10_IL4_CONVERSION_DN	190	4	15632	36
0.0009284	-6.98	actomyosin	cellular component	GO:0042641	97	3	20747	41
0.0009361	-6.97	regulation of system process	biological process	GO:0044057	597	6	20694	40
0.000937	-6.97	GSE29164_UNTREATED_VS_CD8_TCELL_TREATED_MELANOMA_DAY3_DN	MSigDB lists	GSE29164_UNTREATED_VS_CD8_TCELL_TREATED_MELANOMA_DAY3_DN	191	4	15632	36
0.0009405	-6.97	embryo development ending in birth or egg hatching	biological process	GO:0009792	828	7	20694	40
0.0009525	-6.96	cell activation	biological process	GO:0001775	599	6	20694	40
0.0009545	-6.95	TORCHIA_TARGETS_OF_EWSR1_FLI1_FUSION_TOP20_UP	MSigDB lists	TORCHIA_TARGETS_OF_EWSR1_FLI1_FUSION_TOP20_UP	20	2	15632	36
0.0009732	-6.93	GNF2_STAT6	MSigDB lists	GNF2_STAT6	85	3	15632	36
0.000974	-6.93	GSE24726_WT_VS_E2_2_KO_PDC_DAY6_POST_DELETION_DN	MSigDB lists	GSE24726_WT_VS_E2_2_KO_PDC_DAY6_POST_DELETION_DN	193	4	15632	36
0.0009778	-6.93	spinal cord development	biological process	GO:0021510	101	3	20694	40
0.000984	-6.92	MODULE_1	MSigDB lists	MODULE_1	337	5	15632	36
0.001041	-6.87	regulation of ossification	biological process	GO:0030278	233	4	20694	40
0.001051	-6.86	GO_CIRCULATORY_SYSTEM_PROCESS	MSigDB lists	GO_CIRCULATORY_SYSTEM_PROCESS	342	5	15632	36
0.001053	-6.86	NUMATA_CSF3_SIGNALING_VIA_STAT3	MSigDB lists	NUMATA_CSF3_SIGNALING_VIA_STAT3	21	2	15632	36
0.001054	-6.85	GO_REGULATORY_REGION_NUCLEIC_ACID_BINDING	MSigDB lists	GO_REGULATORY_REGION_NUCLEIC_ACID_BINDING	714	7	15632	36
0.001063	-6.85	negative regulation of synapse organization	biological process	GO:1905809	25	2	20694	40
0.001072	-6.84	regulation of hemopoiesis	biological process	GO:1903706	407	5	20694	40
0.001132	-6.78	circulatory system process	biological process	GO:0003013	412	5	20694	40
0.00115	-6.77	negative regulation of biomineral tissue development	biological process	GO:0070168	26	2	20694	40
0.001159	-6.76	localization	biological process	GO:0051179	4605	18	20694	40
0.001186	-6.74	GO_ENHANCER_BINDING	MSigDB lists	GO_ENHANCER_BINDING	91	3	15632	36
0.001213	-6.72	transcription regulatory region sequence-specific DNA binding	molecular function	GO:0000976	868	7	20217	39
0.001219	-6.71	regulation of interferon-gamma production	biological process	GO:0032649	109	3	20694	40
0.001219	-6.71	regulation of receptor-mediated endocytosis	biological process	GO:0048259	109	3	20694	40
0.001235	-6.7	phosphatidylinositol-3,4-bisphosphate binding	molecular function	GO:0043325	27	2	20217	39
0.001251	-6.68	embryonic placenta development	biological process	GO:0001892	110	3	20694	40
0.001257	-6.68	GO_CELL_ACTIVATION	MSigDB lists	GO_CELL_ACTIVATION	534	6	15632	36
0.001266	-6.67	TONKS_TARGETS_OF_RUNX1_RUNX1T1_FUSION_SUSTAINED_IN_GRANULOCYTE_UP	MSigDB lists	TONKS_TARGETS_OF_RUNX1_RUNX1T1_FUSION_SUSTAINED_IN_GRANULOCYTE_UP	23	2	15632	36
0.001268	-6.67	transcription factor complex	cellular component	GO:0005667	413	5	20747	41
0.001299	-6.65	lymphocyte activation	biological process	GO:0046649	425	5	20694	40
0.001308	-6.64	GO_REGULATED_EXOCYTOSIS	MSigDB lists	GO_REGULATED_EXOCYTOSIS	209	4	15632	36
0.001308	-6.64	MODULE_176	MSigDB lists	MODULE_176	209	4	15632	36
0.001331	-6.62	LINDGREN_BLADDER_CANCER_CLUSTER_3_DN	MSigDB lists	LINDGREN_BLADDER_CANCER_CLUSTER_3_DN	210	4	15632	36
0.001331	-6.62	VERHAAK_GLIOBLASTOMA_MESENCHYMAL	MSigDB lists	VERHAAK_GLIOBLASTOMA_MESENCHYMAL	210	4	15632	36
0.001337	-6.62	CHYLA_CBFA2T3_TARGETS_UP	MSigDB lists	CHYLA_CBFA2T3_TARGETS_UP	361	5	15632	36
0.001414	-6.56	positive regulation of nitrogen compound metabolic process	biological process	GO:0051173	3110	14	20694	40
0.001439	-6.54	system development	biological process	GO:0048731	4277	17	20694	40
0.001484	-6.51	lysosome	cellular component	GO:0005764	428	5	20747	41
0.001499	-6.5	lytic vacuole	cellular component	GO:0000323	429	5	20747	41
0.001515	-6.49	external side of plasma membrane	cellular component	GO:0009897	430	5	20747	41
0.001528	-6.48	GO_REGULATION_OF_LEUKOCYTE_DIFFERENTIATION	MSigDB lists	GO_REGULATION_OF_LEUKOCYTE_DIFFERENTIATION	218	4	15632	36
0.001531	-6.48	lymph node development	biological process	GO:0048535	30	2	20694	40
0.001554	-6.47	developmental process	biological process	GO:0032502	5572	20	20694	40
0.001561	-6.46	RYTTCCTG_ETS2_B	MSigDB lists	RYTTCCTG_ETS2_B	991	8	15632	36
0.00157	-6.46	DNA-binding transcription activator activity, RNA polymerase II-specific	molecular function	GO:0001228	445	5	20217	39
0.00157	-6.46	DNA-binding transcription activator activity	molecular function	GO:0001216	445	5	20217	39
0.001595	-6.44	enhancer sequence-specific DNA binding	molecular function	GO:0001158	120	3	20217	39
0.001601	-6.44	GO_PLATELET_DEGRANULATION	MSigDB lists	GO_PLATELET_DEGRANULATION	101	3	15632	36
0.001619	-6.43	ABE_VEGFA_TARGETS_30MIN	MSigDB lists	ABE_VEGFA_TARGETS_30MIN	26	2	15632	36
0.001632	-6.42	MEISSNER_BRAIN_HCP_WITH_H3K4ME3_AND_H3K27ME3	MSigDB lists	MEISSNER_BRAIN_HCP_WITH_H3K4ME3_AND_H3K27ME3	998	8	15632	36
0.001644	-6.41	sequence-specific double-stranded DNA binding	molecular function	GO:1990837	915	7	20217	39
0.001647	-6.41	GO_CARBOHYDRATE_CATABOLIC_PROCESS	MSigDB lists	GO_CARBOHYDRATE_CATABOLIC_PROCESS	102	3	15632	36
0.001676	-6.39	MODULE_60	MSigDB lists	MODULE_60	380	5	15632	36
0.001727	-6.36	positive regulation of response to stimulus	biological process	GO:0048584	2114	11	20694	40
0.001737	-6.36	mouse chr9 F1|9 55.03 cM	chromosome location	mouse chr9 F1|9 55.03 cM	1	1	24173	42
0.001737	-6.36	mouse chr6 B2.3|6 23.75 cM	chromosome location	mouse chr6 B2.3|6 23.75 cM	1	1	24173	42
0.001737	-6.36	mouse chr11 B4|11 45.09 cM	chromosome location	mouse chr11 B4|11 45.09 cM	1	1	24173	42
0.001737	-6.36	mouse chr15 F3|15 58.62 cM	chromosome location	mouse chr15 F3|15 58.62 cM	1	1	24173	42
0.001737	-6.36	mouse chr8 C3|8 41.55 cM	chromosome location	mouse chr8 C3|8 41.55 cM	1	1	24173	42
0.001737	-6.36	mouse chr5 86.88 cM|5 G3	chromosome location	mouse chr5 86.88 cM|5 G3	1	1	24173	42
0.001737	-6.36	mouse chr6 E3|6 53.79 cM	chromosome location	mouse chr6 E3|6 53.79 cM	1	1	24173	42
0.001737	-6.36	mouse chr19 A|19 3.86 cM	chromosome location	mouse chr19 A|19 3.86 cM	1	1	24173	42
0.001737	-6.36	mouse chr16 C4|16 53.7 cM	chromosome location	mouse chr16 C4|16 53.7 cM	1	1	24173	42
0.001737	-6.36	mouse chr7 B2|7 21.02 cM	chromosome location	mouse chr7 B2|7 21.02 cM	1	1	24173	42
0.001737	-6.36	mouse chr6 D1|6 39.2 cM	chromosome location	mouse chr6 D1|6 39.2 cM	1	1	24173	42
0.001737	-6.36	mouse chr13 A3.1|13 12.87 cM	chromosome location	mouse chr13 A3.1|13 12.87 cM	1	1	24173	42
0.001737	-6.36	mouse chr18 E3|18 53.66 cM	chromosome location	mouse chr18 E3|18 53.66 cM	1	1	24173	42
0.001737	-6.36	mouse chr3 H2|3 68.61 cM	chromosome location	mouse chr3 H2|3 68.61 cM	1	1	24173	42
0.001741	-6.35	GO_VACUOLAR_LUMEN	MSigDB lists	GO_VACUOLAR_LUMEN	104	3	15632	36
0.001741	-6.35	LENAOUR_DENDRITIC_CELL_MATURATION_UP	MSigDB lists	LENAOUR_DENDRITIC_CELL_MATURATION_UP	104	3	15632	36
0.001742	-6.35	lipid storage	biological process	GO:0019915	32	2	20694	40
0.001746	-6.35	KAMIKUBO_MYELOID_CEBPA_NETWORK	MSigDB lists	KAMIKUBO_MYELOID_CEBPA_NETWORK	27	2	15632	36
0.001793	-6.32	early endosome	cellular component	GO:0005769	264	4	20747	41
0.0018	-6.32	STK33_NOMO_DN	MSigDB lists	STK33_NOMO_DN	228	4	15632	36
0.001839	-6.3	lymphocyte differentiation	biological process	GO:0030098	272	4	20694	40
0.001852	-6.29	regulation of B cell differentiation	biological process	GO:0045577	33	2	20694	40
0.001864	-6.29	Mta2 (metastasis-associated gene family, member 2)	protein interactions	23942	23	2	7778	22
0.001877	-6.28	BOQUEST_STEM_CELL_CULTURED_VS_FRESH_DN	MSigDB lists	BOQUEST_STEM_CELL_CULTURED_VS_FRESH_DN	28	2	15632	36
0.001888	-6.27	LMO2COM_01	MSigDB lists	LMO2COM_01	231	4	15632	36
0.001889	-6.27	cardiac septum development	biological process	GO:0003279	127	3	20694	40
0.001928	-6.25	-	gene3d domains	2.70.220.10	1	1	8819	17
0.001929	-6.25	ferric iron transmembrane transporter activity	molecular function	GO:0015091	1	1	20217	39
0.001929	-6.25	metal chelating activity	molecular function	GO:0046911	1	1	20217	39
0.001929	-6.25	histidine decarboxylase activity	molecular function	GO:0004398	1	1	20217	39
0.001929	-6.25	trivalent inorganic cation transmembrane transporter activity	molecular function	GO:0072510	1	1	20217	39
0.001933	-6.25	regulation of lipid transport across blood-brain barrier	biological process	GO:1903000	1	1	20694	40
0.001933	-6.25	granzyme B localization to T cell secretory granule	biological process	GO:0033380	1	1	20694	40
0.001933	-6.25	protein localization to T cell secretory granule	biological process	GO:0033374	1	1	20694	40
0.001933	-6.25	positive regulation of heparan sulfate binding	biological process	GO:1905855	1	1	20694	40
0.001933	-6.25	maintenance of protein location in mast cell secretory granule	biological process	GO:0033370	1	1	20694	40
0.001933	-6.25	maintenance of protease location in mast cell secretory granule	biological process	GO:0033373	1	1	20694	40
0.001933	-6.25	regulation of cellular response to very-low-density lipoprotein particle stimulus	biological process	GO:1905890	1	1	20694	40
0.001933	-6.25	protein localization to mast cell secretory granule	biological process	GO:0033367	1	1	20694	40
0.001933	-6.25	maintenance of protein location in T cell secretory granule	biological process	GO:0033377	1	1	20694	40
0.001933	-6.25	maintenance of protease location in T cell secretory granule	biological process	GO:0033379	1	1	20694	40
0.001933	-6.25	positive regulation of lipid transport across blood-brain barrier	biological process	GO:1903002	1	1	20694	40
0.001933	-6.25	leukocyte migration involved in immune response	biological process	GO:0002522	1	1	20694	40
0.001933	-6.25	maintenance of granzyme B location in T cell secretory granule	biological process	GO:0033382	1	1	20694	40
0.001933	-6.25	regulation of heparan sulfate binding	biological process	GO:1905853	1	1	20694	40
0.001933	-6.25	regulation of N-terminal peptidyl-lysine acetylation	biological process	GO:2000759	1	1	20694	40
0.001933	-6.25	T cell secretory granule organization	biological process	GO:0033371	1	1	20694	40
0.001933	-6.25	intermediate-density lipoprotein particle clearance	biological process	GO:0071831	1	1	20694	40
0.001933	-6.25	protease localization to T cell secretory granule	biological process	GO:0033375	1	1	20694	40
0.001933	-6.25	positive regulation of N-terminal peptidyl-lysine acetylation	biological process	GO:2000761	1	1	20694	40
0.001933	-6.25	negative regulation of presynaptic membrane organization	biological process	GO:1901630	1	1	20694	40
0.001933	-6.25	regulation of heparan sulfate proteoglycan binding	biological process	GO:1905858	1	1	20694	40
0.001933	-6.25	protease localization to mast cell secretory granule	biological process	GO:0033368	1	1	20694	40
0.001933	-6.25	positive regulation of heparan sulfate proteoglycan binding	biological process	GO:1905860	1	1	20694	40
0.00194	-6.25	MODULE_292	MSigDB lists	MODULE_292	108	3	15632	36
0.001951	-6.24	histamine biosynthesis	BIOCYC pathways	MOUSE_PWY-6173	1	1	1025	2
0.001965	-6.23	positive regulation of peptidyl-lysine acetylation	biological process	GO:2000758	34	2	20694	40
0.001979	-6.23	MODULE_112	MSigDB lists	MODULE_112	234	4	15632	36
0.00201	-6.21	DANG_REGULATED_BY_MYC_DN	MSigDB lists	DANG_REGULATED_BY_MYC_DN	235	4	15632	36
0.002013	-6.21	PARK_TRETINOIN_RESPONSE_AND_PML_RARA_FUSION	MSigDB lists	PARK_TRETINOIN_RESPONSE_AND_PML_RARA_FUSION	29	2	15632	36
0.00204	-6.19	anatomical structure development	biological process	GO:0048856	5251	19	20694	40
0.002041	-6.19	Neutrophil degranulation	REACTOME pathways	R-MMU-6798695	557	7	8608	29
0.002049	-6.19	enhancer binding	molecular function	GO:0035326	131	3	20217	39
0.002073	-6.18	MIYAGAWA_TARGETS_OF_EWSR1_ETS_FUSIONS_UP	MSigDB lists	MIYAGAWA_TARGETS_OF_EWSR1_ETS_FUSIONS_UP	237	4	15632	36
0.002073	-6.18	GO_LIPID_LOCALIZATION	MSigDB lists	GO_LIPID_LOCALIZATION	237	4	15632	36
0.002084	-6.17	PTPRCAP	pfam domains	PF15713	1	1	18711	39
0.002084	-6.17	Serglycin	pfam domains	PF04360	1	1	18711	39
0.002102	-6.17	CD63_LEL	interpro domains	IPR042028	1	1	19984	42
0.002102	-6.17	CNN2	interpro domains	IPR029974	1	1	19984	42
0.002102	-6.17	RIN3_SH2	interpro domains	IPR035869	1	1	19984	42
0.002102	-6.17	AKAP13	interpro domains	IPR028852	1	1	19984	42
0.002102	-6.17	P2X1_purnocptor	interpro domains	IPR003044	1	1	19984	42
0.002102	-6.17	Serglycin	interpro domains	IPR007455	1	1	19984	42
0.002102	-6.17	HIP1R	interpro domains	IPR030555	1	1	19984	42
0.002102	-6.17	DAPP1_SH2	interpro domains	IPR035843	1	1	19984	42
0.002102	-6.17	GATA-2	interpro domains	IPR029522	1	1	19984	42
0.002102	-6.17	TNFRSF7_N	interpro domains	IPR034000	1	1	19984	42
0.002102	-6.17	Serotransferrin_mammal	interpro domains	IPR030685	1	1	19984	42
0.002102	-6.17	Lymphspecific	interpro domains	IPR002211	1	1	19984	42
0.002102	-6.17	NF-E2_p45	interpro domains	IPR029853	1	1	19984	42
0.002102	-6.17	GM2-AP	interpro domains	IPR028996	1	1	19984	42
0.002102	-6.17	PTPRCAP	interpro domains	IPR016553	1	1	19984	42
0.002102	-6.17	NFAT1	interpro domains	IPR015647	1	1	19984	42
0.002102	-6.17	GM2-AP_sf	interpro domains	IPR036846	1	1	19984	42
0.002102	-6.17	FLT3	interpro domains	IPR030118	1	1	19984	42
0.002102	-6.17	TNFR_7	interpro domains	IPR022328	1	1	19984	42
0.002155	-6.14	hematopoietic progenitor cell differentiation	biological process	GO:0002244	133	3	20694	40
0.002182	-6.13	transcription factor binding	molecular function	GO:0008134	707	6	20217	39
0.002197	-6.12	regulation of multicellular organismal development	biological process	GO:2000026	2178	11	20694	40
0.00222	-6.11	cytoplasmic vesicle	cellular component	GO:0031410	1806	10	20747	41
0.002266	-6.09	intracellular vesicle	cellular component	GO:0097708	1811	10	20747	41
0.00232	-6.07	GO_POSITIVE_REGULATION_OF_ENDOCYTOSIS	MSigDB lists	GO_POSITIVE_REGULATION_OF_ENDOCYTOSIS	115	3	15632	36
0.002369	-6.05	positive regulation of transcription, DNA-templated	biological process	GO:0045893	1550	9	20694	40
0.002386	-6.04	transcription regulatory region DNA binding	molecular function	GO:0044212	977	7	20217	39
0.002394	-6.03	positive regulation of macromolecule biosynthetic process	biological process	GO:0010557	1869	10	20694	40
0.002405	-6.03	P2X1RECEPTOR	prints domains	PR01308	1	1	5821	14
0.002405	-6.03	TNFACTORR7	prints domains	PR01960	1	1	5821	14
0.002405	-6.03	LYMPHSPCIFIC	prints domains	PR01083	1	1	5821	14
0.00243	-6.02	multicellular organism development	biological process	GO:0007275	4896	18	20694	40
0.002437	-6.02	KEGG_LYSOSOME	MSigDB lists	KEGG_LYSOSOME	117	3	15632	36
0.002442	-6.01	regulatory region nucleic acid binding	molecular function	GO:0001067	981	7	20217	39
0.002498	-5.99	positive regulation of cellular protein metabolic process	biological process	GO:0032270	1562	9	20694	40
0.0025	-5.99	lipid localization	biological process	GO:0010876	296	4	20694	40
0.002516	-5.98	HELLER_SILENCED_BY_METHYLATION_UP	MSigDB lists	HELLER_SILENCED_BY_METHYLATION_UP	250	4	15632	36
0.002561	-5.97	glycoprotein metabolic process	biological process	GO:0009100	298	4	20694	40
0.002594	-5.95	RODWELL_AGING_KIDNEY_UP	MSigDB lists	RODWELL_AGING_KIDNEY_UP	420	5	15632	36
0.002603	-5.95	HAN_JNK_SINGALING_UP	MSigDB lists	HAN_JNK_SINGALING_UP	33	2	15632	36
0.002619	-5.95	ZHU_CMV_ALL_DN	MSigDB lists	ZHU_CMV_ALL_DN	120	3	15632	36
0.00263	-5.94	actin cytoskeleton	cellular component	GO:0015629	488	5	20747	41
0.002639	-5.94	regulation of ion transport	biological process	GO:0043269	732	6	20694	40
0.002702	-5.91	DELYS_THYROID_CANCER_UP	MSigDB lists	DELYS_THYROID_CANCER_UP	424	5	15632	36
0.002712	-5.91	White fat cell differentiation	WikiPathways	WP2872	32	2	4813	12
0.002744	-5.9	GO_SPHINGOLIPID_METABOLIC_PROCESS	MSigDB lists	GO_SPHINGOLIPID_METABOLIC_PROCESS	122	3	15632	36
0.002744	-5.9	MODULE_324	MSigDB lists	MODULE_324	122	3	15632	36
0.002762	-5.89	GO_SPINAL_CORD_MOTOR_NEURON_DIFFERENTIATION	MSigDB lists	GO_SPINAL_CORD_MOTOR_NEURON_DIFFERENTIATION	34	2	15632	36
0.002766	-5.89	double-stranded DNA binding	molecular function	GO:0003690	1003	7	20217	39
0.002808	-5.88	GO_NEGATIVE_REGULATION_OF_HEMOPOIESIS	MSigDB lists	GO_NEGATIVE_REGULATION_OF_HEMOPOIESIS	123	3	15632	36
0.002828	-5.87	Usp39 (ubiquitin specific peptidase 39)	protein interactions	28035	1	1	7778	22
0.002828	-5.87	Alox5ap (arachidonate 5-lipoxygenase activating protein)	protein interactions	11690	1	1	7778	22
0.002828	-5.87	CLTB (clathrin light chain B)	protein interactions	281698	1	1	7778	22
0.002828	-5.87	Hdgfl2 (HDGF like 2)	protein interactions	15193	1	1	7778	22
0.002828	-5.87	CLTC (clathrin heavy chain)	protein interactions	281080	1	1	7778	22
0.002828	-5.87	Polr2d (polymerase (RNA) II (DNA directed) polypeptide D)	protein interactions	69241	1	1	7778	22
0.002828	-5.87	Carf (calcium response factor)	protein interactions	241066	1	1	7778	22
0.002828	-5.87	FHL1 (four and a half LIM domains 1)	protein interactions	2273	1	1	7778	22
0.002828	-5.87	Runx3 (runt related transcription factor 3)	protein interactions	12399	1	1	7778	22
0.002828	-5.87	IL6ST (interleukin 6 signal transducer)	protein interactions	3572	1	1	7778	22
0.002828	-5.87	ACTA1 (actin alpha 1, skeletal muscle)	protein interactions	100009506	1	1	7778	22
0.002828	-5.87	Gsap (gamma-secretase activating protein)	protein interactions	212167	1	1	7778	22
0.002828	-5.87	CLTA (clathrin light chain A)	protein interactions	281078	1	1	7778	22
0.002828	-5.87	Hoxa4 (homeobox A4)	protein interactions	15401	1	1	7778	22
0.002835	-5.87	phosphatidylinositol-3,4,5-trisphosphate binding	molecular function	GO:0005547	41	2	20217	39
0.002848	-5.86	spinal cord motor neuron differentiation	biological process	GO:0021522	41	2	20694	40
0.002848	-5.86	homeostasis of number of cells within a tissue	biological process	GO:0048873	41	2	20694	40
0.002862	-5.86	cardiac ventricle development	biological process	GO:0003231	147	3	20694	40
0.002874	-5.85	GSE40274_CTRL_VS_GATA1_TRANSDUCED_ACTIVATED_CD4_TCELL_UP	MSigDB lists	GSE40274_CTRL_VS_GATA1_TRANSDUCED_ACTIVATED_CD4_TCELL_UP	124	3	15632	36
0.0029	-5.84	GARY_CD5_TARGETS_UP	MSigDB lists	GARY_CD5_TARGETS_UP	431	5	15632	36
0.002925	-5.83	ZHAN_MULTIPLE_MYELOMA_DN	MSigDB lists	ZHAN_MULTIPLE_MYELOMA_DN	35	2	15632	36
0.002925	-5.83	APPEL_IMATINIB_RESPONSE	MSigDB lists	APPEL_IMATINIB_RESPONSE	35	2	15632	36
0.003007	-5.81	GOZGIT_ESR1_TARGETS_UP	MSigDB lists	GOZGIT_ESR1_TARGETS_UP	126	3	15632	36
0.003018	-5.8	GO_VACUOLAR_PART	MSigDB lists	GO_VACUOLAR_PART	635	6	15632	36
0.003019	-5.8	GO_POSITIVE_REGULATION_OF_TRANSPORT	MSigDB lists	GO_POSITIVE_REGULATION_OF_TRANSPORT	858	7	15632	36
0.003021	-5.8	positive regulation of leukocyte activation	biological process	GO:0002696	312	4	20694	40
0.003042	-5.8	positive regulation of nucleic acid-templated transcription	biological process	GO:1903508	1608	9	20694	40
0.003054	-5.79	positive regulation of RNA biosynthetic process	biological process	GO:1902680	1609	9	20694	40
0.003078	-5.78	REACTOME_HEMOSTASIS	MSigDB lists	REACTOME_HEMOSTASIS	437	5	15632	36
0.003091	-5.78	anatomical structure homeostasis	biological process	GO:0060249	314	4	20694	40
0.003104	-5.78	leukocyte activation	biological process	GO:0045321	519	5	20694	40
0.003129	-5.77	positive regulation of protein acetylation	biological process	GO:1901985	43	2	20694	40
0.003155	-5.76	regulation of leukocyte activation	biological process	GO:0002694	521	5	20694	40
0.003261	-5.73	positive regulation of MAPK cascade	biological process	GO:0043410	525	5	20694	40
0.003265	-5.72	homeostatic process	biological process	GO:0042592	1625	9	20694	40
0.003441	-5.67	WINNEPENNINCKX_MELANOMA_METASTASIS_DN	MSigDB lists	WINNEPENNINCKX_MELANOMA_METASTASIS_DN	38	2	15632	36
0.003445	-5.67	positive regulation of cellular biosynthetic process	biological process	GO:0031328	1964	10	20694	40
0.003454	-5.67	vacuole	cellular component	GO:0005773	520	5	20747	41
0.003458	-5.67	regulation of immune system process	biological process	GO:0002682	1330	8	20694	40
0.003472	-5.66	mouse chr7 F5|7 87.93 cM	chromosome location	mouse chr7 F5|7 87.93 cM	2	1	24173	42
0.003478	-5.66	GO_SEQUENCE_SPECIFIC_DNA_BINDING	MSigDB lists	GO_SEQUENCE_SPECIFIC_DNA_BINDING	880	7	15632	36
0.003487	-5.66	positive regulation of molecular function	biological process	GO:0044093	1641	9	20694	40
0.003521	-5.65	DODD_NASOPHARYNGEAL_CARCINOMA_UP	MSigDB lists	DODD_NASOPHARYNGEAL_CARCINOMA_UP	1391	9	15632	36
0.003573	-5.63	positive regulation of cell activation	biological process	GO:0050867	327	4	20694	40
0.003576	-5.63	GSE6259_FLT3L_INDUCED_DEC205_POS_DC_VS_CD8_TCELL_UP	MSigDB lists	GSE6259_FLT3L_INDUCED_DEC205_POS_DC_VS_CD8_TCELL_UP	134	3	15632	36
0.003622	-5.62	LEIN_ASTROCYTE_MARKERS	MSigDB lists	LEIN_ASTROCYTE_MARKERS	39	2	15632	36
0.003698	-5.6	T cell differentiation	biological process	GO:0030217	161	3	20694	40
0.003717	-5.59	lipid metabolic process	biological process	GO:0006629	1054	7	20694	40
0.003727	-5.59	osteoclast differentiation	biological process	GO:0030316	47	2	20694	40
0.003727	-5.59	heart valve morphogenesis	biological process	GO:0003179	47	2	20694	40
0.00378	-5.58	endomembrane system	cellular component	GO:0012505	3743	15	20747	41
0.003795	-5.57	vesicle	cellular component	GO:0031982	1943	10	20747	41
0.003806	-5.57	GSE6259_33D1_POS_DC_VS_BCELL_DN	MSigDB lists	GSE6259_33D1_POS_DC_VS_BCELL_DN	137	3	15632	36
0.003807	-5.57	PARK_HSC_MARKERS	MSigDB lists	PARK_HSC_MARKERS	40	2	15632	36
0.003807	-5.57	HOFFMANN_IMMATURE_TO_MATURE_B_LYMPHOCYTE_UP	MSigDB lists	HOFFMANN_IMMATURE_TO_MATURE_B_LYMPHOCYTE_UP	40	2	15632	36
0.003818	-5.57	positive regulation of gene expression	biological process	GO:0010628	1992	10	20694	40
0.003852	-5.56	-	gene3d domains	4.10.770.10	2	1	8819	17
0.003855	-5.56	iron chaperone activity	molecular function	GO:0034986	2	1	20217	39
0.003855	-5.56	arachidonate 5-lipoxygenase activity	molecular function	GO:0004051	2	1	20217	39
0.003857	-5.56	p53-like_TF_DNA-bd	interpro domains	IPR008967	44	2	19984	42
0.003862	-5.56	regulation of hair follicle cell proliferation	biological process	GO:0071336	2	1	20694	40
0.003862	-5.56	pro-T cell differentiation	biological process	GO:0002572	2	1	20694	40
0.003862	-5.56	dendritic cell homeostasis	biological process	GO:0036145	2	1	20694	40
0.003862	-5.56	positive regulation of progesterone secretion	biological process	GO:2000872	2	1	20694	40
0.003862	-5.56	histamine biosynthetic process	biological process	GO:0001694	2	1	20694	40
0.003862	-5.56	very-low-density lipoprotein particle clearance	biological process	GO:0034447	2	1	20694	40
0.003862	-5.56	positive regulation of low-density lipoprotein particle receptor catabolic process	biological process	GO:0032805	2	1	20694	40
0.003862	-5.56	lipid transport involved in lipid storage	biological process	GO:0010877	2	1	20694	40
0.003862	-5.56	leukotriene production involved in inflammatory response	biological process	GO:0002540	2	1	20694	40
0.003862	-5.56	eosinophil fate commitment	biological process	GO:0035854	2	1	20694	40
0.003862	-5.56	regulation of eye pigmentation	biological process	GO:0048073	2	1	20694	40
0.003862	-5.56	branching involved in lymph vessel morphogenesis	biological process	GO:0060854	2	1	20694	40
0.003862	-5.56	mast cell secretory granule organization	biological process	GO:0033364	2	1	20694	40
0.003884	-5.55	BIDUS_METASTASIS_DN	MSigDB lists	BIDUS_METASTASIS_DN	138	3	15632	36
0.003885	-5.55	negative regulation of myeloid leukocyte differentiation	biological process	GO:0002762	48	2	20694	40
0.003885	-5.55	somatic stem cell population maintenance	biological process	GO:0035019	48	2	20694	40
0.003888	-5.55	cellular biosynthetic process	biological process	GO:0044249	1997	10	20694	40
0.003905	-5.55	positive regulation of protein metabolic process	biological process	GO:0051247	1669	9	20694	40
0.003934	-5.54	GO_TRANSCRIPTION_FROM_RNA_POLYMERASE_II_PROMOTER	MSigDB lists	GO_TRANSCRIPTION_FROM_RNA_POLYMERASE_II_PROMOTER	670	6	15632	36
0.003949	-5.53	endosome lumen	cellular component	GO:0031904	2	1	20747	41
0.003962	-5.53	KRIGE_RESPONSE_TO_TOSEDOSTAT_24HR_UP	MSigDB lists	KRIGE_RESPONSE_TO_TOSEDOSTAT_24HR_UP	671	6	15632	36
0.003976	-5.53	GO_TRANSCRIPTION_FACTOR_COMPLEX	MSigDB lists	GO_TRANSCRIPTION_FACTOR_COMPLEX	284	4	15632	36
0.003996	-5.52	NAKAJIMA_MAST_CELL	MSigDB lists	NAKAJIMA_MAST_CELL	41	2	15632	36
0.004002	-5.52	positive regulation of biosynthetic process	biological process	GO:0009891	2005	10	20694	40
0.004016	-5.52	negative regulation of cell differentiation	biological process	GO:0045596	797	6	20694	40
0.004101	-5.5	organonitrogen compound biosynthetic process	biological process	GO:1901566	1073	7	20694	40
0.004141	-5.49	cellular lipid metabolic process	biological process	GO:0044255	802	6	20694	40
0.004163	-5.48	DUTERTRE_ESTRADIOL_RESPONSE_24HR_DN	MSigDB lists	DUTERTRE_ESTRADIOL_RESPONSE_24HR_DN	469	5	15632	36
0.004164	-5.48	Caldesmon	pfam domains	PF02029	2	1	18711	39
0.004164	-5.48	HIP1_clath_bdg	pfam domains	PF16515	2	1	18711	39
0.004164	-5.48	Prothymosin	pfam domains	PF03247	2	1	18711	39
0.004164	-5.48	EF-hand_11	pfam domains	PF08976	2	1	18711	39
0.00419	-5.48	STREICHER_LSM1_TARGETS_UP	MSigDB lists	STREICHER_LSM1_TARGETS_UP	42	2	15632	36
0.00419	-5.48	PID_THROMBIN_PAR1_PATHWAY	MSigDB lists	PID_THROMBIN_PAR1_PATHWAY	42	2	15632	36
0.004199	-5.47	Caldesmon_LSP	interpro domains	IPR006018	2	1	19984	42
0.004199	-5.47	Aromatic_deC	interpro domains	IPR010977	2	1	19984	42
0.004199	-5.47	TF_GATA-2/3	interpro domains	IPR016374	2	1	19984	42
0.004199	-5.47	HIP1_clath-bd	interpro domains	IPR032422	2	1	19984	42
0.004199	-5.47	EF_hand_DJBP	interpro domains	IPR015070	2	1	19984	42
0.004199	-5.47	TMEM176A/TMEM176B	interpro domains	IPR009281	2	1	19984	42
0.004199	-5.47	Runx_central_dom_sf	interpro domains	IPR027384	2	1	19984	42
0.004199	-5.47	Pro/parathymosin	interpro domains	IPR004931	2	1	19984	42
0.004199	-5.47	Sla2_fam	interpro domains	IPR030224	2	1	19984	42
0.004208	-5.47	ventricular septum morphogenesis	biological process	GO:0060412	50	2	20694	40
0.004226	-5.47	establishment of localization	biological process	GO:0051234	3485	14	20694	40
0.004235	-5.46	placenta development	biological process	GO:0001890	169	3	20694	40
0.004235	-5.46	maintenance of location	biological process	GO:0051235	169	3	20694	40
0.004336	-5.44	GO_EXOCYTOSIS	MSigDB lists	GO_EXOCYTOSIS	291	4	15632	36
0.004375	-5.43	positive regulation of oxidoreductase activity	biological process	GO:0051353	51	2	20694	40
0.004388	-5.43	ZHAN_MULTIPLE_MYELOMA_CD1_VS_CD2_DN	MSigDB lists	ZHAN_MULTIPLE_MYELOMA_CD1_VS_CD2_DN	43	2	15632	36
0.004388	-5.43	GNF2_SELL	MSigDB lists	GNF2_SELL	43	2	15632	36
0.004432	-5.42	RNA polymerase II proximal promoter sequence-specific DNA binding	molecular function	GO:0000978	566	5	20217	39
0.004448	-5.42	regulation of blood vessel diameter	biological process	GO:0097746	172	3	20694	40
0.004448	-5.42	regulation of tube diameter	biological process	GO:0035296	172	3	20694	40
0.004482	-5.41	positive regulation of RNA metabolic process	biological process	GO:0051254	1704	9	20694	40
0.00452	-5.4	Lysosome	KEGG pathways	ko04142	123	3	7931	22
0.00452	-5.4	Lysosome	KEGG pathways	mmu04142	123	3	7931	22
0.004521	-5.4	regulation of tube size	biological process	GO:0035150	173	3	20694	40
0.004521	-5.4	B cell activation	biological process	GO:0042113	173	3	20694	40
0.004605	-5.38	GO_REGULATION_OF_HEMOPOIESIS	MSigDB lists	GO_REGULATION_OF_HEMOPOIESIS	296	4	15632	36
0.004635	-5.37	SMIRNOV_CIRCULATING_ENDOTHELIOCYTES_IN_CANCER_UP	MSigDB lists	SMIRNOV_CIRCULATING_ENDOTHELIOCYTES_IN_CANCER_UP	147	3	15632	36
0.004668	-5.37	apoptotic process	biological process	GO:0006915	822	6	20694	40
0.004724	-5.36	PASQUALUCCI_LYMPHOMA_BY_GC_STAGE_DN	MSigDB lists	PASQUALUCCI_LYMPHOMA_BY_GC_STAGE_DN	148	3	15632	36
0.004797	-5.34	GO_NEGATIVE_REGULATION_OF_MYELOID_LEUKOCYTE_DIFFERENTIATION	MSigDB lists	GO_NEGATIVE_REGULATION_OF_MYELOID_LEUKOCYTE_DIFFERENTIATION	45	2	15632	36
0.004798	-5.34	GO_REGULATION_OF_BODY_FLUID_LEVELS	MSigDB lists	GO_REGULATION_OF_BODY_FLUID_LEVELS	485	5	15632	36
0.004805	-5.34	YHDCRBOXLASE	prints domains	PR00800	2	1	5821	14
0.004892	-5.32	endocytic vesicle	cellular component	GO:0030139	174	3	20747	41
0.004904	-5.32	GO_TISSUE_HOMEOSTASIS	MSigDB lists	GO_TISSUE_HOMEOSTASIS	150	3	15632	36
0.004995	-5.3	GSE37605_C57BL6_VS_NOD_FOXP3_FUSION_GFP_TCONV_UP	MSigDB lists	GSE37605_C57BL6_VS_NOD_FOXP3_FUSION_GFP_TCONV_UP	151	3	15632	36
0.004995	-5.3	GO_POSITIVE_REGULATION_OF_HEMOPOIESIS	MSigDB lists	GO_POSITIVE_REGULATION_OF_HEMOPOIESIS	151	3	15632	36
0.005008	-5.3	TONKS_TARGETS_OF_RUNX1_RUNX1T1_FUSION_MONOCYTE_DN	MSigDB lists	TONKS_TARGETS_OF_RUNX1_RUNX1T1_FUSION_MONOCYTE_DN	46	2	15632	36
0.005008	-5.3	GO_ACTIN_FILAMENT_BUNDLE	MSigDB lists	GO_ACTIN_FILAMENT_BUNDLE	46	2	15632	36
0.005048	-5.29	Set (SET nuclear oncogene)	protein interactions	56086	38	2	7778	22
0.005054	-5.29	mouse chr11|11 B4	chromosome location	mouse chr11|11 B4	61	2	24173	42
0.00506	-5.29	GO_HEMOSTASIS	MSigDB lists	GO_HEMOSTASIS	304	4	15632	36
0.005088	-5.28	GSE6259_FLT3L_INDUCED_33D1_POS_DC_VS_CD4_TCELL_DN	MSigDB lists	GSE6259_FLT3L_INDUCED_33D1_POS_DC_VS_CD4_TCELL_DN	152	3	15632	36
0.005181	-5.26	GO_CORE_PROMOTER_BINDING	MSigDB lists	GO_CORE_PROMOTER_BINDING	153	3	15632	36
0.005204	-5.26	mouse chr10 D3|10 77.19 cM	chromosome location	mouse chr10 D3|10 77.19 cM	3	1	24173	42
0.005206	-5.26	tissue homeostasis	biological process	GO:0001894	182	3	20694	40
0.005229	-5.25	GO_TRANSCRIPTION_FACTOR_BINDING	MSigDB lists	GO_TRANSCRIPTION_FACTOR_BINDING	495	5	15632	36
0.005252	-5.25	negative regulation of lymphocyte differentiation	biological process	GO:0045620	56	2	20694	40
0.005348	-5.23	organic substance biosynthetic process	biological process	GO:1901576	2088	10	20694	40
0.005359	-5.23	SHEN_SMARCA2_TARGETS_DN	MSigDB lists	SHEN_SMARCA2_TARGETS_DN	309	4	15632	36
0.005366	-5.23	regulation of lymphocyte differentiation	biological process	GO:0045619	184	3	20694	40
0.005366	-5.23	regulation of catalytic activity	biological process	GO:0050790	2089	10	20694	40
0.005408	-5.22	MODULE_64	MSigDB lists	MODULE_64	499	5	15632	36
0.005421	-5.22	cellular process	biological process	GO:0009987	14222	35	20694	40
0.005437	-5.21	heart valve development	biological process	GO:0003170	57	2	20694	40
0.005442	-5.21	GO_NEGATIVE_REGULATION_OF_EPITHELIAL_CELL_MIGRATION	MSigDB lists	GO_NEGATIVE_REGULATION_OF_EPITHELIAL_CELL_MIGRATION	48	2	15632	36
0.005442	-5.21	ZHU_CMV_8_HR_DN	MSigDB lists	ZHU_CMV_8_HR_DN	48	2	15632	36
0.005442	-5.21	TBK1.DN.48HRS_UP	MSigDB lists	TBK1.DN.48HRS_UP	48	2	15632	36
0.005443	-5.21	sequence-specific DNA binding	molecular function	GO:0043565	1134	7	20217	39
0.005485	-5.21	vesicle coat	cellular component	GO:0030120	56	2	20747	41
0.005527	-5.2	Immune System	REACTOME pathways	R-MMU-168256	1678	12	8608	29
0.005566	-5.19	GSE40274_CTRL_VS_FOXP3_AND_LEF1_TRANSDUCED_ACTIVATED_CD4_TCELL_UP	MSigDB lists	GSE40274_CTRL_VS_FOXP3_AND_LEF1_TRANSDUCED_ACTIVATED_CD4_TCELL_UP	157	3	15632	36
0.005566	-5.19	GSE27859_MACROPHAGE_VS_CD11C_INT_F480_INT_DC_UP	MSigDB lists	GSE27859_MACROPHAGE_VS_CD11C_INT_F480_INT_DC_UP	157	3	15632	36
0.005582	-5.19	Sin3a (transcriptional regulator, SIN3A (yeast))	protein interactions	20466	40	2	7778	22
0.005649	-5.18	Thoc1 (THO complex 1)	protein interactions	225160	2	1	7778	22
0.005649	-5.18	Cbfa2t3 (CBFA2/RUNX1 translocation partner 3)	protein interactions	12398	2	1	7778	22
0.005649	-5.18	Smu1 (smu-1 suppressor of mec-8 and unc-52 homolog (C. elegans))	protein interactions	74255	2	1	7778	22
0.005649	-5.18	Trib2 (tribbles pseudokinase 2)	protein interactions	217410	2	1	7778	22
0.005649	-5.18	Foxn2 (forkhead box N2)	protein interactions	14236	2	1	7778	22
0.005649	-5.18	Urb1 (URB1 ribosome biogenesis 1 homolog (S. cerevisiae))	protein interactions	207932	2	1	7778	22
0.005649	-5.18	Prpf4 (pre-mRNA processing factor 4)	protein interactions	70052	2	1	7778	22
0.005649	-5.18	Csdc2 (cold shock domain containing C2, RNA binding)	protein interactions	105859	2	1	7778	22
0.005649	-5.18	Fli1 (Friend leukemia integration 1)	protein interactions	14247	2	1	7778	22
0.005649	-5.18	Pold3 (polymerase (DNA-directed), delta 3, accessory subunit)	protein interactions	67967	2	1	7778	22
0.005649	-5.18	Supt4a (suppressor of Ty 4A)	protein interactions	20922	2	1	7778	22
0.005649	-5.18	Hif1an (hypoxia-inducible factor 1, alpha subunit inhibitor)	protein interactions	319594	2	1	7778	22
0.005649	-5.18	HIP1 (huntingtin interacting protein 1)	protein interactions	3092	2	1	7778	22
0.005649	-5.18	Wtap (Wilms tumour 1-associating protein)	protein interactions	60532	2	1	7778	22
0.005649	-5.18	Hoxb4 (homeobox B4)	protein interactions	15412	2	1	7778	22
0.005649	-5.18	Saa (serum amyloid A cluster)	protein interactions	111345	2	1	7778	22
0.005649	-5.18	Ash1l (ASH1 like histone lysine methyltransferase)	protein interactions	192195	2	1	7778	22
0.005649	-5.18	Rrp1b (ribosomal RNA processing 1 homolog B (S. cerevisiae))	protein interactions	72462	2	1	7778	22
0.005649	-5.18	JAK2 (Janus kinase 2)	protein interactions	3717	2	1	7778	22
0.005649	-5.18	Trib1 (tribbles pseudokinase 1)	protein interactions	211770	2	1	7778	22
0.005649	-5.18	Zfp764 (zinc finger protein 764)	protein interactions	233893	2	1	7778	22
0.005649	-5.18	Asb1 (ankyrin repeat and SOCS box-containing 1)	protein interactions	65247	2	1	7778	22
0.005649	-5.18	Ankrd49 (ankyrin repeat domain 49)	protein interactions	56503	2	1	7778	22
0.005649	-5.18	H2afz (H2A histone family, member Z)	protein interactions	51788	2	1	7778	22
0.005665	-5.17	GSE25088_CTRL_VS_IL4_STIM_MACROPHAGE_UP	MSigDB lists	GSE25088_CTRL_VS_IL4_STIM_MACROPHAGE_UP	158	3	15632	36
0.005665	-5.17	GO_VASCULAR_PROCESS_IN_CIRCULATORY_SYSTEM	MSigDB lists	GO_VASCULAR_PROCESS_IN_CIRCULATORY_SYSTEM	158	3	15632	36
0.005709	-5.17	programmed cell death	biological process	GO:0012501	857	6	20694	40
0.005758	-5.16	bZIP	interpro domains	IPR004827	54	2	19984	42
0.005776	-5.15	1-alkylglycerophosphocholine O-acetyltransferase activity	molecular function	GO:0047192	3	1	20217	39
0.005776	-5.15	RNA polymerase II transcription coactivator binding	molecular function	GO:0001225	3	1	20217	39
0.005788	-5.15	regulation of glucocorticoid mediated signaling pathway	biological process	GO:1900169	3	1	20694	40
0.005788	-5.15	meiotic metaphase plate congression	biological process	GO:0051311	3	1	20694	40
0.005788	-5.15	positive regulation of phospholipid efflux	biological process	GO:1902995	3	1	20694	40
0.005788	-5.15	positive regulation of cytochrome-c oxidase activity	biological process	GO:1904960	3	1	20694	40
0.005788	-5.15	positive regulation of clathrin coat assembly	biological process	GO:1905445	3	1	20694	40
0.005788	-5.15	response to caloric restriction	biological process	GO:0061771	3	1	20694	40
0.005788	-5.15	positive regulation of platelet-derived growth factor receptor-beta signaling pathway	biological process	GO:2000588	3	1	20694	40
0.005788	-5.15	serotonin secretion by platelet	biological process	GO:0002554	3	1	20694	40
0.005788	-5.15	eosinophil differentiation	biological process	GO:0030222	3	1	20694	40
0.005788	-5.15	phosphatidylcholine acyl-chain remodeling	biological process	GO:0036151	3	1	20694	40
0.005788	-5.15	regulation of primitive erythrocyte differentiation	biological process	GO:0010725	3	1	20694	40
0.005788	-5.15	regulation of progesterone secretion	biological process	GO:2000870	3	1	20694	40
0.005788	-5.15	regulation of phospholipid efflux	biological process	GO:1902994	3	1	20694	40
0.005788	-5.15	regulation of presynaptic membrane organization	biological process	GO:1901629	3	1	20694	40
0.005788	-5.15	arachidonic acid metabolite production involved in inflammatory response	biological process	GO:0002538	3	1	20694	40
0.005788	-5.15	spindle assembly involved in female meiosis	biological process	GO:0007056	3	1	20694	40
0.005788	-5.15	regulation of clathrin coat assembly	biological process	GO:1905443	3	1	20694	40
0.005788	-5.15	B-1a B cell differentiation	biological process	GO:0002337	3	1	20694	40
0.005788	-5.15	adenylate cyclase-activating adrenergic receptor signaling pathway involved in heart process	biological process	GO:0086023	3	1	20694	40
0.005788	-5.15	positive regulation of electron transfer activity	biological process	GO:1904734	3	1	20694	40
0.005788	-5.15	platelet activating factor biosynthetic process	biological process	GO:0006663	3	1	20694	40
0.005866	-5.14	GSE15271_CXCR4_POS_VS_NEG_GC_BCELL_DN	MSigDB lists	GSE15271_CXCR4_POS_VS_NEG_GC_BCELL_DN	160	3	15632	36
0.005893	-5.13	GO_POSITIVE_REGULATION_OF_RECEPTOR_MEDIATED_ENDOCYTOSIS	MSigDB lists	GO_POSITIVE_REGULATION_OF_RECEPTOR_MEDIATED_ENDOCYTOSIS	50	2	15632	36
0.005893	-5.13	FLOTHO_PEDIATRIC_ALL_THERAPY_RESPONSE_UP	MSigDB lists	FLOTHO_PEDIATRIC_ALL_THERAPY_RESPONSE_UP	50	2	15632	36
0.005893	-5.13	BOYAULT_LIVER_CANCER_SUBCLASS_G3_DN	MSigDB lists	BOYAULT_LIVER_CANCER_SUBCLASS_G3_DN	50	2	15632	36
0.005893	-5.13	GO_VENTRICULAR_SEPTUM_DEVELOPMENT	MSigDB lists	GO_VENTRICULAR_SEPTUM_DEVELOPMENT	50	2	15632	36
0.005895	-5.13	embryo development	biological process	GO:0009790	1147	7	20694	40
0.005917	-5.13	discoidal high-density lipoprotein particle	cellular component	GO:0034365	3	1	20747	41
0.005917	-5.13	CHOP-C/EBP complex	cellular component	GO:0036488	3	1	20747	41
0.005917	-5.13	Rb-E2F complex	cellular component	GO:0035189	3	1	20747	41
0.005917	-5.13	core-binding factor complex	cellular component	GO:0016513	3	1	20747	41
0.005972	-5.12	mouse chr6	chromosome location	mouse chr6	420	4	24173	42
0.006043	-5.11	regulation of cellular component organization	biological process	GO:0051128	2480	11	20694	40
0.006071	-5.1	TAKEDA_TARGETS_OF_NUP98_HOXA9_FUSION_10D_UP	MSigDB lists	TAKEDA_TARGETS_OF_NUP98_HOXA9_FUSION_10D_UP	162	3	15632	36
0.006125	-5.1	GO_ARTERY_MORPHOGENESIS	MSigDB lists	GO_ARTERY_MORPHOGENESIS	51	2	15632	36
0.006125	-5.1	NAKAMURA_ADIPOGENESIS_EARLY_UP	MSigDB lists	NAKAMURA_ADIPOGENESIS_EARLY_UP	51	2	15632	36
0.006175	-5.09	HAMAI_APOPTOSIS_VIA_TRAIL_DN	MSigDB lists	HAMAI_APOPTOSIS_VIA_TRAIL_DN	163	3	15632	36
0.006175	-5.09	GSE25677_MPL_VS_R848_STIM_BCELL_DN	MSigDB lists	GSE25677_MPL_VS_R848_STIM_BCELL_DN	163	3	15632	36
0.006211	-5.08	cardiac chamber development	biological process	GO:0003205	194	3	20694	40
0.00624	-5.08	Glyco_hydro38C2	pfam domains	PF17677	3	1	18711	39
0.00624	-5.08	Runt	pfam domains	PF00853	3	1	18711	39
0.00624	-5.08	RunxI	pfam domains	PF08504	3	1	18711	39
0.006264	-5.07	BZIP	prosite domains	PS50217	51	2	13278	31
0.006272	-5.07	regulation of cellular process	biological process	GO:0050794	10729	29	20694	40
0.006292	-5.07	AML1_Runt	interpro domains	IPR000040	3	1	19984	42
0.006292	-5.07	GH38_C	interpro domains	IPR041147	3	1	19984	42
0.006292	-5.07	RunxI_C_dom	interpro domains	IPR013711	3	1	19984	42
0.006292	-5.07	TF_Runt-rel_RUNX	interpro domains	IPR016554	3	1	19984	42
0.006292	-5.07	Runt_dom	interpro domains	IPR013524	3	1	19984	42
0.006292	-5.07	SOX-11/4	interpro domains	IPR017386	3	1	19984	42
0.006308	-5.07	GO_HOMEOSTATIC_PROCESS	MSigDB lists	GO_HOMEOSTATIC_PROCESS	1242	8	15632	36
0.006361	-5.06	TONKS_TARGETS_OF_RUNX1_RUNX1T1_FUSION_SUSTAINDED_IN_ERYTHROCYTE_UP	MSigDB lists	TONKS_TARGETS_OF_RUNX1_RUNX1T1_FUSION_SUSTAINDED_IN_ERYTHROCYTE_UP	52	2	15632	36
0.006387	-5.05	GO_HOMEOSTASIS_OF_NUMBER_OF_CELLS	MSigDB lists	GO_HOMEOSTASIS_OF_NUMBER_OF_CELLS	165	3	15632	36
0.006497	-5.04	Hemostasis	REACTOME pathways	R-MMU-109582	515	6	8608	29
0.006601	-5.02	GO_ACTOMYOSIN	MSigDB lists	GO_ACTOMYOSIN	53	2	15632	36
0.006601	-5.02	GNF2_PTPN6	MSigDB lists	GNF2_PTPN6	53	2	15632	36
0.006601	-5.02	JOHANSSON_GLIOMAGENESIS_BY_PDGFB_UP	MSigDB lists	JOHANSSON_GLIOMAGENESIS_BY_PDGFB_UP	53	2	15632	36
0.006602	-5.02	GSE22886_NAIVE_VS_IGG_IGA_MEMORY_BCELL_DN	MSigDB lists	GSE22886_NAIVE_VS_IGG_IGA_MEMORY_BCELL_DN	167	3	15632	36
0.006602	-5.02	GO_MEMBRANE_LIPID_METABOLIC_PROCESS	MSigDB lists	GO_MEMBRANE_LIPID_METABOLIC_PROCESS	167	3	15632	36
0.006602	-5.02	GSE20152_HTNFA_OVERXPRESS_ANKLE_VS_CTRL_SPHK1_KO_ANKLE_UP	MSigDB lists	GSE20152_HTNFA_OVERXPRESS_ANKLE_VS_CTRL_SPHK1_KO_ANKLE_UP	167	3	15632	36
0.006667	-5.01	side of membrane	cellular component	GO:0098552	608	5	20747	41
0.006704	-5	GRADE_COLON_CANCER_UP	MSigDB lists	GRADE_COLON_CANCER_UP	748	6	15632	36
0.006755	-5	vascular process in circulatory system	biological process	GO:0003018	200	3	20694	40
0.006822	-4.99	GSE42021_CD24INT_VS_CD24LOW_TCONV_THYMUS_DN	MSigDB lists	GSE42021_CD24INT_VS_CD24LOW_TCONV_THYMUS_DN	169	3	15632	36
0.006845	-4.98	GNF2_HLA_C	MSigDB lists	GNF2_HLA_C	54	2	15632	36
0.006889	-4.98	GRUETZMANN_PANCREATIC_CANCER_UP	MSigDB lists	GRUETZMANN_PANCREATIC_CANCER_UP	332	4	15632	36
0.006934	-4.97	GSE22886_NAIVE_CD4_TCELL_VS_NKCELL_UP	MSigDB lists	GSE22886_NAIVE_CD4_TCELL_VS_NKCELL_UP	170	3	15632	36
0.006951	-4.97	GO_NUCLEIC_ACID_BINDING_TRANSCRIPTION_FACTOR_ACTIVITY	MSigDB lists	GO_NUCLEIC_ACID_BINDING_TRANSCRIPTION_FACTOR_ACTIVITY	999	7	15632	36
0.006966	-4.97	biosynthetic process	biological process	GO:0009058	2168	10	20694	40
0.006988	-4.96	RUNT	prosite domains	PS51062	3	1	13278	31
0.006988	-4.96	TRANSFERRIN_LIKE_2	prosite domains	PS00206	3	1	13278	31
0.007023	-4.96	cell death	biological process	GO:0008219	895	6	20694	40
0.007037	-4.96	negative regulation of cell activation	biological process	GO:0050866	203	3	20694	40
0.007047	-4.96	GSE37416_0H_VS_24H_F_TULARENSIS_LVS_NEUTROPHIL_UP	MSigDB lists	GSE37416_0H_VS_24H_F_TULARENSIS_LVS_NEUTROPHIL_UP	171	3	15632	36
0.007047	-4.96	GSE21360_TERTIARY_VS_QUATERNARY_MEMORY_CD8_TCELL_UP	MSigDB lists	GSE21360_TERTIARY_VS_QUATERNARY_MEMORY_CD8_TCELL_UP	171	3	15632	36
0.007047	-4.96	GSE22527_ANTI_CD3_INVIVO_VS_UNTREATED_MOUSE_TREG_UP	MSigDB lists	GSE22527_ANTI_CD3_INVIVO_VS_UNTREATED_MOUSE_TREG_UP	171	3	15632	36
0.007047	-4.96	GSE25087_FETAL_VS_ADULT_TCONV_UP	MSigDB lists	GSE25087_FETAL_VS_ADULT_TCONV_UP	171	3	15632	36
0.007088	-4.95	late endosome	cellular component	GO:0005770	199	3	20747	41
0.007109	-4.95	clathrin-coated pit	cellular component	GO:0005905	64	2	20747	41
0.007135	-4.94	BRLZ	smart domains	SM00338	51	2	9567	24
0.007161	-4.94	GSE41176_UNSTIM_VS_ANTI_IGM_STIM_TAK1_KO_BCELL_24H_UP	MSigDB lists	GSE41176_UNSTIM_VS_ANTI_IGM_STIM_TAK1_KO_BCELL_24H_UP	172	3	15632	36
0.007161	-4.94	TAKEDA_TARGETS_OF_NUP98_HOXA9_FUSION_8D_DN	MSigDB lists	TAKEDA_TARGETS_OF_NUP98_HOXA9_FUSION_8D_DN	172	3	15632	36
0.007161	-4.94	GSE5455_HEALTHY_VS_TUMOR_BEARING_MOUSE_SPLEEN_MONOCYTE_UP	MSigDB lists	GSE5455_HEALTHY_VS_TUMOR_BEARING_MOUSE_SPLEEN_MONOCYTE_UP	172	3	15632	36
0.007161	-4.94	GSE13738_TCR_VS_BYSTANDER_ACTIVATED_CD4_TCELL_UP	MSigDB lists	GSE13738_TCR_VS_BYSTANDER_ACTIVATED_CD4_TCELL_UP	172	3	15632	36
0.007161	-4.94	GSE12366_GC_VS_MEMORY_BCELL_DN	MSigDB lists	GSE12366_GC_VS_MEMORY_BCELL_DN	172	3	15632	36
0.007199	-4.93	ONCOGENEAML1	prints domains	PR00967	3	1	5821	14
0.007276	-4.92	GSE29618_PDC_VS_MDC_UP	MSigDB lists	GSE29618_PDC_VS_MDC_UP	173	3	15632	36
0.007276	-4.92	GSE13411_NAIVE_VS_MEMORY_BCELL_DN	MSigDB lists	GSE13411_NAIVE_VS_MEMORY_BCELL_DN	173	3	15632	36
0.007276	-4.92	GSE22611_NOD2_VS_CTRL_TRANSDUCED_HEK293T_CELL_DN	MSigDB lists	GSE22611_NOD2_VS_CTRL_TRANSDUCED_HEK293T_CELL_DN	173	3	15632	36
0.007276	-4.92	GSE26669_CTRL_VS_COSTIM_BLOCK_MLR_CD4_TCELL_DN	MSigDB lists	GSE26669_CTRL_VS_COSTIM_BLOCK_MLR_CD4_TCELL_DN	173	3	15632	36
0.007332	-4.92	GO_LOCOMOTION	MSigDB lists	GO_LOCOMOTION	1009	7	15632	36
0.007345	-4.91	LEE_LIVER_CANCER_MYC_E2F1_UP	MSigDB lists	LEE_LIVER_CANCER_MYC_E2F1_UP	56	2	15632	36
0.007345	-4.91	ASTIER_INTEGRIN_SIGNALING	MSigDB lists	ASTIER_INTEGRIN_SIGNALING	56	2	15632	36
0.007353	-4.91	ion binding	molecular function	GO:0043167	5422	18	20217	39
0.007384	-4.91	blood circulation	biological process	GO:0008015	402	4	20694	40
0.007392	-4.91	GSE3982_EOSINOPHIL_VS_TH2_UP	MSigDB lists	GSE3982_EOSINOPHIL_VS_TH2_UP	174	3	15632	36
0.007443	-4.9	positive regulation of signal transduction	biological process	GO:0009967	1511	8	20694	40
0.007509	-4.89	GSE3982_MEMORY_CD4_TCELL_VS_BCELL_DN	MSigDB lists	GSE3982_MEMORY_CD4_TCELL_VS_BCELL_DN	175	3	15632	36
0.007509	-4.89	GSE13484_UNSTIM_VS_3H_YF17D_VACCINE_STIM_PBMC_UP	MSigDB lists	GSE13484_UNSTIM_VS_3H_YF17D_VACCINE_STIM_PBMC_UP	175	3	15632	36
0.007509	-4.89	GSE25123_ROSIGLITAZONE_VS_IL4_AND_ROSIGLITAZONE_STIM_PPARG_KO_MACROPHAGE_DAY10_DN	MSigDB lists	GSE25123_ROSIGLITAZONE_VS_IL4_AND_ROSIGLITAZONE_STIM_PPARG_KO_MACROPHAGE_DAY10_DN	175	3	15632	36
0.007509	-4.89	GSE24210_IL35_TREATED_VS_RESTING_TREG_UP	MSigDB lists	GSE24210_IL35_TREATED_VS_RESTING_TREG_UP	175	3	15632	36
0.007509	-4.89	GSE21774_CD62L_POS_CD56_BRIGHT_VS_CD62L_NEG_CD56_DIM_NK_CELL_DN	MSigDB lists	GSE21774_CD62L_POS_CD56_BRIGHT_VS_CD62L_NEG_CD56_DIM_NK_CELL_DN	175	3	15632	36
0.007509	-4.89	GSE20151_CTRL_VS_FUSOBACT_NUCLEATUM_NEUTROPHIL_DN	MSigDB lists	GSE20151_CTRL_VS_FUSOBACT_NUCLEATUM_NEUTROPHIL_DN	175	3	15632	36
0.007509	-4.89	GSE22886_CD8_TCELL_VS_BCELL_NAIVE_UP	MSigDB lists	GSE22886_CD8_TCELL_VS_BCELL_NAIVE_UP	175	3	15632	36
0.007509	-4.89	GSE46606_DAY1_VS_DAY3_CD40L_IL2_IL5_STIMULATED_BCELL_DN	MSigDB lists	GSE46606_DAY1_VS_DAY3_CD40L_IL2_IL5_STIMULATED_BCELL_DN	175	3	15632	36
0.007513	-4.89	cell differentiation	biological process	GO:0030154	3711	14	20694	40
0.007522	-4.89	positive regulation of hemopoiesis	biological process	GO:1903708	208	3	20694	40
0.007548	-4.89	positive regulation of cell communication	biological process	GO:0010647	1846	9	20694	40
0.007601	-4.88	RAMASWAMY_METASTASIS_DN	MSigDB lists	RAMASWAMY_METASTASIS_DN	57	2	15632	36
0.007627	-4.88	GSE5589_WT_VS_IL10_KO_LPS_AND_IL10_STIM_MACROPHAGE_45MIN_UP	MSigDB lists	GSE5589_WT_VS_IL10_KO_LPS_AND_IL10_STIM_MACROPHAGE_45MIN_UP	176	3	15632	36
0.007627	-4.88	GSE20715_0H_VS_24H_OZONE_LUNG_UP	MSigDB lists	GSE20715_0H_VS_24H_OZONE_LUNG_UP	176	3	15632	36
0.007627	-4.88	GSE6875_WT_VS_FOXP3_KO_TREG_UP	MSigDB lists	GSE6875_WT_VS_FOXP3_KO_TREG_UP	176	3	15632	36
0.007627	-4.88	GSE8835_CD4_VS_CD8_TCELL_CLL_PATIENT_DN	MSigDB lists	GSE8835_CD4_VS_CD8_TCELL_CLL_PATIENT_DN	176	3	15632	36
0.007627	-4.88	GSE34156_NOD2_LIGAND_VS_TLR1_TLR2_LIGAND_6H_TREATED_MONOCYTE_DN	MSigDB lists	GSE34156_NOD2_LIGAND_VS_TLR1_TLR2_LIGAND_6H_TREATED_MONOCYTE_DN	176	3	15632	36
0.007627	-4.88	GSE411_WT_VS_SOCS3_KO_MACROPHAGE_IL6_STIM_100MIN_DN	MSigDB lists	GSE411_WT_VS_SOCS3_KO_MACROPHAGE_IL6_STIM_100MIN_DN	176	3	15632	36
0.007627	-4.88	GSE13229_MATURE_VS_INTMATURE_NKCELL_DN	MSigDB lists	GSE13229_MATURE_VS_INTMATURE_NKCELL_DN	176	3	15632	36
0.007627	-4.88	GSE20715_0H_VS_24H_OZONE_TLR4_KO_LUNG_UP	MSigDB lists	GSE20715_0H_VS_24H_OZONE_TLR4_KO_LUNG_UP	176	3	15632	36
0.007627	-4.88	GSE22886_TCELL_VS_BCELL_NAIVE_UP	MSigDB lists	GSE22886_TCELL_VS_BCELL_NAIVE_UP	176	3	15632	36
0.007627	-4.88	GSE3982_EOSINOPHIL_VS_MAST_CELL_UP	MSigDB lists	GSE3982_EOSINOPHIL_VS_MAST_CELL_UP	176	3	15632	36
0.007627	-4.88	GSE21670_UNTREATED_VS_TGFB_TREATED_CD4_TCELL_DN	MSigDB lists	GSE21670_UNTREATED_VS_TGFB_TREATED_CD4_TCELL_DN	176	3	15632	36
0.007627	-4.88	CYCLIN_D1_KE_.V1_UP	MSigDB lists	CYCLIN_D1_KE_.V1_UP	176	3	15632	36
0.007631	-4.88	MFS_1	pfam domains	PF07690	63	2	18711	39
0.007695	-4.87	very-low-density lipoprotein particle receptor binding	molecular function	GO:0070326	4	1	20217	39
0.007695	-4.87	[heparan sulfate]-glucosamine N-sulfotransferase activity	molecular function	GO:0015016	4	1	20217	39
0.00771	-4.87	serotonin secretion involved in inflammatory response	biological process	GO:0002442	4	1	20694	40
0.00771	-4.87	serotonin production involved in inflammatory response	biological process	GO:0002351	4	1	20694	40
0.00771	-4.87	triglyceride-rich lipoprotein particle clearance	biological process	GO:0071830	4	1	20694	40
0.00771	-4.87	negative regulation of amyloid fibril formation	biological process	GO:1905907	4	1	20694	40
0.00771	-4.87	platelet activating factor metabolic process	biological process	GO:0046469	4	1	20694	40
0.00771	-4.87	ascending aorta morphogenesis	biological process	GO:0035910	4	1	20694	40
0.00771	-4.87	protein localization to secretory granule	biological process	GO:0033366	4	1	20694	40
0.00771	-4.87	histamine metabolic process	biological process	GO:0001692	4	1	20694	40
0.00771	-4.87	chylomicron remnant clearance	biological process	GO:0034382	4	1	20694	40
0.00771	-4.87	negative regulation of dendritic cell differentiation	biological process	GO:2001199	4	1	20694	40
0.00771	-4.87	positive regulation of CD8-positive, alpha-beta T cell differentiation	biological process	GO:0043378	4	1	20694	40
0.00771	-4.87	negative regulation of B cell differentiation	biological process	GO:0045578	4	1	20694	40
0.007734	-4.86	positive regulation of signaling	biological process	GO:0023056	1853	9	20694	40
0.007746	-4.86	GSE45365_NK_CELL_VS_BCELL_MCMV_INFECTION_DN	MSigDB lists	GSE45365_NK_CELL_VS_BCELL_MCMV_INFECTION_DN	177	3	15632	36
0.007746	-4.86	GSE14308_TH1_VS_INDUCED_TREG_UP	MSigDB lists	GSE14308_TH1_VS_INDUCED_TREG_UP	177	3	15632	36
0.007765	-4.86	MFS	interpro domains	IPR011701	63	2	19984	42
0.007793	-4.85	cell cortex part	cellular component	GO:0044448	206	3	20747	41
0.007861	-4.85	GO_LEUKOCYTE_HOMEOSTASIS	MSigDB lists	GO_LEUKOCYTE_HOMEOSTASIS	58	2	15632	36
0.007861	-4.85	GO_REGULATION_OF_PROTEIN_ACETYLATION	MSigDB lists	GO_REGULATION_OF_PROTEIN_ACETYLATION	58	2	15632	36
0.007867	-4.85	GSE7219_WT_VS_NIK_NFKB2_KO_LPS_AND_ANTI_CD40_STIM_DC_DN	MSigDB lists	GSE7219_WT_VS_NIK_NFKB2_KO_LPS_AND_ANTI_CD40_STIM_DC_DN	178	3	15632	36
0.007867	-4.85	GSE10239_MEMORY_VS_KLRG1HIGH_EFF_CD8_TCELL_UP	MSigDB lists	GSE10239_MEMORY_VS_KLRG1HIGH_EFF_CD8_TCELL_UP	178	3	15632	36
0.007875	-4.84	positive regulation of lipid transport	biological process	GO:0032370	69	2	20694	40
0.007875	-4.84	negative regulation of epithelial cell migration	biological process	GO:0010633	69	2	20694	40
0.007882	-4.84	multivesicular body, internal vesicle	cellular component	GO:0097487	4	1	20747	41
0.007949	-4.83	MODULE_33	MSigDB lists	MODULE_33	346	4	15632	36
0.00796	-4.83	circulatory system development	biological process	GO:0072359	919	6	20694	40
0.007977	-4.83	positive regulation of nucleobase-containing compound metabolic process	biological process	GO:0045935	1862	9	20694	40
0.007988	-4.83	GSE5589_LPS_VS_LPS_AND_IL10_STIM_IL6_KO_MACROPHAGE_180MIN_UP	MSigDB lists	GSE5589_LPS_VS_LPS_AND_IL10_STIM_IL6_KO_MACROPHAGE_180MIN_UP	179	3	15632	36
0.007988	-4.83	GSE3039_CD4_TCELL_VS_B2_BCELL_UP	MSigDB lists	GSE3039_CD4_TCELL_VS_B2_BCELL_UP	179	3	15632	36
0.007988	-4.83	GSE37532_TREG_VS_TCONV_PPARG_KO_CD4_TCELL_FROM_VISCERAL_ADIPOSE_TISSUE_UP	MSigDB lists	GSE37532_TREG_VS_TCONV_PPARG_KO_CD4_TCELL_FROM_VISCERAL_ADIPOSE_TISSUE_UP	179	3	15632	36
0.007988	-4.83	GSE3982_MAC_VS_TH2_DN	MSigDB lists	GSE3982_MAC_VS_TH2_DN	179	3	15632	36
0.007988	-4.83	GSE6092_UNSTIM_VS_IFNG_STIM_ENDOTHELIAL_CELL_DN	MSigDB lists	GSE6092_UNSTIM_VS_IFNG_STIM_ENDOTHELIAL_CELL_DN	179	3	15632	36
0.007988	-4.83	GSE24634_TEFF_VS_TCONV_DAY7_IN_CULTURE_DN	MSigDB lists	GSE24634_TEFF_VS_TCONV_DAY7_IN_CULTURE_DN	179	3	15632	36
0.007988	-4.83	GSE17186_MEMORY_VS_NAIVE_BCELL_DN	MSigDB lists	GSE17186_MEMORY_VS_NAIVE_BCELL_DN	179	3	15632	36
0.007988	-4.83	GSE16697_CD4_TCELL_VS_TFH_CD4_TCELL_UP	MSigDB lists	GSE16697_CD4_TCELL_VS_TFH_CD4_TCELL_UP	179	3	15632	36
0.008081	-4.82	KRIGE_RESPONSE_TO_TOSEDOSTAT_6HR_DN	MSigDB lists	KRIGE_RESPONSE_TO_TOSEDOSTAT_6HR_DN	778	6	15632	36
0.008097	-4.82	transport	biological process	GO:0006810	3343	13	20694	40
0.008097	-4.82	artery morphogenesis	biological process	GO:0048844	70	2	20694	40
0.008111	-4.81	GO_MYELOID_CELL_DIFFERENTIATION	MSigDB lists	GO_MYELOID_CELL_DIFFERENTIATION	180	3	15632	36
0.008111	-4.81	GSE27786_LSK_VS_LIN_NEG_CELL_UP	MSigDB lists	GSE27786_LSK_VS_LIN_NEG_CELL_UP	180	3	15632	36
0.008111	-4.81	GSE5503_MLN_DC_VS_PLN_DC_ACTIVATED_ALLOGENIC_TCELL_UP	MSigDB lists	GSE5503_MLN_DC_VS_PLN_DC_ACTIVATED_ALLOGENIC_TCELL_UP	180	3	15632	36
0.008111	-4.81	GSE24142_EARLY_THYMIC_PROGENITOR_VS_DN2_THYMOCYTE_ADULT_UP	MSigDB lists	GSE24142_EARLY_THYMIC_PROGENITOR_VS_DN2_THYMOCYTE_ADULT_UP	180	3	15632	36
0.008111	-4.81	GSE15930_STIM_VS_STIM_AND_TRICHOSTATINA_72H_CD8_T_CELL_UP	MSigDB lists	GSE15930_STIM_VS_STIM_AND_TRICHOSTATINA_72H_CD8_T_CELL_UP	180	3	15632	36
0.008111	-4.81	GSE6674_ANTI_IGM_VS_ANTI_IGM_AND_CPG_STIM_BCELL_UP	MSigDB lists	GSE6674_ANTI_IGM_VS_ANTI_IGM_AND_CPG_STIM_BCELL_UP	180	3	15632	36
0.008125	-4.81	TONKS_TARGETS_OF_RUNX1_RUNX1T1_FUSION_GRANULOCYTE_UP	MSigDB lists	TONKS_TARGETS_OF_RUNX1_RUNX1T1_FUSION_GRANULOCYTE_UP	59	2	15632	36
0.008131	-4.81	central nervous system neuron differentiation	biological process	GO:0021953	214	3	20694	40
0.008229	-4.8	positive regulation of protein modification process	biological process	GO:0031401	1221	7	20694	40
0.008235	-4.8	GSE3039_CD4_TCELL_VS_ALPHAALPHA_CD8_TCELL_UP	MSigDB lists	GSE3039_CD4_TCELL_VS_ALPHAALPHA_CD8_TCELL_UP	181	3	15632	36
0.008235	-4.8	GSE17721_CTRL_VS_PAM3CSK4_24H_BMDC_UP	MSigDB lists	GSE17721_CTRL_VS_PAM3CSK4_24H_BMDC_UP	181	3	15632	36
0.008235	-4.8	GSE3982_EOSINOPHIL_VS_EFF_MEMORY_CD4_TCELL_UP	MSigDB lists	GSE3982_EOSINOPHIL_VS_EFF_MEMORY_CD4_TCELL_UP	181	3	15632	36
0.008235	-4.8	GSE27786_CD8_TCELL_VS_NEUTROPHIL_DN	MSigDB lists	GSE27786_CD8_TCELL_VS_NEUTROPHIL_DN	181	3	15632	36
0.008235	-4.8	GSE22432_CDC_VS_COMMON_DC_PROGENITOR_UP	MSigDB lists	GSE22432_CDC_VS_COMMON_DC_PROGENITOR_UP	181	3	15632	36
0.008312	-4.79	E1_DerP2_DerF2	pfam domains	PF02221	4	1	18711	39
0.008312	-4.79	ANTH	pfam domains	PF07651	4	1	18711	39
0.008312	-4.79	HSNSD	pfam domains	PF12062	4	1	18711	39
0.008312	-4.79	Apolipoprotein	pfam domains	PF01442	4	1	18711	39
0.008312	-4.79	Transferrin	pfam domains	PF00405	4	1	18711	39
0.008312	-4.79	I_LWEQ	pfam domains	PF01608	4	1	18711	39
0.00834	-4.79	regulation of cysteine-type endopeptidase activity involved in apoptotic process	biological process	GO:0043281	216	3	20694	40
0.008356	-4.78	regulation of biological process	biological process	GO:0050789	11457	30	20694	40
0.00836	-4.78	GSE26912_TUMORICIDAL_VS_CTRL_MACROPHAGE_DN	MSigDB lists	GSE26912_TUMORICIDAL_VS_CTRL_MACROPHAGE_DN	182	3	15632	36
0.00836	-4.78	GSE41867_DAY8_EFFECTOR_VS_DAY30_MEMORY_CD8_TCELL_LCMV_ARMSTRONG_DN	MSigDB lists	GSE41867_DAY8_EFFECTOR_VS_DAY30_MEMORY_CD8_TCELL_LCMV_ARMSTRONG_DN	182	3	15632	36
0.00836	-4.78	GSE6259_33D1_POS_VS_DEC205_POS_SPLENIC_DC_DN	MSigDB lists	GSE6259_33D1_POS_VS_DEC205_POS_SPLENIC_DC_DN	182	3	15632	36
0.00836	-4.78	GSE23505_IL6_IL1_VS_IL6_IL1_IL23_TREATED_CD4_TCELL_DN	MSigDB lists	GSE23505_IL6_IL1_VS_IL6_IL1_IL23_TREATED_CD4_TCELL_DN	182	3	15632	36
0.00836	-4.78	GSE22886_DC_VS_MONOCYTE_DN	MSigDB lists	GSE22886_DC_VS_MONOCYTE_DN	182	3	15632	36
0.00836	-4.78	GSE15930_STIM_VS_STIM_AND_IFNAB_24H_CD8_T_CELL_UP	MSigDB lists	GSE15930_STIM_VS_STIM_AND_IFNAB_24H_CD8_T_CELL_UP	182	3	15632	36
0.00836	-4.78	GSE7460_FOXP3_MUT_VS_HET_ACT_TCONV_DN	MSigDB lists	GSE7460_FOXP3_MUT_VS_HET_ACT_TCONV_DN	182	3	15632	36
0.00836	-4.78	GSE24634_IL4_VS_CTRL_TREATED_NAIVE_CD4_TCELL_DAY3_UP	MSigDB lists	GSE24634_IL4_VS_CTRL_TREATED_NAIVE_CD4_TCELL_DAY3_UP	182	3	15632	36
0.00836	-4.78	GSE43863_DAY6_EFF_VS_DAY150_MEM_LY6C_INT_CXCR5POS_CD4_TCELL_DN	MSigDB lists	GSE43863_DAY6_EFF_VS_DAY150_MEM_LY6C_INT_CXCR5POS_CD4_TCELL_DN	182	3	15632	36
0.00836	-4.78	GSE43863_NAIVE_VS_MEMORY_TFH_CD4_TCELL_D150_LCMV_UP	MSigDB lists	GSE43863_NAIVE_VS_MEMORY_TFH_CD4_TCELL_D150_LCMV_UP	182	3	15632	36
0.008381	-4.78	Transferrin-like_dom	interpro domains	IPR001156	4	1	19984	42
0.008381	-4.78	Transferrin	interpro domains	IPR016357	4	1	19984	42
0.008381	-4.78	ApoA_E	interpro domains	IPR000074	4	1	19984	42
0.008381	-4.78	Calponin/LIMCH1	interpro domains	IPR001997	4	1	19984	42
0.008381	-4.78	ILWEQ_dom	interpro domains	IPR002558	4	1	19984	42
0.008381	-4.78	ANTH_dom	interpro domains	IPR011417	4	1	19984	42
0.008381	-4.78	I/LWEQ_dom_sf	interpro domains	IPR035964	4	1	19984	42
0.008381	-4.78	ML_dom	interpro domains	IPR003172	4	1	19984	42
0.008381	-4.78	Transferrin_Fe_BS	interpro domains	IPR018195	4	1	19984	42
0.008381	-4.78	Heparan_SO4_deacetylase	interpro domains	IPR021930	4	1	19984	42
0.008381	-4.78	C/EBP_chordates	interpro domains	IPR016468	4	1	19984	42
0.00846	-4.77	tube development	biological process	GO:0035295	931	6	20694	40
0.008463	-4.77	Nup107 (nucleoporin 107)	protein interactions	103468	3	1	7778	22
0.008463	-4.77	Kdm5d (lysine (K)-specific demethylase 5D)	protein interactions	20592	3	1	7778	22
0.008463	-4.77	Plrg1 (pleiotropic regulator 1)	protein interactions	53317	3	1	7778	22
0.008463	-4.77	Aebp1 (AE binding protein 1)	protein interactions	11568	3	1	7778	22
0.008463	-4.77	Ddx54 (DEAD (Asp-Glu-Ala-Asp) box polypeptide 54)	protein interactions	71990	3	1	7778	22
0.008463	-4.77	Pcgf5 (polycomb group ring finger 5)	protein interactions	76073	3	1	7778	22
0.008463	-4.77	Ddit3 (DNA-damage inducible transcript 3)	protein interactions	13198	3	1	7778	22
0.008463	-4.77	Ncoa5 (nuclear receptor coactivator 5)	protein interactions	228869	3	1	7778	22
0.008463	-4.77	Gzmb (granzyme B)	protein interactions	14939	3	1	7778	22
0.008463	-4.77	Gtf2h2 (general transcription factor II H, polypeptide 2)	protein interactions	23894	3	1	7778	22
0.008463	-4.77	Noc2l (NOC2 like nucleolar associated transcriptional repressor)	protein interactions	57741	3	1	7778	22
0.008463	-4.77	Kat6a (K(lysine) acetyltransferase 6A)	protein interactions	244349	3	1	7778	22
0.008463	-4.77	Ints13 (integrator complex subunit 13)	protein interactions	71177	3	1	7778	22
0.008463	-4.77	Mogs (mannosyl-oligosaccharide glucosidase)	protein interactions	57377	3	1	7778	22
0.008463	-4.77	Med23 (mediator complex subunit 23)	protein interactions	70208	3	1	7778	22
0.008463	-4.77	Ddx47 (DEAD (Asp-Glu-Ala-Asp) box polypeptide 47)	protein interactions	67755	3	1	7778	22
0.008463	-4.77	Bub3 (BUB3 mitotic checkpoint protein)	protein interactions	12237	3	1	7778	22
0.008463	-4.77	Gcfc2 (GC-rich sequence DNA binding factor 2)	protein interactions	330361	3	1	7778	22
0.008463	-4.77	Mcm7 (minichromosome maintenance complex component 7)	protein interactions	17220	3	1	7778	22
0.008463	-4.77	Pycr2 (pyrroline-5-carboxylate reductase family, member 2)	protein interactions	69051	3	1	7778	22
0.008463	-4.77	Srsf5 (serine/arginine-rich splicing factor 5)	protein interactions	20384	3	1	7778	22
0.008463	-4.77	Cd4 (CD4 antigen)	protein interactions	12504	3	1	7778	22
0.008463	-4.77	Asb12 (ankyrin repeat and SOCS box-containing 12)	protein interactions	70392	3	1	7778	22
0.008463	-4.77	Smarcd2 (SWI/SNF related, matrix associated, actin dependent regulator of chromatin, subfamily d, member 2)	protein interactions	83796	3	1	7778	22
0.008463	-4.77	Stag1 (stromal antigen 1)	protein interactions	20842	3	1	7778	22
0.008477	-4.77	signaling	biological process	GO:0023052	5023	17	20694	40
0.008486	-4.77	GSE15930_STIM_VS_STIM_AND_IFNAB_48H_CD8_T_CELL_UP	MSigDB lists	GSE15930_STIM_VS_STIM_AND_IFNAB_48H_CD8_T_CELL_UP	183	3	15632	36
0.008486	-4.77	GSE360_L_DONOVANI_VS_B_MALAYI_LOW_DOSE_MAC_UP	MSigDB lists	GSE360_L_DONOVANI_VS_B_MALAYI_LOW_DOSE_MAC_UP	183	3	15632	36
0.008486	-4.77	GSE17721_POLYIC_VS_GARDIQUIMOD_1H_BMDC_UP	MSigDB lists	GSE17721_POLYIC_VS_GARDIQUIMOD_1H_BMDC_UP	183	3	15632	36
0.008486	-4.77	GSE21546_WT_VS_ELK1_KO_DP_THYMOCYTES_UP	MSigDB lists	GSE21546_WT_VS_ELK1_KO_DP_THYMOCYTES_UP	183	3	15632	36
0.008486	-4.77	GSE11961_MEMORY_BCELL_DAY7_VS_MEMORY_BCELL_DAY40_DN	MSigDB lists	GSE11961_MEMORY_BCELL_DAY7_VS_MEMORY_BCELL_DAY40_DN	183	3	15632	36
0.008486	-4.77	GSE29618_PDC_VS_MDC_DN	MSigDB lists	GSE29618_PDC_VS_MDC_DN	183	3	15632	36
0.008486	-4.77	GSE369_PRE_VS_POST_IL6_INJECTION_IFNG_KO_LIVER_UP	MSigDB lists	GSE369_PRE_VS_POST_IL6_INJECTION_IFNG_KO_LIVER_UP	183	3	15632	36
0.008486	-4.77	GSE5503_LIVER_DC_VS_MLN_DC_ACTIVATED_ALLOGENIC_TCELL_DN	MSigDB lists	GSE5503_LIVER_DC_VS_MLN_DC_ACTIVATED_ALLOGENIC_TCELL_DN	183	3	15632	36
0.008486	-4.77	GSE24142_EARLY_THYMIC_PROGENITOR_VS_DN2_THYMOCYTE_FETAL_UP	MSigDB lists	GSE24142_EARLY_THYMIC_PROGENITOR_VS_DN2_THYMOCYTE_FETAL_UP	183	3	15632	36
0.008486	-4.77	GSE24634_IL4_VS_CTRL_TREATED_NAIVE_CD4_TCELL_DAY5_UP	MSigDB lists	GSE24634_IL4_VS_CTRL_TREATED_NAIVE_CD4_TCELL_DAY5_UP	183	3	15632	36
0.008486	-4.77	GSE17721_LPS_VS_POLYIC_0.5H_BMDC_UP	MSigDB lists	GSE17721_LPS_VS_POLYIC_0.5H_BMDC_UP	183	3	15632	36
0.008546	-4.76	regulation of cell motility	biological process	GO:2000145	933	6	20694	40
0.008549	-4.76	protein homodimerization activity	molecular function	GO:0042803	936	6	20217	39
0.008613	-4.75	GSE40666_NAIVE_VS_EFFECTOR_CD8_TCELL_WITH_IFNA_STIM_90MIN_UP	MSigDB lists	GSE40666_NAIVE_VS_EFFECTOR_CD8_TCELL_WITH_IFNA_STIM_90MIN_UP	184	3	15632	36
0.008613	-4.75	GSE22886_NAIVE_CD4_TCELL_VS_DC_DN	MSigDB lists	GSE22886_NAIVE_CD4_TCELL_VS_DC_DN	184	3	15632	36
0.008613	-4.75	GSE37301_LYMPHOID_PRIMED_MPP_VS_COMMON_LYMPHOID_PROGENITOR_DN	MSigDB lists	GSE37301_LYMPHOID_PRIMED_MPP_VS_COMMON_LYMPHOID_PROGENITOR_DN	184	3	15632	36
0.008613	-4.75	GSE15733_BM_VS_SPLEEN_MEMORY_CD4_TCELL_UP	MSigDB lists	GSE15733_BM_VS_SPLEEN_MEMORY_CD4_TCELL_UP	184	3	15632	36
0.008613	-4.75	GSE34006_UNTREATED_VS_A2AR_AGONIST_TREATED_TREG_DN	MSigDB lists	GSE34006_UNTREATED_VS_A2AR_AGONIST_TREATED_TREG_DN	184	3	15632	36
0.008613	-4.75	GSE29618_BCELL_VS_MDC_DAY7_FLU_VACCINE_DN	MSigDB lists	GSE29618_BCELL_VS_MDC_DAY7_FLU_VACCINE_DN	184	3	15632	36
0.008613	-4.75	GSE360_L_MAJOR_VS_B_MALAYI_HIGH_DOSE_MAC_DN	MSigDB lists	GSE360_L_MAJOR_VS_B_MALAYI_HIGH_DOSE_MAC_DN	184	3	15632	36
0.008613	-4.75	GSE2405_S_AUREUS_VS_A_PHAGOCYTOPHILUM_NEUTROPHIL_UP	MSigDB lists	GSE2405_S_AUREUS_VS_A_PHAGOCYTOPHILUM_NEUTROPHIL_UP	184	3	15632	36
0.008613	-4.75	GSE21670_STAT3_KO_VS_WT_CD4_TCELL_IL6_TREATED_DN	MSigDB lists	GSE21670_STAT3_KO_VS_WT_CD4_TCELL_IL6_TREATED_DN	184	3	15632	36
0.008613	-4.75	GSE16385_ROSIGLITAZONE_IFNG_TNF_VS_IL4_STIM_MACROPHAGE_DN	MSigDB lists	GSE16385_ROSIGLITAZONE_IFNG_TNF_VS_IL4_STIM_MACROPHAGE_DN	184	3	15632	36
0.008613	-4.75	GSE11961_FOLLICULAR_BCELL_VS_GERMINAL_CENTER_BCELL_DAY40_UP	MSigDB lists	GSE11961_FOLLICULAR_BCELL_VS_GERMINAL_CENTER_BCELL_DAY40_UP	184	3	15632	36
0.008658	-4.75	mouse chr6 F2|6 59.32 cM	chromosome location	mouse chr6 F2|6 59.32 cM	5	1	24173	42
0.008658	-4.75	mouse chr2 F1|2 61.76 cM	chromosome location	mouse chr2 F1|2 61.76 cM	5	1	24173	42
0.008658	-4.75	mouse chr7 A3|7 9.94 cM	chromosome location	mouse chr7 A3|7 9.94 cM	5	1	24173	42
0.008658	-4.75	regulation of metal ion transport	biological process	GO:0010959	421	4	20694	40
0.008665	-4.75	HESS_TARGETS_OF_HOXA9_AND_MEIS1_UP	MSigDB lists	HESS_TARGETS_OF_HOXA9_AND_MEIS1_UP	61	2	15632	36
0.008665	-4.75	GNF2_CEBPA	MSigDB lists	GNF2_CEBPA	61	2	15632	36
0.008685	-4.75	GO_ACTIN_BINDING	MSigDB lists	GO_ACTIN_BINDING	355	4	15632	36
0.008741	-4.74	GSE20727_DNFB_ALLERGEN_VS_ROS_INH_AND_DNFB_ALLERGEN_TREATED_DC_DN	MSigDB lists	GSE20727_DNFB_ALLERGEN_VS_ROS_INH_AND_DNFB_ALLERGEN_TREATED_DC_DN	185	3	15632	36
0.008741	-4.74	GSE22886_NAIVE_CD8_TCELL_VS_DC_DN	MSigDB lists	GSE22886_NAIVE_CD8_TCELL_VS_DC_DN	185	3	15632	36
0.008741	-4.74	GSE22886_DAY0_VS_DAY1_MONOCYTE_IN_CULTURE_DN	MSigDB lists	GSE22886_DAY0_VS_DAY1_MONOCYTE_IN_CULTURE_DN	185	3	15632	36
0.008741	-4.74	GSE360_L_DONOVANI_VS_B_MALAYI_HIGH_DOSE_MAC_DN	MSigDB lists	GSE360_L_DONOVANI_VS_B_MALAYI_HIGH_DOSE_MAC_DN	185	3	15632	36
0.008741	-4.74	GSE17301_CTRL_VS_48H_ACD3_ACD28_IFNA5_STIM_CD8_TCELL_UP	MSigDB lists	GSE17301_CTRL_VS_48H_ACD3_ACD28_IFNA5_STIM_CD8_TCELL_UP	185	3	15632	36
0.008741	-4.74	GSE43863_DAY6_EFF_VS_DAY150_MEM_TH1_CD4_TCELL_UP	MSigDB lists	GSE43863_DAY6_EFF_VS_DAY150_MEM_TH1_CD4_TCELL_UP	185	3	15632	36
0.008741	-4.74	GSE19401_PAM2CSK4_VS_RETINOIC_ACID_AND_PAM2CSK4_STIM_FOLLICULAR_DC_DN	MSigDB lists	GSE19401_PAM2CSK4_VS_RETINOIC_ACID_AND_PAM2CSK4_STIM_FOLLICULAR_DC_DN	185	3	15632	36
0.008741	-4.74	GSE12392_CD8A_POS_VS_NEG_SPLEEN_DC_DN	MSigDB lists	GSE12392_CD8A_POS_VS_NEG_SPLEEN_DC_DN	185	3	15632	36
0.008766	-4.74	apical part of cell	cellular component	GO:0045177	413	4	20747	41
0.008789	-4.73	actin binding	molecular function	GO:0003779	424	4	20217	39
0.008871	-4.73	GSE3039_ALPHAALPHA_CD8_TCELL_VS_B2_BCELL_UP	MSigDB lists	GSE3039_ALPHAALPHA_CD8_TCELL_VS_B2_BCELL_UP	186	3	15632	36
0.008871	-4.73	PICCALUGA_ANGIOIMMUNOBLASTIC_LYMPHOMA_UP	MSigDB lists	PICCALUGA_ANGIOIMMUNOBLASTIC_LYMPHOMA_UP	186	3	15632	36
0.008871	-4.73	PLASARI_TGFB1_TARGETS_10HR_UP	MSigDB lists	PLASARI_TGFB1_TARGETS_10HR_UP	186	3	15632	36
0.008871	-4.73	GSE43955_TH0_VS_TGFB_IL6_TH17_ACT_CD4_TCELL_1H_DN	MSigDB lists	GSE43955_TH0_VS_TGFB_IL6_TH17_ACT_CD4_TCELL_1H_DN	186	3	15632	36
0.008871	-4.73	GSE22886_NAIVE_BCELL_VS_DC_DN	MSigDB lists	GSE22886_NAIVE_BCELL_VS_DC_DN	186	3	15632	36
0.008871	-4.73	GO_DEVELOPMENTAL_MATURATION	MSigDB lists	GO_DEVELOPMENTAL_MATURATION	186	3	15632	36
0.008941	-4.72	ROSS_AML_OF_FAB_M7_TYPE	MSigDB lists	ROSS_AML_OF_FAB_M7_TYPE	62	2	15632	36
0.008941	-4.72	DIRMEIER_LMP1_RESPONSE_EARLY	MSigDB lists	DIRMEIER_LMP1_RESPONSE_EARLY	62	2	15632	36
0.009001	-4.71	GSE15930_STIM_VS_STIM_AND_IL12_48H_CD8_T_CELL_UP	MSigDB lists	GSE15930_STIM_VS_STIM_AND_IL12_48H_CD8_T_CELL_UP	187	3	15632	36
0.009001	-4.71	GSE15735_2H_VS_12H_HDAC_INHIBITOR_TREATED_CD4_TCELL_DN	MSigDB lists	GSE15735_2H_VS_12H_HDAC_INHIBITOR_TREATED_CD4_TCELL_DN	187	3	15632	36
0.009001	-4.71	GSE8835_HEALTHY_VS_CLL_CD4_TCELL_UP	MSigDB lists	GSE8835_HEALTHY_VS_CLL_CD4_TCELL_UP	187	3	15632	36
0.009001	-4.71	GSE18893_CTRL_VS_TNF_TREATED_TCONV_24H_DN	MSigDB lists	GSE18893_CTRL_VS_TNF_TREATED_TCONV_24H_DN	187	3	15632	36
0.009133	-4.7	GSE360_DC_VS_MAC_M_TUBERCULOSIS_DN	MSigDB lists	GSE360_DC_VS_MAC_M_TUBERCULOSIS_DN	188	3	15632	36
0.009133	-4.7	GSE12392_WT_VS_IFNB_KO_CD8A_NEG_SPLEEN_DC_DN	MSigDB lists	GSE12392_WT_VS_IFNB_KO_CD8A_NEG_SPLEEN_DC_DN	188	3	15632	36
0.009133	-4.7	GSE5463_CTRL_VS_DEXAMETHASONE_TREATED_THYMOCYTE_UP	MSigDB lists	GSE5463_CTRL_VS_DEXAMETHASONE_TREATED_THYMOCYTE_UP	188	3	15632	36
0.009133	-4.7	GSE2405_0H_VS_12H_A_PHAGOCYTOPHILUM_STIM_NEUTROPHIL_UP	MSigDB lists	GSE2405_0H_VS_12H_A_PHAGOCYTOPHILUM_STIM_NEUTROPHIL_UP	188	3	15632	36
0.009199	-4.69	RUTELLA_RESPONSE_TO_HGF_VS_CSF2RB_AND_IL4_UP	MSigDB lists	RUTELLA_RESPONSE_TO_HGF_VS_CSF2RB_AND_IL4_UP	361	4	15632	36
0.009221	-4.69	PID_AR_TF_PATHWAY	MSigDB lists	PID_AR_TF_PATHWAY	63	2	15632	36
0.009221	-4.69	KYNG_DNA_DAMAGE_BY_UV	MSigDB lists	KYNG_DNA_DAMAGE_BY_UV	63	2	15632	36
0.009221	-4.69	GO_RNA_POLYMERASE_II_DISTAL_ENHANCER_SEQUENCE_SPECIFIC_DNA_BINDING	MSigDB lists	GO_RNA_POLYMERASE_II_DISTAL_ENHANCER_SEQUENCE_SPECIFIC_DNA_BINDING	63	2	15632	36
0.009221	-4.69	MIKKELSEN_MEF_LCP_WITH_H3K27ME3	MSigDB lists	MIKKELSEN_MEF_LCP_WITH_H3K27ME3	63	2	15632	36
0.009221	-4.69	GO_OLIGOSACCHARIDE_METABOLIC_PROCESS	MSigDB lists	GO_OLIGOSACCHARIDE_METABOLIC_PROCESS	63	2	15632	36
0.009221	-4.69	GO_COATED_PIT	MSigDB lists	GO_COATED_PIT	63	2	15632	36
0.009265	-4.68	GSE2770_UNTREATED_VS_IL4_TREATED_ACT_CD4_TCELL_6H_DN	MSigDB lists	GSE2770_UNTREATED_VS_IL4_TREATED_ACT_CD4_TCELL_6H_DN	189	3	15632	36
0.009265	-4.68	GSE1925_CTRL_VS_3H_IFNG_STIM_MACROPHAGE_UP	MSigDB lists	GSE1925_CTRL_VS_3H_IFNG_STIM_MACROPHAGE_UP	189	3	15632	36
0.009265	-4.68	GSE39820_TGFBETA1_VS_TGFBETA3_IN_IL6_IL23A_TREATED_CD4_TCELL_DN	MSigDB lists	GSE39820_TGFBETA1_VS_TGFBETA3_IN_IL6_IL23A_TREATED_CD4_TCELL_DN	189	3	15632	36
0.009265	-4.68	GSE23502_BM_VS_COLON_TUMOR_MYELOID_DERIVED_SUPPRESSOR_CELL_UP	MSigDB lists	GSE23502_BM_VS_COLON_TUMOR_MYELOID_DERIVED_SUPPRESSOR_CELL_UP	189	3	15632	36
0.009265	-4.68	GSE18893_TCONV_VS_TREG_24H_CULTURE_DN	MSigDB lists	GSE18893_TCONV_VS_TREG_24H_CULTURE_DN	189	3	15632	36
0.009265	-4.68	GSE14350_IL2RB_KO_VS_WT_TREG_DN	MSigDB lists	GSE14350_IL2RB_KO_VS_WT_TREG_DN	189	3	15632	36
0.009265	-4.68	GSE23502_WT_VS_HDC_KO_MYELOID_DERIVED_SUPPRESSOR_CELL_BM_DN	MSigDB lists	GSE23502_WT_VS_HDC_KO_MYELOID_DERIVED_SUPPRESSOR_CELL_BM_DN	189	3	15632	36
0.009265	-4.68	GSE5589_UNSTIM_VS_45MIN_LPS_AND_IL6_STIM_MACROPHAGE_UP	MSigDB lists	GSE5589_UNSTIM_VS_45MIN_LPS_AND_IL6_STIM_MACROPHAGE_UP	189	3	15632	36
0.009265	-4.68	GSE17721_ALL_VS_24H_PAM3CSK4_BMDC_UP	MSigDB lists	GSE17721_ALL_VS_24H_PAM3CSK4_BMDC_UP	189	3	15632	36
0.009307	-4.68	TRANSFERRIN_LIKE_1	prosite domains	PS00205	4	1	13278	31
0.009307	-4.68	I_LWEQ	prosite domains	PS50945	4	1	13278	31
0.009307	-4.68	TRANSFERRIN_LIKE_4	prosite domains	PS51408	4	1	13278	31
0.009307	-4.68	TRANSFERRIN_LIKE_3	prosite domains	PS00207	4	1	13278	31
0.00932	-4.68	regulation of epithelial cell migration	biological process	GO:0010632	225	3	20694	40
0.00935	-4.67	LIM	pfam domains	PF00412	70	2	18711	39
0.009399	-4.67	GSE16450_IMMATURE_VS_MATURE_NEURON_CELL_LINE_12H_IFNA_STIM_UP	MSigDB lists	GSE16450_IMMATURE_VS_MATURE_NEURON_CELL_LINE_12H_IFNA_STIM_UP	190	3	15632	36
0.009399	-4.67	GSE3039_NKT_CELL_VS_B2_BCELL_UP	MSigDB lists	GSE3039_NKT_CELL_VS_B2_BCELL_UP	190	3	15632	36
0.009399	-4.67	GSE29164_UNTREATED_VS_CD8_TCELL_TREATED_MELANOMA_DAY7_UP	MSigDB lists	GSE29164_UNTREATED_VS_CD8_TCELL_TREATED_MELANOMA_DAY7_UP	190	3	15632	36
0.009399	-4.67	GSE3982_NEUTROPHIL_VS_CENT_MEMORY_CD4_TCELL_UP	MSigDB lists	GSE3982_NEUTROPHIL_VS_CENT_MEMORY_CD4_TCELL_UP	190	3	15632	36
0.009458	-4.66	gland development	biological process	GO:0048732	432	4	20694	40
0.009464	-4.66	MODULE_46	MSigDB lists	MODULE_46	364	4	15632	36
0.009472	-4.66	GO_LIPID_METABOLIC_PROCESS	MSigDB lists	GO_LIPID_METABOLIC_PROCESS	1059	7	15632	36
0.009486	-4.66	proteoglycan metabolic process	biological process	GO:0006029	76	2	20694	40
0.009486	-4.66	glycosaminoglycan metabolic process	biological process	GO:0030203	76	2	20694	40
0.009486	-4.66	regulation of vasoconstriction	biological process	GO:0019229	76	2	20694	40
0.009505	-4.66	LEE_LIVER_CANCER_E2F1_UP	MSigDB lists	LEE_LIVER_CANCER_E2F1_UP	64	2	15632	36
0.009534	-4.65	GSE28737_WT_VS_BCL6_KO_FOLLICULAR_BCELL_DN	MSigDB lists	GSE28737_WT_VS_BCL6_KO_FOLLICULAR_BCELL_DN	191	3	15632	36
0.009534	-4.65	GSE9878_CTRL_VS_EBF_TRANSDUCED_PAX5_KO_PRO_BCELL_UP	MSigDB lists	GSE9878_CTRL_VS_EBF_TRANSDUCED_PAX5_KO_PRO_BCELL_UP	191	3	15632	36
0.009588	-4.65	TRANSFERRIN	prints domains	PR00422	4	1	5821	14
0.009588	-4.65	CALPONIN	prints domains	PR00889	4	1	5821	14
0.009603	-4.65	-	gene3d domains	3.20.110.10	5	1	8819	17
0.009603	-4.65	-	gene3d domains	3.40.50.11660	5	1	8819	17
0.009603	-4.65	-	gene3d domains	1.20.1270.50	5	1	8819	17
0.009609	-4.65	alpha-(1->3)-fucosyltransferase activity	molecular function	GO:0046920	5	1	20217	39
0.009609	-4.65	heparan sulfate N-acetylglucosaminyltransferase activity	molecular function	GO:0042328	5	1	20217	39
0.009609	-4.65	phosphatidylcholine-sterol O-acyltransferase activator activity	molecular function	GO:0060228	5	1	20217	39
0.009628	-4.64	CD4-positive, CD25-positive, alpha-beta regulatory T cell differentiation	biological process	GO:0002361	5	1	20694	40
0.009628	-4.64	negative regulation of cholesterol metabolic process	biological process	GO:0090206	5	1	20694	40
0.009628	-4.64	histidine catabolic process	biological process	GO:0006548	5	1	20694	40
0.009628	-4.64	regulation of forebrain neuron differentiation	biological process	GO:2000977	5	1	20694	40
0.009628	-4.64	positive regulation of amyloid-beta clearance	biological process	GO:1900223	5	1	20694	40
0.009628	-4.64	positive regulation of interleukin-12 secretion	biological process	GO:2001184	5	1	20694	40
0.009628	-4.64	atrial septum primum morphogenesis	biological process	GO:0003289	5	1	20694	40
0.009628	-4.64	regulation of low-density lipoprotein particle receptor catabolic process	biological process	GO:0032803	5	1	20694	40
0.009628	-4.64	positive regulation of female gonad development	biological process	GO:2000196	5	1	20694	40
0.009628	-4.64	positive regulation of platelet-derived growth factor receptor signaling pathway	biological process	GO:0010641	5	1	20694	40
0.009628	-4.64	negative regulation of sterol biosynthetic process	biological process	GO:0106119	5	1	20694	40
0.009628	-4.64	AMPA glutamate receptor clustering	biological process	GO:0097113	5	1	20694	40
0.009628	-4.64	positive regulation of dendritic spine maintenance	biological process	GO:1902952	5	1	20694	40
0.009628	-4.64	negative regulation of cholesterol biosynthetic process	biological process	GO:0045541	5	1	20694	40
0.009628	-4.64	positive regulation of clathrin-dependent endocytosis	biological process	GO:2000370	5	1	20694	40
0.009628	-4.64	ascending aorta development	biological process	GO:0035905	5	1	20694	40
0.00966	-4.64	negative regulation of cellular process	biological process	GO:0048523	4654	16	20694	40
0.009661	-4.64	actin filament organization	biological process	GO:0007015	228	3	20694	40
0.009671	-4.64	GO_REGULATION_OF_ENDOCYTOSIS	MSigDB lists	GO_REGULATION_OF_ENDOCYTOSIS	192	3	15632	36
0.009717	-4.63	cytoskeletal protein binding	molecular function	GO:0008092	962	6	20217	39
0.009728	-4.63	activation of cysteine-type endopeptidase activity involved in apoptotic process	biological process	GO:0006919	77	2	20694	40
0.009792	-4.63	GO_SOMATIC_STEM_CELL_POPULATION_MAINTENANCE	MSigDB lists	GO_SOMATIC_STEM_CELL_POPULATION_MAINTENANCE	65	2	15632	36
0.009792	-4.63	PID_HIF1_TFPATHWAY	MSigDB lists	PID_HIF1_TFPATHWAY	65	2	15632	36
0.009792	-4.63	GO_REGULATION_OF_VASOCONSTRICTION	MSigDB lists	GO_REGULATION_OF_VASOCONSTRICTION	65	2	15632	36
0.009792	-4.63	CHICAS_RB1_TARGETS_LOW_SERUM	MSigDB lists	CHICAS_RB1_TARGETS_LOW_SERUM	65	2	15632	36
0.009808	-4.62	GSE17721_LPS_VS_PAM3CSK4_1H_BMDC_DN	MSigDB lists	GSE17721_LPS_VS_PAM3CSK4_1H_BMDC_DN	193	3	15632	36
0.009808	-4.62	GSE21546_SAP1A_KO_VS_SAP1A_KO_AND_ELK1_KO_ANTI_CD3_STIM_DP_THYMOCYTES_DN	MSigDB lists	GSE21546_SAP1A_KO_VS_SAP1A_KO_AND_ELK1_KO_ANTI_CD3_STIM_DP_THYMOCYTES_DN	193	3	15632	36
0.009843	-4.62	intermediate-density lipoprotein particle	cellular component	GO:0034363	5	1	20747	41
0.009843	-4.62	dense body	cellular component	GO:0097433	5	1	20747	41
0.00991	-4.61	cell surface	cellular component	GO:0009986	941	6	20747	41
0.009946	-4.61	GSE17721_CTRL_VS_CPG_8H_BMDC_DN	MSigDB lists	GSE17721_CTRL_VS_CPG_8H_BMDC_DN	194	3	15632	36
0.009946	-4.61	GSE23568_ID3_KO_VS_WT_CD8_TCELL_DN	MSigDB lists	GSE23568_ID3_KO_VS_WT_CD8_TCELL_DN	194	3	15632	36
0.009971	-4.61	neuron fate commitment	biological process	GO:0048663	78	2	20694	40
0.009998	-4.61	ILWEQ	smart domains	SM00307	4	1	9567	24
0.009998	-4.61	TR_FER	smart domains	SM00094	4	1	9567	24
0.009998	-4.61	ML	smart domains	SM00737	4	1	9567	24
0.01001	-4.6	RUTELLA_RESPONSE_TO_HGF_UP	MSigDB lists	RUTELLA_RESPONSE_TO_HGF_UP	370	4	15632	36
0.01008	-4.6	TENEDINI_MEGAKARYOCYTE_MARKERS	MSigDB lists	TENEDINI_MEGAKARYOCYTE_MARKERS	66	2	15632	36
0.01008	-4.6	PID_BCR_5PATHWAY	MSigDB lists	PID_BCR_5PATHWAY	66	2	15632	36
0.01009	-4.6	GSE10325_LUPUS_CD4_TCELL_VS_LUPUS_MYELOID_DN	MSigDB lists	GSE10325_LUPUS_CD4_TCELL_VS_LUPUS_MYELOID_DN	195	3	15632	36
0.01009	-4.6	GSE29618_BCELL_VS_MONOCYTE_DAY7_FLU_VACCINE_DN	MSigDB lists	GSE29618_BCELL_VS_MONOCYTE_DAY7_FLU_VACCINE_DN	195	3	15632	36
0.01015	-4.59	coated vesicle membrane	cellular component	GO:0030662	77	2	20747	41
0.01023	-4.58	chr17p13	MSigDB lists	chr17p13	196	3	15632	36
0.01023	-4.58	Platelet degranulation	REACTOME pathways	R-MMU-114608	135	3	8608	29
0.01027	-4.58	BENPORATH_CYCLING_GENES	MSigDB lists	BENPORATH_CYCLING_GENES	583	5	15632	36
0.01029	-4.58	MODULE_75	MSigDB lists	MODULE_75	373	4	15632	36
0.01031	-4.57	cytoplasmic part	cellular component	GO:0044444	8185	24	20747	41
0.01031	-4.57	Znf_LIM	interpro domains	IPR001781	73	2	19984	42
0.01036	-4.57	cellular developmental process	biological process	GO:0048869	3848	14	20694	40
0.01037	-4.57	GSE19198_1H_VS_24H_IL21_TREATED_TCELL_UP	MSigDB lists	GSE19198_1H_VS_24H_IL21_TREATED_TCELL_UP	197	3	15632	36
0.01037	-4.57	GSE24634_NAIVE_CD4_TCELL_VS_DAY10_IL4_CONV_TREG_DN	MSigDB lists	GSE24634_NAIVE_CD4_TCELL_VS_DAY10_IL4_CONV_TREG_DN	197	3	15632	36
0.01038	-4.57	ROSS_AML_WITH_PML_RARA_FUSION	MSigDB lists	ROSS_AML_WITH_PML_RARA_FUSION	67	2	15632	36
0.01038	-4.57	ODONNELL_TARGETS_OF_MYC_AND_TFRC_UP	MSigDB lists	ODONNELL_TARGETS_OF_MYC_AND_TFRC_UP	67	2	15632	36
0.01038	-4.57	Glyco_hydro_38N	pfam domains	PF01074	5	1	18711	39
0.01038	-4.57	Glyco_hydro_38C	pfam domains	PF07748	5	1	18711	39
0.01038	-4.57	Alpha-mann_mid	pfam domains	PF09261	5	1	18711	39
0.01038	-4.57	Glyco_transf_10	pfam domains	PF00852	5	1	18711	39
0.01038	-4.57	Glyco_tran_10_N	pfam domains	PF17039	5	1	18711	39
0.01047	-4.56	Glyco_hydro_38_N_sf	interpro domains	IPR027291	5	1	19984	42
0.01047	-4.56	GT10-like_sf	interpro domains	IPR038577	5	1	19984	42
0.01047	-4.56	Glyco_hydro_38_C	interpro domains	IPR011682	5	1	19984	42
0.01047	-4.56	Glyco_hydro_38_N	interpro domains	IPR000602	5	1	19984	42
0.01047	-4.56	Glyco_hydro_57/38_cen_sf	interpro domains	IPR028995	5	1	19984	42
0.01047	-4.56	NFAT	interpro domains	IPR008366	5	1	19984	42
0.01047	-4.56	Glyco_hydro_38_cen	interpro domains	IPR015341	5	1	19984	42
0.01047	-4.56	Glyco_tran_10_N	interpro domains	IPR031481	5	1	19984	42
0.01047	-4.56	Glyco_hydro_38_cen_sf	interpro domains	IPR037094	5	1	19984	42
0.01047	-4.56	Glyco_trans_10	interpro domains	IPR001503	5	1	19984	42
0.01047	-4.56	regulation of bone mineralization	biological process	GO:0030500	80	2	20694	40
0.01051	-4.56	MODULE_105	MSigDB lists	MODULE_105	198	3	15632	36
0.01072	-4.54	Hdac2 (histone deacetylase 2)	protein interactions	15182	56	2	7778	22
0.01093	-4.52	cell communication	biological process	GO:0007154	5148	17	20694	40
0.01096	-4.51	GO_SIDE_OF_MEMBRANE	MSigDB lists	GO_SIDE_OF_MEMBRANE	380	4	15632	36
0.01106	-4.5	GO_NEURON_DIFFERENTIATION	MSigDB lists	GO_NEURON_DIFFERENTIATION	832	6	15632	36
0.0111	-4.5	GO_LYMPHOCYTE_DIFFERENTIATION	MSigDB lists	GO_LYMPHOCYTE_DIFFERENTIATION	202	3	15632	36
0.0111	-4.5	regulation of cysteine-type endopeptidase activity	biological process	GO:2000116	240	3	20694	40
0.01116	-4.5	GO_RNA_POLYMERASE_II_TRANSCRIPTION_FACTOR_ACTIVITY_SEQUENCE_SPECIFIC_DNA_BINDING	MSigDB lists	GO_RNA_POLYMERASE_II_TRANSCRIPTION_FACTOR_ACTIVITY_SEQUENCE_SPECIFIC_DNA_BINDING	595	5	15632	36
0.01118	-4.49	GO_CELLULAR_LIPID_METABOLIC_PROCESS	MSigDB lists	GO_CELLULAR_LIPID_METABOLIC_PROCESS	834	6	15632	36
0.01126	-4.49	DNA-binding transcription factor activity	molecular function	GO:0003700	993	6	20217	39
0.01127	-4.49	Acin1 (apoptotic chromatin condensation inducer 1)	protein interactions	56215	4	1	7778	22
0.01127	-4.49	E4f1 (E4F transcription factor 1)	protein interactions	13560	4	1	7778	22
0.01127	-4.49	D1Pas1 (DNA segment, Chr 1, Pasteur Institute 1)	protein interactions	110957	4	1	7778	22
0.01127	-4.49	Snrnp70 (small nuclear ribonucleoprotein 70 (U1))	protein interactions	20637	4	1	7778	22
0.01127	-4.49	Kdm5c (lysine (K)-specific demethylase 5C)	protein interactions	20591	4	1	7778	22
0.01127	-4.49	Zscan2 (zinc finger and SCAN domain containing 2)	protein interactions	22691	4	1	7778	22
0.01127	-4.49	Ints7 (integrator complex subunit 7)	protein interactions	77065	4	1	7778	22
0.01127	-4.49	Rps14 (ribosomal protein S14)	protein interactions	20044	4	1	7778	22
0.01127	-4.49	Nup160 (nucleoporin 160)	protein interactions	59015	4	1	7778	22
0.01127	-4.49	Pdlim4 (PDZ and LIM domain 4)	protein interactions	30794	4	1	7778	22
0.01127	-4.49	Safb2 (scaffold attachment factor B2)	protein interactions	224902	4	1	7778	22
0.01127	-4.49	WWP1 (WW domain containing E3 ubiquitin protein ligase 1)	protein interactions	11059	4	1	7778	22
0.01127	-4.49	Eif4a3 (eukaryotic translation initiation factor 4A3)	protein interactions	192170	4	1	7778	22
0.01127	-4.49	Pnn (pinin)	protein interactions	18949	4	1	7778	22
0.01127	-4.49	Trip4 (thyroid hormone receptor interactor 4)	protein interactions	56404	4	1	7778	22
0.01127	-4.49	Gtf2h1 (general transcription factor II H, polypeptide 1)	protein interactions	14884	4	1	7778	22
0.01127	-4.49	Tial1 (Tia1 cytotoxic granule-associated RNA binding protein-like 1)	protein interactions	21843	4	1	7778	22
0.01127	-4.49	Pdcd11 (programmed cell death 11)	protein interactions	18572	4	1	7778	22
0.01127	-4.49	Rps9 (ribosomal protein S9)	protein interactions	76846	4	1	7778	22
0.01127	-4.49	Rrp12 (ribosomal RNA processing 12 homolog (S. cerevisiae))	protein interactions	107094	4	1	7778	22
0.01127	-4.49	Fiz1 (Flt3 interacting zinc finger protein 1)	protein interactions	23877	4	1	7778	22
0.01127	-4.49	Zfp277 (zinc finger protein 277)	protein interactions	246196	4	1	7778	22
0.01127	-4.49	Hcls1 (hematopoietic cell specific Lyn substrate 1)	protein interactions	15163	4	1	7778	22
0.01127	-4.49	Il4 (interleukin 4)	protein interactions	16189	4	1	7778	22
0.01127	-4.49	Orc2 (origin recognition complex, subunit 2)	protein interactions	18393	4	1	7778	22
0.01127	-4.49	Pum3 (pumilio RNA-binding family member 3)	protein interactions	52874	4	1	7778	22
0.01127	-4.49	Nop58 (NOP58 ribonucleoprotein)	protein interactions	55989	4	1	7778	22
0.01127	-4.49	Igk (immunoglobulin kappa chain complex)	protein interactions	243469	4	1	7778	22
0.01127	-4.49	Nol6 (nucleolar protein family 6 (RNA-associated))	protein interactions	230082	4	1	7778	22
0.01127	-4.49	Nol10 (nucleolar protein 10)	protein interactions	217431	4	1	7778	22
0.01129	-4.48	GO_CERAMIDE_METABOLIC_PROCESS	MSigDB lists	GO_CERAMIDE_METABOLIC_PROCESS	70	2	15632	36
0.01129	-4.48	GO_REGULATION_OF_CELL_DIFFERENTIATION	MSigDB lists	GO_REGULATION_OF_CELL_DIFFERENTIATION	1372	8	15632	36
0.01129	-4.48	Response to elevated platelet cytosolic Ca2+	REACTOME pathways	R-MMU-76005	140	3	8608	29
0.01136	-4.48	KUMAR_TARGETS_OF_MLL_AF9_FUSION	MSigDB lists	KUMAR_TARGETS_OF_MLL_AF9_FUSION	384	4	15632	36
0.01146	-4.47	MIKKELSEN_IPS_LCP_WITH_H3K4ME3_AND_H3K27ME3	MSigDB lists	MIKKELSEN_IPS_LCP_WITH_H3K4ME3_AND_H3K27ME3	5	1	15632	36
0.01151	-4.46	-	gene3d domains	2.60.40.720	6	1	8819	17
0.01152	-4.46	hydroxyapatite binding	molecular function	GO:0046848	6	1	20217	39
0.01152	-4.46	beta-N-acetylhexosaminidase activity	molecular function	GO:0004563	6	1	20217	39
0.01152	-4.46	RNA polymerase II transcription cofactor binding	molecular function	GO:0001224	6	1	20217	39
0.01152	-4.46	cyclic nucleotide-dependent protein kinase activity	molecular function	GO:0004690	6	1	20217	39
0.01152	-4.46	clathrin light chain binding	molecular function	GO:0032051	6	1	20217	39
0.01152	-4.46	1-acylglycerophosphocholine O-acyltransferase activity	molecular function	GO:0047184	6	1	20217	39
0.01152	-4.46	cAMP-dependent protein kinase activity	molecular function	GO:0004691	6	1	20217	39
0.01154	-4.46	negative regulation of synapse assembly	biological process	GO:0051964	6	1	20694	40
0.01154	-4.46	negative regulation of Arp2/3 complex-mediated actin nucleation	biological process	GO:0034316	6	1	20694	40
0.01154	-4.46	regulation of synaptic membrane adhesion	biological process	GO:0099179	6	1	20694	40
0.01154	-4.46	high-density lipoprotein particle clearance	biological process	GO:0034384	6	1	20694	40
0.01154	-4.46	positive regulation of receptor catabolic process	biological process	GO:2000646	6	1	20694	40
0.01154	-4.46	noradrenergic neuron differentiation	biological process	GO:0003357	6	1	20694	40
0.01154	-4.46	regulation of CD8-positive, alpha-beta T cell differentiation	biological process	GO:0043376	6	1	20694	40
0.01154	-4.46	imidazole-containing compound catabolic process	biological process	GO:0052805	6	1	20694	40
0.01154	-4.46	G protein-coupled receptor signaling pathway involved in heart process	biological process	GO:0086103	6	1	20694	40
0.01154	-4.46	regulation of cytochrome-c oxidase activity	biological process	GO:1904959	6	1	20694	40
0.01154	-4.46	B-1 B cell differentiation	biological process	GO:0001923	6	1	20694	40
0.01154	-4.46	negative regulation of syncytium formation by plasma membrane fusion	biological process	GO:0034242	6	1	20694	40
0.01154	-4.46	regulatory T cell differentiation	biological process	GO:0045066	6	1	20694	40
0.01154	-4.46	regulation of Cdc42 protein signal transduction	biological process	GO:0032489	6	1	20694	40
0.01154	-4.46	NMDA glutamate receptor clustering	biological process	GO:0097114	6	1	20694	40
0.01154	-4.46	septum primum development	biological process	GO:0003284	6	1	20694	40
0.01154	-4.46	negative regulation of macrophage differentiation	biological process	GO:0045650	6	1	20694	40
0.01154	-4.46	glutamate receptor clustering	biological process	GO:0097688	6	1	20694	40
0.01154	-4.46	positive regulation of oligodendrocyte progenitor proliferation	biological process	GO:0070447	6	1	20694	40
0.0116	-4.46	MODULE_165	MSigDB lists	MODULE_165	71	2	15632	36
0.01166	-4.45	GO_VESICLE_MEDIATED_TRANSPORT	MSigDB lists	GO_VESICLE_MEDIATED_TRANSPORT	1102	7	15632	36
0.01166	-4.45	GO_LEUKOCYTE_ACTIVATION	MSigDB lists	GO_LEUKOCYTE_ACTIVATION	387	4	15632	36
0.0117	-4.45	TCCATTKW_UNKNOWN	MSigDB lists	TCCATTKW_UNKNOWN	206	3	15632	36
0.01173	-4.45	developmental maturation	biological process	GO:0021700	245	3	20694	40
0.01175	-4.44	leukocyte homeostasis	biological process	GO:0001776	85	2	20694	40
0.01175	-4.44	cardiac septum morphogenesis	biological process	GO:0060411	85	2	20694	40
0.01175	-4.44	regulation of oxidoreductase activity	biological process	GO:0051341	85	2	20694	40
0.01176	-4.44	Transcriptional misregulation in cancer	KEGG pathways	mmu05202	174	3	7931	22
0.01176	-4.44	Transcriptional misregulation in cancer	KEGG pathways	ko05202	174	3	7931	22
0.0118	-4.44	HFE-transferrin receptor complex	cellular component	GO:1990712	6	1	20747	41
0.0118	-4.44	multivesicular body membrane	cellular component	GO:0032585	6	1	20747	41
0.01181	-4.44	signal transduction	biological process	GO:0007165	4751	16	20694	40
0.01185	-4.44	IL-5 Signaling Pathway	WikiPathways	WP151	68	2	4813	12
0.01187	-4.43	HELLER_HDAC_TARGETS_SILENCED_BY_METHYLATION_UP	MSigDB lists	HELLER_HDAC_TARGETS_SILENCED_BY_METHYLATION_UP	389	4	15632	36
0.01191	-4.43	MORI_SMALL_PRE_BII_LYMPHOCYTE_DN	MSigDB lists	MORI_SMALL_PRE_BII_LYMPHOCYTE_DN	72	2	15632	36
0.01191	-4.43	HOFFMANN_PRE_BI_TO_LARGE_PRE_BII_LYMPHOCYTE_DN	MSigDB lists	HOFFMANN_PRE_BI_TO_LARGE_PRE_BII_LYMPHOCYTE_DN	72	2	15632	36
0.01191	-4.43	GO_ACTOMYOSIN_STRUCTURE_ORGANIZATION	MSigDB lists	GO_ACTOMYOSIN_STRUCTURE_ORGANIZATION	72	2	15632	36
0.01195	-4.43	negative regulation of cellular component organization	biological process	GO:0051129	718	5	20694	40
0.01197	-4.43	NUCFACTORATC	prints domains	PR01789	5	1	5821	14
0.01212	-4.41	regulation of exocytosis	biological process	GO:0017157	248	3	20694	40
0.01228	-4.4	MARTENS_BOUND_BY_PML_RARA_FUSION	MSigDB lists	MARTENS_BOUND_BY_PML_RARA_FUSION	393	4	15632	36
0.01232	-4.4	MULLIGHAN_MLL_SIGNATURE_1_DN	MSigDB lists	MULLIGHAN_MLL_SIGNATURE_1_DN	210	3	15632	36
0.0124	-4.39	regulation of locomotion	biological process	GO:0040012	1011	6	20694	40
0.01244	-4.39	Calponin	pfam domains	PF00402	6	1	18711	39
0.01248	-4.38	HNF6_Q6	MSigDB lists	HNF6_Q6	211	3	15632	36
0.01248	-4.38	Alpha-mann_mid	smart domains	SM00872	5	1	9567	24
0.0125	-4.38	negative regulation of immune system process	biological process	GO:0002683	469	4	20694	40
0.01251	-4.38	LIM_DOMAIN_2	prosite domains	PS50023	73	2	13278	31
0.01251	-4.38	LIM_DOMAIN_1	prosite domains	PS00478	73	2	13278	31
0.01255	-4.38	Calponin_repeat	interpro domains	IPR000557	6	1	19984	42
0.01255	-4.38	Transcription_factor_GATA	interpro domains	IPR039355	6	1	19984	42
0.01255	-4.38	p53/RUNT-type_TF_DNA-bd_sf	interpro domains	IPR012346	6	1	19984	42
0.01255	-4.38	Pyridoxal-P_BS	interpro domains	IPR021115	6	1	19984	42
0.01255	-4.38	GO_POSITIVE_REGULATION_OF_MYELOID_CELL_DIFFERENTIATION	MSigDB lists	GO_POSITIVE_REGULATION_OF_MYELOID_CELL_DIFFERENTIATION	74	2	15632	36
0.01255	-4.38	GO_ARTERY_DEVELOPMENT	MSigDB lists	GO_ARTERY_DEVELOPMENT	74	2	15632	36
0.01283	-4.36	positive regulation of lipid localization	biological process	GO:1905954	89	2	20694	40
0.01288	-4.35	GNF2_CD53	MSigDB lists	GNF2_CD53	75	2	15632	36
0.01291	-4.35	regulation of cellular component movement	biological process	GO:0051270	1020	6	20694	40
0.01295	-4.35	positive regulation of secretion by cell	biological process	GO:1903532	474	4	20694	40
0.01303	-4.34	CHEN_METABOLIC_SYNDROM_NETWORK	MSigDB lists	CHEN_METABOLIC_SYNDROM_NETWORK	1126	7	15632	36
0.0131	-4.34	nuclear matrix	cellular component	GO:0016363	88	2	20747	41
0.01311	-4.33	regulation of blood vessel endothelial cell migration	biological process	GO:0043535	90	2	20694	40
0.01317	-4.33	regulation of molecular function	biological process	GO:0065009	2757	11	20694	40
0.01319	-4.33	cellular chemical homeostasis	biological process	GO:0055082	736	5	20694	40
0.01321	-4.33	PID_AP1_PATHWAY	MSigDB lists	PID_AP1_PATHWAY	76	2	15632	36
0.01321	-4.33	HESS_TARGETS_OF_HOXA9_AND_MEIS1_DN	MSigDB lists	HESS_TARGETS_OF_HOXA9_AND_MEIS1_DN	76	2	15632	36
0.01323	-4.33	actin cytoskeleton organization	biological process	GO:0030036	477	4	20694	40
0.01326	-4.32	cytoskeleton organization	biological process	GO:0007010	1026	6	20694	40
0.01328	-4.32	PITX2_Q2	MSigDB lists	PITX2_Q2	216	3	15632	36
0.0133	-4.32	binding	molecular function	GO:0005488	13028	32	20217	39
0.01338	-4.31	negative regulation of biological process	biological process	GO:0048519	5252	17	20694	40
0.01341	-4.31	Lysosomal oligosaccharide catabolism	REACTOME pathways	R-MMU-8853383	4	1	8608	29
0.01342	-4.31	-	gene3d domains	2.60.490.10	7	1	8819	17
0.01343	-4.31	mitogen-activated protein kinase p38 binding	molecular function	GO:0048273	7	1	20217	39
0.01343	-4.31	extracellularly ATP-gated cation channel activity	molecular function	GO:0004931	7	1	20217	39
0.01343	-4.31	metallochaperone activity	molecular function	GO:0016530	7	1	20217	39
0.01345	-4.31	regulation of electron transfer activity	biological process	GO:1904732	7	1	20694	40
0.01345	-4.31	commitment of neuronal cell to specific neuron type in forebrain	biological process	GO:0021902	7	1	20694	40
0.01345	-4.31	regulation of angiotensin levels in blood	biological process	GO:0002002	7	1	20694	40
0.01345	-4.31	regulation of T cell anergy	biological process	GO:0002667	7	1	20694	40
0.01345	-4.31	regulation of dendritic cell differentiation	biological process	GO:2001198	7	1	20694	40
0.01345	-4.31	serotonin secretion	biological process	GO:0001820	7	1	20694	40
0.01345	-4.31	regulation of lymphocyte anergy	biological process	GO:0002911	7	1	20694	40
0.01345	-4.31	regulation of amyloid fibril formation	biological process	GO:1905906	7	1	20694	40
0.01345	-4.31	ganglioside catabolic process	biological process	GO:0006689	7	1	20694	40
0.01345	-4.31	immunoglobulin secretion	biological process	GO:0048305	7	1	20694	40
0.01345	-4.31	platelet degranulation	biological process	GO:0002576	7	1	20694	40
0.01345	-4.31	negative regulation of fat cell proliferation	biological process	GO:0070345	7	1	20694	40
0.01345	-4.31	spindle assembly involved in meiosis	biological process	GO:0090306	7	1	20694	40
0.01345	-4.31	histidine metabolic process	biological process	GO:0006547	7	1	20694	40
0.01347	-4.31	homeostasis of number of cells	biological process	GO:0048872	258	3	20694	40
0.01348	-4.31	MODULE_5	MSigDB lists	MODULE_5	404	4	15632	36
0.01351	-4.3	GO_TRANSPORTER_ACTIVITY	MSigDB lists	GO_TRANSPORTER_ACTIVITY	1134	7	15632	36
0.01354	-4.3	REACTOME_RESPONSE_TO_ELEVATED_PLATELET_CYTOSOLIC_CA2_	MSigDB lists	REACTOME_RESPONSE_TO_ELEVATED_PLATELET_CYTOSOLIC_CA2_	77	2	15632	36
0.01354	-4.3	GRAHAM_CML_QUIESCENT_VS_NORMAL_QUIESCENT_UP	MSigDB lists	GRAHAM_CML_QUIESCENT_VS_NORMAL_QUIESCENT_UP	77	2	15632	36
0.01354	-4.3	BASSO_HAIRY_CELL_LEUKEMIA_UP	MSigDB lists	BASSO_HAIRY_CELL_LEUKEMIA_UP	77	2	15632	36
0.01367	-4.29	aminoglycan metabolic process	biological process	GO:0006022	92	2	20694	40
0.01368	-4.29	organonitrogen compound metabolic process	biological process	GO:1901564	4394	15	20694	40
0.01374	-4.29	tissue development	biological process	GO:0009888	1681	8	20694	40
0.01374	-4.29	MIKKELSEN_ES_LCP_WITH_H3K4ME3_AND_H3K27ME3	MSigDB lists	MIKKELSEN_ES_LCP_WITH_H3K4ME3_AND_H3K27ME3	6	1	15632	36
0.01374	-4.29	BIOCARTA_NEUROTRANSMITTERS_PATHWAY	MSigDB lists	BIOCARTA_NEUROTRANSMITTERS_PATHWAY	6	1	15632	36
0.01374	-4.29	GO_EXTERNAL_ENCAPSULATING_STRUCTURE	MSigDB lists	GO_EXTERNAL_ENCAPSULATING_STRUCTURE	6	1	15632	36
0.01375	-4.29	mast cell granule	cellular component	GO:0042629	7	1	20747	41
0.01377	-4.29	regulation of MAPK cascade	biological process	GO:0043408	744	5	20694	40
0.01382	-4.28	mouse chr11 B1.3|11 32.13 cM	chromosome location	mouse chr11 B1.3|11 32.13 cM	8	1	24173	42
0.01388	-4.28	KEGG_B_CELL_RECEPTOR_SIGNALING_PATHWAY	MSigDB lists	KEGG_B_CELL_RECEPTOR_SIGNALING_PATHWAY	78	2	15632	36
0.01388	-4.28	extracellular matrix	cellular component	GO:0031012	473	4	20747	41
0.01389	-4.28	RNA polymerase II distal enhancer sequence-specific DNA binding	molecular function	GO:0000980	93	2	20217	39
0.01393	-4.27	CALPONIN_1	prosite domains	PS01052	6	1	13278	31
0.01393	-4.27	CALPONIN_2	prosite domains	PS51122	6	1	13278	31
0.01393	-4.27	DDC_GAD_HDC_YDC	prosite domains	PS00392	6	1	13278	31
0.01399	-4.27	epithelium development	biological process	GO:0060429	1038	6	20694	40
0.01407	-4.26	Fabp4 (fatty acid binding protein 4, adipocyte)	protein interactions	11770	5	1	7778	22
0.01407	-4.26	Hip1r (huntingtin interacting protein 1 related)	protein interactions	29816	5	1	7778	22
0.01407	-4.26	Eif2s1 (eukaryotic translation initiation factor 2, subunit 1 alpha)	protein interactions	13665	5	1	7778	22
0.01407	-4.26	Rfc3 (replication factor C (activator 1) 3)	protein interactions	69263	5	1	7778	22
0.01407	-4.26	Tcerg1 (transcription elongation regulator 1 (CA150))	protein interactions	56070	5	1	7778	22
0.01407	-4.26	Zfr (zinc finger RNA binding protein)	protein interactions	22763	5	1	7778	22
0.01407	-4.26	Nat10 (N-acetyltransferase 10)	protein interactions	98956	5	1	7778	22
0.01407	-4.26	Gnb2 (guanine nucleotide binding protein (G protein), beta 2)	protein interactions	14693	5	1	7778	22
0.01407	-4.26	Cbfb (core binding factor beta)	protein interactions	12400	5	1	7778	22
0.01407	-4.26	Csde1 (cold shock domain containing E1, RNA binding)	protein interactions	229663	5	1	7778	22
0.01407	-4.26	Thoc5 (THO complex 5)	protein interactions	107829	5	1	7778	22
0.01407	-4.26	Zfp111 (zinc finger protein 111)	protein interactions	56707	5	1	7778	22
0.01407	-4.26	Ftsj3 (FtsJ RNA methyltransferase homolog 3 (E. coli))	protein interactions	56095	5	1	7778	22
0.01407	-4.26	PTPN11 (protein tyrosine phosphatase non-receptor type 11)	protein interactions	5781	5	1	7778	22
0.01407	-4.26	Socs6 (suppressor of cytokine signaling 6)	protein interactions	54607	5	1	7778	22
0.01407	-4.26	Mafg (v-maf musculoaponeurotic fibrosarcoma oncogene family, protein G (avian))	protein interactions	17134	5	1	7778	22
0.01407	-4.26	Cebpz (CCAAT/enhancer binding protein zeta)	protein interactions	12607	5	1	7778	22
0.01407	-4.26	Rfc2 (replication factor C (activator 1) 2)	protein interactions	19718	5	1	7778	22
0.01407	-4.26	Rps4x (ribosomal protein S4, X-linked)	protein interactions	20102	5	1	7778	22
0.01407	-4.26	Apoa1 (apolipoprotein A-I)	protein interactions	11806	5	1	7778	22
0.01412	-4.26	IRF_Q6	MSigDB lists	IRF_Q6	221	3	15632	36
0.01412	-4.26	GO_TRANSCRIPTIONAL_ACTIVATOR_ACTIVITY_RNA_POLYMERASE_II_CORE_PROMOTER_PROXIMAL_REGION_SEQUENCE_SPECIFIC_BINDING	MSigDB lists	GO_TRANSCRIPTIONAL_ACTIVATOR_ACTIVITY_RNA_POLYMERASE_II_CORE_PROMOTER_PROXIMAL_REGION_SEQUENCE_SPECIFIC_BINDING	221	3	15632	36
0.01418	-4.26	embryonic organ development	biological process	GO:0048568	487	4	20694	40
0.01422	-4.25	GO_REGULATION_OF_RECEPTOR_MEDIATED_ENDOCYTOSIS	MSigDB lists	GO_REGULATION_OF_RECEPTOR_MEDIATED_ENDOCYTOSIS	79	2	15632	36
0.01422	-4.25	GO_CARDIAC_SEPTUM_DEVELOPMENT	MSigDB lists	GO_CARDIAC_SEPTUM_DEVELOPMENT	79	2	15632	36
0.01422	-4.25	LIM	smart domains	SM00132	73	2	9567	24
0.01429	-4.25	TEL2_Q6	MSigDB lists	TEL2_Q6	222	3	15632	36
0.01438	-4.24	regulation of protein secretion	biological process	GO:0050708	489	4	20694	40
0.0145	-4.23	ATP1G1_PLM_MAT8	pfam domains	PF02038	7	1	18711	39
0.0145	-4.23	Lipoxygenase	pfam domains	PF00305	7	1	18711	39
0.0145	-4.23	PH_16	pfam domains	PF17838	7	1	18711	39
0.01452	-4.23	positive regulation of T cell differentiation	biological process	GO:0045582	95	2	20694	40
0.01456	-4.23	GO_EMBRYONIC_PLACENTA_DEVELOPMENT	MSigDB lists	GO_EMBRYONIC_PLACENTA_DEVELOPMENT	80	2	15632	36
0.01458	-4.23	skeletal system development	biological process	GO:0001501	491	4	20694	40
0.01462	-4.23	negative regulation of cell migration	biological process	GO:0030336	266	3	20694	40
0.01462	-4.23	LipOase	interpro domains	IPR000907	7	1	19984	42
0.01462	-4.23	LipOase_C_sf	interpro domains	IPR036226	7	1	19984	42
0.01462	-4.23	PLAT_LOX_verte	interpro domains	IPR042062	7	1	19984	42
0.01462	-4.23	LipOase_Fe_BS	interpro domains	IPR020833	7	1	19984	42
0.01462	-4.23	P2X_extracellular_dom_sf	interpro domains	IPR027309	7	1	19984	42
0.01462	-4.23	LipOase_C	interpro domains	IPR013819	7	1	19984	42
0.01462	-4.23	Glyco_hydro/deAcase_b/a-brl	interpro domains	IPR011330	7	1	19984	42
0.01462	-4.23	Ion-transport_regulator_FXYD	interpro domains	IPR000272	7	1	19984	42
0.01462	-4.23	LipOase_CS	interpro domains	IPR020834	7	1	19984	42
0.01462	-4.23	LipOase_mml	interpro domains	IPR001885	7	1	19984	42
0.01462	-4.23	PH_16	interpro domains	IPR041020	7	1	19984	42
0.01462	-4.23	P2X_purnocptor	interpro domains	IPR001429	7	1	19984	42
0.01476	-4.22	regulation of synapse organization	biological process	GO:0050807	267	3	20694	40
0.01491	-4.21	HUANG_DASATINIB_RESISTANCE_UP	MSigDB lists	HUANG_DASATINIB_RESISTANCE_UP	81	2	15632	36
0.01497	-4.2	GO_IMMUNE_SYSTEM_PROCESS	MSigDB lists	GO_IMMUNE_SYSTEM_PROCESS	1741	9	15632	36
0.01499	-4.2	AREB6_04	MSigDB lists	AREB6_04	226	3	15632	36
0.01506	-4.2	T cell activation	biological process	GO:0042110	269	3	20694	40
0.01511	-4.19	negative regulation of myeloid cell differentiation	biological process	GO:0045638	97	2	20694	40
0.01511	-4.19	regulation of biomineral tissue development	biological process	GO:0070167	97	2	20694	40
0.01512	-4.19	positive regulation of phosphorylation	biological process	GO:0042327	1056	6	20694	40
0.01512	-4.19	DNA-binding transcription factor activity, RNA polymerase II-specific	molecular function	GO:0000981	764	5	20217	39
0.01521	-4.19	lipid transport	biological process	GO:0006869	270	3	20694	40
0.0153	-4.18	GO_PROTEIN_HOMODIMERIZATION_ACTIVITY	MSigDB lists	GO_PROTEIN_HOMODIMERIZATION_ACTIVITY	644	5	15632	36
0.01533	-4.18	O-acetyltransferase activity	molecular function	GO:0016413	8	1	20217	39
0.01533	-4.18	ATP-gated ion channel activity	molecular function	GO:0035381	8	1	20217	39
0.01533	-4.18	transferrin receptor binding	molecular function	GO:1990459	8	1	20217	39
0.01536	-4.18	regulation of platelet-derived growth factor receptor-beta signaling pathway	biological process	GO:2000586	8	1	20694	40
0.01536	-4.18	high-density lipoprotein particle assembly	biological process	GO:0034380	8	1	20694	40
0.01536	-4.18	negative regulation of actin nucleation	biological process	GO:0051126	8	1	20694	40
0.01536	-4.18	DNA damage response, detection of DNA damage	biological process	GO:0042769	8	1	20694	40
0.01536	-4.18	very-low-density lipoprotein particle remodeling	biological process	GO:0034372	8	1	20694	40
0.01536	-4.18	regulation of interleukin-12 secretion	biological process	GO:2001182	8	1	20694	40
0.01536	-4.18	positive regulation of megakaryocyte differentiation	biological process	GO:0045654	8	1	20694	40
0.01536	-4.18	peptide cross-linking via chondroitin 4-sulfate glycosaminoglycan	biological process	GO:0019800	8	1	20694	40
0.01536	-4.18	negative regulation of vascular smooth muscle cell differentiation	biological process	GO:1905064	8	1	20694	40
0.01548	-4.17	morphogenesis of an epithelium	biological process	GO:0002009	500	4	20694	40
0.01552	-4.17	PAX_Q6	MSigDB lists	PAX_Q6	229	3	15632	36
0.01561	-4.16	GO_LYSOSOMAL_LUMEN	MSigDB lists	GO_LYSOSOMAL_LUMEN	83	2	15632	36
0.01561	-4.16	MODULE_204	MSigDB lists	MODULE_204	83	2	15632	36
0.01561	-4.16	GO_NEGATIVE_REGULATION_OF_MYELOID_CELL_DIFFERENTIATION	MSigDB lists	GO_NEGATIVE_REGULATION_OF_MYELOID_CELL_DIFFERENTIATION	83	2	15632	36
0.01564	-4.16	hydrolase activity, hydrolyzing O-glycosyl compounds	molecular function	GO:0004553	99	2	20217	39
0.0157	-4.15	positive regulation of myeloid cell differentiation	biological process	GO:0045639	99	2	20694	40
0.0157	-4.15	lymphocyte proliferation	biological process	GO:0046651	99	2	20694	40
0.0157	-4.15	SRY_02	MSigDB lists	SRY_02	230	3	15632	36
0.01589	-4.14	IRF1_Q6	MSigDB lists	IRF1_Q6	231	3	15632	36
0.016	-4.13	artery development	biological process	GO:0060840	100	2	20694	40
0.016	-4.13	maintenance of location in cell	biological process	GO:0051651	100	2	20694	40
0.016	-4.13	mononuclear cell proliferation	biological process	GO:0032943	100	2	20694	40
0.01601	-4.13	GO_REGULATION_OF_DENDRITIC_CELL_DIFFERENTIATION	MSigDB lists	GO_REGULATION_OF_DENDRITIC_CELL_DIFFERENTIATION	7	1	15632	36
0.01601	-4.13	SCHRAMM_INHBA_TARGETS_UP	MSigDB lists	SCHRAMM_INHBA_TARGETS_UP	7	1	15632	36
0.01601	-4.13	TONKS_TARGETS_OF_RUNX1_RUNX1T1_FUSION_SUSTAINED_IN_GRANULOCYTE_DN	MSigDB lists	TONKS_TARGETS_OF_RUNX1_RUNX1T1_FUSION_SUSTAINED_IN_GRANULOCYTE_DN	7	1	15632	36
0.01611	-4.13	regulation of anatomical structure morphogenesis	biological process	GO:0022603	1071	6	20694	40
0.01612	-4.13	regulation of synapse structure or activity	biological process	GO:0050803	276	3	20694	40
0.01622	-4.12	GO_SKELETAL_SYSTEM_DEVELOPMENT	MSigDB lists	GO_SKELETAL_SYSTEM_DEVELOPMENT	427	4	15632	36
0.01623	-4.12	LIPOXYGENASE_1	prosite domains	PS00711	7	1	13278	31
0.01623	-4.12	P2X_RECEPTOR	prosite domains	PS01212	7	1	13278	31
0.01623	-4.12	FXYD	prosite domains	PS01310	7	1	13278	31
0.01623	-4.12	LIPOXYGENASE_2	prosite domains	PS00081	7	1	13278	31
0.01623	-4.12	GATA_ZN_FINGER_1	prosite domains	PS00344	7	1	13278	31
0.01623	-4.12	LIPOXYGENASE_3	prosite domains	PS51393	7	1	13278	31
0.01631	-4.12	regulation of phagocytosis	biological process	GO:0050764	101	2	20694	40
0.01633	-4.11	chr3q21	MSigDB lists	chr3q21	85	2	15632	36
0.01638	-4.11	coated membrane	cellular component	GO:0048475	99	2	20747	41
0.01638	-4.11	cortical actin cytoskeleton	cellular component	GO:0030864	99	2	20747	41
0.01638	-4.11	membrane coat	cellular component	GO:0030117	99	2	20747	41
0.01639	-4.11	protein dimerization activity	molecular function	GO:0046983	1400	7	20217	39
0.01644	-4.11	ETS_Q4	MSigDB lists	ETS_Q4	234	3	15632	36
0.01654	-4.1	GO_EXTRACELLULAR_SPACE	MSigDB lists	GO_EXTRACELLULAR_SPACE	1180	7	15632	36
0.01656	-4.1	Pyridoxal_deC	pfam domains	PF00282	8	1	18711	39
0.01659	-4.1	negative regulation of cell motility	biological process	GO:2000146	279	3	20694	40
0.01669	-4.09	Tyr_kinase_rcpt_3_CS	interpro domains	IPR001824	8	1	19984	42
0.01669	-4.09	PyrdxlP-dep_de-COase	interpro domains	IPR002129	8	1	19984	42
0.0167	-4.09	GO_TRANSCRIPTION_FACTOR_ACTIVITY_RNA_POLYMERASE_II_DISTAL_ENHANCER_SEQUENCE_SPECIFIC_BINDING	MSigDB lists	GO_TRANSCRIPTION_FACTOR_ACTIVITY_RNA_POLYMERASE_II_DISTAL_ENHANCER_SEQUENCE_SPECIFIC_BINDING	86	2	15632	36
0.0167	-4.09	ZHU_CMV_24_HR_DN	MSigDB lists	ZHU_CMV_24_HR_DN	86	2	15632	36
0.01672	-4.09	P2XRECEPTOR	prints domains	PR01307	7	1	5821	14
0.01672	-4.09	MAMLPOXGNASE	prints domains	PR00467	7	1	5821	14
0.01672	-4.09	LIPOXYGENASE	prints domains	PR00087	7	1	5821	14
0.01674	-4.09	Synthesis of Lipoxins (LX)	REACTOME pathways	R-MMU-2142700	5	1	8608	29
0.01686	-4.08	Rnps1 (ribonucleic acid binding protein S1)	protein interactions	19826	6	1	7778	22
0.01686	-4.08	Rpn1 (ribophorin I)	protein interactions	103963	6	1	7778	22
0.01686	-4.08	Psmd4 (proteasome (prosome, macropain) 26S subunit, non-ATPase, 4)	protein interactions	19185	6	1	7778	22
0.01686	-4.08	Rpn2 (ribophorin II)	protein interactions	20014	6	1	7778	22
0.01686	-4.08	Nop56 (NOP56 ribonucleoprotein)	protein interactions	67134	6	1	7778	22
0.01686	-4.08	Top1 (topoisomerase (DNA) I)	protein interactions	21969	6	1	7778	22
0.01686	-4.08	Zfp592 (zinc finger protein 592)	protein interactions	233410	6	1	7778	22
0.01686	-4.08	Lig3 (ligase III, DNA, ATP-dependent)	protein interactions	16882	6	1	7778	22
0.01686	-4.08	Rps25 (ribosomal protein S25)	protein interactions	75617	6	1	7778	22
0.01686	-4.08	Tcrb (T cell receptor beta chain)	protein interactions	21577	6	1	7778	22
0.01686	-4.08	Rfc4 (replication factor C (activator 1) 4)	protein interactions	106344	6	1	7778	22
0.01686	-4.08	Ddx18 (DEAD (Asp-Glu-Ala-Asp) box polypeptide 18)	protein interactions	66942	6	1	7778	22
0.01686	-4.08	SOCS3 (suppressor of cytokine signaling 3)	protein interactions	9021	6	1	7778	22
0.01686	-4.08	Rpl27 (ribosomal protein L27)	protein interactions	19942	6	1	7778	22
0.01686	-4.08	Kdm4b (lysine (K)-specific demethylase 4B)	protein interactions	193796	6	1	7778	22
0.01686	-4.08	Psmd10 (proteasome (prosome, macropain) 26S subunit, non-ATPase, 10)	protein interactions	53380	6	1	7778	22
0.01686	-4.08	Cd79a (CD79A antigen (immunoglobulin-associated alpha))	protein interactions	12518	6	1	7778	22
0.01692	-4.08	liver development	biological process	GO:0001889	103	2	20694	40
0.017	-4.07	NF1_Q6	MSigDB lists	NF1_Q6	237	3	15632	36
0.01702	-4.07	MFS_dom	interpro domains	IPR020846	95	2	19984	42
0.01712	-4.07	GO_HEART_DEVELOPMENT	MSigDB lists	GO_HEART_DEVELOPMENT	434	4	15632	36
0.01719	-4.06	OSF2_Q6	MSigDB lists	OSF2_Q6	238	3	15632	36
0.01723	-4.06	iron ion transmembrane transporter activity	molecular function	GO:0005381	9	1	20217	39
0.01723	-4.06	RNA polymerase I regulatory region DNA binding	molecular function	GO:0001013	9	1	20217	39
0.01723	-4.06	clathrin adaptor activity	molecular function	GO:0035615	9	1	20217	39
0.01723	-4.06	MAP-kinase scaffold activity	molecular function	GO:0005078	9	1	20217	39
0.01727	-4.06	positive regulation of postsynaptic membrane organization	biological process	GO:1901628	9	1	20694	40
0.01727	-4.06	triglyceride-rich lipoprotein particle remodeling	biological process	GO:0034370	9	1	20694	40
0.01727	-4.06	mannose metabolic process	biological process	GO:0006013	9	1	20694	40
0.01727	-4.06	regulation of phospholipid transport	biological process	GO:2001138	9	1	20694	40
0.01727	-4.06	low-density lipoprotein particle remodeling	biological process	GO:0034374	9	1	20694	40
0.01727	-4.06	oligosaccharide catabolic process	biological process	GO:0009313	9	1	20694	40
0.01727	-4.06	positive regulation of phospholipid transport	biological process	GO:2001140	9	1	20694	40
0.01727	-4.06	regulation of iron ion transport	biological process	GO:0034756	9	1	20694	40
0.01727	-4.06	positive regulation of cholesterol esterification	biological process	GO:0010873	9	1	20694	40
0.01727	-4.06	positive regulation of blood vessel endothelial cell proliferation involved in sprouting angiogenesis	biological process	GO:1903589	9	1	20694	40
0.01727	-4.06	regulation of vascular smooth muscle contraction	biological process	GO:0003056	9	1	20694	40
0.01727	-4.06	positive regulation of CD8-positive, alpha-beta T cell activation	biological process	GO:2001187	9	1	20694	40
0.01727	-4.06	positive regulation of integrin-mediated signaling pathway	biological process	GO:2001046	9	1	20694	40
0.01732	-4.06	cell part	cellular component	GO:0044464	15725	37	20747	41
0.01736	-4.05	CTGCAGY_UNKNOWN	MSigDB lists	CTGCAGY_UNKNOWN	665	5	15632	36
0.01744	-4.05	GO_HYDROLASE_ACTIVITY_HYDROLYZING_O_GLYCOSYL_COMPOUNDS	MSigDB lists	GO_HYDROLASE_ACTIVITY_HYDROLYZING_O_GLYCOSYL_COMPOUNDS	88	2	15632	36
0.01744	-4.05	cell	cellular component	GO:0005623	15729	37	20747	41
0.01758	-4.04	E12_Q6	MSigDB lists	E12_Q6	240	3	15632	36
0.01771	-4.03	learning or memory	biological process	GO:0007611	286	3	20694	40
0.01784	-4.03	GO_INTRINSIC_COMPONENT_OF_PLASMA_MEMBRANE	MSigDB lists	GO_INTRINSIC_COMPONENT_OF_PLASMA_MEMBRANE	1488	8	15632	36
0.01785	-4.03	protein domain specific binding	molecular function	GO:0019904	797	5	20217	39
0.01786	-4.03	hepaticobiliary system development	biological process	GO:0061008	106	2	20694	40
0.01808	-4.01	positive regulation of cell differentiation	biological process	GO:0045597	1099	6	20694	40
0.01823	-4	carbohydrate derivative metabolic process	biological process	GO:1901135	799	5	20694	40
0.01824	-4	-	gene3d domains	3.30.505.10	109	2	8819	17
0.01828	-4	TONKS_TARGETS_OF_RUNX1_RUNX1T1_FUSION_SUSTAINED_IN_MONOCYTE_DN	MSigDB lists	TONKS_TARGETS_OF_RUNX1_RUNX1T1_FUSION_SUSTAINED_IN_MONOCYTE_DN	8	1	15632	36
0.01828	-4	REACTOME_ELEVATION_OF_CYTOSOLIC_CA2_LEVELS	MSigDB lists	REACTOME_ELEVATION_OF_CYTOSOLIC_CA2_LEVELS	8	1	15632	36
0.01832	-4	GO_ENDOCYTOSIS	MSigDB lists	GO_ENDOCYTOSIS	443	4	15632	36
0.0185	-3.99	cholesterol metabolic process	biological process	GO:0008203	108	2	20694	40
0.0185	-3.99	positive regulation of lymphocyte differentiation	biological process	GO:0045621	108	2	20694	40
0.01853	-3.99	RECEPTOR_TYR_KIN_III	prosite domains	PS00240	8	1	13278	31
0.01854	-3.99	regulation of peptide secretion	biological process	GO:0002791	528	4	20694	40
0.01856	-3.99	MCBRYAN_PUBERTAL_BREAST_4_5WK_UP	MSigDB lists	MCBRYAN_PUBERTAL_BREAST_4_5WK_UP	245	3	15632	36
0.01857	-3.99	LIM_MAMMARY_LUMINAL_MATURE_DN	MSigDB lists	LIM_MAMMARY_LUMINAL_MATURE_DN	91	2	15632	36
0.01863	-3.98	basement membrane	cellular component	GO:0005604	106	2	20747	41
0.01866	-3.98	positive regulation of secretion	biological process	GO:0051047	529	4	20694	40
0.01874	-3.98	phosphatidylinositol bisphosphate binding	molecular function	GO:1902936	109	2	20217	39
0.01875	-3.98	chemical homeostasis	biological process	GO:0048878	1108	6	20694	40
0.01876	-3.98	GO_NUCLEAR_MEMBRANE	MSigDB lists	GO_NUCLEAR_MEMBRANE	246	3	15632	36
0.01876	-3.98	GO_LYTIC_VACUOLE_MEMBRANE	MSigDB lists	GO_LYTIC_VACUOLE_MEMBRANE	246	3	15632	36
0.01876	-3.98	GO_MULTICELLULAR_ORGANISMAL_HOMEOSTASIS	MSigDB lists	GO_MULTICELLULAR_ORGANISMAL_HOMEOSTASIS	246	3	15632	36
0.01877	-3.98	in utero embryonic development	biological process	GO:0001701	530	4	20694	40
0.01882	-3.97	positive regulation of protein binding	biological process	GO:0032092	109	2	20694	40
0.01887	-3.97	GO_WOUND_HEALING	MSigDB lists	GO_WOUND_HEALING	447	4	15632	36
0.01896	-3.97	GO_HEMATOPOIETIC_PROGENITOR_CELL_DIFFERENTIATION	MSigDB lists	GO_HEMATOPOIETIC_PROGENITOR_CELL_DIFFERENTIATION	92	2	15632	36
0.01909	-3.96	GATAZNFINGER	prints domains	PR00619	8	1	5821	14
0.01912	-3.96	-	gene3d domains	1.20.1050.80	10	1	8819	17
0.01912	-3.96	-	gene3d domains	2.60.40.340	10	1	8819	17
0.01913	-3.96	cargo adaptor activity	molecular function	GO:0140312	10	1	20217	39
0.01915	-3.96	cell-matrix adhesion	biological process	GO:0007160	110	2	20694	40
0.01916	-3.95	HADDAD_B_LYMPHOCYTE_PROGENITOR	MSigDB lists	HADDAD_B_LYMPHOCYTE_PROGENITOR	248	3	15632	36
0.01916	-3.95	OISHI_CHOLANGIOMA_STEM_CELL_LIKE_DN	MSigDB lists	OISHI_CHOLANGIOMA_STEM_CELL_LIKE_DN	248	3	15632	36
0.01917	-3.95	cardiac ventricle formation	biological process	GO:0003211	10	1	20694	40
0.01917	-3.95	regulation of receptor catabolic process	biological process	GO:2000644	10	1	20694	40
0.01917	-3.95	sphingosine-1-phosphate receptor signaling pathway	biological process	GO:0003376	10	1	20694	40
0.01917	-3.95	sterol catabolic process	biological process	GO:0016127	10	1	20694	40
0.01917	-3.95	positive regulation of granulocyte differentiation	biological process	GO:0030854	10	1	20694	40
0.01917	-3.95	regulation of sarcomere organization	biological process	GO:0060297	10	1	20694	40
0.01917	-3.95	cholesterol catabolic process	biological process	GO:0006707	10	1	20694	40
0.01917	-3.95	transition between fast and slow fiber	biological process	GO:0014883	10	1	20694	40
0.01917	-3.95	negative regulation of granulocyte differentiation	biological process	GO:0030853	10	1	20694	40
0.01917	-3.95	endosome to melanosome transport	biological process	GO:0035646	10	1	20694	40
0.01917	-3.95	endosome to pigment granule transport	biological process	GO:0043485	10	1	20694	40
0.01917	-3.95	imidazole-containing compound metabolic process	biological process	GO:0052803	10	1	20694	40
0.01917	-3.95	pigment granule maturation	biological process	GO:0048757	10	1	20694	40
0.01917	-3.95	heparan sulfate proteoglycan biosynthetic process, polysaccharide chain biosynthetic process	biological process	GO:0015014	10	1	20694	40
0.01917	-3.95	semicircular canal development	biological process	GO:0060872	10	1	20694	40
0.01917	-3.95	serotonin transport	biological process	GO:0006837	10	1	20694	40
0.01917	-3.95	negative regulation of triglyceride metabolic process	biological process	GO:0090209	10	1	20694	40
0.01921	-3.95	second-messenger-mediated signaling	biological process	GO:0019932	295	3	20694	40
0.01935	-3.95	GO_NEURAL_TUBE_FORMATION	MSigDB lists	GO_NEURAL_TUBE_FORMATION	93	2	15632	36
0.01936	-3.94	WALLACE_PROSTATE_CANCER_RACE_UP	MSigDB lists	WALLACE_PROSTATE_CANCER_RACE_UP	249	3	15632	36
0.01948	-3.94	leukocyte proliferation	biological process	GO:0070661	111	2	20694	40
0.01948	-3.94	actomyosin structure organization	biological process	GO:0031032	111	2	20694	40
0.01948	-3.94	actin filament-based process	biological process	GO:0030029	536	4	20694	40
0.01955	-3.93	whole membrane	cellular component	GO:0098805	1093	6	20747	41
0.01957	-3.93	GO_SECRETION_BY_CELL	MSigDB lists	GO_SECRETION_BY_CELL	452	4	15632	36
0.01959	-3.93	cell tip	cellular component	GO:0051286	10	1	20747	41
0.0196	-3.93	MARTENS_TRETINOIN_RESPONSE_DN	MSigDB lists	MARTENS_TRETINOIN_RESPONSE_DN	686	5	15632	36
0.01964	-3.93	Dbt (dihydrolipoamide branched chain transacylase E2)	protein interactions	13171	7	1	7778	22
0.01964	-3.93	Mafk (v-maf musculoaponeurotic fibrosarcoma oncogene family, protein K (avian))	protein interactions	17135	7	1	7778	22
0.01964	-3.93	Snai1 (snail family zinc finger 1)	protein interactions	20613	7	1	7778	22
0.01964	-3.93	Mcm4 (minichromosome maintenance complex component 4)	protein interactions	17217	7	1	7778	22
0.01964	-3.93	Med1 (mediator complex subunit 1)	protein interactions	19014	7	1	7778	22
0.01964	-3.93	Rnf14 (ring finger protein 14)	protein interactions	56736	7	1	7778	22
0.01964	-3.93	JAK1 (Janus kinase 1)	protein interactions	3716	7	1	7778	22
0.01964	-3.93	Nfatc1 (nuclear factor of activated T cells, cytoplasmic, calcineurin dependent 1)	protein interactions	18018	7	1	7778	22
0.01964	-3.93	Hp1bp3 (heterochromatin protein 1, binding protein 3)	protein interactions	15441	7	1	7778	22
0.01964	-3.93	Mms19 (MMS19 cytosolic iron-sulfur assembly component)	protein interactions	72199	7	1	7778	22
0.01964	-3.93	Nup93 (nucleoporin 93)	protein interactions	71805	7	1	7778	22
0.01964	-3.93	Socs2 (suppressor of cytokine signaling 2)	protein interactions	216233	7	1	7778	22
0.01964	-3.93	Sap18 (Sin3-associated polypeptide 18)	protein interactions	20220	7	1	7778	22
0.01964	-3.93	Myl6 (myosin, light polypeptide 6, alkali, smooth muscle and non-muscle)	protein interactions	17904	7	1	7778	22
0.01972	-3.93	cytokine-mediated signaling pathway	biological process	GO:0019221	298	3	20694	40
0.01977	-3.92	MULLIGHAN_MLL_SIGNATURE_2_DN	MSigDB lists	MULLIGHAN_MLL_SIGNATURE_2_DN	251	3	15632	36
0.01978	-3.92	regulation of cell communication	biological process	GO:0010646	3321	12	20694	40
0.01979	-3.92	ApoE and miR-146 in inflammation and atherosclerosis	WikiPathways	WP3592	8	1	4813	12
0.01985	-3.92	GO_ORGANIC_HYDROXY_COMPOUND_METABOLIC_PROCESS	MSigDB lists	GO_ORGANIC_HYDROXY_COMPOUND_METABOLIC_PROCESS	454	4	15632	36
0.0199	-3.92	regulation of response to stimulus	biological process	GO:0048583	3734	13	20694	40
0.0199	-3.92	SEA	smart domains	SM00200	8	1	9567	24
0.0199	-3.92	VPS9	smart domains	SM00167	8	1	9567	24
0.01998	-3.91	positive regulation of phosphorus metabolic process	biological process	GO:0010562	1124	6	20694	40
0.01998	-3.91	positive regulation of phosphate metabolic process	biological process	GO:0045937	1124	6	20694	40
0.01998	-3.91	GO_ANATOMICAL_STRUCTURE_HOMEOSTASIS	MSigDB lists	GO_ANATOMICAL_STRUCTURE_HOMEOSTASIS	252	3	15632	36
0.02	-3.91	SCHAEFFER_PROSTATE_DEVELOPMENT_6HR_DN	MSigDB lists	SCHAEFFER_PROSTATE_DEVELOPMENT_6HR_DN	455	4	15632	36
0.02005	-3.91	Synthesis of 5-eicosatetraenoic acids	REACTOME pathways	R-MMU-2142688	6	1	8608	29
0.02013	-3.91	GO_MYELOID_LEUKOCYTE_DIFFERENTIATION	MSigDB lists	GO_MYELOID_LEUKOCYTE_DIFFERENTIATION	95	2	15632	36
0.02014	-3.91	regulation of neural precursor cell proliferation	biological process	GO:2000177	113	2	20694	40
0.02018	-3.9	GO_POSITIVE_REGULATION_OF_TRANSCRIPTION_FROM_RNA_POLYMERASE_II_PROMOTER	MSigDB lists	GO_POSITIVE_REGULATION_OF_TRANSCRIPTION_FROM_RNA_POLYMERASE_II_PROMOTER	950	6	15632	36
0.02022	-3.9	RNA polymerase II regulatory region sequence-specific DNA binding	molecular function	GO:0000977	823	5	20217	39
0.02024	-3.9	intracellular part	cellular component	GO:0044424	13374	33	20747	41
0.02024	-3.9	intracellular	cellular component	GO:0005622	13374	33	20747	41
0.02036	-3.89	GO_TRANSITION_METAL_ION_BINDING	MSigDB lists	GO_TRANSITION_METAL_ION_BINDING	1230	7	15632	36
0.02044	-3.89	regulation of signaling	biological process	GO:0023051	3336	12	20694	40
0.02053	-3.89	response to external stimulus	biological process	GO:0009605	2171	9	20694	40
0.02053	-3.89	GO_POSITIVE_REGULATION_OF_CELLULAR_AMIDE_METABOLIC_PROCESS	MSigDB lists	GO_POSITIVE_REGULATION_OF_CELLULAR_AMIDE_METABOLIC_PROCESS	96	2	15632	36
0.02053	-3.89	AAACCAC_MIR140	MSigDB lists	AAACCAC_MIR140	96	2	15632	36
0.02054	-3.89	MODULE_540	MSigDB lists	MODULE_540	9	1	15632	36
0.02054	-3.89	BYSTRYKH_HEMATOPOIESIS_STEM_CELL_FLI1	MSigDB lists	BYSTRYKH_HEMATOPOIESIS_STEM_CELL_FLI1	9	1	15632	36
0.02054	-3.89	GO_LOW_DENSITY_LIPOPROTEIN_PARTICLE_REMODELING	MSigDB lists	GO_LOW_DENSITY_LIPOPROTEIN_PARTICLE_REMODELING	9	1	15632	36
0.02059	-3.88	MFS	prosite domains	PS50850	95	2	13278	31
0.02065	-3.88	RHD_dimer	pfam domains	PF16179	10	1	18711	39
0.02065	-3.88	VPS9	pfam domains	PF02204	10	1	18711	39
0.02065	-3.88	RHD_DNA_bind	pfam domains	PF00554	10	1	18711	39
0.02081	-3.87	regulation of lipid transport	biological process	GO:0032368	115	2	20694	40
0.02082	-3.87	ENTH	prosite domains	PS50942	9	1	13278	31
0.02082	-3.87	ENTH	interpro domains	IPR013809	10	1	19984	42
0.02082	-3.87	SM22_calponin	interpro domains	IPR003096	10	1	19984	42
0.02082	-3.87	RHD_DNA_bind_dom_sf	interpro domains	IPR037059	10	1	19984	42
0.02082	-3.87	VPS9_dom_sf	interpro domains	IPR037191	10	1	19984	42
0.02082	-3.87	RHD_dimer	interpro domains	IPR032397	10	1	19984	42
0.02082	-3.87	VPS9	interpro domains	IPR003123	10	1	19984	42
0.02082	-3.87	RHD_DNA_bind_dom	interpro domains	IPR011539	10	1	19984	42
0.02094	-3.87	BENPORATH_ES_CORE_NINE_CORRELATED	MSigDB lists	BENPORATH_ES_CORE_NINE_CORRELATED	97	2	15632	36
0.02094	-3.87	JAZAG_TGFB1_SIGNALING_VIA_SMAD4_UP	MSigDB lists	JAZAG_TGFB1_SIGNALING_VIA_SMAD4_UP	97	2	15632	36
0.02094	-3.87	MODULE_157	MSigDB lists	MODULE_157	97	2	15632	36
0.02094	-3.87	GO_CORE_PROMOTER_SEQUENCE_SPECIFIC_DNA_BINDING	MSigDB lists	GO_CORE_PROMOTER_SEQUENCE_SPECIFIC_DNA_BINDING	97	2	15632	36
0.02096	-3.87	regulation of MAP kinase activity	biological process	GO:0043405	305	3	20694	40
0.02099	-3.86	RNA polymerase II regulatory region DNA binding	molecular function	GO:0001012	831	5	20217	39
0.021	-3.86	nuclear periphery	cellular component	GO:0034399	113	2	20747	41
0.02102	-3.86	myosin heavy chain binding	molecular function	GO:0032036	11	1	20217	39
0.02102	-3.86	1-acylglycerol-3-phosphate O-acyltransferase activity	molecular function	GO:0003841	11	1	20217	39
0.02102	-3.86	molecular carrier activity	molecular function	GO:0140104	11	1	20217	39
0.02102	-3.86	fucosyltransferase activity	molecular function	GO:0008417	11	1	20217	39
0.02106	-3.86	urea cycle	biological process	GO:0000050	11	1	20694	40
0.02106	-3.86	cellular pigment accumulation	biological process	GO:0043482	11	1	20694	40
0.02106	-3.86	regulation of cholesterol esterification	biological process	GO:0010872	11	1	20694	40
0.02106	-3.86	limb bud formation	biological process	GO:0060174	11	1	20694	40
0.02106	-3.86	regulation of interferon-alpha secretion	biological process	GO:1902739	11	1	20694	40
0.02106	-3.86	positive regulation of transcription by RNA polymerase III	biological process	GO:0045945	11	1	20694	40
0.02106	-3.86	positive regulation of cell maturation	biological process	GO:1903431	11	1	20694	40
0.02106	-3.86	sphingolipid mediated signaling pathway	biological process	GO:0090520	11	1	20694	40
0.02106	-3.86	common myeloid progenitor cell proliferation	biological process	GO:0035726	11	1	20694	40
0.02106	-3.86	urea metabolic process	biological process	GO:0019627	11	1	20694	40
0.02106	-3.86	granzyme-mediated apoptotic signaling pathway	biological process	GO:0008626	11	1	20694	40
0.02106	-3.86	cardiac chamber formation	biological process	GO:0003207	11	1	20694	40
0.02106	-3.86	regulation of behavioral fear response	biological process	GO:2000822	11	1	20694	40
0.02106	-3.86	phospholipid efflux	biological process	GO:0033700	11	1	20694	40
0.02106	-3.86	positive regulation of interferon-alpha secretion	biological process	GO:1902741	11	1	20694	40
0.02106	-3.86	regulation of T cell tolerance induction	biological process	GO:0002664	11	1	20694	40
0.02106	-3.86	positive regulation of mitochondrial outer membrane permeabilization involved in apoptotic signaling pathway	biological process	GO:1901030	11	1	20694	40
0.02106	-3.86	regulation of fear response	biological process	GO:1903365	11	1	20694	40
0.02106	-3.86	DNA damage response, signal transduction by p53 class mediator resulting in cell cycle arrest	biological process	GO:0006977	11	1	20694	40
0.02134	-3.85	GO_REGULATION_OF_FAT_CELL_DIFFERENTIATION	MSigDB lists	GO_REGULATION_OF_FAT_CELL_DIFFERENTIATION	98	2	15632	36
0.02142	-3.84	central nervous system development	biological process	GO:0007417	833	5	20694	40
0.02143	-3.84	regulation of protein modification process	biological process	GO:0031399	1822	8	20694	40
0.02149	-3.84	sterol metabolic process	biological process	GO:0016125	117	2	20694	40
0.0215	-3.84	multicellular organismal homeostasis	biological process	GO:0048871	308	3	20694	40
0.02175	-3.83	HOLLERN_EMT_BREAST_TUMOR_UP	MSigDB lists	HOLLERN_EMT_BREAST_TUMOR_UP	99	2	15632	36
0.02175	-3.83	GO_CARDIAC_VENTRICLE_DEVELOPMENT	MSigDB lists	GO_CARDIAC_VENTRICLE_DEVELOPMENT	99	2	15632	36
0.02181	-3.83	cell migration	biological process	GO:0016477	837	5	20694	40
0.02185	-3.82	regulation of cellular protein metabolic process	biological process	GO:0032268	2573	10	20694	40
0.02208	-3.81	regulation of anatomical structure size	biological process	GO:0090066	557	4	20694	40
0.02216	-3.81	GNF2_TST	MSigDB lists	GNF2_TST	100	2	15632	36
0.02216	-3.81	GO_LIPID_HOMEOSTASIS	MSigDB lists	GO_LIPID_HOMEOSTASIS	100	2	15632	36
0.02234	-3.8	vasculature development	biological process	GO:0001944	559	4	20694	40
0.02236	-3.8	ENTH	smart domains	SM00273	9	1	9567	24
0.02242	-3.8	Med21 (mediator complex subunit 21)	protein interactions	108098	8	1	7778	22
0.02242	-3.8	TRAF2 (TNF receptor associated factor 2)	protein interactions	7186	8	1	7778	22
0.02242	-3.8	Tcf7l2 (transcription factor 7 like 2, T cell specific, HMG box)	protein interactions	21416	8	1	7778	22
0.02242	-3.8	Ddx1 (DEAD (Asp-Glu-Ala-Asp) box polypeptide 1)	protein interactions	104721	8	1	7778	22
0.02242	-3.8	Cdk6 (cyclin-dependent kinase 6)	protein interactions	12571	8	1	7778	22
0.02242	-3.8	Zdhhc6 (zinc finger, DHHC domain containing 6)	protein interactions	66980	8	1	7778	22
0.02242	-3.8	Baz1a (bromodomain adjacent to zinc finger domain 1A)	protein interactions	217578	8	1	7778	22
0.02253	-3.79	secondary alcohol metabolic process	biological process	GO:1902652	120	2	20694	40
0.02258	-3.79	KEEN_RESPONSE_TO_ROSIGLITAZONE_DN	MSigDB lists	KEEN_RESPONSE_TO_ROSIGLITAZONE_DN	101	2	15632	36
0.02258	-3.79	GO_RNA_POLYMERASE_II_TRANSCRIPTION_FACTOR_BINDING	MSigDB lists	GO_RNA_POLYMERASE_II_TRANSCRIPTION_FACTOR_BINDING	101	2	15632	36
0.02258	-3.79	ACOSTA_PROLIFERATION_INDEPENDENT_MYC_TARGETS_DN	MSigDB lists	ACOSTA_PROLIFERATION_INDEPENDENT_MYC_TARGETS_DN	101	2	15632	36
0.02258	-3.79	SUNG_METASTASIS_STROMA_UP	MSigDB lists	SUNG_METASTASIS_STROMA_UP	101	2	15632	36
0.02258	-3.79	GO_REGULATION_OF_RHO_PROTEIN_SIGNAL_TRANSDUCTION	MSigDB lists	GO_REGULATION_OF_RHO_PROTEIN_SIGNAL_TRANSDUCTION	101	2	15632	36
0.0226	-3.79	negative regulation of cellular component movement	biological process	GO:0051271	314	3	20694	40
0.0227	-3.79	EF-hand_6	pfam domains	PF13405	11	1	18711	39
0.0227	-3.79	bZIP_2	pfam domains	PF07716	11	1	18711	39
0.02278	-3.78	SH2_dom_sf	interpro domains	IPR036860	111	2	19984	42
0.0228	-3.78	cell cortex	cellular component	GO:0005938	308	3	20747	41
0.0228	-3.78	GO_REGULATION_OF_CELLULAR_RESPONSE_TO_VASCULAR_ENDOTHELIAL_GROWTH_FACTOR_STIMULUS	MSigDB lists	GO_REGULATION_OF_CELLULAR_RESPONSE_TO_VASCULAR_ENDOTHELIAL_GROWTH_FACTOR_STIMULUS	10	1	15632	36
0.0228	-3.78	GO_PIGMENT_ACCUMULATION	MSigDB lists	GO_PIGMENT_ACCUMULATION	10	1	15632	36
0.0228	-3.78	GOERING_BLOOD_HDL_CHOLESTEROL_QTL_CIS	MSigDB lists	GOERING_BLOOD_HDL_CHOLESTEROL_QTL_CIS	10	1	15632	36
0.0228	-3.78	chr21q11	MSigDB lists	chr21q11	10	1	15632	36
0.0228	-3.78	GO_NEGATIVE_REGULATION_OF_STEROL_TRANSPORT	MSigDB lists	GO_NEGATIVE_REGULATION_OF_STEROL_TRANSPORT	10	1	15632	36
0.0228	-3.78	GO_IRON_ION_IMPORT	MSigDB lists	GO_IRON_ION_IMPORT	10	1	15632	36
0.0228	-3.78	HEDVAT_ELF4_TARGETS_UP	MSigDB lists	HEDVAT_ELF4_TARGETS_UP	10	1	15632	36
0.0228	-3.78	GO_STEROL_CATABOLIC_PROCESS	MSigDB lists	GO_STEROL_CATABOLIC_PROCESS	10	1	15632	36
0.0228	-3.78	GO_REGULATION_OF_AMYLOID_PRECURSOR_PROTEIN_CATABOLIC_PROCESS	MSigDB lists	GO_REGULATION_OF_AMYLOID_PRECURSOR_PROTEIN_CATABOLIC_PROCESS	10	1	15632	36
0.0228	-3.78	LUI_THYROID_CANCER_CLUSTER_4	MSigDB lists	LUI_THYROID_CANCER_CLUSTER_4	10	1	15632	36
0.0228	-3.78	GO_FUCOSYLTRANSFERASE_ACTIVITY	MSigDB lists	GO_FUCOSYLTRANSFERASE_ACTIVITY	10	1	15632	36
0.02288	-3.78	NST/OST	interpro domains	IPR037359	11	1	19984	42
0.02288	-3.78	Gal_mutarotase_sf_dom	interpro domains	IPR011013	11	1	19984	42
0.02288	-3.78	positive regulation of cysteine-type endopeptidase activity involved in apoptotic process	biological process	GO:0043280	121	2	20694	40
0.02288	-3.78	B cell differentiation	biological process	GO:0030183	121	2	20694	40
0.02291	-3.78	lysophosphatidic acid acyltransferase activity	molecular function	GO:0042171	12	1	20217	39
0.02291	-3.78	sphingolipid transporter activity	molecular function	GO:0046624	12	1	20217	39
0.02295	-3.77	endosome	cellular component	GO:0005768	829	5	20747	41
0.02296	-3.77	protein deglycosylation	biological process	GO:0006517	12	1	20694	40
0.02296	-3.77	regulation of fat cell proliferation	biological process	GO:0070344	12	1	20694	40
0.02296	-3.77	intracellular signal transduction involved in G1 DNA damage checkpoint	biological process	GO:1902400	12	1	20694	40
0.02296	-3.77	positive regulation of interferon-gamma biosynthetic process	biological process	GO:0045078	12	1	20694	40
0.02296	-3.77	nitrogen cycle metabolic process	biological process	GO:0071941	12	1	20694	40
0.02296	-3.77	calcineurin-NFAT signaling cascade	biological process	GO:0033173	12	1	20694	40
0.02296	-3.77	negative regulation of long-term synaptic potentiation	biological process	GO:1900272	12	1	20694	40
0.02296	-3.77	leukotriene biosynthetic process	biological process	GO:0019370	12	1	20694	40
0.02296	-3.77	reverse cholesterol transport	biological process	GO:0043691	12	1	20694	40
0.02296	-3.77	mitral valve morphogenesis	biological process	GO:0003183	12	1	20694	40
0.02296	-3.77	cellular response to iron ion	biological process	GO:0071281	12	1	20694	40
0.02296	-3.77	interleukin-6-mediated signaling pathway	biological process	GO:0070102	12	1	20694	40
0.02296	-3.77	neurotransmitter-gated ion channel clustering	biological process	GO:0072578	12	1	20694	40
0.02296	-3.77	regulation of gastric acid secretion	biological process	GO:0060453	12	1	20694	40
0.02296	-3.77	regulation of oligodendrocyte progenitor proliferation	biological process	GO:0070445	12	1	20694	40
0.02296	-3.77	pigment accumulation	biological process	GO:0043476	12	1	20694	40
0.02296	-3.77	signal transduction involved in mitotic G1 DNA damage checkpoint	biological process	GO:0072431	12	1	20694	40
0.02296	-3.77	high-density lipoprotein particle remodeling	biological process	GO:0034375	12	1	20694	40
0.023	-3.77	LABBE_TARGETS_OF_TGFB1_AND_WNT3A_UP	MSigDB lists	LABBE_TARGETS_OF_TGFB1_AND_WNT3A_UP	102	2	15632	36
0.023	-3.77	GO_VESICLE_LUMEN	MSigDB lists	GO_VESICLE_LUMEN	102	2	15632	36
0.023	-3.77	cytoplasm	cellular component	GO:0005737	10716	28	20747	41
0.02304	-3.77	organic cyclic compound biosynthetic process	biological process	GO:1901362	849	5	20694	40
0.02311	-3.77	REL_2	prosite domains	PS50254	10	1	13278	31
0.02311	-3.77	VPS9	prosite domains	PS51205	10	1	13278	31
0.02311	-3.77	GATA_ZN_FINGER_2	prosite domains	PS50114	10	1	13278	31
0.02324	-3.76	GO_REGULATION_OF_KINASE_ACTIVITY	MSigDB lists	GO_REGULATION_OF_KINASE_ACTIVITY	717	5	15632	36
0.02342	-3.75	GO_DRUG_BINDING	MSigDB lists	GO_DRUG_BINDING	103	2	15632	36
0.02345	-3.75	protein heterodimerization activity	molecular function	GO:0046982	569	4	20217	39
0.02346	-3.75	chylomicron	cellular component	GO:0042627	12	1	20747	41
0.02351	-3.75	GO_SYSTEM_PROCESS	MSigDB lists	GO_SYSTEM_PROCESS	1565	8	15632	36
0.02373	-3.74	locomotion	biological process	GO:0040011	1169	6	20694	40
0.02374	-3.74	cognition	biological process	GO:0050890	320	3	20694	40
0.02381	-3.74	SM22CALPONIN	prints domains	PR00888	10	1	5821	14
0.02384	-3.74	MODULE_321	MSigDB lists	MODULE_321	104	2	15632	36
0.02384	-3.74	GO_REGULATION_OF_MYELOID_LEUKOCYTE_DIFFERENTIATION	MSigDB lists	GO_REGULATION_OF_MYELOID_LEUKOCYTE_DIFFERENTIATION	104	2	15632	36
0.02384	-3.74	GO_CELL_CORTEX_PART	MSigDB lists	GO_CELL_CORTEX_PART	104	2	15632	36
0.02384	-3.74	LI_INDUCED_T_TO_NATURAL_KILLER_DN	MSigDB lists	LI_INDUCED_T_TO_NATURAL_KILLER_DN	104	2	15632	36
0.02385	-3.74	hydrolase activity, acting on glycosyl bonds	molecular function	GO:0016798	124	2	20217	39
0.02388	-3.73	cellular homeostasis	biological process	GO:0019725	857	5	20694	40
0.02392	-3.73	cellular metal ion homeostasis	biological process	GO:0006875	571	4	20694	40
0.02393	-3.73	positive regulation of ion transport	biological process	GO:0043270	321	3	20694	40
0.02395	-3.73	response to interferon-gamma	biological process	GO:0034341	124	2	20694	40
0.02395	-3.73	cellular response to transforming growth factor beta stimulus	biological process	GO:0071560	124	2	20694	40
0.02406	-3.73	mouse chr17 A3.3|17 12.53 cM	chromosome location	mouse chr17 A3.3|17 12.53 cM	14	1	24173	42
0.02416	-3.72	apical plasma membrane	cellular component	GO:0016324	315	3	20747	41
0.0242	-3.72	cardiovascular system development	biological process	GO:0072358	573	4	20694	40
0.0242	-3.72	heart development	biological process	GO:0007507	573	4	20694	40
0.02427	-3.72	GO_NEURON_MIGRATION	MSigDB lists	GO_NEURON_MIGRATION	105	2	15632	36
0.02427	-3.72	GO_BLOOD_MICROPARTICLE	MSigDB lists	GO_BLOOD_MICROPARTICLE	105	2	15632	36
0.02427	-3.72	GNF2_GSTM1	MSigDB lists	GNF2_GSTM1	105	2	15632	36
0.02431	-3.72	regulation of myeloid leukocyte differentiation	biological process	GO:0002761	125	2	20694	40
0.02467	-3.7	regulation of postsynapse organization	biological process	GO:0099175	126	2	20694	40
0.02474	-3.7	cellular response to cytokine stimulus	biological process	GO:0071345	865	5	20694	40
0.0248	-3.7	C2H2 zinc finger domain binding	molecular function	GO:0070742	13	1	20217	39
0.02485	-3.7	regulation of dendritic spine maintenance	biological process	GO:1902950	13	1	20694	40
0.02485	-3.7	positive regulation of interferon-gamma secretion	biological process	GO:1902715	13	1	20694	40
0.02485	-3.7	mitral valve development	biological process	GO:0003174	13	1	20694	40
0.02485	-3.7	glycosphingolipid catabolic process	biological process	GO:0046479	13	1	20694	40
0.02485	-3.7	physiological cardiac muscle hypertrophy	biological process	GO:0003301	13	1	20694	40
0.02485	-3.7	cellular response to lithium ion	biological process	GO:0071285	13	1	20694	40
0.02485	-3.7	positive regulation of steroid hormone secretion	biological process	GO:2000833	13	1	20694	40
0.02485	-3.7	cell growth involved in cardiac muscle cell development	biological process	GO:0061049	13	1	20694	40
0.02485	-3.7	forebrain neuron fate commitment	biological process	GO:0021877	13	1	20694	40
0.02485	-3.7	insemination	biological process	GO:0007320	13	1	20694	40
0.02485	-3.7	regulation of systemic arterial blood pressure by circulatory renin-angiotensin	biological process	GO:0001991	13	1	20694	40
0.02485	-3.7	regulation of interferon-gamma biosynthetic process	biological process	GO:0045072	13	1	20694	40
0.02485	-3.7	regulation of blood vessel endothelial cell proliferation involved in sprouting angiogenesis	biological process	GO:1903587	13	1	20694	40
0.02485	-3.7	physiological muscle hypertrophy	biological process	GO:0003298	13	1	20694	40
0.02505	-3.69	GO_IMIDAZOLE_CONTAINING_COMPOUND_METABOLIC_PROCESS	MSigDB lists	GO_IMIDAZOLE_CONTAINING_COMPOUND_METABOLIC_PROCESS	11	1	15632	36
0.02505	-3.69	GO_C2H2_ZINC_FINGER_DOMAIN_BINDING	MSigDB lists	GO_C2H2_ZINC_FINGER_DOMAIN_BINDING	11	1	15632	36
0.02505	-3.69	GO_NEGATIVE_REGULATION_OF_DENDRITIC_SPINE_DEVELOPMENT	MSigDB lists	GO_NEGATIVE_REGULATION_OF_DENDRITIC_SPINE_DEVELOPMENT	11	1	15632	36
0.02505	-3.69	GO_INSEMINATION	MSigDB lists	GO_INSEMINATION	11	1	15632	36
0.02505	-3.69	GO_POSITIVE_REGULATION_OF_MEMBRANE_INVAGINATION	MSigDB lists	GO_POSITIVE_REGULATION_OF_MEMBRANE_INVAGINATION	11	1	15632	36
0.02505	-3.69	GO_CERAMIDE_CATABOLIC_PROCESS	MSigDB lists	GO_CERAMIDE_CATABOLIC_PROCESS	11	1	15632	36
0.02505	-3.69	GO_CARDIAC_CHAMBER_FORMATION	MSigDB lists	GO_CARDIAC_CHAMBER_FORMATION	11	1	15632	36
0.02505	-3.69	GO_CHYLOMICRON	MSigDB lists	GO_CHYLOMICRON	11	1	15632	36
0.02505	-3.69	GO_POSITIVE_REGULATION_BY_HOST_OF_VIRAL_PROCESS	MSigDB lists	GO_POSITIVE_REGULATION_BY_HOST_OF_VIRAL_PROCESS	11	1	15632	36
0.02505	-3.69	HOLLERN_SOLID_NODULAR_BREAST_TUMOR_UP	MSigDB lists	HOLLERN_SOLID_NODULAR_BREAST_TUMOR_UP	11	1	15632	36
0.02505	-3.69	BIOCARTA_AKAP13_PATHWAY	MSigDB lists	BIOCARTA_AKAP13_PATHWAY	11	1	15632	36
0.02508	-3.69	LI_INDUCED_T_TO_NATURAL_KILLER_UP	MSigDB lists	LI_INDUCED_T_TO_NATURAL_KILLER_UP	275	3	15632	36
0.02518	-3.68	Ciita (class II transactivator)	protein interactions	12265	9	1	7778	22
0.02518	-3.68	Srsf3 (serine/arginine-rich splicing factor 3)	protein interactions	20383	9	1	7778	22
0.02518	-3.68	Lbr (lamin B receptor)	protein interactions	98386	9	1	7778	22
0.02518	-3.68	Lmo4 (LIM domain only 4)	protein interactions	16911	9	1	7778	22
0.02518	-3.68	CTTN (cortactin)	protein interactions	2017	9	1	7778	22
0.02518	-3.68	Rbl1 (RB transcriptional corepressor like 1)	protein interactions	19650	9	1	7778	22
0.02518	-3.68	Lasp1 (LIM and SH3 protein 1)	protein interactions	16796	9	1	7778	22
0.02518	-3.68	Il6st (interleukin 6 signal transducer)	protein interactions	16195	9	1	7778	22
0.02518	-3.68	Pbx4 (pre B cell leukemia homeobox 4)	protein interactions	80720	9	1	7778	22
0.0254	-3.67	septin ring	cellular component	GO:0005940	13	1	20747	41
0.0254	-3.67	septin complex	cellular component	GO:0031105	13	1	20747	41
0.0254	-3.67	low-density lipoprotein particle	cellular component	GO:0034362	13	1	20747	41
0.0254	-3.67	nuclear envelope lumen	cellular component	GO:0005641	13	1	20747	41
0.02541	-3.67	GO_CIRCULATORY_SYSTEM_DEVELOPMENT	MSigDB lists	GO_CIRCULATORY_SYSTEM_DEVELOPMENT	734	5	15632	36
0.02555	-3.67	GO_EARLY_ENDOSOME	MSigDB lists	GO_EARLY_ENDOSOME	277	3	15632	36
0.0257	-3.66	negative regulation of locomotion	biological process	GO:0040013	330	3	20694	40
0.02572	-3.66	DIAZ_CHRONIC_MEYLOGENOUS_LEUKEMIA_UP	MSigDB lists	DIAZ_CHRONIC_MEYLOGENOUS_LEUKEMIA_UP	1290	7	15632	36
0.02577	-3.66	organic hydroxy compound transport	biological process	GO:0015850	129	2	20694	40
0.02595	-3.65	CAGGTG_E12_Q6	MSigDB lists	CAGGTG_E12_Q6	2235	10	15632	36
0.02602	-3.65	GCACCTT_MIR18A_MIR18B	MSigDB lists	GCACCTT_MIR18A_MIR18B	109	2	15632	36
0.02604	-3.65	Ras guanyl-nucleotide exchange factor activity	molecular function	GO:0005088	130	2	20217	39
0.02614	-3.64	endocrine system development	biological process	GO:0035270	130	2	20694	40
0.02614	-3.64	regulation of endothelial cell proliferation	biological process	GO:0001936	130	2	20694	40
0.02614	-3.64	response to transforming growth factor beta	biological process	GO:0071559	130	2	20694	40
0.02627	-3.64	GTGCAAT_MIR25_MIR32_MIR92_MIR363_MIR367	MSigDB lists	GTGCAAT_MIR25_MIR32_MIR92_MIR363_MIR367	280	3	15632	36
0.02643	-3.63	extracellular region part	cellular component	GO:0044421	1851	8	20747	41
0.02646	-3.63	GSE3720_UNSTIM_VS_PMA_STIM_VD1_GAMMADELTA_TCELL_DN	MSigDB lists	GSE3720_UNSTIM_VS_PMA_STIM_VD1_GAMMADELTA_TCELL_DN	110	2	15632	36
0.02652	-3.63	neural tube formation	biological process	GO:0001841	131	2	20694	40
0.02652	-3.63	regulation of B cell activation	biological process	GO:0050864	131	2	20694	40
0.02653	-3.63	positive regulation of developmental process	biological process	GO:0051094	1539	7	20694	40
0.02665	-3.63	Histidine catabolism	REACTOME pathways	R-MMU-70921	8	1	8608	29
0.02666	-3.62	GO_SMALL_MOLECULE_METABOLIC_PROCESS	MSigDB lists	GO_SMALL_MOLECULE_METABOLIC_PROCESS	1602	8	15632	36
0.02668	-3.62	alpha-mannosidase activity	molecular function	GO:0004559	14	1	20217	39
0.02668	-3.62	lysophospholipid acyltransferase activity	molecular function	GO:0071617	14	1	20217	39
0.02673	-3.62	positive regulation of gonad development	biological process	GO:1905941	14	1	20694	40
0.02673	-3.62	signal transduction involved in mitotic cell cycle checkpoint	biological process	GO:0072413	14	1	20694	40
0.02673	-3.62	signal transduction involved in mitotic DNA integrity checkpoint	biological process	GO:1902403	14	1	20694	40
0.02673	-3.62	nitric oxide mediated signal transduction	biological process	GO:0007263	14	1	20694	40
0.02673	-3.62	GABAergic neuron differentiation	biological process	GO:0097154	14	1	20694	40
0.02673	-3.62	negative regulation of alcohol biosynthetic process	biological process	GO:1902931	14	1	20694	40
0.02673	-3.62	signal transduction involved in mitotic DNA damage checkpoint	biological process	GO:1902402	14	1	20694	40
0.02673	-3.62	regulation of integrin-mediated signaling pathway	biological process	GO:2001044	14	1	20694	40
0.02673	-3.62	response to lithium ion	biological process	GO:0010226	14	1	20694	40
0.02673	-3.62	glycolipid catabolic process	biological process	GO:0019377	14	1	20694	40
0.02673	-3.62	regulation of vascular smooth muscle cell differentiation	biological process	GO:1905063	14	1	20694	40
0.02673	-3.62	spinal cord association neuron differentiation	biological process	GO:0021527	14	1	20694	40
0.02677	-3.62	Septin	pfam domains	PF00735	13	1	18711	39
0.02677	-3.62	bZIP_Maf	pfam domains	PF03131	13	1	18711	39
0.02677	-3.62	GATA	pfam domains	PF00320	13	1	18711	39
0.0268	-3.62	FULCHER_INFLAMMATORY_RESPONSE_LECTIN_VS_LPS_UP	MSigDB lists	FULCHER_INFLAMMATORY_RESPONSE_LECTIN_VS_LPS_UP	498	4	15632	36
0.02687	-3.62	Hdac1 (histone deacetylase 1)	protein interactions	433759	91	2	7778	22
0.02689	-3.62	GO_CYTOSKELETAL_PROTEIN_BINDING	MSigDB lists	GO_CYTOSKELETAL_PROTEIN_BINDING	745	5	15632	36
0.02691	-3.62	GSE12505_WT_VS_E2_2_HET_PDC_UP	MSigDB lists	GSE12505_WT_VS_E2_2_HET_PDC_UP	111	2	15632	36
0.02697	-3.61	WEST_ADRENOCORTICAL_TUMOR_DN	MSigDB lists	WEST_ADRENOCORTICAL_TUMOR_DN	499	4	15632	36
0.02699	-3.61	G_SEPTIN_dom	interpro domains	IPR030379	13	1	19984	42
0.02699	-3.61	Septin	interpro domains	IPR016491	13	1	19984	42
0.02699	-3.61	bZIP_Maf	interpro domains	IPR004826	13	1	19984	42
0.027	-3.61	GO_TRANSCRIPTION_COACTIVATOR_ACTIVITY	MSigDB lists	GO_TRANSCRIPTION_COACTIVATOR_ACTIVITY	283	3	15632	36
0.02709	-3.61	regulation of cell migration	biological process	GO:0030334	886	5	20694	40
0.02722	-3.6	anion binding	molecular function	GO:0043168	2674	10	20217	39
0.02725	-3.6	cortical cytoskeleton	cellular component	GO:0030863	130	2	20747	41
0.02726	-3.6	cellular macromolecule biosynthetic process	biological process	GO:0034645	1207	6	20694	40
0.0273	-3.6	GO_WHITE_FAT_CELL_DIFFERENTIATION	MSigDB lists	GO_WHITE_FAT_CELL_DIFFERENTIATION	12	1	15632	36
0.0273	-3.6	CLAUS_PGR_POSITIVE_MENINGIOMA_DN	MSigDB lists	CLAUS_PGR_POSITIVE_MENINGIOMA_DN	12	1	15632	36
0.0273	-3.6	GO_PHOSPHOLIPID_EFFLUX	MSigDB lists	GO_PHOSPHOLIPID_EFFLUX	12	1	15632	36
0.0273	-3.6	MUELLER_COMMON_TARGETS_OF_AML_FUSIONS_UP	MSigDB lists	MUELLER_COMMON_TARGETS_OF_AML_FUSIONS_UP	12	1	15632	36
0.0273	-3.6	GO_CHOLESTEROL_TRANSPORTER_ACTIVITY	MSigDB lists	GO_CHOLESTEROL_TRANSPORTER_ACTIVITY	12	1	15632	36
0.0273	-3.6	GO_HIGH_DENSITY_LIPOPROTEIN_PARTICLE_REMODELING	MSigDB lists	GO_HIGH_DENSITY_LIPOPROTEIN_PARTICLE_REMODELING	12	1	15632	36
0.0273	-3.6	GO_LIPASE_ACTIVATOR_ACTIVITY	MSigDB lists	GO_LIPASE_ACTIVATOR_ACTIVITY	12	1	15632	36
0.0273	-3.6	GO_FOREBRAIN_NEURON_FATE_COMMITMENT	MSigDB lists	GO_FOREBRAIN_NEURON_FATE_COMMITMENT	12	1	15632	36
0.0273	-3.6	GO_HEXOSAMINIDASE_ACTIVITY	MSigDB lists	GO_HEXOSAMINIDASE_ACTIVITY	12	1	15632	36
0.0273	-3.6	GO_FUCOSE_METABOLIC_PROCESS	MSigDB lists	GO_FUCOSE_METABOLIC_PROCESS	12	1	15632	36
0.0273	-3.6	GO_GLYCOLIPID_CATABOLIC_PROCESS	MSigDB lists	GO_GLYCOLIPID_CATABOLIC_PROCESS	12	1	15632	36
0.0273	-3.6	GO_ATRIAL_SEPTUM_MORPHOGENESIS	MSigDB lists	GO_ATRIAL_SEPTUM_MORPHOGENESIS	12	1	15632	36
0.0273	-3.6	GO_TAU_PROTEIN_BINDING	MSigDB lists	GO_TAU_PROTEIN_BINDING	12	1	15632	36
0.0273	-3.6	GO_FATTY_ACID_HOMEOSTASIS	MSigDB lists	GO_FATTY_ACID_HOMEOSTASIS	12	1	15632	36
0.0273	-3.6	KOINUMA_TARGETS_OF_SMAD2_OR_SMAD3	MSigDB lists	KOINUMA_TARGETS_OF_SMAD2_OR_SMAD3	748	5	15632	36
0.02732	-3.6	MODULE_100	MSigDB lists	MODULE_100	501	4	15632	36
0.02732	-3.6	integral component of nuclear inner membrane	cellular component	GO:0005639	14	1	20747	41
0.02732	-3.6	intrinsic component of nuclear inner membrane	cellular component	GO:0031229	14	1	20747	41
0.02732	-3.6	meiotic spindle	cellular component	GO:0072687	14	1	20747	41
0.02736	-3.6	GSE13522_CTRL_VS_T_CRUZI_Y_STRAIN_INF_SKIN_BALBC_MOUSE_DN	MSigDB lists	GSE13522_CTRL_VS_T_CRUZI_Y_STRAIN_INF_SKIN_BALBC_MOUSE_DN	112	2	15632	36
0.02736	-3.6	GO_HYDROLASE_ACTIVITY_ACTING_ON_GLYCOSYL_BONDS	MSigDB lists	GO_HYDROLASE_ACTIVITY_ACTING_ON_GLYCOSYL_BONDS	112	2	15632	36
0.02736	-3.6	MIKKELSEN_MEF_LCP_WITH_H3K4ME3	MSigDB lists	MIKKELSEN_MEF_LCP_WITH_H3K4ME3	112	2	15632	36
0.02741	-3.6	Glycosaminoglycan biosynthesis, heparan sulfate backbone	KEGG pathways	mmu_M00059	10	1	7931	22
0.02741	-3.6	Glycosaminoglycan biosynthesis, heparan sulfate backbone	KEGG pathways	M00059	10	1	7931	22
0.02745	-3.6	mouse chr7|7 D1	chromosome location	mouse chr7|7 D1	16	1	24173	42
0.02749	-3.59	MODULE_137	MSigDB lists	MODULE_137	502	4	15632	36
0.02749	-3.59	PASINI_SUZ12_TARGETS_DN	MSigDB lists	PASINI_SUZ12_TARGETS_DN	285	3	15632	36
0.02765	-3.59	receptor-mediated endocytosis	biological process	GO:0006898	134	2	20694	40
0.02765	-3.59	negative regulation of protein complex assembly	biological process	GO:0031333	134	2	20694	40
0.02774	-3.58	GO_REGULATION_OF_METAL_ION_TRANSPORT	MSigDB lists	GO_REGULATION_OF_METAL_ION_TRANSPORT	286	3	15632	36
0.02775	-3.58	regulation of vasculature development	biological process	GO:1901342	340	3	20694	40
0.02781	-3.58	GO_STEROL_METABOLIC_PROCESS	MSigDB lists	GO_STEROL_METABOLIC_PROCESS	113	2	15632	36
0.02794	-3.58	Ercc8 (excision repaiross-complementing rodent repair deficiency, complementation group 8)	protein interactions	71991	10	1	7778	22
0.02794	-3.58	Mapkapk2 (MAP kinase-activated protein kinase 2)	protein interactions	17164	10	1	7778	22
0.02794	-3.58	Ubp1 (upstream binding protein 1)	protein interactions	22221	10	1	7778	22
0.02794	-3.58	Men1 (multiple endocrine neoplasia 1)	protein interactions	17283	10	1	7778	22
0.02794	-3.58	Dpf2 (D4, zinc and double PHD fingers family 2)	protein interactions	19708	10	1	7778	22
0.02794	-3.58	Dlx5 (distal-less homeobox 5)	protein interactions	13395	10	1	7778	22
0.02794	-3.58	Polr2b (polymerase (RNA) II (DNA directed) polypeptide B)	protein interactions	231329	10	1	7778	22
0.02794	-3.58	Rbm39 (RNA binding motif protein 39)	protein interactions	170791	10	1	7778	22
0.02803	-3.57	regulation of Rho protein signal transduction	biological process	GO:0035023	135	2	20694	40
0.02812	-3.57	positive regulation of multicellular organismal process	biological process	GO:0051240	1917	8	20694	40
0.02817	-3.57	positive regulation of proteolysis	biological process	GO:0045862	342	3	20694	40
0.02827	-3.57	GO_CELL_MATRIX_ADHESION	MSigDB lists	GO_CELL_MATRIX_ADHESION	114	2	15632	36
0.02842	-3.56	regulation of fat cell differentiation	biological process	GO:0045598	136	2	20694	40
0.02856	-3.56	heparan sulfate sulfotransferase activity	molecular function	GO:0034483	15	1	20217	39
0.02856	-3.56	mannosidase activity	molecular function	GO:0015923	15	1	20217	39
0.02856	-3.56	acylglycerol O-acyltransferase activity	molecular function	GO:0016411	15	1	20217	39
0.02861	-3.55	calcineurin-mediated signaling	biological process	GO:0097720	15	1	20694	40
0.02861	-3.55	positive regulation of membrane protein ectodomain proteolysis	biological process	GO:0051044	15	1	20694	40
0.02861	-3.55	meiotic spindle organization	biological process	GO:0000212	15	1	20694	40
0.02861	-3.55	negative regulation of amyloid-beta formation	biological process	GO:1902430	15	1	20694	40
0.02861	-3.55	locomotory exploration behavior	biological process	GO:0035641	15	1	20694	40
0.02861	-3.55	regulation of amyloid-beta clearance	biological process	GO:1900221	15	1	20694	40
0.02861	-3.55	maintenance of gastrointestinal epithelium	biological process	GO:0030277	15	1	20694	40
0.02861	-3.55	white fat cell differentiation	biological process	GO:0050872	15	1	20694	40
0.02861	-3.55	regulation of developmental pigmentation	biological process	GO:0048070	15	1	20694	40
0.02861	-3.55	fatty acid homeostasis	biological process	GO:0055089	15	1	20694	40
0.02861	-3.55	regulation of female gonad development	biological process	GO:2000194	15	1	20694	40
0.02861	-3.55	regulation of clathrin-dependent endocytosis	biological process	GO:2000369	15	1	20694	40
0.02861	-3.55	lymphangiogenesis	biological process	GO:0001946	15	1	20694	40
0.02861	-3.55	lipoprotein catabolic process	biological process	GO:0042159	15	1	20694	40
0.02873	-3.55	MODULE_66	MSigDB lists	MODULE_66	509	4	15632	36
0.02874	-3.55	cytoskeletal part	cellular component	GO:0044430	1529	7	20747	41
0.02875	-3.55	GO_REGULATION_OF_WNT_SIGNALING_PATHWAY	MSigDB lists	GO_REGULATION_OF_WNT_SIGNALING_PATHWAY	290	3	15632	36
0.0288	-3.55	stem cell population maintenance	biological process	GO:0019827	137	2	20694	40
0.02902	-3.54	regulation of supramolecular fiber organization	biological process	GO:1902903	346	3	20694	40
0.02903	-3.54	Znf_GATA	interpro domains	IPR000679	14	1	19984	42
0.02907	-3.54	lipid transporter activity	molecular function	GO:0005319	138	2	20217	39
0.02919	-3.53	GNF2_LCAT	MSigDB lists	GNF2_LCAT	116	2	15632	36
0.02919	-3.53	positive regulation of cysteine-type endopeptidase activity	biological process	GO:2001056	138	2	20694	40
0.02925	-3.53	nuclear membrane part	cellular component	GO:0044453	15	1	20747	41
0.02925	-3.53	AP-2 adaptor complex	cellular component	GO:0030122	15	1	20747	41
0.02925	-3.53	septin cytoskeleton	cellular component	GO:0032156	15	1	20747	41
0.02927	-3.53	GO_CELL_MOTILITY	MSigDB lists	GO_CELL_MOTILITY	762	5	15632	36
0.02945	-3.52	regulation of cation transmembrane transport	biological process	GO:1904062	348	3	20694	40
0.02954	-3.52	GO_LOW_DENSITY_LIPOPROTEIN_PARTICLE	MSigDB lists	GO_LOW_DENSITY_LIPOPROTEIN_PARTICLE	13	1	15632	36
0.02954	-3.52	GO_REGULATION_OF_CELL_FATE_SPECIFICATION	MSigDB lists	GO_REGULATION_OF_CELL_FATE_SPECIFICATION	13	1	15632	36
0.02954	-3.52	EHRLICH_ICF_SYNDROM_DN	MSigDB lists	EHRLICH_ICF_SYNDROM_DN	13	1	15632	36
0.02954	-3.52	ONGUSAHA_BRCA1_TARGETS_UP	MSigDB lists	ONGUSAHA_BRCA1_TARGETS_UP	13	1	15632	36
0.02954	-3.52	GO_POSITIVE_REGULATION_OF_RHO_PROTEIN_SIGNAL_TRANSDUCTION	MSigDB lists	GO_POSITIVE_REGULATION_OF_RHO_PROTEIN_SIGNAL_TRANSDUCTION	13	1	15632	36
0.02954	-3.52	GO_NUCLEAR_MEMBRANE_PART	MSigDB lists	GO_NUCLEAR_MEMBRANE_PART	13	1	15632	36
0.02954	-3.52	SPIRA_SMOKERS_LUNG_CANCER_DN	MSigDB lists	SPIRA_SMOKERS_LUNG_CANCER_DN	13	1	15632	36
0.02954	-3.52	PARK_APL_PATHOGENESIS_UP	MSigDB lists	PARK_APL_PATHOGENESIS_UP	13	1	15632	36
0.02954	-3.52	BIOCARTA_ERYTH_PATHWAY	MSigDB lists	BIOCARTA_ERYTH_PATHWAY	13	1	15632	36
0.02954	-3.52	GO_REGULATION_OF_CHOLESTEROL_BIOSYNTHETIC_PROCESS	MSigDB lists	GO_REGULATION_OF_CHOLESTEROL_BIOSYNTHETIC_PROCESS	13	1	15632	36
0.02954	-3.52	GO_REGULATION_OF_MEMBRANE_INVAGINATION	MSigDB lists	GO_REGULATION_OF_MEMBRANE_INVAGINATION	13	1	15632	36
0.02954	-3.52	REACTOME_HDL_MEDIATED_LIPID_TRANSPORT	MSigDB lists	REACTOME_HDL_MEDIATED_LIPID_TRANSPORT	13	1	15632	36
0.02954	-3.52	GO_HEMATOPOIETIC_STEM_CELL_PROLIFERATION	MSigDB lists	GO_HEMATOPOIETIC_STEM_CELL_PROLIFERATION	13	1	15632	36
0.02954	-3.52	MODULE_326	MSigDB lists	MODULE_326	13	1	15632	36
0.02954	-3.52	GO_LIPOXYGENASE_PATHWAY	MSigDB lists	GO_LIPOXYGENASE_PATHWAY	13	1	15632	36
0.02954	-3.52	GO_PERIPHERAL_NERVOUS_SYSTEM_NEURON_DIFFERENTIATION	MSigDB lists	GO_PERIPHERAL_NERVOUS_SYSTEM_NEURON_DIFFERENTIATION	13	1	15632	36
0.02954	-3.52	MODULE_415	MSigDB lists	MODULE_415	13	1	15632	36
0.02954	-3.52	REACTOME_TERMINATION_OF_O_GLYCAN_BIOSYNTHESIS	MSigDB lists	REACTOME_TERMINATION_OF_O_GLYCAN_BIOSYNTHESIS	13	1	15632	36
0.02954	-3.52	GO_GLUCOCORTICOID_RECEPTOR_BINDING	MSigDB lists	GO_GLUCOCORTICOID_RECEPTOR_BINDING	13	1	15632	36
0.02954	-3.52	MODULE_148	MSigDB lists	MODULE_148	13	1	15632	36
0.02954	-3.52	MODULE_262	MSigDB lists	MODULE_262	13	1	15632	36
0.02956	-3.52	GO_POSITIVE_REGULATION_OF_CELL_DIFFERENTIATION	MSigDB lists	GO_POSITIVE_REGULATION_OF_CELL_DIFFERENTIATION	764	5	15632	36
0.02965	-3.52	BYSTRYKH_HEMATOPOIESIS_STEM_CELL_QTL_CIS	MSigDB lists	BYSTRYKH_HEMATOPOIESIS_STEM_CELL_QTL_CIS	117	2	15632	36
0.02965	-3.52	GSE15624_CTRL_VS_6H_HALOFUGINONE_TREATED_CD4_TCELL_UP	MSigDB lists	GSE15624_CTRL_VS_6H_HALOFUGINONE_TREATED_CD4_TCELL_UP	117	2	15632	36
0.02969	-3.52	GO_PROTEIN_DIMERIZATION_ACTIVITY	MSigDB lists	GO_PROTEIN_DIMERIZATION_ACTIVITY	1038	6	15632	36
0.02971	-3.52	ZnF_GATA	smart domains	SM00401	12	1	9567	24
0.0298	-3.51	protein-containing complex binding	molecular function	GO:0044877	1236	6	20217	39
0.02993	-3.51	CLEC7A (Dectin-1) induces NFAT activation	REACTOME pathways	R-MMU-5607763	9	1	8608	29
0.02994	-3.51	G_SEPTIN	prosite domains	PS51719	13	1	13278	31
0.02997	-3.51	lipid homeostasis	biological process	GO:0055088	140	2	20694	40
0.03003	-3.51	GRESHOCK_CANCER_COPY_NUMBER_UP	MSigDB lists	GRESHOCK_CANCER_COPY_NUMBER_UP	295	3	15632	36
0.03012	-3.5	RASHI_RESPONSE_TO_IONIZING_RADIATION_2	MSigDB lists	RASHI_RESPONSE_TO_IONIZING_RADIATION_2	118	2	15632	36
0.03012	-3.5	PECE_MAMMARY_STEM_CELL_UP	MSigDB lists	PECE_MAMMARY_STEM_CELL_UP	118	2	15632	36
0.03037	-3.49	maintenance of cell number	biological process	GO:0098727	141	2	20694	40
0.03049	-3.49	positive regulation of membrane invagination	biological process	GO:1905155	16	1	20694	40
0.03049	-3.49	regulation of transcription by RNA polymerase III	biological process	GO:0006359	16	1	20694	40
0.03049	-3.49	triglyceride catabolic process	biological process	GO:0019433	16	1	20694	40
0.03049	-3.49	glial cell proliferation	biological process	GO:0014009	16	1	20694	40
0.03049	-3.49	positive regulation of cholesterol efflux	biological process	GO:0010875	16	1	20694	40
0.03049	-3.49	regulation of skeletal muscle adaptation	biological process	GO:0014733	16	1	20694	40
0.03049	-3.49	negative regulation of smooth muscle cell differentiation	biological process	GO:0051151	16	1	20694	40
0.03049	-3.49	lymph vessel morphogenesis	biological process	GO:0036303	16	1	20694	40
0.03049	-3.49	negative regulation of stem cell proliferation	biological process	GO:2000647	16	1	20694	40
0.03049	-3.49	regulation of cell fate specification	biological process	GO:0042659	16	1	20694	40
0.03049	-3.49	regulation of Arp2/3 complex-mediated actin nucleation	biological process	GO:0034315	16	1	20694	40
0.03049	-3.49	positive regulation of phagocytosis, engulfment	biological process	GO:0060100	16	1	20694	40
0.03054	-3.49	transcription, DNA-templated	biological process	GO:0006351	353	3	20694	40
0.03059	-3.49	MODULE_88	MSigDB lists	MODULE_88	771	5	15632	36
0.03059	-3.49	KRAS.300_UP.V1_DN	MSigDB lists	KRAS.300_UP.V1_DN	119	2	15632	36
0.03059	-3.49	macromolecule biosynthetic process	biological process	GO:0009059	1240	6	20694	40
0.0307	-3.48	Gtf2e2 (general transcription factor II E, polypeptide 2 (beta subunit))	protein interactions	68153	11	1	7778	22
0.0307	-3.48	Hnrnpul2 (heterogeneous nuclear ribonucleoprotein U-like 2)	protein interactions	68693	11	1	7778	22
0.0307	-3.48	Top2a (topoisomerase (DNA) II alpha)	protein interactions	21973	11	1	7778	22
0.0307	-3.48	Ring1 (ring finger protein 1)	protein interactions	19763	11	1	7778	22
0.0307	-3.48	Rims1 (regulating synaptic membrane exocytosis 1)	protein interactions	116837	11	1	7778	22
0.0307	-3.48	Tal1 (T cell acute lymphocytic leukemia 1)	protein interactions	21349	11	1	7778	22
0.03076	-3.48	nucleic acid-templated transcription	biological process	GO:0097659	354	3	20694	40
0.03077	-3.48	regulation of osteoblast differentiation	biological process	GO:0045667	142	2	20694	40
0.03077	-3.48	neuron migration	biological process	GO:0001764	142	2	20694	40
0.03107	-3.47	TAXCREB_01	MSigDB lists	TAXCREB_01	120	2	15632	36
0.03107	-3.47	KRAS.BREAST_UP.V1_DN	MSigDB lists	KRAS.BREAST_UP.V1_DN	120	2	15632	36
0.03107	-3.47	GO_T_CELL_DIFFERENTIATION	MSigDB lists	GO_T_CELL_DIFFERENTIATION	120	2	15632	36
0.03107	-3.47	KRAS.AMP.LUNG_UP.V1_DN	MSigDB lists	KRAS.AMP.LUNG_UP.V1_DN	120	2	15632	36
0.03107	-3.47	GO_POSITIVE_REGULATION_OF_LEUKOCYTE_DIFFERENTIATION	MSigDB lists	GO_POSITIVE_REGULATION_OF_LEUKOCYTE_DIFFERENTIATION	120	2	15632	36
0.03117	-3.47	actin cortical patch	cellular component	GO:0030479	16	1	20747	41
0.03117	-3.47	clathrin coat of endocytic vesicle	cellular component	GO:0030128	16	1	20747	41
0.03117	-3.47	endocytic patch	cellular component	GO:0061645	16	1	20747	41
0.03117	-3.47	myosin II complex	cellular component	GO:0016460	16	1	20747	41
0.03123	-3.47	positive regulation of transcription by RNA polymerase II	biological process	GO:0045944	1246	6	20694	40
0.03127	-3.47	GO_REGULATION_OF_TRANSPORT	MSigDB lists	GO_REGULATION_OF_TRANSPORT	1651	8	15632	36
0.03157	-3.46	negative regulation of supramolecular fiber organization	biological process	GO:1902904	144	2	20694	40
0.03157	-3.46	positive regulation of JNK cascade	biological process	GO:0046330	144	2	20694	40
0.03157	-3.46	regulation of cellular component biogenesis	biological process	GO:0044087	923	5	20694	40
0.03178	-3.45	VETTER_TARGETS_OF_PRKCA_AND_ETS1_UP	MSigDB lists	VETTER_TARGETS_OF_PRKCA_AND_ETS1_UP	14	1	15632	36
0.03178	-3.45	ZAIDI_OSTEOBLAST_TRANSCRIPTION_FACTORS	MSigDB lists	ZAIDI_OSTEOBLAST_TRANSCRIPTION_FACTORS	14	1	15632	36
0.03178	-3.45	GO_COPULATION	MSigDB lists	GO_COPULATION	14	1	15632	36
0.03178	-3.45	VERRECCHIA_RESPONSE_TO_TGFB1_C3	MSigDB lists	VERRECCHIA_RESPONSE_TO_TGFB1_C3	14	1	15632	36
0.03178	-3.45	chr18q23	MSigDB lists	chr18q23	14	1	15632	36
0.03178	-3.45	GO_VASCULAR_ENDOTHELIAL_GROWTH_FACTOR_SIGNALING_PATHWAY	MSigDB lists	GO_VASCULAR_ENDOTHELIAL_GROWTH_FACTOR_SIGNALING_PATHWAY	14	1	15632	36
0.03178	-3.45	GO_CATION_TRANSPORTING_ATPASE_COMPLEX	MSigDB lists	GO_CATION_TRANSPORTING_ATPASE_COMPLEX	14	1	15632	36
0.03178	-3.45	GO_POSITIVE_REGULATION_OF_B_CELL_DIFFERENTIATION	MSigDB lists	GO_POSITIVE_REGULATION_OF_B_CELL_DIFFERENTIATION	14	1	15632	36
0.03178	-3.45	GO_CONTRACTILE_ACTIN_FILAMENT_BUNDLE_ASSEMBLY	MSigDB lists	GO_CONTRACTILE_ACTIN_FILAMENT_BUNDLE_ASSEMBLY	14	1	15632	36
0.03178	-3.45	RAY_TARGETS_OF_P210_BCR_ABL_FUSION_DN	MSigDB lists	RAY_TARGETS_OF_P210_BCR_ABL_FUSION_DN	14	1	15632	36
0.03178	-3.45	GO_REGULATION_OF_DEVELOPMENTAL_PIGMENTATION	MSigDB lists	GO_REGULATION_OF_DEVELOPMENTAL_PIGMENTATION	14	1	15632	36
0.03178	-3.45	GO_MANNOSIDASE_ACTIVITY	MSigDB lists	GO_MANNOSIDASE_ACTIVITY	14	1	15632	36
0.03178	-3.45	GO_CELL_CORTEX_REGION	MSigDB lists	GO_CELL_CORTEX_REGION	14	1	15632	36
0.03178	-3.45	GO_POSITIVE_REGULATION_OF_MEMBRANE_PROTEIN_ECTODOMAIN_PROTEOLYSIS	MSigDB lists	GO_POSITIVE_REGULATION_OF_MEMBRANE_PROTEIN_ECTODOMAIN_PROTEOLYSIS	14	1	15632	36
0.03178	-3.45	GO_POSITIVE_REGULATION_OF_CHOLESTEROL_EFFLUX	MSigDB lists	GO_POSITIVE_REGULATION_OF_CHOLESTEROL_EFFLUX	14	1	15632	36
0.03178	-3.45	GO_REGULATION_OF_INCLUSION_BODY_ASSEMBLY	MSigDB lists	GO_REGULATION_OF_INCLUSION_BODY_ASSEMBLY	14	1	15632	36
0.03178	-3.45	FERRANDO_LYL1_NEIGHBORS	MSigDB lists	FERRANDO_LYL1_NEIGHBORS	14	1	15632	36
0.03178	-3.45	SCHURINGA_STAT5A_TARGETS_DN	MSigDB lists	SCHURINGA_STAT5A_TARGETS_DN	14	1	15632	36
0.03178	-3.45	GO_INORGANIC_ION_IMPORT_INTO_CELL	MSigDB lists	GO_INORGANIC_ION_IMPORT_INTO_CELL	14	1	15632	36
0.03178	-3.45	MODULE_431	MSigDB lists	MODULE_431	14	1	15632	36
0.03178	-3.45	MODULE_191	MSigDB lists	MODULE_191	14	1	15632	36
0.03178	-3.45	WORSCHECH_TUMOR_EVASION_AND_TOLEROGENICITY_DN	MSigDB lists	WORSCHECH_TUMOR_EVASION_AND_TOLEROGENICITY_DN	14	1	15632	36
0.03178	-3.45	BIOCARTA_CALCINEURIN_PATHWAY	MSigDB lists	BIOCARTA_CALCINEURIN_PATHWAY	14	1	15632	36
0.03188	-3.45	epithelial tube morphogenesis	biological process	GO:0060562	359	3	20694	40
0.03197	-3.44	regulation of lipid localization	biological process	GO:1905952	145	2	20694	40
0.03201	-3.44	Th17 cell differentiation	KEGG pathways	mmu04659	102	2	7931	22
0.03201	-3.44	Th17 cell differentiation	KEGG pathways	ko04659	102	2	7931	22
0.03202	-3.44	GO_AMINE_METABOLIC_PROCESS	MSigDB lists	GO_AMINE_METABOLIC_PROCESS	122	2	15632	36
0.03202	-3.44	GO_ENDOCRINE_SYSTEM_DEVELOPMENT	MSigDB lists	GO_ENDOCRINE_SYSTEM_DEVELOPMENT	122	2	15632	36
0.03209	-3.44	PARENT_MTOR_SIGNALING_UP	MSigDB lists	PARENT_MTOR_SIGNALING_UP	527	4	15632	36
0.03224	-3.43	tissue morphogenesis	biological process	GO:0048729	627	4	20694	40
0.03231	-3.43	ferric iron binding	molecular function	GO:0008199	17	1	20217	39
0.03233	-3.43	RNA biosynthetic process	biological process	GO:0032774	361	3	20694	40
0.03234	-3.43	CAGCTG_AP4_Q5	MSigDB lists	CAGCTG_AP4_Q5	1353	7	15632	36
0.03237	-3.43	response to interleukin-7	biological process	GO:0098760	17	1	20694	40
0.03237	-3.43	regulation of sterol biosynthetic process	biological process	GO:0106118	17	1	20694	40
0.03237	-3.43	pulmonary valve morphogenesis	biological process	GO:0003184	17	1	20694	40
0.03237	-3.43	positive regulation of nitric-oxide synthase activity	biological process	GO:0051000	17	1	20694	40
0.03237	-3.43	amyloid precursor protein metabolic process	biological process	GO:0042982	17	1	20694	40
0.03237	-3.43	atrial septum morphogenesis	biological process	GO:0060413	17	1	20694	40
0.03237	-3.43	cellular response to type I interferon	biological process	GO:0071357	17	1	20694	40
0.03237	-3.43	negative regulation of amyloid precursor protein catabolic process	biological process	GO:1902992	17	1	20694	40
0.03237	-3.43	regulation of cholesterol biosynthetic process	biological process	GO:0045540	17	1	20694	40
0.03237	-3.43	positive regulation of B cell differentiation	biological process	GO:0045579	17	1	20694	40
0.03237	-3.43	fucosylation	biological process	GO:0036065	17	1	20694	40
0.03237	-3.43	clathrin coat assembly	biological process	GO:0048268	17	1	20694	40
0.03237	-3.43	stress fiber assembly	biological process	GO:0043149	17	1	20694	40
0.03237	-3.43	type I interferon signaling pathway	biological process	GO:0060337	17	1	20694	40
0.03237	-3.43	contractile actin filament bundle assembly	biological process	GO:0030038	17	1	20694	40
0.03237	-3.43	regulation of interferon-gamma secretion	biological process	GO:1902713	17	1	20694	40
0.03237	-3.43	regulation of CD8-positive, alpha-beta T cell activation	biological process	GO:2001185	17	1	20694	40
0.03237	-3.43	regulation of vascular endothelial growth factor signaling pathway	biological process	GO:1900746	17	1	20694	40
0.03237	-3.43	cellular response to interleukin-7	biological process	GO:0098761	17	1	20694	40
0.03251	-3.43	GO_GOLGI_STACK	MSigDB lists	GO_GOLGI_STACK	123	2	15632	36
0.03251	-3.43	DARWICHE_SKIN_TUMOR_PROMOTER_UP	MSigDB lists	DARWICHE_SKIN_TUMOR_PROMOTER_UP	123	2	15632	36
0.03251	-3.43	GO_NEGATIVE_REGULATION_OF_PROTEIN_SERINE_THREONINE_KINASE_ACTIVITY	MSigDB lists	GO_NEGATIVE_REGULATION_OF_PROTEIN_SERINE_THREONINE_KINASE_ACTIVITY	123	2	15632	36
0.03251	-3.43	mouse chr17|17 E1.3	chromosome location	mouse chr17|17 E1.3	19	1	24173	42
0.03273	-3.42	cellular cation homeostasis	biological process	GO:0030003	630	4	20694	40
0.03278	-3.42	cardiac chamber morphogenesis	biological process	GO:0003206	147	2	20694	40
0.03285	-3.42	CD225	pfam domains	PF04505	16	1	18711	39
0.03286	-3.42	positive regulation of intracellular signal transduction	biological process	GO:1902533	933	5	20694	40
0.03297	-3.41	cellular response to stimulus	biological process	GO:0051716	6702	19	20694	40
0.03299	-3.41	REACTOME_FACTORS_INVOLVED_IN_MEGAKARYOCYTE_DEVELOPMENT_AND_PLATELET_PRODUCTION	MSigDB lists	REACTOME_FACTORS_INVOLVED_IN_MEGAKARYOCYTE_DEVELOPMENT_AND_PLATELET_PRODUCTION	124	2	15632	36
0.03299	-3.41	CHIARADONNA_NEOPLASTIC_TRANSFORMATION_CDC25_UP	MSigDB lists	CHIARADONNA_NEOPLASTIC_TRANSFORMATION_CDC25_UP	124	2	15632	36
0.03299	-3.41	BMI1_DN_MEL18_DN.V1_DN	MSigDB lists	BMI1_DN_MEL18_DN.V1_DN	124	2	15632	36
0.03308	-3.41	clathrin-coated endocytic vesicle membrane	cellular component	GO:0030669	17	1	20747	41
0.03311	-3.41	TF_DNA-bd_sf	interpro domains	IPR008917	16	1	19984	42
0.03311	-3.41	CD225/Dispanin_fam	interpro domains	IPR007593	16	1	19984	42
0.03315	-3.41	TRYPSIN_HIS	interpro domains	IPR018114	136	2	19984	42
0.03319	-3.41	ammonium ion metabolic process	biological process	GO:0097164	148	2	20694	40
0.03325	-3.4	GO_RESPONSE_TO_WOUNDING	MSigDB lists	GO_RESPONSE_TO_WOUNDING	533	4	15632	36
0.03344	-3.4	SRY (sex determining region Y)	protein interactions	6736	12	1	7778	22
0.03344	-3.4	Nxf1 (nuclear RNA export factor 1)	protein interactions	53319	12	1	7778	22
0.03344	-3.4	CTNNB1 (catenin beta 1)	protein interactions	1499	12	1	7778	22
0.03344	-3.4	Zfp219 (zinc finger protein 219)	protein interactions	69890	12	1	7778	22
0.03344	-3.4	Hcfc1 (host cell factor C1)	protein interactions	15161	12	1	7778	22
0.03344	-3.4	Rad21 (RAD21 cohesin complex component)	protein interactions	19357	12	1	7778	22
0.03344	-3.4	Xpo1 (exportin 1)	protein interactions	103573	12	1	7778	22
0.03344	-3.4	Rbbp5 (retinoblastoma binding protein 5, histone lysine methyltransferase complex subunit)	protein interactions	213464	12	1	7778	22
0.03344	-3.4	Lmnb1 (lamin B1)	protein interactions	16906	12	1	7778	22
0.03344	-3.4	Ppp1cb (protein phosphatase 1 catalytic subunit beta)	protein interactions	19046	12	1	7778	22
0.03348	-3.4	GO_NEGATIVE_REGULATION_OF_CELLULAR_PROTEIN_LOCALIZATION	MSigDB lists	GO_NEGATIVE_REGULATION_OF_CELLULAR_PROTEIN_LOCALIZATION	125	2	15632	36
0.03348	-3.4	DARWICHE_SQUAMOUS_CELL_CARCINOMA_UP	MSigDB lists	DARWICHE_SQUAMOUS_CELL_CARCINOMA_UP	125	2	15632	36
0.03365	-3.39	GO_CELLULAR_CHEMICAL_HOMEOSTASIS	MSigDB lists	GO_CELLULAR_CHEMICAL_HOMEOSTASIS	535	4	15632	36
0.03374	-3.39	regulation of protein metabolic process	biological process	GO:0051246	2759	10	20694	40
0.03384	-3.39	GO_EMBRYO_DEVELOPMENT_ENDING_IN_BIRTH_OR_EGG_HATCHING	MSigDB lists	GO_EMBRYO_DEVELOPMENT_ENDING_IN_BIRTH_OR_EGG_HATCHING	536	4	15632	36
0.03394	-3.38	regulation of endopeptidase activity	biological process	GO:0052548	368	3	20694	40
0.03397	-3.38	GO_NUCLEAR_TRANSCRIPTION_FACTOR_COMPLEX	MSigDB lists	GO_NUCLEAR_TRANSCRIPTION_FACTOR_COMPLEX	126	2	15632	36
0.03397	-3.38	GNF2_HPX	MSigDB lists	GNF2_HPX	126	2	15632	36
0.03397	-3.38	GSE12003_4D_VS_8D_CULTURE_BM_PROGENITOR_DN	MSigDB lists	GSE12003_4D_VS_8D_CULTURE_BM_PROGENITOR_DN	126	2	15632	36
0.03397	-3.38	GO_POSITIVE_REGULATION_OF_VASCULATURE_DEVELOPMENT	MSigDB lists	GO_POSITIVE_REGULATION_OF_VASCULATURE_DEVELOPMENT	126	2	15632	36
0.03397	-3.38	GO_TUBE_FORMATION	MSigDB lists	GO_TUBE_FORMATION	126	2	15632	36
0.03397	-3.38	GO_POSITIVE_REGULATION_OF_LIPID_METABOLIC_PROCESS	MSigDB lists	GO_POSITIVE_REGULATION_OF_LIPID_METABOLIC_PROCESS	126	2	15632	36
0.03401	-3.38	WEST_ADRENOCORTICAL_CARCINOMA_VS_ADENOMA_DN	MSigDB lists	WEST_ADRENOCORTICAL_CARCINOMA_VS_ADENOMA_DN	15	1	15632	36
0.03401	-3.38	GO_ATRIAL_SEPTUM_DEVELOPMENT	MSigDB lists	GO_ATRIAL_SEPTUM_DEVELOPMENT	15	1	15632	36
0.03401	-3.38	GO_GABAERGIC_NEURON_DIFFERENTIATION	MSigDB lists	GO_GABAERGIC_NEURON_DIFFERENTIATION	15	1	15632	36
0.03401	-3.38	HASLINGER_B_CLL_WITH_MUTATED_VH_GENES	MSigDB lists	HASLINGER_B_CLL_WITH_MUTATED_VH_GENES	15	1	15632	36
0.03401	-3.38	BIOCARTA_GATA3_PATHWAY	MSigDB lists	BIOCARTA_GATA3_PATHWAY	15	1	15632	36
0.03401	-3.38	MODULE_462	MSigDB lists	MODULE_462	15	1	15632	36
0.03401	-3.38	GO_NITROGEN_CYCLE_METABOLIC_PROCESS	MSigDB lists	GO_NITROGEN_CYCLE_METABOLIC_PROCESS	15	1	15632	36
0.03401	-3.38	BIOCARTA_MEF2D_PATHWAY	MSigDB lists	BIOCARTA_MEF2D_PATHWAY	15	1	15632	36
0.03401	-3.38	GO_REVERSE_CHOLESTEROL_TRANSPORT	MSigDB lists	GO_REVERSE_CHOLESTEROL_TRANSPORT	15	1	15632	36
0.03401	-3.38	REACTOME_CHYLOMICRON_MEDIATED_LIPID_TRANSPORT	MSigDB lists	REACTOME_CHYLOMICRON_MEDIATED_LIPID_TRANSPORT	15	1	15632	36
0.03401	-3.38	TORCHIA_TARGETS_OF_EWSR1_FLI1_FUSION_TOP20_DN	MSigDB lists	TORCHIA_TARGETS_OF_EWSR1_FLI1_FUSION_TOP20_DN	15	1	15632	36
0.03401	-3.38	MODULE_267	MSigDB lists	MODULE_267	15	1	15632	36
0.03401	-3.38	GO_REGULATION_OF_GRANULOCYTE_DIFFERENTIATION	MSigDB lists	GO_REGULATION_OF_GRANULOCYTE_DIFFERENTIATION	15	1	15632	36
0.03401	-3.38	GO_ATRIOVENTRICULAR_VALVE_MORPHOGENESIS	MSigDB lists	GO_ATRIOVENTRICULAR_VALVE_MORPHOGENESIS	15	1	15632	36
0.03401	-3.38	GO_HEPARAN_SULFATE_SULFOTRANSFERASE_ACTIVITY	MSigDB lists	GO_HEPARAN_SULFATE_SULFOTRANSFERASE_ACTIVITY	15	1	15632	36
0.03401	-3.38	GO_DEFINITIVE_HEMOPOIESIS	MSigDB lists	GO_DEFINITIVE_HEMOPOIESIS	15	1	15632	36
0.03404	-3.38	GO_TUBE_DEVELOPMENT	MSigDB lists	GO_TUBE_DEVELOPMENT	537	4	15632	36
0.03417	-3.38	hexosaminidase activity	molecular function	GO:0015929	18	1	20217	39
0.03424	-3.37	amine biosynthetic process	biological process	GO:0009309	18	1	20694	40
0.03424	-3.37	regulation of cellular response to vascular endothelial growth factor stimulus	biological process	GO:1902547	18	1	20694	40
0.03424	-3.37	cellular biogenic amine biosynthetic process	biological process	GO:0042401	18	1	20694	40
0.03424	-3.37	plasma lipoprotein particle clearance	biological process	GO:0034381	18	1	20694	40
0.03424	-3.37	plasma lipoprotein particle assembly	biological process	GO:0034377	18	1	20694	40
0.03424	-3.37	copulation	biological process	GO:0007620	18	1	20694	40
0.03439	-3.37	Iron Homeostasis	WikiPathways	WP1596	14	1	4813	12
0.03439	-3.37	Biogenic Amine Synthesis	WikiPathways	WP522	14	1	4813	12
0.03447	-3.37	AGGGCAG_MIR18A	MSigDB lists	AGGGCAG_MIR18A	127	2	15632	36
0.03447	-3.37	DARWICHE_PAPILLOMA_RISK_HIGH_UP	MSigDB lists	DARWICHE_PAPILLOMA_RISK_HIGH_UP	127	2	15632	36
0.03447	-3.37	GNF2_HPN	MSigDB lists	GNF2_HPN	127	2	15632	36
0.03447	-3.37	GO_CELL_MATURATION	MSigDB lists	GO_CELL_MATURATION	127	2	15632	36
0.03449	-3.37	regulation of signal transduction	biological process	GO:0009966	2769	10	20694	40
0.03456	-3.36	GO_POSITIVE_REGULATION_OF_BIOSYNTHETIC_PROCESS	MSigDB lists	GO_POSITIVE_REGULATION_OF_BIOSYNTHETIC_PROCESS	1683	8	15632	36
0.03462	-3.36	GO_GLYCOPROTEIN_METABOLIC_PROCESS	MSigDB lists	GO_GLYCOPROTEIN_METABOLIC_PROCESS	312	3	15632	36
0.03485	-3.36	negative regulation of protein secretion	biological process	GO:0050709	152	2	20694	40
0.03485	-3.36	embryonic epithelial tube formation	biological process	GO:0001838	152	2	20694	40
0.03485	-3.36	negative regulation of lymphocyte activation	biological process	GO:0051250	152	2	20694	40
0.03485	-3.36	regulation of T cell differentiation	biological process	GO:0045580	152	2	20694	40
0.03486	-3.36	MAM	pfam domains	PF00629	17	1	18711	39
0.0349	-3.36	metal ion homeostasis	biological process	GO:0055065	643	4	20694	40
0.0349	-3.36	positive regulation of cellular process	biological process	GO:0048522	5346	16	20694	40
0.03495	-3.35	MFS_trans_sf	interpro domains	IPR036259	140	2	19984	42
0.03496	-3.35	JOHNSTONE_PARVB_TARGETS_2_UP	MSigDB lists	JOHNSTONE_PARVB_TARGETS_2_UP	128	2	15632	36
0.03496	-3.35	BASSO_B_LYMPHOCYTE_NETWORK	MSigDB lists	BASSO_B_LYMPHOCYTE_NETWORK	128	2	15632	36
0.03499	-3.35	very-low-density lipoprotein particle	cellular component	GO:0034361	18	1	20747	41
0.03499	-3.35	triglyceride-rich plasma lipoprotein particle	cellular component	GO:0034385	18	1	20747	41
0.03505	-3.35	GO_VACUOLAR_MEMBRANE	MSigDB lists	GO_VACUOLAR_MEMBRANE	542	4	15632	36
0.03507	-3.35	cellular ion homeostasis	biological process	GO:0006873	644	4	20694	40
0.03515	-3.35	MAM_dom	interpro domains	IPR000998	17	1	19984	42
0.03525	-3.35	GO_REGULATION_OF_ION_TRANSPORT	MSigDB lists	GO_REGULATION_OF_ION_TRANSPORT	543	4	15632	36
0.03527	-3.34	cellular response to metal ion	biological process	GO:0071248	153	2	20694	40
0.0354	-3.34	cell motility	biological process	GO:0048870	952	5	20694	40
0.0354	-3.34	localization of cell	biological process	GO:0051674	952	5	20694	40
0.03546	-3.34	AHRARNT_01	MSigDB lists	AHRARNT_01	129	2	15632	36
0.03546	-3.34	GSE14413_UNSTIM_VS_IFNB_STIM_NIH3T3_CELLS_UP	MSigDB lists	GSE14413_UNSTIM_VS_IFNB_STIM_NIH3T3_CELLS_UP	129	2	15632	36
0.03546	-3.34	STAT5A_02	MSigDB lists	STAT5A_02	129	2	15632	36
0.03583	-3.33	response to wounding	biological process	GO:0009611	376	3	20694	40
0.03596	-3.33	heparin binding	molecular function	GO:0008201	155	2	20217	39
0.03597	-3.33	GO_MAINTENANCE_OF_CELL_NUMBER	MSigDB lists	GO_MAINTENANCE_OF_CELL_NUMBER	130	2	15632	36
0.03603	-3.32	-	gene3d domains	2.60.40.1180	19	1	8819	17
0.03604	-3.32	GO_SMALL_MOLECULE_CATABOLIC_PROCESS	MSigDB lists	GO_SMALL_MOLECULE_CATABOLIC_PROCESS	317	3	15632	36
0.03604	-3.32	heparan sulfate proteoglycan binding	molecular function	GO:0043395	19	1	20217	39
0.03605	-3.32	nitrogen compound metabolic process	biological process	GO:0006807	5824	17	20694	40
0.03607	-3.32	GO_SECRETION	MSigDB lists	GO_SECRETION	547	4	15632	36
0.03611	-3.32	regulation of mitochondrial outer membrane permeabilization involved in apoptotic signaling pathway	biological process	GO:1901028	19	1	20694	40
0.03611	-3.32	plasma lipoprotein particle remodeling	biological process	GO:0034369	19	1	20694	40
0.03611	-3.32	ceramide catabolic process	biological process	GO:0046514	19	1	20694	40
0.03611	-3.32	aromatic amino acid family catabolic process	biological process	GO:0009074	19	1	20694	40
0.03611	-3.32	mitotic G1 DNA damage checkpoint	biological process	GO:0031571	19	1	20694	40
0.03611	-3.32	aortic valve morphogenesis	biological process	GO:0003180	19	1	20694	40
0.03611	-3.32	regulation of tolerance induction	biological process	GO:0002643	19	1	20694	40
0.03611	-3.32	axon regeneration	biological process	GO:0031103	19	1	20694	40
0.03611	-3.32	protein-lipid complex remodeling	biological process	GO:0034368	19	1	20694	40
0.03611	-3.32	regulation of phagocytosis, engulfment	biological process	GO:0060099	19	1	20694	40
0.03611	-3.32	positive regulation by host of viral process	biological process	GO:0044794	19	1	20694	40
0.03611	-3.32	regulation of granulocyte differentiation	biological process	GO:0030852	19	1	20694	40
0.03611	-3.32	negative regulation of platelet activation	biological process	GO:0010544	19	1	20694	40
0.03618	-3.32	Gtf2e1 (general transcription factor II E, polypeptide 1 (alpha subunit))	protein interactions	74197	13	1	7778	22
0.03618	-3.32	Socs3 (suppressor of cytokine signaling 3)	protein interactions	12702	13	1	7778	22
0.03618	-3.32	Rps3 (ribosomal protein S3)	protein interactions	27050	13	1	7778	22
0.03618	-3.32	ARPC3 (actin related protein 2/3 complex subunit 3)	protein interactions	10094	13	1	7778	22
0.03618	-3.32	Yap1 (yes-associated protein 1)	protein interactions	22601	13	1	7778	22
0.03618	-3.32	Tsg101 (tumor susceptibility gene 101)	protein interactions	22088	13	1	7778	22
0.03618	-3.32	Phc1 (polyhomeotic 1)	protein interactions	13619	13	1	7778	22
0.03623	-3.32	GO_LEUKOTRIENE_BIOSYNTHETIC_PROCESS	MSigDB lists	GO_LEUKOTRIENE_BIOSYNTHETIC_PROCESS	16	1	15632	36
0.03623	-3.32	ALONSO_METASTASIS_NEURAL_UP	MSigDB lists	ALONSO_METASTASIS_NEURAL_UP	16	1	15632	36
0.03623	-3.32	GO_LOW_DENSITY_LIPOPROTEIN_PARTICLE_RECEPTOR_BINDING	MSigDB lists	GO_LOW_DENSITY_LIPOPROTEIN_PARTICLE_RECEPTOR_BINDING	16	1	15632	36
0.03623	-3.32	NIELSEN_GIST_VS_SYNOVIAL_SARCOMA_UP	MSigDB lists	NIELSEN_GIST_VS_SYNOVIAL_SARCOMA_UP	16	1	15632	36
0.03623	-3.32	FUKUSHIMA_TNFSF11_TARGETS	MSigDB lists	FUKUSHIMA_TNFSF11_TARGETS	16	1	15632	36
0.03623	-3.32	GO_CARDIAC_RIGHT_VENTRICLE_MORPHOGENESIS	MSigDB lists	GO_CARDIAC_RIGHT_VENTRICLE_MORPHOGENESIS	16	1	15632	36
0.03623	-3.32	MACLACHLAN_BRCA1_TARGETS_DN	MSigDB lists	MACLACHLAN_BRCA1_TARGETS_DN	16	1	15632	36
0.03623	-3.32	GO_TRIGLYCERIDE_RICH_LIPOPROTEIN_PARTICLE	MSigDB lists	GO_TRIGLYCERIDE_RICH_LIPOPROTEIN_PARTICLE	16	1	15632	36
0.03623	-3.32	REACTOME_PLATELET_CALCIUM_HOMEOSTASIS	MSigDB lists	REACTOME_PLATELET_CALCIUM_HOMEOSTASIS	16	1	15632	36
0.03623	-3.32	GO_STEROL_TRANSPORTER_ACTIVITY	MSigDB lists	GO_STEROL_TRANSPORTER_ACTIVITY	16	1	15632	36
0.03623	-3.32	MODULE_236	MSigDB lists	MODULE_236	16	1	15632	36
0.03623	-3.32	KEGG_OTHER_GLYCAN_DEGRADATION	MSigDB lists	KEGG_OTHER_GLYCAN_DEGRADATION	16	1	15632	36
0.03623	-3.32	GO_NEGATIVE_REGULATION_OF_T_CELL_APOPTOTIC_PROCESS	MSigDB lists	GO_NEGATIVE_REGULATION_OF_T_CELL_APOPTOTIC_PROCESS	16	1	15632	36
0.03627	-3.32	cellular amide metabolic process	biological process	GO:0043603	651	4	20694	40
0.03629	-3.32	Innate Immune System	REACTOME pathways	R-MMU-168249	1177	8	8608	29
0.03646	-3.31	Organic cation transport	REACTOME pathways	R-MMU-549127	11	1	8608	29
0.03647	-3.31	GSE10147_IL3_VS_IL3_AND_CPG_STIM_PDC_UP	MSigDB lists	GSE10147_IL3_VS_IL3_AND_CPG_STIM_PDC_UP	131	2	15632	36
0.03647	-3.31	TAKEDA_TARGETS_OF_NUP98_HOXA9_FUSION_8D_UP	MSigDB lists	TAKEDA_TARGETS_OF_NUP98_HOXA9_FUSION_8D_UP	131	2	15632	36
0.03648	-3.31	MARTINEZ_TP53_TARGETS_UP	MSigDB lists	MARTINEZ_TP53_TARGETS_UP	549	4	15632	36
0.03669	-3.31	MARTINEZ_RB1_AND_TP53_TARGETS_UP	MSigDB lists	MARTINEZ_RB1_AND_TP53_TARGETS_UP	550	4	15632	36
0.03675	-3.3	heparan sulfate biosynthesis (late stages)	BIOCYC pathways	MOUSE_PWY-6558	19	1	1025	2
0.03688	-3.3	Acyltransferase	pfam domains	PF01553	18	1	18711	39
0.03696	-3.3	positive regulation of endopeptidase activity	biological process	GO:0010950	157	2	20694	40
0.03696	-3.3	regulation of endothelial cell migration	biological process	GO:0010594	157	2	20694	40
0.03698	-3.3	GO_MORPHOGENESIS_OF_EMBRYONIC_EPITHELIUM	MSigDB lists	GO_MORPHOGENESIS_OF_EMBRYONIC_EPITHELIUM	132	2	15632	36
0.03698	-3.3	MEL18_DN.V1_DN	MSigDB lists	MEL18_DN.V1_DN	132	2	15632	36
0.03698	-3.3	GO_PLACENTA_DEVELOPMENT	MSigDB lists	GO_PLACENTA_DEVELOPMENT	132	2	15632	36
0.03698	-3.3	GO_MAINTENANCE_OF_LOCATION	MSigDB lists	GO_MAINTENANCE_OF_LOCATION	132	2	15632	36
0.03718	-3.29	Plipid/glycerol_acylTrfase	interpro domains	IPR002123	18	1	19984	42
0.0372	-3.29	response to cytokine	biological process	GO:0034097	965	5	20694	40
0.03723	-3.29	GO_POSITIVE_REGULATION_OF_CATALYTIC_ACTIVITY	MSigDB lists	GO_POSITIVE_REGULATION_OF_CATALYTIC_ACTIVITY	1394	7	15632	36
0.03731	-3.29	extracellular space	cellular component	GO:0005615	1616	7	20747	41
0.03739	-3.29	epithelial tube formation	biological process	GO:0072175	158	2	20694	40
0.03749	-3.28	WHITFIELD_CELL_CYCLE_M_G1	MSigDB lists	WHITFIELD_CELL_CYCLE_M_G1	133	2	15632	36
0.03749	-3.28	MODULE_119	MSigDB lists	MODULE_119	133	2	15632	36
0.03757	-3.28	KRIGE_RESPONSE_TO_TOSEDOSTAT_6HR_UP	MSigDB lists	KRIGE_RESPONSE_TO_TOSEDOSTAT_6HR_UP	815	5	15632	36
0.03777	-3.28	GO_ALCOHOL_METABOLIC_PROCESS	MSigDB lists	GO_ALCOHOL_METABOLIC_PROCESS	323	3	15632	36
0.03782	-3.27	positive regulation of hormone secretion	biological process	GO:0046887	159	2	20694	40
0.0379	-3.27	sterol transfer activity	molecular function	GO:0120015	20	1	20217	39
0.0379	-3.27	purinergic nucleotide receptor activity	molecular function	GO:0001614	20	1	20217	39
0.0379	-3.27	cholesterol transfer activity	molecular function	GO:0120020	20	1	20217	39
0.0379	-3.27	nucleotide receptor activity	molecular function	GO:0016502	20	1	20217	39
0.03797	-3.27	protein-containing complex remodeling	biological process	GO:0034367	20	1	20694	40
0.03797	-3.27	cardiac right ventricle morphogenesis	biological process	GO:0003215	20	1	20694	40
0.03797	-3.27	mitotic G1/S transition checkpoint	biological process	GO:0044819	20	1	20694	40
0.03797	-3.27	response to iron ion	biological process	GO:0010039	20	1	20694	40
0.03797	-3.27	regulation of macrophage differentiation	biological process	GO:0045649	20	1	20694	40
0.03797	-3.27	G1 DNA damage checkpoint	biological process	GO:0044783	20	1	20694	40
0.03797	-3.27	leukotriene metabolic process	biological process	GO:0006691	20	1	20694	40
0.03797	-3.27	regulation of membrane invagination	biological process	GO:1905153	20	1	20694	40
0.03797	-3.27	ganglioside metabolic process	biological process	GO:0001573	20	1	20694	40
0.03801	-3.27	LANDIS_ERBB2_BREAST_TUMORS_324_UP	MSigDB lists	LANDIS_ERBB2_BREAST_TUMORS_324_UP	134	2	15632	36
0.03801	-3.27	PR_01	MSigDB lists	PR_01	134	2	15632	36
0.03803	-3.27	positive regulation of cell development	biological process	GO:0010720	661	4	20694	40
0.03808	-3.27	GO_CENTRAL_NERVOUS_SYSTEM_DEVELOPMENT	MSigDB lists	GO_CENTRAL_NERVOUS_SYSTEM_DEVELOPMENT	818	5	15632	36
0.0382	-3.26	Peptidase_S1A	interpro domains	IPR001314	147	2	19984	42
0.03825	-3.26	cyclic-nucleotide-mediated signaling	biological process	GO:0019935	160	2	20694	40
0.03836	-3.26	SCHUETZ_BREAST_CANCER_DUCTAL_INVASIVE_UP	MSigDB lists	SCHUETZ_BREAST_CANCER_DUCTAL_INVASIVE_UP	325	3	15632	36
0.03838	-3.26	GO_NEGATIVE_REGULATION_OF_CELL_DIFFERENTIATION	MSigDB lists	GO_NEGATIVE_REGULATION_OF_CELL_DIFFERENTIATION	558	4	15632	36
0.03839	-3.26	generation of neurons	biological process	GO:0048699	1664	7	20694	40
0.03846	-3.26	TERAMOTO_OPN_TARGETS_CLUSTER_7	MSigDB lists	TERAMOTO_OPN_TARGETS_CLUSTER_7	17	1	15632	36
0.03846	-3.26	GO_LYMPH_NODE_DEVELOPMENT	MSigDB lists	GO_LYMPH_NODE_DEVELOPMENT	17	1	15632	36
0.03846	-3.26	GO_MACROPHAGE_DIFFERENTIATION	MSigDB lists	GO_MACROPHAGE_DIFFERENTIATION	17	1	15632	36
0.03846	-3.26	GO_MODULATION_BY_HOST_OF_VIRAL_PROCESS	MSigDB lists	GO_MODULATION_BY_HOST_OF_VIRAL_PROCESS	17	1	15632	36
0.03846	-3.26	PEDERSEN_METASTASIS_BY_ERBB2_ISOFORM_3	MSigDB lists	PEDERSEN_METASTASIS_BY_ERBB2_ISOFORM_3	17	1	15632	36
0.03846	-3.26	GO_NEGATIVE_REGULATION_OF_ALCOHOL_BIOSYNTHETIC_PROCESS	MSigDB lists	GO_NEGATIVE_REGULATION_OF_ALCOHOL_BIOSYNTHETIC_PROCESS	17	1	15632	36
0.03846	-3.26	KIM_MYCL1_AMPLIFICATION_TARGETS_DN	MSigDB lists	KIM_MYCL1_AMPLIFICATION_TARGETS_DN	17	1	15632	36
0.03846	-3.26	VERNOCHET_ADIPOGENESIS	MSigDB lists	VERNOCHET_ADIPOGENESIS	17	1	15632	36
0.03846	-3.26	GO_LYSOPHOSPHOLIPID_ACYLTRANSFERASE_ACTIVITY	MSigDB lists	GO_LYSOPHOSPHOLIPID_ACYLTRANSFERASE_ACTIVITY	17	1	15632	36
0.03846	-3.26	TRAYNOR_RETT_SYNDROM_DN	MSigDB lists	TRAYNOR_RETT_SYNDROM_DN	17	1	15632	36
0.03846	-3.26	GO_INOSITOL_PHOSPHATE_MEDIATED_SIGNALING	MSigDB lists	GO_INOSITOL_PHOSPHATE_MEDIATED_SIGNALING	17	1	15632	36
0.03846	-3.26	GO_NEGATIVE_REGULATION_OF_PLATELET_ACTIVATION	MSigDB lists	GO_NEGATIVE_REGULATION_OF_PLATELET_ACTIVATION	17	1	15632	36
0.03846	-3.26	GO_POSITIVE_REGULATION_OF_STEROL_TRANSPORT	MSigDB lists	GO_POSITIVE_REGULATION_OF_STEROL_TRANSPORT	17	1	15632	36
0.03846	-3.26	PARK_HSC_VS_MULTIPOTENT_PROGENITORS_DN	MSigDB lists	PARK_HSC_VS_MULTIPOTENT_PROGENITORS_DN	17	1	15632	36
0.03846	-3.26	MODULE_346	MSigDB lists	MODULE_346	17	1	15632	36
0.03846	-3.26	GO_CELLULAR_RESPONSE_TO_LITHIUM_ION	MSigDB lists	GO_CELLULAR_RESPONSE_TO_LITHIUM_ION	17	1	15632	36
0.03846	-3.26	GO_NITRIC_OXIDE_MEDIATED_SIGNAL_TRANSDUCTION	MSigDB lists	GO_NITRIC_OXIDE_MEDIATED_SIGNAL_TRANSDUCTION	17	1	15632	36
0.03846	-3.26	LI_ADIPOGENESIS_BY_ACTIVATED_PPARG	MSigDB lists	LI_ADIPOGENESIS_BY_ACTIVATED_PPARG	17	1	15632	36
[truncated: 359 more rows]

## Sheet: Cluster2
P-value	ln(P)	Term	GO Tree	GO ID	# of Genes in Term	# of Target Genes in Term	# of Total Genes	# of Target Genes
2.114e-73	-167.34	CHYLA_CBFA2T3_TARGETS_DN	MSigDB lists	CHYLA_CBFA2T3_TARGETS_DN	211	76	15632	339
8.434e-56	-126.81	GSE21546_SAP1A_KO_VS_SAP1A_KO_AND_ELK1_KO_ANTI_CD3_STIM_DP_THYMOCYTES_UP	MSigDB lists	GSE21546_SAP1A_KO_VS_SAP1A_KO_AND_ELK1_KO_ANTI_CD3_STIM_DP_THYMOCYTES_UP	177	60	15632	339
2.184e-47	-107.44	HALLMARK_HEME_METABOLISM	MSigDB lists	HALLMARK_HEME_METABOLISM	186	55	15632	339
2.094e-45	-102.88	GSE21379_TFH_VS_NON_TFH_SAP_KO_CD4_TCELL_UP	MSigDB lists	GSE21379_TFH_VS_NON_TFH_SAP_KO_CD4_TCELL_UP	181	53	15632	339
7.492e-39	-87.79	GSE21774_CD56_BRIGHT_VS_DIM_CD62L_POSITIVE_NK_CELL_DN	MSigDB lists	GSE21774_CD56_BRIGHT_VS_DIM_CD62L_POSITIVE_NK_CELL_DN	181	48	15632	339
9.828e-38	-85.21	GNF2_TAL1	MSigDB lists	GNF2_TAL1	66	33	15632	339
5.575e-36	-81.17	GNF2_PRDX2	MSigDB lists	GNF2_PRDX2	29	24	15632	339
3.931e-34	-76.92	GNF2_SPTB	MSigDB lists	GNF2_SPTB	67	31	15632	339
3.931e-34	-76.92	GNF2_ANK1	MSigDB lists	GNF2_ANK1	67	31	15632	339
4.048e-31	-69.98	GNF2_SPTA1	MSigDB lists	GNF2_SPTA1	73	30	15632	339
3.07e-30	-67.96	GNF2_MAP2K3	MSigDB lists	GNF2_MAP2K3	70	29	15632	339
2.285e-29	-65.95	GNF2_CDC27	MSigDB lists	GNF2_CDC27	54	26	15632	339
3.78e-24	-53.93	GNF2_BNIP3L	MSigDB lists	GNF2_BNIP3L	63	24	15632	339
6.191e-23	-51.14	GSE40274_CTRL_VS_FOXP3_AND_LEF1_TRANSDUCED_ACTIVATED_CD4_TCELL_DN	MSigDB lists	GSE40274_CTRL_VS_FOXP3_AND_LEF1_TRANSDUCED_ACTIVATED_CD4_TCELL_DN	150	32	15632	339
7.07e-22	-48.7	intracellular	cellular component	GO:0005622	13374	303	20747	348
7.07e-22	-48.7	intracellular part	cellular component	GO:0044424	13374	303	20747	348
4.437e-21	-46.86	GNF2_RAD23A	MSigDB lists	GNF2_RAD23A	64	22	15632	339
2.067e-20	-45.33	cytoplasm	cellular component	GO:0005737	10716	263	20747	348
3.759e-20	-44.73	GSE27786_LSK_VS_LIN_NEG_CELL_DN	MSigDB lists	GSE27786_LSK_VS_LIN_NEG_CELL_DN	183	32	15632	339
1.461e-19	-43.37	IVANOVA_HEMATOPOIESIS_MATURE_CELL	MSigDB lists	IVANOVA_HEMATOPOIESIS_MATURE_CELL	251	36	15632	339
5.165e-19	-42.11	GSE40274_CTRL_VS_FOXP3_AND_GATA1_TRANSDUCED_ACTIVATED_CD4_TCELL_DN	MSigDB lists	GSE40274_CTRL_VS_FOXP3_AND_GATA1_TRANSDUCED_ACTIVATED_CD4_TCELL_DN	132	27	15632	339
9.356e-18	-39.21	cell part	cellular component	GO:0044464	15725	324	20747	348
9.979e-18	-39.15	cell	cellular component	GO:0005623	15729	324	20747	348
2.007e-17	-38.45	GSE21774_CD56_BRIGHT_VS_DIM_CD62L_POSITIVE_NK_CELL_UP	MSigDB lists	GSE21774_CD56_BRIGHT_VS_DIM_CD62L_POSITIVE_NK_CELL_UP	179	29	15632	339
4.143e-16	-35.42	GNF2_PCAF	MSigDB lists	GNF2_PCAF	30	14	15632	339
1.433e-14	-31.88	catalytic activity	molecular function	GO:0003824	5611	161	20217	342
1.465e-14	-31.85	DIAZ_CHRONIC_MEYLOGENOUS_LEUKEMIA_UP	MSigDB lists	DIAZ_CHRONIC_MEYLOGENOUS_LEUKEMIA_UP	1290	73	15632	339
2.551e-14	-31.3	porphyrin-containing compound metabolic process	biological process	GO:0006778	38	13	20694	348
5.993e-14	-30.45	WELCH_GATA1_TARGETS	MSigDB lists	WELCH_GATA1_TARGETS	20	11	15632	339
6.1e-14	-30.43	homeostatic process	biological process	GO:0042592	1625	71	20694	348
1.603e-13	-29.46	porphyrin-containing compound biosynthetic process	biological process	GO:0006779	26	11	20694	348
2.664e-13	-28.95	tetrapyrrole biosynthetic process	biological process	GO:0033014	27	11	20694	348
3.094e-13	-28.8	tetrapyrrole metabolic process	biological process	GO:0033013	45	13	20694	348
5.777e-13	-28.18	organelle	cellular component	GO:0043226	12021	265	20747	348
5.83e-13	-28.17	cytoplasmic part	cellular component	GO:0044444	8185	203	20747	348
6.326e-13	-28.09	MODULE_539	MSigDB lists	MODULE_539	13	9	15632	339
7.745e-13	-27.89	intracellular organelle	cellular component	GO:0043229	11712	260	20747	348
1.067e-12	-27.57	heme metabolic process	biological process	GO:0042168	30	11	20694	348
1.567e-12	-27.18	GO_HEME_BIOSYNTHETIC_PROCESS	MSigDB lists	GO_HEME_BIOSYNTHETIC_PROCESS	19	10	15632	339
2.454e-12	-26.73	GO_TETRAPYRROLE_BIOSYNTHETIC_PROCESS	MSigDB lists	GO_TETRAPYRROLE_BIOSYNTHETIC_PROCESS	26	11	15632	339
3.803e-12	-26.3	GSE25123_CTRL_VS_IL4_STIM_PPARG_KO_MACROPHAGE_UP	MSigDB lists	GSE25123_CTRL_VS_IL4_STIM_PPARG_KO_MACROPHAGE_UP	174	23	15632	339
4.755e-12	-26.07	GO_PORPHYRIN_CONTAINING_COMPOUND_METABOLIC_PROCESS	MSigDB lists	GO_PORPHYRIN_CONTAINING_COMPOUND_METABOLIC_PROCESS	35	12	15632	339
5.287e-12	-25.97	myeloid cell homeostasis	biological process	GO:0002262	128	18	20694	348
6.56e-12	-25.75	GO_HEME_METABOLIC_PROCESS	MSigDB lists	GO_HEME_METABOLIC_PROCESS	28	11	15632	339
1.696e-11	-24.8	membrane-bounded organelle	cellular component	GO:0043227	10800	242	20747	348
1.947e-11	-24.66	cellular biosynthetic process	biological process	GO:0044249	1997	75	20694	348
2.342e-11	-24.48	erythrocyte homeostasis	biological process	GO:0034101	105	16	20694	348
2.387e-11	-24.46	heme biosynthetic process	biological process	GO:0006783	21	9	20694	348
3.163e-11	-24.18	cofactor biosynthetic process	biological process	GO:0051188	161	19	20694	348
3.594e-11	-24.05	metabolic process	biological process	GO:0008152	7286	182	20694	348
3.797e-11	-23.99	IVANOVA_HEMATOPOIESIS_LATE_PROGENITOR	MSigDB lists	IVANOVA_HEMATOPOIESIS_LATE_PROGENITOR	490	37	15632	339
5.035e-11	-23.71	erythrocyte differentiation	biological process	GO:0030218	94	15	20694	348
5.168e-11	-23.69	intracellular membrane-bounded organelle	cellular component	GO:0043231	10084	229	20747	348
5.278e-11	-23.66	BIOCARTA_AHSP_PATHWAY	MSigDB lists	BIOCARTA_AHSP_PATHWAY	13	8	15632	339
8.476e-11	-23.19	GRAHAM_CML_QUIESCENT_VS_NORMAL_QUIESCENT_UP	MSigDB lists	GRAHAM_CML_QUIESCENT_VS_NORMAL_QUIESCENT_UP	77	15	15632	339
9.957e-11	-23.03	Heme Biosynthesis	WikiPathways	WP18	9	7	4813	111
1.208e-10	-22.84	REACTOME_METABOLISM_OF_PORPHYRINS	MSigDB lists	REACTOME_METABOLISM_OF_PORPHYRINS	14	8	15632	339
1.428e-10	-22.67	biosynthetic process	biological process	GO:0009058	2168	77	20694	348
1.519e-10	-22.61	pigment metabolic process	biological process	GO:0042440	57	12	20694	348
1.579e-10	-22.57	organic substance biosynthetic process	biological process	GO:1901576	2088	75	20694	348
2.012e-10	-22.33	cofactor metabolic process	biological process	GO:0051186	371	27	20694	348
2.54e-10	-22.09	MODULE_227	MSigDB lists	MODULE_227	15	8	15632	339
3.876e-10	-21.67	cellular metabolic process	biological process	GO:0044237	6428	163	20694	348
7.82e-10	-20.97	Heme biosynthesis	REACTOME pathways	R-MMU-189451	11	7	8608	193
1.071e-09	-20.65	GO_TETRAPYRROLE_METABOLIC_PROCESS	MSigDB lists	GO_TETRAPYRROLE_METABOLIC_PROCESS	53	12	15632	339
1.392e-09	-20.39	GO_ORGANONITROGEN_COMPOUND_BIOSYNTHETIC_PROCESS	MSigDB lists	GO_ORGANONITROGEN_COMPOUND_BIOSYNTHETIC_PROCESS	916	50	15632	339
1.996e-09	-20.03	Metabolism of porphyrins	REACTOME pathways	R-MMU-189445	18	8	8608	193
2.297e-09	-19.89	organic substance metabolic process	biological process	GO:0071704	6789	167	20694	348
2.375e-09	-19.86	pigment biosynthetic process	biological process	GO:0046148	44	10	20694	348
3.022e-09	-19.62	organonitrogen compound metabolic process	biological process	GO:1901564	4394	121	20694	348
3.034e-09	-19.61	homeostasis of number of cells	biological process	GO:0048872	258	21	20694	348
3.079e-09	-19.6	GO_COFACTOR_BIOSYNTHETIC_PROCESS	MSigDB lists	GO_COFACTOR_BIOSYNTHETIC_PROCESS	147	18	15632	339
3.301e-09	-19.53	heme biosynthesis II	BIOCYC pathways	MOUSE_PWY-5920	9	7	1025	41
4.218e-09	-19.28	transport	biological process	GO:0006810	3343	99	20694	348
5.401e-09	-19.04	organonitrogen compound biosynthetic process	biological process	GO:1901566	1073	46	20694	348
7.19e-09	-18.75	PILON_KLF1_TARGETS_UP	MSigDB lists	PILON_KLF1_TARGETS_UP	462	32	15632	339
8.71e-09	-18.56	establishment of localization	biological process	GO:0051234	3485	101	20694	348
1.622e-08	-17.94	GSE27786_LIN_NEG_VS_ERYTHROBLAST_DN	MSigDB lists	GSE27786_LIN_NEG_VS_ERYTHROBLAST_DN	182	19	15632	339
1.654e-08	-17.92	cellular nitrogen compound biosynthetic process	biological process	GO:0044271	1113	46	20694	348
1.663e-08	-17.91	VALK_AML_CLUSTER_8	MSigDB lists	VALK_AML_CLUSTER_8	23	8	15632	339
1.782e-08	-17.84	nitrogen compound metabolic process	biological process	GO:0006807	5824	146	20694	348
2.595e-08	-17.47	RPS14_DN.V1_DN	MSigDB lists	RPS14_DN.V1_DN	168	18	15632	339
2.598e-08	-17.47	GO_PIGMENT_BIOSYNTHETIC_PROCESS	MSigDB lists	GO_PIGMENT_BIOSYNTHETIC_PROCESS	44	10	15632	339
2.753e-08	-17.41	GSE40274_CTRL_VS_FOXP3_AND_IRF4_TRANSDUCED_ACTIVATED_CD4_TCELL_DN	MSigDB lists	GSE40274_CTRL_VS_FOXP3_AND_IRF4_TRANSDUCED_ACTIVATED_CD4_TCELL_DN	150	17	15632	339
3.213e-08	-17.25	GO_PIGMENT_METABOLIC_PROCESS	MSigDB lists	GO_PIGMENT_METABOLIC_PROCESS	57	11	15632	339
3.422e-08	-17.19	GSE24210_TCONV_VS_TREG_DN	MSigDB lists	GSE24210_TCONV_VS_TREG_DN	171	18	15632	339
4.196e-08	-16.99	GO_ONE_CARBON_COMPOUND_TRANSPORT	MSigDB lists	GO_ONE_CARBON_COMPOUND_TRANSPORT	11	6	15632	339
4.196e-08	-16.99	GO_RESPONSE_TO_METHYLMERCURY	MSigDB lists	GO_RESPONSE_TO_METHYLMERCURY	11	6	15632	339
4.271e-08	-16.97	Metabolism	REACTOME pathways	R-MMU-1430728	1840	74	8608	193
5.114e-08	-16.79	GO_SINGLE_ORGANISM_BIOSYNTHETIC_PROCESS	MSigDB lists	GO_SINGLE_ORGANISM_BIOSYNTHETIC_PROCESS	1213	56	15632	339
6.293e-08	-16.58	GO_COFACTOR_METABOLIC_PROCESS	MSigDB lists	GO_COFACTOR_METABOLIC_PROCESS	307	24	15632	339
8.034e-08	-16.34	ROSS_AML_OF_FAB_M7_TYPE	MSigDB lists	ROSS_AML_OF_FAB_M7_TYPE	62	11	15632	339
1.046e-07	-16.07	Porphyrin and chlorophyll metabolism	KEGG pathways	mmu00860	41	9	7931	163
1.046e-07	-16.07	Porphyrin and chlorophyll metabolism	KEGG pathways	ko00860	41	9	7931	163
1.299e-07	-15.86	GO_RESPONSE_TO_ARSENIC_CONTAINING_SUBSTANCE	MSigDB lists	GO_RESPONSE_TO_ARSENIC_CONTAINING_SUBSTANCE	29	8	15632	339
1.532e-07	-15.69	cytosol	cellular component	GO:0005829	3206	91	20747	348
1.762e-07	-15.55	transition metal ion homeostasis	biological process	GO:0055076	124	13	20694	348
1.77e-07	-15.55	Erythrocytes take up oxygen and release carbon dioxide	REACTOME pathways	R-MMU-1247673	13	6	8608	193
1.839e-07	-15.51	localization	biological process	GO:0051179	4605	119	20694	348
2.839e-07	-15.07	erythrocyte development	biological process	GO:0048821	40	8	20694	348
2.908e-07	-15.05	chemical homeostasis	biological process	GO:0048878	1108	43	20694	348
3.509e-07	-14.86	organic substance transport	biological process	GO:0071702	1868	61	20694	348
4.492e-07	-14.62	ion transport	biological process	GO:0006811	1206	45	20694	348
4.572e-07	-14.6	mitochondrion	cellular component	GO:0005739	1756	58	20747	348
5.042e-07	-14.5	GSE24142_EARLY_THYMIC_PROGENITOR_VS_DN2_THYMOCYTE_FETAL_UP	MSigDB lists	GSE24142_EARLY_THYMIC_PROGENITOR_VS_DN2_THYMOCYTE_FETAL_UP	183	17	15632	339
6.347e-07	-14.27	lyase activity	molecular function	GO:0016829	185	15	20217	342
6.387e-07	-14.26	GO_ORGANONITROGEN_COMPOUND_METABOLIC_PROCESS	MSigDB lists	GO_ORGANONITROGEN_COMPOUND_METABOLIC_PROCESS	1618	65	15632	339
6.47e-07	-14.25	regulation of biological quality	biological process	GO:0065008	4046	106	20694	348
6.747e-07	-14.21	myeloid cell differentiation	biological process	GO:0030099	239	17	20694	348
7.232e-07	-14.14	GSE32255_WT_UNSTIM_VS_JMJD2D_KNOCKDOWN_4H_LPS_STIM_DC_DN	MSigDB lists	GSE32255_WT_UNSTIM_VS_JMJD2D_KNOCKDOWN_4H_LPS_STIM_DC_DN	167	16	15632	339
7.283e-07	-14.13	VALK_AML_CLUSTER_7	MSigDB lists	VALK_AML_CLUSTER_7	25	7	15632	339
8.803e-07	-13.94	JAATINEN_HEMATOPOIETIC_STEM_CELL_DN	MSigDB lists	JAATINEN_HEMATOPOIETIC_STEM_CELL_DN	212	18	15632	339
1.04e-06	-13.78	carboxylic acid metabolic process	biological process	GO:0019752	774	33	20694	348
1.075e-06	-13.74	GSE17580_UNINFECTED_VS_S_MANSONI_INF_TREG_DN	MSigDB lists	GSE17580_UNINFECTED_VS_S_MANSONI_INF_TREG_DN	172	16	15632	339
1.075e-06	-13.74	ALCALAY_AML_BY_NPM1_LOCALIZATION_DN	MSigDB lists	ALCALAY_AML_BY_NPM1_LOCALIZATION_DN	172	16	15632	339
1.155e-06	-13.67	Metabolic pathways	KEGG pathways	mmu01100	1290	51	7931	163
1.184e-06	-13.65	Erythrocytes take up carbon dioxide and release oxygen	REACTOME pathways	R-MMU-1237044	17	6	8608	193
1.184e-06	-13.65	O2/CO2 exchange in erythrocytes	REACTOME pathways	R-MMU-1480926	17	6	8608	193
1.291e-06	-13.56	cellular homeostasis	biological process	GO:0019725	857	35	20694	348
1.542e-06	-13.38	KEGG_PORPHYRIN_AND_CHLOROPHYLL_METABOLISM	MSigDB lists	KEGG_PORPHYRIN_AND_CHLOROPHYLL_METABOLISM	39	8	15632	339
1.7e-06	-13.28	GO_MYELOID_CELL_HOMEOSTASIS	MSigDB lists	GO_MYELOID_CELL_HOMEOSTASIS	83	11	15632	339
1.764e-06	-13.25	small molecule binding	molecular function	GO:0036094	2406	71	20217	342
2.054e-06	-13.1	heterocycle biosynthetic process	biological process	GO:0018130	724	31	20694	348
2.215e-06	-13.02	heme biosynthesis from uroporphyrinogen-III I	BIOCYC pathways	MOUSE_HEME-BIOSYNTHESIS-II	4	4	1025	41
2.262e-06	-13	myeloid cell development	biological process	GO:0061515	69	9	20694	348
2.28e-06	-12.99	carboxylic acid biosynthetic process	biological process	GO:0046394	233	16	20694	348
2.286e-06	-12.99	nitrogen compound transport	biological process	GO:0071705	1535	51	20694	348
2.309e-06	-12.98	one-carbon compound transport	biological process	GO:0019755	14	5	20694	348
2.41e-06	-12.94	organic acid biosynthetic process	biological process	GO:0016053	234	16	20694	348
2.577e-06	-12.87	purine ribonucleoside triphosphate binding	molecular function	GO:0035639	1707	55	20217	342
2.836e-06	-12.77	organic cyclic compound biosynthetic process	biological process	GO:1901362	849	34	20694	348
3.087e-06	-12.69	oxoacid metabolic process	biological process	GO:0043436	814	33	20694	348
3.128e-06	-12.68	aromatic compound biosynthetic process	biological process	GO:0019438	739	31	20694	348
3.188e-06	-12.66	GO_HOMEOSTATIC_PROCESS	MSigDB lists	GO_HOMEOSTATIC_PROCESS	1242	52	15632	339
4.016e-06	-12.43	GO_ORGANIC_ACID_METABOLIC_PROCESS	MSigDB lists	GO_ORGANIC_ACID_METABOLIC_PROCESS	889	41	15632	339
4.111e-06	-12.4	transmembrane transport	biological process	GO:0055085	942	36	20694	348
4.171e-06	-12.39	GSE34205_RSV_VS_FLU_INF_INFANT_PBMC_UP	MSigDB lists	GSE34205_RSV_VS_FLU_INF_INFANT_PBMC_UP	148	14	15632	339
4.52e-06	-12.31	hematopoietic or lymphoid organ development	biological process	GO:0048534	715	30	20694	348
4.614e-06	-12.29	GUO_HEX_TARGETS_DN	MSigDB lists	GUO_HEX_TARGETS_DN	59	9	15632	339
4.826e-06	-12.24	ion homeostasis	biological process	GO:0050801	793	32	20694	348
5.188e-06	-12.17	purine nucleotide binding	molecular function	GO:0017076	1792	56	20217	342
5.519e-06	-12.11	nucleotide binding	molecular function	GO:0000166	2021	61	20217	342
5.519e-06	-12.11	nucleoside phosphate binding	molecular function	GO:1901265	2021	61	20217	342
5.998e-06	-12.02	GRAHAM_CML_DIVIDING_VS_NORMAL_QUIESCENT_UP	MSigDB lists	GRAHAM_CML_DIVIDING_VS_NORMAL_QUIESCENT_UP	174	15	15632	339
6.011e-06	-12.02	primary metabolic process	biological process	GO:0044238	6373	146	20694	348
6.016e-06	-12.02	monocarboxylic acid biosynthetic process	biological process	GO:0072330	144	12	20694	348
6.135e-06	-12	organic acid metabolic process	biological process	GO:0006082	841	33	20694	348
6.89e-06	-11.89	GO_RESPONSE_TO_IRON_ION	MSigDB lists	GO_RESPONSE_TO_IRON_ION	34	7	15632	339
6.921e-06	-11.88	hemopoiesis	biological process	GO:0030097	656	28	20694	348
6.97e-06	-11.87	GO_RESPONSE_TO_TRANSITION_METAL_NANOPARTICLE	MSigDB lists	GO_RESPONSE_TO_TRANSITION_METAL_NANOPARTICLE	134	13	15632	339
7.005e-06	-11.87	GOLDRATH_ANTIGEN_RESPONSE	MSigDB lists	GOLDRATH_ANTIGEN_RESPONSE	320	21	15632	339
7.673e-06	-11.78	drug binding	molecular function	GO:0008144	1638	52	20217	342
7.7e-06	-11.77	MODULE_235	MSigDB lists	MODULE_235	79	10	15632	339
8.589e-06	-11.66	GO_MITOCHONDRIAL_PART	MSigDB lists	GO_MITOCHONDRIAL_PART	821	38	15632	339
8.808e-06	-11.64	ATP binding	molecular function	GO:0005524	1385	46	20217	342
8.877e-06	-11.63	purine ribonucleotide binding	molecular function	GO:0032555	1780	55	20217	342
9.202e-06	-11.6	GO_ORGANIC_ANION_TRANSPORT	MSigDB lists	GO_ORGANIC_ANION_TRANSPORT	352	22	15632	339
9.69e-06	-11.54	GSE11961_MEMORY_BCELL_DAY7_VS_MEMORY_BCELL_DAY40_UP	MSigDB lists	GSE11961_MEMORY_BCELL_DAY7_VS_MEMORY_BCELL_DAY40_UP	181	15	15632	339
1.018e-05	-11.49	cellular nitrogen compound metabolic process	biological process	GO:0034641	2782	76	20694	348
1.036e-05	-11.48	GSE27786_LIN_NEG_VS_CD4_TCELL_UP	MSigDB lists	GSE27786_LIN_NEG_VS_CD4_TCELL_UP	182	15	15632	339
1.087e-05	-11.43	immune system development	biological process	GO:0002520	748	30	20694	348
1.125e-05	-11.4	enzyme binding	molecular function	GO:0019899	2300	66	20217	342
1.143e-05	-11.38	small molecule metabolic process	biological process	GO:0044281	1450	47	20694	348
1.149e-05	-11.37	ribonucleotide binding	molecular function	GO:0032553	1796	55	20217	342
1.159e-05	-11.37	Cidea (cell death-inducing DNA fragmentation factor, alpha subunit-like effector A)	protein interactions	12683	3	3	7778	177
1.255e-05	-11.29	EPPERT_PROGENITOR	MSigDB lists	EPPERT_PROGENITOR	121	12	15632	339
1.429e-05	-11.16	iron ion homeostasis	biological process	GO:0055072	86	9	20694	348
1.528e-05	-11.09	GSE24142_DN2_VS_DN3_THYMOCYTE_FETAL_UP	MSigDB lists	GSE24142_DN2_VS_DN3_THYMOCYTE_FETAL_UP	188	15	15632	339
1.534e-05	-11.08	adenyl nucleotide binding	molecular function	GO:0030554	1459	47	20217	342
1.64e-05	-11.02	CYCLINS	prosite domains	PS00292	10	4	13278	228
1.72e-05	-10.97	GO_ERYTHROCYTE_HOMEOSTASIS	MSigDB lists	GO_ERYTHROCYTE_HOMEOSTASIS	69	9	15632	339
1.844e-05	-10.9	GSE2405_S_AUREUS_VS_UNTREATED_NEUTROPHIL_DN	MSigDB lists	GSE2405_S_AUREUS_VS_UNTREATED_NEUTROPHIL_DN	191	15	15632	339
1.869e-05	-10.89	GO_RESPONSE_TO_INORGANIC_SUBSTANCE	MSigDB lists	GO_RESPONSE_TO_INORGANIC_SUBSTANCE	452	25	15632	339
1.962e-05	-10.84	GSE33292_WT_VS_TCF1_KO_DN3_THYMOCYTE_DN	MSigDB lists	GSE33292_WT_VS_TCF1_KO_DN3_THYMOCYTE_DN	192	15	15632	339
1.965e-05	-10.84	carbohydrate derivative binding	molecular function	GO:0097367	2106	61	20217	342
2.04e-05	-10.8	ion transmembrane transport	biological process	GO:0034220	696	28	20694	348
2.054e-05	-10.79	binding	molecular function	GO:0005488	13028	256	20217	342
2.699e-05	-10.52	adenyl ribonucleotide binding	molecular function	GO:0032559	1448	46	20217	342
2.72e-05	-10.51	protein binding	molecular function	GO:0005515	8786	186	20217	342
2.783e-05	-10.49	ABC_TRANSPORTER_2	prosite domains	PS50893	52	7	13278	228
2.799e-05	-10.48	cellular component organization or biogenesis	biological process	GO:0071840	5181	121	20694	348
2.977e-05	-10.42	KEGG_ABC_TRANSPORTERS	MSigDB lists	KEGG_ABC_TRANSPORTERS	42	7	15632	339
2.983e-05	-10.42	cation homeostasis	biological process	GO:0055080	711	28	20694	348
3.037e-05	-10.4	transporter activity	molecular function	GO:0005215	1111	38	20217	342
3.163e-05	-10.36	GO_WATER_TRANSPORT	MSigDB lists	GO_WATER_TRANSPORT	18	5	15632	339
3.517e-05	-10.26	GO_RESPONSE_TO_TOXIC_SUBSTANCE	MSigDB lists	GO_RESPONSE_TO_TOXIC_SUBSTANCE	226	16	15632	339
3.54e-05	-10.25	ABC_transporter-like	interpro domains	IPR003439	52	7	19984	355
3.693e-05	-10.21	transmembrane transporter activity	molecular function	GO:0022857	996	35	20217	342
3.713e-05	-10.2	ABC transporters	KEGG pathways	mmu02010	46	7	7931	163
3.713e-05	-10.2	ABC transporters	KEGG pathways	ko02010	46	7	7931	163
3.767e-05	-10.19	ATPase-coupled transmembrane transporter activity	molecular function	GO:0042626	55	7	20217	342
3.926e-05	-10.15	ABC_tran	pfam domains	PF00005	52	7	18711	338
4.103e-05	-10.1	animal organ development	biological process	GO:0048513	3094	80	20694	348
4.203e-05	-10.08	inorganic ion homeostasis	biological process	GO:0098771	725	28	20694	348
4.216e-05	-10.07	WALLACE_PROSTATE_CANCER_UP	MSigDB lists	WALLACE_PROSTATE_CANCER_UP	19	5	15632	339
4.33e-05	-10.05	Type_I_exporter	interpro domains	IPR039421	12	4	19984	355
4.394e-05	-10.03	GSE21670_TGFB_VS_TGFB_AND_IL6_TREATED_CD4_TCELL_UP	MSigDB lists	GSE21670_TGFB_VS_TGFB_AND_IL6_TREATED_CD4_TCELL_UP	182	14	15632	339
4.394e-05	-10.03	GSE33292_DN3_THYMOCYTE_VS_TCF1_KO_TCELL_LYMPHOMA_UP	MSigDB lists	GSE33292_DN3_THYMOCYTE_VS_TCF1_KO_TCELL_LYMPHOMA_UP	182	14	15632	339
4.449e-05	-10.02	ion binding	molecular function	GO:0043167	5422	125	20217	342
4.475e-05	-10.01	mouse chr8	chromosome location	mouse chr8	334	16	24173	359
4.505e-05	-10.01	STEIN_ESRRA_TARGETS_UP	MSigDB lists	STEIN_ESRRA_TARGETS_UP	335	20	15632	339
4.598e-05	-9.99	protoporphyrinogen IX metabolic process	biological process	GO:0046501	5	3	20694	348
4.954e-05	-9.91	GSE13522_WT_VS_IFNAR_KO_SKING_T_CRUZI_Y_STRAIN_INF_UP	MSigDB lists	GSE13522_WT_VS_IFNAR_KO_SKING_T_CRUZI_Y_STRAIN_INF_UP	184	14	15632	339
5.065e-05	-9.89	GO_CELLULAR_HOMEOSTASIS	MSigDB lists	GO_CELLULAR_HOMEOSTASIS	632	30	15632	339
5.097e-05	-9.88	GO_MITOCHONDRION	MSigDB lists	GO_MITOCHONDRION	1409	53	15632	339
5.099e-05	-9.88	water transmembrane transporter activity	molecular function	GO:0005372	13	4	20217	342
5.104e-05	-9.88	protein kinase complex	cellular component	GO:1902911	101	9	20747	348
5.213e-05	-9.86	FEVR_CTNNB1_TARGETS_UP	MSigDB lists	FEVR_CTNNB1_TARGETS_UP	633	30	15632	339
5.411e-05	-9.82	2 iron, 2 sulfur cluster binding	molecular function	GO:0051537	25	5	20217	342
5.522e-05	-9.8	GO_2_IRON_2_SULFUR_CLUSTER_BINDING	MSigDB lists	GO_2_IRON_2_SULFUR_CLUSTER_BINDING	20	5	15632	339
5.55e-05	-9.8	VECCHI_GASTRIC_CANCER_ADVANCED_VS_EARLY_DN	MSigDB lists	VECCHI_GASTRIC_CANCER_ADVANCED_VS_EARLY_DN	119	11	15632	339
5.575e-05	-9.79	GSE17580_TREG_VS_TEFF_S_MANSONI_INF_UP	MSigDB lists	GSE17580_TREG_VS_TEFF_S_MANSONI_INF_UP	186	14	15632	339
5.6e-05	-9.79	REACTOME_E2F_MEDIATED_REGULATION_OF_DNA_REPLICATION	MSigDB lists	REACTOME_E2F_MEDIATED_REGULATION_OF_DNA_REPLICATION	32	6	15632	339
6.02e-05	-9.72	cellular component organization	biological process	GO:0016043	4997	116	20694	348
6.173e-05	-9.69	GO_IRON_ION_HOMEOSTASIS	MSigDB lists	GO_IRON_ION_HOMEOSTASIS	63	8	15632	339
6.205e-05	-9.69	organic anion transport	biological process	GO:0015711	405	19	20694	348
6.228e-05	-9.68	MIYAGAWA_TARGETS_OF_EWSR1_ETS_FUSIONS_UP	MSigDB lists	MIYAGAWA_TARGETS_OF_EWSR1_ETS_FUSIONS_UP	237	16	15632	339
6.262e-05	-9.68	GSE41176_WT_VS_TAK1_KO_ANTI_IGM_STIM_BCELL_24H_UP	MSigDB lists	GSE41176_WT_VS_TAK1_KO_ANTI_IGM_STIM_BCELL_24H_UP	188	14	15632	339
6.31e-05	-9.67	GO_SMALL_MOLECULE_METABOLIC_PROCESS	MSigDB lists	GO_SMALL_MOLECULE_METABOLIC_PROCESS	1602	58	15632	339
6.357e-05	-9.66	BAUS_TFF2_TARGETS_DN	MSigDB lists	BAUS_TFF2_TARGETS_DN	11	4	15632	339
6.426e-05	-9.65	anion binding	molecular function	GO:0043168	2674	71	20217	342
6.427e-05	-9.65	embryonic hemopoiesis	biological process	GO:0035162	26	5	20694	348
6.669e-05	-9.62	primary active transmembrane transporter activity	molecular function	GO:0015399	60	7	20217	342
7.119e-05	-9.55	GO_FERROUS_IRON_BINDING	MSigDB lists	GO_FERROUS_IRON_BINDING	21	5	15632	339
7.146e-05	-9.55	Ethanol oxidation	REACTOME pathways	R-MMU-71384	11	4	8608	193
7.672e-05	-9.48	STEIN_ESRRA_TARGETS	MSigDB lists	STEIN_ESRRA_TARGETS	463	24	15632	339
7.748e-05	-9.47	ADDYA_ERYTHROID_DIFFERENTIATION_BY_HEMIN	MSigDB lists	ADDYA_ERYTHROID_DIFFERENTIATION_BY_HEMIN	65	8	15632	339
8.486e-05	-9.37	cellular process	biological process	GO:0009987	14222	271	20694	348
8.712e-05	-9.35	GSE2585_THYMIC_DC_VS_MTEC_DN	MSigDB lists	GSE2585_THYMIC_DC_VS_MTEC_DN	170	13	15632	339
8.764e-05	-9.34	GO_ANION_TRANSPORT	MSigDB lists	GO_ANION_TRANSPORT	467	24	15632	339
8.787e-05	-9.34	GATA_C	MSigDB lists	GATA_C	244	16	15632	339
8.95e-05	-9.32	Phospholipid metabolism	REACTOME pathways	R-MMU-1483257	190	14	8608	193
9.248e-05	-9.29	GSE17301_ACD3_ACD28_VS_ACD3_ACD28_AND_IFNA2_STIM_CD8_TCELL_UP	MSigDB lists	GSE17301_ACD3_ACD28_VS_ACD3_ACD28_AND_IFNA2_STIM_CD8_TCELL_UP	171	13	15632	339
9.248e-05	-9.29	GSE21360_TERTIARY_VS_QUATERNARY_MEMORY_CD8_TCELL_UP	MSigDB lists	GSE21360_TERTIARY_VS_QUATERNARY_MEMORY_CD8_TCELL_UP	171	13	15632	339
9.791e-05	-9.23	metal ion homeostasis	biological process	GO:0055065	643	25	20694	348
0.0001041	-9.17	GSE15735_CTRL_VS_HDAC_INHIBITOR_TREATED_CD4_TCELL_12H_UP	MSigDB lists	GSE15735_CTRL_VS_HDAC_INHIBITOR_TREATED_CD4_TCELL_12H_UP	173	13	15632	339
0.0001068	-9.14	Ammonium/urea_transptr	interpro domains	IPR029020	6	3	19984	355
0.0001078	-9.14	CRX_NRL_DN.V1_UP	MSigDB lists	CRX_NRL_DN.V1_UP	128	11	15632	339
0.0001102	-9.11	organelle envelope	cellular component	GO:0031967	1018	34	20747	348
0.0001123	-9.09	envelope	cellular component	GO:0031975	1019	34	20747	348
0.0001125	-9.09	GSE6269_HEALTHY_VS_STAPH_AUREUS_INF_PBMC_DN	MSigDB lists	GSE6269_HEALTHY_VS_STAPH_AUREUS_INF_PBMC_DN	151	12	15632	339
0.0001186	-9.04	MOOTHA_PGC	MSigDB lists	MOOTHA_PGC	388	21	15632	339
0.0001238	-9	GSE7764_IL15_NK_CELL_24H_VS_SPLENOCYTE_DN	MSigDB lists	GSE7764_IL15_NK_CELL_24H_VS_SPLENOCYTE_DN	176	13	15632	339
0.000128	-8.96	MODULE_55	MSigDB lists	MODULE_55	763	33	15632	339
0.0001305	-8.94	Cyclin_C	smart domains	SM01332	17	4	9567	154
0.0001331	-8.92	GO_WATER_TRANSMEMBRANE_TRANSPORTER_ACTIVITY	MSigDB lists	GO_WATER_TRANSMEMBRANE_TRANSPORTER_ACTIVITY	13	4	15632	339
0.0001368	-8.9	GO_RESPONSE_TO_OXIDATIVE_STRESS	MSigDB lists	GO_RESPONSE_TO_OXIDATIVE_STRESS	335	19	15632	339
0.0001386	-8.88	GSE27786_LIN_NEG_VS_BCELL_UP	MSigDB lists	GSE27786_LIN_NEG_VS_BCELL_UP	178	13	15632	339
0.0001386	-8.88	GSE27786_LIN_NEG_VS_MONO_MAC_UP	MSigDB lists	GSE27786_LIN_NEG_VS_MONO_MAC_UP	178	13	15632	339
0.0001413	-8.86	phosphorus metabolic process	biological process	GO:0006793	1745	50	20694	348
0.0001465	-8.83	identical protein binding	molecular function	GO:0042802	1878	53	20217	342
0.0001466	-8.83	GSE45739_UNSTIM_VS_ACD3_ACD28_STIM_NRAS_KO_CD4_TCELL_UP	MSigDB lists	GSE45739_UNSTIM_VS_ACD3_ACD28_STIM_NRAS_KO_CD4_TCELL_UP	179	13	15632	339
0.0001466	-8.83	GSE27859_DC_VS_CD11C_INT_F480_HI_MACROPHAGE_UP	MSigDB lists	GSE27859_DC_VS_CD11C_INT_F480_HI_MACROPHAGE_UP	179	13	15632	339
0.0001466	-8.83	GSE5589_LPS_VS_LPS_AND_IL6_STIM_MACROPHAGE_45MIN_DN	MSigDB lists	GSE5589_LPS_VS_LPS_AND_IL6_STIM_MACROPHAGE_45MIN_DN	179	13	15632	339
0.0001468	-8.83	GO_RESPONSE_TO_METAL_ION	MSigDB lists	GO_RESPONSE_TO_METAL_ION	309	18	15632	339
0.0001548	-8.77	LEE_BMP2_TARGETS_DN	MSigDB lists	LEE_BMP2_TARGETS_DN	804	34	15632	339
0.000155	-8.77	GSE39110_DAY3_VS_DAY6_POST_IMMUNIZATION_CD8_TCELL_DN	MSigDB lists	GSE39110_DAY3_VS_DAY6_POST_IMMUNIZATION_CD8_TCELL_DN	180	13	15632	339
0.000155	-8.77	GSE42088_UNINF_VS_LEISHMANIA_INF_DC_4H_UP	MSigDB lists	GSE42088_UNINF_VS_LEISHMANIA_INF_DC_4H_UP	180	13	15632	339
0.0001573	-8.76	water transport	biological process	GO:0006833	17	4	20694	348
0.0001597	-8.74	AMP-activated protein kinase activity	molecular function	GO:0004679	7	3	20217	342
0.0001628	-8.72	GO_LYASE_ACTIVITY	MSigDB lists	GO_LYASE_ACTIVITY	157	12	15632	339
0.0001638	-8.72	GSE5589_UNSTIM_VS_45MIN_LPS_AND_IL6_STIM_MACROPHAGE_DN	MSigDB lists	GSE5589_UNSTIM_VS_45MIN_LPS_AND_IL6_STIM_MACROPHAGE_DN	181	13	15632	339
0.0001638	-8.72	GSE14350_IL2RB_KO_VS_WT_TEFF_DN	MSigDB lists	GSE14350_IL2RB_KO_VS_WT_TEFF_DN	181	13	15632	339
0.0001706	-8.68	-	gene3d domains	1.10.3430.10	6	3	8819	184
0.000173	-8.66	GSE9650_NAIVE_VS_EFF_CD8_TCELL_UP	MSigDB lists	GSE9650_NAIVE_VS_EFF_CD8_TCELL_UP	182	13	15632	339
0.000173	-8.66	GSE39022_LN_VS_SPLEEN_DC_UP	MSigDB lists	GSE39022_LN_VS_SPLEEN_DC_UP	182	13	15632	339
0.000173	-8.66	GSE22140_HEALTHY_VS_ARTHRITIC_GERMFREE_MOUSE_CD4_TCELL_DN	MSigDB lists	GSE22140_HEALTHY_VS_ARTHRITIC_GERMFREE_MOUSE_CD4_TCELL_DN	182	13	15632	339
0.0001731	-8.66	GO_FLUID_TRANSPORT	MSigDB lists	GO_FLUID_TRANSPORT	25	5	15632	339
0.000178	-8.63	GO_AMIDE_BIOSYNTHETIC_PROCESS	MSigDB lists	GO_AMIDE_BIOSYNTHETIC_PROCESS	459	23	15632	339
0.0001811	-8.62	ABC_TRANSPORTER_1	prosite domains	PS00211	49	6	13278	228
0.0001831	-8.61	MODULE_335	MSigDB lists	MODULE_335	14	4	15632	339
0.0001833	-8.6	heterocycle metabolic process	biological process	GO:0046483	2337	62	20694	348
0.0001887	-8.58	GRAESSMANN_APOPTOSIS_BY_DOXORUBICIN_UP	MSigDB lists	GRAESSMANN_APOPTOSIS_BY_DOXORUBICIN_UP	1052	41	15632	339
0.000194	-8.55	Cyclin_C-dom	interpro domains	IPR004367	17	4	19984	355
0.000194	-8.55	Cyclin	interpro domains	IPR039361	17	4	19984	355
0.0001954	-8.54	phosphate-containing compound metabolic process	biological process	GO:0006796	1722	49	20694	348
0.0001959	-8.54	MODULE_18	MSigDB lists	MODULE_18	432	22	15632	339
0.000197	-8.53	drug transport	biological process	GO:0015893	147	10	20694	348
0.000197	-8.53	ABC_transporter_CS	interpro domains	IPR017871	48	6	19984	355
0.0002041	-8.5	AMP binding	molecular function	GO:0016208	18	4	20217	342
0.0002067	-8.48	Cyclin_C	pfam domains	PF02984	17	4	18711	338
0.0002105	-8.47	GO_CELL_VOLUME_HOMEOSTASIS	MSigDB lists	GO_CELL_VOLUME_HOMEOSTASIS	26	5	15632	339
0.0002145	-8.45	GSE39556_CD8A_DC_VS_NK_CELL_MOUSE_3H_POST_POLYIC_INJ_UP	MSigDB lists	GSE39556_CD8A_DC_VS_NK_CELL_MOUSE_3H_POST_POLYIC_INJ_UP	186	13	15632	339
0.0002145	-8.45	GSE42724_B1_BCELL_VS_PLASMABLAST_UP	MSigDB lists	GSE42724_B1_BCELL_VS_PLASMABLAST_UP	186	13	15632	339
0.0002179	-8.43	ligase activity	molecular function	GO:0016874	148	10	20217	342
0.0002211	-8.42	intracellular organelle part	cellular component	GO:0044446	7048	150	20747	348
0.0002329	-8.36	amide biosynthetic process	biological process	GO:0043604	412	18	20694	348
0.0002383	-8.34	GSE7460_TCONV_VS_TREG_THYMUS_DN	MSigDB lists	GSE7460_TCONV_VS_TREG_THYMUS_DN	188	13	15632	339
0.0002447	-8.32	HALLMARK_FATTY_ACID_METABOLISM	MSigDB lists	HALLMARK_FATTY_ACID_METABOLISM	164	12	15632	339
0.0002447	-8.32	organelle part	cellular component	GO:0044422	7403	156	20747	348
0.000248	-8.3	carbon dioxide transport	biological process	GO:0015670	8	3	20694	348
0.0002481	-8.3	amide transport	biological process	GO:0042886	1281	39	20694	348
0.000251	-8.29	GOLDRATH_NAIVE_VS_EFF_CD8_TCELL_DN	MSigDB lists	GOLDRATH_NAIVE_VS_EFF_CD8_TCELL_DN	189	13	15632	339
0.000251	-8.29	GSE27786_ERYTHROBLAST_VS_MONO_MAC_UP	MSigDB lists	GSE27786_ERYTHROBLAST_VS_MONO_MAC_UP	189	13	15632	339
0.000251	-8.29	GSE22886_UNSTIM_VS_IL2_STIM_NKCELL_DN	MSigDB lists	GSE22886_UNSTIM_VS_IL2_STIM_NKCELL_DN	189	13	15632	339
0.0002588	-8.26	GO_HOMEOSTASIS_OF_NUMBER_OF_CELLS	MSigDB lists	GO_HOMEOSTASIS_OF_NUMBER_OF_CELLS	165	12	15632	339
0.0002608	-8.25	organic cyclic compound metabolic process	biological process	GO:1901360	2614	67	20694	348
0.0002643	-8.24	GSE17721_0.5H_VS_8H_POLYIC_BMDC_DN	MSigDB lists	GSE17721_0.5H_VS_8H_POLYIC_BMDC_DN	190	13	15632	339
0.0002701	-8.22	WANG_TARGETS_OF_MLL_CBP_FUSION_DN	MSigDB lists	WANG_TARGETS_OF_MLL_CBP_FUSION_DN	42	6	15632	339
0.0002757	-8.2	GO_TRANSITION_METAL_ION_HOMEOSTASIS	MSigDB lists	GO_TRANSITION_METAL_ION_HOMEOSTASIS	98	9	15632	339
0.0002806	-8.18	glutamate-cysteine ligase complex	cellular component	GO:0017109	2	2	20747	348
0.0002814	-8.18	mitochondrial part	cellular component	GO:0044429	814	28	20747	348
0.000282	-8.17	propionate biosynthetic process	biological process	GO:0019542	2	2	20694	348
0.000282	-8.17	uroporphyrinogen III metabolic process	biological process	GO:0046502	2	2	20694	348
0.000282	-8.17	acetate biosynthetic process	biological process	GO:0019413	2	2	20694	348
0.000282	-8.17	acetyl-CoA biosynthetic process from acetate	biological process	GO:0019427	2	2	20694	348
0.000282	-8.17	SANA_RESPONSE_TO_IFNG_DN	MSigDB lists	SANA_RESPONSE_TO_IFNG_DN	78	8	15632	339
0.0002853	-8.16	uroporphyrinogen-III synthase activity	molecular function	GO:0004852	2	2	20217	342
0.0002853	-8.16	glutamate-cysteine ligase activity	molecular function	GO:0004357	2	2	20217	342
0.0002865	-8.16	fatty acid biosynthetic process	biological process	GO:0006633	100	8	20694	348
0.0002891	-8.15	anion transport	biological process	GO:0006820	494	20	20694	348
0.0002936	-8.13	HESB	prosite domains	PS01152	2	2	13278	228
0.0003007	-8.11	GO_ENVELOPE	MSigDB lists	GO_ENVELOPE	936	37	15632	339
0.0003024	-8.1	lipid biosynthetic process	biological process	GO:0008610	421	18	20694	348
0.0003058	-8.09	regulation of cellular component organization	biological process	GO:0051128	2480	64	20694	348
0.0003062	-8.09	GO_ORGANIC_ACID_BIOSYNTHETIC_PROCESS	MSigDB lists	GO_ORGANIC_ACID_BIOSYNTHETIC_PROCESS	245	15	15632	339
0.00031	-8.08	Cdk1 (cyclin-dependent kinase 1)	protein interactions	12534	27	5	7778	177
0.0003147	-8.06	FeS_biogenesis	interpro domains	IPR000361	2	2	19984	355
0.0003147	-8.06	FeS_cluster_insertion	interpro domains	IPR016092	2	2	19984	355
0.0003147	-8.06	FeS_cluster_insertion_CS	interpro domains	IPR017870	2	2	19984	355
0.0003147	-8.06	HesB-like_dom_sf	interpro domains	IPR035903	2	2	19984	355
0.0003217	-8.04	GO_RESPONSE_TO_MERCURY_ION	MSigDB lists	GO_RESPONSE_TO_MERCURY_ION	16	4	15632	339
0.0003226	-8.04	oxidoreductase activity	molecular function	GO:0016491	773	27	20217	342
0.0003227	-8.04	GSE37532_WT_VS_PPARG_KO_VISCERAL_ADIPOSE_TISSUE_TREG_UP	MSigDB lists	GSE37532_WT_VS_PPARG_KO_VISCERAL_ADIPOSE_TISSUE_TREG_UP	169	12	15632	339
0.0003249	-8.03	MINTRINSICP	prints domains	PR00783	12	3	5821	69
0.0003254	-8.03	Fe-S_biosyn	pfam domains	PF01521	2	2	18711	338
0.0003316	-8.01	REACTOME_ETHANOL_OXIDATION	MSigDB lists	REACTOME_ETHANOL_OXIDATION	7	3	15632	339
0.0003405	-7.98	GSE29618_LAIV_VS_TIV_FLU_VACCINE_DAY7_PDC_UP	MSigDB lists	GSE29618_LAIV_VS_TIV_FLU_VACCINE_DAY7_PDC_UP	170	12	15632	339
0.0003456	-7.97	ACOSTA_PROLIFERATION_INDEPENDENT_MYC_TARGETS_DN	MSigDB lists	ACOSTA_PROLIFERATION_INDEPENDENT_MYC_TARGETS_DN	101	9	15632	339
0.0003505	-7.96	GO_BICARBONATE_TRANSPORT	MSigDB lists	GO_BICARBONATE_TRANSPORT	44	6	15632	339
0.0003751	-7.89	gas transport	biological process	GO:0015669	21	4	20694	348
0.0003791	-7.88	DNAJB1 (DnaJ heat shock protein family (Hsp40) member B1)	protein interactions	3337	7	3	7778	177
0.0003928	-7.84	cellular aromatic compound metabolic process	biological process	GO:0006725	2404	62	20694	348
0.0003934	-7.84	GO_SULFUR_COMPOUND_METABOLIC_PROCESS	MSigDB lists	GO_SULFUR_COMPOUND_METABOLIC_PROCESS	335	18	15632	339
0.0004	-7.82	REACTOME_G1_S_TRANSITION	MSigDB lists	REACTOME_G1_S_TRANSITION	103	9	15632	339
0.0004078	-7.8	macromolecule localization	biological process	GO:0033036	2211	58	20694	348
0.0004133	-7.79	GSE28726_NAIVE_CD4_TCELL_VS_NAIVE_VA24NEG_NKTCELL_UP	MSigDB lists	GSE28726_NAIVE_CD4_TCELL_VS_NAIVE_VA24NEG_NKTCELL_UP	199	13	15632	339
0.0004135	-7.79	GO_GAS_TRANSPORT	MSigDB lists	GO_GAS_TRANSPORT	17	4	15632	339
0.0004324	-7.75	GSE6092_CTRL_VS_BORRELIA_BIRGDOFERI_INF_ENDOTHELIAL_CELL_UP	MSigDB lists	GSE6092_CTRL_VS_BORRELIA_BIRGDOFERI_INF_ENDOTHELIAL_CELL_UP	150	11	15632	339
0.000433	-7.74	-	gene3d domains	2.60.300.12	2	2	8819	184
0.0004469	-7.71	REACTOME_MITOTIC_G1_G1_S_PHASES	MSigDB lists	REACTOME_MITOTIC_G1_G1_S_PHASES	127	10	15632	339
0.0004548	-7.7	organic acid transport	biological process	GO:0015849	258	13	20694	348
0.0004548	-7.7	carboxylic acid transport	biological process	GO:0046942	258	13	20694	348
0.0004665	-7.67	GSE27786_CD4_TCELL_VS_ERYTHTROBLAST_DN	MSigDB lists	GSE27786_CD4_TCELL_VS_ERYTHTROBLAST_DN	176	12	15632	339
0.0004665	-7.67	GSE40274_FOXP3_VS_FOXP3_AND_EOS_TRANSDUCED_ACTIVATED_CD4_TCELL_DN	MSigDB lists	GSE40274_FOXP3_VS_FOXP3_AND_EOS_TRANSDUCED_ACTIVATED_CD4_TCELL_DN	176	12	15632	339
0.0004683	-7.67	FORTSCHEGGER_PHF8_TARGETS_DN	MSigDB lists	FORTSCHEGGER_PHF8_TARGETS_DN	685	29	15632	339
0.0004687	-7.67	GRAHAM_NORMAL_QUIESCENT_VS_NORMAL_DIVIDING_DN	MSigDB lists	GRAHAM_NORMAL_QUIESCENT_VS_NORMAL_DIVIDING_DN	84	8	15632	339
0.0004755	-7.65	response to toxic substance	biological process	GO:0009636	328	15	20694	348
0.0004756	-7.65	NRL_DN.V1_UP	MSigDB lists	NRL_DN.V1_UP	128	10	15632	339
0.0004839	-7.63	GSE40274_CTRL_VS_HELIOS_TRANSDUCED_ACTIVATED_CD4_TCELL_UP	MSigDB lists	GSE40274_CTRL_VS_HELIOS_TRANSDUCED_ACTIVATED_CD4_TCELL_UP	152	11	15632	339
0.0004946	-7.61	GO_ATPASE_ACTIVITY_COUPLED_TO_MOVEMENT_OF_SUBSTANCES	MSigDB lists	GO_ATPASE_ACTIVITY_COUPLED_TO_MOVEMENT_OF_SUBSTANCES	106	9	15632	339
0.0004973	-7.61	dicarboxylic acid metabolic process	biological process	GO:0043648	83	7	20694	348
0.0004988	-7.6	anatomical structure development	biological process	GO:0048856	5251	116	20694	348
0.0005002	-7.6	Mitochondrial ABC transporters	REACTOME pathways	R-MMU-1369007	2	2	8608	193
0.000515	-7.57	Ppp6r1 (protein phosphatase 6, regulatory subunit 1)	protein interactions	243819	2	2	7778	177
0.000515	-7.57	Hnrnpul1 (heterogeneous nuclear ribonucleoprotein U-like 1)	protein interactions	232989	2	2	7778	177
0.000515	-7.57	Rbm10 (RNA binding motif protein 10)	protein interactions	236732	2	2	7778	177
0.000515	-7.57	Tor1aip1 (torsin A interacting protein 1)	protein interactions	208263	2	2	7778	177
0.0005191	-7.56	MASSARWEH_TAMOXIFEN_RESISTANCE_UP	MSigDB lists	MASSARWEH_TAMOXIFEN_RESISTANCE_UP	495	23	15632	339
0.0005227	-7.56	GO_PLATELET_MORPHOGENESIS	MSigDB lists	GO_PLATELET_MORPHOGENESIS	18	4	15632	339
0.0005227	-7.56	MODULE_354	MSigDB lists	MODULE_354	18	4	15632	339
0.0005227	-7.56	GO_EMBRYONIC_HEMOPOIESIS	MSigDB lists	GO_EMBRYONIC_HEMOPOIESIS	18	4	15632	339
0.0005391	-7.53	response to oxidative stress	biological process	GO:0006979	332	15	20694	348
0.0005404	-7.52	CHIANG_LIVER_CANCER_SUBCLASS_CTNNB1_UP	MSigDB lists	CHIANG_LIVER_CANCER_SUBCLASS_CTNNB1_UP	154	11	15632	339
0.0005429	-7.52	GSE27786_LIN_NEG_VS_NKTCELL_UP	MSigDB lists	GSE27786_LIN_NEG_VS_NKTCELL_UP	179	12	15632	339
0.0005429	-7.52	GSE8678_IL7R_LOW_VS_HIGH_EFF_CD8_TCELL_UP	MSigDB lists	GSE8678_IL7R_LOW_VS_HIGH_EFF_CD8_TCELL_UP	179	12	15632	339
0.0005429	-7.52	GSE411_WT_VS_SOCS3_KO_MACROPHAGE_UP	MSigDB lists	GSE411_WT_VS_SOCS3_KO_MACROPHAGE_UP	179	12	15632	339
0.0005429	-7.52	GSE37532_TREG_VS_TCONV_PPARG_KO_CD4_TCELL_FROM_VISCERAL_ADIPOSE_TISSUE_UP	MSigDB lists	GSE37532_TREG_VS_TCONV_PPARG_KO_CD4_TCELL_FROM_VISCERAL_ADIPOSE_TISSUE_UP	179	12	15632	339
0.0005443	-7.52	protein phosphatase binding	molecular function	GO:0019903	166	10	20217	342
0.0005458	-7.51	cellular modified amino acid metabolic process	biological process	GO:0006575	167	10	20694	348
0.0005629	-7.48	tetrapyrrole biosynthesis II	BIOCYC pathways	MOUSE_PWY-5189	5	3	1025	41
0.0005706	-7.47	GSE369_SOCS3_KO_VS_WT_LIVER_POST_IL6_INJECTION_UP	MSigDB lists	GSE369_SOCS3_KO_VS_WT_LIVER_POST_IL6_INJECTION_UP	180	12	15632	339
0.0005706	-7.47	GSE3039_ALPHAALPHA_VS_ALPHABETA_CD8_TCELL_DN	MSigDB lists	GSE3039_ALPHAALPHA_VS_ALPHABETA_CD8_TCELL_DN	180	12	15632	339
0.0005706	-7.47	GSE411_WT_VS_SOCS3_KO_MACROPHAGE_IL6_STIM_400MIN_UP	MSigDB lists	GSE411_WT_VS_SOCS3_KO_MACROPHAGE_IL6_STIM_400MIN_UP	180	12	15632	339
0.000595	-7.43	ethanol degradation II (cytosol)	BIOCYC pathways	MOUSE_PWY66-21	11	4	1025	41
0.0005956	-7.43	neural tube patterning	biological process	GO:0021532	41	5	20694	348
0.0005995	-7.42	GSE22601_DOUBLE_POSITIVE_VS_CD4_SINGLE_POSITIVE_THYMOCYTE_DN	MSigDB lists	GSE22601_DOUBLE_POSITIVE_VS_CD4_SINGLE_POSITIVE_THYMOCYTE_DN	181	12	15632	339
0.0005995	-7.42	GSE7460_WT_VS_FOXP3_HET_ACT_WITH_TGFB_TCONV_DN	MSigDB lists	GSE7460_WT_VS_FOXP3_HET_ACT_WITH_TGFB_TCONV_DN	181	12	15632	339
0.0006	-7.42	Bile secretion	KEGG pathways	ko04976	71	7	7931	163
0.0006	-7.42	Bile secretion	KEGG pathways	mmu04976	71	7	7931	163
0.0006071	-7.41	multicellular organism development	biological process	GO:0007275	4896	109	20694	348
0.0006163	-7.39	GO_ATPASE_ACTIVITY_COUPLED	MSigDB lists	GO_ATPASE_ACTIVITY_COUPLED	290	16	15632	339
0.0006165	-7.39	lipid homeostasis	biological process	GO:0055088	140	9	20694	348
0.0006296	-7.37	GSE43863_NAIVE_VS_MEMORY_TFH_CD4_TCELL_D150_LCMV_UP	MSigDB lists	GSE43863_NAIVE_VS_MEMORY_TFH_CD4_TCELL_D150_LCMV_UP	182	12	15632	339
0.0006341	-7.36	GO_CELLULAR_MODIFIED_AMINO_ACID_BIOSYNTHETIC_PROCESS	MSigDB lists	GO_CELLULAR_MODIFIED_AMINO_ACID_BIOSYNTHETIC_PROCESS	49	6	15632	339
0.00064	-7.35	fluid transport	biological process	GO:0042044	24	4	20694	348
0.0006434	-7.35	GSE4590_SMALL_VS_VPREB_POS_LARGE_PRE_BCELL_DN	MSigDB lists	GSE4590_SMALL_VS_VPREB_POS_LARGE_PRE_BCELL_DN	133	10	15632	339
0.0006508	-7.34	OUYANG_PROSTATE_CANCER_MARKERS	MSigDB lists	OUYANG_PROSTATE_CANCER_MARKERS	19	4	15632	339
0.0006508	-7.34	ABRAHAM_ALPC_VS_MULTIPLE_MYELOMA_DN	MSigDB lists	ABRAHAM_ALPC_VS_MULTIPLE_MYELOMA_DN	19	4	15632	339
0.000661	-7.32	GSE7831_1H_VS_4H_INFLUENZA_STIM_PDC_UP	MSigDB lists	GSE7831_1H_VS_4H_INFLUENZA_STIM_PDC_UP	183	12	15632	339
0.000661	-7.32	GSE27786_LIN_NEG_VS_CD8_TCELL_UP	MSigDB lists	GSE27786_LIN_NEG_VS_CD8_TCELL_UP	183	12	15632	339
0.0006701	-7.31	GSE33292_DN3_THYMOCYTE_VS_TCELL_LYMPHOMA_FROM_TCF1_KO_UP	MSigDB lists	GSE33292_DN3_THYMOCYTE_VS_TCELL_LYMPHOMA_FROM_TCF1_KO_UP	158	11	15632	339
0.0006708	-7.31	MODULE_278	MSigDB lists	MODULE_278	33	5	15632	339
0.0006936	-7.27	GSE8621_UNSTIM_VS_LPS_PRIMED_AND_LPS_STIM_MACROPHAGE_UP	MSigDB lists	GSE8621_UNSTIM_VS_LPS_PRIMED_AND_LPS_STIM_MACROPHAGE_UP	184	12	15632	339
0.0006936	-7.27	GSE1925_CTRL_VS_IFNG_PRIMED_MACROPHAGE_24H_IFNG_STIM_DN	MSigDB lists	GSE1925_CTRL_VS_IFNG_PRIMED_MACROPHAGE_24H_IFNG_STIM_DN	184	12	15632	339
0.0006936	-7.27	GSE37301_MULTIPOTENT_PROGENITOR_VS_RAG2_KO_NK_CELL_UP	MSigDB lists	GSE37301_MULTIPOTENT_PROGENITOR_VS_RAG2_KO_NK_CELL_UP	184	12	15632	339
0.0006985	-7.27	Mitotic G1-G1/S phases	REACTOME pathways	R-MMU-453279	131	10	8608	193
0.0007037	-7.26	cysteine metabolic process	biological process	GO:0006534	11	3	20694	348
0.0007037	-7.26	phosphatidylserine metabolic process	biological process	GO:0006658	11	3	20694	348
0.0007037	-7.26	multicellular organismal iron ion homeostasis	biological process	GO:0060586	11	3	20694	348
0.0007046	-7.26	Metabolism of amino acids and derivatives	REACTOME pathways	R-MMU-71291	232	14	8608	193
0.0007059	-7.26	ABC_membrane	pfam domains	PF00664	23	4	18711	338
0.0007158	-7.24	carbon-sulfur lyase activity	molecular function	GO:0016846	11	3	20217	342
0.0007276	-7.23	GSE27786_CD4_TCELL_VS_MONO_MAC_DN	MSigDB lists	GSE27786_CD4_TCELL_VS_MONO_MAC_DN	185	12	15632	339
0.0007276	-7.23	GSE22935_UNSTIM_VS_48H_MBOVIS_BCG_STIM_MACROPHAGE_DN	MSigDB lists	GSE22935_UNSTIM_VS_48H_MBOVIS_BCG_STIM_MACROPHAGE_DN	185	12	15632	339
0.0007276	-7.23	GSE24142_ADULT_VS_FETAL_DN2_THYMOCYTE_DN	MSigDB lists	GSE24142_ADULT_VS_FETAL_DN2_THYMOCYTE_DN	185	12	15632	339
0.0007276	-7.23	GSE43955_TGFB_IL6_VS_TGFB_IL6_IL23_TH17_ACT_CD4_TCELL_52H_DN	MSigDB lists	GSE43955_TGFB_IL6_VS_TGFB_IL6_IL23_TH17_ACT_CD4_TCELL_52H_DN	185	12	15632	339
0.0007276	-7.23	GSE32034_UNTREATED_VS_ROSIGLIZATONE_TREATED_LY6C_HIGH_MONOCYTE_UP	MSigDB lists	GSE32034_UNTREATED_VS_ROSIGLIZATONE_TREATED_LY6C_HIGH_MONOCYTE_UP	185	12	15632	339
0.0007378	-7.21	cellular chemical homeostasis	biological process	GO:0055082	736	25	20694	348
0.0007506	-7.19	BILD_E2F3_ONCOGENIC_SIGNATURE	MSigDB lists	BILD_E2F3_ONCOGENIC_SIGNATURE	212	13	15632	339
0.0007519	-7.19	glutamate metabolic process	biological process	GO:0006536	25	4	20694	348
0.0007542	-7.19	MARTORIATI_MDM4_TARGETS_FETAL_LIVER_DN	MSigDB lists	MARTORIATI_MDM4_TARGETS_FETAL_LIVER_DN	477	22	15632	339
0.000763	-7.18	GSE22432_PDC_VS_TGFB1_TREATEDCOMMON_DC_PROGENITOR_DN	MSigDB lists	GSE22432_PDC_VS_TGFB1_TREATEDCOMMON_DC_PROGENITOR_DN	186	12	15632	339
0.000765	-7.18	regulation of cell size	biological process	GO:0008361	206	11	20694	348
0.0007689	-7.17	Ctbp2 (C-terminal binding protein 2)	protein interactions	13017	19	4	7778	177
0.0007706	-7.17	FRIDMAN_SENESCENCE_DN	MSigDB lists	FRIDMAN_SENESCENCE_DN	9	3	15632	339
0.0007726	-7.17	HOWLIN_CITED1_TARGETS_1_DN	MSigDB lists	HOWLIN_CITED1_TARGETS_1_DN	34	5	15632	339
0.0007841	-7.15	G1/S Transition	REACTOME pathways	R-MMU-69206	110	9	8608	193
0.0007879	-7.15	HALLMARK_BILE_ACID_METABOLISM	MSigDB lists	HALLMARK_BILE_ACID_METABOLISM	113	9	15632	339
0.0007997	-7.13	SCHURINGA_STAT5A_TARGETS_UP	MSigDB lists	SCHURINGA_STAT5A_TARGETS_UP	20	4	15632	339
0.0007997	-7.13	GO_RESPONSE_TO_LEAD_ION	MSigDB lists	GO_RESPONSE_TO_LEAD_ION	20	4	15632	339
0.0007998	-7.13	GSE15930_STIM_VS_STIM_AND_IL12_48H_CD8_T_CELL_UP	MSigDB lists	GSE15930_STIM_VS_STIM_AND_IL12_48H_CD8_T_CELL_UP	187	12	15632	339
0.0008183	-7.11	MTVERTEBRATE	prints domains	PR00860	4	2	5821	69
0.0008183	-7.11	RHESUSRHD	prints domains	PR00342	4	2	5821	69
0.0008283	-7.1	RODRIGUES_THYROID_CARCINOMA_POORLY_DIFFERENTIATED_UP	MSigDB lists	RODRIGUES_THYROID_CARCINOMA_POORLY_DIFFERENTIATED_UP	577	25	15632	339
0.0008323	-7.09	kinesin II complex	cellular component	GO:0016939	3	2	20747	348
0.0008366	-7.09	positive regulation of mitochondrial transcription	biological process	GO:1903109	3	2	20694	348
0.0008366	-7.09	regulation of mitochondrial transcription	biological process	GO:1903108	3	2	20694	348
0.0008366	-7.09	regulation of tetrapyrrole metabolic process	biological process	GO:1901401	3	2	20694	348
0.0008366	-7.09	regulation of eIF2 alpha phosphorylation by heme	biological process	GO:0010999	3	2	20694	348
0.0008366	-7.09	regulation of mast cell differentiation	biological process	GO:0060375	3	2	20694	348
0.0008381	-7.08	GSE2405_HEAT_KILLED_LYSATE_VS_LIVE_A_PHAGOCYTOPHILUM_STIM_NEUTROPHIL_24H_DN	MSigDB lists	GSE2405_HEAT_KILLED_LYSATE_VS_LIVE_A_PHAGOCYTOPHILUM_STIM_NEUTROPHIL_24H_DN	188	12	15632	339
0.0008381	-7.08	REACTOME_METABOLISM_OF_AMINO_ACIDS_AND_DERIVATIVES	MSigDB lists	REACTOME_METABOLISM_OF_AMINO_ACIDS_AND_DERIVATIVES	188	12	15632	339
0.0008395	-7.08	transferase complex, transferring phosphorus-containing groups	cellular component	GO:0061695	242	12	20747	348
0.0008438	-7.08	Glutathione synthesis and recycling	REACTOME pathways	R-MMU-174403	9	3	8608	193
0.0008464	-7.07	benzaldehyde dehydrogenase (NAD+) activity	molecular function	GO:0018479	3	2	20217	342
0.0008464	-7.07	acetate-CoA ligase activity	molecular function	GO:0003987	3	2	20217	342
0.0008629	-7.06	GO_TRANSPORTER_ACTIVITY	MSigDB lists	GO_TRANSPORTER_ACTIVITY	1134	41	15632	339
0.0008779	-7.04	GSE24142_EARLY_THYMIC_PROGENITOR_VS_DN2_THYMOCYTE_UP	MSigDB lists	GSE24142_EARLY_THYMIC_PROGENITOR_VS_DN2_THYMOCYTE_UP	189	12	15632	339
0.0008779	-7.04	GSE15930_NAIVE_VS_72H_IN_VITRO_STIM_TRICHOSTATINA_CD8_TCELL_DN	MSigDB lists	GSE15930_NAIVE_VS_72H_IN_VITRO_STIM_TRICHOSTATINA_CD8_TCELL_DN	189	12	15632	339
0.0008856	-7.03	SHAFFER_IRF4_MULTIPLE_MYELOMA_PROGRAM	MSigDB lists	SHAFFER_IRF4_MULTIPLE_MYELOMA_PROGRAM	35	5	15632	339
0.0009175	-6.99	monocarboxylic acid metabolic process	biological process	GO:0032787	463	18	20694	348
0.0009193	-6.99	GSE3994_WT_VS_PAC1_KO_ACTIVATED_MAST_CELL_DN	MSigDB lists	GSE3994_WT_VS_PAC1_KO_ACTIVATED_MAST_CELL_DN	190	12	15632	339
0.0009193	-6.99	GSE7509_DC_VS_MONOCYTE_DN	MSigDB lists	GSE7509_DC_VS_MONOCYTE_DN	190	12	15632	339
0.000933	-6.98	Pyrv/PenolPyrv_Kinase-like_dom	interpro domains	IPR015813	3	2	19984	355
0.000933	-6.98	Pyrv_Kinase-like_dom_sf	interpro domains	IPR040442	3	2	19984	355
0.0009399	-6.97	carbon-oxygen lyase activity	molecular function	GO:0016835	67	6	20217	342
0.0009424	-6.97	immune system process	biological process	GO:0002376	1895	50	20694	348
0.0009425	-6.97	water channel activity	molecular function	GO:0015250	12	3	20217	342
0.0009623	-6.95	transferase activity	molecular function	GO:0016740	2228	57	20217	342
0.0009711	-6.94	GO_COFACTOR_TRANSPORTER_ACTIVITY	MSigDB lists	GO_COFACTOR_TRANSPORTER_ACTIVITY	21	4	15632	339
0.0009711	-6.94	NUMATA_CSF3_SIGNALING_VIA_STAT3	MSigDB lists	NUMATA_CSF3_SIGNALING_VIA_STAT3	21	4	15632	339
0.0009738	-6.93	regulation of cellular component biogenesis	biological process	GO:0044087	923	29	20694	348
0.000987	-6.92	REACTOME_TRANSMEMBRANE_TRANSPORT_OF_SMALL_MOLECULES	MSigDB lists	REACTOME_TRANSMEMBRANE_TRANSPORT_OF_SMALL_MOLECULES	393	19	15632	339
0.0009886	-6.92	AMPK signaling pathway	KEGG pathways	ko04152	124	9	7931	163
0.0009886	-6.92	AMPK signaling pathway	KEGG pathways	mmu04152	124	9	7931	163
0.0009926	-6.92	embryo development	biological process	GO:0009790	1147	34	20694	348
0.001	-6.91	Pyruvate metabolism	KEGG pathways	ko00620	38	5	7931	163
0.001	-6.91	Pyruvate metabolism	KEGG pathways	mmu00620	38	5	7931	163
0.001007	-6.9	GSE28726_NAIVE_VS_ACTIVATED_CD4_TCELL_DN	MSigDB lists	GSE28726_NAIVE_VS_ACTIVATED_CD4_TCELL_DN	192	12	15632	339
0.001011	-6.9	hydrolase activity	molecular function	GO:0016787	2431	61	20217	342
0.001011	-6.9	WIERENGA_STAT5A_TARGETS_GROUP1	MSigDB lists	WIERENGA_STAT5A_TARGETS_GROUP1	117	9	15632	339
0.001013	-6.89	ANDERSEN_LIVER_CANCER_KRT19_DN	MSigDB lists	ANDERSEN_LIVER_CANCER_KRT19_DN	73	7	15632	339
0.001013	-6.89	phosphatase binding	molecular function	GO:0019902	212	11	20217	342
0.001044	-6.86	cyclin-dependent protein serine/threonine kinase regulator activity	molecular function	GO:0016538	46	5	20217	342
0.001048	-6.86	response to hydrogen peroxide	biological process	GO:0042542	94	7	20694	348
0.001053	-6.86	developmental process	biological process	GO:0032502	5572	120	20694	348
0.001053	-6.86	HALLMARK_IL2_STAT5_SIGNALING	MSigDB lists	HALLMARK_IL2_STAT5_SIGNALING	193	12	15632	339
0.001055	-6.85	GO_MITOCHONDRIAL_ENVELOPE	MSigDB lists	GO_MITOCHONDRIAL_ENVELOPE	587	25	15632	339
0.001058	-6.85	GSE34205_HEALTHY_VS_RSV_INF_INFANT_PBMC_DN	MSigDB lists	GSE34205_HEALTHY_VS_RSV_INF_INFANT_PBMC_DN	167	11	15632	339
0.001058	-6.85	GSE17301_CTRL_VS_48H_ACD3_ACD28_IFNA2_STIM_CD8_TCELL_DN	MSigDB lists	GSE17301_CTRL_VS_48H_ACD3_ACD28_IFNA2_STIM_CD8_TCELL_DN	167	11	15632	339
0.001065	-6.84	sulfur compound biosynthetic process	biological process	GO:0044272	69	6	20694	348
0.001074	-6.84	ABC1_TM_sf	interpro domains	IPR036640	26	4	19984	355
0.001083	-6.83	MODULE_471	MSigDB lists	MODULE_471	10	3	15632	339
0.001083	-6.83	GO_ETHANOL_METABOLIC_PROCESS	MSigDB lists	GO_ETHANOL_METABOLIC_PROCESS	10	3	15632	339
0.001083	-6.83	REACTOME_E2F_ENABLED_INHIBITION_OF_PRE_REPLICATION_COMPLEX_FORMATION	MSigDB lists	REACTOME_E2F_ENABLED_INHIBITION_OF_PRE_REPLICATION_COMPLEX_FORMATION	10	3	15632	339
0.001083	-6.83	GO_IRON_COORDINATION_ENTITY_TRANSPORT	MSigDB lists	GO_IRON_COORDINATION_ENTITY_TRANSPORT	10	3	15632	339
0.001083	-6.83	REACTOME_REGULATION_OF_RHEB_GTPASE_ACTIVITY_BY_AMPK	MSigDB lists	REACTOME_REGULATION_OF_RHEB_GTPASE_ACTIVITY_BY_AMPK	10	3	15632	339
0.001086	-6.83	MIP	interpro domains	IPR000425	12	3	19984	355
0.001086	-6.83	Aquaporin-like	interpro domains	IPR023271	12	3	19984	355
0.001089	-6.82	ABC_TM1F	prosite domains	PS50929	27	4	13278	228
0.001139	-6.78	GO_CELLULAR_AMIDE_METABOLIC_PROCESS	MSigDB lists	GO_CELLULAR_AMIDE_METABOLIC_PROCESS	657	27	15632	339
0.001139	-6.78	MIP	pfam domains	PF00230	12	3	18711	338
0.00114	-6.78	system development	biological process	GO:0048731	4277	96	20694	348
0.00114	-6.78	YANG_BCL3_TARGETS_UP	MSigDB lists	YANG_BCL3_TARGETS_UP	337	17	15632	339
0.001148	-6.77	GCM_SIRT2	MSigDB lists	GCM_SIRT2	37	5	15632	339
0.001166	-6.75	GSE37301_MULTIPOTENT_PROGENITOR_VS_LYMPHOID_PRIMED_MPP_DN	MSigDB lists	GSE37301_MULTIPOTENT_PROGENITOR_VS_LYMPHOID_PRIMED_MPP_DN	169	11	15632	339
0.001166	-6.75	negative regulation of cellular component organization	biological process	GO:0051129	718	24	20694	348
0.001181	-6.74	nuclear lamina	cellular component	GO:0005652	13	3	20747	348
0.00119	-6.73	iron ion transmembrane transport	biological process	GO:0034755	13	3	20694	348
0.001191	-6.73	peptide transport	biological process	GO:0015833	1251	36	20694	348
0.001203	-6.72	GSE4748_CTRL_VS_LPS_AND_CYANOBACTERIUM_LPSLIKE_STIM_DC_3H_DN	MSigDB lists	GSE4748_CTRL_VS_LPS_AND_CYANOBACTERIUM_LPSLIKE_STIM_DC_3H_DN	196	12	15632	339
0.001203	-6.72	AMUNDSON_RESPONSE_TO_ARSENITE	MSigDB lists	AMUNDSON_RESPONSE_TO_ARSENITE	196	12	15632	339
0.001223	-6.71	GSE45739_NRAS_KO_VS_WT_UNSTIM_CD4_TCELL_UP	MSigDB lists	GSE45739_NRAS_KO_VS_WT_UNSTIM_CD4_TCELL_UP	170	11	15632	339
0.001243	-6.69	Glutathione biosynthesis, glutamate => glutathione	KEGG pathways	mmu_M00118	3	2	7931	163
0.001243	-6.69	Glutathione biosynthesis, glutamate => glutathione	KEGG pathways	M00118	3	2	7931	163
0.001244	-6.69	ABC1_TM_dom	interpro domains	IPR011527	27	4	19984	355
0.001262	-6.68	cellular component biogenesis	biological process	GO:0044085	2416	60	20694	348
0.001268	-6.67	Ferroptosis	KEGG pathways	mmu04216	40	5	7931	163
0.001268	-6.67	Ferroptosis	KEGG pathways	ko04216	40	5	7931	163
0.001273	-6.67	Leptin and adiponectin	WikiPathways	WP683	10	3	4813	111
0.001281	-6.66	-	gene3d domains	3.20.20.60	3	2	8819	184
0.001283	-6.66	GSE24972_WT_VS_IRF8_KO_MARGINAL_ZONE_SPLEEN_BCELL_UP	MSigDB lists	GSE24972_WT_VS_IRF8_KO_MARGINAL_ZONE_SPLEEN_BCELL_UP	171	11	15632	339
0.001283	-6.66	BURTON_ADIPOGENESIS_6	MSigDB lists	BURTON_ADIPOGENESIS_6	171	11	15632	339
0.001283	-6.66	GSE37301_PRO_BCELL_VS_RAG2_KO_NK_CELL_DN	MSigDB lists	GSE37301_PRO_BCELL_VS_RAG2_KO_NK_CELL_DN	171	11	15632	339
0.001286	-6.66	GO_ORGANOPHOSPHATE_BIOSYNTHETIC_PROCESS	MSigDB lists	GO_ORGANOPHOSPHATE_BIOSYNTHETIC_PROCESS	402	19	15632	339
0.001286	-6.66	REACTOME_GLYCEROPHOSPHOLIPID_BIOSYNTHESIS	MSigDB lists	REACTOME_GLYCEROPHOSPHOLIPID_BIOSYNTHESIS	76	7	15632	339
0.001292	-6.65	FOURNIER_ACINAR_DEVELOPMENT_LATE_2	MSigDB lists	FOURNIER_ACINAR_DEVELOPMENT_LATE_2	253	14	15632	339
0.001298	-6.65	BIOCARTA_CHREBP2_PATHWAY	MSigDB lists	BIOCARTA_CHREBP2_PATHWAY	38	5	15632	339
0.001298	-6.65	LIANG_HEMATOPOIESIS_STEM_CELL_NUMBER_LARGE_VS_TINY_DN	MSigDB lists	LIANG_HEMATOPOIESIS_STEM_CELL_NUMBER_LARGE_VS_TINY_DN	38	5	15632	339
0.001298	-6.65	KEGG_PYRUVATE_METABOLISM	MSigDB lists	KEGG_PYRUVATE_METABOLISM	38	5	15632	339
0.001303	-6.64	GO_DICARBOXYLIC_ACID_METABOLIC_PROCESS	MSigDB lists	GO_DICARBOXYLIC_ACID_METABOLIC_PROCESS	98	8	15632	339
0.001303	-6.64	GO_FATTY_ACID_BIOSYNTHETIC_PROCESS	MSigDB lists	GO_FATTY_ACID_BIOSYNTHETIC_PROCESS	98	8	15632	339
0.001303	-6.64	PLASARI_TGFB1_SIGNALING_VIA_NFIC_1HR_DN	MSigDB lists	PLASARI_TGFB1_SIGNALING_VIA_NFIC_1HR_DN	98	8	15632	339
0.001305	-6.64	protein maturation	biological process	GO:0051604	220	11	20694	348
0.001319	-6.63	GO_MITOCHONDRIAL_MATRIX	MSigDB lists	GO_MITOCHONDRIAL_MATRIX	372	18	15632	339
0.001337	-6.62	MODULE_17	MSigDB lists	MODULE_17	342	17	15632	339
0.001344	-6.61	DANG_BOUND_BY_MYC	MSigDB lists	DANG_BOUND_BY_MYC	1015	37	15632	339
0.001344	-6.61	GSE37301_MULTIPOTENT_PROGENITOR_VS_PRO_BCELL_DN	MSigDB lists	GSE37301_MULTIPOTENT_PROGENITOR_VS_PRO_BCELL_DN	172	11	15632	339
0.001388	-6.58	nucleus	cellular component	GO:0005634	6691	139	20747	348
0.001391	-6.58	GO_CELLULAR_RESPONSE_TO_REACTIVE_OXYGEN_SPECIES	MSigDB lists	GO_CELLULAR_RESPONSE_TO_REACTIVE_OXYGEN_SPECIES	99	8	15632	339
0.001408	-6.57	GSE22611_NOD2_VS_MUTANT_NOD2_TRANSDUCED_HEK293T_CELL_UP	MSigDB lists	GSE22611_NOD2_VS_MUTANT_NOD2_TRANSDUCED_HEK293T_CELL_UP	173	11	15632	339
0.001458	-6.53	Glycerophospholipid biosynthesis	REACTOME pathways	R-MMU-1483206	120	9	8608	193
0.00146	-6.53	GO_ION_TRANSPORT	MSigDB lists	GO_ION_TRANSPORT	1129	40	15632	339
0.001463	-6.53	MODULE_453	MSigDB lists	MODULE_453	39	5	15632	339
0.001466	-6.53	BIOCARTA_LEPTIN_PATHWAY	MSigDB lists	BIOCARTA_LEPTIN_PATHWAY	11	3	15632	339
0.001466	-6.53	MODULE_528	MSigDB lists	MODULE_528	11	3	15632	339
0.001475	-6.52	GSE22229_RENAL_TRANSPLANT_VS_HEALTHY_PBMC_DN	MSigDB lists	GSE22229_RENAL_TRANSPLANT_VS_HEALTHY_PBMC_DN	174	11	15632	339
0.001484	-6.51	nucleotide-activated protein kinase complex	cellular component	GO:0031588	14	3	20747	348
0.001495	-6.51	nuclear pore organization	biological process	GO:0006999	14	3	20694	348
0.001496	-6.5	protein dimerization activity	molecular function	GO:0046983	1400	39	20217	342
0.001522	-6.49	Pwp1 (PWP1 homolog, endonuclein)	protein interactions	103136	3	2	7778	177
0.001522	-6.49	Mtap (methylthioadenosine phosphorylase)	protein interactions	66902	3	2	7778	177
0.001522	-6.49	SUCO (SUN domain containing ossification factor)	protein interactions	51430	3	2	7778	177
0.001522	-6.49	Prkab1 (protein kinase, AMP-activated, beta 1 non-catalytic subunit)	protein interactions	19079	3	2	7778	177
0.001522	-6.49	Sar1a (secretion associated Ras related GTPase 1A)	protein interactions	20224	3	2	7778	177
0.001522	-6.49	Odc1 (ornithine decarboxylase, structural 1)	protein interactions	18263	3	2	7778	177
0.001525	-6.49	cell volume homeostasis	biological process	GO:0006884	30	4	20694	348
0.001536	-6.48	GSE32986_UNSTIM_VS_GMCSF_AND_CURDLAN_HIGHDOSE_STIM_DC_DN	MSigDB lists	GSE32986_UNSTIM_VS_GMCSF_AND_CURDLAN_HIGHDOSE_STIM_DC_DN	149	10	15632	339
0.001544	-6.47	GSE21774_CD62L_POS_CD56_BRIGHT_VS_CD62L_NEG_CD56_DIM_NK_CELL_DN	MSigDB lists	GSE21774_CD62L_POS_CD56_BRIGHT_VS_CD62L_NEG_CD56_DIM_NK_CELL_DN	175	11	15632	339
0.001544	-6.47	GSE45739_NRAS_KO_VS_WT_ACD3_ACD28_STIM_CD4_TCELL_UP	MSigDB lists	GSE45739_NRAS_KO_VS_WT_ACD3_ACD28_STIM_CD4_TCELL_UP	175	11	15632	339
0.001544	-6.47	GSE3982_MEMORY_CD4_TCELL_VS_BCELL_DN	MSigDB lists	GSE3982_MEMORY_CD4_TCELL_VS_BCELL_DN	175	11	15632	339
0.001554	-6.47	MODULE_205	MSigDB lists	MODULE_205	258	14	15632	339
0.001584	-6.45	response to drug	biological process	GO:0042493	821	26	20694	348
0.001584	-6.45	sulfur compound metabolic process	biological process	GO:0006790	260	12	20694	348
0.001615	-6.43	UIM	smart domains	SM00726	15	3	9567	154
0.001615	-6.43	GSE21360_NAIVE_VS_SECONDARY_MEMORY_CD8_TCELL_DN	MSigDB lists	GSE21360_NAIVE_VS_SECONDARY_MEMORY_CD8_TCELL_DN	150	10	15632	339
0.001615	-6.43	GSE10211_UV_INACT_SENDAI_VS_LIVE_SENDAI_VIRUS_TRACHEAL_EPITHELIAL_CELLS_DN	MSigDB lists	GSE10211_UV_INACT_SENDAI_VS_LIVE_SENDAI_VIRUS_TRACHEAL_EPITHELIAL_CELLS_DN	150	10	15632	339
0.001616	-6.43	GSE24210_RESTING_TREG_VS_TCONV_DN	MSigDB lists	GSE24210_RESTING_TREG_VS_TCONV_DN	176	11	15632	339
0.001616	-6.43	GSE27786_LSK_VS_ERYTHROBLAST_DN	MSigDB lists	GSE27786_LSK_VS_ERYTHROBLAST_DN	176	11	15632	339
0.001616	-6.43	cellular amide metabolic process	biological process	GO:0043603	651	22	20694	348
0.001629	-6.42	AAA	smart domains	SM00382	137	8	9567	154
0.001629	-6.42	ciliary part	cellular component	GO:0044441	449	17	20747	348
0.001635	-6.42	CYCLIN	smart domains	SM00385	32	4	9567	154
0.001636	-6.42	Pura (purine rich element binding protein A)	protein interactions	19290	23	4	7778	177
0.001636	-6.42	Gata1 (GATA binding protein 1)	protein interactions	14460	23	4	7778	177
0.001637	-6.42	MILI_PSEUDOPODIA_HAPTOTAXIS_DN	MSigDB lists	MILI_PSEUDOPODIA_HAPTOTAXIS_DN	606	25	15632	339
0.001637	-6.41	Cyclin_N	interpro domains	IPR006671	29	4	19984	355
0.001638	-6.41	GO_COFACTOR_TRANSPORT	MSigDB lists	GO_COFACTOR_TRANSPORT	24	4	15632	339
0.001654	-6.4	regulation of extrinsic apoptotic signaling pathway	biological process	GO:2001236	161	9	20694	348
0.001654	-6.4	positive regulation of phospholipid translocation	biological process	GO:0061092	4	2	20694	348
0.001654	-6.4	short-chain fatty acid biosynthetic process	biological process	GO:0051790	4	2	20694	348
0.001654	-6.4	monoacylglycerol catabolic process	biological process	GO:0052651	4	2	20694	348
0.001654	-6.4	dsDNA loop formation	biological process	GO:0090579	4	2	20694	348
0.001654	-6.4	regulation of phospholipid translocation	biological process	GO:0061091	4	2	20694	348
0.001654	-6.4	regulation of definitive erythrocyte differentiation	biological process	GO:0010724	4	2	20694	348
0.001654	-6.4	gene looping	biological process	GO:0090202	4	2	20694	348
0.001654	-6.4	acetate metabolic process	biological process	GO:0006083	4	2	20694	348
0.001654	-6.4	negative regulation of dendrite extension	biological process	GO:1903860	4	2	20694	348
0.001654	-6.4	negative regulation of ceramide biosynthetic process	biological process	GO:1900060	4	2	20694	348
0.001654	-6.4	transcriptional activation by promoter-enhancer looping	biological process	GO:0071733	4	2	20694	348
0.001658	-6.4	GO_SMALL_MOLECULE_BIOSYNTHETIC_PROCESS	MSigDB lists	GO_SMALL_MOLECULE_BIOSYNTHETIC_PROCESS	411	19	15632	339
0.001667	-6.4	Intraflagellar transport	REACTOME pathways	R-MMU-5620924	39	5	8608	193
0.001671	-6.39	GNAI3 (G protein subunit alpha i3)	protein interactions	2773	11	3	7778	177
0.001673	-6.39	small molecule biosynthetic process	biological process	GO:0044283	449	17	20694	348
0.001674	-6.39	telomeric D-loop binding	molecular function	GO:0061821	4	2	20217	342
0.001674	-6.39	urea channel activity	molecular function	GO:0015265	4	2	20217	342
0.001674	-6.39	D-loop DNA binding	molecular function	GO:0062037	4	2	20217	342
0.001687	-6.38	ATPase activity	molecular function	GO:0016887	408	16	20217	342
0.001691	-6.38	GSE20715_WT_VS_TLR4_KO_LUNG_DN	MSigDB lists	GSE20715_WT_VS_TLR4_KO_LUNG_DN	177	11	15632	339
0.001691	-6.38	GSE26351_WNT_VS_BMP_PATHWAY_STIM_HEMATOPOIETIC_PROGENITORS_UP	MSigDB lists	GSE26351_WNT_VS_BMP_PATHWAY_STIM_HEMATOPOIETIC_PROGENITORS_UP	177	11	15632	339
0.001691	-6.38	GSE7460_CD8_TCELL_VS_CD4_TCELL_ACT_DN	MSigDB lists	GSE7460_CD8_TCELL_VS_CD4_TCELL_ACT_DN	177	11	15632	339
0.001691	-6.38	GSE17721_POLYIC_VS_CPG_4H_BMDC_UP	MSigDB lists	GSE17721_POLYIC_VS_CPG_4H_BMDC_UP	177	11	15632	339
0.001711	-6.37	-	gene3d domains	1.20.1080.10	12	3	8819	184
0.001722	-6.36	METALLOTHIONEIN_VRT	prosite domains	PS00203	4	2	13278	228
0.001736	-6.36	GO_NUCLEOSIDE_DIPHOSPHATE_METABOLIC_PROCESS	MSigDB lists	GO_NUCLEOSIDE_DIPHOSPHATE_METABOLIC_PROCESS	80	7	15632	339
0.001739	-6.35	Cyclin_N	pfam domains	PF00134	29	4	18711	338
0.001749	-6.35	FISCHER_DREAM_TARGETS	MSigDB lists	FISCHER_DREAM_TARGETS	851	32	15632	339
0.001759	-6.34	GO_OXIDATION_REDUCTION_PROCESS	MSigDB lists	GO_OXIDATION_REDUCTION_PROCESS	816	31	15632	339
0.001768	-6.34	GSE9650_EXHAUSTED_VS_MEMORY_CD8_TCELL_UP	MSigDB lists	GSE9650_EXHAUSTED_VS_MEMORY_CD8_TCELL_UP	178	11	15632	339
0.001768	-6.34	GSE14308_TH2_VS_TH1_UP	MSigDB lists	GSE14308_TH2_VS_TH1_UP	178	11	15632	339
0.001768	-6.34	GSE360_L_DONOVANI_VS_L_MAJOR_MAC_UP	MSigDB lists	GSE360_L_DONOVANI_VS_L_MAJOR_MAC_UP	178	11	15632	339
0.00178	-6.33	GO_ION_HOMEOSTASIS	MSigDB lists	GO_ION_HOMEOSTASIS	543	23	15632	339
0.001781	-6.33	embryo development ending in birth or egg hatching	biological process	GO:0009792	828	26	20694	348
0.001783	-6.33	GO_NUCLEOSIDE_PHOSPHATE_BIOSYNTHETIC_PROCESS	MSigDB lists	GO_NUCLEOSIDE_PHOSPHATE_BIOSYNTHETIC_PROCESS	152	10	15632	339
0.001795	-6.32	cellular component assembly	biological process	GO:0022607	2201	55	20694	348
0.001839	-6.3	GO_CELLULAR_IRON_ION_HOMEOSTASIS	MSigDB lists	GO_CELLULAR_IRON_ION_HOMEOSTASIS	41	5	15632	339
0.001844	-6.3	RhesusRHD	interpro domains	IPR002229	4	2	19984	355
0.001844	-6.3	Metalthion_dom_sf_vert	interpro domains	IPR023587	4	2	19984	355
0.001844	-6.3	NH4_transpt_AmtB-like_dom	interpro domains	IPR024041	4	2	19984	355
0.001844	-6.3	Metalthion_dom_sf	interpro domains	IPR017854	4	2	19984	355
0.001844	-6.3	Metalthion	interpro domains	IPR003019	4	2	19984	355
0.001844	-6.3	Metalthion_vert_metal_BS	interpro domains	IPR018064	4	2	19984	355
0.001844	-6.3	ACAS_N	interpro domains	IPR032387	4	2	19984	355
0.001844	-6.3	Metalthion_vert	interpro domains	IPR000006	4	2	19984	355
0.001846	-6.29	cellular response to copper ion	biological process	GO:0071280	15	3	20694	348
0.001846	-6.29	magnesium ion homeostasis	biological process	GO:0010960	15	3	20694	348
0.001848	-6.29	GSE3920_UNTREATED_VS_IFNB_TREATED_ENDOTHELIAL_CELL_UP	MSigDB lists	GSE3920_UNTREATED_VS_IFNB_TREATED_ENDOTHELIAL_CELL_UP	179	11	15632	339
0.001848	-6.29	GSE5589_LPS_VS_LPS_AND_IL10_STIM_IL6_KO_MACROPHAGE_180MIN_DN	MSigDB lists	GSE5589_LPS_VS_LPS_AND_IL10_STIM_IL6_KO_MACROPHAGE_180MIN_DN	179	11	15632	339
0.001877	-6.28	response to reactive oxygen species	biological process	GO:0000302	164	9	20694	348
0.001902	-6.26	MODULE_24	MSigDB lists	MODULE_24	416	19	15632	339
0.001906	-6.26	Metallothio	pfam domains	PF00131	4	2	18711	338
0.001906	-6.26	ACAS_N	pfam domains	PF16177	4	2	18711	338
0.001906	-6.26	Ammonium_transp	pfam domains	PF00909	4	2	18711	338
0.001923	-6.25	GO_RESPONSE_TO_INSECTICIDE	MSigDB lists	GO_RESPONSE_TO_INSECTICIDE	12	3	15632	339
0.001923	-6.25	SA_REG_CASCADE_OF_CYCLIN_EXPR	MSigDB lists	SA_REG_CASCADE_OF_CYCLIN_EXPR	12	3	15632	339
0.001923	-6.25	MODULE_272	MSigDB lists	MODULE_272	12	3	15632	339
0.001923	-6.25	GO_RESPONSE_TO_COBALT_ION	MSigDB lists	GO_RESPONSE_TO_COBALT_ION	12	3	15632	339
0.001925	-6.25	macromolecule biosynthetic process	biological process	GO:0009059	1240	35	20694	348
0.001931	-6.25	GSE5503_MLN_DC_VS_PLN_DC_ACTIVATED_ALLOGENIC_TCELL_UP	MSigDB lists	GSE5503_MLN_DC_VS_PLN_DC_ACTIVATED_ALLOGENIC_TCELL_UP	180	11	15632	339
0.001931	-6.25	KAECH_NAIVE_VS_DAY8_EFF_CD8_TCELL_UP	MSigDB lists	KAECH_NAIVE_VS_DAY8_EFF_CD8_TCELL_UP	180	11	15632	339
0.001931	-6.25	GSE39864_WT_VS_GATA3_KO_TREG_DN	MSigDB lists	GSE39864_WT_VS_GATA3_KO_TREG_DN	180	11	15632	339
0.001964	-6.23	GO_MONOCARBOXYLIC_ACID_BIOSYNTHETIC_PROCESS	MSigDB lists	GO_MONOCARBOXYLIC_ACID_BIOSYNTHETIC_PROCESS	154	10	15632	339
0.001968	-6.23	response to inorganic substance	biological process	GO:0010035	456	17	20694	348
0.002002	-6.21	SERVITJA_LIVER_HNF1A_TARGETS_UP	MSigDB lists	SERVITJA_LIVER_HNF1A_TARGETS_UP	129	9	15632	339
0.002006	-6.21	GO_CHEMICAL_HOMEOSTASIS	MSigDB lists	GO_CHEMICAL_HOMEOSTASIS	823	31	15632	339
0.002018	-6.21	GSE17721_CTRL_VS_GARDIQUIMOD_24H_BMDC_DN	MSigDB lists	GSE17721_CTRL_VS_GARDIQUIMOD_24H_BMDC_DN	181	11	15632	339
0.002018	-6.21	GSE22432_CDC_VS_COMMON_DC_PROGENITOR_UP	MSigDB lists	GSE22432_CDC_VS_COMMON_DC_PROGENITOR_UP	181	11	15632	339
0.002018	-6.21	GSE8621_LPS_PRIMED_UNSTIM_VS_LPS_PRIMED_AND_LPS_STIM_MACROPHAGE_UP	MSigDB lists	GSE8621_LPS_PRIMED_UNSTIM_VS_LPS_PRIMED_AND_LPS_STIM_MACROPHAGE_UP	181	11	15632	339
0.002018	-6.21	GSE3982_NKCELL_VS_TH2_DN	MSigDB lists	GSE3982_NKCELL_VS_TH2_DN	181	11	15632	339
0.002026	-6.2	KEGG_P53_SIGNALING_PATHWAY	MSigDB lists	KEGG_P53_SIGNALING_PATHWAY	61	6	15632	339
0.002026	-6.2	RAGHAVACHARI_PLATELET_SPECIFIC_GENES	MSigDB lists	RAGHAVACHARI_PLATELET_SPECIFIC_GENES	61	6	15632	339
0.002039	-6.2	GO_ATPASE_ACTIVITY	MSigDB lists	GO_ATPASE_ACTIVITY	387	18	15632	339
0.002041	-6.19	organophosphate metabolic process	biological process	GO:0019637	706	23	20694	348
0.002051	-6.19	GO_CILIARY_TIP	MSigDB lists	GO_CILIARY_TIP	42	5	15632	339
0.002051	-6.19	SAGIV_CD24_TARGETS_DN	MSigDB lists	SAGIV_CD24_TARGETS_DN	42	5	15632	339
0.002057	-6.19	KOBAYASHI_EGFR_SIGNALING_24HR_DN	MSigDB lists	KOBAYASHI_EGFR_SIGNALING_24HR_DN	237	13	15632	339
0.002086	-6.17	Glycolysis / Gluconeogenesis	KEGG pathways	mmu00010	65	6	7931	163
0.002086	-6.17	Glycolysis / Gluconeogenesis	KEGG pathways	ko00010	65	6	7931	163
0.002107	-6.16	GSE17580_UNINFECTED_VS_S_MANSONI_INF_TEFF_DN	MSigDB lists	GSE17580_UNINFECTED_VS_S_MANSONI_INF_TEFF_DN	182	11	15632	339
0.002107	-6.16	GSE24634_IL4_VS_CTRL_TREATED_NAIVE_CD4_TCELL_DAY3_UP	MSigDB lists	GSE24634_IL4_VS_CTRL_TREATED_NAIVE_CD4_TCELL_DAY3_UP	182	11	15632	339
0.002191	-6.12	Hsp90b1 (heat shock protein 90, beta (Grp94), member 1)	protein interactions	22027	12	3	7778	177
0.002199	-6.12	GSE24142_ADULT_VS_FETAL_EARLY_THYMIC_PROGENITOR_DN	MSigDB lists	GSE24142_ADULT_VS_FETAL_EARLY_THYMIC_PROGENITOR_DN	183	11	15632	339
0.002219	-6.11	MONNIER_POSTRADIATION_TUMOR_ESCAPE_DN	MSigDB lists	MONNIER_POSTRADIATION_TUMOR_ESCAPE_DN	328	16	15632	339
0.002226	-6.11	GO_NITROGEN_COMPOUND_TRANSPORT	MSigDB lists	GO_NITROGEN_COMPOUND_TRANSPORT	454	20	15632	339
0.002242	-6.1	tube development	biological process	GO:0035295	931	28	20694	348
0.002244	-6.1	ammonium transmembrane transport	biological process	GO:0072488	16	3	20694	348
0.00228	-6.08	GO_HYDRO_LYASE_ACTIVITY	MSigDB lists	GO_HYDRO_LYASE_ACTIVITY	43	5	15632	339
0.002294	-6.08	pyrophosphatase activity	molecular function	GO:0016462	795	25	20217	342
0.002295	-6.08	GSE13522_CTRL_VS_T_CRUZI_Y_STRAIN_INF_SKIN_IFNAR_KO_DN	MSigDB lists	GSE13522_CTRL_VS_T_CRUZI_Y_STRAIN_INF_SKIN_IFNAR_KO_DN	184	11	15632	339
0.002295	-6.08	GSE40274_GATA1_VS_FOXP3_AND_GATA1_TRANSDUCED_ACTIVATED_CD4_TCELL_DN	MSigDB lists	GSE40274_GATA1_VS_FOXP3_AND_GATA1_TRANSDUCED_ACTIVATED_CD4_TCELL_DN	184	11	15632	339
0.002295	-6.08	GSE10240_IL22_VS_IL17_STIM_PRIMARY_BRONCHIAL_EPITHELIAL_CELLS_DN	MSigDB lists	GSE10240_IL22_VS_IL17_STIM_PRIMARY_BRONCHIAL_EPITHELIAL_CELLS_DN	184	11	15632	339
0.002295	-6.08	GSE2405_0H_VS_1.5H_A_PHAGOCYTOPHILUM_STIM_NEUTROPHIL_UP	MSigDB lists	GSE2405_0H_VS_1.5H_A_PHAGOCYTOPHILUM_STIM_NEUTROPHIL_UP	184	11	15632	339
0.002295	-6.08	GO_RESPONSE_TO_REACTIVE_OXYGEN_SPECIES	MSigDB lists	GO_RESPONSE_TO_REACTIVE_OXYGEN_SPECIES	184	11	15632	339
0.002297	-6.08	WAMUNYOKOLI_OVARIAN_CANCER_LMP_UP	MSigDB lists	WAMUNYOKOLI_OVARIAN_CANCER_LMP_UP	240	13	15632	339
0.002303	-6.07	cellular macromolecule biosynthetic process	biological process	GO:0034645	1207	34	20694	348
0.002332	-6.06	MARKEY_RB1_ACUTE_LOF_UP	MSigDB lists	MARKEY_RB1_ACUTE_LOF_UP	212	12	15632	339
0.002339	-6.06	amino acid transport	biological process	GO:0006865	108	7	20694	348
0.002341	-6.06	hydro-lyase activity	molecular function	GO:0016836	55	5	20217	342
0.002372	-6.04	hydrolase activity, acting on acid anhydrides, in phosphorus-containing anhydrides	molecular function	GO:0016818	797	25	20217	342
0.002372	-6.04	hydrolase activity, acting on acid anhydrides	molecular function	GO:0016817	797	25	20217	342
0.002391	-6.04	GO_CARBON_OXYGEN_LYASE_ACTIVITY	MSigDB lists	GO_CARBON_OXYGEN_LYASE_ACTIVITY	63	6	15632	339
0.002392	-6.04	cellular lipid metabolic process	biological process	GO:0044255	802	25	20694	348
0.002394	-6.03	GSE4984_GALECTIN1_VS_VEHICLE_CTRL_TREATED_DC_DN	MSigDB lists	GSE4984_GALECTIN1_VS_VEHICLE_CTRL_TREATED_DC_DN	185	11	15632	339
0.002394	-6.03	GSE24142_ADULT_VS_FETAL_DN3_THYMOCYTE_DN	MSigDB lists	GSE24142_ADULT_VS_FETAL_DN3_THYMOCYTE_DN	185	11	15632	339
0.002394	-6.03	GSE20727_DNFB_ALLERGEN_VS_ROS_INH_AND_DNFB_ALLERGEN_TREATED_DC_DN	MSigDB lists	GSE20727_DNFB_ALLERGEN_VS_ROS_INH_AND_DNFB_ALLERGEN_TREATED_DC_DN	185	11	15632	339
0.002394	-6.03	GSE5542_IFNG_VS_IFNA_AND_IFNG_TREATED_EPITHELIAL_CELLS_24H_DN	MSigDB lists	GSE5542_IFNG_VS_IFNA_AND_IFNG_TREATED_EPITHELIAL_CELLS_24H_DN	185	11	15632	339
0.002394	-6.03	GSE1925_CTRL_VS_24H_IFNG_STIM_IFNG_PRIMED_MACROPHAGE_DN	MSigDB lists	GSE1925_CTRL_VS_24H_IFNG_STIM_IFNG_PRIMED_MACROPHAGE_DN	185	11	15632	339
0.002394	-6.03	GSE43955_1H_VS_60H_ACT_CD4_TCELL_WITH_TGFB_IL6_DN	MSigDB lists	GSE43955_1H_VS_60H_ACT_CD4_TCELL_WITH_TGFB_IL6_DN	185	11	15632	339
0.002394	-6.03	GSE43955_TH0_VS_TGFB_IL6_TH17_ACT_CD4_TCELL_4H_DN	MSigDB lists	GSE43955_TH0_VS_TGFB_IL6_TH17_ACT_CD4_TCELL_4H_DN	185	11	15632	339
0.002408	-6.03	MOOTHA_HUMAN_MITODB_6_2002	MSigDB lists	MOOTHA_HUMAN_MITODB_6_2002	393	18	15632	339
0.002412	-6.03	protein complex oligomerization	biological process	GO:0051259	588	20	20694	348
0.002425	-6.02	centrosome	cellular component	GO:0005813	507	18	20747	348
0.002448	-6.01	serine family amino acid metabolic process	biological process	GO:0009069	34	4	20694	348
0.00246	-6.01	GO_SHORT_CHAIN_FATTY_ACID_METABOLIC_PROCESS	MSigDB lists	GO_SHORT_CHAIN_FATTY_ACID_METABOLIC_PROCESS	13	3	15632	339
0.00246	-6.01	GO_PURINE_NUCLEOSIDE_CATABOLIC_PROCESS	MSigDB lists	GO_PURINE_NUCLEOSIDE_CATABOLIC_PROCESS	13	3	15632	339
0.002461	-6.01	HOEBEKE_LYMPHOID_STEM_CELL_DN	MSigDB lists	HOEBEKE_LYMPHOID_STEM_CELL_DN	85	7	15632	339
0.002488	-6	Glutathione conjugation	REACTOME pathways	R-MMU-156590	26	4	8608	193
0.002488	-6	E2F mediated regulation of DNA replication	REACTOME pathways	R-MMU-113510	26	4	8608	193
0.002497	-5.99	GSE22140_GERMFREE_VS_SPF_MOUSE_CD4_TCELL_DN	MSigDB lists	GSE22140_GERMFREE_VS_SPF_MOUSE_CD4_TCELL_DN	186	11	15632	339
0.002497	-5.99	GSE360_CTRL_VS_L_DONOVANI_MAC_UP	MSigDB lists	GSE360_CTRL_VS_L_DONOVANI_MAC_UP	186	11	15632	339
0.002497	-5.99	GSE339_CD4POS_VS_CD8POS_DC_DN	MSigDB lists	GSE339_CD4POS_VS_CD8POS_DC_DN	186	11	15632	339
0.002497	-5.99	GSE37301_LYMPHOID_PRIMED_MPP_VS_PRO_BCELL_UP	MSigDB lists	GSE37301_LYMPHOID_PRIMED_MPP_VS_PRO_BCELL_UP	186	11	15632	339
0.002497	-5.99	GSE15324_NAIVE_VS_ACTIVATED_CD8_TCELL_DN	MSigDB lists	GSE15324_NAIVE_VS_ACTIVATED_CD8_TCELL_DN	186	11	15632	339
0.002527	-5.98	-	gene3d domains	4.10.10.10	4	2	8819	184
0.002527	-5.98	WHITFIELD_CELL_CYCLE_LITERATURE	MSigDB lists	WHITFIELD_CELL_CYCLE_LITERATURE	44	5	15632	339
0.002536	-5.98	damaged DNA binding	molecular function	GO:0003684	56	5	20217	342
0.002562	-5.97	serine/threonine protein kinase complex	cellular component	GO:1902554	82	6	20747	348
0.002571	-5.96	REACTOME_GLYCOLYSIS	MSigDB lists	REACTOME_GLYCOLYSIS	27	4	15632	339
0.002571	-5.96	GO_CELLULAR_RESPONSE_TO_DEXAMETHASONE_STIMULUS	MSigDB lists	GO_CELLULAR_RESPONSE_TO_DEXAMETHASONE_STIMULUS	27	4	15632	339
0.002599	-5.95	GSE36888_UNTREATED_VS_IL2_TREATED_TCELL_2H_DN	MSigDB lists	GSE36888_UNTREATED_VS_IL2_TREATED_TCELL_2H_DN	160	10	15632	339
0.002603	-5.95	GO_SULFUR_COMPOUND_BIOSYNTHETIC_PROCESS	MSigDB lists	GO_SULFUR_COMPOUND_BIOSYNTHETIC_PROCESS	187	11	15632	339
0.002603	-5.95	GSE16522_MEMORY_VS_NAIVE_ANTI_CD3CD28_STIM_CD8_TCELL_DN	MSigDB lists	GSE16522_MEMORY_VS_NAIVE_ANTI_CD3CD28_STIM_CD8_TCELL_DN	187	11	15632	339
0.002618	-5.95	protein homodimerization activity	molecular function	GO:0042803	936	28	20217	342
0.002619	-5.94	GATAAGR_GATA_C	MSigDB lists	GATAAGR_GATA_C	273	14	15632	339
0.002628	-5.94	p53 signaling pathway	KEGG pathways	mmu04115	68	6	7931	163
0.002628	-5.94	p53 signaling pathway	KEGG pathways	ko04115	68	6	7931	163
0.00267	-5.93	cellular macromolecule metabolic process	biological process	GO:0044260	4068	90	20694	348
0.002696	-5.92	nucleotide biosynthetic process	biological process	GO:0009165	173	9	20694	348
0.002702	-5.91	condensed chromosome kinetochore	cellular component	GO:0000777	35	4	20747	348
0.002712	-5.91	GSE24142_DN2_VS_DN3_THYMOCYTE_UP	MSigDB lists	GSE24142_DN2_VS_DN3_THYMOCYTE_UP	188	11	15632	339
0.002713	-5.91	lamin filament	cellular component	GO:0005638	5	2	20747	348
0.002719	-5.91	GSE3920_UNTREATED_VS_IFNB_TREATED_ENDOTHELIAL_CELL_DN	MSigDB lists	GSE3920_UNTREATED_VS_IFNB_TREATED_ENDOTHELIAL_CELL_DN	161	10	15632	339
0.002719	-5.91	GSE6259_BCELL_VS_CD8_TCELL_DN	MSigDB lists	GSE6259_BCELL_VS_CD8_TCELL_DN	161	10	15632	339
0.002727	-5.9	monoacylglycerol metabolic process	biological process	GO:0046462	5	2	20694	348
0.002727	-5.9	proximal tubule development	biological process	GO:0072014	5	2	20694	348
0.002727	-5.9	propionate metabolic process	biological process	GO:0019541	5	2	20694	348
0.002727	-5.9	glycerol transport	biological process	GO:0015793	5	2	20694	348
0.002727	-5.9	cellular sphingolipid homeostasis	biological process	GO:0090156	5	2	20694	348
0.002727	-5.9	negative regulation of sphingolipid biosynthetic process	biological process	GO:0090155	5	2	20694	348
0.002727	-5.9	cellular magnesium ion homeostasis	biological process	GO:0010961	5	2	20694	348
0.002727	-5.9	urea transmembrane transport	biological process	GO:0071918	5	2	20694	348
0.002736	-5.9	proteasome binding	molecular function	GO:0070628	17	3	20217	342
0.002736	-5.9	aldehyde dehydrogenase (NAD) activity	molecular function	GO:0004029	17	3	20217	342
0.002759	-5.89	glycerol transmembrane transporter activity	molecular function	GO:0015168	5	2	20217	342
0.002759	-5.89	four-way junction helicase activity	molecular function	GO:0009378	5	2	20217	342
0.002759	-5.89	urea transmembrane transporter activity	molecular function	GO:0015204	5	2	20217	342
0.002759	-5.89	adenosine-diphosphatase activity	molecular function	GO:0043262	5	2	20217	342
0.002793	-5.88	GO_RESPONSE_TO_AMINE	MSigDB lists	GO_RESPONSE_TO_AMINE	45	5	15632	339
0.002793	-5.88	GO_ADP_METABOLIC_PROCESS	MSigDB lists	GO_ADP_METABOLIC_PROCESS	45	5	15632	339
0.002809	-5.87	GAVIN_FOXP3_TARGETS_CLUSTER_P6	MSigDB lists	GAVIN_FOXP3_TARGETS_CLUSTER_P6	87	7	15632	339
0.002826	-5.87	GSE22229_UNTREATED_VS_IMMUNOSUPP_THERAPY_RENAL_TRANSPLANT_PATIENT_PBMC_DN	MSigDB lists	GSE22229_UNTREATED_VS_IMMUNOSUPP_THERAPY_RENAL_TRANSPLANT_PATIENT_PBMC_DN	189	11	15632	339
0.002826	-5.87	GSE35685_CD34POS_CD10NEG_CD62LPOS_VS_CD34POS_CD10POS_BONE_MARROW_UP	MSigDB lists	GSE35685_CD34POS_CD10NEG_CD62LPOS_VS_CD34POS_CD10POS_BONE_MARROW_UP	189	11	15632	339
0.00284	-5.86	protein transport	biological process	GO:0015031	1223	34	20694	348
0.002842	-5.86	MODULE_88	MSigDB lists	MODULE_88	771	29	15632	339
0.00287	-5.85	CRX_NRL_DN.V1_DN	MSigDB lists	CRX_NRL_DN.V1_DN	111	8	15632	339
0.002873	-5.85	GRAESSMANN_RESPONSE_TO_MC_AND_DOXORUBICIN_UP	MSigDB lists	GRAESSMANN_RESPONSE_TO_MC_AND_DOXORUBICIN_UP	564	23	15632	339
0.002913	-5.84	Response to metal ions	REACTOME pathways	R-MMU-5660526	4	2	8608	193
0.002913	-5.84	Metallothioneins bind metals	REACTOME pathways	R-MMU-5661231	4	2	8608	193
0.002948	-5.83	GO_GLUTAMATE_METABOLIC_PROCESS	MSigDB lists	GO_GLUTAMATE_METABOLIC_PROCESS	28	4	15632	339
0.002948	-5.83	REACTOME_PKB_MEDIATED_EVENTS	MSigDB lists	REACTOME_PKB_MEDIATED_EVENTS	28	4	15632	339
0.002973	-5.82	BROWNE_HCMV_INFECTION_48HR_UP	MSigDB lists	BROWNE_HCMV_INFECTION_48HR_UP	163	10	15632	339
0.002981	-5.82	Cyclin-like	interpro domains	IPR013763	34	4	19984	355
0.002983	-5.81	protein localization	biological process	GO:0008104	1903	48	20694	348
0.002998	-5.81	Rab2a (RAB2A, member RAS oncogene family)	protein interactions	59021	4	2	7778	177
0.002998	-5.81	Serpina1a (serine (or cysteine) peptidase inhibitor, clade A, member 1A)	protein interactions	20700	4	2	7778	177
0.002998	-5.81	Rab6b (RAB6B, member RAS oncogene family)	protein interactions	270192	4	2	7778	177
0.002998	-5.81	Rfx4 (regulatory factor X, 4 (influences HLA class II expression))	protein interactions	71137	4	2	7778	177
0.002998	-5.81	Lmnb2 (lamin B2)	protein interactions	16907	4	2	7778	177
0.002998	-5.81	CAD (carbamoyl-phosphate synthetase 2, aspartate transcarbamylase, and dihydroorotase)	protein interactions	790	4	2	7778	177
0.002998	-5.81	Ptpn1 (protein tyrosine phosphatase, non-receptor type 1)	protein interactions	19246	4	2	7778	177
0.002998	-5.81	Prkag1 (protein kinase, AMP-activated, gamma 1 non-catalytic subunit)	protein interactions	19082	4	2	7778	177
0.003028	-5.8	cellular modified amino acid biosynthetic process	biological process	GO:0042398	36	4	20694	348
0.003034	-5.8	GO_PURINE_CONTAINING_COMPOUND_BIOSYNTHETIC_PROCESS	MSigDB lists	GO_PURINE_CONTAINING_COMPOUND_BIOSYNTHETIC_PROCESS	112	8	15632	339
0.003037	-5.8	DNA_helicase_ATP-dep_RecQ	interpro domains	IPR004589	5	2	19984	355
0.003037	-5.8	Acyltransf_C	interpro domains	IPR032098	5	2	19984	355
0.003047	-5.79	carboxylic ester hydrolase activity	molecular function	GO:0052689	143	8	20217	342
0.00305	-5.79	Transmembrane transport of small molecules	REACTOME pathways	R-MMU-382551	622	25	8608	193
0.003064	-5.79	GSE24574_BCL6_HIGH_VS_LOW_TFH_CD4_TCELL_DN	MSigDB lists	GSE24574_BCL6_HIGH_VS_LOW_TFH_CD4_TCELL_DN	191	11	15632	339
0.003064	-5.79	GSE3982_EOSINOPHIL_VS_TH1_DN	MSigDB lists	GSE3982_EOSINOPHIL_VS_TH1_DN	191	11	15632	339
0.003065	-5.79	CREIGHTON_ENDOCRINE_THERAPY_RESISTANCE_5	MSigDB lists	CREIGHTON_ENDOCRINE_THERAPY_RESISTANCE_5	402	18	15632	339
0.003078	-5.78	GO_ADENYL_NUCLEOTIDE_BINDING	MSigDB lists	GO_ADENYL_NUCLEOTIDE_BINDING	1404	46	15632	339
0.003079	-5.78	KRIEG_HYPOXIA_VIA_KDM3A	MSigDB lists	KRIEG_HYPOXIA_VIA_KDM3A	46	5	15632	339
0.003081	-5.78	STEINER_ERYTHROCYTE_MEMBRANE_GENES	MSigDB lists	STEINER_ERYTHROCYTE_MEMBRANE_GENES	14	3	15632	339
0.003081	-5.78	REACTOME_REGULATION_OF_AMPK_ACTIVITY_VIA_LKB1	MSigDB lists	REACTOME_REGULATION_OF_AMPK_ACTIVITY_VIA_LKB1	14	3	15632	339
0.003081	-5.78	GO_CELLULAR_RESPONSE_TO_ARSENIC_CONTAINING_SUBSTANCE	MSigDB lists	GO_CELLULAR_RESPONSE_TO_ARSENIC_CONTAINING_SUBSTANCE	14	3	15632	339
0.003081	-5.78	GO_NUCLEAR_PORE_ORGANIZATION	MSigDB lists	GO_NUCLEAR_PORE_ORGANIZATION	14	3	15632	339
0.003082	-5.78	macromolecule metabolic process	biological process	GO:0043170	5178	110	20694	348
0.003107	-5.77	GSE37301_PRO_BCELL_VS_GRANULOCYTE_MONOCYTE_PROGENITOR_DN	MSigDB lists	GSE37301_PRO_BCELL_VS_GRANULOCYTE_MONOCYTE_PROGENITOR_DN	164	10	15632	339
0.003111	-5.77	glutamine family amino acid metabolic process	biological process	GO:0009064	59	5	20694	348
0.003117	-5.77	cellular ion homeostasis	biological process	GO:0006873	644	21	20694	348
0.003138	-5.76	Acyltransf_C	pfam domains	PF16076	5	2	18711	338
0.003151	-5.76	AAA+_ATPase	interpro domains	IPR003593	137	8	19984	355
0.003162	-5.76	GSE5589_WT_VS_IL10_KO_LPS_STIM_MACROPHAGE_180MIN_UP	MSigDB lists	GSE5589_WT_VS_IL10_KO_LPS_STIM_MACROPHAGE_180MIN_UP	138	9	15632	339
0.003186	-5.75	GO_CELLULAR_CHEMICAL_HOMEOSTASIS	MSigDB lists	GO_CELLULAR_CHEMICAL_HOMEOSTASIS	535	22	15632	339
0.003189	-5.75	GSE39152_BRAIN_VS_SPLEEN_CD103_NEG_MEMORY_CD8_TCELL_UP	MSigDB lists	GSE39152_BRAIN_VS_SPLEEN_CD103_NEG_MEMORY_CD8_TCELL_UP	192	11	15632	339
0.003193	-5.75	ZAMORA_NOS2_TARGETS_DN	MSigDB lists	ZAMORA_NOS2_TARGETS_DN	89	7	15632	339
0.003219	-5.74	protein metabolic process	biological process	GO:0019538	3559	80	20694	348
0.003246	-5.73	GO_ORGANIC_ANION_TRANSMEMBRANE_TRANSPORTER_ACTIVITY	MSigDB lists	GO_ORGANIC_ANION_TRANSMEMBRANE_TRANSPORTER_ACTIVITY	165	10	15632	339
0.003252	-5.73	GO_CELLULAR_AMINO_ACID_METABOLIC_PROCESS	MSigDB lists	GO_CELLULAR_AMINO_ACID_METABOLIC_PROCESS	310	15	15632	339
0.003304	-5.71	MODULE_13	MSigDB lists	MODULE_13	470	20	15632	339
0.003305	-5.71	myelin sheath	cellular component	GO:0043209	213	10	20747	348
0.003348	-5.7	cellular response to hydrogen peroxide	biological process	GO:0070301	60	5	20694	348
0.003369	-5.69	transferase activity, transferring phosphorus-containing groups	molecular function	GO:0016772	908	27	20217	342
0.00337	-5.69	ALDEHYDE_DEHYDR_GLU	prosite domains	PS00687	18	3	13278	228
0.00337	-5.69	FLECHNER_BIOPSY_KIDNEY_TRANSPLANT_REJECTED_VS_OK_DN	MSigDB lists	FLECHNER_BIOPSY_KIDNEY_TRANSPLANT_REJECTED_VS_OK_DN	504	21	15632	339
0.003384	-5.69	MISSIAGLIA_REGULATED_BY_METHYLATION_UP	MSigDB lists	MISSIAGLIA_REGULATED_BY_METHYLATION_UP	114	8	15632	339
0.003389	-5.69	GSE29618_PRE_VS_DAY7_POST_TIV_FLU_VACCINE_BCELL_DN	MSigDB lists	GSE29618_PRE_VS_DAY7_POST_TIV_FLU_VACCINE_BCELL_DN	166	10	15632	339
0.0034	-5.68	MODULE_118	MSigDB lists	MODULE_118	374	17	15632	339
0.003439	-5.67	nuclear envelope	cellular component	GO:0005635	402	15	20747	348
0.003451	-5.67	GSE9650_NAIVE_VS_MEMORY_CD8_TCELL_DN	MSigDB lists	GSE9650_NAIVE_VS_MEMORY_CD8_TCELL_DN	194	11	15632	339
0.003465	-5.67	MODULE_16	MSigDB lists	MODULE_16	472	20	15632	339
0.003492	-5.66	organophosphate ester transport	biological process	GO:0015748	116	7	20694	348
0.00351	-5.65	nucleoside phosphate biosynthetic process	biological process	GO:1901293	180	9	20694	348
0.00352	-5.65	ROSS_AML_WITH_AML1_ETO_FUSION	MSigDB lists	ROSS_AML_WITH_AML1_ETO_FUSION	68	6	15632	339
0.003538	-5.64	SARRIO_EPITHELIAL_MESENCHYMAL_TRANSITION_UP	MSigDB lists	SARRIO_EPITHELIAL_MESENCHYMAL_TRANSITION_UP	167	10	15632	339
0.003538	-5.64	GSE21360_PRIMARY_VS_QUATERNARY_MEMORY_CD8_TCELL_UP	MSigDB lists	GSE21360_PRIMARY_VS_QUATERNARY_MEMORY_CD8_TCELL_UP	167	10	15632	339
0.003538	-5.64	GSE7768_OVA_ALONE_VS_OVA_WITH_MPL_IMMUNIZED_MOUSE_WHOLE_SPLEEN_6H_UP	MSigDB lists	GSE7768_OVA_ALONE_VS_OVA_WITH_MPL_IMMUNIZED_MOUSE_WHOLE_SPLEEN_6H_UP	167	10	15632	339
0.003549	-5.64	LINDGREN_BLADDER_CANCER_CLUSTER_1_DN	MSigDB lists	LINDGREN_BLADDER_CANCER_CLUSTER_1_DN	344	16	15632	339
0.003549	-5.64	GGGYGTGNY_UNKNOWN	MSigDB lists	GGGYGTGNY_UNKNOWN	608	24	15632	339
0.003553	-5.64	membrane raft	cellular component	GO:0045121	364	14	20747	348
0.003556	-5.64	lipid metabolic process	biological process	GO:0006629	1054	30	20694	348
0.00361	-5.62	Keap1-Nrf2	WikiPathways	WP1245	14	3	4813	111
0.00364	-5.62	membrane microdomain	cellular component	GO:0098857	365	14	20747	348
0.003701	-5.6	DUSP	smart domains	SM00695	6	2	9567	154
0.003701	-5.6	ZnF_A20	smart domains	SM00259	6	2	9567	154
0.00372	-5.59	Ald_DH_CS_GLU	interpro domains	IPR029510	18	3	19984	355
0.003741	-5.59	metallo-sulfur cluster assembly	biological process	GO:0031163	19	3	20694	348
0.003741	-5.59	acyl-CoA biosynthetic process	biological process	GO:0071616	19	3	20694	348
0.003741	-5.59	platelet formation	biological process	GO:0030220	19	3	20694	348
0.003741	-5.59	thioester biosynthetic process	biological process	GO:0035384	19	3	20694	348
0.003741	-5.59	iron-sulfur cluster assembly	biological process	GO:0016226	19	3	20694	348
0.003746	-5.59	cilium	cellular component	GO:0005929	613	20	20747	348
0.003787	-5.58	KEGG_GLYCEROPHOSPHOLIPID_METABOLISM	MSigDB lists	KEGG_GLYCEROPHOSPHOLIPID_METABOLISM	69	6	15632	339
0.003789	-5.58	GO_GRANULOCYTE_DIFFERENTIATION	MSigDB lists	GO_GRANULOCYTE_DIFFERENTIATION	15	3	15632	339
0.003789	-5.58	GO_NONRIBOSOMAL_PEPTIDE_BIOSYNTHETIC_PROCESS	MSigDB lists	GO_NONRIBOSOMAL_PEPTIDE_BIOSYNTHETIC_PROCESS	15	3	15632	339
0.003789	-5.58	LY_AGING_MIDDLE_DN	MSigDB lists	LY_AGING_MIDDLE_DN	15	3	15632	339
0.003789	-5.58	SINGH_NFE2L2_TARGETS	MSigDB lists	SINGH_NFE2L2_TARGETS	15	3	15632	339
0.003789	-5.58	GO_METALLO_SULFUR_CLUSTER_ASSEMBLY	MSigDB lists	GO_METALLO_SULFUR_CLUSTER_ASSEMBLY	15	3	15632	339
0.003789	-5.58	NIELSEN_LEIOMYOSARCOMA_DN	MSigDB lists	NIELSEN_LEIOMYOSARCOMA_DN	15	3	15632	339
0.003804	-5.57	TMFOUR	prints domains	PR00259	27	3	5821	69
0.003823	-5.57	GSE37533_UNTREATED_VS_PIOGLIZATONE_TREATED_CD4_TCELL_FOXP3_TRASDUCED_CD4_TCELL_DN	MSigDB lists	GSE37533_UNTREATED_VS_PIOGLIZATONE_TREATED_CD4_TCELL_FOXP3_TRASDUCED_CD4_TCELL_DN	142	9	15632	339
0.003823	-5.57	GSE37533_UNTREATED_VS_PIOGLIZATONE_TREATED_CD4_TCELL_PPARG2_AND_FOXP3_TRASDUCED_DN	MSigDB lists	GSE37533_UNTREATED_VS_PIOGLIZATONE_TREATED_CD4_TCELL_PPARG2_AND_FOXP3_TRASDUCED_DN	142	9	15632	339
0.00385	-5.56	GSE8621_LPS_STIM_VS_LPS_PRIMED_AND_LPS_STIM_MACROPHAGE_UP	MSigDB lists	GSE8621_LPS_STIM_VS_LPS_PRIMED_AND_LPS_STIM_MACROPHAGE_UP	169	10	15632	339
0.003858	-5.56	peptidase complex	cellular component	GO:1905368	89	6	20747	348
0.00386	-5.56	GO_TRANSMEMBRANE_TRANSPORTER_ACTIVITY	MSigDB lists	GO_TRANSMEMBRANE_TRANSPORTER_ACTIVITY	896	32	15632	339
0.00386	-5.56	cell redox homeostasis	biological process	GO:0045454	62	5	20694	348
0.003957	-5.53	neuron part	cellular component	GO:0097458	1936	48	20747	348
0.003989	-5.52	MODULE_3	MSigDB lists	MODULE_3	380	17	15632	339
0.004014	-5.52	GSE25088_WT_VS_STAT6_KO_MACROPHAGE_IL4_STIM_DN	MSigDB lists	GSE25088_WT_VS_STAT6_KO_MACROPHAGE_IL4_STIM_DN	170	10	15632	339
0.004014	-5.52	GSE1460_DP_THYMOCYTE_VS_THYMIC_STROMAL_CELL_DN	MSigDB lists	GSE1460_DP_THYMOCYTE_VS_THYMIC_STROMAL_CELL_DN	170	10	15632	339
0.004027	-5.51	P-loop_NTPase	interpro domains	IPR027417	876	27	19984	355
0.004028	-5.51	MODULE_105	MSigDB lists	MODULE_105	198	11	15632	339
0.004028	-5.51	GO_CELLULAR_MODIFIED_AMINO_ACID_METABOLIC_PROCESS	MSigDB lists	GO_CELLULAR_MODIFIED_AMINO_ACID_METABOLIC_PROCESS	198	11	15632	339
0.00404	-5.51	nucleoside-triphosphatase activity	molecular function	GO:0017111	742	23	20217	342
0.004045	-5.51	bile acid secretion	biological process	GO:0032782	6	2	20694	348
0.004045	-5.51	detoxification of copper ion	biological process	GO:0010273	6	2	20694	348
0.004045	-5.51	urea transport	biological process	GO:0015840	6	2	20694	348
0.004045	-5.51	negative regulation of tubulin deacetylation	biological process	GO:1904428	6	2	20694	348
0.004045	-5.51	regulation of axon diameter	biological process	GO:0031133	6	2	20694	348
0.004045	-5.51	stress response to copper ion	biological process	GO:1990169	6	2	20694	348
0.004064	-5.51	KEGG_GLUTATHIONE_METABOLISM	MSigDB lists	KEGG_GLUTATHIONE_METABOLISM	49	5	15632	339
0.004064	-5.51	MODULE_52	MSigDB lists	MODULE_52	413	18	15632	339
0.004065	-5.51	embryonic camera-type eye development	biological process	GO:0031076	39	4	20694	348
0.004076	-5.5	microvillus	cellular component	GO:0005902	90	6	20747	348
0.004092	-5.5	arylesterase activity	molecular function	GO:0004064	6	2	20217	342
0.004092	-5.5	polyol transmembrane transporter activity	molecular function	GO:0015166	6	2	20217	342
0.004092	-5.5	bubble DNA binding	molecular function	GO:0000405	6	2	20217	342
0.004097	-5.5	TARTE_PLASMA_CELL_VS_PLASMABLAST_DN	MSigDB lists	TARTE_PLASMA_CELL_VS_PLASMABLAST_DN	287	14	15632	339
0.004115	-5.49	GO_OXIDOREDUCTASE_ACTIVITY	MSigDB lists	GO_OXIDOREDUCTASE_ACTIVITY	650	25	15632	339
0.004119	-5.49	MODULE_212	MSigDB lists	MODULE_212	318	15	15632	339
0.004137	-5.49	detoxification	biological process	GO:0098754	63	5	20694	348
0.00415	-5.48	ATPase regulator activity	molecular function	GO:0060590	39	4	20217	342
0.004176	-5.48	MARTINEZ_RB1_TARGETS_UP	MSigDB lists	MARTINEZ_RB1_TARGETS_UP	616	24	15632	339
0.004182	-5.48	p53 signaling	WikiPathways	WP2902	67	6	4813	111
0.004184	-5.48	GSE41176_UNSTIM_VS_ANTI_IGM_STIM_BCELL_3H_UP	MSigDB lists	GSE41176_UNSTIM_VS_ANTI_IGM_STIM_BCELL_3H_UP	171	10	15632	339
0.004184	-5.48	GSE4590_LARGE_PRE_BCELL_VS_VPREB_POS_LARGE_PRE_BCELL_DN	MSigDB lists	GSE4590_LARGE_PRE_BCELL_VS_VPREB_POS_LARGE_PRE_BCELL_DN	171	10	15632	339
0.004197	-5.47	KRIEG_HYPOXIA_NOT_VIA_KDM3A	MSigDB lists	KRIEG_HYPOXIA_NOT_VIA_KDM3A	651	25	15632	339
0.004208	-5.47	oxidation-reduction process	biological process	GO:0055114	883	26	20694	348
0.00424	-5.46	iron-sulfur cluster binding	molecular function	GO:0051536	63	5	20217	342
0.00424	-5.46	metal cluster binding	molecular function	GO:0051540	63	5	20217	342
0.004292	-5.45	SCHAEFFER_PROSTATE_DEVELOPMENT_48HR_UP	MSigDB lists	SCHAEFFER_PROSTATE_DEVELOPMENT_48HR_UP	448	19	15632	339
0.004295	-5.45	organophosphate biosynthetic process	biological process	GO:0090407	371	14	20694	348
0.004296	-5.45	microtubule organizing center	cellular component	GO:0005815	664	21	20747	348
0.004306	-5.45	KEGG_PROPANOATE_METABOLISM	MSigDB lists	KEGG_PROPANOATE_METABOLISM	31	4	15632	339
0.004306	-5.45	REACTOME_ABC_FAMILY_PROTEINS_MEDIATED_TRANSPORT	MSigDB lists	REACTOME_ABC_FAMILY_PROTEINS_MEDIATED_TRANSPORT	31	4	15632	339
0.004306	-5.45	GREENBAUM_E2A_TARGETS_UP	MSigDB lists	GREENBAUM_E2A_TARGETS_UP	31	4	15632	339
0.004344	-5.44	GO_BASOLATERAL_PLASMA_MEMBRANE	MSigDB lists	GO_BASOLATERAL_PLASMA_MEMBRANE	200	11	15632	339
0.004346	-5.44	platelet morphogenesis	biological process	GO:0036344	20	3	20694	348
0.004359	-5.44	GSE14000_UNSTIM_VS_4H_LPS_DC_TRANSLATED_RNA_DN	MSigDB lists	GSE14000_UNSTIM_VS_4H_LPS_DC_TRANSLATED_RNA_DN	172	10	15632	339
0.004359	-5.44	GSE36888_UNTREATED_VS_IL2_TREATED_STAT5_AB_KNOCKIN_TCELL_6H_DN	MSigDB lists	GSE36888_UNTREATED_VS_IL2_TREATED_STAT5_AB_KNOCKIN_TCELL_6H_DN	172	10	15632	339
0.004364	-5.43	GO_CELLULAR_RESPONSE_TO_KETONE	MSigDB lists	GO_CELLULAR_RESPONSE_TO_KETONE	71	6	15632	339
0.004379	-5.43	proteasome complex	cellular component	GO:0000502	64	5	20747	348
0.004379	-5.43	clathrin-coated pit	cellular component	GO:0005905	64	5	20747	348
0.004396	-5.43	UDAYAKUMAR_MED1_TARGETS_UP	MSigDB lists	UDAYAKUMAR_MED1_TARGETS_UP	119	8	15632	339
0.004407	-5.42	apical part of cell	cellular component	GO:0045177	413	15	20747	348
0.004412	-5.42	regulation of apoptotic signaling pathway	biological process	GO:2001233	412	15	20694	348
0.004448	-5.42	KINSEY_TARGETS_OF_EWSR1_FLII_FUSION_UP	MSigDB lists	KINSEY_TARGETS_OF_EWSR1_FLII_FUSION_UP	1127	38	15632	339
0.004474	-5.41	PRKAA1 (protein kinase AMP-activated catalytic subunit alpha 1)	protein interactions	5562	30	4	7778	177
0.004489	-5.41	KIM_WT1_TARGETS_DN	MSigDB lists	KIM_WT1_TARGETS_DN	417	18	15632	339
0.00449	-5.41	KAPOSI_LIVER_CANCER_MET_DN	MSigDB lists	KAPOSI_LIVER_CANCER_MET_DN	5	2	15632	339
0.004502	-5.4	ABC_2_trans	interpro domains	IPR013525	6	2	19984	355
0.004532	-5.4	protein-containing complex assembly	biological process	GO:0065003	1356	36	20694	348
0.00454	-5.39	GSE7460_TREG_VS_TCONV_ACT_DN	MSigDB lists	GSE7460_TREG_VS_TCONV_ACT_DN	173	10	15632	339
0.00454	-5.39	GSE8921_3H_VS_24H_TLR1_2_STIM_MONOCYTE_UP	MSigDB lists	GSE8921_3H_VS_24H_TLR1_2_STIM_MONOCYTE_UP	173	10	15632	339
0.00454	-5.39	GSE41867_DAY6_VS_DAY8_LCMV_CLONE13_EFFECTOR_CD8_TCELL_UP	MSigDB lists	GSE41867_DAY6_VS_DAY8_LCMV_CLONE13_EFFECTOR_CD8_TCELL_UP	173	10	15632	339
0.004543	-5.39	REN_ALVEOLAR_RHABDOMYOSARCOMA_DN	MSigDB lists	REN_ALVEOLAR_RHABDOMYOSARCOMA_DN	385	17	15632	339
0.004551	-5.39	regulation of leukocyte differentiation	biological process	GO:1902105	296	12	20694	348
0.004568	-5.39	glutathione biosynthesis	BIOCYC pathways	MOUSE_GLUTATHIONESYN-PWY	3	2	1025	41
0.004568	-5.39	acetate conversion to acetyl-CoA	BIOCYC pathways	MOUSE_PWY0-1313	3	2	1025	41
0.004579	-5.39	establishment of protein localization	biological process	GO:0045184	1309	35	20694	348
0.00459	-5.38	GO_POLYOL_TRANSPORT	MSigDB lists	GO_POLYOL_TRANSPORT	16	3	15632	339
0.00459	-5.38	WEBER_METHYLATED_HCP_IN_SPERM_UP	MSigDB lists	WEBER_METHYLATED_HCP_IN_SPERM_UP	16	3	15632	339
0.00459	-5.38	DORMOY_ELAVL1_TARGETS	MSigDB lists	DORMOY_ELAVL1_TARGETS	16	3	15632	339
0.00459	-5.38	LANDIS_ERBB2_BREAST_PRENEOPLASTIC_UP	MSigDB lists	LANDIS_ERBB2_BREAST_PRENEOPLASTIC_UP	16	3	15632	339
0.00459	-5.38	MARKS_ACETYLATED_NON_HISTONE_PROTEINS	MSigDB lists	MARKS_ACETYLATED_NON_HISTONE_PROTEINS	16	3	15632	339
0.004608	-5.38	purine nucleotide biosynthetic process	biological process	GO:0006164	122	7	20694	348
0.004651	-5.37	DUSP	pfam domains	PF06337	6	2	18711	338
0.004651	-5.37	ABC2_membrane	pfam domains	PF01061	6	2	18711	338
0.004676	-5.37	RADMACHER_AML_PROGNOSIS	MSigDB lists	RADMACHER_AML_PROGNOSIS	72	6	15632	339
0.00468	-5.36	endopeptidase complex	cellular component	GO:1905369	65	5	20747	348
0.004727	-5.35	GSE7568_IL4_VS_IL4_AND_TGFB_TREATED_MACROPHAGE_24H_DN	MSigDB lists	GSE7568_IL4_VS_IL4_AND_TGFB_TREATED_MACROPHAGE_24H_DN	174	10	15632	339
0.004829	-5.33	membrane region	cellular component	GO:0098589	377	14	20747	348
0.004832	-5.33	organelle organization	biological process	GO:0006996	3031	69	20694	348
0.004833	-5.33	GO_ASPARTATE_FAMILY_AMINO_ACID_METABOLIC_PROCESS	MSigDB lists	GO_ASPARTATE_FAMILY_AMINO_ACID_METABOLIC_PROCESS	51	5	15632	339
0.004838	-5.33	LIANG_HEMATOPOIESIS_STEM_CELL_NUMBER_SMALL_VS_HUGE_UP	MSigDB lists	LIANG_HEMATOPOIESIS_STEM_CELL_NUMBER_SMALL_VS_HUGE_UP	32	4	15632	339
0.00486	-5.33	RODWELL_AGING_KIDNEY_DN	MSigDB lists	RODWELL_AGING_KIDNEY_DN	121	8	15632	339
0.004893	-5.32	UBQ	smart domains	SM00213	43	4	9567	154
0.00492	-5.31	GSE14308_TH2_VS_NATURAL_TREG_UP	MSigDB lists	GSE14308_TH2_VS_NATURAL_TREG_UP	175	10	15632	339
0.00492	-5.31	GSE46606_DAY1_VS_DAY3_CD40L_IL2_IL5_STIMULATED_BCELL_DN	MSigDB lists	GSE46606_DAY1_VS_DAY3_CD40L_IL2_IL5_STIMULATED_BCELL_DN	175	10	15632	339
0.00492	-5.31	GSE6875_TCONV_VS_TREG_DN	MSigDB lists	GSE6875_TCONV_VS_TREG_DN	175	10	15632	339
0.00492	-5.31	GO_CELLULAR_RESPONSE_TO_OXIDATIVE_STRESS	MSigDB lists	GO_CELLULAR_RESPONSE_TO_OXIDATIVE_STRESS	175	10	15632	339
0.00492	-5.31	FERNANDEZ_BOUND_BY_MYC	MSigDB lists	FERNANDEZ_BOUND_BY_MYC	175	10	15632	339
0.00492	-5.31	GSE5542_IFNA_VS_IFNA_AND_IFNG_TREATED_EPITHELIAL_CELLS_24H_DN	MSigDB lists	GSE5542_IFNA_VS_IFNA_AND_IFNG_TREATED_EPITHELIAL_CELLS_24H_DN	175	10	15632	339
0.004922	-5.31	Mfn1 (mitofusin 1)	protein interactions	67414	5	2	7778	177
0.004922	-5.31	Rab10 (RAB10, member RAS oncogene family)	protein interactions	19325	5	2	7778	177
0.004922	-5.31	Serpinb1a (serine (or cysteine) peptidase inhibitor, clade B, member 1a)	protein interactions	66222	5	2	7778	177
0.004922	-5.31	DNAJB4 (DnaJ heat shock protein family (Hsp40) member B4)	protein interactions	11080	5	2	7778	177
0.004922	-5.31	Rab5c (RAB5C, member RAS oncogene family)	protein interactions	19345	5	2	7778	177
0.004922	-5.31	Sun2 (Sad1 and UNC84 domain containing 2)	protein interactions	223697	5	2	7778	177
0.004922	-5.31	BRAP (BRCA1 associated protein)	protein interactions	8315	5	2	7778	177
0.004922	-5.31	Slc1a3 (solute carrier family 1 (glial high affinity glutamate transporter), member 3)	protein interactions	20512	5	2	7778	177
0.004922	-5.31	Sec22b (SEC22 homolog B, vesicle trafficking protein)	protein interactions	20333	5	2	7778	177
0.004922	-5.31	Rab5a (RAB5A, member RAS oncogene family)	protein interactions	271457	5	2	7778	177
0.004922	-5.31	Emd (emerin)	protein interactions	13726	5	2	7778	177
0.004932	-5.31	Cyclin-like_sf	interpro domains	IPR036915	39	4	19984	355
0.00494	-5.31	carbohydrate derivative biosynthetic process	biological process	GO:1901137	458	16	20694	348
0.004999	-5.3	DEBIASI_APOPTOSIS_BY_REOVIRUS_INFECTION_DN	MSigDB lists	DEBIASI_APOPTOSIS_BY_REOVIRUS_INFECTION_DN	263	13	15632	339
0.005013	-5.3	GSE22045_TREG_VS_TCONV_DN	MSigDB lists	GSE22045_TREG_VS_TCONV_DN	148	9	15632	339
0.005036	-5.29	cell projection	cellular component	GO:0042995	2419	57	20747	348
0.005057	-5.29	GO_RESPONSE_TO_OXYGEN_LEVELS	MSigDB lists	GO_RESPONSE_TO_OXYGEN_LEVELS	294	14	15632	339
0.005105	-5.28	cellular transition metal ion homeostasis	biological process	GO:0046916	94	6	20694	348
0.005119	-5.27	GSE3982_MAC_VS_CENT_MEMORY_CD4_TCELL_DN	MSigDB lists	GSE3982_MAC_VS_CENT_MEMORY_CD4_TCELL_DN	176	10	15632	339
0.005119	-5.27	GSE13306_LAMINA_PROPRIA_VS_SPLEEN_TREG_DN	MSigDB lists	GSE13306_LAMINA_PROPRIA_VS_SPLEEN_TREG_DN	176	10	15632	339
0.005119	-5.27	GSE17974_0H_VS_12H_IN_VITRO_ACT_CD4_TCELL_DN	MSigDB lists	GSE17974_0H_VS_12H_IN_VITRO_ACT_CD4_TCELL_DN	176	10	15632	339
0.005194	-5.26	cellular cation homeostasis	biological process	GO:0030003	630	20	20694	348
0.005208	-5.26	kinase activity	molecular function	GO:0016301	758	23	20217	342
0.005254	-5.25	GARCIA_TARGETS_OF_FLI1_AND_DAX1_UP	MSigDB lists	GARCIA_TARGETS_OF_FLI1_AND_DAX1_UP	52	5	15632	339
0.005254	-5.25	KOHOUTEK_CCNT2_TARGETS	MSigDB lists	KOHOUTEK_CCNT2_TARGETS	52	5	15632	339
0.005271	-5.25	cyclin-dependent protein kinase holoenzyme complex	cellular component	GO:0000307	42	4	20747	348
0.005285	-5.24	endomembrane system	cellular component	GO:0012505	3743	82	20747	348
0.005288	-5.24	UIM	prosite domains	PS50330	21	3	13278	228
0.005324	-5.24	GSE2405_0H_VS_12H_A_PHAGOCYTOPHILUM_STIM_NEUTROPHIL_DN	MSigDB lists	GSE2405_0H_VS_12H_A_PHAGOCYTOPHILUM_STIM_NEUTROPHIL_DN	177	10	15632	339
0.005324	-5.24	GSE5679_RARA_AGONIST_AM580_VS_AM580_AND_ROSIGLITAZONE_TREATED_DC_UP	MSigDB lists	GSE5679_RARA_AGONIST_AM580_VS_AM580_AND_ROSIGLITAZONE_TREATED_DC_UP	177	10	15632	339
0.005324	-5.24	GSE557_WT_VS_CIITA_KO_DC_UP	MSigDB lists	GSE557_WT_VS_CIITA_KO_DC_UP	177	10	15632	339
0.005324	-5.24	GSE32986_GMCSF_VS_GMCSF_AND_CURDLAN_LOWDOSE_STIM_DC_UP	MSigDB lists	GSE32986_GMCSF_VS_GMCSF_AND_CURDLAN_LOWDOSE_STIM_DC_UP	177	10	15632	339
0.005324	-5.24	GSE17721_CTRL_VS_POLYIC_12H_BMDC_UP	MSigDB lists	GSE17721_CTRL_VS_POLYIC_12H_BMDC_UP	177	10	15632	339
0.005347	-5.23	GO_TRANSMEMBRANE_TRANSPORT	MSigDB lists	GO_TRANSMEMBRANE_TRANSPORT	990	34	15632	339
0.005349	-5.23	GO_PROTEASOME_COMPLEX	MSigDB lists	GO_PROTEASOME_COMPLEX	74	6	15632	339
0.005349	-5.23	GO_ORGANELLE_ENVELOPE_LUMEN	MSigDB lists	GO_ORGANELLE_ENVELOPE_LUMEN	74	6	15632	339
0.005357	-5.23	regulation of cell morphogenesis involved in differentiation	biological process	GO:0010769	341	13	20694	348
0.005403	-5.22	plasma membrane bounded cell projection	cellular component	GO:0120025	2222	53	20747	348
0.005413	-5.22	GO_RESPONSE_TO_DEXAMETHASONE	MSigDB lists	GO_RESPONSE_TO_DEXAMETHASONE	33	4	15632	339
0.005414	-5.22	organelle membrane	cellular component	GO:0031090	2019	49	20747	348
0.00544	-5.21	WEI_MYCN_TARGETS_WITH_E_BOX	MSigDB lists	WEI_MYCN_TARGETS_WITH_E_BOX	700	26	15632	339
0.005467	-5.21	HALLMARK_UV_RESPONSE_UP	MSigDB lists	HALLMARK_UV_RESPONSE_UP	150	9	15632	339
0.005485	-5.21	REACTOME_ENERGY_DEPENDENT_REGULATION_OF_MTOR_BY_LKB1_AMPK	MSigDB lists	REACTOME_ENERGY_DEPENDENT_REGULATION_OF_MTOR_BY_LKB1_AMPK	17	3	15632	339
0.005485	-5.21	PODAR_RESPONSE_TO_ADAPHOSTIN_DN	MSigDB lists	PODAR_RESPONSE_TO_ADAPHOSTIN_DN	17	3	15632	339
0.005519	-5.2	chordate embryonic development	biological process	GO:0043009	811	24	20694	348
0.005536	-5.2	GSE20366_CD103_POS_VS_CD103_KLRG1_DP_TREG_UP	MSigDB lists	GSE20366_CD103_POS_VS_CD103_KLRG1_DP_TREG_UP	178	10	15632	339
0.005542	-5.2	kinase regulator activity	molecular function	GO:0019207	192	9	20217	342
0.005597	-5.19	response to metal ion	biological process	GO:0010038	266	11	20694	348
0.0056	-5.18	primitive hemopoiesis	biological process	GO:0060215	7	2	20694	348
0.0056	-5.18	response to nitrosative stress	biological process	GO:0051409	7	2	20694	348
0.005665	-5.17	phosphofructokinase activity	molecular function	GO:0008443	7	2	20217	342
0.005665	-5.17	intraciliary transport particle B binding	molecular function	GO:0120170	7	2	20217	342
0.00567	-5.17	ABC-family proteins mediated transport	REACTOME pathways	R-MMU-382556	96	7	8608	193
0.005701	-5.17	GO_GLUTATHIONE_METABOLIC_PROCESS	MSigDB lists	GO_GLUTATHIONE_METABOLIC_PROCESS	53	5	15632	339
0.005725	-5.16	non-membrane-bounded organelle	cellular component	GO:0043228	4079	88	20747	348
0.005728	-5.16	purine-containing compound biosynthetic process	biological process	GO:0072522	127	7	20694	348
0.005754	-5.16	GSE3982_BCELL_VS_CENT_MEMORY_CD4_TCELL_UP	MSigDB lists	GSE3982_BCELL_VS_CENT_MEMORY_CD4_TCELL_UP	179	10	15632	339
0.005754	-5.16	GSE17721_POLYIC_VS_PAM3CSK4_12H_BMDC_UP	MSigDB lists	GSE17721_POLYIC_VS_PAM3CSK4_12H_BMDC_UP	179	10	15632	339
0.005754	-5.16	GSE16451_CTRL_VS_WEST_EQUINE_ENC_VIRUS_MATURE_NEURON_CELL_LINE_UP	MSigDB lists	GSE16451_CTRL_VS_WEST_EQUINE_ENC_VIRUS_MATURE_NEURON_CELL_LINE_UP	179	10	15632	339
0.005754	-5.16	GSE16697_CD4_TCELL_VS_TFH_CD4_TCELL_UP	MSigDB lists	GSE16697_CD4_TCELL_VS_TFH_CD4_TCELL_UP	179	10	15632	339
0.005754	-5.16	GSE17721_CTRL_VS_LPS_0.5H_BMDC_UP	MSigDB lists	GSE17721_CTRL_VS_LPS_0.5H_BMDC_UP	179	10	15632	339
0.005754	-5.16	GSE17721_CTRL_VS_PAM3CSK4_8H_BMDC_UP	MSigDB lists	GSE17721_CTRL_VS_PAM3CSK4_8H_BMDC_UP	179	10	15632	339
0.005754	-5.16	GSE3982_BASOPHIL_VS_TH2_DN	MSigDB lists	GSE3982_BASOPHIL_VS_TH2_DN	179	10	15632	339
0.005754	-5.16	GSE6092_UNSTIM_VS_IFNG_STIM_ENDOTHELIAL_CELL_DN	MSigDB lists	GSE6092_UNSTIM_VS_IFNG_STIM_ENDOTHELIAL_CELL_DN	179	10	15632	339
0.005754	-5.16	GSE40273_XBP1_KO_VS_WT_TREG_UP	MSigDB lists	GSE40273_XBP1_KO_VS_WT_TREG_UP	179	10	15632	339
0.005754	-5.16	GSE45365_WT_VS_IFNAR_KO_CD8A_DC_DN	MSigDB lists	GSE45365_WT_VS_IFNAR_KO_CD8A_DC_DN	179	10	15632	339
0.005787	-5.15	cellular response to osmotic stress	biological process	GO:0071470	43	4	20694	348
0.005824	-5.15	ZF_A20	prosite domains	PS51036	7	2	13278	228
0.005824	-5.15	DUSP	prosite domains	PS51283	7	2	13278	228
0.00583	-5.14	Aldehyde_DH_dom	interpro domains	IPR015590	21	3	19984	355
0.00583	-5.14	Ald_DH_C	interpro domains	IPR016163	21	3	19984	355
0.00583	-5.14	Ald_DH/histidinol_DH	interpro domains	IPR016161	21	3	19984	355
0.00583	-5.14	Ald_DH_N	interpro domains	IPR016162	21	3	19984	355
0.00583	-5.14	UIM_dom	interpro domains	IPR003903	21	3	19984	355
0.005836	-5.14	transferase activity, transferring acyl groups	molecular function	GO:0016746	266	11	20217	342
0.005861	-5.14	ABHYDROLASE	prints domains	PR00111	10	2	5821	69
0.005953	-5.12	GSE37534_GW1929_VS_ROSIGLITAZONE_TREATED_CD4_TCELL_PPARG1_FOXP3_TRANSDUCED_DN	MSigDB lists	GSE37534_GW1929_VS_ROSIGLITAZONE_TREATED_CD4_TCELL_PPARG1_FOXP3_TRANSDUCED_DN	152	9	15632	339
0.005953	-5.12	GSE40274_CTRL_VS_FOXP3_AND_PBX1_TRANSDUCED_ACTIVATED_CD4_TCELL_UP	MSigDB lists	GSE40274_CTRL_VS_FOXP3_AND_PBX1_TRANSDUCED_ACTIVATED_CD4_TCELL_UP	152	9	15632	339
0.005965	-5.12	Origin recognition complex	KEGG pathways	mmu_M00284	6	2	7931	163
0.005965	-5.12	Origin recognition complex	KEGG pathways	M00284	6	2	7931	163
0.005966	-5.12	MODULE_11	MSigDB lists	MODULE_11	496	20	15632	339
0.005976	-5.12	Amino Acid metabolism	WikiPathways	WP662	95	7	4813	111
0.005979	-5.12	GSE7460_FOXP3_MUT_VS_WT_ACT_TCONV_UP	MSigDB lists	GSE7460_FOXP3_MUT_VS_WT_ACT_TCONV_UP	180	10	15632	339
0.005979	-5.12	GSE7852_LN_VS_FAT_TREG_DN	MSigDB lists	GSE7852_LN_VS_FAT_TREG_DN	180	10	15632	339
0.005979	-5.12	GSE17721_CTRL_VS_LPS_8H_BMDC_UP	MSigDB lists	GSE17721_CTRL_VS_LPS_8H_BMDC_UP	180	10	15632	339
0.005979	-5.12	GSE10240_IL22_VS_IL22_AND_IL17_STIM_PRIMARY_BRONCHIAL_EPITHELIAL_CELLS_UP	MSigDB lists	GSE10240_IL22_VS_IL22_AND_IL17_STIM_PRIMARY_BRONCHIAL_EPITHELIAL_CELLS_UP	180	10	15632	339
0.005979	-5.12	GSE360_CTRL_VS_L_DONOVANI_DC_UP	MSigDB lists	GSE360_CTRL_VS_L_DONOVANI_DC_UP	180	10	15632	339
0.005979	-5.12	CHIANG_LIVER_CANCER_SUBCLASS_UNANNOTATED_DN	MSigDB lists	CHIANG_LIVER_CANCER_SUBCLASS_UNANNOTATED_DN	180	10	15632	339
0.005979	-5.12	GSE17721_CTRL_VS_POLYIC_4H_BMDC_DN	MSigDB lists	GSE17721_CTRL_VS_POLYIC_4H_BMDC_DN	180	10	15632	339
0.005979	-5.12	GSE39820_TGFBETA1_IL6_VS_TGFBETA1_IL6_IL23A_TREATED_CD4_TCELL_DN	MSigDB lists	GSE39820_TGFBETA1_IL6_VS_TGFBETA1_IL6_IL23A_TREATED_CD4_TCELL_DN	180	10	15632	339
0.005979	-5.12	GSE7218_UNSTIM_VS_ANTIGEN_STIM_THROUGH_IGG_BCELL_UP	MSigDB lists	GSE7218_UNSTIM_VS_ANTIGEN_STIM_THROUGH_IGG_BCELL_UP	180	10	15632	339
0.006067	-5.1	BHATI_G2M_ARREST_BY_2METHOXYESTRADIOL_UP	MSigDB lists	BHATI_G2M_ARREST_BY_2METHOXYESTRADIOL_UP	100	7	15632	339
0.00609	-5.1	SCHUHMACHER_MYC_TARGETS_UP	MSigDB lists	SCHUHMACHER_MYC_TARGETS_UP	76	6	15632	339
0.006104	-5.1	Aldedh	pfam domains	PF00171	21	3	18711	338
0.006211	-5.08	GSE32986_UNSTIM_VS_CURDLAN_HIGHDOSE_STIM_DC_UP	MSigDB lists	GSE32986_UNSTIM_VS_CURDLAN_HIGHDOSE_STIM_DC_UP	181	10	15632	339
0.006211	-5.08	GSE3982_DC_VS_TH2_DN	MSigDB lists	GSE3982_DC_VS_TH2_DN	181	10	15632	339
0.006211	-5.08	GSE24142_EARLY_THYMIC_PROGENITOR_VS_DN2_THYMOCYTE_FETAL_DN	MSigDB lists	GSE24142_EARLY_THYMIC_PROGENITOR_VS_DN2_THYMOCYTE_FETAL_DN	181	10	15632	339
0.006211	-5.08	GSE22229_UNTREATED_VS_IMMUNOSUPP_THERAPY_RENAL_TRANSPLANT_PATIENT_PBMC_UP	MSigDB lists	GSE22229_UNTREATED_VS_IMMUNOSUPP_THERAPY_RENAL_TRANSPLANT_PATIENT_PBMC_UP	181	10	15632	339
0.006211	-5.08	GSE44955_MCSF_VS_MCSF_AND_IL27_STIM_MACROPHAGE_UP	MSigDB lists	GSE44955_MCSF_VS_MCSF_AND_IL27_STIM_MACROPHAGE_UP	181	10	15632	339
0.006211	-5.08	GSE2405_HEAT_KILLED_LYSATE_VS_LIVE_A_PHAGOCYTOPHILUM_STIM_NEUTROPHIL_9H_UP	MSigDB lists	GSE2405_HEAT_KILLED_LYSATE_VS_LIVE_A_PHAGOCYTOPHILUM_STIM_NEUTROPHIL_9H_UP	181	10	15632	339
0.006211	-5.08	GSE7831_UNSTIM_VS_INFLUENZA_STIM_PDC_4H_DN	MSigDB lists	GSE7831_UNSTIM_VS_INFLUENZA_STIM_PDC_4H_DN	181	10	15632	339
0.006211	-5.08	GSE22025_UNTREATED_VS_PROGESTERONE_TREATED_CD4_TCELL_DN	MSigDB lists	GSE22025_UNTREATED_VS_PROGESTERONE_TREATED_CD4_TCELL_DN	181	10	15632	339
0.006211	-5.08	GATA_Q6	MSigDB lists	GATA_Q6	181	10	15632	339
0.006211	-5.08	GSE7219_UNSTIM_VS_LPS_AND_ANTI_CD40_STIM_NIK_NFKB2_KO_DC_DN	MSigDB lists	GSE7219_UNSTIM_VS_LPS_AND_ANTI_CD40_STIM_NIK_NFKB2_KO_DC_DN	181	10	15632	339
0.006211	-5.08	GSE17721_CTRL_VS_CPG_4H_BMDC_DN	MSigDB lists	GSE17721_CTRL_VS_CPG_4H_BMDC_DN	181	10	15632	339
0.006229	-5.08	Ctbp1 (C-terminal binding protein 1)	protein interactions	13016	17	3	7778	177
0.00623	-5.08	Znf_A20	interpro domains	IPR002653	7	2	19984	355
0.00623	-5.08	DUSP-like_sf	interpro domains	IPR035927	7	2	19984	355
0.00623	-5.08	Pept_C19_DUSP	interpro domains	IPR006615	7	2	19984	355
0.006243	-5.08	negative regulation of extrinsic apoptotic signaling pathway	biological process	GO:2001237	98	6	20694	348
0.006332	-5.06	GGGCGGR_SP1_Q6	MSigDB lists	GGGCGGR_SP1_Q6	2670	76	15632	339
0.006332	-5.06	GOBERT_OLIGODENDROCYTE_DIFFERENTIATION_DN	MSigDB lists	GOBERT_OLIGODENDROCYTE_DIFFERENTIATION_DN	964	33	15632	339
0.006346	-5.06	mouse chr3	chromosome location	mouse chr3	306	11	24173	359
0.006363	-5.06	GO_LIPID_BIOSYNTHETIC_PROCESS	MSigDB lists	GO_LIPID_BIOSYNTHETIC_PROCESS	499	20	15632	339
0.006409	-5.05	integral component of mitochondrial membrane	cellular component	GO:0032592	70	5	20747	348
0.006435	-5.05	zf-A20	pfam domains	PF01754	7	2	18711	338
0.006449	-5.04	GO_RESPONSE_TO_ESTROGEN	MSigDB lists	GO_RESPONSE_TO_ESTROGEN	211	11	15632	339
0.006449	-5.04	GSE17721_CTRL_VS_GARDIQUIMOD_8H_BMDC_UP	MSigDB lists	GSE17721_CTRL_VS_GARDIQUIMOD_8H_BMDC_UP	182	10	15632	339
0.006449	-5.04	GSE9650_EFFECTOR_VS_MEMORY_CD8_TCELL_DN	MSigDB lists	GSE9650_EFFECTOR_VS_MEMORY_CD8_TCELL_DN	182	10	15632	339
0.006449	-5.04	GSE27786_CD4_TCELL_VS_NEUTROPHIL_DN	MSigDB lists	GSE27786_CD4_TCELL_VS_NEUTROPHIL_DN	182	10	15632	339
0.006449	-5.04	GSE9650_NAIVE_VS_EXHAUSTED_CD8_TCELL_DN	MSigDB lists	GSE9650_NAIVE_VS_EXHAUSTED_CD8_TCELL_DN	182	10	15632	339
0.006449	-5.04	GSE46606_IRF4HIGH_VS_WT_CD40L_IL2_IL5_DAY3_STIMULATED_BCELL_DN	MSigDB lists	GSE46606_IRF4HIGH_VS_WT_CD40L_IL2_IL5_DAY3_STIMULATED_BCELL_DN	182	10	15632	339
0.006449	-5.04	GSE40666_WT_VS_STAT1_KO_CD8_TCELL_WITH_IFNA_STIM_90MIN_DN	MSigDB lists	GSE40666_WT_VS_STAT1_KO_CD8_TCELL_WITH_IFNA_STIM_90MIN_DN	182	10	15632	339
0.006449	-5.04	YAGI_AML_FAB_MARKERS	MSigDB lists	YAGI_AML_FAB_MARKERS	182	10	15632	339
0.006449	-5.04	GSE360_CTRL_VS_T_GONDII_MAC_DN	MSigDB lists	GSE360_CTRL_VS_T_GONDII_MAC_DN	182	10	15632	339
0.006449	-5.04	GSE27786_ERYTHROBLAST_VS_NEUTROPHIL_UP	MSigDB lists	GSE27786_ERYTHROBLAST_VS_NEUTROPHIL_UP	182	10	15632	339
0.006449	-5.04	GSE15930_NAIVE_VS_72H_IN_VITRO_STIM_IFNAB_CD8_TCELL_DN	MSigDB lists	GSE15930_NAIVE_VS_72H_IN_VITRO_STIM_IFNAB_CD8_TCELL_DN	182	10	15632	339
0.006449	-5.04	GSE36891_UNSTIM_VS_POLYIC_TLR3_STIM_PERITONEAL_MACROPHAGE_DN	MSigDB lists	GSE36891_UNSTIM_VS_POLYIC_TLR3_STIM_PERITONEAL_MACROPHAGE_DN	182	10	15632	339
0.006472	-5.04	GSE40274_CTRL_VS_IRF4_TRANSDUCED_ACTIVATED_CD4_TCELL_UP	MSigDB lists	GSE40274_CTRL_VS_IRF4_TRANSDUCED_ACTIVATED_CD4_TCELL_UP	154	9	15632	339
0.006477	-5.04	BIOCARTA_MCM_PATHWAY	MSigDB lists	BIOCARTA_MCM_PATHWAY	18	3	15632	339
0.006477	-5.04	SHIN_B_CELL_LYMPHOMA_CLUSTER_9	MSigDB lists	SHIN_B_CELL_LYMPHOMA_CLUSTER_9	18	3	15632	339
0.006477	-5.04	GO_MEGAKARYOCYTE_DIFFERENTIATION	MSigDB lists	GO_MEGAKARYOCYTE_DIFFERENTIATION	18	3	15632	339
0.006477	-5.04	REACTOME_ACTIVATED_AMPK_STIMULATES_FATTY_ACID_OXIDATION_IN_MUSCLE	MSigDB lists	REACTOME_ACTIVATED_AMPK_STIMULATES_FATTY_ACID_OXIDATION_IN_MUSCLE	18	3	15632	339
0.006477	-5.04	GO_ORGANIC_CATION_TRANSPORT	MSigDB lists	GO_ORGANIC_CATION_TRANSPORT	18	3	15632	339
0.006477	-5.04	HONRADO_BREAST_CANCER_BRCA1_VS_BRCA2	MSigDB lists	HONRADO_BREAST_CANCER_BRCA1_VS_BRCA2	18	3	15632	339
0.006487	-5.04	GO_ORGANOPHOSPHATE_ESTER_TRANSPORT	MSigDB lists	GO_ORGANOPHOSPHATE_ESTER_TRANSPORT	77	6	15632	339
0.006487	-5.04	REACTOME_P75_NTR_RECEPTOR_MEDIATED_SIGNALLING	MSigDB lists	REACTOME_P75_NTR_RECEPTOR_MEDIATED_SIGNALLING	77	6	15632	339
0.006506	-5.04	positive regulation of protein processing	biological process	GO:0010954	23	3	20694	348
0.006506	-5.04	zinc ion homeostasis	biological process	GO:0055069	23	3	20694	348
0.006558	-5.03	regulation of anatomical structure size	biological process	GO:0090066	557	18	20694	348
0.00657	-5.03	Glutathione metabolism	KEGG pathways	mmu00480	58	5	7931	163
0.00657	-5.03	Glutathione metabolism	KEGG pathways	ko00480	58	5	7931	163
0.006612	-5.02	CoA-ligase activity	molecular function	GO:0016405	23	3	20217	342
0.006672	-5.01	protein kinase regulator activity	molecular function	GO:0019887	163	8	20217	342
0.006673	-5.01	KEGG_GLYCOLYSIS_GLUCONEOGENESIS	MSigDB lists	KEGG_GLYCOLYSIS_GLUCONEOGENESIS	55	5	15632	339
0.006687	-5.01	DNA replication	biological process	GO:0006260	164	8	20694	348
0.006695	-5.01	GSE41867_MEMORY_VS_EXHAUSTED_CD8_TCELL_DAY30_LCMV_DN	MSigDB lists	GSE41867_MEMORY_VS_EXHAUSTED_CD8_TCELL_DAY30_LCMV_DN	183	10	15632	339
0.006695	-5.01	GSE15330_LYMPHOID_MULTIPOTENT_VS_PRO_BCELL_DN	MSigDB lists	GSE15330_LYMPHOID_MULTIPOTENT_VS_PRO_BCELL_DN	183	10	15632	339
0.006695	-5.01	GSE36826_NORMAL_VS_STAPH_AUREUS_INF_SKIN_DN	MSigDB lists	GSE36826_NORMAL_VS_STAPH_AUREUS_INF_SKIN_DN	183	10	15632	339
0.006695	-5.01	GSE2405_HEAT_KILLED_VS_LIVE_A_PHAGOCYTOPHILUM_STIM_NEUTROPHIL_9H_DN	MSigDB lists	GSE2405_HEAT_KILLED_VS_LIVE_A_PHAGOCYTOPHILUM_STIM_NEUTROPHIL_9H_DN	183	10	15632	339
0.006695	-5.01	GSE9509_LPS_VS_LPS_AND_IL10_STIM_IL10_KO_MACROPHAGE_10MIN_UP	MSigDB lists	GSE9509_LPS_VS_LPS_AND_IL10_STIM_IL10_KO_MACROPHAGE_10MIN_UP	183	10	15632	339
0.006695	-5.01	GSE39556_CD8A_DC_VS_NK_CELL_UP	MSigDB lists	GSE39556_CD8A_DC_VS_NK_CELL_UP	183	10	15632	339
0.006695	-5.01	GSE17721_LPS_VS_CPG_16H_BMDC_DN	MSigDB lists	GSE17721_LPS_VS_CPG_16H_BMDC_DN	183	10	15632	339
0.006695	-5.01	GSE22886_NAIVE_CD4_TCELL_VS_12H_ACT_TH1_DN	MSigDB lists	GSE22886_NAIVE_CD4_TCELL_VS_12H_ACT_TH1_DN	183	10	15632	339
0.006696	-5.01	GO_ONE_CARBON_METABOLIC_PROCESS	MSigDB lists	GO_ONE_CARBON_METABOLIC_PROCESS	35	4	15632	339
0.006737	-5	chaperone binding	molecular function	GO:0051087	99	6	20217	342
0.006764	-5	SynN	smart domains	SM00503	8	2	9567	154
0.006785	-4.99	BASSO_B_LYMPHOCYTE_NETWORK	MSigDB lists	BASSO_B_LYMPHOCYTE_NETWORK	128	8	15632	339
0.00682	-4.99	ubiquitin	pfam domains	PF00240	42	4	18711	338
0.006886	-4.98	protein-containing complex subunit organization	biological process	GO:0043933	1540	39	20694	348
0.006893	-4.98	secretion	biological process	GO:0046903	517	17	20694	348
0.006927	-4.97	positive regulation of cell cycle	biological process	GO:0045787	352	13	20694	348
0.006948	-4.97	GSE30962_PRIMARY_VS_SECONDARY_ACUTE_LCMV_INF_CD8_TCELL_UP	MSigDB lists	GSE30962_PRIMARY_VS_SECONDARY_ACUTE_LCMV_INF_CD8_TCELL_UP	184	10	15632	339
0.006948	-4.97	GSE27786_NKTCELL_VS_NEUTROPHIL_DN	MSigDB lists	GSE27786_NKTCELL_VS_NEUTROPHIL_DN	184	10	15632	339
0.006948	-4.97	GSE17721_0.5H_VS_12H_CPG_BMDC_UP	MSigDB lists	GSE17721_0.5H_VS_12H_CPG_BMDC_UP	184	10	15632	339
0.006948	-4.97	GSE17721_CTRL_VS_GARDIQUIMOD_12H_BMDC_DN	MSigDB lists	GSE17721_CTRL_VS_GARDIQUIMOD_12H_BMDC_DN	184	10	15632	339
0.006948	-4.97	GO_RESPONSE_TO_KETONE	MSigDB lists	GO_RESPONSE_TO_KETONE	184	10	15632	339
0.006948	-4.97	GSE36078_UNTREATED_VS_AD5_INF_MOUSE_LUNG_DC_DN	MSigDB lists	GSE36078_UNTREATED_VS_AD5_INF_MOUSE_LUNG_DC_DN	184	10	15632	339
0.006948	-4.97	HALLMARK_ADIPOGENESIS	MSigDB lists	HALLMARK_ADIPOGENESIS	184	10	15632	339
0.00699	-4.96	Translocation of GLUT4 to the plasma membrane	REACTOME pathways	R-MMU-1445148	54	5	8608	193
0.007024	-4.96	UEDA_PERIFERAL_CLOCK	MSigDB lists	UEDA_PERIFERAL_CLOCK	156	9	15632	339
0.007048	-4.96	KRIGE_RESPONSE_TO_TOSEDOSTAT_24HR_DN	MSigDB lists	KRIGE_RESPONSE_TO_TOSEDOSTAT_24HR_DN	860	30	15632	339
0.00705	-4.95	symbiont process	biological process	GO:0044403	237	10	20694	348
0.007069	-4.95	Fructose catabolism	REACTOME pathways	R-MMU-70350	6	2	8608	193
0.007069	-4.95	Assembly of the ORC complex at the origin of replication	REACTOME pathways	R-MMU-68616	6	2	8608	193
0.007086	-4.95	plasma membrane bounded cell projection assembly	biological process	GO:0120031	353	13	20694	348
0.007101	-4.95	GSE40274_CTRL_VS_EOS_TRANSDUCED_ACTIVATED_CD4_TCELL_DN	MSigDB lists	GSE40274_CTRL_VS_EOS_TRANSDUCED_ACTIVATED_CD4_TCELL_DN	129	8	15632	339
0.007101	-4.95	RODWELL_AGING_KIDNEY_NO_BLOOD_DN	MSigDB lists	RODWELL_AGING_KIDNEY_NO_BLOOD_DN	129	8	15632	339
0.007144	-4.94	BENPORATH_MYC_TARGETS_WITH_EBOX	MSigDB lists	BENPORATH_MYC_TARGETS_WITH_EBOX	214	11	15632	339
0.007151	-4.94	regulation of cell morphogenesis	biological process	GO:0022604	519	17	20694	348
0.007184	-4.94	regulation of cellular component size	biological process	GO:0032535	394	14	20694	348
0.0072	-4.93	AMIT_EGF_RESPONSE_240_HELA	MSigDB lists	AMIT_EGF_RESPONSE_240_HELA	56	5	15632	339
0.0072	-4.93	REACTOME_CELL_DEATH_SIGNALLING_VIA_NRAGE_NRIF_AND_NADE	MSigDB lists	REACTOME_CELL_DEATH_SIGNALLING_VIA_NRAGE_NRIF_AND_NADE	56	5	15632	339
0.0072	-4.93	MODULE_337	MSigDB lists	MODULE_337	56	5	15632	339
0.007208	-4.93	GSE19941_IL10_KO_VS_IL10_KO_AND_NFKBP50_KO_LPS_AND_IL10_STIM_MACROPHAGE_UP	MSigDB lists	GSE19941_IL10_KO_VS_IL10_KO_AND_NFKBP50_KO_LPS_AND_IL10_STIM_MACROPHAGE_UP	185	10	15632	339
0.007208	-4.93	GSE24634_TEFF_VS_TCONV_DAY10_IN_CULTURE_DN	MSigDB lists	GSE24634_TEFF_VS_TCONV_DAY10_IN_CULTURE_DN	185	10	15632	339
0.007208	-4.93	GSE37301_RAG2_KO_VS_RAG2_AND_ETS1_KO_NK_CELL_DN	MSigDB lists	GSE37301_RAG2_KO_VS_RAG2_AND_ETS1_KO_NK_CELL_DN	185	10	15632	339
0.007208	-4.93	GSE15330_HSC_VS_GRANULOCYTE_MONOCYTE_PROGENITOR_IKAROS_KO_UP	MSigDB lists	GSE15330_HSC_VS_GRANULOCYTE_MONOCYTE_PROGENITOR_IKAROS_KO_UP	185	10	15632	339
0.007208	-4.93	GSE40277_GATA1_AND_SATB1_TRANSDUCED_VS_CTRL_CD4_TCELL_DN	MSigDB lists	GSE40277_GATA1_AND_SATB1_TRANSDUCED_VS_CTRL_CD4_TCELL_DN	185	10	15632	339
0.007208	-4.93	PAL_PRMT5_TARGETS_UP	MSigDB lists	PAL_PRMT5_TARGETS_UP	185	10	15632	339
0.007212	-4.93	intrinsic component of mitochondrial membrane	cellular component	GO:0098573	72	5	20747	348
0.007216	-4.93	apical plasma membrane	cellular component	GO:0016324	315	12	20747	348
0.00724	-4.93	intracellular non-membrane-bounded organelle	cellular component	GO:0043232	4060	87	20747	348
0.007273	-4.92	Ttn (titin)	protein interactions	22138	6	2	7778	177
0.007273	-4.92	OTUD6B (OTU domain containing 6B)	protein interactions	51633	6	2	7778	177
0.007273	-4.92	Sun1 (Sad1 and UNC84 domain containing 1)	protein interactions	77053	6	2	7778	177
0.007273	-4.92	Tk1 (thymidine kinase 1)	protein interactions	21877	6	2	7778	177
0.007273	-4.92	Igf2r (insulin-like growth factor 2 receptor)	protein interactions	16004	6	2	7778	177
0.007292	-4.92	intrinsic component of external side of plasma membrane	cellular component	GO:0031233	24	3	20747	348
0.007314	-4.92	GSE25088_WT_VS_STAT6_KO_MACROPHAGE_UP	MSigDB lists	GSE25088_WT_VS_STAT6_KO_MACROPHAGE_UP	157	9	15632	339
0.007327	-4.92	mitotic cell cycle phase transition	biological process	GO:0044772	133	7	20694	348
0.007343	-4.91	megakaryocyte differentiation	biological process	GO:0030219	24	3	20694	348
0.007343	-4.91	response to arsenic-containing substance	biological process	GO:0046685	24	3	20694	348
0.007348	-4.91	nuclear origin of replication recognition complex	cellular component	GO:0005664	8	2	20747	348
0.007348	-4.91	origin recognition complex	cellular component	GO:0000808	8	2	20747	348
0.007351	-4.91	Nras (neuroblastoma ras oncogene)	protein interactions	18176	18	3	7778	177
0.007351	-4.91	Mcl1 (myeloid cell leukemia sequence 1)	protein interactions	17210	18	3	7778	177
0.007384	-4.91	detoxification of inorganic compound	biological process	GO:0061687	8	2	20694	348
0.007384	-4.91	telomeric loop disassembly	biological process	GO:0090657	8	2	20694	348
0.007384	-4.91	telomeric D-loop disassembly	biological process	GO:0061820	8	2	20694	348
0.007384	-4.91	stress response to metal ion	biological process	GO:0097501	8	2	20694	348
0.007384	-4.91	negative regulation of fibroblast migration	biological process	GO:0010764	8	2	20694	348
0.007384	-4.91	protein-cofactor linkage	biological process	GO:0018065	8	2	20694	348
0.007384	-4.91	purine-containing compound transmembrane transport	biological process	GO:0072530	8	2	20694	348
0.007384	-4.91	negative regulation of inclusion body assembly	biological process	GO:0090084	8	2	20694	348
0.007384	-4.91	polyol transport	biological process	GO:0015791	8	2	20694	348
0.007406	-4.91	GO_POLYUBIQUITIN_BINDING	MSigDB lists	GO_POLYUBIQUITIN_BINDING	36	4	15632	339
0.007469	-4.9	glycine transmembrane transporter activity	molecular function	GO:0015187	8	2	20217	342
0.007476	-4.9	GOLDRATH_NAIVE_VS_MEMORY_CD8_TCELL_UP	MSigDB lists	GOLDRATH_NAIVE_VS_MEMORY_CD8_TCELL_UP	186	10	15632	339
0.007476	-4.9	GSE20727_CTRL_VS_ROS_INHIBITOR_TREATED_DC_UP	MSigDB lists	GSE20727_CTRL_VS_ROS_INHIBITOR_TREATED_DC_UP	186	10	15632	339
0.007476	-4.9	GSE35685_CD34POS_CD38NEG_VS_CD34POS_CD10NEG_CD62LPOS_BONE_MARROW_UP	MSigDB lists	GSE35685_CD34POS_CD38NEG_VS_CD34POS_CD10NEG_CD62LPOS_BONE_MARROW_UP	186	10	15632	339
0.007476	-4.9	GSE20715_0H_VS_6H_OZONE_LUNG_UP	MSigDB lists	GSE20715_0H_VS_6H_OZONE_LUNG_UP	186	10	15632	339
0.007476	-4.9	GSE22443_NAIVE_VS_ACT_AND_IL12_TREATED_CD8_TCELL_UP	MSigDB lists	GSE22443_NAIVE_VS_ACT_AND_IL12_TREATED_CD8_TCELL_UP	186	10	15632	339
0.007476	-4.9	GSE15930_NAIVE_VS_72H_IN_VITRO_STIM_CD8_TCELL_DN	MSigDB lists	GSE15930_NAIVE_VS_72H_IN_VITRO_STIM_CD8_TCELL_DN	186	10	15632	339
0.007485	-4.89	GO_CELL_CYCLE_G1_S_PHASE_TRANSITION	MSigDB lists	GO_CELL_CYCLE_G1_S_PHASE_TRANSITION	104	7	15632	339
0.00753	-4.89	GOBERT_OLIGODENDROCYTE_DIFFERENTIATION_UP	MSigDB lists	GOBERT_OLIGODENDROCYTE_DIFFERENTIATION_UP	507	20	15632	339
0.007546	-4.89	organic cyclic compound binding	molecular function	GO:0097159	5073	106	20217	342
0.007569	-4.88	GO_RIBONUCLEOSIDE_CATABOLIC_PROCESS	MSigDB lists	GO_RIBONUCLEOSIDE_CATABOLIC_PROCESS	19	3	15632	339
0.007569	-4.88	MODULE_310	MSigDB lists	MODULE_310	19	3	15632	339
0.007604	-4.88	regulation of axonogenesis	biological process	GO:0050770	203	9	20694	348
0.007697	-4.87	response to antibiotic	biological process	GO:0046677	278	11	20694	348
0.007751	-4.86	GSE7219_WT_VS_NIK_NFKB2_KO_LPS_AND_ANTI_CD40_STIM_DC_UP	MSigDB lists	GSE7219_WT_VS_NIK_NFKB2_KO_LPS_AND_ANTI_CD40_STIM_DC_UP	187	10	15632	339
0.007751	-4.86	GSE23308_CTRL_VS_CORTICOSTERONE_TREATED_MACROPHAGE_MINERALCORTICOID_REC_KO_UP	MSigDB lists	GSE23308_CTRL_VS_CORTICOSTERONE_TREATED_MACROPHAGE_MINERALCORTICOID_REC_KO_UP	187	10	15632	339
0.007751	-4.86	GSE4748_CTRL_VS_CYANOBACTERIUM_LPSLIKE_STIM_DC_3H_DN	MSigDB lists	GSE4748_CTRL_VS_CYANOBACTERIUM_LPSLIKE_STIM_DC_3H_DN	187	10	15632	339
0.007751	-4.86	GSE18893_TCONV_VS_TREG_24H_CULTURE_UP	MSigDB lists	GSE18893_TCONV_VS_TREG_24H_CULTURE_UP	187	10	15632	339
0.007755	-4.86	GO_METAL_CLUSTER_BINDING	MSigDB lists	GO_METAL_CLUSTER_BINDING	57	5	15632	339
0.007767	-4.86	TAKEDA_TARGETS_OF_NUP98_HOXA9_FUSION_8D_UP	MSigDB lists	TAKEDA_TARGETS_OF_NUP98_HOXA9_FUSION_8D_UP	131	8	15632	339
0.007767	-4.86	PODAR_RESPONSE_TO_ADAPHOSTIN_UP	MSigDB lists	PODAR_RESPONSE_TO_ADAPHOSTIN_UP	131	8	15632	339
0.007792	-4.85	BOYLAN_MULTIPLE_MYELOMA_D_UP	MSigDB lists	BOYLAN_MULTIPLE_MYELOMA_D_UP	80	6	15632	339
0.007843	-4.85	-	gene3d domains	1.20.1560.10	20	3	8819	184
0.00792	-4.84	GSE45365_WT_VS_IFNAR_KO_CD11B_DC_UP	MSigDB lists	GSE45365_WT_VS_IFNAR_KO_CD11B_DC_UP	159	9	15632	339
0.007938	-4.84	regulation of release of cytochrome c from mitochondria	biological process	GO:0090199	47	4	20694	348
0.008034	-4.82	GSE3982_EOSINOPHIL_VS_DC_DN	MSigDB lists	GSE3982_EOSINOPHIL_VS_DC_DN	188	10	15632	339
0.008034	-4.82	TONKS_TARGETS_OF_RUNX1_RUNX1T1_FUSION_MONOCYTE_UP	MSigDB lists	TONKS_TARGETS_OF_RUNX1_RUNX1T1_FUSION_MONOCYTE_UP	188	10	15632	339
0.008034	-4.82	GSE17301_CTRL_VS_48H_ACD3_ACD28_STIM_CD8_TCELL_DN	MSigDB lists	GSE17301_CTRL_VS_48H_ACD3_ACD28_STIM_CD8_TCELL_DN	188	10	15632	339
0.008034	-4.82	WIERENGA_STAT5A_TARGETS_UP	MSigDB lists	WIERENGA_STAT5A_TARGETS_UP	188	10	15632	339
0.008034	-4.82	GSE22601_IMMATURE_CD4_SINGLE_POSITIVE_VS_CD8_SINGLE_POSITIVE_THYMOCYTE_DN	MSigDB lists	GSE22601_IMMATURE_CD4_SINGLE_POSITIVE_VS_CD8_SINGLE_POSITIVE_THYMOCYTE_DN	188	10	15632	339
0.008034	-4.82	GSE2405_S_AUREUS_VS_A_PHAGOCYTOPHILUM_NEUTROPHIL_DN	MSigDB lists	GSE2405_S_AUREUS_VS_A_PHAGOCYTOPHILUM_NEUTROPHIL_DN	188	10	15632	339
0.008034	-4.82	GSE12392_WT_VS_IFNB_KO_CD8A_NEG_SPLEEN_DC_UP	MSigDB lists	GSE12392_WT_VS_IFNB_KO_CD8A_NEG_SPLEEN_DC_UP	188	10	15632	339
0.008034	-4.82	GSE39820_TGFBETA1_IL6_VS_TGFBETA1_IL6_IL23A_TREATED_CD4_TCELL_UP	MSigDB lists	GSE39820_TGFBETA1_IL6_VS_TGFBETA1_IL6_IL23A_TREATED_CD4_TCELL_UP	188	10	15632	339
0.008034	-4.82	GSE32986_UNSTIM_VS_GMCSF_AND_CURDLAN_LOWDOSE_STIM_DC_UP	MSigDB lists	GSE32986_UNSTIM_VS_GMCSF_AND_CURDLAN_LOWDOSE_STIM_DC_UP	188	10	15632	339
0.008045	-4.82	cation binding	molecular function	GO:0043169	3560	78	20217	342
0.008074	-4.82	QI_PLASMACYTOMA_UP	MSigDB lists	QI_PLASMACYTOMA_UP	248	12	15632	339
0.008077	-4.82	peptide metabolic process	biological process	GO:0006518	441	15	20694	348
0.008084	-4.82	membrane organization	biological process	GO:0061024	569	18	20694	348
0.008099	-4.82	ligase activity, forming carbon-nitrogen bonds	molecular function	GO:0016879	47	4	20217	342
0.008117	-4.81	phosphorylation	biological process	GO:0016310	1024	28	20694	348
0.008186	-4.81	Kcnma1 (potassium large conductance calcium-activated channel, subfamily M, alpha member 1)	protein interactions	16531	181	10	7778	177
0.008237	-4.8	GSE37532_VISCERAL_ADIPOSE_TISSUE_VS_LN_DERIVED_PPARG_KO_TREG_CD4_TCELL_UP	MSigDB lists	GSE37532_VISCERAL_ADIPOSE_TISSUE_VS_LN_DERIVED_PPARG_KO_TREG_CD4_TCELL_UP	160	9	15632	339
0.008242	-4.8	response to copper ion	biological process	GO:0046688	25	3	20694	348
0.008242	-4.8	positive regulation of protein maturation	biological process	GO:1903319	25	3	20694	348
0.008271	-4.8	phosphotransferase activity, alcohol group as acceptor	molecular function	GO:0016773	699	21	20217	342
0.008325	-4.79	GSE7852_TREG_VS_TCONV_UP	MSigDB lists	GSE7852_TREG_VS_TCONV_UP	189	10	15632	339
0.008325	-4.79	GSE24142_DN2_VS_DN3_THYMOCYTE_FETAL_DN	MSigDB lists	GSE24142_DN2_VS_DN3_THYMOCYTE_FETAL_DN	189	10	15632	339
0.008325	-4.79	GSE1925_3H_VS_24H_IFNG_STIM_IFNG_PRIMED_MACROPHAGE_UP	MSigDB lists	GSE1925_3H_VS_24H_IFNG_STIM_IFNG_PRIMED_MACROPHAGE_UP	189	10	15632	339
0.008325	-4.79	GSE29949_CD8_POS_DC_SPLEEN_VS_MONOCYTE_BONE_MARROW_DN	MSigDB lists	GSE29949_CD8_POS_DC_SPLEEN_VS_MONOCYTE_BONE_MARROW_DN	189	10	15632	339
0.008325	-4.79	GSE26156_DOUBLE_POSITIVE_VS_CD4_SINGLE_POSITIVE_THYMOCYTE_DN	MSigDB lists	GSE26156_DOUBLE_POSITIVE_VS_CD4_SINGLE_POSITIVE_THYMOCYTE_DN	189	10	15632	339
0.008325	-4.79	GSE17721_CTRL_VS_PAM3CSK4_1H_BMDC_DN	MSigDB lists	GSE17721_CTRL_VS_PAM3CSK4_1H_BMDC_DN	189	10	15632	339
0.00834	-4.79	KAUFFMANN_MELANOMA_RELAPSE_UP	MSigDB lists	KAUFFMANN_MELANOMA_RELAPSE_UP	58	5	15632	339
0.00834	-4.79	LEE_LIVER_CANCER_MYC_TGFA_DN	MSigDB lists	LEE_LIVER_CANCER_MYC_TGFA_DN	58	5	15632	339
0.008359	-4.78	nucleobase-containing compound biosynthetic process	biological process	GO:0034654	659	20	20694	348
0.008363	-4.78	ubiquitin binding	molecular function	GO:0043130	74	5	20217	342
0.008376	-4.78	ATPase activator activity	molecular function	GO:0001671	25	3	20217	342
0.008472	-4.77	clathrin coat	cellular component	GO:0030118	48	4	20747	348
0.008477	-4.77	Syntaxin	pfam domains	PF00804	8	2	18711	338
0.008479	-4.77	GO_ORGANIC_ACID_TRANSMEMBRANE_TRANSPORTER_ACTIVITY	MSigDB lists	GO_ORGANIC_ACID_TRANSMEMBRANE_TRANSPORTER_ACTIVITY	133	8	15632	339
0.008514	-4.77	GO_PEPTIDE_METABOLIC_PROCESS	MSigDB lists	GO_PEPTIDE_METABOLIC_PROCESS	513	20	15632	339
0.008547	-4.76	ADP metabolic process	biological process	GO:0046031	48	4	20694	348
0.008585	-4.76	Nefl (neurofilament, light polypeptide)	protein interactions	18039	19	3	7778	177
0.008624	-4.75	GSE17721_CTRL_VS_CPG_6H_BMDC_DN	MSigDB lists	GSE17721_CTRL_VS_CPG_6H_BMDC_DN	190	10	15632	339
0.008624	-4.75	SHEPARD_BMYB_MORPHOLINO_DN	MSigDB lists	SHEPARD_BMYB_MORPHOLINO_DN	190	10	15632	339
0.008624	-4.75	GSE17721_POLYIC_VS_GARDIQUIMOD_24H_BMDC_DN	MSigDB lists	GSE17721_POLYIC_VS_GARDIQUIMOD_24H_BMDC_DN	190	10	15632	339
0.008624	-4.75	GSE10239_NAIVE_VS_KLRG1INT_EFF_CD8_TCELL_DN	MSigDB lists	GSE10239_NAIVE_VS_KLRG1INT_EFF_CD8_TCELL_DN	190	10	15632	339
0.008679	-4.75	peptide biosynthetic process	biological process	GO:0043043	322	12	20694	348
0.008687	-4.75	embryonic organ development	biological process	GO:0048568	487	16	20694	348
0.008691	-4.75	Longevity regulating pathway - multiple species	KEGG pathways	mmu04213	62	5	7931	163
0.008691	-4.75	Longevity regulating pathway - multiple species	KEGG pathways	ko04213	62	5	7931	163
0.008696	-4.74	AMP_BINDING	prosite domains	PS00455	25	3	13278	228
0.008764	-4.74	GO_LIPID_TRANSLOCATION	MSigDB lists	GO_LIPID_TRANSLOCATION	20	3	15632	339
0.008852	-4.73	GSE40274_CTRL_VS_FOXP3_AND_SATB1_TRANSDUCED_ACTIVATED_CD4_TCELL_DN	MSigDB lists	GSE40274_CTRL_VS_FOXP3_AND_SATB1_TRANSDUCED_ACTIVATED_CD4_TCELL_DN	134	8	15632	339
0.008852	-4.73	LANDIS_ERBB2_BREAST_TUMORS_324_UP	MSigDB lists	LANDIS_ERBB2_BREAST_TUMORS_324_UP	134	8	15632	339
0.008873	-4.72	cellular protein localization	biological process	GO:0034613	1368	35	20694	348
0.0089	-4.72	GO_REGULATION_OF_CELL_SIZE	MSigDB lists	GO_REGULATION_OF_CELL_SIZE	162	9	15632	339
0.008931	-4.72	GSE3982_CTRL_VS_LPS_4H_MAC_DN	MSigDB lists	GSE3982_CTRL_VS_LPS_4H_MAC_DN	191	10	15632	339
0.008931	-4.72	GSE17301_CTRL_VS_48H_ACD3_ACD28_IFNA5_STIM_CD8_TCELL_DN	MSigDB lists	GSE17301_CTRL_VS_48H_ACD3_ACD28_IFNA5_STIM_CD8_TCELL_DN	191	10	15632	339
0.008945	-4.72	carbohydrate derivative metabolic process	biological process	GO:1901135	799	23	20694	348
0.008992	-4.71	GO_TRANSFERASE_ACTIVITY_TRANSFERRING_ACYL_GROUPS	MSigDB lists	GO_TRANSFERASE_ACTIVITY_TRANSFERRING_ACYL_GROUPS	221	11	15632	339
0.009011	-4.71	-	gene3d domains	3.40.605.10	21	3	8819	184
0.009011	-4.71	-	gene3d domains	3.40.309.10	21	3	8819	184
0.009024	-4.71	cytoskeleton	cellular component	GO:0005856	2076	49	20747	348
0.009024	-4.71	cofactor binding	molecular function	GO:0048037	529	17	20217	342
0.009043	-4.71	cellular amino acid metabolic process	biological process	GO:0006520	246	10	20694	348
0.009106	-4.7	ciliary membrane	cellular component	GO:0060170	49	4	20747	348
0.009126	-4.7	transport vesicle	cellular component	GO:0030133	325	12	20747	348
0.009134	-4.7	GO_UBIQUITIN_LIKE_PROTEIN_BINDING	MSigDB lists	GO_UBIQUITIN_LIKE_PROTEIN_BINDING	108	7	15632	339
0.009134	-4.7	GO_RESPONSE_TO_HYDROGEN_PEROXIDE	MSigDB lists	GO_RESPONSE_TO_HYDROGEN_PEROXIDE	108	7	15632	339
0.009162	-4.69	chr1p	MSigDB lists	chr1p	7	2	15632	339
0.009186	-4.69	regulation of erythrocyte differentiation	biological process	GO:0045646	49	4	20694	348
0.009203	-4.69	regulation of cofactor metabolic process	biological process	GO:0051193	26	3	20694	348
0.009203	-4.69	one-carbon metabolic process	biological process	GO:0006730	26	3	20694	348
0.009247	-4.68	E2F3_UP.V1_UP	MSigDB lists	E2F3_UP.V1_UP	163	9	15632	339
0.009268	-4.68	kinase binding	molecular function	GO:0019900	797	23	20217	342
0.009351	-4.67	acid-thiol ligase activity	molecular function	GO:0016878	26	3	20217	342
0.009371	-4.67	GO_ORGANELLE_INNER_MEMBRANE	MSigDB lists	GO_ORGANELLE_INNER_MEMBRANE	449	18	15632	339
0.009389	-4.67	ATP transport	biological process	GO:0015867	9	2	20694	348
0.009389	-4.67	glutathione biosynthetic process	biological process	GO:0006750	9	2	20694	348
0.009389	-4.67	regulation of phospholipid transport	biological process	GO:2001138	9	2	20694	348
0.009389	-4.67	nuclear pore complex assembly	biological process	GO:0051292	9	2	20694	348
0.009389	-4.67	positive regulation of phospholipid transport	biological process	GO:2001140	9	2	20694	348
0.009389	-4.67	regulation of branching morphogenesis of a nerve	biological process	GO:2000172	9	2	20694	348
0.009496	-4.66	oxidoreductase activity, acting on the CH-CH group of donors, oxygen as acceptor	molecular function	GO:0016634	9	2	20217	342
0.009496	-4.66	selenium binding	molecular function	GO:0008430	9	2	20217	342
0.009496	-4.66	oxidized purine DNA binding	molecular function	GO:0032357	9	2	20217	342
0.00951	-4.66	Non-alcoholic fatty liver disease (NAFLD)	KEGG pathways	ko04932	144	8	7931	163
0.00951	-4.66	Non-alcoholic fatty liver disease (NAFLD)	KEGG pathways	mmu04932	144	8	7931	163
0.009554	-4.65	cellular macromolecule localization	biological process	GO:0070727	1375	35	20694	348
0.009568	-4.65	AMP-binding_CS	interpro domains	IPR020845	25	3	19984	355
0.009599	-4.65	GO_CELLULAR_RESPONSE_TO_HYDROGEN_PEROXIDE	MSigDB lists	GO_CELLULAR_RESPONSE_TO_HYDROGEN_PEROXIDE	60	5	15632	339
0.009599	-4.65	SHAFFER_IRF4_TARGETS_IN_ACTIVATED_DENDRITIC_CELL	MSigDB lists	SHAFFER_IRF4_TARGETS_IN_ACTIVATED_DENDRITIC_CELL	60	5	15632	339
0.009603	-4.65	GSE2770_IL12_AND_TGFB_ACT_VS_ACT_CD4_TCELL_6H_UP	MSigDB lists	GSE2770_IL12_AND_TGFB_ACT_VS_ACT_CD4_TCELL_6H_UP	164	9	15632	339
0.009603	-4.65	GSE37301_HEMATOPOIETIC_STEM_CELL_VS_GRAN_MONO_PROGENITOR_DN	MSigDB lists	GSE37301_HEMATOPOIETIC_STEM_CELL_VS_GRAN_MONO_PROGENITOR_DN	164	9	15632	339
0.009618	-4.64	telomere maintenance	biological process	GO:0000723	77	5	20694	348
0.009635	-4.64	cell projection assembly	biological process	GO:0030031	367	13	20694	348
0.009636	-4.64	GO_RESPONSE_TO_ETHANOL	MSigDB lists	GO_RESPONSE_TO_ETHANOL	136	8	15632	339
0.009752	-4.63	TP53 Regulates Transcription of Genes Involved in G1 Cell Cycle Arrest	REACTOME pathways	R-MMU-6804116	7	2	8608	193
0.009761	-4.63	MIP	prosite domains	PS00221	9	2	13278	228
0.00977	-4.63	condensed chromosome, centromeric region	cellular component	GO:0000779	50	4	20747	348
0.009772	-4.63	cytoskeletal part	cellular component	GO:0044430	1529	38	20747	348
0.009806	-4.62	UBIQUITIN_2	prosite domains	PS50053	49	4	13278	228
0.009831	-4.62	MODULE_332	MSigDB lists	MODULE_332	39	4	15632	339
0.009831	-4.62	GO_SULFUR_AMINO_ACID_METABOLIC_PROCESS	MSigDB lists	GO_SULFUR_AMINO_ACID_METABOLIC_PROCESS	39	4	15632	339
0.009831	-4.62	GO_MYELOID_CELL_DEVELOPMENT	MSigDB lists	GO_MYELOID_CELL_DEVELOPMENT	39	4	15632	339
0.009831	-4.62	GO_SERINE_FAMILY_AMINO_ACID_METABOLIC_PROCESS	MSigDB lists	GO_SERINE_FAMILY_AMINO_ACID_METABOLIC_PROCESS	39	4	15632	339
0.00985	-4.62	Proximal tubule bicarbonate reclamation	KEGG pathways	mmu04964	22	3	7931	163
0.00985	-4.62	Proximal tubule bicarbonate reclamation	KEGG pathways	ko04964	22	3	7931	163
0.009855	-4.62	response to gamma radiation	biological process	GO:0010332	50	4	20694	348
0.009855	-4.62	mitochondrial translation	biological process	GO:0032543	50	4	20694	348
0.00988	-4.62	KUMAR_TARGETS_OF_MLL_AF9_FUSION	MSigDB lists	KUMAR_TARGETS_OF_MLL_AF9_FUSION	384	16	15632	339
0.009898	-4.62	GO_RESPONSE_TO_NITROGEN_COMPOUND	MSigDB lists	GO_RESPONSE_TO_NITROGEN_COMPOUND	808	28	15632	339
0.009901	-4.62	HAN_SATB1_TARGETS_UP	MSigDB lists	HAN_SATB1_TARGETS_UP	351	15	15632	339
0.009903	-4.61	GSE24142_EARLY_THYMIC_PROGENITOR_VS_DN2_THYMOCYTE_ADULT_DN	MSigDB lists	GSE24142_EARLY_THYMIC_PROGENITOR_VS_DN2_THYMOCYTE_ADULT_DN	194	10	15632	339
0.009903	-4.61	GSE43955_TH0_VS_TGFB_IL6_IL23_TH17_ACT_CD4_TCELL_52H_UP	MSigDB lists	GSE43955_TH0_VS_TGFB_IL6_IL23_TH17_ACT_CD4_TCELL_52H_UP	194	10	15632	339
0.009946	-4.61	TBK1.DF_UP	MSigDB lists	TBK1.DF_UP	255	12	15632	339
0.00997	-4.61	GSE22886_NAIVE_CD4_TCELL_VS_48H_ACT_TH1_UP	MSigDB lists	GSE22886_NAIVE_CD4_TCELL_VS_48H_ACT_TH1_UP	165	9	15632	339
0.01003	-4.6	Nes (nestin)	protein interactions	18008	7	2	7778	177
0.01003	-4.6	E2f3 (E2F transcription factor 3)	protein interactions	13557	7	2	7778	177
0.01003	-4.6	Strap (serine/threonine kinase receptor associated protein)	protein interactions	20901	7	2	7778	177
0.01003	-4.6	E2f2 (E2F transcription factor 2)	protein interactions	242705	7	2	7778	177
0.01003	-4.6	Ivns1abp (influenza virus NS1A binding protein)	protein interactions	117198	7	2	7778	177
0.01003	-4.6	Rab7 (RAB7, member RAS oncogene family)	protein interactions	19349	7	2	7778	177
0.01006	-4.6	ACEVEDO_NORMAL_TISSUE_ADJACENT_TO_LIVER_TUMOR_DN	MSigDB lists	ACEVEDO_NORMAL_TISSUE_ADJACENT_TO_LIVER_TUMOR_DN	319	14	15632	339
0.01006	-4.6	GO_ASPARTIC_TYPE_PEPTIDASE_ACTIVITY	MSigDB lists	GO_ASPARTIC_TYPE_PEPTIDASE_ACTIVITY	21	3	15632	339
0.01006	-4.6	CEBALLOS_TARGETS_OF_TP53_AND_MYC_UP	MSigDB lists	CEBALLOS_TARGETS_OF_TP53_AND_MYC_UP	21	3	15632	339
0.01006	-4.6	MARKS_HDAC_TARGETS_UP	MSigDB lists	MARKS_HDAC_TARGETS_UP	21	3	15632	339
0.01006	-4.6	SCIAN_CELL_CYCLE_TARGETS_OF_TP53_AND_TP73_DN	MSigDB lists	SCIAN_CELL_CYCLE_TARGETS_OF_TP53_AND_TP73_DN	21	3	15632	339
0.01006	-4.6	KEGG_PROXIMAL_TUBULE_BICARBONATE_RECLAMATION	MSigDB lists	KEGG_PROXIMAL_TUBULE_BICARBONATE_RECLAMATION	21	3	15632	339
0.01014	-4.59	nucleoside diphosphate metabolic process	biological process	GO:0009132	78	5	20694	348
0.0102	-4.59	ALFANO_MYC_TARGETS	MSigDB lists	ALFANO_MYC_TARGETS	225	11	15632	339
0.01023	-4.58	maintenance of synapse structure	biological process	GO:0099558	27	3	20694	348
0.01024	-4.58	YAMAZAKI_TCEB3_TARGETS_DN	MSigDB lists	YAMAZAKI_TCEB3_TARGETS_DN	195	10	15632	339
0.01026	-4.58	Acetylcholine Synthesis	WikiPathways	WP175	7	2	4813	111
0.01031	-4.57	cell cycle phase transition	biological process	GO:0044770	142	7	20694	348
0.01034	-4.57	Longevity regulating pathway	KEGG pathways	mmu04211	90	6	7931	163
0.01035	-4.57	GSE26928_NAIVE_VS_EFF_MEMORY_CD4_TCELL_DN	MSigDB lists	GSE26928_NAIVE_VS_EFF_MEMORY_CD4_TCELL_DN	166	9	15632	339
0.01037	-4.57	LIU_PROSTATE_CANCER_UP	MSigDB lists	LIU_PROSTATE_CANCER_UP	85	6	15632	339
0.01037	-4.57	GO_PROTEIN_KINASE_COMPLEX	MSigDB lists	GO_PROTEIN_KINASE_COMPLEX	85	6	15632	339
0.01039	-4.57	mitochondrial envelope	cellular component	GO:0005740	630	19	20747	348
0.01043	-4.56	Anticodon-bd	interpro domains	IPR004154	9	2	19984	355
0.01043	-4.56	MIP_CS	interpro domains	IPR022357	9	2	19984	355
0.01047	-4.56	GSE12507_PDC_CELL_LINE_VS_IMMATUE_T_CELL_LINE_UP	MSigDB lists	GSE12507_PDC_CELL_LINE_VS_IMMATUE_T_CELL_LINE_UP	138	8	15632	339
0.01047	-4.56	GSE37301_MULTIPOTENT_PROGENITOR_VS_LYMPHOID_PRIMED_MPP_UP	MSigDB lists	GSE37301_MULTIPOTENT_PROGENITOR_VS_LYMPHOID_PRIMED_MPP_UP	138	8	15632	339
0.01052	-4.55	PUJANA_CHEK2_PCC_NETWORK	MSigDB lists	PUJANA_CHEK2_PCC_NETWORK	702	25	15632	339
0.01052	-4.55	LMO2COM_02	MSigDB lists	LMO2COM_02	226	11	15632	339
0.01062	-4.55	phospholipid metabolic process	biological process	GO:0006644	291	11	20694	348
0.01064	-4.54	mitochondrial membrane	cellular component	GO:0031966	587	18	20747	348
0.01068	-4.54	telomere organization	biological process	GO:0032200	79	5	20694	348
0.01069	-4.54	viral process	biological process	GO:0016032	143	7	20694	348
0.01073	-4.53	plasma membrane region	cellular component	GO:0098590	1194	31	20747	348
0.01073	-4.53	GSE22886_NAIVE_VS_IGG_IGA_MEMORY_BCELL_DN	MSigDB lists	GSE22886_NAIVE_VS_IGG_IGA_MEMORY_BCELL_DN	167	9	15632	339
0.01076	-4.53	GO_RIBONUCLEOTIDE_BINDING	MSigDB lists	GO_RIBONUCLEOTIDE_BINDING	1704	51	15632	339
0.01077	-4.53	HGTP_anticodon	pfam domains	PF03129	9	2	18711	338
0.01084	-4.52	cell periphery	cellular component	GO:0071944	5287	108	20747	348
0.01087	-4.52	cilium organization	biological process	GO:0044782	292	11	20694	348
0.0109	-4.52	PEDERSEN_METASTASIS_BY_ERBB2_ISOFORM_7	MSigDB lists	PEDERSEN_METASTASIS_BY_ERBB2_ISOFORM_7	355	15	15632	339
0.01091	-4.52	GSE21927_SPLEEN_MONOCYTE_VS_GMCSF_GCSF_BONE_MARROW_UP	MSigDB lists	GSE21927_SPLEEN_MONOCYTE_VS_GMCSF_GCSF_BONE_MARROW_UP	139	8	15632	339
0.01092	-4.52	mTOR signalling	REACTOME pathways	R-MMU-165159	39	4	8608	193
0.01098	-4.51	GO_RIBONUCLEOSIDE_DIPHOSPHATE_METABOLIC_PROCESS	MSigDB lists	GO_RIBONUCLEOSIDE_DIPHOSPHATE_METABOLIC_PROCESS	62	5	15632	339
0.01098	-4.51	YAO_TEMPORAL_RESPONSE_TO_PROGESTERONE_CLUSTER_1	MSigDB lists	YAO_TEMPORAL_RESPONSE_TO_PROGESTERONE_CLUSTER_1	62	5	15632	339
0.01098	-4.51	LINDSTEDT_DENDRITIC_CELL_MATURATION_C	MSigDB lists	LINDSTEDT_DENDRITIC_CELL_MATURATION_C	62	5	15632	339
0.01112	-4.5	organelle inner membrane	cellular component	GO:0019866	459	15	20747	348
0.01113	-4.5	GSE18791_CTRL_VS_NEWCASTLE_VIRUS_DC_6H_DN	MSigDB lists	GSE18791_CTRL_VS_NEWCASTLE_VIRUS_DC_6H_DN	168	9	15632	339
0.01113	-4.5	GSE21063_WT_VS_NFATC1_KO_16H_ANTI_IGM_STIM_BCELL_UP	MSigDB lists	GSE21063_WT_VS_NFATC1_KO_16H_ANTI_IGM_STIM_BCELL_UP	168	9	15632	339
0.01113	-4.5	GSE12845_IGD_POS_VS_NEG_BLOOD_BCELL_DN	MSigDB lists	GSE12845_IGD_POS_VS_NEG_BLOOD_BCELL_DN	168	9	15632	339
0.01116	-4.5	HOSHIDA_LIVER_CANCER_SUBCLASS_S3	MSigDB lists	HOSHIDA_LIVER_CANCER_SUBCLASS_S3	259	12	15632	339
0.01119	-4.49	KUMAR_PATHOGEN_LOAD_BY_MACROPHAGES	MSigDB lists	KUMAR_PATHOGEN_LOAD_BY_MACROPHAGES	228	11	15632	339
0.01122	-4.49	mitochondrial inner membrane	cellular component	GO:0005743	417	14	20747	348
0.01122	-4.49	PARENT_MTOR_SIGNALING_UP	MSigDB lists	PARENT_MTOR_SIGNALING_UP	527	20	15632	339
0.01124	-4.49	p75 NTR receptor-mediated signalling	REACTOME pathways	R-MMU-193704	84	6	8608	193
0.01125	-4.49	heterocyclic compound binding	molecular function	GO:1901363	4975	103	20217	342
0.01132	-4.48	regulation of plasma membrane bounded cell projection organization	biological process	GO:0120035	770	22	20694	348
0.01132	-4.48	GSE13306_TREG_VS_TCONV_LAMINA_PROPRIA_UP	MSigDB lists	GSE13306_TREG_VS_TCONV_LAMINA_PROPRIA_UP	198	10	15632	339
0.01139	-4.48	alpha-amino acid metabolic process	biological process	GO:1901605	180	8	20694	348
0.0114	-4.47	Cdkn1b (cyclin-dependent kinase inhibitor 1B)	protein interactions	12576	21	3	7778	177
0.01147	-4.47	GO_ERYTHROCYTE_DEVELOPMENT	MSigDB lists	GO_ERYTHROCYTE_DEVELOPMENT	22	3	15632	339
0.01147	-4.47	AKL_HTLV1_INFECTION_UP	MSigDB lists	AKL_HTLV1_INFECTION_UP	22	3	15632	339
0.01147	-4.47	GO_SPECTRIN_BINDING	MSigDB lists	GO_SPECTRIN_BINDING	22	3	15632	339
0.01147	-4.47	GO_ALCOHOL_TRANSMEMBRANE_TRANSPORTER_ACTIVITY	MSigDB lists	GO_ALCOHOL_TRANSMEMBRANE_TRANSPORTER_ACTIVITY	22	3	15632	339
0.01147	-4.47	KEGG_NITROGEN_METABOLISM	MSigDB lists	KEGG_NITROGEN_METABOLISM	22	3	15632	339
0.01147	-4.47	GO_REGULATION_OF_CHOLESTEROL_METABOLIC_PROCESS	MSigDB lists	GO_REGULATION_OF_CHOLESTEROL_METABOLIC_PROCESS	22	3	15632	339
0.01151	-4.46	oxidoreductase activity, acting on the aldehyde or oxo group of donors	molecular function	GO:0016903	52	4	20217	342
0.01151	-4.46	peroxidase activity	molecular function	GO:0004601	52	4	20217	342
0.01153	-4.46	LEI_MYB_TARGETS	MSigDB lists	LEI_MYB_TARGETS	292	13	15632	339
0.01154	-4.46	GSE21546_ELK1_KO_VS_SAP1A_KO_AND_ELK1_KO_DP_THYMOCYTES_DN	MSigDB lists	GSE21546_ELK1_KO_VS_SAP1A_KO_AND_ELK1_KO_DP_THYMOCYTES_DN	169	9	15632	339
0.01154	-4.46	GSE40493_BCL6_KO_VS_WT_TREG_UP	MSigDB lists	GSE40493_BCL6_KO_VS_WT_TREG_UP	169	9	15632	339
0.01154	-4.46	GSE37301_COMMON_LYMPHOID_PROGENITOR_VS_GRAN_MONO_PROGENITOR_UP	MSigDB lists	GSE37301_COMMON_LYMPHOID_PROGENITOR_VS_GRAN_MONO_PROGENITOR_UP	169	9	15632	339
0.01154	-4.46	GSE3982_MAC_VS_NEUTROPHIL_UP	MSigDB lists	GSE3982_MAC_VS_NEUTROPHIL_UP	169	9	15632	339
0.01155	-4.46	intercellular canaliculus	cellular component	GO:0046581	10	2	20747	348
0.01155	-4.46	GO_CELLULAR_RESPONSE_TO_ALCOHOL	MSigDB lists	GO_CELLULAR_RESPONSE_TO_ALCOHOL	113	7	15632	339
0.01155	-4.46	GO_NUCLEAR_PERIPHERY	MSigDB lists	GO_NUCLEAR_PERIPHERY	113	7	15632	339
0.01161	-4.46	glycine transport	biological process	GO:0015816	10	2	20694	348
0.01161	-4.46	protein hexamerization	biological process	GO:0034214	10	2	20694	348
0.01161	-4.46	response to mercury ion	biological process	GO:0046689	10	2	20694	348
0.01161	-4.46	positive regulation of hepatocyte proliferation	biological process	GO:2000347	10	2	20694	348
0.01161	-4.46	positive regulation of macrophage cytokine production	biological process	GO:0060907	10	2	20694	348
0.01161	-4.46	regulation of ceramide biosynthetic process	biological process	GO:2000303	10	2	20694	348
0.01161	-4.46	protein K11-linked deubiquitination	biological process	GO:0035871	10	2	20694	348
0.01165	-4.45	BERENJENO_TRANSFORMED_BY_RHOA_UP	MSigDB lists	BERENJENO_TRANSFORMED_BY_RHOA_UP	494	19	15632	339
0.0117	-4.45	MCCLUNG_DELTA_FOSB_TARGETS_2WK	MSigDB lists	MCCLUNG_DELTA_FOSB_TARGETS_2WK	41	4	15632	339
0.0117	-4.45	SMITH_LIVER_CANCER	MSigDB lists	SMITH_LIVER_CANCER	41	4	15632	339
0.0117	-4.45	GO_INTRINSIC_COMPONENT_OF_MITOCHONDRIAL_MEMBRANE	MSigDB lists	GO_INTRINSIC_COMPONENT_OF_MITOCHONDRIAL_MEMBRANE	41	4	15632	339
0.01172	-4.45	GO_GLUTAMINE_FAMILY_AMINO_ACID_METABOLIC_PROCESS	MSigDB lists	GO_GLUTAMINE_FAMILY_AMINO_ACID_METABOLIC_PROCESS	63	5	15632	339
0.01172	-4.45	GO_COATED_PIT	MSigDB lists	GO_COATED_PIT	63	5	15632	339
0.01174	-4.44	oxidized DNA binding	molecular function	GO:0032356	10	2	20217	342
0.01177	-4.44	GO_IDENTICAL_PROTEIN_BINDING	MSigDB lists	GO_IDENTICAL_PROTEIN_BINDING	1122	36	15632	339
0.01185	-4.44	AQUAPORIN9	prints domains	PR02021	1	1	5821	69
0.01185	-4.44	PRESENILIN2	prints domains	PR01074	1	1	5821	69
0.01185	-4.44	COPRGNOXDASE	prints domains	PR00073	1	1	5821	69
0.01185	-4.44	FRATAXIN	prints domains	PR00904	1	1	5821	69
0.01185	-4.44	AQUAPORIN1	prints domains	PR02013	1	1	5821	69
0.01185	-4.44	DALDHYDRTASE	prints domains	PR00144	1	1	5821	69
0.01185	-4.44	CANABINOID2R	prints domains	PR00523	1	1	5821	69
0.01185	-4.44	DONSON	prints domains	PR02064	1	1	5821	69
0.01185	-4.44	PORPHBDMNASE	prints domains	PR00151	1	1	5821	69
0.01185	-4.44	AQUAPORIN11	prints domains	PR02024	1	1	5821	69
0.01185	-4.44	CONNEXINA1	prints domains	PR01132	1	1	5821	69
0.01185	-4.44	EPENDYMIN	prints domains	PR00317	1	1	5821	69
0.01186	-4.43	AB_hydrolase_1	interpro domains	IPR000073	27	3	19984	355
0.01192	-4.43	PKB-mediated events	REACTOME pathways	R-MMU-109703	40	4	8608	193
0.01196	-4.43	GSE37533_PPARG2_FOXP3_VS_FOXP3_TRANSDUCED_CD4_TCELL_UP	MSigDB lists	GSE37533_PPARG2_FOXP3_VS_FOXP3_TRANSDUCED_CD4_TCELL_UP	170	9	15632	339
0.01196	-4.43	GSE36888_UNTREATED_VS_IL2_TREATED_STAT5_AB_KNOCKIN_TCELL_2H_DN	MSigDB lists	GSE36888_UNTREATED_VS_IL2_TREATED_STAT5_AB_KNOCKIN_TCELL_2H_DN	170	9	15632	339
0.01196	-4.43	GSE22886_NAIVE_CD8_TCELL_VS_MEMORY_TCELL_UP	MSigDB lists	GSE22886_NAIVE_CD8_TCELL_VS_MEMORY_TCELL_UP	170	9	15632	339
0.01196	-4.43	GSE1112_OT1_VS_HY_CD8AB_THYMOCYTE_RTOC_CULTURE_DN	MSigDB lists	GSE1112_OT1_VS_HY_CD8AB_THYMOCYTE_RTOC_CULTURE_DN	170	9	15632	339
0.01204	-4.42	nuclear periphery	cellular component	GO:0034399	113	6	20747	348
0.01204	-4.42	Hematopoietic cell lineage	KEGG pathways	ko04640	93	6	7931	163
0.01204	-4.42	Hematopoietic cell lineage	KEGG pathways	mmu04640	93	6	7931	163
0.01204	-4.42	IKEDA_MIR133_TARGETS_DN	MSigDB lists	IKEDA_MIR133_TARGETS_DN	8	2	15632	339
0.01204	-4.42	MONTERO_THYROID_CANCER_POOR_SURVIVAL_DN	MSigDB lists	MONTERO_THYROID_CANCER_POOR_SURVIVAL_DN	8	2	15632	339
0.01212	-4.41	LIM_MAMMARY_STEM_CELL_DN	MSigDB lists	LIM_MAMMARY_STEM_CELL_DN	393	16	15632	339
0.01218	-4.41	purine ribonucleotide biosynthetic process	biological process	GO:0009152	113	6	20694	348
0.01222	-4.4	cation transmembrane transport	biological process	GO:0098655	463	15	20694	348
0.01225	-4.4	STK33_DN	MSigDB lists	STK33_DN	231	11	15632	339
0.01227	-4.4	MONNIER_POSTRADIATION_TUMOR_ESCAPE_UP	MSigDB lists	MONNIER_POSTRADIATION_TUMOR_ESCAPE_UP	360	15	15632	339
0.0123	-4.4	BOSCO_ALLERGEN_INDUCED_TH2_ASSOCIATED_MODULE	MSigDB lists	BOSCO_ALLERGEN_INDUCED_TH2_ASSOCIATED_MODULE	142	8	15632	339
0.0123	-4.4	LIN_NPAS4_TARGETS_UP	MSigDB lists	LIN_NPAS4_TARGETS_UP	142	8	15632	339
0.0124	-4.39	GSE2706_UNSTIM_VS_8H_LPS_AND_R848_DC_UP	MSigDB lists	GSE2706_UNSTIM_VS_8H_LPS_AND_R848_DC_UP	171	9	15632	339
0.01242	-4.39	positive regulation of proteasomal ubiquitin-dependent protein catabolic process	biological process	GO:0032436	82	5	20694	348
0.01245	-4.39	GO_CELLULAR_RESPONSE_TO_OXYGEN_CONTAINING_COMPOUND	MSigDB lists	GO_CELLULAR_RESPONSE_TO_OXYGEN_CONTAINING_COMPOUND	749	26	15632	339
0.01246	-4.38	regulation of receptor recycling	biological process	GO:0001919	29	3	20694	348
0.01248	-4.38	MANALO_HYPOXIA_DN	MSigDB lists	MANALO_HYPOXIA_DN	263	12	15632	339
0.01248	-4.38	positive regulation of apoptotic signaling pathway	biological process	GO:2001235	183	8	20694	348
0.01248	-4.38	Cyclin A/B1 associated events during G2/M transition	REACTOME pathways	R-MMU-69273	22	3	8608	193
0.0125	-4.38	HUANG_GATA2_TARGETS_DN	MSigDB lists	HUANG_GATA2_TARGETS_DN	64	5	15632	339
0.0125	-4.38	REACTOME_ORC1_REMOVAL_FROM_CHROMATIN	MSigDB lists	REACTOME_ORC1_REMOVAL_FROM_CHROMATIN	64	5	15632	339
0.01258	-4.38	chromosomal region	cellular component	GO:0098687	299	11	20747	348
0.0126	-4.37	GO_ACTIVE_TRANSMEMBRANE_TRANSPORTER_ACTIVITY	MSigDB lists	GO_ACTIVE_TRANSMEMBRANE_TRANSPORTER_ACTIVITY	328	14	15632	339
0.0126	-4.37	FULCHER_INFLAMMATORY_RESPONSE_LECTIN_VS_LPS_UP	MSigDB lists	FULCHER_INFLAMMATORY_RESPONSE_LECTIN_VS_LPS_UP	498	19	15632	339
0.01263	-4.37	cation transport	biological process	GO:0006812	732	21	20694	348
0.01265	-4.37	Glycerophospholipid metabolism	KEGG pathways	mmu00564	94	6	7931	163
0.01265	-4.37	Glycerophospholipid metabolism	KEGG pathways	ko00564	94	6	7931	163
0.01266	-4.37	structural constituent of synapse	molecular function	GO:0098918	29	3	20217	342
0.01268	-4.37	cellular response to reactive oxygen species	biological process	GO:0034614	114	6	20694	348
0.01272	-4.36	APPIERTO_RESPONSE_TO_FENRETINIDE_DN	MSigDB lists	APPIERTO_RESPONSE_TO_FENRETINIDE_DN	42	4	15632	339
0.01279	-4.36	GO_RESPONSE_TO_ESTRADIOL	MSigDB lists	GO_RESPONSE_TO_ESTRADIOL	143	8	15632	339
0.0128	-4.36	regulation of cell projection organization	biological process	GO:0031344	779	22	20694	348
0.01281	-4.36	Fructose metabolism	REACTOME pathways	R-MMU-5652084	8	2	8608	193
0.01283	-4.36	anatomical structure morphogenesis	biological process	GO:0009653	2216	51	20694	348
0.01283	-4.36	HAHTOLA_SEZARY_SYNDROM_UP	MSigDB lists	HAHTOLA_SEZARY_SYNDROM_UP	89	6	15632	339
0.01284	-4.36	GSE22886_NAIVE_VS_MEMORY_TCELL_UP	MSigDB lists	GSE22886_NAIVE_VS_MEMORY_TCELL_UP	172	9	15632	339
0.01284	-4.36	GSE26030_UNSTIM_VS_RESTIM_TH17_DAY5_POST_POLARIZATION_DN	MSigDB lists	GSE26030_UNSTIM_VS_RESTIM_TH17_DAY5_POST_POLARIZATION_DN	172	9	15632	339
0.01284	-4.36	GSE5455_HEALTHY_VS_TUMOR_BEARING_MOUSE_SPLEEN_MONOCYTE_UP	MSigDB lists	GSE5455_HEALTHY_VS_TUMOR_BEARING_MOUSE_SPLEEN_MONOCYTE_UP	172	9	15632	339
0.01284	-4.36	GSE39556_UNTREATED_VS_3H_POLYIC_INJ_MOUSE_CD8A_DC_UP	MSigDB lists	GSE39556_UNTREATED_VS_3H_POLYIC_INJ_MOUSE_CD8A_DC_UP	172	9	15632	339
0.01284	-4.36	GSE3982_EOSINOPHIL_VS_EFF_MEMORY_CD4_TCELL_DN	MSigDB lists	GSE3982_EOSINOPHIL_VS_EFF_MEMORY_CD4_TCELL_DN	172	9	15632	339
0.01287	-4.35	EH	smart domains	SM00027	11	2	9567	154
0.01289	-4.35	Syntaxin_N	interpro domains	IPR006011	10	2	19984	355
0.01298	-4.34	MCMURRAY_TP53_HRAS_COOPERATION_RESPONSE_UP	MSigDB lists	MCMURRAY_TP53_HRAS_COOPERATION_RESPONSE_UP	23	3	15632	339
0.01298	-4.34	MAEKAWA_ATF2_TARGETS	MSigDB lists	MAEKAWA_ATF2_TARGETS	23	3	15632	339
0.01298	-4.34	GO_AMMONIUM_TRANSMEMBRANE_TRANSPORT	MSigDB lists	GO_AMMONIUM_TRANSMEMBRANE_TRANSPORT	23	3	15632	339
0.01298	-4.34	BRACHAT_RESPONSE_TO_METHOTREXATE_UP	MSigDB lists	BRACHAT_RESPONSE_TO_METHOTREXATE_UP	23	3	15632	339
0.01298	-4.34	REACTOME_G0_AND_EARLY_G1	MSigDB lists	REACTOME_G0_AND_EARLY_G1	23	3	15632	339
0.01311	-4.33	Tetraspanin	interpro domains	IPR000301	28	3	19984	355
0.01318	-4.33	Epb41l1 (erythrocyte membrane protein band 4.1 like 1)	protein interactions	13821	8	2	7778	177
0.01318	-4.33	Sfn (stratifin)	protein interactions	55948	8	2	7778	177
0.01318	-4.33	Cdc37 (cell division cycle 37)	protein interactions	12539	8	2	7778	177
0.01318	-4.33	Zdhhc6 (zinc finger, DHHC domain containing 6)	protein interactions	66980	8	2	7778	177
0.01318	-4.33	Hist1h1e (histone cluster 1, H1e)	protein interactions	50709	8	2	7778	177
0.01321	-4.33	CHIARADONNA_NEOPLASTIC_TRANSFORMATION_KRAS_UP	MSigDB lists	CHIARADONNA_NEOPLASTIC_TRANSFORMATION_KRAS_UP	116	7	15632	339
0.01321	-4.33	GSE5589_WT_VS_IL6_KO_LPS_STIM_MACROPHAGE_180MIN_UP	MSigDB lists	GSE5589_WT_VS_IL6_KO_LPS_STIM_MACROPHAGE_180MIN_UP	116	7	15632	339
0.01329	-4.32	cilium assembly	biological process	GO:0060271	261	10	20694	348
0.0133	-4.32	TONKS_TARGETS_OF_RUNX1_RUNX1T1_FUSION_HSC_DN	MSigDB lists	TONKS_TARGETS_OF_RUNX1_RUNX1T1_FUSION_HSC_DN	173	9	15632	339
0.0133	-4.32	GSE23984_CTRL_VS_HYPOCALEMIC_VITAMIND_ANALOG_TCELL_DN	MSigDB lists	GSE23984_CTRL_VS_HYPOCALEMIC_VITAMIND_ANALOG_TCELL_DN	173	9	15632	339
0.0133	-4.32	GSE18893_TCONV_VS_TREG_24H_TNF_STIM_UP	MSigDB lists	GSE18893_TCONV_VS_TREG_24H_TNF_STIM_UP	173	9	15632	339
0.0133	-4.32	GSE3982_BCELL_VS_TH2_DN	MSigDB lists	GSE3982_BCELL_VS_TH2_DN	173	9	15632	339
0.0133	-4.32	GO_RESPONSE_TO_CORTICOSTEROID	MSigDB lists	GO_RESPONSE_TO_CORTICOSTEROID	173	9	15632	339
0.0133	-4.32	GSE5679_PPARG_LIGAND_ROSIGLITAZONE_VS_RARA_AGONIST_AM580_TREATED_DC_UP	MSigDB lists	GSE5679_PPARG_LIGAND_ROSIGLITAZONE_VS_RARA_AGONIST_AM580_TREATED_DC_UP	173	9	15632	339
0.0133	-4.32	GSE41867_LCMV_ARMSTRONG_VS_CLONE13_DAY8_EFFECTOR_CD8_TCELL_DN	MSigDB lists	GSE41867_LCMV_ARMSTRONG_VS_CLONE13_DAY8_EFFECTOR_CD8_TCELL_DN	173	9	15632	339
0.0133	-4.32	GSE9239_CTRL_VS_TNF_INHIBITOR_TREATED_DC_UP	MSigDB lists	GSE9239_CTRL_VS_TNF_INHIBITOR_TREATED_DC_UP	173	9	15632	339
0.0133	-4.32	GSE29615_DAY3_VS_DAY7_LAIV_FLU_VACCINE_PBMC_UP	MSigDB lists	GSE29615_DAY3_VS_DAY7_LAIV_FLU_VACCINE_PBMC_UP	144	8	15632	339
0.0133	-4.32	GSE19941_LPS_VS_LPS_AND_IL10_STIM_IL10_KO_MACROPHAGE_DN	MSigDB lists	GSE19941_LPS_VS_LPS_AND_IL10_STIM_IL10_KO_MACROPHAGE_DN	144	8	15632	339
0.0133	-4.32	EF-hand_4	pfam domains	PF12763	10	2	18711	338
0.01331	-4.32	DITTMER_PTHLH_TARGETS_DN	MSigDB lists	DITTMER_PTHLH_TARGETS_DN	65	5	15632	339
0.01331	-4.32	GO_THIOL_DEPENDENT_UBIQUITIN_SPECIFIC_PROTEASE_ACTIVITY	MSigDB lists	GO_THIOL_DEPENDENT_UBIQUITIN_SPECIFIC_PROTEASE_ACTIVITY	65	5	15632	339
0.0135	-4.3	GAVIN_FOXP3_TARGETS_CLUSTER_T7	MSigDB lists	GAVIN_FOXP3_TARGETS_CLUSTER_T7	90	6	15632	339
0.01354	-4.3	SNARE binding	molecular function	GO:0000149	115	6	20217	342
0.01359	-4.3	regulation of neuron projection development	biological process	GO:0010975	601	18	20694	348
0.01359	-4.3	cellular protein metabolic process	biological process	GO:0044267	2960	65	20694	348
0.01361	-4.3	MODULE_137	MSigDB lists	MODULE_137	502	19	15632	339
0.01367	-4.29	cofactor catabolic process	biological process	GO:0051187	55	4	20694	348
0.01368	-4.29	regulation of cyclin-dependent protein serine/threonine kinase activity	biological process	GO:0000079	84	5	20694	348
0.01368	-4.29	purine nucleoside bisphosphate biosynthetic process	biological process	GO:0034033	30	3	20694	348
0.01368	-4.29	ribonucleoside bisphosphate biosynthetic process	biological process	GO:0034030	30	3	20694	348
0.01368	-4.29	nucleoside bisphosphate biosynthetic process	biological process	GO:0033866	30	3	20694	348
0.01368	-4.29	response to zinc ion	biological process	GO:0010043	30	3	20694	348
0.01376	-4.29	GSE23308_CTRL_VS_CORTICOSTERONE_TREATED_MACROPHAGE_MINERALCORTICOID_REC_KO_DN	MSigDB lists	GSE23308_CTRL_VS_CORTICOSTERONE_TREATED_MACROPHAGE_MINERALCORTICOID_REC_KO_DN	174	9	15632	339
0.01376	-4.29	SHEDDEN_LUNG_CANCER_GOOD_SURVIVAL_A4	MSigDB lists	SHEDDEN_LUNG_CANCER_GOOD_SURVIVAL_A4	174	9	15632	339
0.01376	-4.29	GSE31082_DN_VS_CD8_SP_THYMOCYTE_UP	MSigDB lists	GSE31082_DN_VS_CD8_SP_THYMOCYTE_UP	174	9	15632	339
0.01379	-4.28	KEGG_GLYCEROLIPID_METABOLISM	MSigDB lists	KEGG_GLYCEROLIPID_METABOLISM	43	4	15632	339
0.0138	-4.28	GAL_LEUKEMIC_STEM_CELL_UP	MSigDB lists	GAL_LEUKEMIC_STEM_CELL_UP	117	7	15632	339
0.01382	-4.28	SCHLOSSER_MYC_TARGETS_REPRESSED_BY_SERUM	MSigDB lists	SCHLOSSER_MYC_TARGETS_REPRESSED_BY_SERUM	145	8	15632	339
0.01383	-4.28	mouse chr13|13 A3.3	chromosome location	mouse chr13|13 A3.3	34	3	24173	359
0.01386	-4.28	vesicle-mediated transport	biological process	GO:0016192	1069	28	20694	348
0.0139	-4.28	aspartic-type endopeptidase activity	molecular function	GO:0004190	30	3	20217	342
0.01394	-4.27	polyubiquitin modification-dependent protein binding	molecular function	GO:0031593	55	4	20217	342
0.01394	-4.27	oxidoreductase activity, acting on a sulfur group of donors	molecular function	GO:0016667	55	4	20217	342
0.01402	-4.27	BLALOCK_ALZHEIMERS_DISEASE_UP	MSigDB lists	BLALOCK_ALZHEIMERS_DISEASE_UP	1529	46	15632	339
0.01403	-4.27	positive regulation of cell aging	biological process	GO:0090343	11	2	20694	348
0.01403	-4.27	regulation of tubulin deacetylation	biological process	GO:0090043	11	2	20694	348
0.01403	-4.27	protein maturation by iron-sulfur cluster transfer	biological process	GO:0097428	11	2	20694	348
0.01403	-4.27	regulation of sphingolipid biosynthetic process	biological process	GO:0090153	11	2	20694	348
0.01403	-4.27	regulation of fear response	biological process	GO:1903365	11	2	20694	348
0.01403	-4.27	nonribosomal peptide biosynthetic process	biological process	GO:0019184	11	2	20694	348
0.01403	-4.27	positive regulation of histone H3-K9 methylation	biological process	GO:0051574	11	2	20694	348
0.01403	-4.27	regulation of behavioral fear response	biological process	GO:2000822	11	2	20694	348
0.01403	-4.27	renal water homeostasis	biological process	GO:0003091	11	2	20694	348
0.01403	-4.27	chromatin remodeling at centromere	biological process	GO:0031055	11	2	20694	348
0.01403	-4.27	regulation of membrane lipid metabolic process	biological process	GO:1905038	11	2	20694	348
0.0141	-4.26	cellular response to toxic substance	biological process	GO:0097237	151	7	20694	348
0.01415	-4.26	HOFFMANN_SMALL_PRE_BII_TO_IMMATURE_B_LYMPHOCYTE_UP	MSigDB lists	HOFFMANN_SMALL_PRE_BII_TO_IMMATURE_B_LYMPHOCYTE_UP	66	5	15632	339
0.01415	-4.26	GO_REGULATION_OF_CELLULAR_AMINO_ACID_METABOLIC_PROCESS	MSigDB lists	GO_REGULATION_OF_CELLULAR_AMINO_ACID_METABOLIC_PROCESS	66	5	15632	339
0.01415	-4.26	TENEDINI_MEGAKARYOCYTE_MARKERS	MSigDB lists	TENEDINI_MEGAKARYOCYTE_MARKERS	66	5	15632	339
0.01417	-4.26	GSE34006_WT_VS_A2AR_KO_TREG_UP	MSigDB lists	GSE34006_WT_VS_A2AR_KO_TREG_UP	205	10	15632	339
0.01418	-4.26	regulation of anatomical structure morphogenesis	biological process	GO:0022603	1071	28	20694	348
0.01419	-4.26	acylglycerol lipase activity	molecular function	GO:0047372	11	2	20217	342
0.01419	-4.26	ubiquitination-like modification-dependent protein binding	molecular function	GO:0140035	11	2	20217	342
0.01419	-4.26	ubiquitin-dependent protein binding	molecular function	GO:0140036	11	2	20217	342
0.01419	-4.26	sodium transmembrane transporter activity, phosphorylative mechanism	molecular function	GO:0008554	11	2	20217	342
0.01419	-4.26	sodium:potassium-exchanging ATPase activity	molecular function	GO:0005391	11	2	20217	342
0.01419	-4.26	1-acylglycerol-3-phosphate O-acyltransferase activity	molecular function	GO:0003841	11	2	20217	342
0.01419	-4.26	hydrolase activity, acting on ether bonds	molecular function	GO:0016801	11	2	20217	342
0.01419	-4.26	potassium transmembrane transporter activity, phosphorylative mechanism	molecular function	GO:0008556	11	2	20217	342
0.01424	-4.25	GSE20715_WT_VS_TLR4_KO_6H_OZONE_LUNG_DN	MSigDB lists	GSE20715_WT_VS_TLR4_KO_6H_OZONE_LUNG_DN	175	9	15632	339
0.01424	-4.25	GSE2770_TGFB_AND_IL4_VS_IL12_TREATED_ACT_CD4_TCELL_6H_DN	MSigDB lists	GSE2770_TGFB_AND_IL4_VS_IL12_TREATED_ACT_CD4_TCELL_6H_DN	175	9	15632	339
0.01424	-4.25	GSE30083_SP2_VS_SP4_THYMOCYTE_UP	MSigDB lists	GSE30083_SP2_VS_SP4_THYMOCYTE_UP	175	9	15632	339
0.01424	-4.25	GSE7852_THYMUS_VS_FAT_TREG_DN	MSigDB lists	GSE7852_THYMUS_VS_FAT_TREG_DN	175	9	15632	339
0.01424	-4.25	GSE37301_LYMPHOID_PRIMED_MPP_VS_GRAN_MONO_PROGENITOR_UP	MSigDB lists	GSE37301_LYMPHOID_PRIMED_MPP_VS_GRAN_MONO_PROGENITOR_UP	175	9	15632	339
0.01434	-4.25	regulation of protein tyrosine kinase activity	biological process	GO:0061097	85	5	20694	348
0.01435	-4.24	GSE4590_PRE_BCELL_VS_VPREB_POS_LARGE_PRE_BCELL_UP	MSigDB lists	GSE4590_PRE_BCELL_VS_VPREB_POS_LARGE_PRE_BCELL_UP	146	8	15632	339
0.0144	-4.24	basolateral plasma membrane	cellular component	GO:0016323	226	9	20747	348
0.01443	-4.24	AMP-dep_Synthh-like_sf	interpro domains	IPR042099	29	3	19984	355
0.01443	-4.24	AMP-dep_Synth/Lig	interpro domains	IPR000873	29	3	19984	355
0.01443	-4.24	PDZ_6	interpro domains	IPR041489	29	3	19984	355
0.01447	-4.24	fatty acid alpha-oxidation	BIOCYC pathways	MOUSE_PWY-2501	5	2	1025	41
0.01453	-4.23	positive regulation of cellular component organization	biological process	GO:0051130	1219	31	20694	348
0.01454	-4.23	glutathione metabolic process	biological process	GO:0006749	56	4	20694	348
0.01454	-4.23	purine nucleoside diphosphate metabolic process	biological process	GO:0009135	56	4	20694	348
0.01454	-4.23	purine ribonucleoside diphosphate metabolic process	biological process	GO:0009179	56	4	20694	348
0.01458	-4.23	EH	prosite domains	PS50031	11	2	13278	228
0.01458	-4.23	ALPHA_CA_1	prosite domains	PS00162	11	2	13278	228
0.0146	-4.23	GO_REGULATION_OF_TRANSCRIPTION_INVOLVED_IN_G1_S_TRANSITION_OF_MITOTIC_CELL_CYCLE	MSigDB lists	GO_REGULATION_OF_TRANSCRIPTION_INVOLVED_IN_G1_S_TRANSITION_OF_MITOTIC_CELL_CYCLE	24	3	15632	339
0.0146	-4.23	REACTOME_GLUTATHIONE_CONJUGATION	MSigDB lists	REACTOME_GLUTATHIONE_CONJUGATION	24	3	15632	339
0.0146	-4.23	PID_HDAC_CLASSIII_PATHWAY	MSigDB lists	PID_HDAC_CLASSIII_PATHWAY	24	3	15632	339
0.0146	-4.23	REACTOME_SYNTHESIS_OF_PA	MSigDB lists	REACTOME_SYNTHESIS_OF_PA	24	3	15632	339
0.0146	-4.23	MODULE_247	MSigDB lists	MODULE_247	24	3	15632	339
0.01462	-4.23	ZHANG_RESPONSE_TO_IKK_INHIBITOR_AND_TNF_UP	MSigDB lists	ZHANG_RESPONSE_TO_IKK_INHIBITOR_AND_TNF_UP	206	10	15632	339
0.01467	-4.22	antioxidant activity	molecular function	GO:0016209	85	5	20217	342
0.01468	-4.22	Rbbp7 (retinoblastoma binding protein 7, chromatin remodeling factor)	protein interactions	245688	23	3	7778	177
0.01473	-4.22	GSE17721_PAM3CSK4_VS_GADIQUIMOD_2H_BMDC_DN	MSigDB lists	GSE17721_PAM3CSK4_VS_GADIQUIMOD_2H_BMDC_DN	176	9	15632	339
0.01473	-4.22	GSE10273_HIGH_IL7_VS_HIGH_IL7_AND_IRF4_IN_IRF4_8_NULL_PRE_BCELL_UP	MSigDB lists	GSE10273_HIGH_IL7_VS_HIGH_IL7_AND_IRF4_IN_IRF4_8_NULL_PRE_BCELL_UP	176	9	15632	339
0.01473	-4.22	GSE14308_INDUCED_VS_NATURAL_TREG_UP	MSigDB lists	GSE14308_INDUCED_VS_NATURAL_TREG_UP	176	9	15632	339
0.01473	-4.22	GSE17721_CTRL_VS_POLYIC_8H_BMDC_UP	MSigDB lists	GSE17721_CTRL_VS_POLYIC_8H_BMDC_UP	176	9	15632	339
0.01473	-4.22	GSE21360_NAIVE_VS_PRIMARY_MEMORY_CD8_TCELL_DN	MSigDB lists	GSE21360_NAIVE_VS_PRIMARY_MEMORY_CD8_TCELL_DN	176	9	15632	339
0.01473	-4.22	GSE32986_UNSTIM_VS_GMCSF_AND_CURDLAN_HIGHDOSE_STIM_DC_UP	MSigDB lists	GSE32986_UNSTIM_VS_GMCSF_AND_CURDLAN_HIGHDOSE_STIM_DC_UP	176	9	15632	339
0.01473	-4.22	GSE29164_UNTREATED_VS_CD8_TCELL_AND_IL12_TREATED_MELANOMA_DAY3_UP	MSigDB lists	GSE29164_UNTREATED_VS_CD8_TCELL_AND_IL12_TREATED_MELANOMA_DAY3_UP	176	9	15632	339
0.01477	-4.22	regulation of apoptotic process	biological process	GO:0042981	1518	37	20694	348
0.01479	-4.21	microtubule cytoskeleton	cellular component	GO:0015630	1126	29	20747	348
0.01482	-4.21	oxidoreductase activity, acting on peroxide as acceptor	molecular function	GO:0016684	56	4	20217	342
0.01485	-4.21	mouse chr8 D3|8 54.08 cM	chromosome location	mouse chr8 D3|8 54.08 cM	1	1	24173	359
0.01485	-4.21	mouse chr15 F1|15 56.38 cM	chromosome location	mouse chr15 F1|15 56.38 cM	1	1	24173	359
0.01485	-4.21	mouse chr6 C3-D1|6 37.55 cM	chromosome location	mouse chr6 C3-D1|6 37.55 cM	1	1	24173	359
0.01485	-4.21	mouse chr3 E1|3 30.96 cM	chromosome location	mouse chr3 E1|3 30.96 cM	1	1	24173	359
0.01485	-4.21	mouse chr7 F2|7 65.04 cM	chromosome location	mouse chr7 F2|7 65.04 cM	1	1	24173	359
0.01485	-4.21	mouse chr8 A3|8 20.3 cM	chromosome location	mouse chr8 A3|8 20.3 cM	1	1	24173	359
0.01485	-4.21	mouse chr8 C5|8 46.32 cM	chromosome location	mouse chr8 C5|8 46.32 cM	1	1	24173	359
0.01485	-4.21	mouse chr6|6 A3.2-A3.3	chromosome location	mouse chr6|6 A3.2-A3.3	1	1	24173	359
0.01485	-4.21	mouse chr4 B3|4 33.17 cM	chromosome location	mouse chr4 B3|4 33.17 cM	1	1	24173	359
0.01485	-4.21	mouse chr8 B3.1|8 30.91 cM	chromosome location	mouse chr8 B3.1|8 30.91 cM	1	1	24173	359
0.01485	-4.21	mouse chr9 A4|9 16.66 cM	chromosome location	mouse chr9 A4|9 16.66 cM	1	1	24173	359
0.01485	-4.21	mouse chr4 C4|4 41.06 cM	chromosome location	mouse chr4 C4|4 41.06 cM	1	1	24173	359
0.01485	-4.21	mouse chr17 D|17 29.5 cM	chromosome location	mouse chr17 D|17 29.5 cM	1	1	24173	359
0.01485	-4.21	mouse chr11 B1.3|11 31.96 cM	chromosome location	mouse chr11 B1.3|11 31.96 cM	1	1	24173	359
0.01485	-4.21	mouse chr15 F1|15 54.73 cM	chromosome location	mouse chr15 F1|15 54.73 cM	1	1	24173	359
0.01485	-4.21	mouse chr17 A3.3|17 12.32 cM	chromosome location	mouse chr17 A3.3|17 12.32 cM	1	1	24173	359
0.01485	-4.21	mouse chr7 E3|7 57.85 cM	chromosome location	mouse chr7 E3|7 57.85 cM	1	1	24173	359
0.01485	-4.21	mouse chr4 D3|4 67.13 cM	chromosome location	mouse chr4 D3|4 67.13 cM	1	1	24173	359
0.01485	-4.21	mouse chr4 C6|4 45.52 cM	chromosome location	mouse chr4 C6|4 45.52 cM	1	1	24173	359
0.01485	-4.21	mouse chr19 C1|19 27.25 cM	chromosome location	mouse chr19 C1|19 27.25 cM	1	1	24173	359
0.01485	-4.21	mouse chr9 F1|9 58.12 cM	chromosome location	mouse chr9 F1|9 58.12 cM	1	1	24173	359
0.01485	-4.21	mouse chrX A1.1|X 4.22 cM	chromosome location	mouse chrX A1.1|X 4.22 cM	1	1	24173	359
0.01485	-4.21	mouse chr12 F1|12 61.57 cM	chromosome location	mouse chr12 F1|12 61.57 cM	1	1	24173	359
0.01485	-4.21	mouse chr2 B|2 20.76 cM	chromosome location	mouse chr2 B|2 20.76 cM	1	1	24173	359
0.01485	-4.21	mouse chr18 4.42 cM|18 A1	chromosome location	mouse chr18 4.42 cM|18 A1	1	1	24173	359
0.01485	-4.21	mouse chr8 B1.1|8 26.39 cM	chromosome location	mouse chr8 B1.1|8 26.39 cM	1	1	24173	359
0.01485	-4.21	mouse chr16 A1|16 4.26 cM	chromosome location	mouse chr16 A1|16 4.26 cM	1	1	24173	359
0.01485	-4.21	mouse chrX A1.1|X 3.73 cM	chromosome location	mouse chrX A1.1|X 3.73 cM	1	1	24173	359
0.01485	-4.21	mouse chr11 A1|11 3.12 cM	chromosome location	mouse chr11 A1|11 3.12 cM	1	1	24173	359
0.01485	-4.21	mouse chr5 G1.3|5 67.99 cM	chromosome location	mouse chr5 G1.3|5 67.99 cM	1	1	24173	359
0.01485	-4.21	mouse chr8 A2|8 15.95 cM	chromosome location	mouse chr8 A2|8 15.95 cM	1	1	24173	359
0.01485	-4.21	mouse chr16 B3|16 22.69 cM	chromosome location	mouse chr16 B3|16 22.69 cM	1	1	24173	359
0.01485	-4.21	mouse chr18 D3|18 30.55 cM	chromosome location	mouse chr18 D3|18 30.55 cM	1	1	24173	359
0.01485	-4.21	mouse chr12 F2|12 63.48 cM	chromosome location	mouse chr12 F2|12 63.48 cM	1	1	24173	359
0.01485	-4.21	mouse chr13 A3.3|13 14.03 cM	chromosome location	mouse chr13 A3.3|13 14.03 cM	1	1	24173	359
0.01485	-4.21	mouse chr1 E4|1 57.14 cM	chromosome location	mouse chr1 E4|1 57.14 cM	1	1	24173	359
0.01485	-4.21	mouse chr8 41.3 cM|8 C3	chromosome location	mouse chr8 41.3 cM|8 C3	1	1	24173	359
0.01485	-4.21	mouse chr19 B|19 13.95 cM	chromosome location	mouse chr19 B|19 13.95 cM	1	1	24173	359
0.01485	-4.21	mouse chr1 C3|1 36.5 cM	chromosome location	mouse chr1 C3|1 36.5 cM	1	1	24173	359
0.01485	-4.21	mouse chr1 H4|1 84.19 cM	chromosome location	mouse chr1 H4|1 84.19 cM	1	1	24173	359
0.01485	-4.21	mouse chr7 B3|7 25.35 cM	chromosome location	mouse chr7 B3|7 25.35 cM	1	1	24173	359
0.01485	-4.21	mouse chr3 A3|3 15.75 cM	chromosome location	mouse chr3 A3|3 15.75 cM	1	1	24173	359
0.01485	-4.21	mouse chr3 A1|3 3.23 cM	chromosome location	mouse chr3 A1|3 3.23 cM	1	1	24173	359
0.01485	-4.21	mouse chr7 F3|7 77.26 cM	chromosome location	mouse chr7 F3|7 77.26 cM	1	1	24173	359
0.01485	-4.21	mouse chr19 B|19 13.91 cM	chromosome location	mouse chr19 B|19 13.91 cM	1	1	24173	359
0.01485	-4.21	mouse chr10 B4|10 28.64 cM	chromosome location	mouse chr10 B4|10 28.64 cM	1	1	24173	359
0.01485	-4.21	mouse chr19 A|19 4.4 cM	chromosome location	mouse chr19 A|19 4.4 cM	1	1	24173	359
0.01485	-4.21	mouse chr12 F1|12 60.99 cM	chromosome location	mouse chr12 F1|12 60.99 cM	1	1	24173	359
0.01485	-4.21	mouse chr12 A2|12 9.69 cM	chromosome location	mouse chr12 A2|12 9.69 cM	1	1	24173	359
0.01485	-4.21	mouse chr3 A1|3 3.18 cM	chromosome location	mouse chr3 A1|3 3.18 cM	1	1	24173	359
0.01485	-4.21	mouse chr8 E2|8 72.19 cM	chromosome location	mouse chr8 E2|8 72.19 cM	1	1	24173	359
0.01485	-4.21	mouse chr8 C5|8 46.34 cM	chromosome location	mouse chr8 C5|8 46.34 cM	1	1	24173	359
0.01485	-4.21	mouse chr6 B2.1|6 19.86 cM	chromosome location	mouse chr6 B2.1|6 19.86 cM	1	1	24173	359
0.01485	-4.21	mouse chr8 C3|8 41.4 cM	chromosome location	mouse chr8 C3|8 41.4 cM	1	1	24173	359
0.01485	-4.21	mouse chr12 A1.3|12 8.5 cM	chromosome location	mouse chr12 A1.3|12 8.5 cM	1	1	24173	359
0.01485	-4.21	mouse chr1 H4|1 83.62 cM	chromosome location	mouse chr1 H4|1 83.62 cM	1	1	24173	359
0.01485	-4.21	mouse chr14 C2|14 27.79 cM	chromosome location	mouse chr14 C2|14 27.79 cM	1	1	24173	359
0.01485	-4.21	mouse chr12 A1.1|12 8.11 cM	chromosome location	mouse chr12 A1.1|12 8.11 cM	1	1	24173	359
0.01485	-4.21	mouse chr5 G2|5 82.36 cM	chromosome location	mouse chr5 G2|5 82.36 cM	1	1	24173	359
0.01485	-4.21	mouse chr19 C3|19 35.3 cM	chromosome location	mouse chr19 C3|19 35.3 cM	1	1	24173	359
0.01485	-4.21	mouse chr9 F1|9 58.24 cM	chromosome location	mouse chr9 F1|9 58.24 cM	1	1	24173	359
0.01485	-4.21	mouse chr17 A1|17 8.64 cM	chromosome location	mouse chr17 A1|17 8.64 cM	1	1	24173	359
0.01485	-4.21	mouse chr8 C2|8 38.27 cM	chromosome location	mouse chr8 C2|8 38.27 cM	1	1	24173	359
0.01485	-4.21	mouse chr3 F1|3 38.84 cM	chromosome location	mouse chr3 F1|3 38.84 cM	1	1	24173	359
0.01485	-4.21	mouse chr9 E1|9 43.36 cM	chromosome location	mouse chr9 E1|9 43.36 cM	1	1	24173	359
0.01485	-4.21	mouse chr18 E1|18 37.43 cM	chromosome location	mouse chr18 E1|18 37.43 cM	1	1	24173	359
0.01485	-4.21	mouse chr3 B|3 17.67 cM	chromosome location	mouse chr3 B|3 17.67 cM	1	1	24173	359
0.01485	-4.21	mouse chr9 A5.1|9 24.24 cM	chromosome location	mouse chr9 A5.1|9 24.24 cM	1	1	24173	359
0.01485	-4.21	mouse chr10 B2|10 23.01 cM	chromosome location	mouse chr10 B2|10 23.01 cM	1	1	24173	359
0.01485	-4.21	mouse chr9 A3|9 7.93 cM	chromosome location	mouse chr9 A3|9 7.93 cM	1	1	24173	359
0.01485	-4.21	mouse chr5 G2|5 76.32 cM	chromosome location	mouse chr5 G2|5 76.32 cM	1	1	24173	359
0.01485	-4.21	mouse chr2 E3|2 55.33 cM	chromosome location	mouse chr2 E3|2 55.33 cM	1	1	24173	359
0.01485	-4.21	mouse chr6 B3|6 27.82 cM	chromosome location	mouse chr6 B3|6 27.82 cM	1	1	24173	359
0.01485	-4.21	mouse chr5 E5|5 50.43 cM	chromosome location	mouse chr5 E5|5 50.43 cM	1	1	24173	359
0.01485	-4.21	mouse chr7 F3|7 76.3 cM	chromosome location	mouse chr7 F3|7 76.3 cM	1	1	24173	359
0.01485	-4.21	mouse chrX D|X 46.58 cM	chromosome location	mouse chrX D|X 46.58 cM	1	1	24173	359
0.01485	-4.21	mouse chr11 A4|11 18.87 cM	chromosome location	mouse chr11 A4|11 18.87 cM	1	1	24173	359
0.01485	-4.21	mouse chr11 B5|11 47.95 cM	chromosome location	mouse chr11 B5|11 47.95 cM	1	1	24173	359
0.01485	-4.21	mouse chr16 B3|16 23.06 cM	chromosome location	mouse chr16 B3|16 23.06 cM	1	1	24173	359
0.01485	-4.21	mouse chrX A1.1|X 3.59 cM	chromosome location	mouse chrX A1.1|X 3.59 cM	1	1	24173	359
0.01488	-4.21	nucleobase-containing small molecule metabolic process	biological process	GO:0055086	431	14	20694	348
0.0149	-4.21	GO_APICAL_PART_OF_CELL	MSigDB lists	GO_APICAL_PART_OF_CELL	335	14	15632	339
0.01492	-4.21	GO_CLATHRIN_COAT	MSigDB lists	GO_CLATHRIN_COAT	44	4	15632	339
0.01492	-4.2	GO_HEMATOPOIETIC_PROGENITOR_CELL_DIFFERENTIATION	MSigDB lists	GO_HEMATOPOIETIC_PROGENITOR_CELL_DIFFERENTIATION	92	6	15632	339
0.01493	-4.2	RCCNDNSATION	prints domains	PR00633	16	2	5821	69
0.01496	-4.2	sulfur amino acid metabolic process	biological process	GO:0000096	31	3	20694	348
0.01496	-4.2	regulation of cell cycle checkpoint	biological process	GO:1901976	31	3	20694	348
0.01496	-4.2	histone phosphorylation	biological process	GO:0016572	31	3	20694	348
0.01502	-4.2	RIZKI_TUMOR_INVASIVENESS_3D_DN	MSigDB lists	RIZKI_TUMOR_INVASIVENESS_3D_DN	238	11	15632	339
0.01503	-4.2	TOOKER_GEMCITABINE_RESISTANCE_DN	MSigDB lists	TOOKER_GEMCITABINE_RESISTANCE_DN	119	7	15632	339
0.01506	-4.2	cellular response to metal ion	biological process	GO:0071248	153	7	20694	348
0.01508	-4.19	PDZ_6	pfam domains	PF17820	29	3	18711	338
0.01508	-4.19	AMP-binding	pfam domains	PF00501	29	3	18711	338
0.0151	-4.19	cell division	biological process	GO:0051301	475	15	20694	348
0.01512	-4.19	organic acid binding	molecular function	GO:0043177	226	9	20217	342
0.01516	-4.19	cellular localization	biological process	GO:0051641	2030	47	20694	348
0.01516	-4.19	Transcriptional Regulation by TP53	REACTOME pathways	R-MMU-3700989	263	12	8608	193
0.01517	-4.19	synaptic vesicle	cellular component	GO:0008021	228	9	20747	348
0.0152	-4.19	aspartic-type peptidase activity	molecular function	GO:0070001	31	3	20217	342
0.0152	-4.19	neutral amino acid transmembrane transporter activity	molecular function	GO:0015175	31	3	20217	342
0.0152	-4.19	spectrin binding	molecular function	GO:0030507	31	3	20217	342
0.01524	-4.18	GSE42021_CD24HI_VS_CD24LOW_TCONV_THYMUS_UP	MSigDB lists	GSE42021_CD24HI_VS_CD24LOW_TCONV_THYMUS_UP	177	9	15632	339
0.01524	-4.18	GSE20727_CTRL_VS_ROS_INH_AND_DNFB_ALLERGEN_TREATED_DC_DN	MSigDB lists	GSE20727_CTRL_VS_ROS_INH_AND_DNFB_ALLERGEN_TREATED_DC_DN	177	9	15632	339
0.01524	-4.18	GSE11961_FOLLICULAR_BCELL_VS_PLASMA_CELL_DAY7_DN	MSigDB lists	GSE11961_FOLLICULAR_BCELL_VS_PLASMA_CELL_DAY7_DN	177	9	15632	339
0.01524	-4.18	GSE17301_CTRL_VS_48H_ACD3_ACD28_IFNA2_STIM_CD8_TCELL_UP	MSigDB lists	GSE17301_CTRL_VS_48H_ACD3_ACD28_IFNA2_STIM_CD8_TCELL_UP	177	9	15632	339
0.01524	-4.18	GSE2128_C57BL6_VS_NOD_THYMOCYTE_UP	MSigDB lists	GSE2128_C57BL6_VS_NOD_THYMOCYTE_UP	177	9	15632	339
0.01524	-4.18	GSE7852_LN_VS_THYMUS_TCONV_DN	MSigDB lists	GSE7852_LN_VS_THYMUS_TCONV_DN	177	9	15632	339
0.01524	-4.18	GSE15930_NAIVE_VS_48H_IN_VITRO_STIM_IL12_CD8_TCELL_DN	MSigDB lists	GSE15930_NAIVE_VS_48H_IN_VITRO_STIM_IL12_CD8_TCELL_DN	177	9	15632	339
0.01524	-4.18	CHIANG_LIVER_CANCER_SUBCLASS_PROLIFERATION_DN	MSigDB lists	CHIANG_LIVER_CANCER_SUBCLASS_PROLIFERATION_DN	177	9	15632	339
0.01524	-4.18	GSE369_SOCS3_KO_VS_IFNG_KO_LIVER_DN	MSigDB lists	GSE369_SOCS3_KO_VS_IFNG_KO_LIVER_DN	177	9	15632	339
0.01524	-4.18	GSE24634_TREG_VS_TCONV_POST_DAY3_IL4_CONVERSION_UP	MSigDB lists	GSE24634_TREG_VS_TCONV_POST_DAY3_IL4_CONVERSION_UP	177	9	15632	339
0.01524	-4.18	GSE15330_HSC_VS_PRO_BCELL_UP	MSigDB lists	GSE15330_HSC_VS_PRO_BCELL_UP	177	9	15632	339
0.01526	-4.18	GO_ACETYL_COA_BIOSYNTHETIC_PROCESS	MSigDB lists	GO_ACETYL_COA_BIOSYNTHETIC_PROCESS	9	2	15632	339
0.01526	-4.18	GO_NEGATIVE_REGULATION_OF_MAST_CELL_ACTIVATION	MSigDB lists	GO_NEGATIVE_REGULATION_OF_MAST_CELL_ACTIVATION	9	2	15632	339
0.01526	-4.18	MANN_RESPONSE_TO_AMIFOSTINE_DN	MSigDB lists	MANN_RESPONSE_TO_AMIFOSTINE_DN	9	2	15632	339
0.01526	-4.18	GO_CARBON_SULFUR_LYASE_ACTIVITY	MSigDB lists	GO_CARBON_SULFUR_LYASE_ACTIVITY	9	2	15632	339
0.01526	-4.18	GUTIERREZ_WALDENSTROEMS_MACROGLOBULINEMIA_1_UP	MSigDB lists	GUTIERREZ_WALDENSTROEMS_MACROGLOBULINEMIA_1_UP	9	2	15632	339
0.01526	-4.18	GO_PURINE_NUCLEOTIDE_TRANSPORT	MSigDB lists	GO_PURINE_NUCLEOTIDE_TRANSPORT	9	2	15632	339
0.01526	-4.18	GO_MITOCHONDRIAL_FISSION	MSigDB lists	GO_MITOCHONDRIAL_FISSION	9	2	15632	339
0.01528	-4.18	nucleotide metabolic process	biological process	GO:0009117	348	12	20694	348
0.0154	-4.17	regulation of protein localization to nucleus	biological process	GO:1900180	119	6	20694	348
0.01543	-4.17	Regulation of TP53 Activity through Phosphorylation	REACTOME pathways	R-MMU-6804756	90	6	8608	193
0.01547	-4.17	GSE26928_NAIVE_VS_CXCR5_POS_CD4_TCELL_UP	MSigDB lists	GSE26928_NAIVE_VS_CXCR5_POS_CD4_TCELL_UP	148	8	15632	339
0.01547	-4.17	GSE16385_UNTREATED_VS_12H_ROSIGLITAZONE_TREATED_MACROPHAGE_DN	MSigDB lists	GSE16385_UNTREATED_VS_12H_ROSIGLITAZONE_TREATED_MACROPHAGE_DN	148	8	15632	339
0.01552	-4.17	intracellular protein transport	biological process	GO:0006886	747	21	20694	348
0.01557	-4.16	Carbonic_anhydrase_a-class_CS	interpro domains	IPR018338	11	2	19984	355
0.01557	-4.16	EH_dom	interpro domains	IPR000261	11	2	19984	355
0.01557	-4.16	Anticodon-bd_dom_sf	interpro domains	IPR036621	11	2	19984	355
0.0156	-4.16	GO_RESPONSE_TO_STEROID_HORMONE	MSigDB lists	GO_RESPONSE_TO_STEROID_HORMONE	474	18	15632	339
0.01562	-4.16	GO_RESPONSE_TO_OXYGEN_CONTAINING_COMPOUND	MSigDB lists	GO_RESPONSE_TO_OXYGEN_CONTAINING_COMPOUND	1301	40	15632	339
0.01564	-4.16	cellular response to leukemia inhibitory factor	biological process	GO:1990830	308	11	20694	348
0.01564	-4.16	response to leukemia inhibitory factor	biological process	GO:1990823	308	11	20694	348
0.01564	-4.16	purine-containing compound metabolic process	biological process	GO:0072521	308	11	20694	348
0.01572	-4.15	purine nucleotide metabolic process	biological process	GO:0006163	268	10	20694	348
0.01575	-4.15	GSE41867_DAY6_VS_DAY8_LCMV_ARMSTRONG_EFFECTOR_CD8_TCELL_DN	MSigDB lists	GSE41867_DAY6_VS_DAY8_LCMV_ARMSTRONG_EFFECTOR_CD8_TCELL_DN	178	9	15632	339
0.01575	-4.15	GSE34515_CD16_NEG_VS_POS_MONOCYTE_UP	MSigDB lists	GSE34515_CD16_NEG_VS_POS_MONOCYTE_UP	178	9	15632	339
0.01575	-4.15	GSE411_100MIN_VS_400MIN_IL6_STIM_MACROPHAGE_DN	MSigDB lists	GSE411_100MIN_VS_400MIN_IL6_STIM_MACROPHAGE_DN	178	9	15632	339
0.01575	-4.15	GSE23505_IL6_IL1_IL23_VS_IL6_IL1_TGFB_TREATED_CD4_TCELL_DN	MSigDB lists	GSE23505_IL6_IL1_IL23_VS_IL6_IL1_TGFB_TREATED_CD4_TCELL_DN	178	9	15632	339
0.01575	-4.15	GSE42088_UNINF_VS_LEISHMANIA_INF_DC_2H_UP	MSigDB lists	GSE42088_UNINF_VS_LEISHMANIA_INF_DC_2H_UP	178	9	15632	339
0.01575	-4.15	GSE17721_CTRL_VS_POLYIC_4H_BMDC_UP	MSigDB lists	GSE17721_CTRL_VS_POLYIC_4H_BMDC_UP	178	9	15632	339
0.01575	-4.15	GSE30083_SP1_VS_SP4_THYMOCYTE_UP	MSigDB lists	GSE30083_SP1_VS_SP4_THYMOCYTE_UP	178	9	15632	339
0.01575	-4.15	GSE14308_TH1_VS_INDUCED_TREG_DN	MSigDB lists	GSE14308_TH1_VS_INDUCED_TREG_DN	178	9	15632	339
0.01575	-4.15	GSE4142_GC_BCELL_VS_MEMORY_BCELL_DN	MSigDB lists	GSE4142_GC_BCELL_VS_MEMORY_BCELL_DN	178	9	15632	339
0.01575	-4.15	GSE42021_TCONV_PLN_VS_TREG_PRECURSORS_THYMUS_UP	MSigDB lists	GSE42021_TCONV_PLN_VS_TREG_PRECURSORS_THYMUS_UP	178	9	15632	339
0.01575	-4.15	GSE16450_IMMATURE_VS_MATURE_NEURON_CELL_LINE_DN	MSigDB lists	GSE16450_IMMATURE_VS_MATURE_NEURON_CELL_LINE_DN	178	9	15632	339
0.01575	-4.15	GSE360_T_GONDII_VS_B_MALAYI_HIGH_DOSE_DC_DN	MSigDB lists	GSE360_T_GONDII_VS_B_MALAYI_HIGH_DOSE_DC_DN	178	9	15632	339
0.01583	-4.15	Tetraspanin_EC2_sf	interpro domains	IPR008952	30	3	19984	355
0.01583	-4.15	Tetraspanin/Peripherin	interpro domains	IPR018499	30	3	19984	355
0.01589	-4.14	GO_CILIARY_PART	MSigDB lists	GO_CILIARY_PART	272	12	15632	339
0.01591	-4.14	GGGTGGRR_PAX4_03	MSigDB lists	GGGTGGRR_PAX4_03	1185	37	15632	339
0.01594	-4.14	REACTOME_PI3K_CASCADE	MSigDB lists	REACTOME_PI3K_CASCADE	68	5	15632	339
0.01605	-4.13	GSE18791_UNSTIM_VS_NEWCATSLE_VIRUS_DC_10H_DN	MSigDB lists	GSE18791_UNSTIM_VS_NEWCATSLE_VIRUS_DC_10H_DN	149	8	15632	339
0.01605	-4.13	GAVIN_FOXP3_TARGETS_CLUSTER_P3	MSigDB lists	GAVIN_FOXP3_TARGETS_CLUSTER_P3	149	8	15632	339
0.0161	-4.13	Frataxin_Cyay	smart domains	SM01219	1	1	9567	154
0.0161	-4.13	M16C_associated	smart domains	SM01264	1	1	9567	154
0.0161	-4.13	EPEND	smart domains	SM00026	1	1	9567	154
0.0161	-4.13	ALAD	smart domains	SM01004	1	1	9567	154
0.0161	-4.13	PID_LKB1_PATHWAY	MSigDB lists	PID_LKB1_PATHWAY	45	4	15632	339
0.0161	-4.13	SCHLOSSER_MYC_TARGETS_AND_SERUM_RESPONSE_DN	MSigDB lists	SCHLOSSER_MYC_TARGETS_AND_SERUM_RESPONSE_DN	45	4	15632	339
0.0161	-4.13	GO_RESPONSE_TO_ANTIBIOTIC	MSigDB lists	GO_RESPONSE_TO_ANTIBIOTIC	45	4	15632	339
0.0161	-4.13	OXFORD_RALA_OR_RALB_TARGETS_UP	MSigDB lists	OXFORD_RALA_OR_RALB_TARGETS_UP	45	4	15632	339
0.0161	-4.13	MODULE_485	MSigDB lists	MODULE_485	45	4	15632	339
0.01623	-4.12	Depolymerisation of the Nuclear Lamina	REACTOME pathways	R-MMU-4419969	9	2	8608	193
0.01626	-4.12	BENPORATH_CYCLING_GENES	MSigDB lists	BENPORATH_CYCLING_GENES	583	21	15632	339
0.01627	-4.12	intracellular transport	biological process	GO:0046907	1132	29	20694	348
0.01628	-4.12	GSE17721_0.5H_VS_12H_POLYIC_BMDC_UP	MSigDB lists	GSE17721_0.5H_VS_12H_POLYIC_BMDC_UP	179	9	15632	339
0.01628	-4.12	GSE3982_MAC_VS_NKCELL_UP	MSigDB lists	GSE3982_MAC_VS_NKCELL_UP	179	9	15632	339
0.01628	-4.12	GSE7831_1H_VS_4H_CPG_STIM_PDC_UP	MSigDB lists	GSE7831_1H_VS_4H_CPG_STIM_PDC_UP	179	9	15632	339
0.01628	-4.12	GSE33425_CD8_ALPHAALPHA_VS_ALPHABETA_CD161_HIGH_TCELL_DN	MSigDB lists	GSE33425_CD8_ALPHAALPHA_VS_ALPHABETA_CD161_HIGH_TCELL_DN	179	9	15632	339
0.01628	-4.12	GSE19825_NAIVE_VS_IL2RAHIGH_DAY3_EFF_CD8_TCELL_DN	MSigDB lists	GSE19825_NAIVE_VS_IL2RAHIGH_DAY3_EFF_CD8_TCELL_DN	179	9	15632	339
0.01628	-4.12	GSE5589_LPS_AND_IL10_VS_LPS_AND_IL6_STIM_IL6_KO_MACROPHAGE_45MIN_DN	MSigDB lists	GSE5589_LPS_AND_IL10_VS_LPS_AND_IL6_STIM_IL6_KO_MACROPHAGE_45MIN_DN	179	9	15632	339
0.01628	-4.12	GSE32423_IL7_VS_IL7_IL4_NAIVE_CD8_TCELL_DN	MSigDB lists	GSE32423_IL7_VS_IL7_IL4_NAIVE_CD8_TCELL_DN	179	9	15632	339
0.01628	-4.12	GSE11924_TH1_VS_TH2_CD4_TCELL_UP	MSigDB lists	GSE11924_TH1_VS_TH2_CD4_TCELL_UP	179	9	15632	339
0.01628	-4.12	GSE21063_WT_VS_NFATC1_KO_8H_ANTI_IGM_STIM_BCELL_UP	MSigDB lists	GSE21063_WT_VS_NFATC1_KO_8H_ANTI_IGM_STIM_BCELL_UP	179	9	15632	339
0.01633	-4.11	fatty acid metabolic process	biological process	GO:0006631	310	11	20694	348
0.01633	-4.11	GO_AMMONIUM_TRANSMEMBRANE_TRANSPORTER_ACTIVITY	MSigDB lists	GO_AMMONIUM_TRANSMEMBRANE_TRANSPORTER_ACTIVITY	25	3	15632	339
0.01633	-4.11	COLLER_MYC_TARGETS_UP	MSigDB lists	COLLER_MYC_TARGETS_UP	25	3	15632	339
0.01636	-4.11	regulation of membrane lipid distribution	biological process	GO:0097035	58	4	20694	348
0.0164	-4.11	Ubiquitin_dom	interpro domains	IPR000626	55	4	19984	355
0.01644	-4.11	regulation of cyclin-dependent protein kinase activity	biological process	GO:1904029	88	5	20694	348
0.01644	-4.11	CROONQUIST_NRAS_VS_STROMAL_STIMULATION_DN	MSigDB lists	CROONQUIST_NRAS_VS_STROMAL_STIMULATION_DN	94	6	15632	339
0.01647	-4.11	lipid transport	biological process	GO:0006869	270	10	20694	348
0.01654	-4.1	Tetraspanin	pfam domains	PF00335	30	3	18711	338
0.01656	-4.1	ammonium transmembrane transporter activity	molecular function	GO:0008519	32	3	20217	342
0.01657	-4.1	hemoglobin complex	cellular component	GO:0005833	12	2	20747	348
0.01659	-4.1	determination of left/right symmetry	biological process	GO:0007368	121	6	20694	348
0.01664	-4.1	MARTORIATI_MDM4_TARGETS_NEUROEPITHELIUM_UP	MSigDB lists	MARTORIATI_MDM4_TARGETS_NEUROEPITHELIUM_UP	150	8	15632	339
0.01664	-4.1	MYC_UP.V1_UP	MSigDB lists	MYC_UP.V1_UP	150	8	15632	339
0.01664	-4.1	GSE21927_UNTREATED_VS_GMCSF_GCSF_TREATED_BONE_MARROW_DN	MSigDB lists	GSE21927_UNTREATED_VS_GMCSF_GCSF_TREATED_BONE_MARROW_DN	150	8	15632	339
0.01665	-4.1	histone-serine phosphorylation	biological process	GO:0035404	12	2	20694	348
0.01665	-4.1	negative regulation of mast cell activation	biological process	GO:0033004	12	2	20694	348
0.01665	-4.1	removal of superoxide radicals	biological process	GO:0019430	12	2	20694	348
0.01665	-4.1	cellular response to zinc ion	biological process	GO:0071294	12	2	20694	348
0.01669	-4.09	Rap1a (RAS-related protein 1a)	protein interactions	109905	9	2	7778	177
0.01669	-4.09	Lbr (lamin B receptor)	protein interactions	98386	9	2	7778	177
0.01669	-4.09	Ciita (class II transactivator)	protein interactions	12265	9	2	7778	177
0.01669	-4.09	Prkaa1 (protein kinase, AMP-activated, alpha 1 catalytic subunit)	protein interactions	105787	9	2	7778	177
0.01669	-4.09	Psme3 (proteaseome (prosome, macropain) activator subunit 3 (PA28 gamma, Ki))	protein interactions	19192	9	2	7778	177
0.01669	-4.09	Psmd1 (proteasome (prosome, macropain) 26S subunit, non-ATPase, 1)	protein interactions	70247	9	2	7778	177
0.01669	-4.09	Rai14 (retinoic acid induced 14)	protein interactions	75646	9	2	7778	177
0.01669	-4.09	Hnrnpd (heterogeneous nuclear ribonucleoprotein D)	protein interactions	11991	9	2	7778	177
0.01669	-4.09	Hnrnph2 (heterogeneous nuclear ribonucleoprotein H2)	protein interactions	56258	9	2	7778	177
0.01669	-4.09	Grm5 (glutamate receptor, metabotropic 5)	protein interactions	108071	9	2	7778	177
0.01669	-4.09	Krt8 (keratin 8)	protein interactions	16691	9	2	7778	177
0.01669	-4.09	Stip1 (stress-induced phosphoprotein 1)	protein interactions	20867	9	2	7778	177
0.01674	-4.09	GO_ANION_TRANSMEMBRANE_TRANSPORTER_ACTIVITY	MSigDB lists	GO_ANION_TRANSMEMBRANE_TRANSPORTER_ACTIVITY	274	12	15632	339
0.01677	-4.09	BIM-BCL-2 complex	cellular component	GO:0097141	1	1	20747	348
0.01677	-4.09	BIM-BCL-xl complex	cellular component	GO:0097140	1	1	20747	348
0.01677	-4.09	Lsd1/2 complex	cellular component	GO:0033193	1	1	20747	348
0.01677	-4.09	mitochondrial oxoglutarate dehydrogenase complex	cellular component	GO:0009353	1	1	20747	348
0.01677	-4.09	L-cysteine desulfurase complex	cellular component	GO:1990221	1	1	20747	348
0.01677	-4.09	cellularization cleavage furrow	cellular component	GO:0110070	1	1	20747	348
0.01679	-4.09	GO_ORGANIC_ACID_TRANSPORT	MSigDB lists	GO_ORGANIC_ACID_TRANSPORT	242	11	15632	339
0.01681	-4.09	MODULE_53	MSigDB lists	MODULE_53	374	15	15632	339
0.01682	-4.09	positive regulation of T cell homeostatic proliferation	biological process	GO:0042103	1	1	20694	348
0.01682	-4.09	isopeptide cross-linking via N6-(L-isoglutamyl)-L-lysine	biological process	GO:0018153	1	1	20694	348
0.01682	-4.09	negative regulation of transforming growth factor beta3 production	biological process	GO:0032913	1	1	20694	348
0.01682	-4.09	regulation of ERBB3 signaling pathway	biological process	GO:1905578	1	1	20694	348
0.01682	-4.09	negative regulation of nodal receptor complex assembly	biological process	GO:1900124	1	1	20694	348
0.01682	-4.09	negative regulation of formation of growth cone in injured axon	biological process	GO:1905943	1	1	20694	348
0.01682	-4.09	negative regulation of interleukin-4 biosynthetic process	biological process	GO:0045403	1	1	20694	348
0.01682	-4.09	chemokine receptor transport out of membrane raft	biological process	GO:0032600	1	1	20694	348
0.01682	-4.09	detection of UV	biological process	GO:0009589	1	1	20694	348
0.01682	-4.09	proximal straight tubule development	biological process	GO:0072020	1	1	20694	348
0.01682	-4.09	regulation of nodal receptor complex assembly	biological process	GO:1900123	1	1	20694	348
0.01682	-4.09	positive regulation of ERBB3 signaling pathway	biological process	GO:1905580	1	1	20694	348
0.01682	-4.09	metanephric proximal convoluted tubule development	biological process	GO:0072229	1	1	20694	348
0.01682	-4.09	prostaglandin production involved in inflammatory response	biological process	GO:0002539	1	1	20694	348
0.01682	-4.09	regulation of formation of growth cone in injured axon	biological process	GO:1905942	1	1	20694	348
0.01682	-4.09	metanephric proximal tubule development	biological process	GO:0072237	1	1	20694	348
0.01682	-4.09	purine nucleobase transmembrane transport	biological process	GO:1904823	1	1	20694	348
0.01682	-4.09	arginine catabolic process to glutamate	biological process	GO:0019544	1	1	20694	348
0.01682	-4.09	arginine catabolic process to proline via ornithine	biological process	GO:0010121	1	1	20694	348
0.01682	-4.09	metanephric proximal convoluted tubule segment 2 development	biological process	GO:0072232	1	1	20694	348
0.01682	-4.09	midbrain-hindbrain boundary initiation	biological process	GO:0021547	1	1	20694	348
0.01682	-4.09	heme transmembrane transport	biological process	GO:0035351	1	1	20694	348
0.01682	-4.09	regulation of axo-dendritic protein transport	biological process	GO:1905126	1	1	20694	348
0.01682	-4.09	asparagine biosynthetic process	biological process	GO:0006529	1	1	20694	348
0.01682	-4.09	cellular response to chromate	biological process	GO:0071247	1	1	20694	348
0.01682	-4.09	regulation of endosomal vesicle fusion	biological process	GO:1905364	1	1	20694	348
0.01682	-4.09	negative regulation of T cell homeostatic proliferation	biological process	GO:0046014	1	1	20694	348
0.01682	-4.09	negative regulation of neuron remodeling	biological process	GO:1904800	1	1	20694	348
0.01682	-4.09	anterograde dendritic transport of mitochondrion	biological process	GO:0098972	1	1	20694	348
0.01682	-4.09	nucleoid organization	biological process	GO:0090143	1	1	20694	348
0.01682	-4.09	metanephric descending thin limb development	biological process	GO:0072220	1	1	20694	348
0.01682	-4.09	negative regulation of erythrocyte aggregation	biological process	GO:0034119	1	1	20694	348
0.01682	-4.09	acetylcholine catabolic process	biological process	GO:0006581	1	1	20694	348
0.01682	-4.09	stilbene catabolic process	biological process	GO:0046272	1	1	20694	348
0.01682	-4.09	mitochondrial nucleoid organization	biological process	GO:0090144	1	1	20694	348
0.01682	-4.09	cell adhesion involved in sprouting angiogenesis	biological process	GO:0120078	1	1	20694	348
0.01682	-4.09	metanephric proximal straight tubule development	biological process	GO:0072230	1	1	20694	348
0.01682	-4.09	response to chromate	biological process	GO:0046687	1	1	20694	348
0.01682	-4.09	glycine import into mitochondrion	biological process	GO:1904983	1	1	20694	348
0.01682	-4.09	regulation of neuron remodeling	biological process	GO:1904799	1	1	20694	348
0.01682	-4.09	angiogenic sprout fusion	biological process	GO:0120077	1	1	20694	348
0.01682	-4.09	vascular transport	biological process	GO:0010232	1	1	20694	348
0.01682	-4.09	proximal convoluted tubule development	biological process	GO:0072019	1	1	20694	348
0.01682	-4.09	regulation of ferrochelatase activity	biological process	GO:0010722	1	1	20694	348
0.01682	-4.09	descending thin limb development	biological process	GO:0072022	1	1	20694	348
0.01682	-4.09	proximal convoluted tubule segment 2 development	biological process	GO:0072032	1	1	20694	348
0.01682	-4.09	peptidyl-pyrromethane cofactor linkage	biological process	GO:0018160	1	1	20694	348
0.01682	-4.09	negative regulation of erythrocyte clearance	biological process	GO:0034107	1	1	20694	348
0.01682	-4.09	basophil differentiation	biological process	GO:0030221	1	1	20694	348
0.01682	-4.09	ADP catabolic process	biological process	GO:0046032	1	1	20694	348
0.01682	-4.09	prostaglandin catabolic process	biological process	GO:1905344	1	1	20694	348
0.01682	-4.09	chemokine receptor transport within lipid bilayer	biological process	GO:0033606	1	1	20694	348
0.01682	-4.09	stilbene metabolic process	biological process	GO:0009810	1	1	20694	348
0.01682	-4.09	arginine catabolic process to proline	biological process	GO:0019493	1	1	20694	348
0.01682	-4.09	prechordal plate formation	biological process	GO:0021501	1	1	20694	348
0.01682	-4.09	response to fenofibrate	biological process	GO:1901557	1	1	20694	348
0.01682	-4.09	regulation of erythrocyte clearance	biological process	GO:0034106	1	1	20694	348
0.01682	-4.09	hemangioblast cell differentiation	biological process	GO:0060217	1	1	20694	348
0.01682	-4.09	protein transport out of membrane raft	biological process	GO:0032599	1	1	20694	348
0.01682	-4.09	glycolysis from storage polysaccharide through glucose-1-phosphate	biological process	GO:0093001	1	1	20694	348
0.01682	-4.09	negative regulation of mast cell differentiation	biological process	GO:0060377	1	1	20694	348
0.01682	-4.09	milk ejection reflex	biological process	GO:0060156	1	1	20694	348
0.01682	-4.09	regulation of cobalamin metabolic process	biological process	GO:0106064	1	1	20694	348
0.01682	-4.09	positive regulation of glutamate-cysteine ligase activity	biological process	GO:0035229	1	1	20694	348
0.01682	-4.09	maintenance of symbiont-containing vacuole by host	biological process	GO:0085018	1	1	20694	348
0.01682	-4.09	regulation of strand invasion	biological process	GO:0060542	1	1	20694	348
0.01682	-4.09	positive regulation of strand invasion	biological process	GO:0098530	1	1	20694	348
0.01682	-4.09	regulation of glutamate-cysteine ligase activity	biological process	GO:0035227	1	1	20694	348
0.01682	-4.09	uroporphyrinogen III biosynthetic process	biological process	GO:0006780	1	1	20694	348
0.01682	-4.09	positive regulation of axo-dendritic protein transport	biological process	GO:1905128	1	1	20694	348
0.01682	-4.09	carbon dioxide transmembrane transport	biological process	GO:0035378	1	1	20694	348
0.01682	-4.09	respiratory burst involved in inflammatory response	biological process	GO:0002536	1	1	20694	348
0.01682	-4.09	selenocysteine catabolic process	biological process	GO:0016261	1	1	20694	348
0.01682	-4.09	regulation of calcium import into the mitochondrion	biological process	GO:0110097	1	1	20694	348
0.01683	-4.08	GSE24210_CTRL_VS_IL35_TREATED_TCONV_CD4_TCELL_DN	MSigDB lists	GSE24210_CTRL_VS_IL35_TREATED_TCONV_CD4_TCELL_DN	180	9	15632	339
0.01683	-4.08	GSE15330_MEGAKARYOCYTE_ERYTHROID_PROGENITOR_VS_PRO_BCELL_UP	MSigDB lists	GSE15330_MEGAKARYOCYTE_ERYTHROID_PROGENITOR_VS_PRO_BCELL_UP	180	9	15632	339
0.01683	-4.08	GSE17721_LPS_VS_POLYIC_16H_BMDC_DN	MSigDB lists	GSE17721_LPS_VS_POLYIC_16H_BMDC_DN	180	9	15632	339
0.01683	-4.08	GSE36527_CD62L_HIGH_CD69_NEG_VS_CD62L_LOW_CD69_POS_TREG_KLRG1_NEG_UP	MSigDB lists	GSE36527_CD62L_HIGH_CD69_NEG_VS_CD62L_LOW_CD69_POS_TREG_KLRG1_NEG_UP	180	9	15632	339
0.01683	-4.08	GSE25123_CTRL_VS_IL4_STIM_MACROPHAGE_UP	MSigDB lists	GSE25123_CTRL_VS_IL4_STIM_MACROPHAGE_UP	180	9	15632	339
0.01683	-4.08	GSE22601_CD4_SINGLE_POSITIVE_VS_CD8_SINGLE_POSITIVE_THYMOCYTE_UP	MSigDB lists	GSE22601_CD4_SINGLE_POSITIVE_VS_CD8_SINGLE_POSITIVE_THYMOCYTE_UP	180	9	15632	339
0.01683	-4.08	GSE11961_MARGINAL_ZONE_BCELL_VS_PLASMA_CELL_DAY7_UP	MSigDB lists	GSE11961_MARGINAL_ZONE_BCELL_VS_PLASMA_CELL_DAY7_UP	180	9	15632	339
0.01683	-4.08	PENG_LEUCINE_DEPRIVATION_DN	MSigDB lists	PENG_LEUCINE_DEPRIVATION_DN	180	9	15632	339
0.01683	-4.08	GO_MYELOID_CELL_DIFFERENTIATION	MSigDB lists	GO_MYELOID_CELL_DIFFERENTIATION	180	9	15632	339
0.01683	-4.08	GSE36888_STAT5_AB_KNOCKIN_VS_WT_TCELL_IL2_TREATED_6H_UP	MSigDB lists	GSE36888_STAT5_AB_KNOCKIN_VS_WT_TCELL_IL2_TREATED_6H_UP	180	9	15632	339
0.01683	-4.08	GSE8921_UNSTIM_VS_TLR1_2_STIM_MONOCYTE_3H_DN	MSigDB lists	GSE8921_UNSTIM_VS_TLR1_2_STIM_MONOCYTE_3H_DN	180	9	15632	339
0.01683	-4.08	REACTOME_PHOSPHOLIPID_METABOLISM	MSigDB lists	REACTOME_PHOSPHOLIPID_METABOLISM	180	9	15632	339
0.01683	-4.08	GSE15735_CTRL_VS_HDAC_INHIBITOR_TREATED_CD4_TCELL_2H_UP	MSigDB lists	GSE15735_CTRL_VS_HDAC_INHIBITOR_TREATED_CD4_TCELL_2H_UP	180	9	15632	339
0.01683	-4.08	GSE10273_HIGH_IL7_VS_HIGH_IL7_AND_IRF4_IN_IRF4_8_NULL_PRE_BCELL_DN	MSigDB lists	GSE10273_HIGH_IL7_VS_HIGH_IL7_AND_IRF4_IN_IRF4_8_NULL_PRE_BCELL_DN	180	9	15632	339
0.01683	-4.08	GSE360_CTRL_VS_B_MALAYI_HIGH_DOSE_DC_DN	MSigDB lists	GSE360_CTRL_VS_B_MALAYI_HIGH_DOSE_DC_DN	180	9	15632	339
0.01684	-4.08	lysophosphatidic acid acyltransferase activity	molecular function	GO:0042171	12	2	20217	342
0.01684	-4.08	haptoglobin binding	molecular function	GO:0031720	12	2	20217	342
0.01685	-4.08	Hspb2 (heat shock protein 2)	protein interactions	69253	66	5	7778	177
0.01689	-4.08	FONTAINE_FOLLICULAR_THYROID_ADENOMA_UP	MSigDB lists	FONTAINE_FOLLICULAR_THYROID_ADENOMA_UP	69	5	15632	339
0.01689	-4.08	GO_MICROVILLUS	MSigDB lists	GO_MICROVILLUS	69	5	15632	339
0.01689	-4.08	MALONEY_RESPONSE_TO_17AAG_DN	MSigDB lists	MALONEY_RESPONSE_TO_17AAG_DN	69	5	15632	339
0.01692	-4.08	hydroxypyruvate reductase activity	molecular function	GO:0016618	1	1	20217	342
0.01692	-4.08	inositol hexakisphosphate 2-phosphatase activity	molecular function	GO:0052826	1	1	20217	342
0.01692	-4.08	glutamate-cysteine ligase catalytic subunit binding	molecular function	GO:0035226	1	1	20217	342
0.01692	-4.08	hydroxymethylbilane synthase activity	molecular function	GO:0004418	1	1	20217	342
0.01692	-4.08	nitric oxide transmembrane transporter activity	molecular function	GO:0030184	1	1	20217	342
0.01692	-4.08	inositol-hexakisphosphate phosphatase activity	molecular function	GO:0004446	1	1	20217	342
0.01692	-4.08	betaine-aldehyde dehydrogenase activity	molecular function	GO:0008802	1	1	20217	342
0.01692	-4.08	alpha-methylacyl-CoA racemase activity	molecular function	GO:0008111	1	1	20217	342
0.01692	-4.08	ferrochelatase activity	molecular function	GO:0004325	1	1	20217	342
0.01692	-4.08	uroporphyrinogen decarboxylase activity	molecular function	GO:0004853	1	1	20217	342
0.01692	-4.08	protoporphyrinogen oxidase activity	molecular function	GO:0070818	1	1	20217	342
0.01692	-4.08	acetyl-CoA:L-glutamate N-acetyltransferase activity	molecular function	GO:0004042	1	1	20217	342
0.01692	-4.08	HNK-1 sulfotransferase activity	molecular function	GO:0016232	1	1	20217	342
0.01692	-4.08	riboflavin reductase (NADPH) activity	molecular function	GO:0042602	1	1	20217	342
0.01692	-4.08	(3S)-citramalyl-CoA lyase activity	molecular function	GO:0047777	1	1	20217	342
0.01692	-4.08	ATPase-coupled heme transmembrane transporter activity	molecular function	GO:0015439	1	1	20217	342
0.01692	-4.08	peptide-aspartate beta-dioxygenase activity	molecular function	GO:0004597	1	1	20217	342
0.01692	-4.08	L-aminoadipate-semialdehyde dehydrogenase activity	molecular function	GO:0004043	1	1	20217	342
0.01692	-4.08	3'-flap-structured DNA binding	molecular function	GO:0070337	1	1	20217	342
0.01692	-4.08	ornithine-oxo-acid transaminase activity	molecular function	GO:0004587	1	1	20217	342
0.01692	-4.08	malate synthase activity	molecular function	GO:0004474	1	1	20217	342
0.01692	-4.08	lactosylceramide alpha-2,3-sialyltransferase activity	molecular function	GO:0047291	1	1	20217	342
0.01692	-4.08	18S rRNA (adenine(1779)-N(6)/adenine(1780)-N(6))-dimethyltransferase activity	molecular function	GO:0052909	1	1	20217	342
0.01692	-4.08	selenocysteine lyase activity	molecular function	GO:0009000	1	1	20217	342
0.01692	-4.08	exoribonuclease II activity	molecular function	GO:0008859	1	1	20217	342
0.01692	-4.08	methanethiol oxidase activity	molecular function	GO:0018549	1	1	20217	342
0.01692	-4.08	inositol-1,4,5,6-tetrakisphosphate 6-phosphatase activity	molecular function	GO:0030352	1	1	20217	342
0.01692	-4.08	UMP kinase activity	molecular function	GO:0033862	1	1	20217	342
0.01692	-4.08	2-hydroxyglutarate dehydrogenase activity	molecular function	GO:0047545	1	1	20217	342
0.01692	-4.08	erythropoietin receptor activity	molecular function	GO:0004900	1	1	20217	342
0.01692	-4.08	porphobilinogen synthase activity	molecular function	GO:0004655	1	1	20217	342
0.01692	-4.08	tRNA (guanosine-2'-O-)-methyltransferase activity	molecular function	GO:0009020	1	1	20217	342
0.01692	-4.08	10-hydroxy-9-(phosphonooxy)octadecanoate phosphatase activity	molecular function	GO:0033885	1	1	20217	342
0.01692	-4.08	bisphosphoglycerate 3-phosphatase activity	molecular function	GO:0034417	1	1	20217	342
0.01692	-4.08	asparagine synthase (glutamine-hydrolyzing) activity	molecular function	GO:0004066	1	1	20217	342
0.01692	-4.08	carbon dioxide transmembrane transporter activity	molecular function	GO:0035379	1	1	20217	342
0.01692	-4.08	tRNA (cytosine-2'-O-)-methyltransferase activity	molecular function	GO:0052666	1	1	20217	342
0.01692	-4.08	glyoxylate reductase (NADP) activity	molecular function	GO:0030267	1	1	20217	342
0.01692	-4.08	non-tyrosine kinase fibroblast growth factor receptor activity	molecular function	GO:0001571	1	1	20217	342
0.01692	-4.08	inositol pentakisphosphate phosphatase activity	molecular function	GO:0052827	1	1	20217	342
0.01692	-4.08	glycerate dehydrogenase activity	molecular function	GO:0008465	1	1	20217	342
0.01692	-4.08	oxygen-dependent protoporphyrinogen oxidase activity	molecular function	GO:0004729	1	1	20217	342
0.01692	-4.08	acetylglutamate kinase activity	molecular function	GO:0003991	1	1	20217	342
0.01692	-4.08	inositol-1,3,4,5,6-pentakisphosphate 3-phosphatase activity	molecular function	GO:0030351	1	1	20217	342
0.01692	-4.08	Intermediate conductance calcium-activated potassium channel activity	molecular function	GO:0022894	1	1	20217	342
0.01692	-4.08	methylenetetrahydrofolate dehydrogenase [NAD(P)+] activity	molecular function	GO:0004486	1	1	20217	342
0.01692	-4.08	CDP-diacylglycerol-serine O-phosphatidyltransferase activity	molecular function	GO:0003882	1	1	20217	342
0.01693	-4.08	neuronal cell body	cellular component	GO:0043025	709	20	20747	348
0.01695	-4.08	Cell cycle - G2/M transition	KEGG pathways	mmu_M00693	10	2	7931	163
0.01695	-4.08	Cell cycle - G2/M transition	KEGG pathways	M00693	10	2	7931	163
0.01701	-4.07	GO_ALPHA_AMINO_ACID_METABOLIC_PROCESS	MSigDB lists	GO_ALPHA_AMINO_ACID_METABOLIC_PROCESS	211	10	15632	339
0.01706	-4.07	cellular metal ion homeostasis	biological process	GO:0006875	571	17	20694	348
0.01714	-4.07	GEORGES_TARGETS_OF_MIR192_AND_MIR215	MSigDB lists	GEORGES_TARGETS_OF_MIR192_AND_MIR215	770	26	15632	339
0.01717	-4.06	PORPHOBILINOGEN_DEAM	prosite domains	PS00533	1	1	13278	228
0.01717	-4.06	COPROGEN_OXIDASE	prosite domains	PS01021	1	1	13278	228
0.01717	-4.06	CENP_V_GFA	prosite domains	PS51891	1	1	13278	228
0.01717	-4.06	D_ALA_DEHYDRATASE	prosite domains	PS00169	1	1	13278	228
0.01717	-4.06	UROD_2	prosite domains	PS00907	1	1	13278	228
0.01717	-4.06	FRATAXIN_2	prosite domains	PS50810	1	1	13278	228
0.01717	-4.06	FERROCHELATASE	prosite domains	PS00534	1	1	13278	228
0.01717	-4.06	UROD_1	prosite domains	PS00906	1	1	13278	228
0.01717	-4.06	FRATAXIN_1	prosite domains	PS01344	1	1	13278	228
0.01717	-4.06	RRM_NUP35	prosite domains	PS51472	1	1	13278	228
0.01717	-4.06	VINCULIN_2	prosite domains	PS00664	1	1	13278	228
0.01717	-4.06	GLYCOPHORIN_A	prosite domains	PS00312	1	1	13278	228
0.01717	-4.06	GNAT_NAGS	prosite domains	PS51731	1	1	13278	228
0.01717	-4.06	GO_FATTY_ACID_METABOLIC_PROCESS	MSigDB lists	GO_FATTY_ACID_METABOLIC_PROCESS	275	12	15632	339
0.01726	-4.06	GO_CELL_PROJECTION_ASSEMBLY	MSigDB lists	GO_CELL_PROJECTION_ASSEMBLY	243	11	15632	339
0.01727	-4.06	Hdac1 (histone deacetylase 1)	protein interactions	433759	91	6	7778	177
0.01733	-4.06	Mapk1 (mitogen-activated protein kinase 1)	protein interactions	26413	44	4	7778	177
0.01734	-4.05	HALLMARK_REACTIVE_OXIGEN_SPECIES_PATHWAY	MSigDB lists	HALLMARK_REACTIVE_OXIGEN_SPECIES_PATHWAY	46	4	15632	339
0.01734	-4.05	LUI_THYROID_CANCER_CLUSTER_1	MSigDB lists	LUI_THYROID_CANCER_CLUSTER_1	46	4	15632	339
0.01734	-4.05	GO_HEXOSE_CATABOLIC_PROCESS	MSigDB lists	GO_HEXOSE_CATABOLIC_PROCESS	46	4	15632	339
0.01738	-4.05	GSE22282_HYPOXIA_VS_NORMOXIA_MYELOID_DC_UP	MSigDB lists	GSE22282_HYPOXIA_VS_NORMOXIA_MYELOID_DC_UP	181	9	15632	339
0.01738	-4.05	GSE40666_WT_VS_STAT1_KO_CD8_TCELL_UP	MSigDB lists	GSE40666_WT_VS_STAT1_KO_CD8_TCELL_UP	181	9	15632	339
0.01738	-4.05	GSE37532_TREG_VS_TCONV_PPARG_KO_CD4_TCELL_FROM_LN_UP	MSigDB lists	GSE37532_TREG_VS_TCONV_PPARG_KO_CD4_TCELL_FROM_LN_UP	181	9	15632	339
[truncated: 2,904 more rows]

## Sheet: Cluster3
P-value	ln(P)	Term	GO Tree	GO ID	# of Genes in Term	# of Target Genes in Term	# of Total Genes	# of Target Genes
[truncated: 5,629 more rows]

[truncated: 6 more sheets: Cluster4, Cluster5, Cluster6, Cluster7, Cluster8, Cluster9]
