# Supplementary material for: BootCellNet, a resampling-based procedure, promotes unsupervised identification of cell populations via robust inference of gene regulatory networks
Source: PLoS Comput Biol. 2024 Sep 30;20(9):e1012480. doi: 10.1371/journal.pcbi.1012480 (PMC11466406; doi:10.1371/journal.pcbi.1012480)
Supplement: S6 Table — The output of FindAllMarkers function in Seurat was printed as a table. (XLSX) [file pcbi.1012480.s008.xlsx]

## Sheet: S6_Table
p_val	avg_log2FC	pct.1	pct.2	p_val_adj	cluster	gene
7.91367078980691e-14	2.10004	0.134	0.036	2.65408690948544e-09	1	ANKRD55
1.76732854417939e-36	1.5978	0.484	0.166	5.92726647146884e-32	1	TSHZ2
2.22970256559895e-08	1.50383	0.11	0.037	0.000747798	1	GPC2
7.34717108991736e-16	1.50363	0.217	0.072	2.46409424013648e-11	1	ADTRP
7.31027496479193e-13	1.50194	0.154	0.047	2.45172001769192e-08	1	CMTM8
1.18231568487433e-23	1.42539	0.374	0.141	3.96525034393154e-19	1	CHRM3-AS2
4.98686284196067e-33	1.41976	0.496	0.18	1.67249405993677e-28	1	CD40LG
2.78329506769568e-11	1.4176	0.142	0.045	9.33461499803777e-07	1	AL031280.1
2.0568907267213e-06	1.4103	0.102	0.04	0.068984	1	VSIG1
3.54625633169999e-13	1.39251	0.228	0.087	1.18934344852554e-08	1	TCEA3
2.18676050630127e-14	1.38435	0.232	0.086	7.3339573860332e-10	1	CRIP2
1.22373647173555e-07	1.36622	0.138	0.055	0.00410417	1	GSTM3
4.02452008079502e-09	1.35594	0.177	0.073	0.000134974	1	AK5
3.1492696189072e-34	1.31502	0.583	0.232	1.0562020447891e-29	1	TRAT1
1.63321297515977e-09	1.3083	0.15	0.055	5.47746967609082e-05	1	MORC2-AS1
9.13720115445263e-22	1.2998	0.492	0.229	3.06443452318032e-17	1	GPR183
4.83875164075134e-14	1.28452	0.256	0.1	1.62282052527518e-09	1	AC005842.1
9.05412434192789e-10	1.27584	0.169	0.065	3.03657222179578e-05	1	ANK3
4.92632142095459e-07	1.21021	0.15	0.066	0.0165219	1	PLAG1
9.05468117986257e-05	1.2098	0.106	0.049	1	1	CBR3
2.47385139849613e-21	1.18734	0.453	0.197	8.29680282027631e-17	1	FHIT
3.05360027313754e-16	1.17521	0.366	0.163	1.02411645960487e-11	1	EPHX2
1.465672979358e-05	1.15986	0.102	0.043	0.491557	1	GCNT4
2.325518124817e-10	1.15277	0.283	0.144	7.79932268701124e-06	1	RNF157
3.26919858893676e-25	1.14068	0.591	0.288	1.09642382275761e-20	1	MAL
8.37878565102403e-08	1.12816	0.201	0.096	0.00281008	1	AP3M2
7.64675947551902e-05	1.11122	0.106	0.049	1	1	STAMBPL1
1.42686702100141e-07	1.07944	0.13	0.051	0.00478543	1	LINC00402
0.000261895	1.06304	0.11	0.055	1	1	LGALS3BP
6.30150543347093e-22	1.06097	0.433	0.189	2.11339889227748e-17	1	BEX3
0.000236449	1.05458	0.13	0.068	1	1	IL23A
3.96758054337147e-06	1.04973	0.169	0.084	0.133065	1	PLEKHB1
5.44392864500067e-05	1.03676	0.102	0.046	1	1	AC009041.2
0.000414314	1.02582	0.106	0.053	1	1	SLC9A3
1.08481285167099e-07	1.02174	0.22	0.111	0.00363825	1	MAN1C1
5.96609271455134e-05	1.01973	0.11	0.051	1	1	ENO2
1.15681945999852e-05	1.0073	0.169	0.088	0.387974	1	MORC2
1.5599815121591e-05	1.00667	0.114	0.051	0.523187	1	FHL1
1.09097479889507e-80	6.88132	0.118	0.001	3.6589112805343e-76	2	SFRP5
3.55940081888403e-307	5.11501	0.504	0.015	1.19375184663733e-302	2	LINC02446
0	4.86939	0.962	0.058	0	2	CD8B
5.12346177157112e-89	4.69415	0.151	0.004	1.71830660894952e-84	2	CD8B2
3.80013639536686e-78	4.62501	0.141	0.005	1.27448974427814e-73	2	REG4
6.74034674106928e-57	3.91685	0.124	0.008	2.26057749001982e-52	2	CD248
0	3.78109	0.849	0.059	0	2	CD8A
3.57088311240822e-62	3.75709	0.122	0.006	1.19760277823947e-57	2	DSEL
5.32579130262123e-71	3.62551	0.153	0.01	1.78616388707311e-66	2	S100B
2.87342132565628e-43	3.58911	0.1	0.008	9.63688044198603e-39	2	NRCAM
5.36210514079696e-42	3.43371	0.104	0.009	1.79834282212048e-37	2	MEST
2.37233466231684e-126	3.22237	0.349	0.038	7.95633599047821e-122	2	CRTAM
6.23024345424718e-44	2.51797	0.131	0.015	2.08949904968542e-39	2	KLRC4
5.23235347205963e-30	2.4764	0.112	0.018	1.75482670745936e-25	2	PHGDH
3.78796025609718e-143	2.43585	0.596	0.122	1.27040611068987e-138	2	NELL2
1.00344719185588e-88	2.22147	0.484	0.13	3.36536119204624e-84	2	CARS
3.41302234380636e-29	2.1606	0.12	0.021	1.14465943366578e-24	2	SPINK2
5.34115634328159e-60	2.12706	0.283	0.06	1.79131701440978e-55	2	RUNX2
3.15502870070501e-93	2.08669	0.482	0.114	1.05813352564245e-88	2	LRRN3
2.00230943113334e-26	2.07051	0.149	0.036	6.715345370135e-22	2	CEP41
3.28399590548467e-24	1.98281	0.131	0.03	1.10138654678145e-19	2	C2orf40
3.75081932951887e-70	1.85483	0.458	0.131	1.25794978673404e-65	2	THEMIS
2.50664980107977e-61	1.85465	0.408	0.118	8.40680210286134e-57	2	C20orf204
1.68688356099255e-63	1.84246	0.396	0.106	5.65747008685681e-59	2	PASK
3.015335214659e-78	1.73389	0.59	0.199	1.01128312429234e-73	2	PDE3B
9.87620139650805e-20	1.66359	0.143	0.042	3.31228042436087e-15	2	HAGHL
1.51448840730393e-16	1.65568	0.104	0.028	5.07929122041593e-12	2	RASGRF2
1.79254656945795e-22	1.63169	0.177	0.056	6.01184268464808e-18	2	CLEC11A
3.20492867394617e-16	1.62203	0.102	0.027	1.07486897866807e-11	2	EPHA1
1.12525382028264e-31	1.60107	0.247	0.076	3.77387626246391e-27	2	NSG1
2.46029912809788e-21	1.57737	0.159	0.047	8.25135121581468e-17	2	PRKAR1B
6.0117056614966e-71	1.55195	0.558	0.184	2.01620584475273e-66	2	APBA2
3.22697287280125e-22	1.54307	0.171	0.051	1.08226216208008e-17	2	KRT73-AS1
9.68082164524914e-15	1.48249	0.108	0.032	3.24675396338366e-10	2	ZNF827
7.76681394345835e-34	1.45179	0.305	0.104	2.60483406035706e-29	2	MT1F
8.55014276563398e-36	1.43137	0.335	0.119	2.86754688073832e-31	2	TSPAN32
9.54019487890356e-18	1.42573	0.173	0.062	3.19959055848668e-13	2	SREBF1
2.30028927635469e-14	1.38717	0.143	0.052	7.71471017503835e-10	2	SLC27A5
3.18234528395401e-64	1.37618	0.645	0.267	1.0672949613325e-59	2	OXNAD1
3.28905608129639e-99	1.36263	0.855	0.356	1.10308362854518e-94	2	LEF1
1.73389714741269e-13	1.35438	0.124	0.043	5.81514425299267e-09	2	AMIGO2
2.32247698116871e-38	1.33607	0.359	0.123	7.78912329944363e-34	2	RNF157
3.29893417865682e-09	1.33159	0.124	0.054	0.00011064	2	PDCD4-AS1
2.58827652396997e-16	1.31985	0.161	0.057	8.68056180609047e-12	2	AC136475.1
1.03264368105136e-11	1.3027	0.112	0.04	3.46328037751004e-07	2	FXYD7
3.89566695759703e-45	1.2984	0.357	0.109	1.30652878423889e-40	2	PRR5
9.68453526233022e-25	1.29485	0.295	0.116	3.24799943628031e-20	2	SIRPG
1.0198749097493e-14	1.28194	0.161	0.061	3.4204564723172e-10	2	HSD17B8
4.74864436598383e-12	1.27354	0.127	0.047	1.59260034746366e-07	2	MFGE8
9.65223862894879e-24	1.26909	0.261	0.098	3.23716779137685e-19	2	USP11
4.42167920628329e-38	1.24947	0.47	0.2	1.48294277220329e-33	2	PCED1B
1.46662776111728e-31	1.24718	0.343	0.131	4.91877618523514e-27	2	PGGHG
1.90438741799124e-11	1.24182	0.104	0.036	6.38693452245902e-07	2	ADAMTS6
6.63375614466281e-16	1.23378	0.153	0.053	2.22482913579701e-11	2	PLCG1
2.31329928252668e-73	1.23233	0.757	0.315	7.75834313373798e-69	2	TRABD2A
4.53866148524332e-17	1.21971	0.155	0.052	1.5221762889209e-12	2	LTA
3.89802688637891e-59	1.209	0.697	0.311	1.30732025715376e-54	2	LDLRAP1
5.27557394599204e-17	1.19132	0.165	0.057	1.76932199000681e-12	2	PLAG1
6.47723232663424e-17	1.18836	0.195	0.077	2.17233417770659e-12	2	SEPT11
2.2925394749555e-13	1.18595	0.153	0.059	7.68871889110575e-09	2	METAP1D
6.06852604411029e-15	1.16838	0.143	0.05	2.03526226467371e-10	2	SLC16A10
2.50789075163836e-14	1.15876	0.183	0.076	8.41096400284473e-10	2	LINC01871
1.50576904267081e-11	1.15109	0.153	0.065	5.05004821530935e-07	2	SCCPDH
1.0529125850658e-13	1.14665	0.143	0.052	3.53125822779367e-09	2	ZNF667-AS1
1.80016617810309e-62	1.14559	0.753	0.364	6.03739732812215e-58	2	NUCB2
8.40388078109497e-07	1.1445	0.159	0.088	0.0281849	2	CYB5D2
6.60262451677589e-12	1.12662	0.157	0.066	2.2143882104363e-07	2	TSGA10
1.24870491473777e-36	1.1248	0.466	0.195	4.18790654304753e-32	2	CD96
2.55037039263999e-20	1.12351	0.241	0.093	8.55343222283599e-16	2	APBB1
3.37667505319041e-08	1.11565	0.104	0.045	0.00113247	2	NPM3
4.08784118165971e-15	1.11389	0.122	0.039	1.37098017550503e-10	2	AC009041.2
1.16121189643471e-13	1.11047	0.197	0.086	3.89447245826272e-09	2	LINC00954
3.97358340814796e-16	1.10739	0.175	0.066	1.33266040342466e-11	2	Z82206.1
4.92025078497985e-10	1.09393	0.149	0.067	1.65015370826654e-05	2	SPNS3
3.03566014812007e-09	1.07955	0.127	0.055	0.00010181	2	RAB33A
9.46242785591052e-18	1.07705	0.229	0.094	3.17350905431527e-13	2	ICA1L
1.93862086792108e-09	1.07549	0.131	0.057	6.5017466668337e-05	2	C10orf143
2.09760597191712e-14	1.07451	0.201	0.086	7.03495090861564e-10	2	FBXO32
3.96857673367583e-11	1.04297	0.151	0.064	1.3309812649402e-06	2	LCLAT1
3.64917587832139e-07	1.03093	0.102	0.046	0.0122386	2	MAGED1
7.48323463529059e-19	1.02921	0.319	0.151	2.50972723198376e-14	2	NAA16
6.77549283304621e-41	1.02844	0.677	0.348	2.27236478634704e-36	2	HSPB1
1.08785334765537e-11	1.02271	0.183	0.084	3.64844255736658e-07	2	SYNGAP1
6.92195595690259e-27	1.02123	0.386	0.167	2.32148558882599e-22	2	LINC01550
1.33550811105881e-18	1.01413	0.333	0.16	4.47902710286905e-14	2	PDK1
3.53438026743335e-63	1.01298	0.855	0.427	1.1853604540918e-58	2	CD27
7.31833345236204e-07	1.0098	0.108	0.052	0.0245442	2	TOP1MT
2.00384193356617e-25	1.0066	0.396	0.183	6.72048507679423e-21	2	GPR155
7.79166204169854e-33	1.0025	0.524	0.245	2.61316761554486e-28	2	FAM102A
1.99332800453167e-41	2.52336	0.127	0.011	6.68522346159831e-37	3	ST8SIA1
1.17113526392065e-24	2.28414	0.151	0.029	3.92775344813707e-20	3	FXYD1
5.61874733495334e-24	2.27521	0.137	0.025	1.88441548119665e-19	3	TNFRSF4
3.40243931385927e-15	2.13771	0.116	0.028	1.14111009708212e-10	3	LRIG1
2.87148374448042e-15	2.05673	0.109	0.025	9.63038218223842e-11	3	FBXL8
4.86200015873123e-16	2.03302	0.13	0.032	1.63061761323528e-11	3	NPDC1
4.26356610872592e-70	1.9217	0.732	0.287	1.4299148015445e-65	3	ITGB1
3.14660806410348e-33	1.79995	0.306	0.083	1.05530941253902e-28	3	MAF
5.34637622863516e-11	1.7772	0.13	0.043	1.79306765955966e-06	3	FXYD7
6.60974050312927e-16	1.75852	0.165	0.049	2.21677476993949e-11	3	AP002884.1
3.25158397841161e-24	1.7512	0.268	0.082	1.09051623467969e-19	3	CRIP2
2.32421765357483e-18	1.71969	0.204	0.061	7.79496116655925e-14	3	ANK3
6.69960741373661e-59	1.70016	0.694	0.266	2.24691433441899e-54	3	AQP3
1.35030378587333e-17	1.69976	0.169	0.047	4.52864883706197e-13	3	LINC00402
7.45865433751902e-10	1.66539	0.13	0.046	2.50148349171713e-05	3	SLC26A11
1.98112539725203e-43	1.66387	0.511	0.171	6.64429835730385e-39	3	INPP4B
9.09105021955566e-49	1.6568	0.602	0.218	3.04895642263458e-44	3	GPR183
4.32792595272857e-12	1.64986	0.13	0.04	1.45149980602611e-07	3	TIGIT
5.3372463420407e-10	1.63576	0.127	0.044	1.79000567819361e-05	3	FAS
3.36175555463658e-27	1.62534	0.423	0.171	1.12746557791402e-22	3	LPAR6
2.21579295899429e-12	1.61165	0.158	0.055	7.43132642587506e-08	3	HNRNPLL
2.80339430458868e-10	1.54645	0.123	0.04	9.4020238187295e-06	3	GCNT4
9.7930024685733e-08	1.53743	0.109	0.04	0.00328438	3	FBXL16
3.5956535304521e-39	1.52286	0.514	0.176	1.20591028104303e-34	3	CD40LG
3.61777608761558e-16	1.52022	0.239	0.088	1.21332974426451e-11	3	MFHAS1
3.30017371907852e-27	1.51595	0.394	0.146	1.10681226190455e-22	3	GATA3
5.52910572154857e-28	1.46088	0.493	0.224	1.85435147689296e-23	3	TRADD
5.4496329286369e-28	1.42923	0.398	0.141	1.82769789160624e-23	3	CFAP36
3.17911157110697e-18	1.37555	0.271	0.098	1.06621043871785e-13	3	HIVEP2
3.41937334786576e-17	1.36762	0.313	0.13	1.14678943340722e-12	3	PASK
5.1755213376387e-10	1.34928	0.187	0.079	1.73576634621727e-05	3	RNF214
1.66486396004873e-16	1.33517	0.275	0.108	5.58362074921141e-12	3	TRAF1
3.38161930946771e-09	1.31957	0.155	0.062	0.000113413	3	GCSAM
1.89982499604217e-32	1.28761	0.496	0.182	6.37163307172624e-28	3	OPTN
8.56990118060356e-43	1.27107	0.785	0.435	2.87417345795082e-38	3	CRIP1
9.69231788794279e-13	1.27104	0.208	0.079	3.25060957325825e-08	3	FBLN5
2.90930834851122e-09	1.26786	0.162	0.067	9.75723833923693e-05	3	AMMECR1
1.52390498180068e-15	1.25937	0.331	0.146	5.11087252796311e-11	3	CD5
4.50416836192788e-18	1.25844	0.359	0.157	1.51060798522337e-13	3	CDC14A
1.45253040827702e-12	1.25751	0.183	0.065	4.87149648327945e-08	3	LSR
1.37467272045232e-14	1.25099	0.239	0.091	4.61037736985299e-10	3	TRIB2
9.13832150305437e-08	1.25009	0.123	0.048	0.00306481	3	CBR3
1.39720728634876e-08	1.24676	0.144	0.057	0.000468595	3	PRDM1
6.93754888626503e-08	1.24664	0.137	0.056	0.00232672	3	AC008555.5
7.82424964054072e-12	1.22645	0.123	0.036	2.62409684444455e-07	3	TSPAN18
2.28100783437177e-09	1.22335	0.13	0.046	7.65004407491605e-05	3	STAMBPL1
2.61681391658449e-05	1.21937	0.102	0.046	0.877627	3	SUMO4
9.23419189925455e-31	1.20572	0.623	0.283	3.09696327917199e-26	3	MAL
1.37220116121929e-14	1.19419	0.239	0.092	4.60208825449725e-10	3	AP3M2
3.51676795446322e-09	1.18863	0.229	0.112	0.000117945	3	TIAM1
3.10935450004579e-12	1.18663	0.303	0.147	1.04281531222536e-07	3	RASSF7
4.91244995726795e-28	1.17228	0.528	0.233	1.64753746666852e-23	3	TRAT1
4.78934914514726e-08	1.15345	0.141	0.057	0.00160625	3	HAPLN3
9.53407439470922e-08	1.15028	0.148	0.063	0.00319754	3	MAST4
1.93908556607079e-62	1.14985	0.989	0.606	6.50330517148822e-58	3	IL32
1.18374362054476e-11	1.13814	0.229	0.097	3.97003935458303e-07	3	PTGER2
2.12111815754547e-27	1.13408	0.518	0.216	7.11380607677599e-23	3	SYNE2
1.31887130082063e-18	1.13401	0.391	0.171	4.42323056869222e-14	3	TSHZ2
8.14584099470108e-09	1.12998	0.19	0.085	0.000273195	3	MORC2
2.44743542797327e-17	1.12735	0.405	0.189	8.20820893833677e-13	3	ARID5B
7.726763887059e-15	1.12721	0.38	0.192	2.59140207244185e-10	3	MDFIC
2.7502923200965e-11	1.12697	0.271	0.127	9.22393038313964e-07	3	CLUAP1
1.33285694693811e-09	1.11837	0.165	0.066	4.47013562864104e-05	3	SLAMF1
5.55971189939628e-11	1.11794	0.229	0.101	1.86461617681953e-06	3	CASP6
1.15013026483963e-09	1.11405	0.19	0.081	3.85730688221915e-05	3	TMEM116
3.14408116198196e-19	1.10799	0.447	0.211	1.05446194010551e-14	3	TTC39C
1.59430176816907e-06	1.10055	0.162	0.079	0.0534697	3	GALM
7.40230894129503e-07	1.10054	0.106	0.041	0.0248259	3	MORN3
0.00020728	1.09346	0.102	0.05	1	3	CMTM8
1.58797510214254e-21	1.09109	0.454	0.199	5.32575089756564e-17	3	TNFRSF25
5.27378753867713e-11	1.08547	0.275	0.133	1.76872286472154e-06	3	GBP1
2.18232263328805e-06	1.08352	0.127	0.056	0.0731907	3	CEACAM21
1.45045817526478e-06	1.07744	0.144	0.066	0.0486455	3	PFKP
3.29883012853827e-19	1.07096	0.504	0.275	1.10636164850917e-14	3	CORO1B
2.14468647871708e-07	1.06504	0.187	0.09	0.00719285	3	GIPC1
4.15566272578799e-09	1.05862	0.229	0.112	0.000139373	3	GPRIN3
4.51342391179152e-06	1.05519	0.13	0.06	0.151371	3	EPS8L2
3.55021654100698e-06	1.05104	0.169	0.086	0.119067	3	COMTD1
1.00465159064135e-05	1.05005	0.141	0.07	0.33694	3	FUT7
1.16076748077368e-42	1.04765	0.877	0.472	3.89298197701877e-38	3	CD2
4.38903176712616e-07	1.04449	0.151	0.068	0.0147199	3	AC005332.5
1.98566825370385e-41	1.03137	0.894	0.664	6.65953418927196e-37	3	GSTK1
4.85055858507779e-08	1.02887	0.162	0.07	0.00162678	3	RRM1
2.04339935185659e-09	1.02089	0.187	0.081	6.85315274625664e-05	3	MIAT
7.67582634195408e-16	1.01916	0.405	0.198	2.57431863856456e-11	3	CDC25B
4.71647050056113e-06	1.01753	0.151	0.074	0.158181	3	STX2
8.10871317172878e-08	1.01241	0.137	0.056	0.0027195	3	BICDL1
2.13967636223722e-41	1.00988	0.94	0.557	7.17604658367117e-37	3	IL7R
1.6167958492664e-05	1.00812	0.113	0.051	0.542241	3	HELLS
2.91109100111221e-18	1.00601	0.616	0.384	9.76321699953013e-14	3	ARHGAP15
8.36556012394209e-59	2.58948	0.221	0.046	2.8056415543677e-54	4	ADTRP
2.0081250347037e-64	2.27947	0.302	0.084	6.73484974138928e-60	4	NOG
1.8916314685674e-108	2.16873	0.488	0.144	6.34415361928135e-104	4	FHIT
3.98591866592264e-19	1.96267	0.1	0.028	1.33679740217714e-14	4	ANKRD55
6.55228770713643e-24	1.92477	0.146	0.047	2.19750625121941e-19	4	KRT73-AS1
1.90898609069117e-26	1.83227	0.171	0.057	6.40235755096005e-22	4	AK5
9.50371291753687e-68	1.72661	0.398	0.133	3.18735523828352e-63	4	TSHZ2
1.55187665439074e-27	1.65158	0.215	0.084	5.20468392349566e-23	4	AC005842.1
1.16036731586467e-14	1.61597	0.115	0.043	3.89163990394693e-10	4	MDS2
3.95375373664127e-65	1.60633	0.414	0.147	1.32600992819475e-60	4	CD40LG
1.31820834279182e-47	1.58712	0.344	0.134	4.42100714005522e-43	4	EPHX2
1.94871921216713e-39	1.56701	0.311	0.124	6.53561449376611e-35	4	LRRN3
2.5995979785328e-11	1.54844	0.102	0.042	8.7185317004033e-07	4	CMTM8
8.87097211209916e-36	1.54744	0.294	0.121	2.97514662695582e-31	4	CHRM3-AS2
9.18098600428584e-16	1.50397	0.137	0.056	3.07911908611738e-11	4	ANK3
2.15207749246059e-75	1.47031	0.562	0.249	7.21763749421432e-71	4	RGCC
1.65319378086118e-56	1.44249	0.465	0.202	5.54448130225222e-52	4	TRAT1
5.415130258549e-14	1.41971	0.154	0.072	1.81612638611216e-09	4	FBLN5
9.25422827313994e-30	1.39999	0.301	0.139	3.10368307824567e-25	4	ITGA6
1.70805872045629e-141	1.39908	0.908	0.468	5.72848733666631e-137	4	CCR7
2.38769939154447e-85	1.37469	0.651	0.303	8.00786621936185e-81	4	TRABD2A
5.45849011247158e-14	1.36814	0.164	0.08	1.83066841392072e-09	4	TCEA3
7.79237523011836e-20	1.34418	0.202	0.091	2.6134068046771e-15	4	CSGALNACT1
6.84889806413486e-103	1.339	0.751	0.337	2.29698343274955e-98	4	LEF1
2.42267997601535e-15	1.33587	0.194	0.098	8.12518410356028e-11	4	PRAG1
6.22840862716051e-66	1.33504	0.547	0.248	2.08888368537709e-61	4	MAL
4.35125007031282e-26	1.31632	0.277	0.131	1.45932224858151e-21	4	LINC02273
1.06188740493415e-62	1.30589	0.551	0.265	3.56135797866817e-58	4	CAMK4
8.0288518220264e-08	1.27683	0.103	0.053	0.00269272	4	OLFM2
8.98367841514509e-20	1.24433	0.246	0.124	3.01294606687136e-15	4	MLLT3
1.11740923064894e-10	1.2361	0.142	0.073	3.74756707775041e-06	4	SCML1
3.43961688095287e-30	1.23609	0.329	0.161	1.15357870953397e-25	4	LINC01550
8.44353396727853e-12	1.23577	0.164	0.086	2.83179242194587e-07	4	EPHB6
1.85480238491194e-103	1.22622	0.848	0.478	6.22063623851765e-99	4	PIK3IP1
1.67071419345213e-06	1.22404	0.111	0.063	0.0560324	4	ATP10A
3.90026191269295e-89	1.22002	0.721	0.351	1.30806984027896e-84	4	LINC00861
1.86855210986262e-09	1.20919	0.138	0.074	6.26675006605725e-05	4	B4GALT4
7.07969454366684e-48	1.19888	0.51	0.267	2.37438795605498e-43	4	OXNAD1
1.15324758733599e-12	1.18766	0.186	0.101	3.86776175840744e-08	4	MAN1C1
1.75990505915207e-48	1.18657	0.504	0.261	5.90236958738421e-44	4	IL6ST
1.00283184012185e-10	1.18128	0.146	0.075	3.36329742540067e-06	4	PLEKHB1
7.25502136733259e-14	1.17844	0.197	0.106	2.433189066176e-09	4	AL445686.2
1.19750534769403e-108	1.16934	0.883	0.46	4.01619343509625e-104	4	TCF7
1.70966712500263e-10	1.1598	0.158	0.085	5.73388160383381e-06	4	BBC3
2.73913966610668e-11	1.15791	0.151	0.077	9.18652661218859e-07	4	LMO7
2.65131596158371e-25	1.14967	0.32	0.166	8.89198347195944e-21	4	RETREG1
3.23581168600975e-07	1.14438	0.102	0.053	0.0108523	4	AC013264.1
2.81782571223994e-11	1.13793	0.176	0.097	9.45042387371032e-07	4	APBB1
7.37414332372864e-48	1.12624	0.534	0.297	2.47314018791211e-43	4	PRKCA
3.10264387658157e-08	1.12302	0.105	0.053	0.00104056	4	LINC00243
4.6347695184107e-47	1.1097	0.605	0.375	1.55440900108458e-42	4	SATB1
5.10630499942279e-64	1.10457	0.708	0.425	1.71255257070642e-59	4	RCAN3
1.63727528020368e-07	1.10072	0.112	0.06	0.00549109	4	HOXB2
2.38632792439643e-25	1.09236	0.371	0.212	8.00326659284074e-21	4	ITK
6.57719302784407e-08	1.05761	0.112	0.059	0.00220586	4	MAST4
5.6509132420553e-12	1.04592	0.172	0.09	1.89520328312051e-07	4	UBASH3A
9.60292960278631e-62	1.0452	0.676	0.36	3.22063053018247e-57	4	BCL11B
1.79974816753582e-16	1.03423	0.251	0.137	6.03599540428163e-12	4	CD5
9.19096956201265e-06	1.02509	0.107	0.063	0.308247	4	DPP4
9.74959493386238e-11	1.02249	0.201	0.12	3.26981914891876e-06	4	C11orf1
3.7667456372905e-10	1.02084	0.199	0.122	1.26329115183449e-05	4	SLC8B1
1.93609741717161e-23	1.01712	0.372	0.217	6.49328351771014e-19	4	TMEM204
7.31118007819697e-09	1.01645	0.151	0.085	0.000245202	4	HSBP1L1
1.71950443261681e-07	1.01498	0.147	0.089	0.00576687	4	MAGEH1
7.04417001590859e-06	1.00676	0.107	0.063	0.236247	4	PLAG1
1.03227256712312e-07	1.00023	0.141	0.081	0.00346204	4	AL118516.1
1.33857204659641e-174	11.2442	0.236	0	4.48930292987505e-170	5	CNTNAP2
4.01023998679124e-123	10.9344	0.167	0	1.34495428677004e-118	5	LINC01781
8.29286752793516e-135	10.6807	0.183	0	2.78126191151889e-130	5	LARGE1
3.93242000973362e-281	10.0857	0.403	0.004	1.31885502286446e-276	5	IGLC2
4.9168791746045e-84	9.84457	0.114	0	1.64902293757886e-79	5	KLHL14
0	9.79094	0.65	0.002	0	5	VPREB3
1.74793999023561e-102	9.70619	0.141	0	5.86224113925218e-98	5	IGLL5
1.5429489688823e-235	9.54497	0.322	0.001	5.17474225183746e-231	5	KCNG1
0	9.49975	0.862	0.006	0	5	IGHD
0	9.4758	0.809	0.004	0	5	FCER2
4.13693287777403e-171	9.37335	0.236	0.001	1.38744454854785e-166	5	LINC01857
4.87324486605941e-88	9.14632	0.122	0	1.634388863179e-83	5	SLC38A11
0	9.14404	0.479	0.002	0	5	PAX5
0	9.08172	0.473	0.001	0	5	FCRL2
0	9.01729	0.941	0.021	0	5	IGHM
1.92699156457695e-118	8.97501	0.163	0	6.46274430927818e-114	5	AL161781.2
0	8.8218	0.733	0.004	0	5	FCRL1
0	8.80826	0.695	0.004	0	5	LINC02397
0	8.73947	0.986	0.006	0	5	MS4A1
1.48670545115251e-225	8.69276	0.352	0.008	4.98611274207527e-221	5	IGLC3
0	8.67861	0.458	0.002	0	5	FCRLA
0	8.54717	0.694	0.034	0	5	IGKC
2.8549243134658e-82	8.52247	0.114	0	9.57484516250159e-78	5	ZNF860
8.11621182287642e-237	8.49154	0.328	0.002	2.72201512115629e-232	5	COL19A1
0	8.38317	0.729	0.006	0	5	CD22
2.43446380666587e-273	8.34302	0.375	0.002	8.16470471479598e-269	5	FCRL5
6.82278106126651e-105	8.25134	0.149	0.001	2.28822431232756e-100	5	AL139020.1
0	8.16919	0.937	0.011	0	5	LINC00926
7.81262598624437e-159	8.10152	0.224	0.001	2.62019850326664e-154	5	EBF1
0	7.92125	0.935	0.013	0	5	BANK1
3.92344501642304e-96	7.88911	0.138	0.001	1.31584498960796e-91	5	IGHG3
0	7.86142	0.77	0.006	0	5	TCL1A
1.0483119312026e-274	7.71626	0.385	0.003	3.51582855486729e-270	5	CD19
4.02995853711354e-301	7.56406	0.422	0.003	1.35156749417714e-296	5	POU2AF1
0	7.47968	0.996	0.048	0	5	CD79A
2.46875894966365e-77	7.46286	0.114	0.001	8.27972376538196e-73	5	TNFRSF17
7.14821956602676e-115	7.42194	0.163	0.001	2.39736987805406e-110	5	TNFRSF13B
9.28936830464953e-75	7.38192	0.106	0.001	3.11546834201336e-70	5	VAV3-AS1
2.66977401182786e-206	7.2575	0.31	0.005	8.95388808086827e-202	5	PCDH9
0	7.09089	0.58	0.009	0	5	HLA-DOB
2.71304318182782e-84	6.94691	0.13	0.002	9.09900422321413e-80	5	SYT17
0	6.91246	0.77	0.015	0	5	TNFRSF13C
3.40438915932403e-267	6.91206	0.393	0.006	1.14176403625409e-262	5	SNX22
0	6.85088	0.564	0.006	0	5	BLK
3.10950292243405e-145	6.70756	0.21	0.002	1.04286509012593e-140	5	BACE2
0	6.68422	0.69	0.008	0	5	FAM129C
4.22224965360565e-107	6.59931	0.167	0.003	1.41605808882626e-102	5	ABCB4
2.19058511395026e-268	6.59124	0.409	0.008	7.34678435516638e-264	5	CD24
2.39305602463135e-226	6.46745	0.346	0.006	8.02583129540861e-222	5	CD200
0	6.45126	0.625	0.021	0	5	ADAM28
0	6.31088	0.64	0.016	0	5	CD40
5.47665152504307e-275	6.28899	0.415	0.007	1.83675938846894e-270	5	COBLL1
5.06569452023968e-233	6.1871	0.361	0.008	1.69893262819798e-228	5	TLR10
1.07622968659862e-65	6.1827	0.102	0.002	3.60945912291444e-61	5	DENND5B
1.13542192916724e-112	6.10915	0.171	0.002	3.8079780660411e-108	5	C1orf220
0	6.0749	0.666	0.01	0	5	SPIB
2.89603941731848e-74	6.0653	0.11	0.001	9.71273699780273e-70	5	IGHG2
2.04196078613088e-259	6.02574	0.417	0.011	6.84832808452574e-255	5	CD72
2.66451366667452e-247	5.89991	0.377	0.007	8.936245935293e-243	5	FAM30A
2.84342431521322e-216	5.88344	0.34	0.007	9.53627646836208e-212	5	FCGR2B
4.18687210492509e-91	5.77662	0.141	0.002	1.40419316654978e-86	5	PLEKHG1
5.14679585484313e-208	5.74005	0.334	0.008	1.72613239379729e-203	5	OSBPL10
0	5.71419	0.491	0.012	0	5	BLNK
7.4859944893713e-294	5.61919	0.442	0.008	2.51065283184535e-289	5	TSPAN13
1.18414075143275e-63	5.61292	0.112	0.004	3.97137125215515e-59	5	LINC01480
0	5.57142	0.965	0.102	0	5	CD79B
3.31430595997922e-172	5.56207	0.259	0.004	1.11155193285783e-167	5	CPNE5
3.81378850388633e-166	5.50426	0.273	0.007	1.2790683884334e-161	5	PNOC
2.8484873148605e-63	5.38586	0.118	0.005	9.55325675657915e-59	5	HLA-DQB2
1.17250442684199e-98	5.32375	0.175	0.006	3.93234534674268e-94	5	AP001059.2
1.6799012368995e-72	5.32327	0.114	0.002	5.63405276831354e-68	5	LINC02422
0	5.29795	0.668	0.036	0	5	P2RX5
0	5.26409	0.978	0.053	0	5	HLA-DQA1
1.70948140981834e-190	5.25444	0.31	0.008	5.73325875224874e-186	5	CNR2
3.18852245383309e-120	5.24533	0.21	0.007	1.06936666056654e-115	5	RASGRP3
0	5.17121	0.809	0.056	0	5	RALGPS2
5.31968249889965e-229	5.07806	0.424	0.021	1.78411511648096e-224	5	HLA-DQA2
0	5.0321	0.646	0.053	0	5	PLPP5
3.65848126710742e-191	4.95671	0.344	0.014	1.22698144736249e-186	5	RUBCNL
4.24651228604825e-66	4.92271	0.116	0.004	1.42419529049486e-61	5	LARGE2
2.321383769041e-136	4.89737	0.257	0.012	7.78545688460971e-132	5	FADS3
5.91280454636174e-65	4.79662	0.139	0.009	1.9830363887588e-60	5	AIM2
0	4.74514	0.98	0.127	0	5	HLA-DQB1
5.11132502175644e-89	4.70203	0.177	0.01	1.71423618579667e-84	5	SETBP1
1.14919158093169e-130	4.69601	0.24	0.01	3.85415872412871e-126	5	PAWR
9.40727294863556e-228	4.6719	0.426	0.022	3.15501120151339e-223	5	PKIG
1.2112843567467e-70	4.61439	0.145	0.009	4.06240547565707e-66	5	CDK14
4.09605939349982e-65	4.56681	0.136	0.008	1.37373639939197e-60	5	WDR34
0	4.55765	0.662	0.054	0	5	AFF3
0	4.55552	0.715	0.067	0	5	SWAP70
0	4.49834	0.837	0.064	0	5	BCL11A
1.23653031794202e-116	4.48617	0.242	0.015	4.14707538031395e-112	5	CXCR5
3.4508665774443e-135	4.46764	0.273	0.016	1.15735163274327e-130	5	STAP1
7.19718366413275e-227	4.46548	0.481	0.037	2.41379145727684e-222	5	GNG7
4.78685730893498e-56	4.46415	0.122	0.008	1.60541620427061e-51	5	AC096733.2
2.8481949072498e-82	4.43429	0.196	0.017	9.55227607993438e-78	5	CD83
1.92951571861849e-121	4.42007	0.204	0.006	6.4712098171027e-117	5	PPP1R14A
4.96626002216566e-148	4.3796	0.326	0.025	1.66558428623392e-143	5	HLA-DOA
1.76547219569912e-105	4.37055	0.218	0.013	5.9210406499357e-101	5	E2F5
1.50630676842081e-75	4.36558	0.177	0.014	5.0518516399297e-71	5	KMO
1.14903714838053e-198	4.36149	0.446	0.039	3.85364078823861e-194	5	CD180
3.3167667641775e-91	4.35378	0.151	0.004	1.11237723736985e-86	5	FAM69B
6.61685764283835e-51	4.34725	0.106	0.006	2.21916171625512e-46	5	ANK1
0	4.30897	0.904	0.132	0	5	HVCN1
2.31636787421731e-217	4.28897	0.342	0.007	7.76863457655e-213	5	JCHAIN
6.06407259807069e-50	4.18625	0.106	0.007	2.03376866794095e-45	5	CR2
2.92107728665444e-205	4.14116	0.434	0.03	9.79670900398166e-201	5	FCRL3
3.64982023722383e-219	4.13784	0.519	0.052	1.22407671116013e-214	5	ARHGAP24
8.64983174455424e-79	4.09855	0.155	0.008	2.9009805704886e-74	5	P2RY14
7.47186374730866e-116	3.90049	0.318	0.037	2.50591366357238e-111	5	PHACTR1
4.99303878384603e-290	3.84854	1	0.602	1.67456534732628e-285	5	CD74
0	3.84288	0.562	0.021	0	5	PDLIM1
1.63905601307172e-52	3.79574	0.134	0.013	5.49706605663995e-48	5	CNFN
6.40802930245444e-102	3.77314	0.244	0.021	2.14912486745717e-97	5	TLE1
7.41033899257279e-65	3.77235	0.159	0.014	2.48527949132906e-60	5	TENT5C
1.47669804340573e-293	3.67436	0.623	0.052	4.95254989797415e-289	5	TCF4
3.1315419398365e-63	3.66822	0.165	0.016	1.05025653578236e-58	5	MARCH3
0	3.66215	0.992	0.262	0	5	HLA-DPB1
0	3.66032	0.963	0.152	0	5	HLA-DRB5
1.66455917348248e-92	3.6571	0.275	0.036	5.58259855602555e-88	5	WDFY4
2.5362041096127e-108	3.64904	0.308	0.038	8.50592134281907e-104	5	BTLA
4.99557441719123e-48	3.60972	0.145	0.018	1.67541574803759e-43	5	SLC9A7
2.37565557133691e-132	3.59143	0.236	0.009	7.96747365514974e-128	5	MZB1
2.34281762527804e-34	3.58015	0.1	0.012	7.85734175165749e-30	5	ZNF532
1.20203708303882e-40	3.56837	0.141	0.022	4.03139196909561e-36	5	TCTN1
0	3.56156	0.994	0.22	0	5	HLA-DRB1
6.27296041242257e-215	3.55977	0.595	0.082	2.10382546311828e-210	5	SEL1L3
0	3.54242	0.996	0.246	0	5	HLA-DRA
0	3.54059	0.868	0.153	0	5	HLA-DMA
4.31423088601151e-119	3.52468	0.369	0.054	1.44690675455054e-114	5	CDCA7L
1.29044363708849e-50	3.49163	0.151	0.019	4.32788987006738e-46	5	ICOSLG
3.93897970624748e-139	3.47606	0.381	0.045	1.32105501388128e-134	5	BCL7A
2.13154100684665e-102	3.46048	0.287	0.033	7.14876222876228e-98	5	RAB30
6.82652848287785e-51	3.45937	0.157	0.021	2.28948112258757e-46	5	SH2B2
1.09909849456239e-39	3.45541	0.112	0.013	3.68615653106333e-35	5	SPRY1
5.65768271794193e-170	3.43478	0.68	0.193	1.89747362994336e-165	5	IL4R
1.6570678920397e-304	3.38606	0.882	0.165	5.55747429632274e-300	5	HLA-DMB
1.05824046185585e-59	3.36585	0.175	0.021	3.54912686097216e-55	5	PMEPA1
1.2146457346915e-272	3.32956	0.845	0.17	4.07367886500835e-268	5	MEF2C
7.78271684406773e-98	3.31702	0.318	0.048	2.61016757516344e-93	5	ADAM19
1.60539724302531e-226	3.31548	0.648	0.095	5.38418127365828e-222	5	CXXC5
1.5416991338907e-163	3.302	0.513	0.082	5.17055055524262e-159	5	CIITA
3.85065858387907e-145	3.29352	0.487	0.085	1.29143387586136e-140	5	STRBP
7.51352966707584e-38	3.28384	0.114	0.014	2.51988757974389e-33	5	ZCCHC18
1.48629612047081e-52	3.27169	0.155	0.019	4.984739928835e-48	5	C12orf42
0	3.26574	0.992	0.274	0	5	HLA-DPA1
7.85481659432446e-148	3.25814	0.448	0.063	2.63434838940454e-143	5	MTSS1
9.00676451750805e-56	3.24175	0.191	0.029	3.02068868388185e-51	5	USP6NL
1.6674096530604e-162	3.21736	0.534	0.092	5.59215849443396e-158	5	TPD52
1.8442586179917e-93	3.2019	0.263	0.03	6.18527455302058e-89	5	MICAL3
1.07622150155177e-99	3.18097	0.352	0.06	3.60943167190433e-95	5	C16orf74
4.6226202960414e-192	3.171	0.672	0.147	1.55033439488637e-187	5	CYB561A3
3.92825383028044e-36	3.16879	0.155	0.031	1.31745776959945e-31	5	STAG3
9.62732770337799e-92	3.15067	0.277	0.035	3.22881316515891e-87	5	RRAS2
1.52018423402537e-119	3.14274	0.418	0.074	5.09839388407427e-115	5	QRSL1
4.18757862880842e-83	3.13958	0.271	0.04	1.40443012052977e-78	5	SAV1
6.91023913325134e-48	3.1221	0.157	0.022	2.31755600050983e-43	5	BEND5
1.50561817543799e-37	3.10869	0.132	0.02	5.04954223678393e-33	5	MOB3B
4.42127140281574e-32	3.10245	0.112	0.017	1.48280600307634e-27	5	CD1C
2.99043568387092e-90	3.08936	0.312	0.05	1.00293231965663e-85	5	EAF2
3.56613014541122e-131	3.0801	0.466	0.084	1.19600872816802e-126	5	TMEM156
1.31181992319272e-221	3.05241	0.833	0.233	4.39958165840373e-217	5	STX7
1.4152466467691e-34	3.00808	0.12	0.018	4.7464542039342e-30	5	SNX25
3.28207612062187e-26	3.00708	0.1	0.017	1.10074268933416e-21	5	AC108863.1
1.2717814884544e-36	2.98961	0.134	0.022	4.26530075597837e-32	5	IRF4
1.49331684491185e-84	2.98513	0.277	0.04	5.00828603446537e-80	5	CCR6
9.87940008475393e-36	2.94603	0.134	0.022	3.31335320042477e-31	5	ZNF296
1.69855585656062e-137	2.94031	0.515	0.106	5.696616631733e-133	5	PLEKHF2
5.44838098208763e-52	2.93363	0.171	0.024	1.82727801377255e-47	5	TRAF4
2.21745984215842e-185	2.8867	0.756	0.21	7.4369168186309e-181	5	BIRC3
1.01438011716253e-177	2.85994	0.705	0.18	3.40202803693968e-173	5	ORAI2
2.45124556939278e-50	2.8587	0.206	0.039	8.22098739062951e-46	5	SEMA4B
3.28500447178137e-100	2.82811	0.434	0.099	1.10172479974603e-95	5	IFT57
1.84523344995612e-26	2.81306	0.1	0.017	6.18854394446282e-22	5	LINC00665
9.52888088867984e-32	2.7857	0.112	0.017	3.19579607244544e-27	5	IFNG-AS1
1.18047544465251e-34	2.78321	0.157	0.033	3.95907854627558e-30	5	EPB41L2
3.61672951193529e-45	2.76081	0.163	0.026	1.21297874371286e-40	5	AL445472.1
7.83239402197303e-28	2.74352	0.136	0.03	2.62682830708931e-23	5	CLIC4
1.44275291710982e-26	2.72451	0.116	0.023	4.83870473340293e-22	5	PRKCE
4.74483436580946e-125	2.70172	0.491	0.1	1.59132254960518e-120	5	SP140
3.19424666443995e-129	2.69133	0.493	0.096	1.07128644631987e-124	5	BTK
5.35357230925461e-24	2.65726	0.112	0.024	1.79548108107781e-19	5	UBR5-AS1
1.09772911033853e-105	2.63114	0.336	0.049	3.68156389025336e-101	5	TSPAN33
1.73476493041284e-90	2.62271	0.251	0.028	5.81805462361859e-86	5	PLD4
7.71485457819889e-175	2.6074	0.601	0.112	2.58740792843635e-170	5	IRF8
6.88429360986529e-54	2.60139	0.297	0.079	2.30885439087662e-49	5	ITPR1
1.78948990698775e-27	2.58894	0.136	0.03	6.00159125005551e-23	5	GAS6-AS1
1.84045933760344e-45	2.58708	0.238	0.058	6.17253252645443e-41	5	CHI3L2
1.22793719331642e-100	2.57867	0.513	0.15	4.1182557589446e-96	5	ADK
1.23810864736241e-44	2.56156	0.226	0.054	4.15236878152406e-40	5	AGPAT5
5.75592791716297e-280	2.55598	1	0.884	1.93042310485812e-275	5	CD37
7.74656893262183e-98	2.55569	0.375	0.071	2.59804428862271e-93	5	CCDC50
6.44106389551246e-91	2.54154	0.462	0.128	2.16020400927697e-86	5	SNX29
1.10931019734607e-45	2.52697	0.187	0.034	3.72040453985924e-41	5	AUTS2
1.14756112593126e-22	2.51475	0.116	0.027	3.84869050414825e-18	5	SNX8
1.57132904235023e-126	2.50792	0.54	0.122	5.26992334223421e-122	5	GAPT
3.6687948294137e-48	2.50353	0.206	0.04	1.23044040988877e-43	5	HIP1R
2.79329113117886e-85	2.50117	0.452	0.128	9.36813979574767e-81	5	CCDC32
9.20246206062779e-92	2.49814	0.483	0.138	3.08632172589335e-87	5	BACH2
5.14886615511903e-100	2.49598	0.487	0.129	1.72682673110382e-95	5	GGA2
3.8435692834252e-61	2.48881	0.34	0.093	1.28905626627515e-56	5	FAM3C
1.93867002111883e-99	2.48763	0.46	0.108	6.50191151682835e-95	5	HHEX
1.07064526214386e-21	2.47699	0.11	0.025	3.59073008017807e-17	5	CCDC191
3.03352533284389e-21	2.46329	0.124	0.033	1.01738372612919e-16	5	GCNT1
3.81665935402803e-26	2.44822	0.139	0.034	1.28003121415392e-21	5	NEK8
3.60223356275706e-173	2.44563	0.804	0.284	1.20811709227746e-168	5	SNX2
5.71719408333029e-136	2.43703	0.55	0.112	1.91743255166731e-131	5	BASP1
4.72706897703148e-66	2.42362	0.336	0.083	1.58536439351682e-61	5	P2RY10
7.93746823258976e-102	2.38931	0.552	0.169	2.66206809584595e-97	5	SMIM14
6.12869550020967e-58	2.38337	0.34	0.099	2.05544189686032e-53	5	GUCD1
3.20048643648851e-38	2.31957	0.232	0.064	1.07337914106952e-33	5	ZNF107
1.15557253143725e-65	2.31271	0.346	0.088	3.87555915593425e-61	5	VAV3
4.38175125240764e-41	2.30043	0.25	0.07	1.46955173503248e-36	5	TIFA
1.2976247086791e-21	2.29921	0.124	0.032	4.35197374796795e-17	5	SIPA1L3
1.46148486676514e-29	2.29654	0.185	0.052	4.90152794615692e-25	5	SYVN1
2.09379634931325e-77	2.29452	0.403	0.104	7.02217419632677e-73	5	FGD2
4.67678028467204e-30	2.28072	0.151	0.034	1.56849857187331e-25	5	CERS4
1.65278777320794e-43	2.27562	0.271	0.078	5.54311963378477e-39	5	METTL8
1.28389696672285e-19	2.26408	0.12	0.033	4.30593364699509e-15	5	CCDC106
1.26819852347922e-52	2.25288	0.328	0.099	4.25328420804462e-48	5	FCHSD2
2.68098567685653e-49	2.25106	0.301	0.086	8.99148976304142e-45	5	RABEP2
5.03323220395614e-36	2.23008	0.2	0.051	1.68804541656281e-31	5	ATP10D
8.13783256922421e-34	2.20375	0.234	0.072	2.72926628706641e-29	5	TMEM19
1.00626842067597e-73	2.19934	0.454	0.144	3.37482302926308e-69	5	KIAA0040
1.89512746672624e-47	2.18725	0.305	0.093	6.35587849790645e-43	5	CCNG2
8.77830911342889e-24	2.18134	0.177	0.057	2.94406931046178e-19	5	DHTKD1
7.01630887761743e-18	2.17819	0.104	0.027	2.35312967137533e-13	5	RASGEF1B
1.21858958535612e-26	2.1666	0.196	0.063	4.08690575136737e-22	5	TMED8
1.91624130260942e-51	2.15628	0.306	0.085	6.42669008069147e-47	5	CALHM6
1.1779073136869e-25	2.15566	0.134	0.031	3.95046554864313e-21	5	LPAR5
1.6802699991385e-35	2.14172	0.242	0.074	5.6352895231107e-31	5	SMC6
7.94711700029374e-37	2.13807	0.275	0.092	2.66530409955851e-32	5	RP9
6.75237745807178e-168	2.13499	0.788	0.2	2.26461235188811e-163	5	MARCH1
8.43506259344199e-21	2.13476	0.118	0.03	2.82895129258857e-16	5	PAOX
1.09938048337029e-20	2.13015	0.132	0.036	3.68710226512729e-16	5	DUS2
1.72224747371279e-85	2.10719	0.523	0.173	5.77607357733795e-81	5	PLEKHA2
5.92621979308621e-70	2.10002	0.47	0.162	1.98753559420525e-65	5	ZCCHC7
4.47928089140541e-73	2.09049	0.446	0.138	1.50226122535955e-68	5	LYL1
2.31502617656226e-55	2.08846	0.387	0.132	7.7641347909545e-51	5	UVRAG
1.2008933620761e-26	2.07249	0.126	0.026	4.02755615773083e-22	5	CAPN12
4.07012511303275e-36	2.06146	0.265	0.087	1.36503856040893e-31	5	SIPA1L1
1.96516354679474e-24	2.06029	0.185	0.059	6.59076550324022e-20	5	LINC01215
1.02193985233057e-113	2.05998	0.739	0.311	3.42738187674627e-109	5	REL
4.02785022220844e-31	2.05429	0.232	0.076	1.35086040752427e-26	5	UBE2E2
1.20050494926254e-20	2.0335	0.153	0.048	4.02625349883671e-16	5	BTN2A2
1.27024128706396e-24	2.01412	0.173	0.053	4.26013522855512e-20	5	ADARB1
4.51215501234209e-14	2.00746	0.112	0.037	1.51328654803929e-09	5	SOWAHD
6.0444520823135e-54	2.00206	0.448	0.178	2.0271883393663e-49	5	ID3
1.68908229155499e-44	2.00132	0.32	0.106	5.66484418941713e-40	5	TCF3
1.61634334127689e-47	1.97807	0.322	0.099	5.42089229797443e-43	5	RHBDF2
3.32749539264507e-25	1.9547	0.23	0.088	1.1159754047853e-20	5	TAPT1
2.67306621368865e-89	1.95142	0.644	0.287	8.96492946746899e-85	5	MBD4
2.45745833223272e-18	1.95014	0.147	0.049	8.2418237546421e-14	5	TRIO
6.84943955817975e-38	1.94611	0.269	0.085	2.29716503902232e-33	5	HDAC9
1.07658957726425e-43	1.93998	0.322	0.108	3.61066612422886e-39	5	TFEB
9.78169013372739e-74	1.93344	0.587	0.254	3.28058323704949e-69	5	PARP14
4.79966025720001e-23	1.93318	0.187	0.064	1.60971005705974e-18	5	SESTD1
2.20867657549876e-24	1.93005	0.244	0.098	7.40745949890773e-20	5	FAM126A
4.08657951969702e-16	1.92861	0.106	0.03	1.37055703931599e-11	5	MYO1C
1.23191160209196e-26	1.91774	0.224	0.079	4.13158513109602e-22	5	OPN3
1.03319655933338e-25	1.90932	0.191	0.06	3.4651346206923e-21	5	ACP5
2.16710956309983e-26	1.90921	0.21	0.071	7.26805205272422e-22	5	POLD4
2.55571377506771e-15	1.9076	0.114	0.036	8.57135285882208e-11	5	EFHC1
2.92920688959435e-61	1.89922	0.444	0.156	9.82397406632154e-57	5	TRAF5
7.23068190760316e-46	1.89706	0.279	0.075	2.42502609817195e-41	5	HSH2D
1.8768235027171e-17	1.89464	0.12	0.035	6.29449066341263e-13	5	AC245060.6
1.6812970905182e-27	1.89311	0.226	0.078	5.63873418217995e-23	5	AC245060.5
2.10915641389076e-25	1.88409	0.224	0.081	7.07368878090682e-21	5	DDAH2
2.30645698410461e-26	1.87095	0.208	0.069	7.73539543329005e-22	5	NFKBID
1.60811274733094e-46	1.8706	0.389	0.15	5.3932885319985e-42	5	TSPAN3
5.94954127995358e-16	1.87012	0.163	0.065	1.99535715447083e-11	5	TRAK1
5.09649071812179e-24	1.86055	0.196	0.067	1.70926105704369e-19	5	KYNU
1.18179256363042e-26	1.85183	0.251	0.097	3.9634958999037e-22	5	DOPEY2
2.88019437613432e-24	1.84411	0.202	0.07	9.65959589867928e-20	5	LINC01588
2.00162287452694e-16	1.83482	0.136	0.046	6.71304279658844e-12	5	SQLE
2.50345941103838e-17	1.83189	0.151	0.053	8.39610217274053e-13	5	MGAT5
1.34050735615261e-17	1.83093	0.134	0.042	4.49579357106461e-13	5	NEIL1
5.27761959500449e-37	1.80924	0.332	0.128	1.77000805977261e-32	5	CD82
2.83496283870872e-35	1.80915	0.303	0.112	9.5078983684613e-31	5	ARHGAP17
5.63414640829532e-85	1.80631	0.66	0.308	1.88958002241408e-80	5	PARP1
4.86917267301818e-13	1.79976	0.108	0.037	1.63302313107684e-08	5	SIGLEC10
1.97706100038627e-97	1.79928	0.741	0.363	6.63066718309546e-93	5	EZR
1.01148454388678e-66	1.79628	0.554	0.238	3.39231686328747e-62	5	APPL1
1.03133937468231e-27	1.79314	0.218	0.072	3.45890599480954e-23	5	FAM43A
2.72075347207582e-15	1.78531	0.143	0.053	9.1248629946479e-11	5	CARMIL1
2.67055266994658e-77	1.77206	0.619	0.287	8.95649954446685e-73	5	SYPL1
1.52106564270932e-29	1.76803	0.23	0.075	5.1013499525185e-25	5	PARP15
1.87025114942783e-86	1.76235	0.55	0.166	6.27244830495106e-82	5	LY86
1.06159629151289e-11	1.75974	0.118	0.046	3.56038164247592e-07	5	ZNF821
2.1606440629332e-53	1.74157	0.523	0.25	7.24636805826535e-49	5	BLOC1S2
5.50389612783888e-18	1.73337	0.155	0.054	1.8458966833546e-13	5	CBFA2T3
1.37376752445271e-14	1.73167	0.143	0.055	4.6073415235095e-10	5	ANKAR
3.81971393437195e-29	1.72961	0.283	0.113	1.28105565930966e-24	5	NUP88
1.42996338948892e-35	1.72872	0.352	0.147	4.79581121566794e-31	5	CHPT1
8.01990945081343e-116	1.71954	0.837	0.395	2.68971723161381e-111	5	POU2F2
4.71547085558928e-22	1.71748	0.224	0.089	1.58147461554753e-17	5	ZNF92
8.31564186263589e-10	1.71582	0.108	0.044	2.78889996789082e-05	5	AL121944.1
4.55038995663583e-21	1.71286	0.185	0.065	1.52610978365653e-16	5	ZBTB16
8.40199191826461e-109	1.71082	0.839	0.433	2.81786004954758e-104	5	FCMR
1.67563219502768e-15	1.71046	0.171	0.07	5.61973525568382e-11	5	ZNF318
1.00192936276442e-78	1.71045	0.599	0.234	3.3602706968393e-74	5	IKZF3
3.70811137161053e-18	1.7031	0.173	0.065	1.24362639181074e-13	5	RFX5
4.82471958302711e-43	1.70003	0.395	0.161	1.61811445375563e-38	5	CAMK1D
2.04482073032936e-31	1.69676	0.344	0.152	6.85791976537859e-27	5	CAMK2D
1.61037299545805e-28	1.68752	0.269	0.103	5.40086895216722e-24	5	NOC3L
5.18409502518641e-100	1.68414	0.8	0.425	1.73864178954702e-95	5	PRKCB
1.17250465361609e-56	1.68368	0.564	0.274	3.93234610729764e-52	5	PPM1K
4.36470203966471e-38	1.67502	0.393	0.172	1.46383377006275e-33	5	BCAS4
4.24859399067074e-69	1.67287	0.688	0.385	1.42489345259115e-64	5	CXCR4
3.92701548750367e-22	1.6721	0.22	0.085	1.31704245419898e-17	5	SLC25A42
4.40514796421147e-37	1.66382	0.328	0.123	1.47739852423724e-32	5	CHD7
1.3298813831856e-69	1.6619	0.525	0.194	4.46015618292786e-65	5	DAPP1
2.0416612829706e-30	1.65505	0.314	0.127	6.8473236108268e-26	5	GNB5
2.9933173814861e-42	1.65077	0.481	0.234	1.00389878340281e-37	5	EBLN3P
9.15653418431713e-13	1.65066	0.134	0.053	3.07091843473628e-08	5	ZNF667-AS1
3.65277764698322e-11	1.63924	0.132	0.056	1.22506856724523e-06	5	MYL6B
6.4779685379019e-44	1.63763	0.428	0.181	2.17258108824154e-39	5	PLCG2
4.59080549141482e-24	1.63547	0.271	0.117	1.5396643457107e-19	5	SHMT2
1.35393895609543e-09	1.63428	0.104	0.042	4.54084047095286e-05	5	BARD1
1.01590552749863e-18	1.63207	0.202	0.083	3.40714395812489e-14	5	FAM53B
7.50801599561457e-22	1.62208	0.226	0.09	2.51803840460921e-17	5	SNRNP25
3.06358869721569e-15	1.62154	0.141	0.052	1.0274663772722e-10	5	AC093157.1
1.54344470255551e-37	1.61782	0.464	0.229	5.17640484343068e-33	5	YBX3
1.76381171160579e-43	1.60986	0.418	0.172	5.9154717183835e-39	5	ARID5B
6.38102372041933e-15	1.60637	0.179	0.077	2.14006773535424e-10	5	MCM5
7.79438380736772e-26	1.60387	0.332	0.159	2.61408044131499e-21	5	ACBD3
3.47191648549791e-33	1.59837	0.36	0.16	1.16441135090629e-28	5	NFKB2
8.53895703017302e-11	1.59538	0.128	0.055	2.86379540877943e-06	5	RBM4B
1.07140323818895e-22	1.59202	0.228	0.089	3.5932721802381e-18	5	ZDHHC21
1.95017324194043e-14	1.58977	0.183	0.081	6.5404910188198e-10	5	MGME1
2.36826576888781e-21	1.58953	0.242	0.102	7.94268973569594e-17	5	PDE4B
1.83397251114606e-10	1.57773	0.112	0.045	6.15077700788165e-06	5	PCK2
2.74581796719617e-10	1.57652	0.116	0.048	9.20892429838253e-06	5	RHBDD1
3.95009112605225e-26	1.57489	0.297	0.131	1.3247815618554e-21	5	PXK
1.30491837659091e-62	1.5685	0.591	0.27	4.37643525141059e-58	5	TMEM154
3.40135866010454e-17	1.56542	0.21	0.093	1.14074766742586e-12	5	AC027097.1
5.78521926954199e-12	1.55697	0.128	0.051	1.94024683861899e-07	5	MAP3K8
1.36666838467349e-09	1.5534	0.118	0.052	4.58353242851795e-05	5	PMAIP1
3.85799757754152e-12	1.55163	0.12	0.045	1.29389522755587e-07	5	BICD1
9.74328678713136e-36	1.55028	0.515	0.295	3.26770352266811e-31	5	MARCKSL1
8.95346984822563e-10	1.54998	0.13	0.059	3.00281471769791e-05	5	STRADB
1.77466817228658e-51	1.54476	0.434	0.157	5.95188211621475e-47	5	LAT2
6.70901437957549e-12	1.53695	0.141	0.061	2.25006924262203e-07	5	CXorf21
5.74605295110673e-10	1.52943	0.139	0.066	1.92711123874218e-05	5	SKIL
5.12594172986296e-17	1.5292	0.187	0.075	1.71913833736144e-12	5	GPR18
1.7296561222131e-32	1.52496	0.395	0.193	5.80092070267831e-28	5	AIDA
2.14365452600886e-12	1.52055	0.145	0.062	7.18938854932853e-08	5	RMC1
7.30847303377741e-12	1.51917	0.153	0.069	2.45111568606827e-07	5	DDHD2
1.60518079001617e-06	1.51476	0.124	0.068	0.0538346	5	GNA12
3.20617908792799e-27	1.50877	0.358	0.175	1.07528834250929e-22	5	DNAJC10
1.13548308194817e-09	1.50709	0.147	0.072	3.80818316023777e-05	5	LIMD1
2.27614296960414e-20	1.50651	0.263	0.122	7.63372829145837e-16	5	KDM4B
2.87404114576267e-22	1.49991	0.23	0.091	9.63895919465885e-18	5	ZNF439
4.10856002778933e-22	1.49953	0.269	0.118	1.37792886211999e-17	5	RNF141
2.49277381521743e-11	1.49932	0.141	0.062	8.36026482147623e-07	5	CHML
9.44362350153747e-22	1.48022	0.283	0.133	3.16720244994564e-17	5	CSNK1G3
1.9729241246505e-25	1.47788	0.324	0.145	6.61679292925285e-21	5	SCIMP
1.36439907933292e-19	1.4712	0.196	0.075	4.57592163226676e-15	5	SLAMF6
7.07275439900299e-11	1.46945	0.106	0.04	2.37206037033762e-06	5	SLC2A1
6.57679725434936e-10	1.46697	0.136	0.063	2.20572626316369e-05	5	CKS1B
4.62592999668937e-11	1.46673	0.126	0.052	1.55144440228968e-06	5	AMN1
5.25405721155303e-11	1.46095	0.161	0.078	1.76210570761066e-06	5	DLEU2
3.71711736162471e-61	1.4486	0.694	0.401	1.2466468207417e-56	5	SNHG7
4.66939311580528e-09	1.44674	0.1	0.041	0.000156602	5	POLH
2.97995525279595e-122	1.4466	0.882	0.387	9.99417392682707e-118	5	NCF1
2.49738043299187e-35	1.44569	0.426	0.21	8.37571449616815e-31	5	DRAM2
1.17439659680516e-11	1.44475	0.149	0.067	3.93869130636516e-07	5	ZNF395
3.06484995870915e-34	1.44414	0.411	0.199	1.02788937915187e-29	5	ST6GAL1
1.18243658641875e-07	1.44277	0.132	0.068	0.00396566	5	CCDC112
5.5228485824406e-26	1.43298	0.31	0.136	1.85225295757893e-21	5	UNC93B1
1.75229109992507e-15	1.43277	0.179	0.075	5.87683389092871e-11	5	TP53INP1
6.10831853852317e-10	1.43193	0.167	0.086	2.0486078714499e-05	5	USP12
9.34182198380008e-29	1.43177	0.387	0.201	3.13306025692687e-24	5	SMARCB1
6.63349622967061e-09	1.43074	0.132	0.063	0.000222474	5	GANC
1.44981089504383e-21	1.42742	0.263	0.117	4.86237577979798e-17	5	SLC50A1
7.07523720915332e-09	1.42698	0.134	0.065	0.000237289	5	MFN1
2.52105408166708e-40	1.42421	0.519	0.282	8.45511117909506e-36	5	EIF1AY
1.65946819693206e-31	1.42322	0.356	0.155	5.56552443887075e-27	5	RIC3
9.4685592206107e-17	1.42189	0.259	0.131	3.17556539140842e-12	5	TBC1D22A
1.21581345661624e-11	1.42033	0.187	0.094	4.07759517079953e-07	5	KLHL5
3.21886945057171e-24	1.41612	0.312	0.146	1.07954443633274e-19	5	SHISAL2A
2.9315319006765e-17	1.4069	0.236	0.11	9.83177168848885e-13	5	FAM214A
2.95303242710751e-11	1.40622	0.181	0.091	9.90388015403318e-07	5	DMXL1
8.7400344693593e-43	1.39065	0.409	0.155	2.93123276033372e-38	5	RNASE6
2.48708111005738e-30	1.38901	0.403	0.195	8.34117262691044e-26	5	PPP3CA
3.34292310767866e-11	1.38742	0.163	0.078	1.12114955185327e-06	5	CCDC18
1.8841693657587e-40	1.38251	0.491	0.24	6.31912721888151e-36	5	NT5C
3.54103483051256e-14	1.3821	0.202	0.096	1.1875922614573e-09	5	BMP2K
5.15295384890838e-07	1.38028	0.12	0.063	0.017282	5	COPRS
4.49704433336465e-29	1.37894	0.387	0.193	1.50821872852384e-24	5	APOBEC3C
1.06767579020541e-46	1.37893	0.609	0.362	3.58077106519091e-42	5	RPL22L1
1.04220108271984e-10	1.37721	0.167	0.082	3.49533399122581e-06	5	GPR160
7.99999383552781e-54	1.37164	0.662	0.378	2.68303793255932e-49	5	TRIM38
3.7831457768061e-18	1.37137	0.261	0.126	1.26879143062523e-13	5	GPATCH11
7.51975401897258e-28	1.36823	0.385	0.191	2.52197510288302e-23	5	ELOVL5
8.18732307224866e-48	1.36451	0.554	0.273	2.74586441197076e-43	5	SH3BP5
3.93285620243172e-71	1.36004	0.788	0.505	1.31900131317155e-66	5	SP100
2.82926608952189e-13	1.35608	0.202	0.099	9.48879261103852e-09	5	NUAK2
5.95363414176097e-21	1.35558	0.31	0.154	1.99672981846379e-16	5	B4GALT1
1.75199771476763e-07	1.35317	0.11	0.053	0.00587585	5	AC060780.1
1.29219254079362e-22	1.35059	0.361	0.197	4.33375534331363e-18	5	RERE
1.27550177265171e-07	1.34803	0.136	0.071	0.00427778	5	IFIH1
1.53069918898097e-34	1.34557	0.475	0.251	5.13365894000437e-30	5	SYNGR2
1.17815459974741e-18	1.34425	0.161	0.055	3.95129489663285e-14	5	MCTP2
1.79288314802631e-09	1.34202	0.153	0.077	6.01297150185062e-05	5	ATG4C
1.03561700173317e-15	1.33327	0.21	0.095	3.47325230041271e-11	5	SLC2A6
6.14314733757096e-10	1.33032	0.134	0.061	2.06028875407455e-05	5	ZBP1
1.35045448054403e-16	1.32109	0.32	0.187	4.52915423684856e-12	5	CEMIP2
1.31469698308714e-14	1.32039	0.244	0.125	4.40923074187766e-10	5	TRIM13
1.98860106916229e-23	1.31669	0.293	0.13	6.66937026575649e-19	5	GRK3
9.02403672380318e-32	1.31416	0.472	0.257	3.02648143642911e-27	5	SP140L
2.05693260450451e-07	1.31307	0.104	0.049	0.00689854	5	ZNF677
3.61585366265818e-12	1.31207	0.149	0.064	1.2126850013823e-07	5	TBC1D9
1.04647673119669e-10	1.30051	0.167	0.082	3.50967366108746e-06	5	MAPK13
2.45861072570447e-15	1.29819	0.246	0.126	8.24568865186766e-11	5	ALDH16A1
2.80155871910867e-06	1.28859	0.102	0.052	0.0939587	5	RRM2B
2.458581577277e-06	1.28598	0.106	0.054	0.0824559	5	VCPKMT
2.98472620342024e-29	1.28519	0.438	0.239	1.00101747410308e-24	5	DCK
6.13835440030329e-11	1.28359	0.218	0.121	2.05868129877372e-06	5	SPPL2B
1.96253426448541e-12	1.28066	0.175	0.082	6.58194741623118e-08	5	EPSTI1
2.1078724632162e-56	1.27915	0.727	0.458	7.06938266713448e-52	5	SP110
6.21504287744244e-10	1.27805	0.155	0.076	2.08440108023664e-05	5	WWC3
2.41752652367758e-18	1.2775	0.299	0.156	8.10790045510988e-14	5	ZNF581
2.5284779342795e-74	1.2761	0.8	0.53	8.48000929598659e-70	5	SNX3
1.40231814157091e-11	1.26345	0.138	0.058	4.70309458320051e-07	5	ZC3H12D
1.71878071346281e-21	1.25797	0.352	0.189	5.76444675681158e-17	5	FAM96A
3.52930607098727e-29	1.25768	0.45	0.253	1.18365867008771e-24	5	NCOA3
1.38336416387476e-08	1.25763	0.151	0.078	0.000463953	5	KIF20B
3.26213441269928e-10	1.25599	0.181	0.095	1.09405463933109e-05	5	ARL4A
4.56800229961466e-23	1.25155	0.411	0.234	1.53201661124476e-18	5	MIS18BP1
3.58196180634506e-12	1.25084	0.208	0.108	1.20131835061201e-07	5	OTUD1
4.75304741059322e-11	1.24904	0.159	0.075	1.59407704056475e-06	5	MARCH8
5.16640206039626e-07	1.24709	0.136	0.073	0.0173271	5	TATDN3
9.1945963358817e-12	1.24641	0.194	0.099	3.08368371912801e-07	5	NFATC1
2.06967560624647e-08	1.2426	0.171	0.095	0.000694128	5	LHPP
9.13721897722445e-09	1.23092	0.212	0.13	0.000306444	5	SESN1
8.89600635339854e-09	1.22925	0.185	0.104	0.000298354	5	IQCB1
5.44901029485581e-06	1.22781	0.11	0.059	0.182749	5	AC092279.1
1.61347038075081e-20	1.22236	0.403	0.247	5.41125696296207e-16	5	DGKD
2.10615279477533e-25	1.22063	0.326	0.144	7.06361524311749e-21	5	ALOX5
3.76197874721171e-15	1.2203	0.293	0.167	1.26169243223986e-10	5	PHF21A
5.61562260085448e-06	1.21759	0.138	0.08	0.188337	5	AC009061.2
1.96792087841121e-06	1.21577	0.1	0.049	0.0660001	5	PWWP2B
7.56930900371959e-06	1.20807	0.13	0.075	0.253859	5	GABBR1
1.22281478383769e-27	1.20807	0.47	0.272	4.10107622203486e-23	5	LSM10
1.03684964708164e-13	1.20651	0.232	0.119	3.47738634638242e-09	5	CYSLTR1
1.54633708906983e-10	1.20577	0.159	0.076	5.18610532932239e-06	5	SLC2A11
6.52661368951015e-13	1.205	0.212	0.107	2.18889569918791e-08	5	HEATR5B
5.92037090830312e-14	1.20414	0.246	0.13	1.9855739952267e-09	5	CCNQ
4.95676901351793e-10	1.20322	0.167	0.084	1.66240119175364e-05	5	RELB
7.6580626821973e-08	1.19984	0.141	0.075	0.00256836	5	UBE2O
1.14481940298156e-13	1.1983	0.179	0.079	3.83949531371956e-09	5	CR1
1.78653537911831e-58	1.19757	0.78	0.521	5.99168235448698e-54	5	PTPN6
2.28182591006109e-19	1.18294	0.326	0.175	7.65278773716289e-15	5	LMBRD1
1.95942288728761e-06	1.17964	0.138	0.078	0.0657151	5	BCAP29
4.53648128567879e-20	1.1767	0.383	0.218	1.52144509359095e-15	5	AC025164.1
2.05475336678692e-06	1.17576	0.118	0.063	0.0689123	5	HELZ2
9.61304236287166e-14	1.16814	0.271	0.152	3.2240221476599e-09	5	RB1
2.75099086329031e-08	1.16736	0.145	0.075	0.000922627	5	SIDT2
5.10190943638714e-11	1.16698	0.196	0.103	1.71107838677552e-06	5	ZBTB24
2.06978257440341e-09	1.1647	0.173	0.091	6.94163679803415e-05	5	SMAD3
1.67901599445074e-49	1.1584	0.756	0.505	5.63108384218891e-45	5	ISG20
4.04581093410739e-12	1.15827	0.21	0.11	1.35688407108094e-07	5	UHRF2
1.00658355589045e-13	1.15656	0.269	0.153	3.37587992974538e-09	5	ZCCHC10
1.06450251249584e-07	1.1551	0.12	0.059	0.00357013	5	LRCH1
3.36668102363083e-07	1.15469	0.183	0.111	0.0112912	5	ANXA4
2.61160005021665e-07	1.15275	0.155	0.088	0.00875878	5	GTF2IRD2
2.86536316674086e-21	1.15228	0.312	0.158	9.60985498861549e-17	5	NT5C3A
5.10506532046054e-15	1.15044	0.287	0.157	1.71213680717606e-10	5	LRMP
3.11818604287607e-05	1.14975	0.104	0.057	1	5	ZNF626
1.74447673458066e-08	1.1494	0.189	0.11	0.000585063	5	ZBED1
3.28378015029025e-45	1.14603	0.391	0.135	1.10131418680434e-40	5	MARCKS
7.35469927922578e-12	1.13997	0.238	0.131	2.46661904426674e-07	5	POLR3K
1.438823643453e-08	1.13583	0.116	0.052	0.000482553	5	DMWD
2.62281645124252e-12	1.13423	0.291	0.178	8.79640181417717e-08	5	ELMSAN1
2.61820419191248e-08	1.13395	0.198	0.118	0.000878093	5	BCL10
2.06851799862177e-31	1.12507	0.568	0.357	6.9373956637777e-27	5	RNASEH2B
5.14166361710996e-13	1.12501	0.273	0.155	1.72441114390634e-08	5	DUSP22
1.2948535289902e-13	1.1208	0.234	0.12	4.34267976552734e-09	5	VPS37B
3.31505153032102e-10	1.12053	0.242	0.145	1.11180198223906e-05	5	TCOF1
8.90969327767622e-09	1.11726	0.177	0.097	0.000298813	5	ATP6V0A1
2.15727138845424e-51	1.11725	0.719	0.459	7.23505678259783e-47	5	MTPN
2.77095507258079e-18	1.11718	0.271	0.127	9.29322912242146e-14	5	METTL7A
3.27159180600082e-51	1.11534	0.8	0.6	1.09722645989656e-46	5	RCSD1
1.70843977232938e-06	1.11319	0.118	0.062	0.0572977	5	ARL11
2.03003389273885e-13	1.11069	0.303	0.181	6.80832766946754e-09	5	GLO1
4.19255095191278e-58	1.11008	0.56	0.206	1.40609773825251e-53	5	LYN
3.75409573273392e-14	1.10833	0.257	0.136	1.2590486268443e-09	5	POLM
8.62587824004852e-05	1.1074	0.11	0.065	1	5	MAP3K14
3.27378061903586e-13	1.10678	0.255	0.143	1.09796054401225e-08	5	UTP6
2.76797126610212e-17	1.10404	0.257	0.122	9.2832220322533e-13	5	NCF4
1.87625601225779e-07	1.10395	0.185	0.112	0.00629259	5	DEF8
1.8505863695519e-09	1.10387	0.212	0.123	6.20649656620317e-05	5	PRKD2
6.81167541470718e-57	1.10233	0.778	0.513	2.28449970058449e-52	5	CD81
3.71780281070385e-30	1.09993	0.475	0.251	1.24687670665386e-25	5	BCL2
2.51829316371359e-12	1.09908	0.165	0.073	8.44585161246265e-08	5	USP28
4.81058628681355e-66	1.09849	0.876	0.683	1.61337442887153e-61	5	SEC62
7.86616771538381e-22	1.0966	0.432	0.264	2.63815532838542e-17	5	PHKB
2.7106490485746e-07	1.09537	0.157	0.089	0.00909097	5	TMEM106A
4.19226650542195e-06	1.08814	0.175	0.109	0.1406	5	EIF4G3
1.89829977482028e-14	1.08216	0.314	0.189	6.36651778479227e-10	5	CEPT1
1.76763923871779e-06	1.08148	0.132	0.072	0.0592831	5	HPS5
1.58806445926108e-05	1.08107	0.112	0.062	0.532605	5	ZNF606
3.57908346409593e-10	1.07987	0.22	0.125	1.20035301218849e-05	5	DCLRE1C
9.8889778871793e-09	1.07304	0.23	0.142	0.000331657	5	RABEP1
2.50352035329389e-97	1.06814	0.978	0.745	8.39630656087704e-93	5	LTB
6.81470968308352e-08	1.06373	0.187	0.11	0.00228552	5	LINC00662
1.46697209860587e-34	1.06144	0.475	0.23	4.91993102430437e-30	5	IFNGR2
9.50011831733491e-139	1.05744	0.996	0.915	3.18614968126778e-134	5	CD52
1.6661656861297e-09	1.05573	0.222	0.133	5.58798647814177e-05	5	METTL21A
2.11781077044011e-05	1.05464	0.128	0.075	0.710271	5	GON7
1.2523871929975e-15	1.05161	0.322	0.187	4.20025616787501e-11	5	NGLY1
1.26836608308222e-18	1.04801	0.375	0.218	4.25384616944116e-14	5	VEGFB
3.20756497493461e-11	1.04724	0.273	0.166	1.07575314129357e-06	5	ANKRD13A
9.01722767324485e-06	1.04251	0.139	0.083	0.30242	5	ZMIZ2
2.86945690207025e-07	1.03946	0.189	0.115	0.00962358	5	CLN8
1.05896795961147e-06	1.03724	0.191	0.12	0.0355157	5	OSER1
0.00020069	1.03396	0.116	0.071	1	5	CCDC71L
6.34239700430112e-10	1.0329	0.24	0.144	2.12711310730251e-05	5	DENND4A
0.000225557	1.02869	0.116	0.072	1	5	RFC2
3.86898895059419e-24	1.02734	0.466	0.276	1.29758151425028e-19	5	ATP2B1
1.06309165988567e-19	1.02721	0.23	0.098	3.56539680892457e-15	5	PARVB
1.11355929291082e-08	1.02535	0.214	0.13	0.000373466	5	MTMR4
3.43910790241755e-11	1.02509	0.226	0.124	1.1534080083128e-06	5	GSAP
5.50303232009722e-05	1.02507	0.12	0.071	1	5	TRPT1
1.41605077036485e-28	1.02342	0.403	0.188	4.74915107364964e-24	5	SNX10
0.000123046	1.02337	0.106	0.062	1	5	SMAGP
1.89456910685847e-11	1.02319	0.308	0.198	6.35400587058194e-07	5	IQSEC1
2.11139979222943e-34	1.02156	0.65	0.428	7.08121262317906e-30	5	IFI16
1.64719722293456e-16	1.02031	0.365	0.221	5.52437004627792e-12	5	ATP2B1-AS1
3.98686865208516e-22	1.02015	0.578	0.422	1.33711600853632e-17	5	CDK13
4.58646483489273e-15	1.01924	0.305	0.17	1.53820857632632e-10	5	ATP2A3
3.74966684405172e-16	1.01779	0.389	0.246	1.25756326615807e-11	5	TMEM134
4.76015166171549e-05	1.01724	0.167	0.112	1	5	AFF1
1.35686818520952e-17	1.01456	0.393	0.237	4.55066451955569e-13	5	WASHC4
6.15008050732902e-05	1.01419	0.136	0.085	1	5	GNB4
4.65708132937576e-08	1.01376	0.183	0.105	0.00156189	5	BRI3BP
2.42091109936548e-25	1.01335	0.519	0.332	8.11925164505194e-21	5	ADD1
4.82394088577386e-11	1.01291	0.238	0.136	1.61785329427084e-06	5	DCTPP1
0.00012771	1.00483	0.1	0.057	1	5	NTHL1
8.71433228023185e-18	1.00102	0.228	0.102	2.92261276014416e-13	5	UGCG
3.85481787392543e-10	1.00101	0.299	0.196	1.29282881855711e-05	5	KRCC1
0.00149841	1.00086	0.1	0.064	1	5	WDR92
3.30301294265339e-96	9.58045	0.126	0	1.10776448070709e-91	6	BNC2
2.99605022274167e-86	9.48071	0.113	0	1.0048153237031e-81	6	ADAMTS1
2.08069092117974e-136	9.41337	0.182	0.001	6.9782212114526e-132	6	KIR2DL3
1.69978625356962e-106	8.77185	0.145	0.001	5.70074313722178e-102	6	LGALS9C
4.20984734744147e-239	8.76493	0.333	0.002	1.41189860338492e-234	6	SH2D1B
0	8.74335	0.981	0.02	0	6	GNLY
3.32065597367171e-259	8.56833	0.358	0.002	1.11368160045002e-254	6	NCAM1
0	8.54915	0.415	0.001	0	6	PRSS23
6.40504106395657e-234	8.29911	0.327	0.002	2.14812267202975e-229	6	NCR1
1.28677669557144e-171	8.26635	0.233	0.001	4.31559168160749e-167	6	KIR2DL1
0	8.13406	0.912	0.012	0	6	KLRF1
0	7.92579	0.597	0.004	0	6	ADGRG1
0	7.89695	0.824	0.016	0	6	FGFBP2
0	7.70034	0.868	0.024	0	6	SPON2
1.51092088686255e-86	7.56059	0.119	0.001	5.06732647035962e-82	6	KIR3DL1
7.24396147852552e-228	7.43517	0.39	0.006	2.42947980066789e-223	6	KLRC1
0	7.39338	0.528	0.006	0	6	XCL2
0	7.20175	0.975	0.02	0	6	KLRD1
2.17976726684531e-96	7.05784	0.176	0.003	7.31050345954581e-92	6	CCL4L2
7.44367978919596e-208	6.93847	0.314	0.003	2.49646132770054e-203	6	NMUR1
2.11534527134807e-165	6.7362	0.264	0.003	7.09444497104715e-161	6	RNF165
2.72733805797216e-170	6.7125	0.302	0.005	9.14694637882703e-166	6	FASLG
2.11050982929644e-264	6.65077	0.503	0.011	7.0782278654944e-260	6	AKR1C3
0	6.60477	0.969	0.01	0	6	GZMB
1.79598894212911e-87	6.57436	0.145	0.002	6.02338771411262e-83	6	XCL1
3.40327189737012e-238	6.31131	0.459	0.011	1.14138932893999e-233	6	TBX21
0	6.26937	0.673	0.018	0	6	PTGDR
8.78895260883854e-170	6.26509	0.283	0.004	2.94763892595227e-165	6	PDGFD
3.70111405316204e-293	6.24935	0.981	0.085	1.24127963114948e-288	6	PRF1
0	6.1923	0.912	0.038	0	6	CLIC3
1.75350850766722e-254	6.15075	0.428	0.006	5.88091683301431e-250	6	FCRL6
1.28382258418101e-296	6.13514	1	0.088	4.30568418282626e-292	6	NKG7
3.21935975925183e-151	6.13074	0.314	0.009	1.07970887605788e-146	6	C1orf21
5.1908700241625e-103	6.12003	0.189	0.004	1.74091398870362e-98	6	FEZ1
1.67392560373721e-105	6.06966	0.189	0.003	5.61401168981386e-101	6	DTHD1
9.53083084957597e-250	6.06588	0.566	0.02	3.19645005033079e-245	6	TTC38
3.55631130529702e-251	6.04688	0.491	0.012	1.19271568557051e-246	6	S1PR5
8.53343978484152e-75	6.02903	0.182	0.007	2.86194503504015e-70	6	PTGDS
2.55901938038297e-281	5.89524	0.755	0.038	8.5824391979284e-277	6	CCL4
5.5291519389195e-200	5.84564	0.491	0.02	1.85436697727482e-195	6	LAIR2
4.89859351667534e-277	5.82414	0.748	0.04	1.64289029362258e-272	6	IL2RB
3.46571761884478e-226	5.77007	0.484	0.014	1.16233237500816e-221	6	CD160
1.10119543290282e-82	5.62904	0.138	0.002	3.69318924286949e-78	6	KLRC2
6.93312715704357e-106	5.62757	0.252	0.009	2.32523218592927e-101	6	MMP23B
2.77988525394586e-156	5.604	0.34	0.01	9.32317916468361e-152	6	IL18RAP
0	5.59055	0.635	0.009	0	6	GZMH
0	5.48093	0.981	0.058	0	6	GZMA
0	5.47045	0.981	0.064	0	6	CST7
2.53960387415718e-107	5.44186	0.296	0.014	8.51732347314833e-103	6	CCL3
4.63625562951495e-53	5.39907	0.132	0.005	1.55490741302673e-48	6	LINC02384
9.17266443039181e-65	5.36906	0.164	0.007	3.07632819666481e-60	6	MLC1
0	5.30949	0.855	0.02	0	6	FCGR3A
5.24562135718234e-124	5.26363	0.352	0.018	1.75927649077181e-119	6	TNFRSF18
5.7589719531688e-60	5.21787	0.138	0.005	1.93144401365375e-55	6	KIR3DL2
1.39915837441107e-45	5.19048	0.119	0.005	4.69249735609986e-41	6	MIR181A2HG
1.72591363478768e-153	5.0081	0.61	0.057	5.78836914835094e-149	6	IGFBP7
7.6939654006894e-42	4.98055	0.119	0.006	2.58040211608321e-37	6	COLQ
3.7646759023535e-250	4.96353	0.893	0.078	1.26259700413132e-245	6	HOPX
5.37146196669331e-50	4.95863	0.145	0.007	1.8014809143896e-45	6	HES6
1.29590658974815e-95	4.9475	0.321	0.021	4.34621152069734e-91	6	GFOD1
2.00310088430559e-101	4.91299	0.264	0.011	6.71799974578408e-97	6	F2R
1.25460985431823e-65	4.8991	0.17	0.007	4.2077105294125e-61	6	PDZD4
0	4.86673	0.774	0.022	0	6	TRDC
1.9075831658331e-35	4.84659	0.113	0.007	6.39765242157106e-31	6	ELOVL6
2.69780422288974e-132	4.71594	0.384	0.02	9.04789580272759e-128	6	SLAMF7
1.24584690947709e-90	4.69253	0.296	0.019	4.17832136500425e-86	6	TGFBR3
3.61357881905335e-175	4.66237	0.616	0.047	1.21192206433411e-170	6	MYBL1
9.58074315446581e-121	4.64503	0.509	0.049	3.21318963914474e-116	6	CHST2
1.28518907945802e-33	4.60003	0.113	0.007	4.3102671346863e-29	6	CLDND2
9.09910968594846e-24	4.55614	0.101	0.009	3.05165940647339e-19	6	AC008035.1
1.10304979689648e-55	4.53105	0.22	0.018	3.69940840883143e-51	6	OSBPL5
1.61346282781924e-186	4.51771	0.78	0.082	5.41123163194018e-182	6	MATK
4.25433003720201e-37	4.46523	0.126	0.008	1.42681720787681e-32	6	GPR68
3.98569104303117e-29	4.41273	0.101	0.007	1.3367210620118e-24	6	ERBB2
1.01622790996129e-48	4.35948	0.189	0.015	3.40822516442818e-44	6	ADGRG5
4.68316983833445e-58	4.35404	0.208	0.015	1.57064150038061e-53	6	PRR5L
7.33249013963216e-30	4.32804	0.119	0.01	2.45917054302983e-25	6	SLCO4C1
2.17048171648476e-31	4.32429	0.138	0.013	7.27936158074658e-27	6	CMKLR1
8.4926438486278e-53	4.30007	0.214	0.018	2.84826289395279e-48	6	RHOBTB3
4.50020794563906e-63	4.25843	0.126	0.003	1.50927974080843e-58	6	KIFC3
9.90808141752802e-24	4.15493	0.119	0.013	3.32297234581055e-19	6	GOLGA8R
4.61585823299977e-71	4.1031	0.264	0.02	1.54806653418346e-66	6	EOMES
1.40616398343808e-138	4.07659	0.686	0.086	4.71599276765462e-134	6	PYHIN1
1.40653653522147e-49	4.07603	0.201	0.017	4.71724223182578e-45	6	TOX
3.28152929806161e-38	4.06888	0.145	0.011	1.1005592959839e-33	6	LINC02084
1.61948614568481e-42	4.06491	0.164	0.013	5.43143263539773e-38	6	JAKMIP2
2.02964497676795e-53	4.03941	0.264	0.029	6.80702332308435e-49	6	PLEKHG3
7.75211797571643e-102	4.02204	0.478	0.051	2.59990532669578e-97	6	MCTP2
3.44718869422409e-133	3.97509	0.975	0.288	1.15611814426887e-128	6	CTSW
8.80337406615568e-96	3.93197	0.547	0.078	2.95247559430729e-91	6	PLEKHF1
2.99638863994452e-66	3.86138	0.321	0.034	1.00492882206459e-61	6	PLA2G16
2.36195977513955e-115	3.84644	0.409	0.029	7.92154069386301e-111	6	TRGC1
9.91655259310014e-32	3.82643	0.138	0.013	3.32581340867393e-27	6	PPP2R2B
1.98947194429567e-58	3.81695	0.182	0.011	6.67229100677882e-54	6	RAB27B
1.20946954977256e-102	3.81361	0.629	0.102	4.0563189760272e-98	6	CD300A
5.13400359138286e-54	3.77357	0.277	0.031	1.72184212447798e-49	6	YPEL1
5.2706200618918e-58	3.73213	0.39	0.062	1.76766055635727e-53	6	SH2D2A
1.63845613189694e-27	3.72966	0.151	0.018	5.49505417515595e-23	6	LINC002481
2.36273045248547e-126	3.70993	0.711	0.104	7.92412539154577e-122	6	RHOC
1.54123716811638e-34	3.69788	0.164	0.017	5.16900121442873e-30	6	AC090152.1
5.21368714571e-121	3.66181	0.698	0.107	1.74856639492822e-116	6	SAMD3
3.82185988850789e-74	3.64771	0.34	0.034	1.28177536940778e-69	6	TIGIT
1.09122790489117e-22	3.63826	0.138	0.019	3.65976014742399e-18	6	ST3GAL4
2.11281081081828e-25	3.62122	0.208	0.038	7.08594489732233e-21	6	ASCL2
2.05766691038121e-22	3.61631	0.145	0.021	6.9010032840365e-18	6	SMAD7
2.2502968457856e-106	3.59668	0.736	0.148	7.54704556139575e-102	6	APMAP
7.0177457458068e-19	3.58803	0.107	0.014	2.35361156822869e-14	6	ITPRIPL1
1.14916191172931e-60	3.58791	0.377	0.055	3.85405921955777e-56	6	ADRB2
9.48799932478192e-26	3.57523	0.157	0.021	3.18208521354536e-21	6	YES1
1.70704291538482e-57	3.56273	0.428	0.077	5.7250805296176e-53	6	GK5
1.55519563391663e-35	3.55343	0.195	0.024	5.21581511702959e-31	6	NCALD
1.23434922941926e-186	3.53971	0.855	0.093	4.13976044562631e-182	6	CCL5
6.70331869177671e-17	3.53779	0.113	0.017	2.24815902284807e-12	6	IL18R1
7.24472233603068e-21	3.50217	0.119	0.015	2.42973497705797e-16	6	SMKR1
3.52428656579239e-71	3.48394	0.44	0.065	1.18197522843545e-66	6	LLGL2
2.7490873015393e-26	3.47701	0.201	0.034	9.21988899190249e-22	6	CD38
7.04702579280902e-39	3.46367	0.277	0.045	2.36343151039229e-34	6	NEIL1
1.04682211640659e-40	3.45519	0.283	0.045	3.51083201400441e-36	6	CD244
3.47793226783371e-105	3.45243	0.704	0.123	1.16642892398607e-100	6	CX3CR1
2.62596674450296e-16	3.44998	0.107	0.016	8.80696726771403e-12	6	LINC01684
7.78307061598384e-69	3.4213	0.509	0.094	2.61028622318866e-64	6	CEP78
2.29152581872204e-20	3.39829	0.151	0.025	7.68531929082996e-16	6	PPM1L
6.13059537030309e-21	3.39779	0.157	0.026	2.05607907529225e-16	6	ABCA2
3.43166462528685e-20	3.38249	0.132	0.019	1.1509116820287e-15	6	HOXB4
3.24969172275544e-87	3.3533	0.742	0.186	1.08988160997772e-82	6	APOBEC3G
3.28995111719765e-98	3.34179	0.623	0.095	1.10338380568575e-93	6	KLRG1
8.52052616353079e-34	3.33008	0.258	0.045	2.85761406472496e-29	6	TBC1D31
7.37440549873699e-25	3.29967	0.189	0.032	2.47322811616641e-20	6	SLFN13
1.23671977045123e-41	3.29447	0.277	0.041	4.14771076613934e-37	6	SYTL2
2.87579251053661e-43	3.28604	0.289	0.043	9.64483292183767e-39	6	A2M-AS1
3.05038758108019e-25	3.26526	0.182	0.029	1.02303898694267e-20	6	TMEM273
3.02174317252065e-17	3.25287	0.113	0.017	1.01343222519997e-12	6	ZNF595
1.34718976981596e-20	3.24625	0.17	0.031	4.51820505000878e-16	6	ATP8B4
2.43342923585496e-81	3.22995	0.692	0.166	8.16123497121035e-77	6	CHST12
3.89956585863603e-23	3.20013	0.208	0.042	1.30783639766935e-18	6	FBXO6
1.85498492586327e-46	3.19539	0.415	0.088	6.22124844436025e-42	6	METRNL
3.25949660465712e-204	3.18961	0.887	0.086	1.0931699712699e-199	6	KLRB1
3.87852508625991e-17	3.18803	0.138	0.025	1.30077974342985e-12	6	TSPAN2
2.28420143537144e-56	3.17538	0.447	0.086	7.66075477394875e-52	6	STOM
9.54930534772333e-32	3.1613	0.321	0.074	3.20264602751945e-27	6	SYNGR1
1.23885663458592e-26	3.15566	0.264	0.058	4.15487738107425e-22	6	SIGLEC7
7.21156524079295e-60	3.1223	0.465	0.086	2.41861475045714e-55	6	HSH2D
6.29577715484788e-28	3.10352	0.27	0.059	2.11147774219288e-23	6	RGS3
4.97683533920497e-60	3.09089	0.541	0.124	1.66913103606256e-55	6	ABI3
8.89124323126175e-28	3.07324	0.264	0.055	2.98194515490057e-23	6	RAP1GAP2
2.37834555846625e-15	3.0484	0.138	0.028	7.9764953339841e-11	6	DTX3
5.74324870699301e-19	3.04593	0.208	0.049	1.92617075135131e-14	6	HAVCR2
5.86900388006293e-56	3.03646	0.459	0.09	1.9683465212955e-51	6	GBP5
2.22129640619536e-59	3.02761	0.484	0.094	7.44978388709801e-55	6	NCR3
5.07180626072409e-06	3.01738	0.101	0.034	0.170098	6	TKTL1
7.44169257624303e-34	3.01631	0.302	0.061	2.49579485622039e-29	6	CCDC28B
3.5620918603483e-92	2.94947	0.925	0.362	1.19465436812361e-87	6	GZMM
4.84204485068571e-38	2.94916	0.421	0.108	1.62392500202297e-33	6	LPCAT1
1.05379922410665e-60	2.94831	0.654	0.202	3.53423183780889e-56	6	GNPTAB
4.61584328081633e-24	2.93988	0.239	0.052	1.54806151952018e-19	6	TNFSF14
1.76370181283076e-20	2.93699	0.176	0.034	5.91510313987181e-16	6	CAPN12
1.85911641591517e-13	2.91863	0.138	0.031	6.2351046356963e-09	6	AGPAT4
1.1978915792975e-08	2.90928	0.113	0.031	0.000401749	6	PDE4A
1.13813875594738e-13	2.90855	0.138	0.03	3.81708975969634e-09	6	HEG1
6.66305576085953e-107	2.8947	0.956	0.282	2.23465564107707e-102	6	EFHD2
1.29358120862045e-24	2.88342	0.289	0.074	4.33841265747128e-20	6	FHL3
2.59468199351781e-11	2.85938	0.164	0.048	8.70204446986002e-07	6	COL6A2
1.95739064715696e-93	2.8444	0.868	0.244	6.564696752435e-89	6	PLEK
7.39495116385253e-17	2.83584	0.195	0.048	2.48011872133286e-12	6	KCTD10
8.23089579874586e-13	2.82622	0.119	0.025	2.76047783298339e-08	6	CLSTN3
3.55787731702267e-19	2.82247	0.145	0.024	1.19324089458306e-14	6	LINC00987
5.84671493483359e-20	2.81966	0.245	0.065	1.96087125484449e-15	6	CAPN15
9.94930798614889e-34	2.80121	0.333	0.074	3.33679891239461e-29	6	USP28
6.06492942527963e-41	2.78044	0.503	0.151	2.03405603065028e-36	6	CMC1
8.17170656211295e-94	2.77338	0.975	0.485	2.74062694680144e-89	6	CD247
1.56146863487207e-09	2.77095	0.126	0.035	5.23685350763394e-05	6	RTP4
3.17400667488776e-85	2.76953	0.95	0.488	1.06449835862386e-80	6	ABHD17A
1.72887845044224e-31	2.75008	0.182	0.023	5.79831254709317e-27	6	DAB2
3.47012484057062e-22	2.74307	0.239	0.056	1.16381046903058e-17	6	PAFAH2
9.78506426111071e-78	2.73546	0.881	0.374	3.28171485189131e-73	6	CD63
1.62345031044432e-63	2.7349	0.566	0.126	5.44472765116818e-59	6	C12orf75
1.17821142473962e-54	2.73487	0.673	0.235	3.95148547629175e-50	6	RUNX3
5.68304137879048e-30	2.70846	0.34	0.086	1.90597841761875e-25	6	FUT11
9.75555813425479e-66	2.70136	0.78	0.27	3.27181908706637e-61	6	ID2
1.78393208064095e-13	2.69974	0.164	0.042	5.98295141205363e-09	6	SBK1
2.54683014894281e-48	2.69237	0.535	0.147	8.54155895352441e-44	6	STAT4
1.27187379089072e-09	2.68069	0.132	0.037	4.26561031988929e-05	6	CATSPER1
2.38218302610408e-25	2.66657	0.27	0.062	7.98936543294785e-21	6	ZBP1
7.40012193720305e-09	2.6553	0.101	0.025	0.000248185	6	AC004865.2
2.51083429817196e-16	2.64866	0.208	0.055	8.42083606920912e-12	6	CREM
1.7043440571699e-13	2.61722	0.138	0.031	5.7160290989364e-09	6	WIPI1
1.19436642587576e-08	2.61674	0.107	0.028	0.000400567	6	PTCH1
3.35618982385438e-09	2.61074	0.107	0.027	0.00011256	6	KLRC4
1.08554414088946e-21	2.58544	0.264	0.068	3.64069793971507e-17	6	IL12RB1
7.37035813704284e-23	2.58539	0.245	0.056	2.47187071200143e-18	6	PRDM1
2.73146106188097e-19	2.57443	0.214	0.051	9.16077410933641e-15	6	BCL2L1
6.38377962469137e-08	2.57371	0.113	0.034	0.00214099	6	AL359962.2
1.5546143232778e-26	2.56992	0.333	0.091	5.21386551740909e-22	6	NFATC2
2.22661119724272e-15	2.56117	0.233	0.071	7.46760863331262e-11	6	HENMT1
1.88961432485357e-45	2.55321	0.629	0.229	6.33738852269389e-41	6	GNG2
4.00391730413165e-62	2.55166	0.755	0.283	1.34283378545967e-57	6	ARPC5L
9.62396641464736e-92	2.5512	0.994	0.702	3.22768585614443e-87	6	IFITM2
2.05276828277249e-10	2.54552	0.132	0.035	6.88457426676239e-06	6	DGKQ
4.79083007905733e-32	2.54537	0.44	0.137	1.60674859191425e-27	6	TFDP2
8.37994866851751e-06	2.528	0.101	0.035	0.281047	6	GOLM1
8.71124616703518e-09	2.52574	0.113	0.031	0.000292158	6	ABCB1
8.74034384944304e-45	2.51747	0.56	0.165	2.93133652022621e-40	6	PTPN12
1.5425656450303e-64	2.51078	0.698	0.209	5.17345666030263e-60	6	TPST2
2.05465146847845e-23	2.50661	0.327	0.097	6.89089009498304e-19	6	PTGER2
3.65518329450802e-13	2.50388	0.17	0.046	1.2258753733121e-08	6	ZFYVE28
2.63329043174447e-17	2.49677	0.252	0.075	8.83152944998461e-13	6	MVD
5.14816856520038e-07	2.49285	0.101	0.03	0.0172659	6	ENPP4
1.83891069332828e-48	2.49202	0.604	0.192	6.1673386832844e-44	6	PILRB
3.65923260711409e-13	2.48809	0.201	0.062	1.22723343177392e-08	6	METRN
1.07727006885041e-18	2.48772	0.226	0.057	3.61294835691051e-14	6	ZNF600
9.78663630620455e-18	2.47441	0.264	0.081	3.28224208437488e-13	6	GTF3C1
2.65046323039314e-10	2.45516	0.126	0.032	8.88912358209252e-06	6	CEP126
3.95541180592526e-46	2.45469	0.635	0.218	1.32656601147121e-41	6	ACTN4
4.73954921319738e-27	2.45214	0.403	0.13	1.58955001512214e-22	6	CD226
1.47661382944125e-36	2.44188	0.572	0.214	4.95226746118007e-32	6	DIP2A
3.46247488384051e-16	2.44187	0.214	0.058	1.16124482654243e-11	6	RMDN3
2.86234321610595e-10	2.4381	0.145	0.042	9.59972667817614e-06	6	APOL1
1.03937952545618e-20	2.4321	0.321	0.103	3.48587105247494e-16	6	GAB3
2.13937982192046e-07	2.42586	0.107	0.032	0.00717505	6	FADS2
1.00368808627893e-27	2.42376	0.39	0.119	3.36616910376228e-23	6	SLC15A4
1.58105975375759e-31	2.41021	0.415	0.121	5.30255820215219e-27	6	SYTL3
3.20860047477927e-09	2.408	0.113	0.029	0.00010761	6	PYROXD2
1.66896663048192e-50	2.40378	0.686	0.247	5.59738028531026e-46	6	ZAP70
2.44614021598306e-10	2.4001	0.157	0.048	8.20386505636399e-06	6	LDLR
5.00260135158497e-15	2.39194	0.157	0.035	1.67777244129457e-10	6	IKZF2
1.61902611185046e-23	2.37108	0.333	0.099	5.42988977392406e-19	6	CTBP2
3.61860363963159e-53	2.34927	0.774	0.337	1.21360728865964e-48	6	XBP1
2.15735468763127e-42	2.3446	0.679	0.29	7.23533615137776e-38	6	ITGAL
1.65616741213124e-36	2.33517	0.591	0.223	5.55445426680574e-32	6	SYNE2
1.03399466300777e-44	2.33412	0.717	0.323	3.46781130079544e-40	6	CTSC
1.08828981962185e-05	2.332	0.101	0.035	0.364991	6	MTERF2
4.60867917408563e-18	2.32247	0.27	0.082	1.54565882140484e-13	6	FURIN
6.01086264057759e-27	2.31791	0.453	0.17	2.01592311239691e-22	6	ACAA2
2.54151422240093e-21	2.31651	0.277	0.073	8.52373039908824e-17	6	ZBTB16
4.66497621007334e-42	2.30783	0.654	0.262	1.5645397213344e-37	6	SYNE1
7.54387841212028e-32	2.30389	0.403	0.11	2.5300659418569e-27	6	VAV3
9.61325699429108e-24	2.29895	0.39	0.131	3.22409413074534e-19	6	ARAP2
6.78973177307802e-13	2.29634	0.189	0.055	2.27714024205491e-08	6	MAP3K8
5.9639787743677e-23	2.29095	0.371	0.126	2.00019920134744e-18	6	KLHDC4
1.32695020274544e-11	2.27881	0.22	0.079	4.45032558996766e-07	6	TGFBR1
1.18011800315968e-05	2.27798	0.107	0.039	0.395788	6	SUSD1
5.94089894761269e-31	2.26973	0.528	0.205	1.99245868905034e-26	6	GPR65
1.79986801048124e-16	2.26711	0.302	0.11	6.036397333552e-12	6	YARS
1.95537744741355e-18	2.25684	0.346	0.128	6.55794488313556e-14	6	GSAP
3.25220499476746e-17	2.24828	0.201	0.048	1.09072451114511e-12	6	AUTS2
9.5184666104487e-15	2.22472	0.314	0.128	3.19230333181229e-10	6	PTPN22
1.58646086212176e-07	2.22356	0.126	0.041	0.00532067	6	LPAR5
4.43794757695035e-18	2.20547	0.321	0.112	1.48839885835761e-13	6	COMMD4
2.65369068446744e-41	2.20535	0.535	0.153	8.89994781756691e-37	6	CXXC5
2.29852841479425e-15	2.20434	0.283	0.101	7.70880459753696e-11	6	STARD3NL
3.60551568517286e-18	2.19478	0.302	0.1	1.20921785049328e-13	6	SLFN12L
2.65682381587009e-07	2.19023	0.107	0.032	0.00891046	6	TTC16
4.04700933152493e-05	2.1902	0.113	0.045	1	6	TMEM184B
1.47247434976582e-69	2.18638	0.962	0.677	4.93838447424461e-65	6	HCST
8.79488818372644e-07	2.18367	0.107	0.034	0.0294963	6	POMC
5.24612886471491e-13	2.18167	0.189	0.055	1.75944669864809e-08	6	DMWD
2.12602653101326e-17	2.18024	0.333	0.126	7.13026777971227e-13	6	C1orf174
2.33128787204342e-15	2.17349	0.296	0.11	7.81867326525922e-11	6	NPRL2
5.56221265687598e-13	2.17035	0.239	0.083	1.86545488086306e-08	6	SNTB2
2.09981471509977e-67	2.16883	0.893	0.325	7.04235859150162e-63	6	MYO1F
6.51292578137791e-07	2.16695	0.107	0.033	0.0218431	6	CRAMP1
2.01047601304735e-19	2.16428	0.384	0.15	6.74273445255822e-15	6	DNAJC1
2.46506425652766e-13	2.1626	0.264	0.097	8.26733250354246e-09	6	TMEM181
5.93604146123299e-86	2.16091	0.931	0.245	1.99082958526832e-81	6	FCER1G
2.89946186803067e-06	2.15827	0.119	0.043	0.0972422	6	SYT11
2.59936304705484e-41	2.15261	0.748	0.363	8.71774378721254e-37	6	ADGRE5
2.88641134215637e-30	2.14874	0.497	0.184	9.68044635932403e-26	6	RASSF1
1.38846886290818e-69	2.14509	0.956	0.516	4.65664687242146e-65	6	CD7
6.01646163291835e-12	2.14251	0.226	0.081	2.01780090244816e-07	6	SLC27A3
6.14383852385188e-09	2.14067	0.145	0.046	0.000206052	6	CERS4
7.32611715996822e-06	2.14031	0.113	0.041	0.245703	6	BHLHE40
3.82470050554919e-06	2.13805	0.119	0.043	0.128273	6	STARD4
2.13904828604727e-22	2.1371	0.39	0.138	7.17394014174534e-18	6	ADAM8
2.86101238658987e-15	2.13127	0.252	0.081	9.59526334214512e-11	6	PLCB1
5.70103278116864e-13	2.12832	0.289	0.119	1.91201237414834e-08	6	BATF
4.16734889393851e-29	2.12612	0.509	0.199	1.3976454720491e-24	6	FKBP11
1.79921997404609e-18	2.12023	0.308	0.104	6.03422394895579e-14	6	MMP25-AS1
3.79805463402985e-08	2.10323	0.195	0.081	0.00127379	6	PPP5C
3.06607999866656e-19	2.10248	0.403	0.169	1.02830190995279e-14	6	IGF2R
5.71812269677903e-07	2.0877	0.151	0.058	0.0191774	6	C9orf139
1.12564271252438e-30	2.08297	0.585	0.256	3.77518052926425e-26	6	PTPN4
6.09803584291322e-11	2.07654	0.201	0.069	2.04515926099624e-06	6	DHRS3
1.61919064778134e-10	2.07348	0.214	0.079	5.43044159452907e-06	6	AXIN1
4.26503950382971e-34	2.0733	0.597	0.249	1.43040894879441e-29	6	CLEC2B
1.12366576059228e-17	2.06941	0.396	0.172	3.76855022787437e-13	6	CISD3
1.27514733789205e-11	2.06761	0.164	0.046	4.27658914182235e-07	6	TLE1
1.07215480483035e-14	2.06486	0.308	0.12	3.59579278444002e-10	6	ATP2B4
2.91335204078497e-08	2.06348	0.176	0.068	0.00097708	6	ANKRD28
1.49104882206639e-06	2.05458	0.151	0.06	0.0500068	6	LINC00672
2.11385497554609e-07	2.05387	0.164	0.064	0.00708945	6	GABARAPL1
3.69769059766377e-43	2.05332	0.736	0.351	1.24013147264447e-38	6	SLC9A3R1
1.42555242901704e-27	2.04238	0.516	0.206	4.78101773643734e-23	6	APOBEC3C
1.0162542536065e-22	2.04118	0.465	0.197	3.40831351574549e-18	6	DDIT4
3.91568334190527e-37	2.04074	0.736	0.38	1.31324187920819e-32	6	SPN
3.71788557801295e-23	2.03694	0.396	0.134	1.24690446515398e-18	6	AOAH
2.51997027256412e-25	2.03563	0.44	0.156	8.45147630012553e-21	6	IFITM3
4.13576638568275e-43	2.02948	0.717	0.302	1.38705333043028e-38	6	DOK2
1.44036714791396e-18	2.02925	0.415	0.179	4.83070334067383e-14	6	AP2A1
4.14733891089343e-08	2.0281	0.176	0.068	0.00139093	6	KEAP1
2.29741878666794e-19	2.02248	0.396	0.16	7.70508312672693e-15	6	ARHGEF3
2.19746145625612e-08	2.01216	0.17	0.063	0.000736985	6	NAALADL1
2.07574954349737e-64	2.00698	0.969	0.569	6.96164881898148e-60	6	ARL4C
9.54972443232723e-14	2.00252	0.321	0.137	3.20278658011391e-09	6	SH2D1A
9.79505162656636e-09	2.00151	0.214	0.09	0.000328506	6	AC239800.3
6.13520980969707e-46	1.99945	0.83	0.444	2.0576266659762e-41	6	IFITM1
2.35709199660356e-10	1.99066	0.327	0.167	7.90521513820901e-06	6	HIPK2
2.57215083504717e-14	1.98755	0.302	0.117	8.62647947058119e-10	6	RFTN1
1.71181952310066e-12	1.98722	0.252	0.094	5.74110031657499e-08	6	NLRC3
1.87396259149427e-05	1.98426	0.107	0.039	0.62849	6	CPLANE1
3.0601445279662e-20	1.98296	0.352	0.12	1.02631127178931e-15	6	CYTOR
3.76928673899846e-11	1.9769	0.239	0.093	1.2641433865253e-06	6	GCLM
5.97607376115439e-06	1.97383	0.126	0.049	0.200426	6	ABHD15
2.83191885298649e-15	1.97111	0.182	0.044	9.49768944914609e-11	6	TRGC2
7.12059390982652e-14	1.97007	0.346	0.155	2.38810478547762e-09	6	RRBP1
3.60730664002522e-20	1.96924	0.459	0.209	1.20981850093166e-15	6	APOL6
1.0010379894582e-06	1.96859	0.132	0.048	0.0335728	6	CCDC102A
4.6081972812909e-09	1.96488	0.214	0.088	0.00015455	6	RALGDS
3.19315242890295e-15	1.96345	0.321	0.124	1.07091946160547e-10	6	APOBR
2.9449209000433e-08	1.9622	0.189	0.074	0.000987668	6	RPE
3.3817577455502e-16	1.95817	0.333	0.129	1.13417391270262e-11	6	GBP4
1.41100294651691e-43	1.95765	0.824	0.524	4.7322216820284e-39	6	MBP
2.05877040976655e-05	1.95484	0.138	0.06	0.69047	6	HYOU1
3.3460437454548e-12	1.94216	0.377	0.201	1.12219615135063e-07	6	SDF2L1
4.37876402933753e-08	1.93463	0.195	0.081	0.00146855	6	STK39
1.97975223360654e-05	1.92505	0.138	0.06	0.663969	6	LIMK1
0.00108414	1.92302	0.107	0.051	1	6	TESK1
1.61552392969121e-05	1.92221	0.145	0.064	0.541814	6	SLC25A20
9.71808580410587e-05	1.91989	0.145	0.071	1	6	PDZD11
1.39081853264109e-06	1.91703	0.164	0.069	0.0466453	6	CLASP1
1.04801231864376e-06	1.91217	0.145	0.056	0.0351482	6	NPC1
3.67515669759758e-44	1.90802	0.78	0.379	1.23257405324028e-39	6	ALOX5AP
6.13060483481624e-06	1.9035	0.145	0.061	0.205608	6	SLC1A5
5.02827809401222e-53	1.89871	0.887	0.601	1.68638390716982e-48	6	CD99
2.61828231048255e-17	1.89738	0.472	0.252	8.78119521289638e-13	6	RNF125
5.06356105333974e-08	1.89724	0.277	0.147	0.00169822	6	TMIGD2
2.58931527297815e-13	1.89206	0.296	0.117	8.6840455625141e-09	6	TSEN54
6.88868528742611e-37	1.89124	0.717	0.364	2.31032727169697e-32	6	DHRS7
5.25601199410364e-49	1.89048	0.862	0.525	1.76276130258248e-44	6	RARRES3
1.97935807081229e-07	1.88495	0.195	0.086	0.00663837	6	NOL4L
3.91529882888412e-09	1.88373	0.214	0.086	0.000131311	6	VPS16
6.18481225589418e-08	1.88184	0.201	0.087	0.00207426	6	XPNPEP1
2.24248528123903e-08	1.88142	0.17	0.062	0.000752085	6	FMNL3
1.36057117915125e-05	1.87997	0.145	0.063	0.456308	6	NAGLU
1.45031483036413e-12	1.87221	0.327	0.148	4.86406587807522e-08	6	MIB2
5.4956280168073e-05	1.87057	0.132	0.058	1	6	XKR8
7.21855762467473e-29	1.86998	0.635	0.32	2.42095985616341e-24	6	SYTL1
3.90083015663999e-08	1.86467	0.214	0.094	0.00130826	6	ADA
1.61443665838429e-18	1.86325	0.44	0.197	5.41449766488925e-14	6	PXN
4.60471299855223e-06	1.863	0.176	0.081	0.154433	6	SPHK2
0.000147159	1.86172	0.101	0.04	1	6	ZUP1
2.03772942438652e-18	1.86135	0.421	0.182	6.83413694350752e-14	6	LYAR
9.34341796680387e-20	1.86031	0.421	0.174	3.13359551770668e-15	6	PTPN7
1.95349943446742e-06	1.85708	0.201	0.098	0.0655165	6	CASP10
3.8838726644005e-05	1.85288	0.132	0.058	1	6	ELMO2
3.09284809345307e-05	1.85121	0.107	0.04	1	6	CROT
3.5355217214554e-38	1.84935	0.711	0.323	1.18574327494171e-33	6	TXK
2.74358356673306e-09	1.84897	0.226	0.093	9.20143056610935e-05	6	CARD11
3.94997444628924e-16	1.84584	0.352	0.142	1.32474242979649e-11	6	CBLB
2.02867391299165e-61	1.84471	0.981	0.631	6.8037665693914e-57	6	ITGB2
4.49537608638383e-20	1.8438	0.478	0.219	1.50765923185141e-15	6	MIDN
6.43115439624323e-22	1.83653	0.541	0.271	2.15688056141205e-17	6	MAPK1
2.65154206239568e-11	1.83651	0.233	0.086	8.89274176886264e-07	6	ACBD5
7.01778452377273e-34	1.8328	0.679	0.304	2.3536245735829e-29	6	RORA
1.79179291520258e-07	1.83165	0.22	0.103	0.00600932	6	USB1
4.77209718122186e-08	1.82583	0.233	0.108	0.00160047	6	FNDC3B
1.74836188290813e-05	1.8241	0.126	0.051	0.586366	6	TSPAN5
1.71404952980329e-08	1.82399	0.245	0.115	0.000574858	6	SCLT1
6.2530976597172e-85	1.82064	0.975	0.225	2.09716389311595e-80	6	TYROBP
7.40489983133672e-07	1.81953	0.157	0.062	0.0248346	6	MXRA7
6.31287806479483e-09	1.81893	0.214	0.086	0.000211721	6	SLAMF6
2.44483410970883e-30	1.81644	0.692	0.391	8.19948463714147e-26	6	OSTF1
2.0882942846888e-06	1.81486	0.176	0.078	0.0700372	6	ARNTL
2.37919096822697e-54	1.80599	0.925	0.601	7.97933066923961e-50	6	CLIC1
3.32582179971607e-06	1.80598	0.107	0.036	0.111541	6	PITPNM2
1.4708026480011e-05	1.80548	0.164	0.075	0.493278	6	DUSP2
0.000287111	1.8051	0.138	0.069	1	6	PCSK5
1.63882869366509e-09	1.80356	0.283	0.139	5.49630367281399e-05	6	EBP
1.10142925120154e-05	1.80343	0.132	0.053	0.369397	6	SLC25A53
6.34278231265986e-15	1.80275	0.409	0.199	2.12724233201987e-10	6	UBE2F
3.40015010551518e-19	1.80065	0.478	0.228	1.14034234238768e-14	6	CCDC107
1.05622337127392e-06	1.80057	0.157	0.064	0.0354236	6	PATL2
0.000943964	1.7962	0.113	0.055	1	6	HIRA
1.26965269558929e-14	1.79235	0.365	0.162	4.25816121046737e-10	6	ARFGAP3
3.38965452041921e-05	1.79091	0.132	0.056	1	6	AGK
1.452022327762e-05	1.78757	0.119	0.046	0.486979	6	SLC2A1
1.46353015751325e-05	1.78686	0.226	0.127	0.490839	6	PTGER4
9.19411973334422e-22	1.78608	0.516	0.244	3.08352387616898e-17	6	PREX1
6.13045492943035e-06	1.7816	0.176	0.083	0.205603	6	TRANK1
2.52971245843961e-49	1.77911	0.899	0.575	8.48414964311477e-45	6	PLAC8
2.71015564852014e-06	1.77734	0.182	0.085	0.0908932	6	TBK1
5.51695297892189e-07	1.77302	0.258	0.137	0.0185028	6	CD320
1.91286533527945e-07	1.77098	0.208	0.091	0.00641537	6	PARP15
3.1904444057909e-07	1.76591	0.201	0.091	0.0107001	6	NOTCH1
1.76807600342649e-05	1.76546	0.17	0.082	0.592977	6	KIFAP3
0.000750862	1.76189	0.119	0.059	1	6	TMEM102
6.8643913487607e-14	1.76093	0.352	0.16	2.30217957054736e-09	6	IFI35
2.58578779771674e-12	1.76017	0.346	0.161	8.67221511598241e-08	6	SLC20A1
4.42724416265628e-13	1.75836	0.296	0.12	1.48480914727166e-08	6	RAB37
6.26692726523735e-08	1.7491	0.252	0.124	0.0021018	6	RHBDF2
3.6911491954741e-05	1.74843	0.138	0.061	1	6	SMYD3
3.25971050021546e-22	1.74293	0.522	0.247	1.09324170756226e-17	6	SASH3
1.14392566666585e-32	1.74257	0.78	0.478	3.83649790086394e-28	6	IRF1
0.00253571	1.73652	0.107	0.055	1	6	BCAS3
0.00068189	1.73603	0.126	0.062	1	6	TMED1
1.26579691835716e-15	1.73476	0.264	0.082	4.24522970478625e-11	6	LINC01871
0.00311196	1.73115	0.101	0.05	1	6	SLC25A19
4.45124351714871e-05	1.73	0.132	0.058	1	6	DLGAP1-AS1
1.4158509772916e-45	1.7256	0.881	0.584	4.74848100764058e-41	6	RNF213
0.000100673	1.72238	0.119	0.052	1	6	CRACR2A
1.04753892846819e-10	1.72031	0.314	0.152	3.51323605829661e-06	6	CYB561D2
2.63264753004444e-46	1.71948	0.893	0.684	8.82937328626304e-42	6	JAK1
0.00651308	1.71715	0.107	0.058	1	6	KAT2B
1.77014897955461e-42	1.71365	0.855	0.536	5.93672564763026e-38	6	CD81
1.88025158252376e-07	1.71329	0.208	0.092	0.00630599	6	NEDD9
1.22957489734979e-06	1.71003	0.151	0.06	0.0412375	6	ARHGAP18
2.21403355942004e-12	1.70901	0.321	0.143	7.42542575158294e-08	6	SAMD9L
5.05713294445878e-60	1.70891	0.987	0.565	1.69606124691258e-55	6	SRGN
6.15531432028507e-17	1.70784	0.503	0.281	2.06436931673721e-12	6	RASAL3
3.52123572250732e-05	1.70533	0.189	0.101	1	6	ZDHHC18
5.15823386849431e-26	1.70097	0.629	0.341	1.72996847481562e-21	6	UTRN
0.000147877	1.69868	0.151	0.076	1	6	WDR83
0.000422871	1.69819	0.176	0.102	1	6	PANK3
6.5771793661623e-05	1.69816	0.164	0.083	1	6	RIPK1
1.81434073583009e-05	1.69525	0.132	0.055	0.608494	6	NAPB
0.00113595	1.69523	0.151	0.084	1	6	SEC24C
2.02401492829667e-24	1.69439	0.66	0.392	6.78814126652136e-20	6	STK10
5.87942875875857e-13	1.69436	0.384	0.19	1.97184281711245e-08	6	ADCY7
3.73070993300943e-06	1.68655	0.233	0.125	0.125121	6	DPM2
0.00038518	1.68242	0.119	0.056	1	6	HGH1
9.50766216847669e-05	1.67849	0.107	0.043	1	6	SOCS2
4.28937061651925e-60	1.67637	0.962	0.76	1.43856911736823e-55	6	RAP1B
0.000211134	1.67429	0.138	0.068	1	6	HOXB2
1.5498648018545e-16	1.673	0.497	0.268	5.19793657245962e-12	6	IQGAP2
0.000283241	1.6728	0.119	0.055	1	6	NAA40
5.65131809632232e-10	1.67202	0.296	0.141	1.89533906314458e-05	6	TSPAN32
7.65670259092369e-12	1.6691	0.34	0.164	2.56790491494399e-07	6	SACM1L
7.36129746767002e-06	1.66494	0.208	0.107	0.246883	6	AC139887.2
1.02129298968153e-06	1.65799	0.27	0.155	0.0342521	6	UNC13D
3.57593415037585e-09	1.65798	0.258	0.115	0.00011993	6	GSN
0.000238859	1.65083	0.176	0.097	1	6	SLC52A2
6.04196652625742e-06	1.64934	0.208	0.106	0.202635	6	ARHGEF9
1.40021741549223e-08	1.64816	0.245	0.112	0.000469605	6	EIF4G3
0.00206839	1.64509	0.132	0.073	1	6	PCNT
1.74004089969473e-10	1.64235	0.283	0.129	5.83574916939619e-06	6	VPS37B
2.28312475548897e-08	1.64151	0.252	0.119	0.000765714	6	ZNF720
5.12748206902654e-08	1.64151	0.252	0.123	0.00171965	6	STK26
3.79054892937348e-23	1.64112	0.623	0.356	1.27127429993328e-18	6	DENND2D
4.88658452939878e-05	1.63459	0.189	0.1	1	6	CMTR2
0.00270277	1.63205	0.113	0.059	1	6	PIK3CG
0.00132893	1.63169	0.119	0.061	1	6	CHRNB1
3.9837789782482e-05	1.63088	0.132	0.057	1	6	GALC
4.38707928990656e-08	1.62664	0.258	0.126	0.00147134	6	ZFPM1
5.32661753553701e-07	1.62294	0.233	0.116	0.0178644	6	ANXA4
0.00131736	1.61849	0.107	0.052	1	6	GCLC
1.93015105372748e-05	1.61765	0.157	0.072	0.647334	6	EML2
1.35967955652384e-07	1.61323	0.264	0.136	0.00456009	6	C11orf21
6.95094100472653e-08	1.61034	0.258	0.128	0.00233121	6	SIRT2
3.83151823444985e-28	1.60793	0.73	0.448	1.28501458546979e-23	6	PPP1R18
9.01033354975931e-29	1.60759	0.748	0.519	3.02188566591828e-24	6	PDIA3
5.02498517048526e-07	1.6074	0.226	0.111	0.0168528	6	GLCCI1
0.000118096	1.60666	0.17	0.089	1	6	GEMIN7
7.22602969572142e-06	1.60643	0.151	0.065	0.242347	6	LRRC8A
8.47663414635929e-09	1.60375	0.233	0.1	0.000284289	6	OGG1
5.31050385311983e-10	1.60358	0.264	0.116	1.78103678225933e-05	6	TNIK
6.46058975723707e-09	1.60338	0.283	0.139	0.000216675	6	RAD9A
9.50343050017819e-37	1.60235	0.83	0.564	3.18726052114976e-32	6	DBI
0.00795002	1.59899	0.138	0.084	1	6	TAF1B
7.51548956126345e-08	1.59772	0.17	0.063	0.00252054	6	RRAS2
6.16282326253931e-06	1.59735	0.17	0.077	0.206689	6	LINC01934
0.0057774	1.59598	0.132	0.079	1	6	AC093673.1
3.0549340897193e-30	1.59342	0.78	0.54	1.02456379501006e-25	6	PSME2
0.000301255	1.59178	0.157	0.083	1	6	GSE1
1.34470349676051e-12	1.59129	0.421	0.22	4.50986658743539e-08	6	LMO4
6.7545378831025e-10	1.58852	0.409	0.251	2.26533691523492e-05	6	ZNF276
0.00419753	1.58774	0.113	0.06	1	6	SFMBT2
1.47433443829805e-18	1.5866	0.522	0.285	4.944622839164e-14	6	TMED9
1.86219514336989e-36	1.58274	0.818	0.423	6.24543007183394e-32	6	FLNA
8.52416418542577e-05	1.58236	0.201	0.113	1	6	STN1
5.1178926838692e-08	1.58168	0.314	0.18	0.00171644	6	STX8
0.00204778	1.57604	0.151	0.089	1	6	SMAD5
9.82548965068159e-11	1.57397	0.365	0.199	3.29527271904559e-06	6	IDH2
0.00283061	1.57208	0.126	0.07	1	6	TTC13
0.000311213	1.57185	0.157	0.083	1	6	KMT5A
0.00274562	1.56564	0.101	0.05	1	6	PPP1R3D
1.32092356154151e-17	1.56554	0.503	0.278	4.43011344069792e-13	6	MIEN1
6.98854431536106e-05	1.56507	0.164	0.082	1	6	MEX3C
2.22638715873156e-05	1.56432	0.214	0.117	0.746686	6	PIK3R5
3.44066947823165e-10	1.56381	0.34	0.178	1.15393172960933e-05	6	ARID5A
0.000169098	1.56167	0.22	0.135	1	6	NPRL3
1.88007203651459e-28	1.56002	0.774	0.568	6.30538559606263e-24	6	LY6E
4.475316328458e-09	1.55942	0.327	0.174	0.000150093	6	CYB5B
2.08295442688112e-64	1.55787	0.994	0.9	6.98581255687391e-60	6	CYBA
9.21583103998416e-09	1.55601	0.321	0.177	0.000309081	6	VPS26A
0.000456418	1.55324	0.145	0.075	1	6	FO393401.1
3.2485834361152e-15	1.55109	0.522	0.323	1.08950991280432e-10	6	INPP5D
0.00469865	1.54938	0.113	0.062	1	6	RAB33A
8.15530848297894e-06	1.54604	0.233	0.129	0.273513	6	TRPV2
0.00688488	1.54367	0.113	0.064	1	6	GTPBP1
0.00104607	1.54208	0.119	0.06	1	6	LAX1
0.00222176	1.54124	0.138	0.077	1	6	SERTAD1
0.000227309	1.53737	0.176	0.097	1	6	DDAH2
0.000802644	1.53492	0.17	0.099	1	6	CREB3L2
0.00179585	1.53466	0.164	0.098	1	6	SLC39A7
3.37318143074964e-06	1.53463	0.245	0.135	0.11313	6	S100PBP
1.27326025843233e-07	1.5342	0.277	0.149	0.00427026	6	PEX2
3.803230420957e-65	1.53154	0.994	0.97	1.27552741858056e-60	6	PFN1
1.25550948302685e-12	1.53097	0.459	0.265	4.21072770417544e-08	6	C19orf66
1.0222183877005e-22	1.5301	0.654	0.381	3.42831602866995e-18	6	PAXX
0.000197818	1.52792	0.182	0.101	1	6	LINC02256
5.13912493234279e-07	1.52641	0.277	0.155	0.0172356	6	RAB9A
1.54641466853533e-08	1.52458	0.277	0.136	0.000518637	6	PRR5
0.000385044	1.52378	0.157	0.084	1	6	SYNJ2
6.35873300638905e-17	1.52369	0.528	0.301	2.13259187568276e-12	6	SSBP4
5.09591469864826e-10	1.52361	0.39	0.222	1.70906787163265e-05	6	LAIR1
5.2130943050844e-05	1.52358	0.214	0.122	1	6	SPTY2D1
5.62510203231427e-06	1.52107	0.283	0.173	0.188655	6	GATAD2A
0.0011872	1.51988	0.126	0.065	1	6	CRELD1
7.12575664909071e-05	1.51961	0.17	0.086	1	6	CEP250
4.15496142872673e-15	1.51693	0.516	0.294	1.39349096396637e-10	6	PRKCH
1.02593042397742e-35	1.51555	0.836	0.595	3.44076545593546e-31	6	BIN2
0.0030203	1.51091	0.145	0.085	1	6	PSMA6
1.33107431205228e-05	1.50929	0.214	0.114	0.446416	6	MUM1
0.00577033	1.50908	0.119	0.068	1	6	ELP3
6.77614144306416e-30	1.50875	0.811	0.622	2.27258231717486e-25	6	NDUFB2
0.00049616	1.50835	0.126	0.06	1	6	KPNA2
0.00038045	1.50606	0.157	0.084	1	6	B4GALT4
8.97978142010657e-28	1.50432	0.748	0.464	3.01163909267534e-23	6	NDUFB7
1.81372571037661e-06	1.50423	0.226	0.113	0.0608287	6	ITGAX
0.00720388	1.50307	0.119	0.07	1	6	PCYT2
0.000326633	1.50176	0.17	0.093	1	6	NFKBIB
0.000142711	1.501	0.201	0.116	1	6	GALNT10
4.29299797736311e-15	1.50042	0.516	0.315	1.43978566164804e-10	6	PDIA6
0.00887654	1.49998	0.119	0.07	1	6	DCAF1
3.87762727125302e-13	1.49993	0.239	0.078	1.30047863423284e-08	6	FCRL3
0.00126279	1.49768	0.138	0.075	1	6	ANKRD39
9.67764879121051e-06	1.49756	0.226	0.123	0.324569	6	GBP3
5.11555059968382e-08	1.49735	0.239	0.11	0.00171565	6	MTSS1
8.28431988394368e-22	1.49688	0.585	0.299	2.77839520267703e-17	6	SH3BP5
2.54993066765844e-12	1.49327	0.39	0.198	8.55195747319288e-08	6	OPTN
5.40353488657046e-06	1.49318	0.27	0.164	0.181224	6	PIGT
2.04574221384296e-18	1.49205	0.597	0.365	6.86101023678652e-14	6	MACF1
5.25637263508747e-21	1.49111	0.717	0.508	1.76288225435564e-16	6	AC004687.1
2.26704795312095e-06	1.49094	0.22	0.112	0.0760323	6	ERN1
1.69076052413241e-09	1.49072	0.371	0.211	5.67047264583528e-05	6	RAB8B
7.47216444346911e-27	1.48932	0.748	0.508	2.50601451105067e-22	6	PRDX5
0.000360702	1.48929	0.195	0.116	1	6	UTP11
1.23353547164229e-20	1.48877	0.73	0.549	4.13703126479392e-16	6	CALR
3.19159849584778e-20	1.48657	0.616	0.379	1.07039830353743e-15	6	LMAN2
1.771032710856e-12	1.48615	0.453	0.266	5.93968950566884e-08	6	NT5C
0.00889126	1.48457	0.126	0.075	1	6	ADAP1
2.3411246121369e-06	1.48268	0.289	0.175	0.0785166	6	GPAA1
1.45444107663312e-07	1.48228	0.289	0.157	0.0048779	6	MAPRE2
2.79426327920523e-11	1.47838	0.434	0.264	9.3714001857985e-07	6	PSMB10
2.05862713329158e-06	1.47682	0.296	0.18	0.0690422	6	DERL1
6.01996659849364e-06	1.47508	0.283	0.172	0.201898	6	AKT1
4.69447363093164e-05	1.473	0.189	0.1	1	6	ADIPOR2
1.47410385992578e-05	1.47212	0.239	0.135	0.494385	6	MFAP1
3.80253225156128e-29	1.47185	0.711	0.373	1.27529326652862e-24	6	SKAP1
0.000239353	1.47162	0.201	0.117	1	6	CBR4
5.4564198695918e-22	1.46956	0.541	0.231	1.8299740958637e-17	6	RAB11FIP1
4.03195341217699e-09	1.46706	0.333	0.179	0.000135224	6	G6PD
3.24984460819637e-20	1.4669	0.642	0.376	1.0899328846969e-15	6	MYO1G
6.31287426821677e-07	1.46632	0.283	0.159	0.0211721	6	BTN3A1
6.07949979305127e-16	1.46557	0.478	0.256	2.03894264059353e-11	6	INPP4A
2.8034892177392e-07	1.46519	0.239	0.116	0.00940234	6	GPRIN3
3.74133596996356e-07	1.465	0.264	0.138	0.0125477	6	GYG1
0.00321791	1.46196	0.151	0.092	1	6	BAK1
3.82094202245274e-14	1.46121	0.541	0.365	1.2814675354902e-09	6	BSG
3.96349372017417e-05	1.45954	0.182	0.092	1	6	PSTPIP2
1.47717260014955e-14	1.45772	0.516	0.313	4.95414146638157e-10	6	MLLT6
0.000241413	1.45639	0.17	0.092	1	6	CALHM2
0.00202944	1.45485	0.132	0.072	1	6	OSBPL2
8.74464768656253e-09	1.45389	0.39	0.24	0.000293278	6	TADA3
0.000285	1.45131	0.195	0.114	1	6	ZMYND11
2.30726826029475e-28	1.45107	0.78	0.541	7.73811629137654e-24	6	FAM49B
8.67184147367361e-49	1.44801	0.969	0.818	2.90836219344065e-44	6	UBB
1.30445365249005e-12	1.44744	0.497	0.314	4.37487665972113e-08	6	CDK2AP2
3.08858669454577e-15	1.44688	0.547	0.346	1.03585020561676e-10	6	TES
9.18030495491964e-31	1.44622	0.836	0.598	3.07889067578095e-26	6	LITAF
0.000662024	1.44549	0.17	0.097	1	6	EIF2B2
9.27525856919553e-06	1.44506	0.308	0.199	0.311074	6	IVNS1ABP
0.000895834	1.44369	0.119	0.058	1	6	MIR181A1HG
4.7972093505753e-06	1.44302	0.283	0.169	0.160889	6	ILKAP
9.04103601562715e-07	1.44239	0.195	0.087	0.0303218	6	FAM43A
7.71464019775603e-10	1.43855	0.358	0.194	2.58733602952342e-05	6	EHD1
6.54030799951618e-18	1.43527	0.547	0.306	2.19348849687774e-13	6	RHOF
5.03657703114181e-05	1.43304	0.258	0.163	1	6	PARP4
0.0055774	1.43158	0.101	0.053	1	6	SRRD
0.000885774	1.43132	0.22	0.144	1	6	SETD3
7.17989181002557e-06	1.42841	0.252	0.142	0.240799	6	IP6K1
0.00134618	1.4283	0.132	0.07	1	6	GPM6B
0.000659735	1.42796	0.145	0.076	1	6	MED27
0.00236213	1.42781	0.151	0.089	1	6	ZNF701
0.0022199	1.42664	0.151	0.088	1	6	MPST
2.94343199558309e-05	1.42659	0.239	0.14	0.987168	6	PSME4
0.000115859	1.42527	0.22	0.13	1	6	CHIC2
4.78797351098002e-12	1.42395	0.528	0.356	1.60579055611248e-07	6	SELPLG
4.79131899216848e-05	1.42386	0.201	0.109	1	6	IKBKG
1.84766183235236e-05	1.42271	0.22	0.12	0.619669	6	RAPGEF1
1.55296241068905e-06	1.4214	0.308	0.187	0.0520833	6	FAM173A
5.95310571363672e-05	1.4208	0.182	0.094	1	6	ZBTB37
0.00658252	1.41976	0.138	0.086	1	6	HSCB
6.04149542335031e-05	1.41778	0.22	0.128	1	6	CRELD2
9.24617148734118e-24	1.41506	0.742	0.532	3.10098099342448e-19	6	CFLAR
1.52296185056688e-24	1.41234	0.767	0.564	5.10770945443121e-20	6	GUK1
7.29078736355392e-06	1.41108	0.264	0.157	0.244518	6	RINL
0.0008134	1.41078	0.182	0.11	1	6	TOR2A
0.000159291	1.41059	0.17	0.089	1	6	JAZF1
0.000166217	1.40973	0.17	0.089	1	6	COMTD1
1.13772185155616e-09	1.40749	0.434	0.281	3.81569154574904e-05	6	POLR2G
0.000709746	1.40707	0.195	0.12	1	6	CCDC159
0.00460608	1.40661	0.126	0.071	1	6	ACADS
0.000261863	1.40618	0.245	0.158	1	6	SPATA13
9.88547362386286e-06	1.40424	0.258	0.152	0.331539	6	WDR45
0.00646306	1.40277	0.107	0.058	1	6	TBCE
0.00710245	1.4025	0.132	0.08	1	6	FAM199X
0.000862797	1.40186	0.189	0.116	1	6	MAD2L2
0.00438616	1.40091	0.138	0.082	1	6	ETFDH
0.00115348	1.39896	0.132	0.068	1	6	KIF21B
2.82000284352037e-10	1.39563	0.434	0.261	9.45772553659862e-06	6	LINC00623
0.00582953	1.39112	0.132	0.078	1	6	ARSG
0.000182402	1.39075	0.17	0.089	1	6	SEPT11
0.000247916	1.38834	0.113	0.049	1	6	WDSUB1
3.16204221899433e-30	1.38663	0.83	0.639	1.06048571940632e-25	6	PPIB
5.12269143629902e-05	1.38639	0.226	0.132	1	6	TBC1D20
2.02429446020581e-08	1.38579	0.352	0.206	0.000678908	6	RASA3
1.17735035083144e-05	1.38555	0.27	0.165	0.39486	6	RRP36
2.89682257648562e-10	1.38549	0.415	0.244	9.71536355701748e-06	6	RAB29
8.82187893003229e-05	1.3852	0.22	0.13	1	6	DUSP23
0.00486755	1.38473	0.107	0.056	1	6	MAN1A1
3.55323965829703e-06	1.38383	0.283	0.174	0.119169	6	SSBP3
0.00376891	1.38276	0.119	0.065	1	6	ZNF831
7.18137760321008e-32	1.3791	0.849	0.647	2.4084904205646e-27	6	PSMB9
2.92241684793538e-06	1.3789	0.296	0.178	0.098012	6	TUT7
0.00015633	1.3752	0.22	0.135	1	6	CHMP1A
2.99499589559846e-05	1.37458	0.264	0.162	1	6	PRKX
5.6911004385284e-07	1.37209	0.302	0.176	0.0190868	6	RAB1B
8.06964824510567e-05	1.37194	0.151	0.071	1	6	AC005332.5
5.04748203872514e-10	1.37098	0.44	0.279	1.69282452614764e-05	6	ITGB7
2.88961575491948e-31	1.36767	0.811	0.554	9.69119331884895e-27	6	TGFB1
4.04736932807634e-27	1.36624	0.824	0.628	1.35740672525024e-22	6	POLR2L
2.30587282736907e-34	1.36507	0.805	0.405	7.73343628843038e-30	6	CTSD
5.04488882231594e-05	1.36418	0.258	0.162	1	6	CIAO1
6.89822842824386e-07	1.36241	0.308	0.181	0.0231353	6	LPP
9.26673610121822e-11	1.3617	0.478	0.313	3.10787795362657e-06	6	RNF166
0.00338168	1.36152	0.164	0.101	1	6	MAST3
3.81773455430927e-06	1.35895	0.201	0.095	0.128039	6	MAF
1.05483588083209e-10	1.35861	0.39	0.214	3.53770857713466e-06	6	UPP1
0.00121448	1.35822	0.151	0.084	1	6	TAPBPL
2.05750703908443e-16	1.35739	0.56	0.337	6.90046710768137e-12	6	DSTN
0.00228071	1.35701	0.151	0.087	1	6	ATP8A1
1.67282029592209e-05	1.3567	0.308	0.202	0.56103	6	CARHSP1
1.28432904248744e-09	1.35578	0.365	0.208	4.30738274269437e-05	6	UBE2E3
0.00419881	1.35071	0.182	0.119	1	6	PTPN11
3.79991840309528e-15	1.34916	0.522	0.31	1.27441663403009e-10	6	CCDC88C
0.00167538	1.34823	0.17	0.1	1	6	CASP3
3.69778537317814e-06	1.34784	0.314	0.198	0.124016	6	GIMAP6
9.26990775715434e-05	1.3476	0.252	0.158	1	6	MAP4
4.54068704995221e-07	1.3471	0.283	0.153	0.0152286	6	TRG-AS1
1.36822276214492e-06	1.34545	0.283	0.159	0.0458875	6	GATA3
1.51259261040187e-05	1.34171	0.308	0.203	0.507293	6	SUGP2
4.21404055818898e-28	1.34004	0.824	0.643	1.41330492240542e-23	6	PPP1CA
1.09528527059057e-07	1.33824	0.352	0.22	0.00367337	6	CENPB
0.0085027	1.33699	0.126	0.075	1	6	ASL
0.000418197	1.33495	0.214	0.132	1	6	TRAPPC6B
7.96245945764801e-10	1.33284	0.409	0.243	2.67044965290599e-05	6	RPS6KA1
2.97017808556501e-08	1.33275	0.371	0.233	0.000996138	6	SELENOS
4.39450374638877e-14	1.33103	0.547	0.353	1.47382866646387e-09	6	DIAPH1
0.000106516	1.33092	0.233	0.14	1	6	UCHL5
0.00373712	1.32855	0.151	0.092	1	6	EPSTI1
6.86727946355213e-22	1.32845	0.742	0.541	2.30314818648611e-17	6	AC245297.3
4.5841258468599e-05	1.32563	0.226	0.129	1	6	AL390728.6
4.01999600440759e-33	1.32468	0.893	0.624	1.34822625995822e-28	6	PRMT2
2.43673155327348e-16	1.32145	0.384	0.147	8.17231028336858e-12	6	ITGAM
6.55352886326024e-32	1.32133	0.704	0.259	2.19792251016022e-27	6	ZEB2
0.00826602	1.32013	0.107	0.059	1	6	AC010618.3
0.00655312	1.31965	0.182	0.123	1	6	HTT
0.000198669	1.31833	0.258	0.168	1	6	PSENEN
0.00928201	1.31803	0.151	0.098	1	6	SLC35A4
4.27434599263509e-05	1.31593	0.233	0.136	1	6	SMURF2
8.72281007599971e-14	1.31577	0.535	0.347	2.92545604328878e-09	6	TBCB
5.69602620926594e-10	1.31325	0.384	0.215	1.91033327006361e-05	6	ISG15
1.5928699344802e-05	1.31318	0.264	0.157	0.534217	6	ITCH
7.85495396161736e-05	1.31269	0.182	0.096	1	6	CD151
5.37171763246807e-12	1.31257	0.478	0.3	1.80156665957714e-07	6	SIPA1
2.54457489840794e-08	1.31085	0.409	0.264	0.0008534	6	SIRT7
0.00476599	1.31024	0.157	0.097	1	6	SCAMP4
0.00389196	1.30924	0.17	0.108	1	6	MNAT1
0.00454429	1.30712	0.201	0.136	1	6	ZNF480
2.22654998278889e-09	1.30453	0.415	0.263	7.46740333227739e-05	6	LASP1
3.49477948674352e-07	1.30355	0.289	0.156	0.0117208	6	XAF1
2.61525047796708e-05	1.30303	0.277	0.173	0.877103	6	ZCCHC17
2.24274348179522e-15	1.30229	0.635	0.473	7.5217130892448e-11	6	AKNA
2.23073002549486e-22	1.30169	0.704	0.462	7.48142235950466e-18	6	DGKZ
3.03972102209212e-05	1.30113	0.333	0.227	1	6	HIPK1
0.00482166	1.29776	0.189	0.129	1	6	BORCS6
6.1171145824966e-05	1.29449	0.296	0.203	1	6	GSK3A
2.64112403089118e-05	1.29443	0.277	0.174	0.88578	6	MANF
0.000226976	1.29418	0.239	0.152	1	6	SLC44A2
3.48851433137347e-08	1.29417	0.365	0.222	0.00116998	6	MFSD10
0.000780928	1.29242	0.189	0.115	1	6	CLPTM1
1.70528867025994e-10	1.29182	0.415	0.232	5.71919714231779e-06	6	GLIPR2
7.10138199884833e-22	1.29109	0.767	0.549	2.38166149477375e-17	6	IL2RG
0.00359581	1.28779	0.157	0.094	1	6	APOL2
0.00189824	1.28684	0.208	0.138	1	6	NBN
0.0015178	1.28684	0.182	0.112	1	6	TSPOAP1-AS1
1.73571437447148e-21	1.28418	0.704	0.442	5.82123886910245e-17	6	CAPNS1
8.27583450896248e-05	1.2839	0.289	0.194	1	6	RPAP2
0.00930904	1.28353	0.157	0.104	1	6	LRIF1
2.20082512677636e-13	1.28274	0.522	0.317	7.38112731018256e-09	6	SERPINB6
6.23180338333143e-27	1.2805	0.83	0.637	2.09002221870169e-22	6	CCND3
4.71896407045715e-09	1.27923	0.415	0.27	0.000158265	6	MYDGF
1.02643763173174e-05	1.27704	0.327	0.213	0.344247	6	ATOX1
0.00131351	1.27646	0.182	0.11	1	6	DNAJB11
1.90341575921599e-06	1.27446	0.27	0.149	0.0638368	6	TRAPPC2
1.32311424179851e-13	1.27393	0.522	0.332	4.43746054414385e-09	6	PIP4K2A
8.52949747965016e-05	1.27202	0.296	0.2	1	6	CD2BP2
2.12629059893174e-05	1.27181	0.289	0.185	0.713115	6	ASNA1
0.000111244	1.27166	0.226	0.137	1	6	MOAP1
6.23466756358988e-08	1.27019	0.333	0.189	0.00209098	6	ARIH2
0.00280968	1.2692	0.101	0.049	1	6	AC007686.3
3.60636447201888e-08	1.26808	0.44	0.299	0.0012095	6	NFATC3
8.64160907226184e-10	1.26734	0.365	0.187	2.89822285065518e-05	6	LAT2
2.82530273808508e-07	1.26716	0.34	0.21	0.0094755	6	IDI1
0.00303975	1.26583	0.201	0.135	1	6	SLC5A3
6.79710278919574e-10	1.2655	0.421	0.262	2.27961233344047e-05	6	FDPS
4.76365751419411e-08	1.26491	0.421	0.277	0.00159764	6	ARHGAP9
0.00951368	1.26474	0.17	0.115	1	6	TMEM107
7.64112754139287e-08	1.26451	0.377	0.241	0.00256268	6	ARHGAP25
0.000179442	1.26381	0.239	0.149	1	6	KLF12
5.31643520773755e-32	1.26345	0.774	0.447	1.78302603997102e-27	6	TLN1
1.02207666814967e-06	1.26316	0.358	0.232	0.0342784	6	GBP2
2.74944651057134e-08	1.26253	0.384	0.235	0.000922109	6	PTPN18
0.00152289	1.26211	0.164	0.096	1	6	POP7
7.94458202388889e-05	1.25786	0.264	0.169	1	6	CCDC130
2.47831445826407e-07	1.25404	0.384	0.251	0.00831177	6	SAMD9
0.00126244	1.25315	0.22	0.143	1	6	MPHOSPH9
2.80319033967869e-06	1.25096	0.365	0.241	0.0940134	6	CSNK1D
2.09248080423746e-07	1.24984	0.39	0.253	0.00701776	6	BCL9L
6.26374445193851e-05	1.24937	0.333	0.239	1	6	PSTPIP1
1.60829271747103e-17	1.24877	0.679	0.482	5.39389211585436e-13	6	PPP2R5C
0.000297907	1.24821	0.308	0.226	1	6	PPP6R1
0.00805078	1.2479	0.157	0.1	1	6	EPS15L1
0.00129393	1.24725	0.164	0.095	1	6	HIRIP3
5.36782459924618e-06	1.2454	0.333	0.217	0.180026	6	KCNAB2
1.82791095136978e-16	1.24443	0.642	0.435	6.13044774870396e-12	6	BST2
1.151651653077e-05	1.24419	0.333	0.224	0.386241	6	SAR1A
4.95793898546409e-13	1.2438	0.535	0.35	1.66279357694495e-08	6	ADD1
0.00369645	1.24282	0.138	0.079	1	6	PIGH
4.60315050699284e-08	1.24014	0.428	0.288	0.0015438	6	SRPK2
3.99541592335974e-06	1.23432	0.308	0.192	0.133998	6	TRAPPC10
5.51259353590714e-05	1.23354	0.289	0.192	1	6	LPGAT1
9.92046712411136e-07	1.23314	0.352	0.225	0.0332713	6	PARP8
0.000890579	1.23275	0.214	0.14	1	6	GPR108
6.27688549928809e-07	1.23072	0.371	0.242	0.0210514	6	PITPNC1
4.00541938334138e-17	1.23008	0.717	0.561	1.34333755278503e-12	6	HLA-F
0.000389287	1.22732	0.201	0.12	1	6	PRKCQ
0.0038155	1.22614	0.195	0.131	1	6	PHKG2
1.68011878313793e-05	1.22498	0.346	0.251	0.563478	6	PSMC3
1.33291108517654e-56	1.22483	0.987	0.968	4.47031719746508e-52	6	CFL1
3.2118699033215e-10	1.22446	0.484	0.318	1.07719692817596e-05	6	HMOX2
4.65806246323094e-09	1.22338	0.472	0.332	0.000156222	6	CTDSP1
6.18620163214972e-05	1.22244	0.264	0.167	1	6	MRPL28
6.39595297967235e-07	1.22044	0.415	0.301	0.0214507	6	BCL7C
0.00145956	1.22024	0.195	0.123	1	6	TCHP
1.03189546462039e-06	1.22007	0.384	0.261	0.0346077	6	FKBP2
6.65779024930302e-50	1.21967	0.987	0.946	2.23288969381125e-45	6	MYL12A
7.51228134763302e-17	1.21736	0.667	0.477	2.51946891836916e-12	6	FYN
3.49638344361081e-05	1.21568	0.296	0.2	1	6	STIP1
4.88216025889056e-11	1.21435	0.491	0.308	1.63737890762671e-06	6	TPM4
6.22242258540677e-06	1.21215	0.327	0.211	0.208688	6	GATAD1
0.0018166	1.2095	0.214	0.14	1	6	CRIPT
2.64043636468649e-08	1.20894	0.434	0.292	0.00088555	6	KDELR2
1.82382992811516e-12	1.20825	0.541	0.366	6.11676081291263e-08	6	RALY
0.00161998	1.20709	0.208	0.137	1	6	TXNDC15
2.72830637265112e-05	1.20649	0.377	0.286	0.915019	6	TRIM22
0.00723402	1.20529	0.195	0.137	1	6	POP4
8.20723582829528e-12	1.20519	0.478	0.289	2.75254275209367e-07	6	OFD1
1.78300469297685e-08	1.20409	0.447	0.304	0.000597984	6	PTPRA
5.80519517036692e-24	1.20168	0.748	0.448	1.94694635623766e-19	6	IQGAP1
3.39045013283022e-05	1.20003	0.34	0.242	1	6	PHPT1
0.00810725	1.19942	0.132	0.079	1	6	CCDC92
0.00489557	1.19232	0.151	0.092	1	6	SCRN2
9.11965373472116e-07	1.19037	0.377	0.258	0.0305855	6	PRKACB
1.57105507387471e-06	1.18948	0.377	0.254	0.05269	6	MXD4
0.00569847	1.188	0.132	0.078	1	6	POMGNT1
0.00490436	1.1877	0.164	0.103	1	6	FAM160A2
0.000919343	1.18764	0.182	0.11	1	6	BCR
6.02156600351942e-06	1.1854	0.371	0.266	0.201951	6	RNF115
0.00335885	1.18427	0.151	0.089	1	6	FAM168B
0.000329994	1.1836	0.27	0.186	1	6	COMMD8
0.00422048	1.18223	0.182	0.12	1	6	ZDHHC24
0.00850739	1.18125	0.176	0.119	1	6	DDX49
1.28694897761331e-06	1.17999	0.365	0.24	0.0431617	6	PSMC4
5.74270588204352e-06	1.17647	0.333	0.218	0.192599	6	CCDC88B
5.0265165016049e-07	1.17469	0.415	0.289	0.0168579	6	PDLIM2
0.000156496	1.17442	0.27	0.178	1	6	NCOA1
0.00273386	1.17427	0.138	0.078	1	6	ZNF43
2.5849682456541e-06	1.17279	0.377	0.264	0.0866947	6	ZBTB8OS
4.9985352386701e-15	1.171	0.66	0.469	1.67640874834518e-10	6	SUN2
0.00019228	1.17028	0.302	0.217	1	6	MCRIP1
0.000200903	1.17014	0.22	0.13	1	6	GOLGA8B
1.44608929873207e-09	1.16998	0.497	0.348	4.84989429008761e-05	6	SCP2
0.00895139	1.16857	0.145	0.09	1	6	ANKRD36B
1.40724194993869e-42	1.16706	0.981	0.916	4.71960805170439e-38	6	ARPC2
0.00252062	1.16271	0.119	0.062	1	6	CTBP1-DT
5.55653111973479e-08	1.16251	0.333	0.186	0.00186355	6	KAT6B
1.39288635327732e-07	1.16216	0.409	0.267	0.00467146	6	CASP8
0.00603541	1.16212	0.182	0.122	1	6	NOP14
1.00695415232288e-08	1.16122	0.377	0.216	0.000337712	6	PPP3CA
0.00066538	1.16118	0.314	0.237	1	6	TMEM109
0.000326079	1.16091	0.327	0.242	1	6	RASA2
0.000183151	1.16034	0.296	0.204	1	6	UBN1
3.16534191955336e-06	1.15916	0.34	0.22	0.106159	6	SPPL2A
5.5837451093961e-20	1.15903	0.755	0.557	1.87267643478926e-15	6	FMNL1
4.1161925700573e-14	1.15801	0.698	0.571	1.38048866414582e-09	6	TAPBP
6.12094167318679e-06	1.15616	0.377	0.272	0.205284	6	CCND2
8.91723557966646e-06	1.15463	0.302	0.185	0.299066	6	MIA2
6.75897897854618e-74	1.15434	1	0.994	2.26682636982482e-69	6	HLA-C
9.62596996013363e-07	1.15366	0.409	0.296	0.0322836	6	RPA2
0.00805398	1.15251	0.157	0.101	1	6	AGL
9.17338930949554e-05	1.15237	0.264	0.168	1	6	MIF4GD
2.26093698707945e-05	1.15204	0.409	0.323	0.758273	6	ICAM2
3.77816158331601e-08	1.15002	0.503	0.384	0.00126712	6	PKN1
2.44484026670212e-10	1.14992	0.415	0.225	8.19950528646557e-06	6	RAB27A
0.00642235	1.14938	0.226	0.166	1	6	WDR46
5.50287268376457e-06	1.1488	0.296	0.172	0.184555	6	PCNX4
9.62163676522342e-25	1.14826	0.862	0.734	3.22690453832063e-20	6	SEPT7
7.80225295212458e-06	1.14777	0.39	0.296	0.261672	6	PDAP1
1.66964829333316e-05	1.14768	0.321	0.215	0.559967	6	TUBB4B
0.00898466	1.14742	0.164	0.108	1	6	DCPS
0.00283735	1.14555	0.233	0.167	1	6	LMF2
0.00772632	1.14491	0.239	0.181	1	6	KIAA2013
0.000161378	1.14465	0.245	0.15	1	6	ARHGAP26
3.7049795021706e-11	1.14404	0.553	0.41	1.24257602543798e-06	6	MAP2K2
0.00789817	1.1386	0.164	0.106	1	6	DPP9
1.33861697766885e-23	1.13857	0.83	0.626	4.48945361970579e-19	6	MSN
6.24802165045652e-05	1.13857	0.358	0.269	1	6	SEC11C
1.70877067170957e-17	1.13829	0.528	0.24	5.73087507877957e-13	6	PTPRE
0.00902935	1.13761	0.132	0.079	1	6	DNAJC17
1.06462300450296e-09	1.13743	0.535	0.395	3.57053263250201e-05	6	P4HB
0.00016773	1.13623	0.252	0.159	1	6	PSD4
6.30517194132959e-08	1.13476	0.428	0.295	0.00211463	6	NUCB1
0.00819587	1.13439	0.182	0.124	1	6	ACSS1
0.00939442	1.1332	0.182	0.125	1	6	ITGA5
1.17711659470399e-05	1.13281	0.333	0.224	0.394781	6	ITGB1BP1
0.000361162	1.1326	0.296	0.213	1	6	ZC3H18
0.00354239	1.13112	0.214	0.148	1	6	MAPKAPK2
1.41974400155153e-13	1.13031	0.597	0.417	4.76153743240353e-09	6	SIGIRR
0.00353369	1.13001	0.22	0.155	1	6	RIC8A
0.00326762	1.12958	0.252	0.183	1	6	DDRGK1
0.00592582	1.12954	0.182	0.121	1	6	DTD1
0.00245923	1.1294	0.245	0.181	1	6	DERL2
0.00629011	1.12849	0.157	0.099	1	6	TRIB2
4.27691177182654e-09	1.12834	0.484	0.34	0.000143439	6	GPATCH8
9.14436894101591e-06	1.12817	0.352	0.243	0.306684	6	MRPS12
3.53638488230889e-28	1.1279	0.906	0.821	1.18603276182876e-23	6	RAC2
0.00104478	1.12679	0.283	0.209	1	6	ZBTB44
1.52852660518034e-13	1.12611	0.635	0.484	5.12637252845381e-09	6	ANXA6
1.91414453023992e-06	1.12602	0.377	0.261	0.0641966	6	PIN1
4.47903934516622e-09	1.12575	0.447	0.276	0.000150218	6	IKZF3
0.000130305	1.12563	0.208	0.114	1	6	RASSF4
1.80121576602392e-14	1.12231	0.642	0.445	6.04091743609103e-10	6	BTN3A2
1.22364107300524e-05	1.12165	0.371	0.273	0.410385	6	POLR2K
6.44519788114085e-12	1.1185	0.616	0.451	2.16159046537702e-07	6	IFI16
3.70137504761503e-07	1.11644	0.415	0.299	0.0124137	6	COMMD7
0.00447122	1.11642	0.22	0.154	1	6	CDK9
8.92472935534339e-05	1.11642	0.296	0.2	1	6	TSSC4
1.92601002781441e-06	1.11559	0.39	0.275	0.0645945	6	TIMM8B
0.000497004	1.11167	0.264	0.176	1	6	PPP2R5A
3.60597927906833e-10	1.11093	0.585	0.456	1.20937333061394e-05	6	BANF1
1.15362061748582e-05	1.11046	0.314	0.207	0.386901	6	EHMT1
0.0005828	1.10626	0.233	0.151	1	6	FMR1
0.00156415	1.10584	0.252	0.179	1	6	NARF
2.38237732095545e-22	1.10492	0.585	0.223	7.99001705902038e-18	6	FGR
0.000165571	1.10426	0.302	0.209	1	6	SDF2
0.00013378	1.10337	0.371	0.283	1	6	PIM1
1.38169125974579e-43	1.10255	0.987	0.927	4.63391614693544e-39	6	CALM1
1.84560334002949e-09	1.10178	0.516	0.373	6.18978448179091e-05	6	LNPEP
0.0046072	1.10157	0.195	0.132	1	6	PRKD2
0.00463707	1.10096	0.233	0.173	1	6	STX4
0.000420877	1.10021	0.327	0.25	1	6	AHSA1
0.00256216	1.09861	0.182	0.114	1	6	CDC34
2.18173333993388e-05	1.09796	0.352	0.255	0.73171	6	RNF126
0.00187218	1.09774	0.157	0.091	1	6	GCH1
3.41102849705666e-06	1.09348	0.428	0.322	0.114399	6	STK38
0.000579649	1.09253	0.264	0.181	1	6	HCG18
4.30802030487859e-09	1.08646	0.516	0.387	0.000144482	6	RNPEPL1
1.00859450424976e-26	1.08491	0.893	0.723	3.38262424835286e-22	6	LSP1
0.000120395	1.08465	0.189	0.1	1	6	SLC25A42
0.00400809	1.08461	0.264	0.2	1	6	TIA1
0.00808289	1.08452	0.201	0.141	1	6	ZNF44
4.54980336061435e-07	1.08431	0.491	0.397	0.0152591	6	NDUFS8
4.94352574273775e-37	1.08386	0.711	0.217	1.65795966359939e-32	6	CEBPD
6.33768019074416e-05	1.08276	0.296	0.197	1	6	HSPB11
0.00668945	1.08268	0.208	0.147	1	6	PARP10
0.00211007	1.08171	0.208	0.139	1	6	FAM219B
1.57856039895714e-20	1.08132	0.818	0.674	5.29417586602246e-16	6	CD53
1.56192013017847e-06	1.07855	0.472	0.386	0.0523837	6	CCDC12
0.0050228	1.07777	0.233	0.169	1	6	SRA1
0.00121745	1.07715	0.201	0.125	1	6	SH2D3C
0.000840647	1.07528	0.277	0.199	1	6	PNKP
2.48453132109263e-05	1.0751	0.314	0.207	0.833262	6	TSR3
1.53402812935249e-09	1.07415	0.528	0.379	5.14482354022237e-05	6	TLE4
0.0019778	1.07372	0.245	0.177	1	6	NAXE
5.92549588856734e-09	1.07303	0.535	0.399	0.000198729	6	KDM5A
0.00219217	1.07267	0.226	0.158	1	6	PRRC2A
5.26905334733579e-07	1.07225	0.472	0.354	0.0176714	6	MRPS6
0.00608453	1.07215	0.289	0.24	1	6	UFD1
2.75076668612024e-06	1.06918	0.415	0.309	0.0922552	6	TAP1
1.25498942212833e-06	1.06707	0.478	0.376	0.0420898	6	GOLGA4
0.00675828	1.06499	0.245	0.186	1	6	RPS6KB2
0.00513114	1.06405	0.239	0.177	1	6	INTS11
3.00730598330809e-08	1.06288	0.528	0.409	0.00100859	6	HSPA5
1.11561715281726e-08	1.0622	0.535	0.4	0.000374156	6	BAX
0.000991939	1.05918	0.201	0.126	1	6	MRPS9
7.70368567325087e-08	1.05916	0.522	0.432	0.00258366	6	BZW1
2.30154488764764e-08	1.05768	0.478	0.35	0.000771892	6	PTPN2
0.00389377	1.05741	0.208	0.141	1	6	COMMD5
6.04328272967592e-06	1.05579	0.421	0.333	0.20268	6	RASSF5
9.77357407165752e-09	1.05513	0.491	0.351	0.000327786	6	SLA
1.08702690242326e-07	1.05403	0.459	0.327	0.00364567	6	TMC8
9.46123926667485e-06	1.05353	0.428	0.32	0.317311	6	ADAM10
8.87451105344234e-05	1.05145	0.264	0.167	1	6	FAM172A
3.26225650474861e-06	1.05043	0.358	0.245	0.10941	6	ILK
1.23742150052238e-07	1.05022	0.365	0.212	0.00415006	6	SH3BP2
0.0052347	1.04925	0.239	0.177	1	6	PFDN6
1.08003580329721e-05	1.04866	0.365	0.247	0.362222	6	CHD9
2.81496623048048e-08	1.04627	0.478	0.342	0.000944083	6	MECP2
0.000359236	1.04599	0.283	0.2	1	6	SHARPIN
0.000665127	1.04579	0.314	0.236	1	6	NUMA1
0.000336168	1.0446	0.321	0.231	1	6	TNFRSF1A
0.000361795	1.04313	0.289	0.203	1	6	AAMP
1.27593527675811e-10	1.0429	0.604	0.43	4.27923173119135e-06	6	VASP
8.05165115302887e-05	1.04202	0.314	0.219	1	6	ADSS
2.2826715035445e-05	1.04076	0.358	0.261	0.765562	6	UHMK1
0.00401254	1.03879	0.252	0.187	1	6	ITPA
3.08499028663953e-15	1.03788	0.748	0.605	1.03464404233316e-10	6	ARHGEF1
3.99706135861869e-13	1.03769	0.597	0.414	1.34053443845353e-08	6	TSC22D4
3.38324081714099e-11	1.03696	0.616	0.489	1.13467130525275e-06	6	RBM8A
0.000187539	1.03646	0.314	0.231	1	6	HDDC2
0.000462966	1.03428	0.308	0.231	1	6	NCK1
0.00103793	1.03409	0.208	0.129	1	6	NBEAL2
4.00832329718663e-06	1.03195	0.34	0.218	0.134431	6	ETFA
1.64611208885065e-10	1.02875	0.635	0.508	5.52073072358732e-06	6	CCDC85B
8.28507617323636e-06	1.02841	0.434	0.347	0.277865	6	SELENOK
3.83095269684834e-13	1.02733	0.667	0.523	1.284824915469e-08	6	CSK
1.1540166602317e-08	1.02705	0.478	0.335	0.000387034	6	CYFIP2
9.34704930359587e-15	1.02608	0.742	0.629	3.13481339543998e-10	6	TCF25
0.000775527	1.02554	0.321	0.244	1	6	DDHD1
4.54661162948831e-05	1.02458	0.327	0.228	1	6	ATXN7L3B
7.85380420362086e-14	1.02427	0.811	0.763	2.63400885381036e-09	6	EIF3G
1.48522618428586e-05	1.02269	0.396	0.299	0.498115	6	RNF181
1.66173407221319e-05	1.02154	0.403	0.307	0.557312	6	FBXW5
5.1926859837769e-07	1.01724	0.459	0.345	0.0174152	6	PSMB6
0.000135397	1.0157	0.333	0.244	1	6	TEX264
6.94483280049584e-14	1.01526	0.748	0.627	2.32915802463029e-09	6	PCSK7
0.00655399	1.0139	0.252	0.191	1	6	NCOA7
3.14133473639668e-09	1.01377	0.585	0.421	0.000105354	6	C1orf56
2.22921248264312e-13	1.01332	0.704	0.586	7.47633282428848e-09	6	SEC61B
0.000631469	1.01294	0.283	0.201	1	6	TINF2
0.00897571	1.01271	0.321	0.275	1	6	HEXA
0.00610631	1.01086	0.245	0.189	1	6	URM1
0.00115648	1.01075	0.245	0.164	1	6	HIST1H1E
0.000524433	1.01023	0.358	0.288	1	6	PPP1R7
8.16417074354575e-05	1.00983	0.346	0.25	1	6	SH3BP1
8.47615200349898e-09	1.00654	0.572	0.449	0.000284273	6	ZBTB7A
0.000836703	1.00588	0.22	0.137	1	6	ELP5
2.14801802057623e-07	1.00468	0.421	0.282	0.00720402	6	ZNF428
7.23198556633218e-10	1.00396	0.547	0.372	2.42546331923649e-05	6	CARD16
0.00467831	1.00348	0.252	0.194	1	6	LSM1
2.37960834088249e-06	1.00225	0.453	0.349	0.0798073	6	RPS19BP1
0.0045557	1.00113	0.245	0.185	1	6	MRPL36
0.00392521	1.00078	0.164	0.098	1	6	FOSL2
5.91774108406178e-06	1.00071	0.478	0.399	0.198469	6	TMC6
2.2714130276795e-113	9.05052	0.163	0	7.61786501223151e-109	7	NRG1
0	8.76948	0.676	0.004	0	7	CYP1B1
3.77718277077162e-114	8.74002	0.166	0.001	1.26679155766139e-109	7	CLEC4D
1.41565496548993e-97	8.60129	0.141	0	4.74782362326013e-93	7	LIN7A
0	8.33929	0.719	0.005	0	7	RBP7
0	8.20252	0.957	0.016	0	7	S100A12
0	7.98476	0.999	0.13	0	7	S100A8
6.00676291112517e-203	7.82733	0.291	0.001	2.01454814513316e-198	7	AC245128.3
8.61340157825418e-192	7.80801	0.28	0.002	2.88876262131489e-187	7	CYP27A1
0	7.72826	0.481	0.004	0	7	CD163
0	7.70122	0.994	0.029	0	7	VCAN
1.97858539066127e-131	7.67015	0.195	0.002	6.63577968319976e-127	7	PLA2G7
1.31744030366024e-74	7.61742	0.108	0	4.41843129041572e-70	7	DSC2
2.05392568761527e-106	7.56724	0.157	0.001	6.88845597112409e-102	7	TMEM150B
5.17447054833612e-256	7.54576	0.371	0.003	1.73541393250097e-251	7	CLEC4E
1.48259942336266e-129	7.52348	0.189	0.001	4.9723419460737e-125	7	WLS
5.55044454346979e-162	7.51919	0.243	0.003	1.8615080909889e-157	7	AQP9
0	7.49879	1	0.164	0	7	S100A9
1.89998546088445e-179	7.48289	0.268	0.003	6.37217123871426e-175	7	ASGR2
0	7.43593	0.615	0.007	0	7	FAM198B
1.66074739265673e-233	7.4211	0.345	0.004	5.56981460549215e-229	7	AC096667.1
0	7.35975	0.95	0.022	0	7	CSF3R
3.63472374697243e-251	7.32108	0.367	0.004	1.21901365025961e-246	7	QPCT
8.09245869440289e-161	7.30117	0.243	0.003	2.71404879692884e-156	7	SGMS2
2.29336401551461e-188	7.29254	0.274	0.002	7.69148423523288e-184	7	CRISPLD2
0	7.29187	0.936	0.022	0	7	CD14
6.24340010040456e-200	7.25564	0.297	0.003	2.09391152567368e-195	7	FPR2
0	7.25371	0.553	0.006	0	7	STAB1
6.38260880725248e-223	7.25283	0.33	0.004	2.14059934177634e-218	7	STEAP4
0	7.24404	0.623	0.01	0	7	ANPEP
0	7.24174	0.612	0.007	0	7	CDA
6.10910681532311e-189	7.1056	0.284	0.004	2.04887224372307e-184	7	SIRPB2
5.6122085185424e-177	7.10545	0.265	0.003	1.88222249294875e-172	7	FCGR1A
0	7.08655	0.596	0.009	0	7	BST1
8.6795263250634e-72	7.08645	0.109	0.001	2.91093953889976e-67	7	FAM198B-AS1
0	7.06015	0.848	0.014	0	7	FPR1
2.16823496383067e-142	7.03974	0.217	0.003	7.27182642169531e-138	7	PRRG4
0	7.03759	0.519	0.008	0	7	TLR4
4.25301245717984e-76	7.03556	0.114	0.001	1.42637531788898e-71	7	FXYD6
7.92450591862484e-96	7.03431	0.142	0.001	2.6577207949884e-91	7	OLIG1
2.71533230711123e-168	7.00659	0.251	0.003	9.10668149158965e-164	7	ALDH1A1
7.27780280962913e-189	6.96135	0.281	0.003	2.44082950629342e-184	7	GLT1D1
2.30286657625255e-171	6.95897	0.259	0.003	7.72335392343579e-167	7	IL1RN
1.69337629884478e-209	6.95314	0.311	0.003	5.67924543106564e-205	7	TREM1
0	6.94803	0.997	0.037	0	7	MNDA
6.55847047028263e-191	6.94759	0.29	0.004	2.19957982632339e-186	7	WDFY3
3.78523641265881e-263	6.91538	0.386	0.004	1.26949258807751e-258	7	LILRA6
0	6.87367	0.583	0.008	0	7	CREB5
0	6.86004	0.575	0.009	0	7	SIRPA
0	6.82445	0.513	0.008	0	7	KCNE3
4.76804025407233e-135	6.78843	0.204	0.002	1.59910534041078e-130	7	AC005280.2
0	6.77067	0.568	0.01	0	7	OSCAR
0	6.76949	0.944	0.018	0	7	CSTA
5.21153469189157e-292	6.76562	0.435	0.007	1.7478445049666e-287	7	TLR8
1.77965151317863e-123	6.74781	0.188	0.002	5.96859524489848e-119	7	SLITRK4
0	6.71114	0.476	0.009	0	7	MGST1
1.73396686454285e-71	6.69305	0.111	0.002	5.81537807030383e-67	7	CLEC5A
1.76051089463981e-103	6.68878	0.158	0.002	5.90440143844299e-99	7	MARC1
2.44557088421133e-64	6.66505	0.101	0.002	8.20195563146795e-60	7	MITF
0	6.65338	0.885	0.017	0	7	CD93
2.5485909829588e-160	6.65059	0.241	0.003	8.54746443864721e-156	7	FOLR3
2.16615977485407e-97	6.63146	0.148	0.002	7.26486665290558e-93	7	TSHZ3
8.57295112967448e-117	6.62332	0.182	0.003	2.87519634987023e-112	7	HLX
3.33464214196543e-162	6.57328	0.253	0.005	1.11837228157237e-157	7	TMEM176A
0	6.56859	0.996	0.038	0	7	FCN1
7.58710651220794e-84	6.56326	0.129	0.002	2.5445637820643e-79	7	CMTM2
9.54218275207978e-81	6.56059	0.124	0.002	3.20025725139252e-76	7	VEGFA
0	6.55468	0.948	0.028	0	7	AC020656.1
0	6.54829	0.683	0.013	0	7	LGALS2
0	6.50894	1	0.123	0	7	LYZ
2.25550767428116e-108	6.50281	0.17	0.003	7.56452163800415e-104	7	PADI2
9.61395466965388e-246	6.48304	0.371	0.006	3.22432811710852e-241	7	NLRP12
8.9176879424424e-86	6.47595	0.133	0.002	2.99081418213633e-81	7	LRP3
2.2808780747688e-78	6.43505	0.124	0.002	7.64960888715959e-74	7	VSTM1
0	6.4174	0.607	0.009	0	7	C5AR1
0	6.39875	0.685	0.015	0	7	TLR2
3.21544111871728e-97	6.38054	0.149	0.002	1.0783946423954e-92	7	CCDC149
4.8683183737112e-117	6.36612	0.178	0.002	1.63273661617526e-112	7	FCGR1B
5.8441945899282e-275	6.36507	0.42	0.008	1.96002598157012e-270	7	CES1
3.86802826604429e-119	6.34595	0.18	0.002	1.29725931986593e-114	7	VENTX
2.6650001679404e-182	6.31029	0.28	0.004	8.93787756323853e-178	7	S1PR3
0	6.29088	0.57	0.012	0	7	HNMT
0	6.27119	0.67	0.018	0	7	DMXL2
8.14713449878257e-192	6.26737	0.302	0.006	2.7323859682017e-187	7	RETN
0	6.24395	0.58	0.013	0	7	NFAM1
0	6.22913	0.53	0.011	0	7	RAB3D
5.27385272112216e-147	6.22734	0.232	0.005	1.76874472560995e-142	7	NLRC4
0	6.2024	0.928	0.022	0	7	MS4A6A
3.89272225077647e-78	6.20041	0.129	0.003	1.30554118846541e-73	7	KCNJ2
0	6.19194	0.76	0.03	0	7	RGS2
3.99571278122937e-65	6.17355	0.104	0.002	1.3400821525687e-60	7	FCAR
0	6.1477	0.808	0.025	0	7	CD302
1.79943464656816e-79	6.13652	0.124	0.002	6.03494391766031e-75	7	KCNE1
1.69806215723917e-84	6.12424	0.133	0.002	5.69496086294872e-80	7	GPR27
0	6.1196	0.938	0.025	0	7	CD36
0	6.10581	0.905	0.029	0	7	NCF2
0	6.1022	0.651	0.016	0	7	CD300E
1.12276800949142e-305	6.09776	0.472	0.011	3.76553935023234e-301	7	SLC24A4
0	6.08603	0.596	0.013	0	7	LILRA5
0	6.07367	0.565	0.012	0	7	P2RY13
1.00040883718907e-103	6.05199	0.169	0.004	3.3551711581647e-99	7	SLC46A2
0	6.05186	0.494	0.012	0	7	CD300LF
0	6.04935	0.587	0.015	0	7	SHTN1
3.55445087109081e-80	6.04848	0.13	0.003	1.19209173314644e-75	7	ANKRD50
0	6.02849	0.827	0.018	0	7	CLEC7A
0	6.01621	0.635	0.013	0	7	ASGR1
0	6.01323	0.543	0.01	0	7	PYGL
1.42039019158271e-242	6.01171	0.383	0.009	4.76370462453009e-238	7	MEFV
0	5.99246	0.756	0.02	0	7	CLEC12A
0	5.96216	0.796	0.018	0	7	TNFAIP2
0	5.95927	0.547	0.01	0	7	NFE2
1.66856208522875e-98	5.9555	0.163	0.004	5.59602352144018e-94	7	CD300LB
1.61075919853301e-211	5.9511	0.327	0.006	5.40216420004001e-207	7	RNASE2
0	5.93054	0.859	0.027	0	7	DUSP6
2.89227440789188e-139	5.92349	0.22	0.004	9.70010990918779e-135	7	ARHGEF10L
0	5.92019	0.898	0.03	0	7	KCTD12
2.19500992893548e-211	5.91622	0.333	0.007	7.36162429966381e-207	7	TMEM176B
1.12366213467298e-240	5.91369	0.377	0.008	3.76853806726624e-236	7	KIF13A
1.82498125705375e-158	5.89671	0.259	0.007	6.12062213990687e-154	7	ARHGEF40
9.12814360751229e-251	5.88709	0.371	0.004	3.06139680308747e-246	7	MCEMP1
7.48345522896484e-112	5.88235	0.183	0.005	2.50980121469023e-107	7	FAM20C
0	5.87781	0.786	0.015	0	7	PLBD1
0	5.85974	0.99	0.207	0	7	FOS
0	5.85558	0.617	0.016	0	7	KLF4
5.77714767992247e-73	5.85426	0.12	0.003	1.9375397888924e-68	7	AP003774.3
0	5.85337	0.683	0.02	0	7	PRAM1
0	5.85081	0.956	0.02	0	7	SERPINA1
1.075530682553e-106	5.837	0.178	0.005	3.60711480314626e-102	7	ACPP
0	5.82744	0.555	0.016	0	7	RBM47
1.59105147996672e-92	5.81706	0.146	0.003	5.33606845351237e-88	7	SLC22A15
0	5.78202	0.537	0.014	0	7	PTAFR
0	5.78137	0.8	0.022	0	7	SLC11A1
0	5.75414	0.737	0.021	0	7	SLC7A7
3.29618575942952e-225	5.75248	0.365	0.01	1.10547477999747e-220	7	TMEM170B
4.72068593475384e-154	5.74337	0.249	0.006	1.58322364879774e-149	7	MARCO
0	5.73917	0.673	0.02	0	7	CD33
1.03803346222724e-149	5.73311	0.243	0.006	3.4813566256177e-145	7	LRMDA
9.88780614398093e-68	5.72895	0.115	0.004	3.31617242456832e-63	7	CYP2S1
5.05469405990845e-81	5.67833	0.132	0.003	1.6952432938121e-76	7	LINC01503
8.88111727316191e-69	5.6738	0.114	0.003	2.97854911107304e-64	7	HGF
0	5.65451	0.491	0.013	0	7	CCR1
1.612307247728e-58	5.65308	0.102	0.004	5.40735604743015e-54	7	TMEM144
6.01738160616629e-79	5.6484	0.13	0.003	2.01810944307605e-74	7	CHST13
0	5.64538	0.611	0.017	0	7	FCGR2A
0	5.6383	0.646	0.017	0	7	LRP1
0	5.60467	0.769	0.021	0	7	TGFBI
1.54974177917753e-247	5.60254	0.407	0.013	5.19752397900561e-243	7	FGD4
2.20991033890174e-164	5.59228	0.268	0.007	7.41159729460866e-160	7	PID1
8.47573992773739e-78	5.59051	0.132	0.004	2.84259365696457e-73	7	FZD2
1.01354767698712e-64	5.5882	0.107	0.003	3.39923619907941e-60	7	ARAP3
0	5.54451	0.7	0.022	0	7	GAS7
4.17079385063491e-174	5.52687	0.29	0.009	1.39880084162594e-169	7	HPSE
0	5.48107	0.651	0.022	0	7	IRAK3
3.14347438827043e-88	5.47893	0.141	0.003	1.05425844033814e-83	7	DYSF
0	5.47751	0.621	0.017	0	7	PLXDC2
1.5770988564457e-217	5.45515	0.352	0.009	5.2892741447476e-213	7	SORT1
3.90450543346205e-173	5.44856	0.287	0.008	1.3094930322745e-168	7	MTMR11
0	5.44603	0.679	0.027	0	7	LRRK2
6.00564975592174e-192	5.44278	0.318	0.01	2.01417481514103e-187	7	SLC8A1
5.64883445944236e-165	5.43406	0.277	0.009	1.89450610100778e-160	7	DAPK1
7.57789488802612e-264	5.42936	0.423	0.012	2.5414743875462e-259	7	JDP2
0	5.41337	0.735	0.017	0	7	CPVL
9.57350631463073e-67	5.41021	0.109	0.003	3.21076254780085e-62	7	DGAT2
1.28227118624733e-212	5.40517	0.34	0.008	4.3004811044363e-208	7	HK3
1.02050432375426e-237	5.39404	0.399	0.015	3.42256740100705e-233	7	CYFIP1
9.35667478453337e-78	5.36168	0.129	0.003	3.1380415892368e-73	7	AL390036.1
0	5.35911	0.794	0.037	0	7	TIMP2
1.7517402337068e-99	5.35618	0.158	0.003	5.87498639580586e-95	7	PROK2
1.32480125964962e-268	5.33303	0.448	0.016	4.44311846461288e-264	7	ALDH3B1
6.31913881099027e-90	5.33289	0.149	0.004	2.11931277442992e-85	7	LINC02432
2.09114946338206e-239	5.32273	0.38	0.009	7.01329707029076e-235	7	RASGRP4
7.09449945728025e-224	5.31889	0.371	0.012	2.37935322798265e-219	7	LPCAT2
1.68581617339244e-68	5.28499	0.117	0.004	5.65389028232355e-64	7	AATBC
4.31420008211882e-102	5.28225	0.17	0.005	1.44689642354101e-97	7	CEACAM4
9.16539643621605e-224	5.27187	0.376	0.013	3.07389065677814e-219	7	SIRPB1
0	5.27147	0.55	0.021	0	7	CCR2
4.67141591394409e-209	5.25531	0.367	0.016	1.56669946921857e-204	7	SGK1
1.27285391830149e-258	5.23769	0.426	0.014	4.26889747119953e-254	7	CHST15
1.03272929938203e-116	5.23467	0.203	0.007	3.46356752426744e-112	7	FAM129B
3.82399792436485e-282	5.22414	0.46	0.015	1.28249242387348e-277	7	TFEC
0	5.21989	0.814	0.031	0	7	HCK
1.61417350746448e-66	5.21197	0.112	0.003	5.41361510933437e-62	7	FLVCR2
0	5.20431	0.96	0.068	0	7	FGL2
1.16179771517004e-301	5.18054	0.503	0.019	3.89643717713727e-297	7	CSF2RA
0	5.17461	0.589	0.021	0	7	ZNF385A
0	5.1705	0.956	0.062	0	7	MPEG1
1.31419325015482e-297	5.15139	0.494	0.018	4.40754132236923e-293	7	CEBPA
3.00993848456806e-158	5.1402	0.278	0.011	1.00947316895444e-153	7	OAF
2.34184090268032e-68	5.11069	0.123	0.005	7.85406601940925e-64	7	TRIB1
0	5.11	0.818	0.047	0	7	TNFSF13B
0	5.10038	0.592	0.025	0	7	CLEC4A
0	5.0803	0.706	0.02	0	7	LILRB2
4.13626755951131e-156	5.06195	0.247	0.005	1.3872214141089e-151	7	RIN2
1.64071621924542e-67	5.05468	0.121	0.005	5.5026340561053e-63	7	THBD
5.2258915018702e-188	5.05107	0.3	0.007	1.75265949189723e-183	7	HOMER3
1.21697261099623e-84	5.04423	0.154	0.006	4.08148274275916e-80	7	APOBEC3A
2.34189874226792e-107	5.03633	0.194	0.008	7.85426000181816e-103	7	MYCL
2.79822404333879e-132	5.02548	0.232	0.009	9.38468379654962e-128	7	RTN1
[truncated: 9,592 more rows]
