# Supplementary material for: BootCellNet, a resampling-based procedure, promotes unsupervised identification of cell populations via robust inference of gene regulatory networks
Source: PLoS Comput Biol. 2024 Sep 30;20(9):e1012480. doi: 10.1371/journal.pcbi.1012480 (PMC11466406; doi:10.1371/journal.pcbi.1012480)
Supplement: S7 Table — Each sheet corresponds to each cluster. (XLSX) [file pcbi.1012480.s009.xlsx]

## Sheet: Cluster1
P-value	ln(P)	Term	GO Tree	GO ID	# of Genes in Term	# of Target Genes in Term	# of Total Genes	# of Target Genes
1.344e-16	-36.55	GSE45739_UNSTIM_VS_ACD3_ACD28_STIM_NRAS_KO_CD4_TCELL_UP	MSigDB lists	GSE45739_UNSTIM_VS_ACD3_ACD28_STIM_NRAS_KO_CD4_TCELL_UP	180	12	17275	31
1.438e-16	-36.48	GSE45739_UNSTIM_VS_ACD3_ACD28_STIM_WT_CD4_TCELL_UP	MSigDB lists	GSE45739_UNSTIM_VS_ACD3_ACD28_STIM_WT_CD4_TCELL_UP	181	12	17275	31
1.685e-11	-24.81	GSE10325_LUPUS_CD4_TCELL_VS_LUPUS_BCELL_UP	MSigDB lists	GSE10325_LUPUS_CD4_TCELL_VS_LUPUS_BCELL_UP	177	9	17275	31
1.96e-11	-24.66	GSE10325_LUPUS_CD4_TCELL_VS_LUPUS_MYELOID_UP	MSigDB lists	GSE10325_LUPUS_CD4_TCELL_VS_LUPUS_MYELOID_UP	180	9	17275	31
2.389e-11	-24.46	GSE10325_CD4_TCELL_VS_MYELOID_UP	MSigDB lists	GSE10325_CD4_TCELL_VS_MYELOID_UP	184	9	17275	31
2.726e-08	-17.42	GSE22886_NAIVE_CD4_TCELL_VS_MONOCYTE_UP	MSigDB lists	GSE22886_NAIVE_CD4_TCELL_VS_MONOCYTE_UP	182	7	17275	31
3.409e-08	-17.19	GSE22886_NAIVE_CD8_TCELL_VS_MEMORY_TCELL_DN	MSigDB lists	GSE22886_NAIVE_CD8_TCELL_VS_MEMORY_TCELL_DN	188	7	17275	31
2.788e-07	-15.09	GSE26495_NAIVE_VS_PD1HIGH_CD8_TCELL_UP	MSigDB lists	GSE26495_NAIVE_VS_PD1HIGH_CD8_TCELL_UP	154	6	17275	31
3.898e-07	-14.76	GSE25087_TREG_VS_TCONV_ADULT_DN	MSigDB lists	GSE25087_TREG_VS_TCONV_ADULT_DN	163	6	17275	31
2.336e-06	-12.97	LEE_EARLY_T_LYMPHOCYTE_DN	MSigDB lists	LEE_EARLY_T_LYMPHOCYTE_DN	53	4	17275	31
1.071e-05	-11.44	GSE32986_UNSTIM_VS_GMCSF_STIM_DC_UP	MSigDB lists	GSE32986_UNSTIM_VS_GMCSF_STIM_DC_UP	166	5	17275	31
1.071e-05	-11.44	GSE45365_WT_VS_IFNAR_KO_CD11B_DC_UP	MSigDB lists	GSE45365_WT_VS_IFNAR_KO_CD11B_DC_UP	166	5	17275	31
1.135e-05	-11.39	GSE5542_UNTREATED_VS_IFNA_AND_IFNG_TREATED_EPITHELIAL_CELLS_6H_UP	MSigDB lists	GSE5542_UNTREATED_VS_IFNA_AND_IFNG_TREATED_EPITHELIAL_CELLS_6H_UP	168	5	17275	31
1.168e-05	-11.36	GSE5542_UNTREATED_VS_IFNA_TREATED_EPITHELIAL_CELLS_24H_DN	MSigDB lists	GSE5542_UNTREATED_VS_IFNA_TREATED_EPITHELIAL_CELLS_24H_DN	169	5	17275	31
1.236e-05	-11.3	GSE17974_0H_VS_4H_IN_VITRO_ACT_CD4_TCELL_UP	MSigDB lists	GSE17974_0H_VS_4H_IN_VITRO_ACT_CD4_TCELL_UP	171	5	17275	31
1.542e-05	-11.08	GSE22886_NAIVE_CD4_TCELL_VS_NKCELL_UP	MSigDB lists	GSE22886_NAIVE_CD4_TCELL_VS_NKCELL_UP	179	5	17275	31
1.762e-05	-10.95	GSE10325_CD4_TCELL_VS_BCELL_UP	MSigDB lists	GSE10325_CD4_TCELL_VS_BCELL_UP	184	5	17275	31
1.809e-05	-10.92	GSE3982_CENT_MEMORY_CD4_TCELL_VS_NKCELL_UP	MSigDB lists	GSE3982_CENT_MEMORY_CD4_TCELL_VS_NKCELL_UP	185	5	17275	31
1.905e-05	-10.87	GSE22886_CD4_TCELL_VS_BCELL_NAIVE_UP	MSigDB lists	GSE22886_CD4_TCELL_VS_BCELL_NAIVE_UP	187	5	17275	31
2.056e-05	-10.79	GSE22443_NAIVE_VS_ACT_AND_IL2_TREATED_CD8_TCELL_DN	MSigDB lists	GSE22443_NAIVE_VS_ACT_AND_IL2_TREATED_CD8_TCELL_DN	190	5	17275	31
2.109e-05	-10.77	GSE22886_NAIVE_CD8_TCELL_VS_MONOCYTE_UP	MSigDB lists	GSE22886_NAIVE_CD8_TCELL_VS_MONOCYTE_UP	191	5	17275	31
2.163e-05	-10.74	GSE18281_SUBCAPSULAR_CORTICAL_REGION_VS_WHOLE_CORTEX_THYMUS_UP	MSigDB lists	GSE18281_SUBCAPSULAR_CORTICAL_REGION_VS_WHOLE_CORTEX_THYMUS_UP	192	5	17275	31
2.675e-05	-10.53	MAL	interpro domains	IPR013295	5	2	18616	31
3.804e-05	-10.18	JAATINEN_HEMATOPOIETIC_STEM_CELL_DN	MSigDB lists	JAATINEN_HEMATOPOIETIC_STEM_CELL_DN	216	5	17275	31
9.668e-05	-9.24	MALPROTEIN	prints domains	PR01884	5	2	4648	15
0.000102	-9.19	protein localization to axon	biological process	GO:0099612	9	2	18054	31
0.0001097	-9.12	GSE6269_E_COLI_VS_STAPH_AUREUS_INF_PBMC_UP	MSigDB lists	GSE6269_E_COLI_VS_STAPH_AUREUS_INF_PBMC_UP	140	4	17275	31
0.000121	-9.02	structural constituent of myelin sheath	molecular function	GO:0019911	10	2	17306	29
0.0001624	-8.73	GSE26495_NAIVE_VS_PD1LOW_CD8_TCELL_UP	MSigDB lists	GSE26495_NAIVE_VS_PD1LOW_CD8_TCELL_UP	155	4	17275	31
0.0001665	-8.7	GSE11057_EFF_MEM_VS_CENT_MEM_CD4_TCELL_DN	MSigDB lists	GSE11057_EFF_MEM_VS_CENT_MEM_CD4_TCELL_DN	156	4	17275	31
0.0001791	-8.63	GSE32986_GMCSF_VS_GMCSF_AND_CURDLAN_LOWDOSE_STIM_DC_DN	MSigDB lists	GSE32986_GMCSF_VS_GMCSF_AND_CURDLAN_LOWDOSE_STIM_DC_DN	159	4	17275	31
0.0001879	-8.58	GSE21063_CTRL_VS_ANTI_IGM_STIM_BCELL_3H_UP	MSigDB lists	GSE21063_CTRL_VS_ANTI_IGM_STIM_BCELL_3H_UP	161	4	17275	31
0.0002017	-8.51	GSE11057_NAIVE_CD4_VS_PBMC_CD4_TCELL_UP	MSigDB lists	GSE11057_NAIVE_CD4_VS_PBMC_CD4_TCELL_UP	164	4	17275	31
0.0002113	-8.46	GSE17974_0H_VS_6H_IN_VITRO_ACT_CD4_TCELL_UP	MSigDB lists	GSE17974_0H_VS_6H_IN_VITRO_ACT_CD4_TCELL_UP	166	4	17275	31
0.0002162	-8.44	GSE17974_CTRL_VS_ACT_IL4_AND_ANTI_IL12_6H_CD4_TCELL_UP	MSigDB lists	GSE17974_CTRL_VS_ACT_IL4_AND_ANTI_IL12_6H_CD4_TCELL_UP	167	4	17275	31
0.0002315	-8.37	GSE6092_IFNG_VS_IFNG_AND_B_BURGDORFERI_INF_ENDOTHELIAL_CELL_UP	MSigDB lists	GSE6092_IFNG_VS_IFNG_AND_B_BURGDORFERI_INF_ENDOTHELIAL_CELL_UP	170	4	17275	31
0.0002315	-8.37	GSE5542_UNTREATED_VS_IFNG_TREATED_EPITHELIAL_CELLS_6H_UP	MSigDB lists	GSE5542_UNTREATED_VS_IFNG_TREATED_EPITHELIAL_CELLS_6H_UP	170	4	17275	31
0.0002367	-8.35	GSE11057_PBMC_VS_MEM_CD4_TCELL_DN	MSigDB lists	GSE11057_PBMC_VS_MEM_CD4_TCELL_DN	171	4	17275	31
0.0002475	-8.3	GSE5542_UNTREATED_VS_IFNG_TREATED_EPITHELIAL_CELLS_24H_DN	MSigDB lists	GSE5542_UNTREATED_VS_IFNG_TREATED_EPITHELIAL_CELLS_24H_DN	173	4	17275	31
0.000253	-8.28	GSE17974_CTRL_VS_ACT_IL4_AND_ANTI_IL12_4H_CD4_TCELL_UP	MSigDB lists	GSE17974_CTRL_VS_ACT_IL4_AND_ANTI_IL12_4H_CD4_TCELL_UP	174	4	17275	31
0.000253	-8.28	GSE3982_MAST_CELL_VS_CENT_MEMORY_CD4_TCELL_DN	MSigDB lists	GSE3982_MAST_CELL_VS_CENT_MEMORY_CD4_TCELL_DN	174	4	17275	31
0.00027	-8.22	GSE24634_NAIVE_CD4_TCELL_VS_DAY10_IL4_CONV_TREG_UP	MSigDB lists	GSE24634_NAIVE_CD4_TCELL_VS_DAY10_IL4_CONV_TREG_UP	177	4	17275	31
0.00027	-8.22	GSE22886_NAIVE_TCELL_VS_NKCELL_UP	MSigDB lists	GSE22886_NAIVE_TCELL_VS_NKCELL_UP	177	4	17275	31
0.0002879	-8.15	GSE24634_TEFF_VS_TCONV_DAY5_IN_CULTURE_DN	MSigDB lists	GSE24634_TEFF_VS_TCONV_DAY5_IN_CULTURE_DN	180	4	17275	31
0.0002879	-8.15	GSE11057_CD4_EFF_MEM_VS_PBMC_UP	MSigDB lists	GSE11057_CD4_EFF_MEM_VS_PBMC_UP	180	4	17275	31
0.000294	-8.13	GSE22886_NAIVE_TCELL_VS_MONOCYTE_UP	MSigDB lists	GSE22886_NAIVE_TCELL_VS_MONOCYTE_UP	181	4	17275	31
0.000294	-8.13	GSE21670_UNTREATED_VS_IL6_TREATED_STAT3_KO_CD4_TCELL_UP	MSigDB lists	GSE21670_UNTREATED_VS_IL6_TREATED_STAT3_KO_CD4_TCELL_UP	181	4	17275	31
0.0002989	-8.12	LINDVALL_IMMORTALIZED_BY_TERT_DN	MSigDB lists	LINDVALL_IMMORTALIZED_BY_TERT_DN	73	3	17275	31
0.000313	-8.07	GSE24634_IL4_VS_CTRL_TREATED_NAIVE_CD4_TCELL_DAY3_DN	MSigDB lists	GSE24634_IL4_VS_CTRL_TREATED_NAIVE_CD4_TCELL_DAY3_DN	184	4	17275	31
0.0003225	-8.04	LEE_NAIVE_T_LYMPHOCYTE	MSigDB lists	LEE_NAIVE_T_LYMPHOCYTE	15	2	17275	31
0.0003328	-8.01	GSE17301_IFNA2_VS_IFNA2_AND_ACD3_ACD28_STIM_CD8_TCELL_DN	MSigDB lists	GSE17301_IFNA2_VS_IFNA2_AND_ACD3_ACD28_STIM_CD8_TCELL_DN	187	4	17275	31
0.0003466	-7.97	GSE24142_DN2_VS_DN3_THYMOCYTE_FETAL_DN	MSigDB lists	GSE24142_DN2_VS_DN3_THYMOCYTE_FETAL_DN	189	4	17275	31
0.0003466	-7.97	GSE16385_ROSIGLITAZONE_IL4_VS_IFNG_TNF_STIM_MACROPHAGE_UP	MSigDB lists	GSE16385_ROSIGLITAZONE_IL4_VS_IFNG_TNF_STIM_MACROPHAGE_UP	189	4	17275	31
0.0004555	-7.69	peptidase activator activity involved in apoptotic process	molecular function	GO:0016505	19	2	17306	29
0.0005229	-7.56	ZHAN_MULTIPLE_MYELOMA_SPIKED	MSigDB lists	ZHAN_MULTIPLE_MYELOMA_SPIKED	19	2	17275	31
0.0005803	-7.45	WENG_POR_TARGETS_GLOBAL_UP	MSigDB lists	WENG_POR_TARGETS_GLOBAL_UP	20	2	17275	31
0.0006816	-7.29	MARVEL	pfam domains	PF01284	25	2	17385	27
0.001059	-6.85	Marvel	interpro domains	IPR008253	29	2	18616	31
0.001228	-6.7	GO_POSITIVE_REGULATION_OF_INTERLEUKIN_10_PRODUCTION	MSigDB lists	GO_POSITIVE_REGULATION_OF_INTERLEUKIN_10_PRODUCTION	29	2	17275	31
0.001264	-6.67	xenobiotic metabolic process	biological process	GO:0006805	125	3	18054	31
0.001299	-6.65	human chr8p21.2-p21.1	chromosome location	human chr8p21.2-p21.1	1	1	26169	34
0.00131	-6.64	CTGCAGY_UNKNOWN	MSigDB lists	CTGCAGY_UNKNOWN	697	6	17275	31
0.001415	-6.56	positive regulation of lymphocyte proliferation	biological process	GO:0050671	130	3	18054	31
0.001447	-6.54	positive regulation of mononuclear cell proliferation	biological process	GO:0032946	131	3	18054	31
0.001487	-6.51	MARVEL	prosite domains	PS51225	29	2	12079	24
0.001553	-6.47	IL23	pfam domains	PF16649	1	1	17385	27
0.001589	-6.44	GO_POSITIVE_REGULATION_OF_INTERLEUKIN_12_PRODUCTION	MSigDB lists	GO_POSITIVE_REGULATION_OF_INTERLEUKIN_12_PRODUCTION	33	2	17275	31
0.001633	-6.42	hinge region between urothelial plaques of apical plasma membrane	cellular component	GO:0120003	1	1	18985	31
0.001639	-6.41	positive regulation of interleukin-12 production	biological process	GO:0032735	35	2	18054	31
0.001665	-6.4	Tshz2	interpro domains	IPR027010	1	1	18616	31
0.001665	-6.4	FHIT	interpro domains	IPR039383	1	1	18616	31
0.001665	-6.4	CD40L	interpro domains	IPR003263	1	1	18616	31
0.001665	-6.4	T-cell_rcpt-assoc_TM_adapter-1	interpro domains	IPR020399	1	1	18616	31
0.001665	-6.4	Ank3_Death	interpro domains	IPR037971	1	1	18616	31
0.001665	-6.4	Glypican-2	interpro domains	IPR031181	1	1	18616	31
0.001665	-6.4	IL-23_alpha	interpro domains	IPR010831	1	1	18616	31
0.001665	-6.4	PLEKHB1	interpro domains	IPR039816	1	1	18616	31
0.001665	-6.4	VSIG1	interpro domains	IPR029861	1	1	18616	31
0.001676	-6.39	10-hydroxy-9-(phosphonooxy)octadecanoate phosphatase activity	molecular function	GO:0033885	1	1	17306	29
0.001713	-6.37	GO_POSITIVE_REGULATION_OF_LEUKOCYTE_PROLIFERATION	MSigDB lists	GO_POSITIVE_REGULATION_OF_LEUKOCYTE_PROLIFERATION	133	3	17275	31
0.001714	-6.37	positive regulation of leukocyte proliferation	biological process	GO:0070665	139	3	18054	31
0.001717	-6.37	maintenance of protein location in plasma membrane	biological process	GO:0072660	1	1	18054	31
0.001717	-6.37	stilbene catabolic process	biological process	GO:0046272	1	1	18054	31
0.001717	-6.37	protein insertion into plasma membrane	biological process	GO:0098737	1	1	18054	31
0.001717	-6.37	maintenance of protein location in membrane	biological process	GO:0072658	1	1	18054	31
0.001717	-6.37	positive regulation of membrane depolarization during cardiac muscle cell action potential	biological process	GO:1900827	1	1	18054	31
0.001717	-6.37	dADP biosynthetic process	biological process	GO:0006173	1	1	18054	31
0.001717	-6.37	dendritic cell homeostasis	biological process	GO:0036145	1	1	18054	31
0.001717	-6.37	stilbene metabolic process	biological process	GO:0009810	1	1	18054	31
0.001719	-6.37	CD5L (CD5 molecule like)	protein interactions	922	1	1	17456	30
0.001719	-6.37	Nfatc1 (nuclear factor of activated T cells, cytoplasmic, calcineurin dependent 1)	protein interactions	18018	1	1	17456	30
0.001719	-6.37	ECT2L (epithelial cell transforming 2 like)	protein interactions	345930	1	1	17456	30
0.001719	-6.37	FIBCD1 (fibrinogen C domain containing 1)	protein interactions	84929	1	1	17456	30
0.001719	-6.37	CD248 (CD248 molecule)	protein interactions	57124	1	1	17456	30
0.001733	-6.36	positive regulation of interleukin-10 production	biological process	GO:0032733	36	2	18054	31
0.001787	-6.33	GO_B_CELL_ACTIVATION_INVOLVED_IN_IMMUNE_RESPONSE	MSigDB lists	GO_B_CELL_ACTIVATION_INVOLVED_IN_IMMUNE_RESPONSE	35	2	17275	31
0.001836	-6.3	peptidase activator activity	molecular function	GO:0016504	38	2	17306	29
0.00189	-6.27	BREDEMEYER_RAG_SIGNALING_VIA_ATM_NOT_VIA_NFKB_DN	MSigDB lists	BREDEMEYER_RAG_SIGNALING_VIA_ATM_NOT_VIA_NFKB_DN	36	2	17275	31
0.001929	-6.25	MODULE_11	MSigDB lists	MODULE_11	507	5	17275	31
0.002104	-6.16	WANG_BARRETTS_ESOPHAGUS_AND_ESOPHAGUS_CANCER_DN	MSigDB lists	WANG_BARRETTS_ESOPHAGUS_AND_ESOPHAGUS_CANCER_DN	38	2	17275	31
0.002149	-6.14	RTTTNNNYTGGM_UNKNOWN	MSigDB lists	RTTTNNNYTGGM_UNKNOWN	144	3	17275	31
0.002216	-6.11	KAMMINGA_SENESCENCE	MSigDB lists	KAMMINGA_SENESCENCE	39	2	17275	31
0.002247	-6.1	human chrXq26.3	chromosome location	human chrXq26.3	54	2	26169	34
0.00233	-6.06	GO_REGULATION_OF_POTASSIUM_ION_TRANSMEMBRANE_TRANSPORTER_ACTIVITY	MSigDB lists	GO_REGULATION_OF_POTASSIUM_ION_TRANSMEMBRANE_TRANSPORTER_ACTIVITY	40	2	17275	31
0.00233	-6.06	GO_REGULATION_OF_MEMBRANE_DEPOLARIZATION	MSigDB lists	GO_REGULATION_OF_MEMBRANE_DEPOLARIZATION	40	2	17275	31
0.00238	-6.04	multicellular organismal process	biological process	GO:0032501	6841	20	18054	31
0.002553	-5.97	GSE37301_CD4_TCELL_VS_GRANULOCYTE_MONOCYTE_PROGENITOR_UP	MSigDB lists	GSE37301_CD4_TCELL_VS_GRANULOCYTE_MONOCYTE_PROGENITOR_UP	153	3	17275	31
0.002581	-5.96	B cell activation involved in immune response	biological process	GO:0002312	44	2	18054	31
0.0026	-5.95	GSE6269_E_COLI_VS_STREP_PNEUMO_INF_PBMC_UP	MSigDB lists	GSE6269_E_COLI_VS_STREP_PNEUMO_INF_PBMC_UP	154	3	17275	31
0.0026	-5.95	GSE11057_NAIVE_VS_CENT_MEMORY_CD4_TCELL_UP	MSigDB lists	GSE11057_NAIVE_VS_CENT_MEMORY_CD4_TCELL_UP	154	3	17275	31
0.0026	-5.95	GSE15659_NAIVE_CD4_TCELL_VS_NONSUPPRESSIVE_TCELL_UP	MSigDB lists	GSE15659_NAIVE_CD4_TCELL_VS_NONSUPPRESSIVE_TCELL_UP	154	3	17275	31
0.002649	-5.93	GSE17974_IL4_AND_ANTI_IL12_VS_UNTREATED_2H_ACT_CD4_TCELL_UP	MSigDB lists	GSE17974_IL4_AND_ANTI_IL12_VS_UNTREATED_2H_ACT_CD4_TCELL_UP	155	3	17275	31
0.002681	-5.92	tumor necrosis factor receptor superfamily binding	molecular function	GO:0032813	46	2	17306	29
0.002688	-5.92	HALLMARK_APICAL_SURFACE	MSigDB lists	HALLMARK_APICAL_SURFACE	43	2	17275	31
0.002697	-5.92	GSE21360_NAIVE_VS_SECONDARY_MEMORY_CD8_TCELL_DN	MSigDB lists	GSE21360_NAIVE_VS_SECONDARY_MEMORY_CD8_TCELL_DN	156	3	17275	31
0.002796	-5.88	GSE34156_UNTREATED_VS_24H_TLR1_TLR2_LIGAND_TREATED_MONOCYTE_DN	MSigDB lists	GSE34156_UNTREATED_VS_24H_TLR1_TLR2_LIGAND_TREATED_MONOCYTE_DN	158	3	17275	31
0.002813	-5.87	GO_REGULATION_OF_INTERLEUKIN_10_PRODUCTION	MSigDB lists	GO_REGULATION_OF_INTERLEUKIN_10_PRODUCTION	44	2	17275	31
0.002847	-5.86	GSE26928_EFF_MEMORY_VS_CXCR5_POS_CD4_TCELL_DN	MSigDB lists	GSE26928_EFF_MEMORY_VS_CXCR5_POS_CD4_TCELL_DN	159	3	17275	31
0.002897	-5.84	GSE6269_FLU_VS_STREP_PNEUMO_INF_PBMC_DN	MSigDB lists	GSE6269_FLU_VS_STREP_PNEUMO_INF_PBMC_DN	160	3	17275	31
0.002941	-5.83	GO_ADP_METABOLIC_PROCESS	MSigDB lists	GO_ADP_METABOLIC_PROCESS	45	2	17275	31
0.002947	-5.83	anatomical structure development	biological process	GO:0048856	5354	17	18054	31
0.002949	-5.83	GSE14415_INDUCED_TREG_VS_FOXP3_KO_INDUCED_TREG_UP	MSigDB lists	GSE14415_INDUCED_TREG_VS_FOXP3_KO_INDUCED_TREG_UP	161	3	17275	31
0.002949	-5.83	GSE14415_FOXP3_KO_NATURAL_TREG_VS_TCONV_DN	MSigDB lists	GSE14415_FOXP3_KO_NATURAL_TREG_VS_TCONV_DN	161	3	17275	31
0.003001	-5.81	GSE26495_PD1HIGH_VS_PD1LOW_CD8_TCELL_UP	MSigDB lists	GSE26495_PD1HIGH_VS_PD1LOW_CD8_TCELL_UP	162	3	17275	31
0.003045	-5.79	human chr22q12.2	chromosome location	human chr22q12.2	63	2	26169	34
0.003104	-5.78	Far-17a_AIG1	pfam domains	PF04750	2	1	17385	27
0.003107	-5.77	GSE14699_NAIVE_VS_ACT_CD8_TCELL_DN	MSigDB lists	GSE14699_NAIVE_VS_ACT_CD8_TCELL_DN	164	3	17275	31
0.003191	-5.75	regulation of membrane depolarization	biological process	GO:0003254	49	2	18054	31
0.003204	-5.74	chrxq26	MSigDB lists	chrxq26	47	2	17275	31
0.003215	-5.74	GSE17974_0H_VS_12H_IN_VITRO_ACT_CD4_TCELL_UP	MSigDB lists	GSE17974_0H_VS_12H_IN_VITRO_ACT_CD4_TCELL_UP	166	3	17275	31
0.003227	-5.74	CD40LIGAND	prints domains	PR01702	1	1	4648	15
0.003321	-5.71	ADP metabolic process	biological process	GO:0046031	50	2	18054	31
0.003325	-5.71	DCA_UP.V1_UP	MSigDB lists	DCA_UP.V1_UP	168	3	17275	31
0.003328	-5.71	PLEKHB1/2	interpro domains	IPR039680	2	1	18616	31
0.003328	-5.71	AK1/5	interpro domains	IPR006267	2	1	18616	31
0.003328	-5.71	HAD-SF_ppase_IA/epoxid_hydro_N	interpro domains	IPR011945	2	1	18616	31
0.003328	-5.71	Na/H_exchanger_3/5	interpro domains	IPR018410	2	1	18616	31
0.003328	-5.71	Far-17a_AIG1	interpro domains	IPR006838	2	1	18616	31
0.003349	-5.7	nerve growth factor receptor binding	molecular function	GO:0005163	2	1	17306	29
0.003349	-5.7	bis(5'-adenosyl)-triphosphatase activity	molecular function	GO:0047710	2	1	17306	29
0.003349	-5.7	CD40 receptor binding	molecular function	GO:0005174	2	1	17306	29
0.003381	-5.69	GSE18791_UNSTIM_VS_NEWCATSLE_VIRUS_DC_10H_DN	MSigDB lists	GSE18791_UNSTIM_VS_NEWCATSLE_VIRUS_DC_10H_DN	169	3	17275	31
0.003383	-5.69	SANSOM_APC_TARGETS_DN	MSigDB lists	SANSOM_APC_TARGETS_DN	350	4	17275	31
0.003431	-5.67	positive regulation of cell communication by electrical coupling	biological process	GO:0010650	2	1	18054	31
0.003431	-5.67	regulation of astrocyte chemotaxis	biological process	GO:2000458	2	1	18054	31
0.003431	-5.67	purine deoxyribonucleoside diphosphate biosynthetic process	biological process	GO:0009183	2	1	18054	31
0.003431	-5.67	inter-male aggressive behavior	biological process	GO:0002121	2	1	18054	31
0.003434	-5.67	Slc9a3r1 (solute carrier family 9 (sodium/hydrogen exchanger), member 3 regulator 1)	protein interactions	26941	2	1	17456	30
0.003434	-5.67	IL17B (interleukin 17B)	protein interactions	27190	2	1	17456	30
0.003434	-5.67	ACOT6 (acyl-CoA thioesterase 6)	protein interactions	641372	2	1	17456	30
0.003437	-5.67	GSE21927_SPLEEN_MONOCYTE_VS_GMCSF_GCSF_BONE_MARROW_DN	MSigDB lists	GSE21927_SPLEEN_MONOCYTE_VS_GMCSF_GCSF_BONE_MARROW_DN	170	3	17275	31
0.003437	-5.67	TURASHVILI_BREAST_DUCTAL_CARCINOMA_VS_DUCTAL_NORMAL_DN	MSigDB lists	TURASHVILI_BREAST_DUCTAL_CARCINOMA_VS_DUCTAL_NORMAL_DN	170	3	17275	31
0.003478	-5.66	CROMER_TUMORIGENESIS_DN	MSigDB lists	CROMER_TUMORIGENESIS_DN	49	2	17275	31
0.003552	-5.64	GSE17974_CTRL_VS_ACT_IL4_AND_ANTI_IL12_2H_CD4_TCELL_UP	MSigDB lists	GSE17974_CTRL_VS_ACT_IL4_AND_ANTI_IL12_2H_CD4_TCELL_UP	172	3	17275	31
0.003568	-5.64	cellular response to xenobiotic stimulus	biological process	GO:0071466	180	3	18054	31
0.003587	-5.63	regulation of interleukin-10 production	biological process	GO:0032653	52	2	18054	31
0.003611	-5.62	GSE17974_CTRL_VS_ACT_IL4_AND_ANTI_IL12_1H_CD4_TCELL_DN	MSigDB lists	GSE17974_CTRL_VS_ACT_IL4_AND_ANTI_IL12_1H_CD4_TCELL_DN	173	3	17275	31
0.00367	-5.61	GSE14308_TH1_VS_NAIVE_CD4_TCELL_DN	MSigDB lists	GSE14308_TH1_VS_NAIVE_CD4_TCELL_DN	174	3	17275	31
0.003723	-5.59	cellular defense response	biological process	GO:0006968	53	2	18054	31
0.003729	-5.59	GSE22886_IGA_VS_IGM_MEMORY_BCELL_UP	MSigDB lists	GSE22886_IGA_VS_IGM_MEMORY_BCELL_UP	175	3	17275	31
0.003762	-5.58	GO_REGULATION_OF_INTERLEUKIN_12_PRODUCTION	MSigDB lists	GO_REGULATION_OF_INTERLEUKIN_12_PRODUCTION	51	2	17275	31
0.003779	-5.58	multicellular organism development	biological process	GO:0007275	4967	16	18054	31
0.003789	-5.58	GSE3982_MEMORY_CD4_TCELL_VS_BCELL_UP	MSigDB lists	GSE3982_MEMORY_CD4_TCELL_VS_BCELL_UP	176	3	17275	31
0.003789	-5.58	ZHONG_RESPONSE_TO_AZACITIDINE_AND_TSA_UP	MSigDB lists	ZHONG_RESPONSE_TO_AZACITIDINE_AND_TSA_UP	176	3	17275	31
0.003789	-5.58	GSE24634_NAIVE_CD4_TCELL_VS_DAY3_IL4_CONV_TREG_UP	MSigDB lists	GSE24634_NAIVE_CD4_TCELL_VS_DAY3_IL4_CONV_TREG_UP	176	3	17275	31
0.003789	-5.58	GSE22443_NAIVE_VS_ACT_AND_IL12_TREATED_CD8_TCELL_DN	MSigDB lists	GSE22443_NAIVE_VS_ACT_AND_IL12_TREATED_CD8_TCELL_DN	176	3	17275	31
0.00385	-5.56	GSE24210_TCONV_VS_TREG_DN	MSigDB lists	GSE24210_TCONV_VS_TREG_DN	177	3	17275	31
0.003862	-5.56	regulation of interleukin-12 production	biological process	GO:0032655	54	2	18054	31
0.003911	-5.54	GSE40274_LEF1_VS_FOXP3_AND_LEF1_TRANSDUCED_ACTIVATED_CD4_TCELL_DN	MSigDB lists	GSE40274_LEF1_VS_FOXP3_AND_LEF1_TRANSDUCED_ACTIVATED_CD4_TCELL_DN	178	3	17275	31
0.003911	-5.54	GSE45881_CXCR6HI_VS_CXCR1LO_COLONIC_LAMINA_PROPRIA_UP	MSigDB lists	GSE45881_CXCR6HI_VS_CXCR1LO_COLONIC_LAMINA_PROPRIA_UP	178	3	17275	31
0.003973	-5.53	GSE22935_WT_VS_MYD88_KO_MACROPHAGE_24H_MBOVIS_BCG_STIM_UP	MSigDB lists	GSE22935_WT_VS_MYD88_KO_MACROPHAGE_24H_MBOVIS_BCG_STIM_UP	179	3	17275	31
0.003973	-5.53	GSE22886_NAIVE_CD8_TCELL_VS_NKCELL_UP	MSigDB lists	GSE22886_NAIVE_CD8_TCELL_VS_NKCELL_UP	179	3	17275	31
0.003973	-5.53	GSE1460_INTRATHYMIC_T_PROGENITOR_VS_NAIVE_CD4_TCELL_ADULT_BLOOD_DN	MSigDB lists	GSE1460_INTRATHYMIC_T_PROGENITOR_VS_NAIVE_CD4_TCELL_ADULT_BLOOD_DN	179	3	17275	31
0.004035	-5.51	GSE2128_CTRL_VS_MIMETOPE_NEGATIVE_SELECTION_DP_THYMOCYTE_NOD_UP	MSigDB lists	GSE2128_CTRL_VS_MIMETOPE_NEGATIVE_SELECTION_DP_THYMOCYTE_NOD_UP	180	3	17275	31
0.004035	-5.51	GSE22611_MUTANT_NOD2_TRANSDUCED_VS_CTRL_HEK293T_STIMULATED_WITH_MDP_6H_UP	MSigDB lists	GSE22611_MUTANT_NOD2_TRANSDUCED_VS_CTRL_HEK293T_STIMULATED_WITH_MDP_6H_UP	180	3	17275	31
0.004035	-5.51	GSE24634_TEFF_VS_TCONV_DAY3_IN_CULTURE_DN	MSigDB lists	GSE24634_TEFF_VS_TCONV_DAY3_IN_CULTURE_DN	180	3	17275	31
0.004035	-5.51	GSE11057_CD4_CENT_MEM_VS_PBMC_UP	MSigDB lists	GSE11057_CD4_CENT_MEM_VS_PBMC_UP	180	3	17275	31
0.004035	-5.51	GSE22886_NAIVE_VS_IGG_IGA_MEMORY_BCELL_DN	MSigDB lists	GSE22886_NAIVE_VS_IGG_IGA_MEMORY_BCELL_DN	180	3	17275	31
0.004035	-5.51	GSE17721_LPS_VS_PAM3CSK4_24H_BMDC_DN	MSigDB lists	GSE17721_LPS_VS_PAM3CSK4_24H_BMDC_DN	180	3	17275	31
0.004035	-5.51	GSE1460_CORD_VS_ADULT_BLOOD_NAIVE_CD4_TCELL_DN	MSigDB lists	GSE1460_CORD_VS_ADULT_BLOOD_NAIVE_CD4_TCELL_DN	180	3	17275	31
0.004098	-5.5	GSE25088_WT_VS_STAT6_KO_MACROPHAGE_IL4_STIM_UP	MSigDB lists	GSE25088_WT_VS_STAT6_KO_MACROPHAGE_IL4_STIM_UP	181	3	17275	31
0.004098	-5.5	GSE2770_IL4_ACT_VS_ACT_CD4_TCELL_2H_DN	MSigDB lists	GSE2770_IL4_ACT_VS_ACT_CD4_TCELL_2H_DN	181	3	17275	31
0.004162	-5.48	GSE1460_INTRATHYMIC_T_PROGENITOR_VS_NAIVE_CD4_TCELL_CORD_BLOOD_DN	MSigDB lists	GSE1460_INTRATHYMIC_T_PROGENITOR_VS_NAIVE_CD4_TCELL_CORD_BLOOD_DN	182	3	17275	31
0.004162	-5.48	GSE21927_SPLEEN_VS_BONE_MARROW_MONOCYTE_BALBC_UP	MSigDB lists	GSE21927_SPLEEN_VS_BONE_MARROW_MONOCYTE_BALBC_UP	182	3	17275	31
0.004162	-5.48	GSE39820_IL1B_IL6_VS_IL1B_IL6_IL23A_TREATED_CD4_TCELL_DN	MSigDB lists	GSE39820_IL1B_IL6_VS_IL1B_IL6_IL23A_TREATED_CD4_TCELL_DN	182	3	17275	31
0.004162	-5.48	GSE30083_SP1_VS_SP2_THYMOCYTE_UP	MSigDB lists	GSE30083_SP1_VS_SP2_THYMOCYTE_UP	182	3	17275	31
0.004208	-5.47	GO_CELLULAR_DEFENSE_RESPONSE	MSigDB lists	GO_CELLULAR_DEFENSE_RESPONSE	54	2	17275	31
0.004226	-5.47	GSE3982_NEUTROPHIL_VS_TH1_DN	MSigDB lists	GSE3982_NEUTROPHIL_VS_TH1_DN	183	3	17275	31
0.004226	-5.47	GSE11961_MEMORY_BCELL_DAY7_VS_MEMORY_BCELL_DAY40_UP	MSigDB lists	GSE11961_MEMORY_BCELL_DAY7_VS_MEMORY_BCELL_DAY40_UP	183	3	17275	31
0.004226	-5.47	GSE3039_ALPHABETA_CD8_TCELL_VS_B1_BCELL_UP	MSigDB lists	GSE3039_ALPHABETA_CD8_TCELL_VS_B1_BCELL_UP	183	3	17275	31
0.004226	-5.47	GSE27241_CTRL_VS_DIGOXIN_TREATED_CD4_TCELL_IN_TH17_POLARIZING_CONDITIONS_DN	MSigDB lists	GSE27241_CTRL_VS_DIGOXIN_TREATED_CD4_TCELL_IN_TH17_POLARIZING_CONDITIONS_DN	183	3	17275	31
0.004226	-5.47	GSE11961_MEMORY_BCELL_DAY40_VS_GERMINAL_CENTER_BCELL_DAY40_DN	MSigDB lists	GSE11961_MEMORY_BCELL_DAY40_VS_GERMINAL_CENTER_BCELL_DAY40_DN	183	3	17275	31
0.004291	-5.45	GSE3982_MAC_VS_NKCELL_DN	MSigDB lists	GSE3982_MAC_VS_NKCELL_DN	184	3	17275	31
0.004291	-5.45	GSE18281_SUBCAPSULAR_VS_PERIMEDULLARY_CORTICAL_REGION_OF_THYMUS_UP	MSigDB lists	GSE18281_SUBCAPSULAR_VS_PERIMEDULLARY_CORTICAL_REGION_OF_THYMUS_UP	184	3	17275	31
0.004291	-5.45	GSE21670_UNTREATED_VS_IL6_TREATED_STAT3_KO_CD4_TCELL_DN	MSigDB lists	GSE21670_UNTREATED_VS_IL6_TREATED_STAT3_KO_CD4_TCELL_DN	184	3	17275	31
0.004357	-5.44	GSE26290_CTRL_VS_AKT_INHIBITOR_TREATED_ANTI_CD3_AND_IL2_STIM_CD8_TCELL_DN	MSigDB lists	GSE26290_CTRL_VS_AKT_INHIBITOR_TREATED_ANTI_CD3_AND_IL2_STIM_CD8_TCELL_DN	185	3	17275	31
0.004423	-5.42	GSE17301_ACD3_ACD28_VS_ACD3_ACD28_AND_IFNA2_STIM_CD8_TCELL_DN	MSigDB lists	GSE17301_ACD3_ACD28_VS_ACD3_ACD28_AND_IFNA2_STIM_CD8_TCELL_DN	186	3	17275	31
0.004423	-5.42	GSE38304_MYC_NEG_VS_POS_GC_BCELL_DN	MSigDB lists	GSE38304_MYC_NEG_VS_POS_GC_BCELL_DN	186	3	17275	31
0.004423	-5.42	GSE25087_FETAL_VS_ADULT_TREG_UP	MSigDB lists	GSE25087_FETAL_VS_ADULT_TREG_UP	186	3	17275	31
0.004423	-5.42	GSE22886_CD8_TCELL_VS_BCELL_NAIVE_UP	MSigDB lists	GSE22886_CD8_TCELL_VS_BCELL_NAIVE_UP	186	3	17275	31
0.004423	-5.42	GSE360_L_DONOVANI_VS_B_MALAYI_HIGH_DOSE_DC_UP	MSigDB lists	GSE360_L_DONOVANI_VS_B_MALAYI_HIGH_DOSE_DC_UP	186	3	17275	31
0.004435	-5.42	adenosine ribonucleotides de novo biosynthesis	BIOCYC pathways	META_PWY-7219	1	1	902	4
0.004488	-5.41	Glypican 2 network	Pathway Interaction DB	glypican_2pathway	2	1	2226	5
0.004489	-5.41	GSE12366_GC_VS_MEMORY_BCELL_DN	MSigDB lists	GSE12366_GC_VS_MEMORY_BCELL_DN	187	3	17275	31
0.004489	-5.41	GSE20366_TREG_VS_NAIVE_CD4_TCELL_DN	MSigDB lists	GSE20366_TREG_VS_NAIVE_CD4_TCELL_DN	187	3	17275	31
0.004489	-5.41	GSE24634_NAIVE_CD4_TCELL_VS_DAY5_IL4_CONV_TREG_UP	MSigDB lists	GSE24634_NAIVE_CD4_TCELL_VS_DAY5_IL4_CONV_TREG_UP	187	3	17275	31
0.004489	-5.41	GSE27786_LIN_NEG_VS_CD8_TCELL_DN	MSigDB lists	GSE27786_LIN_NEG_VS_CD8_TCELL_DN	187	3	17275	31
0.004489	-5.41	GSE21670_STAT3_KO_VS_WT_CD4_TCELL_DN	MSigDB lists	GSE21670_STAT3_KO_VS_WT_CD4_TCELL_DN	187	3	17275	31
0.004489	-5.41	GSE36476_YOUNG_VS_OLD_DONOR_MEMORY_CD4_TCELL_40H_TSST_ACT_DN	MSigDB lists	GSE36476_YOUNG_VS_OLD_DONOR_MEMORY_CD4_TCELL_40H_TSST_ACT_DN	187	3	17275	31
0.004519	-5.4	ISSAEVA_MLL2_TARGETS	MSigDB lists	ISSAEVA_MLL2_TARGETS	56	2	17275	31
0.004557	-5.39	GSE21670_STAT3_KO_VS_WT_CD4_TCELL_IL6_TREATED_DN	MSigDB lists	GSE21670_STAT3_KO_VS_WT_CD4_TCELL_IL6_TREATED_DN	188	3	17275	31
0.004557	-5.39	GSE24634_NAIVE_CD4_TCELL_VS_DAY7_IL4_CONV_TREG_UP	MSigDB lists	GSE24634_NAIVE_CD4_TCELL_VS_DAY7_IL4_CONV_TREG_UP	188	3	17275	31
0.004557	-5.39	GSE3982_EFF_MEMORY_CD4_TCELL_VS_NKCELL_UP	MSigDB lists	GSE3982_EFF_MEMORY_CD4_TCELL_VS_NKCELL_UP	188	3	17275	31
0.00457	-5.39	-	gene3d domains	1.10.150.240	3	1	8522	13
0.004594	-5.38	nucleoside diphosphate phosphorylation	biological process	GO:0006165	59	2	18054	31
0.004625	-5.38	GSE24574_BCL6_HIGH_VS_LOW_TFH_CD4_TCELL_UP	MSigDB lists	GSE24574_BCL6_HIGH_VS_LOW_TFH_CD4_TCELL_UP	189	3	17275	31
0.004652	-5.37	HIT	pfam domains	PF01230	3	1	17385	27
0.004652	-5.37	Enolase_N	pfam domains	PF03952	3	1	17385	27
0.004652	-5.37	UPA_2	pfam domains	PF17809	3	1	17385	27
0.004652	-5.37	USP8_dimer	pfam domains	PF08969	3	1	17385	27
0.004678	-5.36	GO_NUCLEOTIDE_PHOSPHORYLATION	MSigDB lists	GO_NUCLEOTIDE_PHOSPHORYLATION	57	2	17275	31
0.004693	-5.36	GSE360_L_DONOVANI_VS_B_MALAYI_LOW_DOSE_DC_UP	MSigDB lists	GSE360_L_DONOVANI_VS_B_MALAYI_LOW_DOSE_DC_UP	190	3	17275	31
0.004762	-5.35	GSE15735_2H_VS_12H_HDAC_INHIBITOR_TREATED_CD4_TCELL_UP	MSigDB lists	GSE15735_2H_VS_12H_HDAC_INHIBITOR_TREATED_CD4_TCELL_UP	191	3	17275	31
0.004762	-5.35	GSE22886_NAIVE_VS_MEMORY_TCELL_DN	MSigDB lists	GSE22886_NAIVE_VS_MEMORY_TCELL_DN	191	3	17275	31
0.004762	-5.35	GSE39556_CD8A_DC_VS_NK_CELL_MOUSE_3H_POST_POLYIC_INJ_UP	MSigDB lists	GSE39556_CD8A_DC_VS_NK_CELL_MOUSE_3H_POST_POLYIC_INJ_UP	191	3	17275	31
0.004839	-5.33	KEGG_ARACHIDONIC_ACID_METABOLISM	MSigDB lists	KEGG_ARACHIDONIC_ACID_METABOLISM	58	2	17275	31
0.004862	-5.33	regulation of cell-cell adhesion	biological process	GO:0022407	405	4	18054	31
0.004891	-5.32	interleukin-23 complex	cellular component	GO:0070743	3	1	18985	31
0.004903	-5.32	nucleotide phosphorylation	biological process	GO:0046939	61	2	18054	31
0.00495	-5.31	Progressive trimming of alpha-1,2-linked mannose residues from Man9/8/7GlcNAc2 to produce Man5GlcNAc2	REACTOME pathways	R-HSA-964827	3	1	10287	17
0.004988	-5.3	Teashirt_fam	interpro domains	IPR027008	3	1	18616	31
0.004988	-5.3	Ankyrin_UPA	interpro domains	IPR040745	3	1	18616	31
0.004988	-5.3	Histidine_triad_HIT	interpro domains	IPR001310	3	1	18616	31
0.004988	-5.3	USP8_dimer	interpro domains	IPR015063	3	1	18616	31
0.004988	-5.3	Enolase_CS	interpro domains	IPR020809	3	1	18616	31
0.004988	-5.3	PGP-like_dom2	interpro domains	IPR023198	3	1	18616	31
0.004988	-5.3	TFSII	interpro domains	IPR006289	3	1	18616	31
0.005004	-5.3	GO_REGULATION_OF_POTASSIUM_ION_TRANSMEMBRANE_TRANSPORT	MSigDB lists	GO_REGULATION_OF_POTASSIUM_ION_TRANSMEMBRANE_TRANSPORT	59	2	17275	31
0.005019	-5.29	N-acetyllactosaminide beta-1,6-N-acetylglucosaminyltransferase activity	molecular function	GO:0008109	3	1	17306	29
0.005019	-5.29	interleukin-23 receptor binding	molecular function	GO:0045519	3	1	17306	29
0.005019	-5.29	beta-1,3-galactosyl-O-glycosyl-glycoprotein beta-1,6-N-acetylglucosaminyltransferase activity	molecular function	GO:0003829	3	1	17306	29
0.005045	-5.29	GSE39556_CD8A_DC_VS_NK_CELL_UP	MSigDB lists	GSE39556_CD8A_DC_VS_NK_CELL_UP	195	3	17275	31
0.005061	-5.29	purine nucleoside diphosphate metabolic process	biological process	GO:0009135	62	2	18054	31
0.005061	-5.29	purine ribonucleoside diphosphate metabolic process	biological process	GO:0009179	62	2	18054	31
0.005065	-5.29	AP3S1 (adaptor related protein complex 3 subunit sigma 1)	protein interactions	1176	62	2	17456	30
0.005143	-5.27	cellular detoxification of nitrogen compound	biological process	GO:0070458	3	1	18054	31
0.005143	-5.27	olefin metabolic process	biological process	GO:1900673	3	1	18054	31
0.005143	-5.27	dADP metabolic process	biological process	GO:0046056	3	1	18054	31
0.005143	-5.27	Golgi apparatus mannose trimming	biological process	GO:1904381	3	1	18054	31
0.005143	-5.27	purine deoxyribonucleotide biosynthetic process	biological process	GO:0009153	3	1	18054	31
0.005143	-5.27	phylloquinone catabolic process	biological process	GO:0042376	3	1	18054	31
0.005143	-5.27	quinone catabolic process	biological process	GO:1901662	3	1	18054	31
0.005143	-5.27	phylloquinone metabolic process	biological process	GO:0042374	3	1	18054	31
0.005143	-5.27	establishment of blood-nerve barrier	biological process	GO:0008065	3	1	18054	31
0.005143	-5.27	membrane raft polarization	biological process	GO:0001766	3	1	18054	31
0.005147	-5.27	HPR (haptoglobin-related protein)	protein interactions	3250	3	1	17456	30
0.005147	-5.27	HMX3 (H6 family homeobox 3)	protein interactions	340784	3	1	17456	30
0.005147	-5.27	LSMEM1 (leucine rich single-pass membrane protein 1)	protein interactions	286006	3	1	17456	30
0.005147	-5.27	SIGLEC11 (sialic acid binding Ig like lectin 11)	protein interactions	114132	3	1	17456	30
0.00517	-5.26	LEE_LIVER_CANCER_ACOX1_UP	MSigDB lists	LEE_LIVER_CANCER_ACOX1_UP	60	2	17275	31
0.005181	-5.26	SMID_BREAST_CANCER_BASAL_DN	MSigDB lists	SMID_BREAST_CANCER_BASAL_DN	638	5	17275	31
0.005237	-5.25	magnesium ion binding	molecular function	GO:0000287	212	3	17306	29
0.005256	-5.25	LIM	pfam domains	PF00412	70	2	17385	27
0.005338	-5.23	GO_REGULATION_OF_LEUKOCYTE_PROLIFERATION	MSigDB lists	GO_REGULATION_OF_LEUKOCYTE_PROLIFERATION	199	3	17275	31
0.005342	-5.23	regulation of lymphocyte proliferation	biological process	GO:0050670	208	3	18054	31
0.005384	-5.22	ribonucleoside diphosphate metabolic process	biological process	GO:0009185	64	2	18054	31
0.005384	-5.22	regulation of potassium ion transmembrane transporter activity	biological process	GO:1901016	64	2	18054	31
0.005414	-5.22	regulation of mononuclear cell proliferation	biological process	GO:0032944	209	3	18054	31
0.005511	-5.2	GO_RIBONUCLEOSIDE_DIPHOSPHATE_METABOLIC_PROCESS	MSigDB lists	GO_RIBONUCLEOSIDE_DIPHOSPHATE_METABOLIC_PROCESS	62	2	17275	31
0.005608	-5.18	LIM	smart domains	SM00132	72	2	9476	15
0.005803	-5.15	cytokine activity	molecular function	GO:0005125	220	3	17306	29
0.005949	-5.12	ENOLASE	prosite domains	PS00164	3	1	12079	24
0.006018	-5.11	developmental process	biological process	GO:0032502	5697	17	18054	31
0.006083	-5.1	PPT1 (palmitoyl-protein thioesterase 1)	protein interactions	5538	218	3	17456	30
0.006198	-5.08	Morc6_S5	pfam domains	PF17942	4	1	17385	27
0.006198	-5.08	Enolase_C	pfam domains	PF00113	4	1	17385	27
0.006199	-5.08	GO_EXTRACELLULAR_SPACE	MSigDB lists	GO_EXTRACELLULAR_SPACE	1267	7	17275	31
0.006318	-5.06	Enolase_C	smart domains	SM01192	4	1	9476	15
0.006318	-5.06	Enolase_N	smart domains	SM01193	4	1	9476	15
0.00638	-5.05	Znf_LIM	interpro domains	IPR001781	72	2	18616	31
0.006397	-5.05	regulation of leukocyte proliferation	biological process	GO:0070663	222	3	18054	31
0.006413	-5.05	PTPN13 (protein tyrosine phosphatase non-receptor type 13)	protein interactions	5783	70	2	17456	30
0.006442	-5.04	GO_CYTOKINE_ACTIVITY	MSigDB lists	GO_CYTOKINE_ACTIVITY	213	3	17275	31
0.006445	-5.04	NAHEXCHNGR3	prints domains	PR01087	2	1	4648	15
0.006516	-5.03	phosphopyruvate hydratase complex	cellular component	GO:0000015	4	1	18985	31
0.006595	-5.02	HOFFMANN_LARGE_TO_SMALL_PRE_BII_LYMPHOCYTE_DN	MSigDB lists	HOFFMANN_LARGE_TO_SMALL_PRE_BII_LYMPHOCYTE_DN	68	2	17275	31
0.006641	-5.01	WONG_ADULT_TISSUE_STEM_MODULE	MSigDB lists	WONG_ADULT_TISSUE_STEM_MODULE	677	5	17275	31
0.006645	-5.01	TF_IIS-typ	interpro domains	IPR035100	4	1	18616	31
0.006645	-5.01	Enolase	interpro domains	IPR000941	4	1	18616	31
0.006645	-5.01	Morc_S5	interpro domains	IPR041006	4	1	18616	31
0.006645	-5.01	Enolase_N	interpro domains	IPR020811	4	1	18616	31
0.006645	-5.01	Enolase_C	interpro domains	IPR020810	4	1	18616	31
0.006687	-5.01	phosphopyruvate hydratase activity	molecular function	GO:0004634	4	1	17306	29
0.006726	-5	Glypican pathway	Pathway Interaction DB	glypicanpathway	3	1	2226	5
0.006785	-4.99	JI_RESPONSE_TO_FSH_UP	MSigDB lists	JI_RESPONSE_TO_FSH_UP	69	2	17275	31
0.006851	-4.98	purine deoxyribonucleoside diphosphate metabolic process	biological process	GO:0009182	4	1	18054	31
0.006851	-4.98	membrane raft distribution	biological process	GO:0031580	4	1	18054	31
0.006851	-4.98	negative regulation of receptor recycling	biological process	GO:0001920	4	1	18054	31
0.006851	-4.98	positive regulation of NK T cell proliferation	biological process	GO:0051142	4	1	18054	31
0.006851	-4.98	epoxide metabolic process	biological process	GO:0097176	4	1	18054	31
0.006851	-4.98	T follicular helper cell differentiation	biological process	GO:0061470	4	1	18054	31
0.006851	-4.98	positive regulation of T-helper 17 cell lineage commitment	biological process	GO:2000330	4	1	18054	31
0.006851	-4.98	deoxyribonucleoside diphosphate biosynthetic process	biological process	GO:0009189	4	1	18054	31
0.006851	-4.98	nitrobenzene metabolic process	biological process	GO:0018916	4	1	18054	31
0.006851	-4.98	negative regulation of extracellular matrix constituent secretion	biological process	GO:0003332	4	1	18054	31
0.006857	-4.98	C6orf47 (chromosome 6 open reading frame 47)	protein interactions	57827	4	1	17456	30
0.006857	-4.98	SCN1B (sodium voltage-gated channel beta subunit 1)	protein interactions	6324	4	1	17456	30
0.006857	-4.98	SIGLEC9 (sialic acid binding Ig like lectin 9)	protein interactions	27180	4	1	17456	30
0.006954	-4.97	NKX61_01	MSigDB lists	NKX61_01	219	3	17275	31
0.007171	-4.94	SANA_RESPONSE_TO_IFNG_UP	MSigDB lists	SANA_RESPONSE_TO_IFNG_UP	71	2	17275	31
0.007203	-4.93	Arachidonic acid metabolism	KEGG pathways	hsa00590	62	2	7161	15
0.007203	-4.93	Arachidonic acid metabolism	KEGG pathways	ko00590	62	2	7161	15
0.007342	-4.91	SMID_BREAST_CANCER_NORMAL_LIKE_UP	MSigDB lists	SMID_BREAST_CANCER_NORMAL_LIKE_UP	436	4	17275	31
0.007606	-4.88	-	gene3d domains	3.30.390.10	5	1	8522	13
0.007606	-4.88	-	gene3d domains	3.20.20.120	5	1	8522	13
0.007742	-4.86	HAD_2	pfam domains	PF13419	5	1	17385	27
0.007955	-4.83	GO_POSITIVE_REGULATION_OF_CELL_CELL_ADHESION	MSigDB lists	GO_POSITIVE_REGULATION_OF_CELL_CELL_ADHESION	230	3	17275	31
0.00799	-4.83	genital_tract-extragonadal-germ_cell_tumour-yolk_sac_tumour	COSMIC cancer mutations	genital_tract-extragonadal-germ_cell_tumour-yolk_sac_tumour	75	2	17255	31
0.008178	-4.81	GO_REGULATION_OF_SODIUM_ION_TRANSPORT	MSigDB lists	GO_REGULATION_OF_SODIUM_ION_TRANSPORT	76	2	17275	31
0.008224	-4.8	RYTTCCTG_ETS2_B	MSigDB lists	RYTTCCTG_ETS2_B	1010	6	17275	31
0.008237	-4.8	N-glycan trimming and elongation in the cis-Golgi	REACTOME pathways	R-HSA-964739	5	1	10287	17
0.008299	-4.79	GST_mu	interpro domains	IPR003081	5	1	18616	31
0.008299	-4.79	BEX	interpro domains	IPR007623	5	1	18616	31
0.008299	-4.79	Histidine_triad_CS	interpro domains	IPR019808	5	1	18616	31
0.008299	-4.79	Enolase-like_N	interpro domains	IPR029017	5	1	18616	31
0.008299	-4.79	Enolase-like_C_sf	interpro domains	IPR036849	5	1	18616	31
0.008299	-4.79	HAD_2	interpro domains	IPR041492	5	1	18616	31
0.008299	-4.79	HIT-like	interpro domains	IPR011146	5	1	18616	31
0.008303	-4.79	SRF (serum response factor)	protein interactions	6722	80	2	17456	30
0.008352	-4.79	oxysterol binding	molecular function	GO:0008142	5	1	17306	29
0.008352	-4.79	3-keto sterol reductase activity	molecular function	GO:0000253	5	1	17306	29
0.008352	-4.79	carbonyl reductase (NADPH) activity	molecular function	GO:0004090	5	1	17306	29
0.008387	-4.78	SCIBETTA_KDM5B_TARGETS_DN	MSigDB lists	SCIBETTA_KDM5B_TARGETS_DN	77	2	17275	31
0.008497	-4.77	nucleoside diphosphate metabolic process	biological process	GO:0009132	81	2	18054	31
0.008557	-4.76	protein localization to paranode region of axon	biological process	GO:0002175	5	1	18054	31
0.008557	-4.76	detoxification of nitrogen compound	biological process	GO:0051410	5	1	18054	31
0.008557	-4.76	ADP biosynthetic process	biological process	GO:0006172	5	1	18054	31
0.008557	-4.76	immunoglobulin secretion	biological process	GO:0048305	5	1	18054	31
0.008557	-4.76	regulation of NK T cell proliferation	biological process	GO:0051140	5	1	18054	31
0.008557	-4.76	membrane raft localization	biological process	GO:0051665	5	1	18054	31
0.008565	-4.76	SIGLEC6 (sialic acid binding Ig like lectin 6)	protein interactions	946	5	1	17456	30
0.008565	-4.76	IL23R (interleukin 23 receptor)	protein interactions	149233	5	1	17456	30
0.008565	-4.76	Sel1l (sel-1 suppressor of lin-12-like (C. elegans))	protein interactions	20338	5	1	17456	30
0.008565	-4.76	SCN2A (sodium voltage-gated channel alpha subunit 2)	protein interactions	6326	5	1	17456	30
0.008885	-4.72	LIM_DOMAIN_1	prosite domains	PS00478	72	2	12079	24
0.008885	-4.72	LIM_DOMAIN_2	prosite domains	PS50023	72	2	12079	24
0.008935	-4.72	FOSTER_KDM1A_TARGETS_UP	MSigDB lists	FOSTER_KDM1A_TARGETS_UP	240	3	17275	31
0.008941	-4.72	CALVET_IRINOTECAN_SENSITIVE_VS_RESISTANT_UP	MSigDB lists	CALVET_IRINOTECAN_SENSITIVE_VS_RESISTANT_UP	5	1	17275	31
0.008941	-4.72	KAPOSI_LIVER_CANCER_MET_DN	MSigDB lists	KAPOSI_LIVER_CANCER_MET_DN	5	1	17275	31
0.008941	-4.72	TRACEY_RESISTANCE_TO_IFNA2_UP	MSigDB lists	TRACEY_RESISTANCE_TO_IFNA2_UP	5	1	17275	31
0.009027	-4.71	GO_NUCLEOSIDE_DIPHOSPHATE_METABOLIC_PROCESS	MSigDB lists	GO_NUCLEOSIDE_DIPHOSPHATE_METABOLIC_PROCESS	80	2	17275	31
0.00906	-4.7	human chr6p24.1	chromosome location	human chr6p24.1	7	1	26169	34
0.009113	-4.7	lymphocyte proliferation	biological process	GO:0046651	84	2	18054	31
0.00912	-4.7	EDA (ectodysplasin A)	protein interactions	1896	84	2	17456	30
0.009246	-4.68	GO_REGULATION_OF_POTASSIUM_ION_TRANSPORT	MSigDB lists	GO_REGULATION_OF_POTASSIUM_ION_TRANSPORT	81	2	17275	31
0.009284	-4.68	Glypican	pfam domains	PF01153	6	1	17385	27
0.009284	-4.68	TFIIS_C	pfam domains	PF01096	6	1	17385	27
0.009346	-4.67	SHETH_LIVER_CANCER_VS_TXNIP_LOSS_PAM4	MSigDB lists	SHETH_LIVER_CANCER_VS_TXNIP_LOSS_PAM4	244	3	17275	31
0.009349	-4.67	positive regulation of cell-cell adhesion	biological process	GO:0022409	255	3	18054	31
0.009463	-4.66	ZnF_C2C2	smart domains	SM00440	6	1	9476	15
0.009535	-4.65	mononuclear cell proliferation	biological process	GO:0032943	86	2	18054	31
0.009555	-4.65	GO_ADAPTIVE_IMMUNE_RESPONSE	MSigDB lists	GO_ADAPTIVE_IMMUNE_RESPONSE	246	3	17275	31
0.009652	-4.64	ENOLASE	prints domains	PR00148	3	1	4648	15
0.009689	-4.64	SANA_TNF_SIGNALING_DN	MSigDB lists	SANA_TNF_SIGNALING_DN	83	2	17275	31
0.009711	-4.63	yolk_sac_tumour	COSMIC cancer mutations	yolk_sac_tumour	83	2	17255	31
0.009819	-4.62	cell surface	cellular component	GO:0009986	818	5	18985	31
0.009877	-4.62	NADE modulates death signalling	REACTOME pathways	R-HSA-205025	6	1	10287	17
0.009878	-4.62	Metabolism of xenobiotics by cytochrome P450	KEGG pathways	ko00980	73	2	7161	15
0.009878	-4.62	Metabolism of xenobiotics by cytochrome P450	KEGG pathways	hsa00980	73	2	7161	15
0.009897	-4.62	CLAT_ADAPTOR_M_1	prosite domains	PS00990	5	1	12079	24
0.009897	-4.62	HIT_1	prosite domains	PS00892	5	1	12079	24
0.009897	-4.62	HIT_2	prosite domains	PS51084	5	1	12079	24
0.009951	-4.61	Adenylat_kinase_CS	interpro domains	IPR033690	6	1	18616	31
0.009951	-4.61	Clathrin_mu	interpro domains	IPR001392	6	1	18616	31
0.009951	-4.61	Glypican	interpro domains	IPR001863	6	1	18616	31
0.009951	-4.61	HAD-SF_hydro_IA	interpro domains	IPR006439	6	1	18616	31
0.009951	-4.61	Glypican_CS	interpro domains	IPR019803	6	1	18616	31
0.009951	-4.61	Clathrin_mu_CS	interpro domains	IPR018240	6	1	18616	31
0.009951	-4.61	Znf_TFIIS	interpro domains	IPR001222	6	1	18616	31
0.01001	-4.6	epoxide hydrolase activity	molecular function	GO:0004301	6	1	17306	29
0.01009	-4.6	ROZANOV_MMP14_TARGETS_UP	MSigDB lists	ROZANOV_MMP14_TARGETS_UP	251	3	17275	31
0.01018	-4.59	regulation of potassium ion transmembrane transport	biological process	GO:1901379	89	2	18054	31
0.01026	-4.58	positive regulation of memory T cell differentiation	biological process	GO:0043382	6	1	18054	31
0.01026	-4.58	ribonucleoside diphosphate biosynthetic process	biological process	GO:0009188	6	1	18054	31
0.01026	-4.58	positive regulation of homotypic cell-cell adhesion	biological process	GO:0034112	6	1	18054	31
0.01026	-4.58	purine ribonucleoside diphosphate biosynthetic process	biological process	GO:0009180	6	1	18054	31
0.01026	-4.58	regulation of T-helper 17 cell lineage commitment	biological process	GO:2000328	6	1	18054	31
0.01026	-4.58	regulation of membrane depolarization during cardiac muscle cell action potential	biological process	GO:1900825	6	1	18054	31
0.01026	-4.58	deoxyribonucleoside diphosphate metabolic process	biological process	GO:0009186	6	1	18054	31
0.01026	-4.58	purine nucleoside diphosphate biosynthetic process	biological process	GO:0009136	6	1	18054	31
0.01027	-4.58	CHL1 (cell adhesion molecule L1 like)	protein interactions	10752	6	1	17456	30
0.01027	-4.58	CYP20A1 (cytochrome P450 family 20 subfamily A member 1)	protein interactions	57404	6	1	17456	30
0.01027	-4.58	CHP2 (calcineurin like EF-hand protein 2)	protein interactions	63928	6	1	17456	30
0.01027	-4.58	KLRC1 (killer cell lectin like receptor C1)	protein interactions	3821	6	1	17456	30
0.01027	-4.58	IL12B (interleukin 12B)	protein interactions	3593	6	1	17456	30
0.01027	-4.58	MORC1 (MORC family CW-type zinc finger 1)	protein interactions	27136	6	1	17456	30
0.01027	-4.58	EPHX2 (epoxide hydrolase 2)	protein interactions	2053	6	1	17456	30
0.01037	-4.57	GO_LEUKOCYTE_PROLIFERATION	MSigDB lists	GO_LEUKOCYTE_PROLIFERATION	86	2	17275	31
0.01038	-4.57	positive regulation of lymphocyte activation	biological process	GO:0051251	265	3	18054	31
0.01052	-4.55	LIAO_METASTASIS	MSigDB lists	LIAO_METASTASIS	484	4	17275	31
0.0106	-4.55	GO_B_CELL_DIFFERENTIATION	MSigDB lists	GO_B_CELL_DIFFERENTIATION	87	2	17275	31
0.01063	-4.54	-	gene3d domains	1.10.472.30	7	1	8522	13
0.01082	-4.53	TFIIS_M	pfam domains	PF07500	7	1	17385	27
0.01082	-4.53	zf-CW	pfam domains	PF07496	7	1	17385	27
0.01082	-4.53	Glyco_hydro_47	pfam domains	PF01532	7	1	17385	27
0.01103	-4.51	TFS2M	smart domains	SM00510	7	1	9476	15
0.01126	-4.49	monocarboxylic acid metabolic process	biological process	GO:0032787	516	4	18054	31
0.01132	-4.48	MVP (major vault protein)	protein interactions	9961	94	2	17456	30
0.01145	-4.47	WALLACE_PROSTATE_CANCER_RACE_UP	MSigDB lists	WALLACE_PROSTATE_CANCER_RACE_UP	263	3	17275	31
0.01145	-4.47	WANG_SMARCE1_TARGETS_UP	MSigDB lists	WANG_SMARCE1_TARGETS_UP	263	3	17275	31
0.01154	-4.46	positive regulation of T cell proliferation	biological process	GO:0042102	95	2	18054	31
0.0116	-4.46	Znf_CW	interpro domains	IPR011124	7	1	18616	31
0.0116	-4.46	Seven-hairpin_glycosidases	interpro domains	IPR036026	7	1	18616	31
0.0116	-4.46	Epox_hydrolase-like	interpro domains	IPR000639	7	1	18616	31
0.0116	-4.46	Glyco_hydro_47	interpro domains	IPR001382	7	1	18616	31
0.01167	-4.45	mannosyl-oligosaccharide 1,2-alpha-mannosidase activity	molecular function	GO:0004571	7	1	17306	29
0.01186	-4.43	ZF_TFIIS_1	prosite domains	PS00466	6	1	12079	24
0.01186	-4.43	ZF_TFIIS_2	prosite domains	PS51133	6	1	12079	24
0.01186	-4.43	ADENYLATE_KINASE	prosite domains	PS00113	6	1	12079	24
0.01186	-4.43	CLAT_ADAPTOR_M_2	prosite domains	PS00991	6	1	12079	24
0.01186	-4.43	GLYPICAN	prosite domains	PS01207	6	1	12079	24
0.01188	-4.43	cytokine receptor binding	molecular function	GO:0005126	286	3	17306	29
0.01196	-4.43	regulation of membrane depolarization during action potential	biological process	GO:0098902	7	1	18054	31
0.01196	-4.43	positive regulation of activation of Janus kinase activity	biological process	GO:0010536	7	1	18054	31
0.01196	-4.43	regulation of extracellular matrix constituent secretion	biological process	GO:0003330	7	1	18054	31
0.01196	-4.43	positive regulation of natural killer cell proliferation	biological process	GO:0032819	7	1	18054	31
0.01196	-4.43	cellular response to magnesium ion	biological process	GO:0071286	7	1	18054	31
0.01197	-4.43	SPRYD3 (SPRY domain containing 3)	protein interactions	84926	7	1	17456	30
0.01197	-4.43	PRSS21 (serine protease 21)	protein interactions	10942	7	1	17456	30
0.01197	-4.43	TMED8 (transmembrane p24 trafficking protein family member 8)	protein interactions	283578	7	1	17456	30
0.01197	-4.43	LILRB3 (leukocyte immunoglobulin like receptor B3)	protein interactions	11025	7	1	17456	30
0.01205	-4.42	GO_POSITIVE_REGULATION_OF_CELL_PROLIFERATION	MSigDB lists	GO_POSITIVE_REGULATION_OF_CELL_PROLIFERATION	783	5	17275	31
0.01205	-4.42	GO_POSITIVE_REGULATION_OF_T_CELL_PROLIFERATION	MSigDB lists	GO_POSITIVE_REGULATION_OF_T_CELL_PROLIFERATION	93	2	17275	31
0.01224	-4.4	leukocyte proliferation	biological process	GO:0070661	98	2	18054	31
0.01229	-4.4	MODULE_169	MSigDB lists	MODULE_169	94	2	17275	31
0.0125	-4.38	MYLLYKANGAS_AMPLIFICATION_HOT_SPOT_9	MSigDB lists	MYLLYKANGAS_AMPLIFICATION_HOT_SPOT_9	7	1	17275	31
0.0125	-4.38	YAGUE_PRETUMOR_DRUG_RESISTANCE_UP	MSigDB lists	YAGUE_PRETUMOR_DRUG_RESISTANCE_UP	7	1	17275	31
0.0125	-4.38	WONG_ENDOMETRIAL_CANCER_LATE	MSigDB lists	WONG_ENDOMETRIAL_CANCER_LATE	7	1	17275	31
0.01251	-4.38	N-glycan precursor trimming	KEGG pathways	hsa_M00073	6	1	7161	15
0.01251	-4.38	N-glycan precursor trimming	KEGG pathways	M00073	6	1	7161	15
0.01254	-4.38	WINZEN_DEGRADED_VIA_KHSRP	MSigDB lists	WINZEN_DEGRADED_VIA_KHSRP	95	2	17275	31
0.0129	-4.35	MODULE_100	MSigDB lists	MODULE_100	514	4	17275	31
0.01299	-4.34	sperm fibrous sheath	cellular component	GO:0035686	8	1	18985	31
0.01315	-4.33	Synthesis of epoxy (EET) and dihydroxyeicosatrienoic acids (DHET)	REACTOME pathways	R-HSA-2142670	8	1	10287	17
0.01316	-4.33	GO_POSITIVE_REGULATION_OF_CELL_ACTIVATION	MSigDB lists	GO_POSITIVE_REGULATION_OF_CELL_ACTIVATION	277	3	17275	31
0.01325	-4.32	TFIIS_cen_dom_sf	interpro domains	IPR036575	8	1	18616	31
0.01325	-4.32	TFIIS_cen_dom	interpro domains	IPR003618	8	1	18616	31
0.01325	-4.32	Myelin_P0-rel	interpro domains	IPR000920	8	1	18616	31
0.01331	-4.32	GO_LYMPHOCYTE_ACTIVATION_INVOLVED_IN_IMMUNE_RESPONSE	MSigDB lists	GO_LYMPHOCYTE_ACTIVATION_INVOLVED_IN_IMMUNE_RESPONSE	98	2	17275	31
0.01335	-4.32	response to xenobiotic stimulus	biological process	GO:0009410	291	3	18054	31
0.01335	-4.32	SMAD2 (SMAD family member 2)	protein interactions	4087	291	3	17456	30
0.01347	-4.31	TUBGCP4 (tubulin gamma complex associated protein 4)	protein interactions	27229	103	2	17456	30
0.01354	-4.3	HORIUCHI_WTAP_TARGETS_UP	MSigDB lists	HORIUCHI_WTAP_TARGETS_UP	280	3	17275	31
0.01358	-4.3	MODULE_66	MSigDB lists	MODULE_66	522	4	17275	31
0.01365	-4.29	-	gene3d domains	3.30.428.10	9	1	8522	13
0.01366	-4.29	aggressive behavior	biological process	GO:0002118	8	1	18054	31
0.01366	-4.29	positive regulation of NK T cell activation	biological process	GO:0051135	8	1	18054	31
0.01367	-4.29	IL23A (interleukin 23 subunit alpha)	protein interactions	51561	8	1	17456	30
0.01367	-4.29	GSTM2 (glutathione S-transferase mu 2)	protein interactions	2946	8	1	17456	30
0.01367	-4.29	GSTM5 (glutathione S-transferase mu 5)	protein interactions	2949	8	1	17456	30
0.01367	-4.29	ITPRIPL1 (ITPRIP like 1)	protein interactions	150771	8	1	17456	30
0.01371	-4.29	regulation of potassium ion transport	biological process	GO:0043266	104	2	18054	31
0.01383	-4.28	ZF_CW	prosite domains	PS51050	7	1	12079	24
0.01386	-4.28	plasma membrane raft	cellular component	GO:0044853	110	2	18985	31
0.01416	-4.26	ZU5	smart domains	SM00218	9	1	9476	15
0.01418	-4.26	central_nervous_system-brain-primitive_neuroectodermal_tumour-medulloblastoma-large_cell	COSMIC cancer mutations	central_nervous_system-brain-primitive_neuroectodermal_tumour-medulloblastoma-large_cell	1134	6	17255	31
0.01427	-4.25	CASTELLANO_HRAS_AND_NRAS_TARGETS_DN	MSigDB lists	CASTELLANO_HRAS_AND_NRAS_TARGETS_DN	8	1	17275	31
0.01427	-4.25	LE_SKI_TARGETS_DN	MSigDB lists	LE_SKI_TARGETS_DN	8	1	17275	31
0.01427	-4.25	GUTIERREZ_WALDENSTROEMS_MACROGLOBULINEMIA_1_DN	MSigDB lists	GUTIERREZ_WALDENSTROEMS_MACROGLOBULINEMIA_1_DN	8	1	17275	31
0.01436	-4.24	GO_RESPONSE_TO_XENOBIOTIC_STIMULUS	MSigDB lists	GO_RESPONSE_TO_XENOBIOTIC_STIMULUS	102	2	17275	31
0.01442	-4.24	Arachidonate Epoxygenase / Epoxide Hydrolase	WikiPathways	WP678	7	1	5311	11
0.01447	-4.24	myelination	biological process	GO:0042552	107	2	18054	31
0.0146	-4.23	spectrin-associated cytoskeleton	cellular component	GO:0014731	9	1	18985	31
0.01463	-4.22	HOOI_ST7_TARGETS_DN	MSigDB lists	HOOI_ST7_TARGETS_DN	103	2	17275	31
0.01472	-4.22	B cell differentiation	biological process	GO:0030183	108	2	18054	31
0.01474	-4.22	extracellular space	cellular component	GO:0005615	3390	11	18985	31
0.01478	-4.21	Sodium/Proton exchangers	REACTOME pathways	R-HSA-425986	9	1	10287	17
0.01487	-4.21	GO_REGULATION_OF_HOMOTYPIC_CELL_CELL_ADHESION	MSigDB lists	GO_REGULATION_OF_HOMOTYPIC_CELL_CELL_ADHESION	290	3	17275	31
0.01489	-4.21	HIT-like_sf	interpro domains	IPR036265	9	1	18616	31
0.01489	-4.21	NaH_exchanger	interpro domains	IPR004709	9	1	18616	31
0.01489	-4.21	Adenylat/UMP-CMP_kin	interpro domains	IPR000850	9	1	18616	31
0.01498	-4.2	adenylate kinase activity	molecular function	GO:0004017	9	1	17306	29
0.01498	-4.2	mannosyl-oligosaccharide mannosidase activity	molecular function	GO:0015924	9	1	17306	29
0.01498	-4.2	axon ensheathment	biological process	GO:0008366	109	2	18054	31
0.01498	-4.2	ensheathment of neurons	biological process	GO:0007272	109	2	18054	31
0.015	-4.2	regulation of leukocyte cell-cell adhesion	biological process	GO:1903037	304	3	18054	31
0.01512	-4.19	GO_CARBOHYDRATE_DERIVATIVE_BIOSYNTHETIC_PROCESS	MSigDB lists	GO_CARBOHYDRATE_DERIVATIVE_BIOSYNTHETIC_PROCESS	539	4	17275	31
0.01517	-4.19	GSE14413_UNSTIM_VS_IFNB_STIM_RAW264_CELLS_DN	MSigDB lists	GSE14413_UNSTIM_VS_IFNB_STIM_RAW264_CELLS_DN	105	2	17275	31
0.01525	-4.18	long-chain fatty acid metabolic process	biological process	GO:0001676	110	2	18054	31
0.01526	-4.18	HABP4 (hyaluronan binding protein 4)	protein interactions	22927	110	2	17456	30
0.01535	-4.18	positive regulation of T-helper 17 cell differentiation	biological process	GO:2000321	9	1	18054	31
0.01535	-4.18	regulation of memory T cell differentiation	biological process	GO:0043380	9	1	18054	31
0.01535	-4.18	interleukin-23-mediated signaling pathway	biological process	GO:0038155	9	1	18054	31
0.01535	-4.18	ketone catabolic process	biological process	GO:0042182	9	1	18054	31
0.01535	-4.18	regulation of activation of Janus kinase activity	biological process	GO:0010533	9	1	18054	31
0.01535	-4.18	regulation of natural killer cell proliferation	biological process	GO:0032817	9	1	18054	31
0.01535	-4.18	nucleoside diphosphate biosynthetic process	biological process	GO:0009133	9	1	18054	31
0.01537	-4.18	HECTD4 (HECT domain E3 ubiquitin protein ligase 4)	protein interactions	283450	9	1	17456	30
0.01537	-4.18	SIGLEC10 (sialic acid binding Ig like lectin 10)	protein interactions	89790	9	1	17456	30
0.01537	-4.18	SIGLEC7 (sialic acid binding Ig like lectin 7)	protein interactions	27036	9	1	17456	30
0.01537	-4.18	KCNC1 (potassium voltage-gated channel subfamily C member 1)	protein interactions	3746	9	1	17456	30
0.01543	-4.17	JIANG_HYPOXIA_NORMAL	MSigDB lists	JIANG_HYPOXIA_NORMAL	294	3	17275	31
0.01545	-4.17	GO_ION_CHANNEL_BINDING	MSigDB lists	GO_ION_CHANNEL_BINDING	106	2	17275	31
0.01551	-4.17	lymphocyte activation involved in immune response	biological process	GO:0002285	111	2	18054	31
0.01572	-4.15	TFS2N	smart domains	SM00509	10	1	9476	15
0.01579	-4.15	TFIIS_CENTRAL	prosite domains	PS51321	8	1	12079	24
0.0158	-4.15	fatty acid metabolic process	biological process	GO:0006631	310	3	18054	31
0.01593	-4.14	positive regulation of leukocyte activation	biological process	GO:0002696	311	3	18054	31
0.01604	-4.13	MYLLYKANGAS_AMPLIFICATION_HOT_SPOT_16	MSigDB lists	MYLLYKANGAS_AMPLIFICATION_HOT_SPOT_16	9	1	17275	31
0.01604	-4.13	GSTRNSFRASEM	prints domains	PR01267	5	1	4648	15
0.01618	-4.12	pleura	COSMIC cancer mutations	pleura	4964	15	17255	31
0.01626	-4.12	BLALOCK_ALZHEIMERS_DISEASE_DN	MSigDB lists	BLALOCK_ALZHEIMERS_DISEASE_DN	1170	6	17275	31
0.01628	-4.12	WOOD_EBV_EBNA1_TARGETS_UP	MSigDB lists	WOOD_EBV_EBNA1_TARGETS_UP	109	2	17275	31
0.01648	-4.11	adaptive immune response	biological process	GO:0002250	315	3	18054	31
0.01653	-4.1	TFIIS/CRSP70_N_sub	interpro domains	IPR003617	10	1	18616	31
0.01664	-4.1	ether hydrolase activity	molecular function	GO:0016803	10	1	17306	29
0.01664	-4.1	neurotrophin receptor binding	molecular function	GO:0005165	10	1	17306	29
0.01696	-4.08	Ank_3	pfam domains	PF13606	11	1	17385	27
0.01696	-4.08	Adap_comp_sub	pfam domains	PF00928	11	1	17385	27
0.01704	-4.07	regulation of NK T cell activation	biological process	GO:0051133	10	1	18054	31
0.01704	-4.07	long-chain fatty acid catabolic process	biological process	GO:0042758	10	1	18054	31
0.01704	-4.07	cellular response to oxidised low-density lipoprotein particle stimulus	biological process	GO:0140052	10	1	18054	31
0.01704	-4.07	cytoskeletal anchoring at plasma membrane	biological process	GO:0007016	10	1	18054	31
0.01704	-4.07	positive regulation of methylation-dependent chromatin silencing	biological process	GO:0090309	10	1	18054	31
0.01706	-4.07	SMIM3 (small integral membrane protein 3)	protein interactions	85027	10	1	17456	30
0.01706	-4.07	GSTM1 (glutathione S-transferase mu 1)	protein interactions	2944	10	1	17456	30
0.01706	-4.07	PUDP (pseudouridine 5'-phosphatase)	protein interactions	8226	10	1	17456	30
0.01706	-4.07	LAX1 (lymphocyte transmembrane adaptor 1)	protein interactions	54900	10	1	17456	30
0.01706	-4.07	Mzt1 (mitotic spindle organizing protein 1)	protein interactions	76789	10	1	17456	30
0.01706	-4.07	PLEKHG2 (pleckstrin homology and RhoGEF domain containing G2)	protein interactions	64857	10	1	17456	30
0.01706	-4.07	ST3GAL2 (ST3 beta-galactoside alpha-2,3-sialyltransferase 2)	protein interactions	6483	10	1	17456	30
0.01728	-4.06	JAB_MPN	smart domains	SM00232	11	1	9476	15
0.01743	-4.05	MODULE_345	MSigDB lists	MODULE_345	113	2	17275	31
0.01761	-4.04	purine nucleotide metabolic process	biological process	GO:0006163	323	3	18054	31
0.01772	-4.03	MIKKELSEN_MEF_LCP_WITH_H3K4ME3	MSigDB lists	MIKKELSEN_MEF_LCP_WITH_H3K4ME3	114	2	17275	31
0.01781	-4.03	GO_POSITIVE_REGULATION_OF_MEMBRANE_DEPOLARIZATION	MSigDB lists	GO_POSITIVE_REGULATION_OF_MEMBRANE_DEPOLARIZATION	10	1	17275	31
0.0179	-4.02	GO_REGULATION_OF_METAL_ION_TRANSPORT	MSigDB lists	GO_REGULATION_OF_METAL_ION_TRANSPORT	311	3	17275	31
0.0179	-4.02	positive regulation of cell activation	biological process	GO:0050867	325	3	18054	31
0.01795	-4.02	ion channel binding	molecular function	GO:0044325	123	2	17306	29
0.01804	-4.02	human chr3p14.2	chromosome location	human chr3p14.2	14	1	26169	34
0.01817	-4.01	Cation/H_exchanger_CPA1	interpro domains	IPR018422	11	1	18616	31
0.01828	-4	potassium:proton antiporter activity	molecular function	GO:0015386	11	1	17306	29
0.01828	-4	toxic substance binding	molecular function	GO:0015643	11	1	17306	29
0.01828	-4	glutathione binding	molecular function	GO:0043295	11	1	17306	29
0.01828	-4	lipid phosphatase activity	molecular function	GO:0042577	11	1	17306	29
0.01848	-3.99	JAB	pfam domains	PF01398	12	1	17385	27
0.01848	-3.99	Med26	pfam domains	PF08711	12	1	17385	27
0.01848	-3.99	ZU5	pfam domains	PF00791	12	1	17385	27
0.01855	-3.99	A2M (alpha-2-macroglobulin)	protein interactions	2	122	2	17456	30
0.01861	-3.98	CHIARADONNA_NEOPLASTIC_TRANSFORMATION_CDC25_UP	MSigDB lists	CHIARADONNA_NEOPLASTIC_TRANSFORMATION_CDC25_UP	117	2	17275	31
0.01861	-3.98	KAN_RESPONSE_TO_ARSENIC_TRIOXIDE	MSigDB lists	KAN_RESPONSE_TO_ARSENIC_TRIOXIDE	117	2	17275	31
0.01873	-3.98	positive regulation of T-helper 17 type immune response	biological process	GO:2000318	11	1	18054	31
0.01873	-3.98	prostate gland growth	biological process	GO:0060736	11	1	18054	31
0.01873	-3.98	apical protein localization	biological process	GO:0045176	11	1	18054	31
0.01873	-3.98	purine deoxyribonucleotide metabolic process	biological process	GO:0009151	11	1	18054	31
0.01875	-3.98	ATRN (attractin)	protein interactions	8455	11	1	17456	30
0.01875	-3.98	AKR1B15 (aldo-keto reductase family 1 member B15)	protein interactions	441282	11	1	17456	30
0.01875	-3.98	PPIC (peptidylprolyl isomerase C)	protein interactions	5480	11	1	17456	30
0.01907	-3.96	carbohydrate derivative biosynthetic process	biological process	GO:1901137	604	4	18054	31
0.01911	-3.96	regulation of gliogenesis	biological process	GO:0014013	124	2	18054	31
0.01922	-3.95	MYELINP0	prints domains	PR00213	6	1	4648	15
0.01922	-3.95	CLATHRINADPT	prints domains	PR00314	6	1	4648	15
0.01932	-3.95	human chr2q11.1	chromosome location	human chr2q11.1	15	1	26169	34
0.01932	-3.95	human chr10q21.2	chromosome location	human chr10q21.2	15	1	26169	34
0.01933	-3.95	acute_myeloid_leukaemia	COSMIC cancer mutations	acute_myeloid_leukaemia	10624	25	17255	31
0.01933	-3.95	haematopoietic_and_lymphoid_tissue-haematopoietic_neoplasm-acute_myeloid_leukaemia	COSMIC cancer mutations	haematopoietic_and_lymphoid_tissue-haematopoietic_neoplasm-acute_myeloid_leukaemia	10624	25	17255	31
0.01951	-3.94	MULLIGHAN_NPM1_MUTATED_SIGNATURE_1_DN	MSigDB lists	MULLIGHAN_NPM1_MUTATED_SIGNATURE_1_DN	120	2	17275	31
0.01957	-3.93	MODULE_377	MSigDB lists	MODULE_377	11	1	17275	31
0.01957	-3.93	GO_HYDROLASE_ACTIVITY_ACTING_ON_ETHER_BONDS	MSigDB lists	GO_HYDROLASE_ACTIVITY_ACTING_ON_ETHER_BONDS	11	1	17275	31
0.01957	-3.93	GO_PARANODE_REGION_OF_AXON	MSigDB lists	GO_PARANODE_REGION_OF_AXON	11	1	17275	31
0.01957	-3.93	GO_POSITIVE_REGULATION_OF_ACTION_POTENTIAL	MSigDB lists	GO_POSITIVE_REGULATION_OF_ACTION_POTENTIAL	11	1	17275	31
0.01957	-3.93	GO_PROSTATE_GLAND_GROWTH	MSigDB lists	GO_PROSTATE_GLAND_GROWTH	11	1	17275	31
0.01957	-3.93	GO_POSITIVE_REGULATION_OF_SODIUM_ION_TRANSMEMBRANE_TRANSPORTER_ACTIVITY	MSigDB lists	GO_POSITIVE_REGULATION_OF_SODIUM_ION_TRANSMEMBRANE_TRANSPORTER_ACTIVITY	11	1	17275	31
0.01957	-3.93	GO_POSITIVE_REGULATION_OF_CELL_FATE_COMMITMENT	MSigDB lists	GO_POSITIVE_REGULATION_OF_CELL_FATE_COMMITMENT	11	1	17275	31
0.01966	-3.93	Defective EXT2 causes exostoses 2	REACTOME pathways	R-HSA-3656237	12	1	10287	17
0.01966	-3.93	Defective EXT1 causes exostoses 1, TRPS2 and CHDS	REACTOME pathways	R-HSA-3656253	12	1	10287	17
0.01974	-3.93	homeostatic process	biological process	GO:0042592	1653	7	18054	31
0.01981	-3.92	JAMM/MPN+_dom	interpro domains	IPR000555	12	1	18616	31
0.01981	-3.92	AP2_Mu_C_sf	interpro domains	IPR036168	12	1	18616	31
0.01981	-3.92	TNF_CS	interpro domains	IPR021184	12	1	18616	31
0.01981	-3.92	TFIIS_N	interpro domains	IPR017923	12	1	18616	31
0.01993	-3.92	Lys63-specific deubiquitinase activity	molecular function	GO:0061578	12	1	17306	29
0.01993	-3.92	sodium:proton antiporter activity	molecular function	GO:0015385	12	1	17306	29
0.01993	-3.92	oligopeptide binding	molecular function	GO:1900750	12	1	17306	29
0.02042	-3.89	magnesium ion homeostasis	biological process	GO:0010960	12	1	18054	31
0.02042	-3.89	positive regulation of membrane depolarization	biological process	GO:1904181	12	1	18054	31
0.02042	-3.89	regulation of cell communication by electrical coupling	biological process	GO:0010649	12	1	18054	31
0.02042	-3.89	deoxyribose phosphate biosynthetic process	biological process	GO:0046385	12	1	18054	31
0.02042	-3.89	2'-deoxyribonucleotide biosynthetic process	biological process	GO:0009265	12	1	18054	31
0.02042	-3.89	positive regulation of action potential	biological process	GO:0045760	12	1	18054	31
0.02044	-3.89	SLC9A3 (solute carrier family 9 member A3)	protein interactions	6550	12	1	17456	30
0.02044	-3.89	HIVEP3 (human immunodeficiency virus type I enhancer binding protein 3)	protein interactions	59269	12	1	17456	30
0.02044	-3.89	ORMDL2 (ORMDL sphingolipid biosynthesis regulator 2)	protein interactions	29095	12	1	17456	30
0.02044	-3.89	GATA6 (GATA binding protein 6)	protein interactions	2627	12	1	17456	30
0.02044	-3.89	CD40LG (CD40 ligand)	protein interactions	959	12	1	17456	30
0.02044	-3.89	SIGLEC5 (sialic acid binding Ig like lectin 5)	protein interactions	8778	12	1	17456	30
0.02044	-3.89	ARHGAP29 (Rho GTPase activating protein 29)	protein interactions	9411	12	1	17456	30
0.02044	-3.89	GNGT1 (G protein subunit gamma transducin 1)	protein interactions	2792	12	1	17456	30
0.02044	-3.89	SIGIRR (single Ig and TIR domain containing)	protein interactions	59307	12	1	17456	30
0.02044	-3.89	C7orf26 (chromosome 7 open reading frame 26)	protein interactions	79034	12	1	17456	30
0.02044	-3.89	FAM120B (family with sequence similarity 120B)	protein interactions	84498	12	1	17456	30
0.02075	-3.88	MODULE_436	MSigDB lists	MODULE_436	124	2	17275	31
0.02106	-3.86	CATRRAGC_UNKNOWN	MSigDB lists	CATRRAGC_UNKNOWN	125	2	17275	31
0.02133	-3.85	GO_TOXIC_SUBSTANCE_BINDING	MSigDB lists	GO_TOXIC_SUBSTANCE_BINDING	12	1	17275	31
0.02133	-3.85	GO_SYNAPTIC_VESICLE_CYTOSKELETAL_TRANSPORT	MSigDB lists	GO_SYNAPTIC_VESICLE_CYTOSKELETAL_TRANSPORT	12	1	17275	31
0.02133	-3.85	GO_COENZYME_CATABOLIC_PROCESS	MSigDB lists	GO_COENZYME_CATABOLIC_PROCESS	12	1	17275	31
0.02133	-3.85	GO_DEOXYRIBONUCLEOTIDE_BIOSYNTHETIC_PROCESS	MSigDB lists	GO_DEOXYRIBONUCLEOTIDE_BIOSYNTHETIC_PROCESS	12	1	17275	31
0.02133	-3.85	LUI_THYROID_CANCER_CLUSTER_4	MSigDB lists	LUI_THYROID_CANCER_CLUSTER_4	12	1	17275	31
0.02133	-3.85	GO_OLIGOPEPTIDE_BINDING	MSigDB lists	GO_OLIGOPEPTIDE_BINDING	12	1	17275	31
0.02133	-3.85	GO_AXON_INITIAL_SEGMENT	MSigDB lists	GO_AXON_INITIAL_SEGMENT	12	1	17275	31
0.02133	-3.85	BIOCARTA_ASBCELL_PATHWAY	MSigDB lists	BIOCARTA_ASBCELL_PATHWAY	12	1	17275	31
0.02133	-3.85	GO_MONOVALENT_CATION_PROTON_ANTIPORTER_ACTIVITY	MSigDB lists	GO_MONOVALENT_CATION_PROTON_ANTIPORTER_ACTIVITY	12	1	17275	31
0.02133	-3.85	GO_APICAL_PROTEIN_LOCALIZATION	MSigDB lists	GO_APICAL_PROTEIN_LOCALIZATION	12	1	17275	31
0.02135	-3.85	central_nervous_system-temporoparietal-glioma-astrocytoma_Grade_II	COSMIC cancer mutations	central_nervous_system-temporoparietal-glioma-astrocytoma_Grade_II	12	1	17255	31
0.02138	-3.85	PTEN_DN.V2_DN	MSigDB lists	PTEN_DN.V2_DN	126	2	17275	31
0.02144	-3.84	ZU5_dom	interpro domains	IPR000906	13	1	18616	31
0.02153	-3.84	positive regulation of cell population proliferation	biological process	GO:0008284	948	5	18054	31
0.02153	-3.84	GST_C	pfam domains	PF00043	14	1	17385	27
0.02153	-3.84	BEX	pfam domains	PF04538	14	1	17385	27
0.02153	-3.84	Na_H_Exchanger	pfam domains	PF00999	14	1	17385	27
0.02157	-3.84	transmembrane receptor protein tyrosine kinase adaptor activity	molecular function	GO:0005068	13	1	17306	29
0.02157	-3.84	monovalent cation:proton antiporter activity	molecular function	GO:0005451	13	1	17306	29
0.02157	-3.84	hydrolase activity, acting on ether bonds	molecular function	GO:0016801	13	1	17306	29
0.02175	-3.83	GO_LYMPHOCYTE_ACTIVATION	MSigDB lists	GO_LYMPHOCYTE_ACTIVATION	335	3	17275	31
0.02187	-3.82	human chr3q13.13	chromosome location	human chr3q13.13	17	1	26169	34
0.02202	-3.82	GSE12963_UNINF_VS_ENV_AND_NEF_AND_VPR_DEFICIENT_HIV1_INF_CD4_TCELL_DN	MSigDB lists	GSE12963_UNINF_VS_ENV_AND_NEF_AND_VPR_DEFICIENT_HIV1_INF_CD4_TCELL_DN	128	2	17275	31
0.02205	-3.81	system development	biological process	GO:0048731	4365	13	18054	31
0.02209	-3.81	CATTGTYY_SOX9_B1	MSigDB lists	CATTGTYY_SOX9_B1	337	3	17275	31
0.0221	-3.81	regulation of methylation-dependent chromatin silencing	biological process	GO:0090308	13	1	18054	31
0.0221	-3.81	T cell chemotaxis	biological process	GO:0010818	13	1	18054	31
0.0221	-3.81	vitamin catabolic process	biological process	GO:0009111	13	1	18054	31
0.0221	-3.81	positive regulation of granulocyte macrophage colony-stimulating factor production	biological process	GO:0032725	13	1	18054	31
0.0221	-3.81	xenobiotic catabolic process	biological process	GO:0042178	13	1	18054	31
0.02212	-3.81	MEGF8 (multiple EGF like domains 8)	protein interactions	1954	13	1	17456	30
0.02212	-3.81	CCDC116 (coiled-coil domain containing 116)	protein interactions	164592	13	1	17456	30
0.02212	-3.81	NRXN3 (neurexin 3)	protein interactions	9369	13	1	17456	30
0.02212	-3.81	MYBPC1 (myosin binding protein C, slow type)	protein interactions	4604	13	1	17456	30
0.02213	-3.81	extracellular region part	cellular component	GO:0044421	3589	11	18985	31
0.02234	-3.8	GO_B_CELL_ACTIVATION	MSigDB lists	GO_B_CELL_ACTIVATION	129	2	17275	31
0.02237	-3.8	small molecule metabolic process	biological process	GO:0044281	1695	7	18054	31
0.02239	-3.8	ADENYLTKNASE	prints domains	PR00094	7	1	4648	15
0.02239	-3.8	GLYHDRLASE47	prints domains	PR00747	7	1	4648	15
0.02239	-3.8	EPOXHYDRLASE	prints domains	PR00412	7	1	4648	15
0.02256	-3.79	purine-containing compound metabolic process	biological process	GO:0072521	355	3	18054	31
0.02263	-3.79	platelet dense granule lumen	cellular component	GO:0031089	14	1	18985	31
0.02266	-3.79	-	gene3d domains	1.20.930.10	15	1	8522	13
0.02266	-3.79	KRAS.KIDNEY_UP.V1_DN	MSigDB lists	KRAS.KIDNEY_UP.V1_DN	130	2	17275	31
0.02274	-3.78	BENPORATH_PRC2_TARGETS	MSigDB lists	BENPORATH_PRC2_TARGETS	610	4	17275	31
0.02307	-3.77	TF_A-like/BEX	interpro domains	IPR021156	14	1	18616	31
0.02307	-3.77	MHD	interpro domains	IPR028565	14	1	18616	31
0.02307	-3.77	Cation/H_exchanger	interpro domains	IPR006153	14	1	18616	31
0.02309	-3.77	GO_NADPH_BINDING	MSigDB lists	GO_NADPH_BINDING	13	1	17275	31
0.02309	-3.77	GO_MATURE_B_CELL_DIFFERENTIATION_INVOLVED_IN_IMMUNE_RESPONSE	MSigDB lists	GO_MATURE_B_CELL_DIFFERENTIATION_INVOLVED_IN_IMMUNE_RESPONSE	13	1	17275	31
0.02309	-3.77	GO_PROTEIN_DEMANNOSYLATION	MSigDB lists	GO_PROTEIN_DEMANNOSYLATION	13	1	17275	31
0.02309	-3.77	WACKER_HYPOXIA_TARGETS_OF_VHL	MSigDB lists	WACKER_HYPOXIA_TARGETS_OF_VHL	13	1	17275	31
0.02309	-3.77	GO_POSITIVE_REGULATION_OF_INTERLEUKIN_17_PRODUCTION	MSigDB lists	GO_POSITIVE_REGULATION_OF_INTERLEUKIN_17_PRODUCTION	13	1	17275	31
0.02309	-3.77	GO_NUCLEOSIDE_KINASE_ACTIVITY	MSigDB lists	GO_NUCLEOSIDE_KINASE_ACTIVITY	13	1	17275	31
0.02309	-3.77	GO_POSITIVE_REGULATION_OF_ENDOTHELIAL_CELL_APOPTOTIC_PROCESS	MSigDB lists	GO_POSITIVE_REGULATION_OF_ENDOTHELIAL_CELL_APOPTOTIC_PROCESS	13	1	17275	31
0.02309	-3.77	GO_REGULATION_OF_CELL_COMMUNICATION_BY_ELECTRICAL_COUPLING	MSigDB lists	GO_REGULATION_OF_CELL_COMMUNICATION_BY_ELECTRICAL_COUPLING	13	1	17275	31
0.02309	-3.77	GUTIERREZ_WALDENSTROEMS_MACROGLOBULINEMIA_2	MSigDB lists	GUTIERREZ_WALDENSTROEMS_MACROGLOBULINEMIA_2	13	1	17275	31
0.02309	-3.77	GO_PLATELET_DENSE_GRANULE_LUMEN	MSigDB lists	GO_PLATELET_DENSE_GRANULE_LUMEN	13	1	17275	31
0.02321	-3.76	metal ion:proton antiporter activity	molecular function	GO:0051139	14	1	17306	29
0.02321	-3.76	alpha-mannosidase activity	molecular function	GO:0004559	14	1	17306	29
0.02332	-3.76	SERVITJA_LIVER_HNF1A_TARGETS_UP	MSigDB lists	SERVITJA_LIVER_HNF1A_TARGETS_UP	132	2	17275	31
0.02332	-3.76	KRAS.300_UP.V1_DN	MSigDB lists	KRAS.300_UP.V1_DN	132	2	17275	31
0.02359	-3.75	TNF_1	prosite domains	PS00251	12	1	12079	24
0.02359	-3.75	TFIIS_N	prosite domains	PS51319	12	1	12079	24
0.02365	-3.74	KRAS.PROSTATE_UP.V1_DN	MSigDB lists	KRAS.PROSTATE_UP.V1_DN	133	2	17275	31
0.02366	-3.74	MODULE_12	MSigDB lists	MODULE_12	346	3	17275	31
0.02378	-3.74	nucleoside monophosphate phosphorylation	biological process	GO:0046940	14	1	18054	31
0.02378	-3.74	positive regulation of chromatin silencing	biological process	GO:0031937	14	1	18054	31
0.02378	-3.74	positive regulation of extrinsic apoptotic signaling pathway via death domain receptors	biological process	GO:1902043	14	1	18054	31
0.02378	-3.74	negative regulation of delayed rectifier potassium channel activity	biological process	GO:1902260	14	1	18054	31
0.02378	-3.74	negative regulation of extracellular matrix organization	biological process	GO:1903054	14	1	18054	31
0.02378	-3.74	positive regulation of T cell receptor signaling pathway	biological process	GO:0050862	14	1	18054	31
0.02378	-3.74	negative regulation of single stranded viral RNA replication via double stranded DNA intermediate	biological process	GO:0045869	14	1	18054	31
0.0238	-3.74	Cry1 (cryptochrome 1 (photolyase-like))	protein interactions	12952	14	1	17456	30
0.0238	-3.74	ARHGAP19 (Rho GTPase activating protein 19)	protein interactions	84986	14	1	17456	30
0.0238	-3.74	TMEM161A (transmembrane protein 161A)	protein interactions	54929	14	1	17456	30
0.0238	-3.74	CDS1 (CDP-diacylglycerol synthase 1)	protein interactions	1040	14	1	17456	30
0.0238	-3.74	RPH3AL (rabphilin 3A like (without C2 domains))	protein interactions	9501	14	1	17456	30
0.0238	-3.74	TRAT1 (T cell receptor associated transmembrane adaptor 1)	protein interactions	50852	14	1	17456	30
0.0238	-3.74	SMDT1 (single-pass membrane protein with aspartate rich tail 1)	protein interactions	91689	14	1	17456	30
0.0238	-3.74	EXOG (exo/endonuclease G)	protein interactions	9941	14	1	17456	30
0.0238	-3.74	RAB40B (RAB40B, member RAS oncogene family)	protein interactions	10966	14	1	17456	30
0.02422	-3.72	node of Ranvier	cellular component	GO:0033268	15	1	18985	31
0.02423	-3.72	GGGYGTGNY_UNKNOWN	MSigDB lists	GGGYGTGNY_UNKNOWN	622	4	17275	31
0.02431	-3.72	KRAS.KIDNEY_UP.V1_UP	MSigDB lists	KRAS.KIDNEY_UP.V1_UP	135	2	17275	31
0.02441	-3.71	human chr21q22.12	chromosome location	human chr21q22.12	19	1	26169	34
0.02457	-3.71	GST_N	pfam domains	PF02798	16	1	17385	27
0.02457	-3.71	Clat_adaptor_s	pfam domains	PF01217	16	1	17385	27
0.0247	-3.7	TFIIS/LEDGF_dom_sf	interpro domains	IPR035441	15	1	18616	31
0.02484	-3.7	BIOCARTA_CD40_PATHWAY	MSigDB lists	BIOCARTA_CD40_PATHWAY	14	1	17275	31
0.02484	-3.7	GO_MANNOSIDASE_ACTIVITY	MSigDB lists	GO_MANNOSIDASE_ACTIVITY	14	1	17275	31
0.02484	-3.7	GO_MAINTENANCE_OF_GASTROINTESTINAL_EPITHELIUM	MSigDB lists	GO_MAINTENANCE_OF_GASTROINTESTINAL_EPITHELIUM	14	1	17275	31
0.02484	-3.7	GO_PURINE_DEOXYRIBONUCLEOTIDE_METABOLIC_PROCESS	MSigDB lists	GO_PURINE_DEOXYRIBONUCLEOTIDE_METABOLIC_PROCESS	14	1	17275	31
0.02484	-3.7	EHRLICH_ICF_SYNDROM_DN	MSigDB lists	EHRLICH_ICF_SYNDROM_DN	14	1	17275	31
0.02484	-3.7	GO_POSITIVE_REGULATION_OF_ANTIGEN_RECEPTOR_MEDIATED_SIGNALING_PATHWAY	MSigDB lists	GO_POSITIVE_REGULATION_OF_ANTIGEN_RECEPTOR_MEDIATED_SIGNALING_PATHWAY	14	1	17275	31
0.02485	-3.69	mannosidase activity	molecular function	GO:0015923	15	1	17306	29
0.02485	-3.69	NADPH binding	molecular function	GO:0070402	15	1	17306	29
0.02487	-3.69	Glycolysis, core module involving three-carbon compounds	KEGG pathways	hsa_M00002	12	1	7161	15
0.02487	-3.69	Glycolysis, core module involving three-carbon compounds	KEGG pathways	M00002	12	1	7161	15
0.02498	-3.69	MEISSNER_NPC_HCP_WITH_H3K4ME3_AND_H3K27ME3	MSigDB lists	MEISSNER_NPC_HCP_WITH_H3K4ME3_AND_H3K27ME3	137	2	17275	31
0.02505	-3.69	TNF	smart domains	SM00207	16	1	9476	15
0.02528	-3.68	LINDGREN_BLADDER_CANCER_CLUSTER_1_DN	MSigDB lists	LINDGREN_BLADDER_CANCER_CLUSTER_1_DN	355	3	17275	31
0.02532	-3.68	GSE32255_WT_VS_JMJD2D_KNOCKDOWN_4H_LPS_STIM_DC_UP	MSigDB lists	GSE32255_WT_VS_JMJD2D_KNOCKDOWN_4H_LPS_STIM_DC_UP	138	2	17275	31
0.02532	-3.68	GO_CELL_ACTIVATION_INVOLVED_IN_IMMUNE_RESPONSE	MSigDB lists	GO_CELL_ACTIVATION_INVOLVED_IN_IMMUNE_RESPONSE	138	2	17275	31
0.02538	-3.67	cell part	cellular component	GO:0044464	16865	31	18985	31
0.02546	-3.67	positive regulation of membrane potential	biological process	GO:0045838	15	1	18054	31
0.02546	-3.67	deoxyribonucleotide biosynthetic process	biological process	GO:0009263	15	1	18054	31
0.02546	-3.67	positive regulation of cell fate commitment	biological process	GO:0010455	15	1	18054	31
0.02546	-3.67	N-glycan processing	biological process	GO:0006491	15	1	18054	31
0.02546	-3.67	negative regulation of lymphocyte migration	biological process	GO:2000402	15	1	18054	31
0.02546	-3.67	regulation of granulocyte macrophage colony-stimulating factor production	biological process	GO:0032645	15	1	18054	31
0.02546	-3.67	sodium ion import across plasma membrane	biological process	GO:0098719	15	1	18054	31
0.02548	-3.67	CPNE6 (copine 6)	protein interactions	9362	15	1	17456	30
0.02548	-3.67	HELZ2 (helicase with zinc finger 2)	protein interactions	85441	15	1	17456	30
0.02548	-3.67	SLC35F2 (solute carrier family 35 member F2)	protein interactions	54733	15	1	17456	30
0.02548	-3.67	NAT9 (N-acetyltransferase 9 (putative))	protein interactions	26151	15	1	17456	30
0.02548	-3.67	PLAAT4 (phospholipase A and acyltransferase 4)	protein interactions	5920	15	1	17456	30
0.02548	-3.67	DEPDC1 (DEP domain containing 1)	protein interactions	55635	15	1	17456	30
0.02548	-3.67	RNF128 (ring finger protein 128)	protein interactions	79589	15	1	17456	30
0.02554	-3.67	ZU5	prosite domains	PS51145	13	1	12079	24
0.02565	-3.66	GO_POSITIVE_REGULATION_OF_CELL_ADHESION	MSigDB lists	GO_POSITIVE_REGULATION_OF_CELL_ADHESION	357	3	17275	31
0.02567	-3.66	GSE21927_SPLENIC_C26GM_TUMOROUS_VS_BONE_MARROW_MONOCYTES_UP	MSigDB lists	GSE21927_SPLENIC_C26GM_TUMOROUS_VS_BONE_MARROW_MONOCYTES_UP	139	2	17275	31
0.02568	-3.66	human chr3p22.3	chromosome location	human chr3p22.3	20	1	26169	34
0.02583	-3.66	SMAD3 (SMAD family member 3)	protein interactions	4088	374	3	17456	30
0.02584	-3.66	FLORIO_NEOCORTEX_BASAL_RADIAL_GLIA_UP	MSigDB lists	FLORIO_NEOCORTEX_BASAL_RADIAL_GLIA_UP	358	3	17275	31
0.02593	-3.65	carbohydrate derivative metabolic process	biological process	GO:1901135	995	5	18054	31
0.02609	-3.65	TNF	pfam domains	PF00229	17	1	17385	27
0.02621	-3.64	GO_REGULATION_OF_CELL_CELL_ADHESION	MSigDB lists	GO_REGULATION_OF_CELL_CELL_ADHESION	360	3	17275	31
0.02621	-3.64	GO_PURINE_CONTAINING_COMPOUND_METABOLIC_PROCESS	MSigDB lists	GO_PURINE_CONTAINING_COMPOUND_METABOLIC_PROCESS	360	3	17275	31
0.02632	-3.64	AP_mu_sigma_su	interpro domains	IPR022775	16	1	18616	31
0.02635	-3.64	GO_REGULATION_OF_T_CELL_PROLIFERATION	MSigDB lists	GO_REGULATION_OF_T_CELL_PROLIFERATION	141	2	17275	31
0.02639	-3.63	superpathway of adenosine nucleotides de novo biosynthesis I	BIOCYC pathways	META_PWY-7229	6	1	902	4
0.02649	-3.63	cysteine-type endopeptidase activator activity involved in apoptotic process	molecular function	GO:0008656	16	1	17306	29
0.02649	-3.63	potassium ion antiporter activity	molecular function	GO:0022821	16	1	17306	29
0.02659	-3.63	NIELSEN_LEIOMYOSARCOMA_DN	MSigDB lists	NIELSEN_LEIOMYOSARCOMA_DN	15	1	17275	31
0.02659	-3.63	GO_NODE_OF_RANVIER	MSigDB lists	GO_NODE_OF_RANVIER	15	1	17275	31
0.02659	-3.63	ZHAN_LATE_DIFFERENTIATION_GENES_DN	MSigDB lists	ZHAN_LATE_DIFFERENTIATION_GENES_DN	15	1	17275	31
0.02659	-3.63	GO_REGULATION_OF_GRANULOCYTE_MACROPHAGE_COLONY_STIMULATING_FACTOR_PRODUCTION	MSigDB lists	GO_REGULATION_OF_GRANULOCYTE_MACROPHAGE_COLONY_STIMULATING_FACTOR_PRODUCTION	15	1	17275	31
0.02659	-3.63	GO_NUCLEOSIDE_DIPHOSPHATE_KINASE_ACTIVITY	MSigDB lists	GO_NUCLEOSIDE_DIPHOSPHATE_KINASE_ACTIVITY	15	1	17275	31
0.02659	-3.63	GO_NEGATIVE_REGULATION_OF_POTASSIUM_ION_TRANSMEMBRANE_TRANSPORTER_ACTIVITY	MSigDB lists	GO_NEGATIVE_REGULATION_OF_POTASSIUM_ION_TRANSMEMBRANE_TRANSPORTER_ACTIVITY	15	1	17275	31
0.02659	-3.63	GO_POSITIVE_REGULATION_OF_T_CELL_MEDIATED_CYTOTOXICITY	MSigDB lists	GO_POSITIVE_REGULATION_OF_T_CELL_MEDIATED_CYTOTOXICITY	15	1	17275	31
0.02659	-3.63	BOYAULT_LIVER_CANCER_SUBCLASS_G56_DN	MSigDB lists	BOYAULT_LIVER_CANCER_SUBCLASS_G56_DN	15	1	17275	31
0.02659	-3.63	GO_THYROID_HORMONE_METABOLIC_PROCESS	MSigDB lists	GO_THYROID_HORMONE_METABOLIC_PROCESS	15	1	17275	31
0.02659	-3.63	GO_POSITIVE_REGULATION_OF_PROTEIN_TARGETING_TO_MEMBRANE	MSigDB lists	GO_POSITIVE_REGULATION_OF_PROTEIN_TARGETING_TO_MEMBRANE	15	1	17275	31
0.02659	-3.63	GO_POSITIVE_REGULATION_OF_T_HELPER_1_TYPE_IMMUNE_RESPONSE	MSigDB lists	GO_POSITIVE_REGULATION_OF_T_HELPER_1_TYPE_IMMUNE_RESPONSE	15	1	17275	31
0.02659	-3.63	MODULE_431	MSigDB lists	MODULE_431	15	1	17275	31
0.02678	-3.62	CHYLA_CBFA2T3_TARGETS_UP	MSigDB lists	CHYLA_CBFA2T3_TARGETS_UP	363	3	17275	31
0.02693	-3.61	PRPF4 (pre-mRNA processing factor 4)	protein interactions	9128	149	2	17456	30
0.02705	-3.61	GSE14415_NATURAL_TREG_VS_TCONV_UP	MSigDB lists	GSE14415_NATURAL_TREG_VS_TCONV_UP	143	2	17275	31
0.02707	-3.61	BENPORATH_SUZ12_TARGETS	MSigDB lists	BENPORATH_SUZ12_TARGETS	963	5	17275	31
0.02713	-3.61	synaptic vesicle cytoskeletal transport	biological process	GO:0099514	16	1	18054	31
0.02713	-3.61	coenzyme catabolic process	biological process	GO:0009109	16	1	18054	31
0.02713	-3.61	positive regulation of sodium ion transmembrane transporter activity	biological process	GO:2000651	16	1	18054	31
0.02713	-3.61	anterograde synaptic vesicle transport	biological process	GO:0048490	16	1	18054	31
0.02713	-3.61	synaptic vesicle transport along microtubule	biological process	GO:0099517	16	1	18054	31
0.02713	-3.61	thyroid hormone metabolic process	biological process	GO:0042403	16	1	18054	31
0.02716	-3.61	GSTM4 (glutathione S-transferase mu 4)	protein interactions	2948	16	1	17456	30
0.02716	-3.61	LDLRAD1 (low density lipoprotein receptor class A domain containing 1)	protein interactions	388633	16	1	17456	30
0.02716	-3.61	GPRIN1 (G protein regulated inducer of neurite outgrowth 1)	protein interactions	114787	16	1	17456	30
0.02716	-3.61	Tubgcp6 (tubulin, gamma complex associated protein 6)	protein interactions	328580	16	1	17456	30
0.02716	-3.61	SMPD1 (sphingomyelin phosphodiesterase 1)	protein interactions	6609	16	1	17456	30
0.02727	-3.6	lymphocyte activation	biological process	GO:0046649	382	3	18054	31
0.02735	-3.6	BERENJENO_TRANSFORMED_BY_RHOA_DN	MSigDB lists	BERENJENO_TRANSFORMED_BY_RHOA_DN	366	3	17275	31
0.0274	-3.6	GSE40274_CTRL_VS_FOXP3_AND_XBP1_TRANSDUCED_ACTIVATED_CD4_TCELL_DN	MSigDB lists	GSE40274_CTRL_VS_FOXP3_AND_XBP1_TRANSDUCED_ACTIVATED_CD4_TCELL_DN	144	2	17275	31
0.02741	-3.6	T cell receptor complex	cellular component	GO:0042101	17	1	18985	31
0.02748	-3.59	MHD	prosite domains	PS51072	14	1	12079	24
0.02755	-3.59	MODULE_2	MSigDB lists	MODULE_2	367	3	17275	31
0.0276	-3.59	SRCR	pfam domains	PF00530	18	1	17385	27
0.02774	-3.58	CD40L Signalling Pathway	SMPDB pathways	SMP0089759	13	1	1394	3
0.02775	-3.58	GSE3920_UNTREATED_VS_IFNG_TREATED_ENDOTHELIAL_CELL_UP	MSigDB lists	GSE3920_UNTREATED_VS_IFNG_TREATED_ENDOTHELIAL_CELL_UP	145	2	17275	31
0.02795	-3.58	MPN	interpro domains	IPR037518	17	1	18616	31
0.02807	-3.57	metal ion binding	molecular function	GO:0046872	4137	12	17306	29
0.02812	-3.57	death receptor binding	molecular function	GO:0005123	17	1	17306	29
0.02821	-3.57	human chr20q13.2	chromosome location	human chr20q13.2	22	1	26169	34
0.02826	-3.57	GO_CARBOHYDRATE_DERIVATIVE_METABOLIC_PROCESS	MSigDB lists	GO_CARBOHYDRATE_DERIVATIVE_METABOLIC_PROCESS	974	5	17275	31
0.02834	-3.56	GO_REGULATION_OF_TYROSINE_PHOSPHORYLATION_OF_STAT1_PROTEIN	MSigDB lists	GO_REGULATION_OF_TYROSINE_PHOSPHORYLATION_OF_STAT1_PROTEIN	16	1	17275	31
0.02834	-3.56	GO_NEGATIVE_REGULATION_OF_INTERLEUKIN_10_PRODUCTION	MSigDB lists	GO_NEGATIVE_REGULATION_OF_INTERLEUKIN_10_PRODUCTION	16	1	17275	31
0.02834	-3.56	GO_CYTOSKELETAL_ADAPTOR_ACTIVITY	MSigDB lists	GO_CYTOSKELETAL_ADAPTOR_ACTIVITY	16	1	17275	31
0.02834	-3.56	GO_POSITIVE_REGULATION_OF_EXTRINSIC_APOPTOTIC_SIGNALING_PATHWAY_VIA_DEATH_DOMAIN_RECEPTORS	MSigDB lists	GO_POSITIVE_REGULATION_OF_EXTRINSIC_APOPTOTIC_SIGNALING_PATHWAY_VIA_DEATH_DOMAIN_RECEPTORS	16	1	17275	31
0.02834	-3.56	WU_ALZHEIMER_DISEASE_DN	MSigDB lists	WU_ALZHEIMER_DISEASE_DN	16	1	17275	31
0.02834	-3.56	GO_POSITIVE_REGULATION_OF_SODIUM_ION_TRANSMEMBRANE_TRANSPORT	MSigDB lists	GO_POSITIVE_REGULATION_OF_SODIUM_ION_TRANSMEMBRANE_TRANSPORT	16	1	17275	31
0.02834	-3.56	NIELSEN_SCHWANNOMA_UP	MSigDB lists	NIELSEN_SCHWANNOMA_UP	16	1	17275	31
0.02834	-3.56	GO_ISOTYPE_SWITCHING	MSigDB lists	GO_ISOTYPE_SWITCHING	16	1	17275	31
0.02834	-3.56	GO_POSITIVE_REGULATION_OF_TYROSINE_PHOSPHORYLATION_OF_STAT5_PROTEIN	MSigDB lists	GO_POSITIVE_REGULATION_OF_TYROSINE_PHOSPHORYLATION_OF_STAT5_PROTEIN	16	1	17275	31
0.02846	-3.56	GSE37301_HEMATOPOIETIC_STEM_CELL_VS_GRAN_MONO_PROGENITOR_UP	MSigDB lists	GSE37301_HEMATOPOIETIC_STEM_CELL_VS_GRAN_MONO_PROGENITOR_UP	147	2	17275	31
0.02846	-3.56	GSE37301_HEMATOPOIETIC_STEM_CELL_VS_PRO_BCELL_DN	MSigDB lists	GSE37301_HEMATOPOIETIC_STEM_CELL_VS_PRO_BCELL_DN	147	2	17275	31
0.0286	-3.55	B cell activation	biological process	GO:0042113	154	2	18054	31
0.02862	-3.55	-	gene3d domains	1.50.10.10	19	1	8522	13
0.0287	-3.55	NAHEXCHNGR	prints domains	PR01084	9	1	4648	15
0.02881	-3.55	regulation of glial cell migration	biological process	GO:1903975	17	1	18054	31
0.02881	-3.55	ether metabolic process	biological process	GO:0018904	17	1	18054	31
0.02881	-3.55	positive regulation of interleukin-17 production	biological process	GO:0032740	17	1	18054	31
0.02881	-3.55	regulation of single stranded viral RNA replication via double stranded DNA intermediate	biological process	GO:0045091	17	1	18054	31
0.02881	-3.55	cell	cellular component	GO:0005623	16934	31	18985	31
0.02882	-3.55	GSE8685_IL15_ACT_IL2_STARVED_VS_IL21_ACT_IL2_STARVED_CD4_TCELL_DN	MSigDB lists	GSE8685_IL15_ACT_IL2_STARVED_VS_IL21_ACT_IL2_STARVED_CD4_TCELL_DN	148	2	17275	31
0.02882	-3.55	GSE15659_CD45RA_NEG_CD4_TCELL_VS_NONSUPPRESSIVE_TCELL_UP	MSigDB lists	GSE15659_CD45RA_NEG_CD4_TCELL_VS_NONSUPPRESSIVE_TCELL_UP	148	2	17275	31
0.02883	-3.55	Mzt2 (mitotic spindle organizing protein 2)	protein interactions	72083	17	1	17456	30
0.02883	-3.55	Mgp (matrix Gla protein)	protein interactions	17313	17	1	17456	30
0.02883	-3.55	AP3S2 (adaptor related protein complex 3 subunit sigma 2)	protein interactions	10239	17	1	17456	30
0.02883	-3.55	FAM193B (family with sequence similarity 193 member B)	protein interactions	54540	17	1	17456	30
0.02883	-3.55	DRD3 (dopamine receptor D3)	protein interactions	1814	17	1	17456	30
0.02883	-3.55	FHIT (fragile histidine triad diadenosine triphosphatase)	protein interactions	2272	17	1	17456	30
0.02883	-3.55	SELENOF (selenoprotein F)	protein interactions	9403	17	1	17456	30
0.02897	-3.54	FXR2 (FMR1 autosomal homolog 2)	protein interactions	9513	155	2	17456	30
0.029	-3.54	bone-tibia-Ewings_sarcoma-peripheral_primitive_neuroectodermal_tumour	COSMIC cancer mutations	bone-tibia-Ewings_sarcoma-peripheral_primitive_neuroectodermal_tumour	657	4	17255	31
0.0291	-3.54	breast-carcinoma	COSMIC cancer mutations	breast-carcinoma	15396	31	17255	31
0.02918	-3.53	GSE45365_BCELL_VS_CD8_TCELL_DN	MSigDB lists	GSE45365_BCELL_VS_CD8_TCELL_DN	149	2	17275	31
0.02928	-3.53	regulation of T cell proliferation	biological process	GO:0042129	156	2	18054	31
0.02936	-3.53	TNF receptor superfamily (TNFSF) members mediating non-canonical NF-kB pathway	REACTOME pathways	R-HSA-5676594	18	1	10287	17
0.02937	-3.53	Transport to the Golgi and subsequent modification	REACTOME pathways	R-HSA-948021	164	2	10287	17
0.02954	-3.52	chr17q25	MSigDB lists	chr17q25	150	2	17275	31
0.02954	-3.52	GSE15659_CD45RA_NEG_CD4_TCELL_VS_ACTIVATED_TREG_UP	MSigDB lists	GSE15659_CD45RA_NEG_CD4_TCELL_VS_ACTIVATED_TREG_UP	150	2	17275	31
0.02957	-3.52	TNF_dom	interpro domains	IPR006052	18	1	18616	31
0.02962	-3.52	regulation of cell adhesion	biological process	GO:0030155	692	4	18054	31
0.02975	-3.51	nucleoside diphosphate kinase activity	molecular function	GO:0004550	18	1	17306	29
0.02991	-3.51	KIM_WT1_TARGETS_12HR_UP	MSigDB lists	KIM_WT1_TARGETS_12HR_UP	151	2	17275	31
0.02991	-3.51	GSE3920_IFNB_VS_IFNG_TREATED_ENDOTHELIAL_CELL_UP	MSigDB lists	GSE3920_IFNB_VS_IFNG_TREATED_ENDOTHELIAL_CELL_UP	151	2	17275	31
0.02991	-3.51	SNF5_DN.V1_DN	MSigDB lists	SNF5_DN.V1_DN	151	2	17275	31
0.03009	-3.5	GO_REGULATION_OF_DELAYED_RECTIFIER_POTASSIUM_CHANNEL_ACTIVITY	MSigDB lists	GO_REGULATION_OF_DELAYED_RECTIFIER_POTASSIUM_CHANNEL_ACTIVITY	17	1	17275	31
0.03009	-3.5	LAMB_CCND1_TARGETS	MSigDB lists	LAMB_CCND1_TARGETS	17	1	17275	31
0.03009	-3.5	GO_REGULATION_OF_IMMUNOGLOBULIN_SECRETION	MSigDB lists	GO_REGULATION_OF_IMMUNOGLOBULIN_SECRETION	17	1	17275	31
0.03009	-3.5	MAINA_VHL_TARGETS_DN	MSigDB lists	MAINA_VHL_TARGETS_DN	17	1	17275	31
0.03009	-3.5	TOMIDA_METASTASIS_DN	MSigDB lists	TOMIDA_METASTASIS_DN	17	1	17275	31
0.03009	-3.5	GO_MATURE_B_CELL_DIFFERENTIATION	MSigDB lists	GO_MATURE_B_CELL_DIFFERENTIATION	17	1	17275	31
0.03009	-3.5	ONDER_CDH1_TARGETS_3_UP	MSigDB lists	ONDER_CDH1_TARGETS_3_UP	17	1	17275	31
0.03009	-3.5	HASLINGER_B_CLL_WITH_MUTATED_VH_GENES	MSigDB lists	HASLINGER_B_CLL_WITH_MUTATED_VH_GENES	17	1	17275	31
0.03009	-3.5	GO_POSITIVE_REGULATION_OF_NATURAL_KILLER_CELL_ACTIVATION	MSigDB lists	GO_POSITIVE_REGULATION_OF_NATURAL_KILLER_CELL_ACTIVATION	17	1	17275	31
0.03009	-3.5	GO_SOLUTE_PROTON_ANTIPORTER_ACTIVITY	MSigDB lists	GO_SOLUTE_PROTON_ANTIPORTER_ACTIVITY	17	1	17275	31
0.03009	-3.5	GO_MEMBRANE_RAFT_ORGANIZATION	MSigDB lists	GO_MEMBRANE_RAFT_ORGANIZATION	17	1	17275	31
0.03027	-3.5	KEGG_PURINE_METABOLISM	MSigDB lists	KEGG_PURINE_METABOLISM	152	2	17275	31
0.03042	-3.49	plasma membrane part	cellular component	GO:0044459	2794	9	18985	31
0.03047	-3.49	mature B cell differentiation involved in immune response	biological process	GO:0002313	18	1	18054	31
0.03047	-3.49	negative regulation of interleukin-10 production	biological process	GO:0032693	18	1	18054	31
0.03047	-3.49	dendritic cell chemotaxis	biological process	GO:0002407	18	1	18054	31
0.03047	-3.49	regulation of T-helper 17 cell differentiation	biological process	GO:2000319	18	1	18054	31
0.0305	-3.49	GPC6 (glypican 6)	protein interactions	10082	18	1	17456	30
0.0305	-3.49	GOLGA8F (golgin A8 family member F)	protein interactions	100132565	18	1	17456	30
0.0305	-3.49	IP6K1 (inositol hexakisphosphate kinase 1)	protein interactions	9807	18	1	17456	30
0.03059	-3.49	costamere	cellular component	GO:0043034	19	1	18985	31
0.03073	-3.48	purine deoxyribonucleosides salvage	BIOCYC pathways	META_PWY-7224	7	1	902	4
0.03073	-3.48	human chrXq22.2	chromosome location	human chrXq22.2	24	1	26169	34
0.03096	-3.47	Defective B3GALT6 causes EDSP2 and SEMDJL1	REACTOME pathways	R-HSA-4420332	19	1	10287	17
0.03096	-3.47	Defective B4GALT7 causes EDS, progeroid type	REACTOME pathways	R-HSA-3560783	19	1	10287	17
0.03096	-3.47	Defective B3GAT3 causes JDSSDHD	REACTOME pathways	R-HSA-3560801	19	1	10287	17
0.03099	-3.47	Thiamine metabolism	KEGG pathways	ko00730	15	1	7161	15
0.03099	-3.47	Thiamine metabolism	KEGG pathways	hsa00730	15	1	7161	15
0.03101	-3.47	GSE17974_IL4_AND_ANTI_IL12_VS_UNTREATED_0.5H_ACT_CD4_TCELL_UP	MSigDB lists	GSE17974_IL4_AND_ANTI_IL12_VS_UNTREATED_0.5H_ACT_CD4_TCELL_UP	154	2	17275	31
0.03101	-3.47	GSE34156_NOD2_LIGAND_VS_NOD2_AND_TLR1_TLR2_LIGAND_24H_TREATED_MONOCYTE_DN	MSigDB lists	GSE34156_NOD2_LIGAND_VS_NOD2_AND_TLR1_TLR2_LIGAND_24H_TREATED_MONOCYTE_DN	154	2	17275	31
0.03101	-3.47	GSE15330_LYMPHOID_MULTIPOTENT_VS_MEGAKARYOCYTE_ERYTHROID_PROGENITOR_IKAROS_KO_UP	MSigDB lists	GSE15330_LYMPHOID_MULTIPOTENT_VS_MEGAKARYOCYTE_ERYTHROID_PROGENITOR_IKAROS_KO_UP	154	2	17275	31
0.03101	-3.47	MULLIGHAN_NPM1_SIGNATURE_3_DN	MSigDB lists	MULLIGHAN_NPM1_SIGNATURE_3_DN	154	2	17275	31
0.03107	-3.47	positive regulation of cell adhesion	biological process	GO:0045785	402	3	18054	31
0.03118	-3.47	6hp_glycosidase-like_sf	interpro domains	IPR012341	19	1	18616	31
0.03138	-3.46	nucleotide diphosphatase activity	molecular function	GO:0004551	19	1	17306	29
0.03138	-3.46	solute:proton antiporter activity	molecular function	GO:0015299	19	1	17306	29
0.03138	-3.46	GSE19941_UNSTIM_VS_LPS_AND_IL10_STIM_IL10_KO_NFKBP50_KO_MACROPHAGE_UP	MSigDB lists	GSE19941_UNSTIM_VS_LPS_AND_IL10_STIM_IL10_KO_NFKBP50_KO_MACROPHAGE_UP	155	2	17275	31
0.03159	-3.46	-	gene3d domains	3.30.565.10	21	1	8522	13
0.03175	-3.45	GSE15659_NONSUPPRESSIVE_TCELL_VS_ACTIVATED_TREG_UP	MSigDB lists	GSE15659_NONSUPPRESSIVE_TCELL_VS_ACTIVATED_TREG_UP	156	2	17275	31
0.03175	-3.45	HALLMARK_FATTY_ACID_METABOLISM	MSigDB lists	HALLMARK_FATTY_ACID_METABOLISM	156	2	17275	31
0.03183	-3.45	REACTOME_SYNTHESIS_AND_INTERCONVERSION_OF_NUCLEOTIDE_DI_AND_TRIPHOSPHATES	MSigDB lists	REACTOME_SYNTHESIS_AND_INTERCONVERSION_OF_NUCLEOTIDE_DI_AND_TRIPHOSPHATES	18	1	17275	31
0.03183	-3.45	GO_ASYMMETRIC_PROTEIN_LOCALIZATION	MSigDB lists	GO_ASYMMETRIC_PROTEIN_LOCALIZATION	18	1	17275	31
0.03183	-3.45	GO_HEPARAN_SULFATE_PROTEOGLYCAN_BINDING	MSigDB lists	GO_HEPARAN_SULFATE_PROTEOGLYCAN_BINDING	18	1	17275	31
0.03183	-3.45	GO_POSITIVE_REGULATION_OF_T_HELPER_CELL_DIFFERENTIATION	MSigDB lists	GO_POSITIVE_REGULATION_OF_T_HELPER_CELL_DIFFERENTIATION	18	1	17275	31
0.03183	-3.45	ALONSO_METASTASIS_NEURAL_UP	MSigDB lists	ALONSO_METASTASIS_NEURAL_UP	18	1	17275	31
0.03183	-3.45	GO_EPOXYGENASE_P450_PATHWAY	MSigDB lists	GO_EPOXYGENASE_P450_PATHWAY	18	1	17275	31
0.03183	-3.45	NIELSEN_GIST_VS_SYNOVIAL_SARCOMA_DN	MSigDB lists	NIELSEN_GIST_VS_SYNOVIAL_SARCOMA_DN	18	1	17275	31
0.03184	-3.45	ABHYDROLASE	prints domains	PR00111	10	1	4648	15
0.03213	-3.44	GSE15659_NAIVE_CD4_TCELL_VS_ACTIVATED_TREG_UP	MSigDB lists	GSE15659_NAIVE_CD4_TCELL_VS_ACTIVATED_TREG_UP	157	2	17275	31
0.03213	-3.44	GSE13946_CTRL_VS_DSS_COLITIS_GD_TCELL_FROM_COLON_DN	MSigDB lists	GSE13946_CTRL_VS_DSS_COLITIS_GD_TCELL_FROM_COLON_DN	157	2	17275	31
0.03214	-3.44	isotype switching	biological process	GO:0045190	19	1	18054	31
0.03214	-3.44	maintenance of gastrointestinal epithelium	biological process	GO:0030277	19	1	18054	31
0.03214	-3.44	somatic recombination of immunoglobulin genes involved in immune response	biological process	GO:0002204	19	1	18054	31
0.03214	-3.44	somatic diversification of immunoglobulins involved in immune response	biological process	GO:0002208	19	1	18054	31
0.03214	-3.44	regulation of immunoglobulin secretion	biological process	GO:0051023	19	1	18054	31
0.03214	-3.44	positive regulation of alpha-beta T cell proliferation	biological process	GO:0046641	19	1	18054	31
0.03214	-3.44	positive regulation of glial cell proliferation	biological process	GO:0060252	19	1	18054	31
0.03217	-3.44	CD209 (CD209 molecule)	protein interactions	30835	19	1	17456	30
0.03217	-3.44	MZT2A (mitotic spindle organizing protein 2A)	protein interactions	653784	19	1	17456	30
0.03217	-3.44	SELE (selectin E)	protein interactions	6401	19	1	17456	30
0.03217	-3.44	PCYT2 (phosphate cytidylyltransferase 2, ethanolamine)	protein interactions	5833	19	1	17456	30
0.03217	-3.44	NUCKS1 (nuclear casein kinase and cyclin dependent kinase substrate 1)	protein interactions	64710	19	1	17456	30
0.03217	-3.44	GNB1L (G protein subunit beta 1 like)	protein interactions	54584	19	1	17456	30
0.03217	-3.44	axon initial segment	cellular component	GO:0043194	20	1	18985	31
0.03217	-3.44	MODULE_75	MSigDB lists	MODULE_75	390	3	17275	31
0.0325	-3.43	GSE13547_CTRL_VS_ANTI_IGM_STIM_BCELL_12H_DN	MSigDB lists	GSE13547_CTRL_VS_ANTI_IGM_STIM_BCELL_12H_DN	158	2	17275	31
0.0325	-3.43	GSE21670_UNTREATED_VS_TGFB_IL6_TREATED_CD4_TCELL_DN	MSigDB lists	GSE21670_UNTREATED_VS_TGFB_IL6_TREATED_CD4_TCELL_DN	158	2	17275	31
0.0325	-3.43	GSE25087_FETAL_VS_ADULT_TREG_DN	MSigDB lists	GSE25087_FETAL_VS_ADULT_TREG_DN	158	2	17275	31
0.0325	-3.43	GSE30971_2H_VS_4H_LPS_STIM_MACROPHAGE_WBP7_HET_DN	MSigDB lists	GSE30971_2H_VS_4H_LPS_STIM_MACROPHAGE_WBP7_HET_DN	158	2	17275	31
0.03288	-3.41	GSE14415_FOXP3_KO_NATURAL_TREG_VS_TCONV_UP	MSigDB lists	GSE14415_FOXP3_KO_NATURAL_TREG_VS_TCONV_UP	159	2	17275	31
0.03288	-3.41	GSE17974_IL4_AND_ANTI_IL12_VS_UNTREATED_72H_ACT_CD4_TCELL_UP	MSigDB lists	GSE17974_IL4_AND_ANTI_IL12_VS_UNTREATED_72H_ACT_CD4_TCELL_UP	159	2	17275	31
0.03288	-3.41	GSE25088_CTRL_VS_IL4_STIM_STAT6_KO_MACROPHAGE_UP	MSigDB lists	GSE25088_CTRL_VS_IL4_STIM_STAT6_KO_MACROPHAGE_UP	159	2	17275	31
0.03288	-3.41	GSE3920_IFNA_VS_IFNG_TREATED_ENDOTHELIAL_CELL_DN	MSigDB lists	GSE3920_IFNA_VS_IFNG_TREATED_ENDOTHELIAL_CELL_DN	159	2	17275	31
0.03294	-3.41	cation binding	molecular function	GO:0043169	4228	12	17306	29
0.03326	-3.4	GSE45365_WT_VS_IFNAR_KO_BCELL_MCMV_INFECTION_DN	MSigDB lists	GSE45365_WT_VS_IFNAR_KO_BCELL_MCMV_INFECTION_DN	160	2	17275	31
0.03326	-3.4	GSE3920_IFNA_VS_IFNB_TREATED_ENDOTHELIAL_CELL_UP	MSigDB lists	GSE3920_IFNA_VS_IFNB_TREATED_ENDOTHELIAL_CELL_UP	160	2	17275	31
0.03326	-3.4	GSE2706_R848_VS_R848_AND_LPS_8H_STIM_DC_UP	MSigDB lists	GSE2706_R848_VS_R848_AND_LPS_8H_STIM_DC_UP	160	2	17275	31
0.03327	-3.4	TNF_2	prosite domains	PS50049	17	1	12079	24
0.03327	-3.4	MPN	prosite domains	PS50249	17	1	12079	24
0.03357	-3.39	BIOCARTA_TH1TH2_PATHWAY	MSigDB lists	BIOCARTA_TH1TH2_PATHWAY	19	1	17275	31
0.03357	-3.39	MASRI_RESISTANCE_TO_TAMOXIFEN_AND_AROMATASE_INHIBITORS_UP	MSigDB lists	MASRI_RESISTANCE_TO_TAMOXIFEN_AND_AROMATASE_INHIBITORS_UP	19	1	17275	31
0.03357	-3.39	KAMIKUBO_MYELOID_MN1_NETWORK	MSigDB lists	KAMIKUBO_MYELOID_MN1_NETWORK	19	1	17275	31
0.03357	-3.39	GO_PEPTIDASE_ACTIVATOR_ACTIVITY_INVOLVED_IN_APOPTOTIC_PROCESS	MSigDB lists	GO_PEPTIDASE_ACTIVATOR_ACTIVITY_INVOLVED_IN_APOPTOTIC_PROCESS	19	1	17275	31
0.03357	-3.39	GO_N_GLYCAN_PROCESSING	MSigDB lists	GO_N_GLYCAN_PROCESSING	19	1	17275	31
0.03357	-3.39	GRANDVAUX_IRF3_TARGETS_DN	MSigDB lists	GRANDVAUX_IRF3_TARGETS_DN	19	1	17275	31
0.03357	-3.39	GO_REGULATION_OF_RECEPTOR_RECYCLING	MSigDB lists	GO_REGULATION_OF_RECEPTOR_RECYCLING	19	1	17275	31
0.03357	-3.39	GO_T_CELL_RECEPTOR_COMPLEX	MSigDB lists	GO_T_CELL_RECEPTOR_COMPLEX	19	1	17275	31
0.03357	-3.39	GTCAACC_MIR3805P	MSigDB lists	GTCAACC_MIR3805P	19	1	17275	31
0.03357	-3.39	GO_PLATELET_DENSE_GRANULE	MSigDB lists	GO_PLATELET_DENSE_GRANULE	19	1	17275	31
0.03357	-3.39	YANG_MUC2_TARGETS_DUODENUM_6MO_DN	MSigDB lists	YANG_MUC2_TARGETS_DUODENUM_6MO_DN	19	1	17275	31
0.03357	-3.39	GO_REGULATION_OF_CARDIAC_MUSCLE_CELL_ACTION_POTENTIAL	MSigDB lists	GO_REGULATION_OF_CARDIAC_MUSCLE_CELL_ACTION_POTENTIAL	19	1	17275	31
0.03357	-3.39	GO_NEGATIVE_REGULATION_OF_POTASSIUM_ION_TRANSMEMBRANE_TRANSPORT	MSigDB lists	GO_NEGATIVE_REGULATION_OF_POTASSIUM_ION_TRANSMEMBRANE_TRANSPORT	19	1	17275	31
0.03357	-3.39	GO_POSITIVE_REGULATION_OF_ALPHA_BETA_T_CELL_PROLIFERATION	MSigDB lists	GO_POSITIVE_REGULATION_OF_ALPHA_BETA_T_CELL_PROLIFERATION	19	1	17275	31
0.03357	-3.39	BIOCARTA_MAL_PATHWAY	MSigDB lists	BIOCARTA_MAL_PATHWAY	19	1	17275	31
0.03357	-3.39	GO_COSTAMERE	MSigDB lists	GO_COSTAMERE	19	1	17275	31
0.03364	-3.39	Abhydrolase_1	pfam domains	PF00561	22	1	17385	27
0.03364	-3.39	GSE34156_NOD2_LIGAND_VS_TLR1_TLR2_LIGAND_24H_TREATED_MONOCYTE_DN	MSigDB lists	GSE34156_NOD2_LIGAND_VS_TLR1_TLR2_LIGAND_24H_TREATED_MONOCYTE_DN	161	2	17275	31
0.03364	-3.39	GSE3720_UNSTIM_VS_PMA_STIM_VD1_GAMMADELTA_TCELL_UP	MSigDB lists	GSE3720_UNSTIM_VS_PMA_STIM_VD1_GAMMADELTA_TCELL_UP	161	2	17275	31
0.03364	-3.39	GSE17974_0H_VS_72H_IN_VITRO_ACT_CD4_TCELL_UP	MSigDB lists	GSE17974_0H_VS_72H_IN_VITRO_ACT_CD4_TCELL_UP	161	2	17275	31
0.03364	-3.39	GSE15659_CD45RA_NEG_CD4_TCELL_VS_RESTING_TREG_UP	MSigDB lists	GSE15659_CD45RA_NEG_CD4_TCELL_VS_RESTING_TREG_UP	161	2	17275	31
0.03364	-3.39	GSE22045_TREG_VS_TCONV_DN	MSigDB lists	GSE22045_TREG_VS_TCONV_DN	161	2	17275	31
0.03375	-3.39	platelet dense granule	cellular component	GO:0042827	21	1	18985	31
0.03377	-3.39	NRF2 pathway	WikiPathways	WP2884	143	2	5311	11
0.0338	-3.39	protein demannosylation	biological process	GO:0036507	20	1	18054	31
0.0338	-3.39	response to magnesium ion	biological process	GO:0032026	20	1	18054	31
0.0338	-3.39	positive regulation of T-helper 1 type immune response	biological process	GO:0002827	20	1	18054	31
0.0338	-3.39	positive regulation of natural killer cell activation	biological process	GO:0032816	20	1	18054	31
0.0338	-3.39	negative regulation of voltage-gated potassium channel activity	biological process	GO:1903817	20	1	18054	31
0.0338	-3.39	epoxygenase P450 pathway	biological process	GO:0019373	20	1	18054	31
0.0338	-3.39	protein alpha-1,2-demannosylation	biological process	GO:0036508	20	1	18054	31
0.03383	-3.39	RABL2A (RAB, member of RAS oncogene family like 2A)	protein interactions	11159	20	1	17456	30
0.03383	-3.39	TMEFF1 (transmembrane protein with EGF like and two follistatin like domains 1)	protein interactions	8577	20	1	17456	30
0.03383	-3.39	BMERB1 (bMERB domain containing 1)	protein interactions	89927	20	1	17456	30
0.03383	-3.39	KLF10 (Kruppel like factor 10)	protein interactions	7071	20	1	17456	30
0.03383	-3.39	SPTBN4 (spectrin beta, non-erythrocytic 4)	protein interactions	57731	20	1	17456	30
0.03389	-3.38	regulation of lymphocyte activation	biological process	GO:0051249	416	3	18054	31
0.03402	-3.38	GSE17974_0H_VS_24H_IN_VITRO_ACT_CD4_TCELL_UP	MSigDB lists	GSE17974_0H_VS_24H_IN_VITRO_ACT_CD4_TCELL_UP	162	2	17275	31
0.03402	-3.38	GSE17974_IL4_AND_ANTI_IL12_VS_UNTREATED_48H_ACT_CD4_TCELL_UP	MSigDB lists	GSE17974_IL4_AND_ANTI_IL12_VS_UNTREATED_48H_ACT_CD4_TCELL_UP	162	2	17275	31
0.03402	-3.38	GSE6092_B_BURGDOFERI_VS_B_BURGDORFERI_AND_IFNG_STIM_ENDOTHELIAL_CELL_UP	MSigDB lists	GSE6092_B_BURGDOFERI_VS_B_BURGDORFERI_AND_IFNG_STIM_ENDOTHELIAL_CELL_UP	162	2	17275	31
0.03402	-3.38	GSE40274_FOXP3_VS_FOXP3_AND_SATB1_TRANSDUCED_ACTIVATED_CD4_TCELL_DN	MSigDB lists	GSE40274_FOXP3_VS_FOXP3_AND_SATB1_TRANSDUCED_ACTIVATED_CD4_TCELL_DN	162	2	17275	31
0.03417	-3.38	HS-GAG degradation	REACTOME pathways	R-HSA-2024096	21	1	10287	17
0.03433	-3.37	Metabolic pathways	KEGG pathways	hsa01100	1256	6	7161	15
0.03434	-3.37	PEREZ_TP53_TARGETS	MSigDB lists	PEREZ_TP53_TARGETS	1026	5	17275	31
0.03441	-3.37	GSE20727_DNFB_ALLERGEN_VS_ROS_INH_AND_DNFB_ALLERGEN_TREATED_DC_UP	MSigDB lists	GSE20727_DNFB_ALLERGEN_VS_ROS_INH_AND_DNFB_ALLERGEN_TREATED_DC_UP	163	2	17275	31
0.03441	-3.37	IL21_UP.V1_DN	MSigDB lists	IL21_UP.V1_DN	163	2	17275	31
0.03441	-3.37	HATPase_C_sf	interpro domains	IPR036890	21	1	18616	31
0.03451	-3.37	human chr13q32.3	chromosome location	human chr13q32.3	27	1	26169	34
0.03479	-3.36	GSE25087_FETAL_VS_ADULT_TCONV_DN	MSigDB lists	GSE25087_FETAL_VS_ADULT_TCONV_DN	164	2	17275	31
0.03479	-3.36	GSE17974_CTRL_VS_ACT_IL4_AND_ANTI_IL12_24H_CD4_TCELL_UP	MSigDB lists	GSE17974_CTRL_VS_ACT_IL4_AND_ANTI_IL12_24H_CD4_TCELL_UP	164	2	17275	31
0.03496	-3.35	GO_EXTRACELLULAR_MATRIX	MSigDB lists	GO_EXTRACELLULAR_MATRIX	403	3	17275	31
0.03496	-3.35	GO_LEUKOCYTE_ACTIVATION	MSigDB lists	GO_LEUKOCYTE_ACTIVATION	403	3	17275	31
0.03506	-3.35	Gluconeogenesis, oxaloacetate => fructose-6P	KEGG pathways	M00003	17	1	7161	15
0.03506	-3.35	Gluconeogenesis, oxaloacetate => fructose-6P	KEGG pathways	hsa_M00003	17	1	7161	15
0.03518	-3.35	GSE17974_IL4_AND_ANTI_IL12_VS_UNTREATED_48H_ACT_CD4_TCELL_DN	MSigDB lists	GSE17974_IL4_AND_ANTI_IL12_VS_UNTREATED_48H_ACT_CD4_TCELL_DN	165	2	17275	31
0.03518	-3.35	GSE13547_2H_VS_12_H_ANTI_IGM_STIM_BCELL_UP	MSigDB lists	GSE13547_2H_VS_12_H_ANTI_IGM_STIM_BCELL_UP	165	2	17275	31
0.0353	-3.34	GO_EPITHELIAL_STRUCTURE_MAINTENANCE	MSigDB lists	GO_EPITHELIAL_STRUCTURE_MAINTENANCE	20	1	17275	31
0.0353	-3.34	REACTOME_HS_GAG_DEGRADATION	MSigDB lists	REACTOME_HS_GAG_DEGRADATION	20	1	17275	31
0.0353	-3.34	MODULE_310	MSigDB lists	MODULE_310	20	1	17275	31
0.0353	-3.34	WENG_POR_DOSAGE	MSigDB lists	WENG_POR_DOSAGE	20	1	17275	31
0.0353	-3.34	GO_REGULATION_OF_TYROSINE_PHOSPHORYLATION_OF_STAT5_PROTEIN	MSigDB lists	GO_REGULATION_OF_TYROSINE_PHOSPHORYLATION_OF_STAT5_PROTEIN	20	1	17275	31
0.0353	-3.34	FERRANDO_TAL1_NEIGHBORS	MSigDB lists	FERRANDO_TAL1_NEIGHBORS	20	1	17275	31
0.0353	-3.34	GO_PROTEIN_DEGLYCOSYLATION	MSigDB lists	GO_PROTEIN_DEGLYCOSYLATION	20	1	17275	31
0.0353	-3.34	GO_COFACTOR_CATABOLIC_PROCESS	MSigDB lists	GO_COFACTOR_CATABOLIC_PROCESS	20	1	17275	31
0.0353	-3.34	MOOTHA_GLYCOLYSIS	MSigDB lists	MOOTHA_GLYCOLYSIS	20	1	17275	31
0.03531	-3.34	MODULE_117	MSigDB lists	MODULE_117	700	4	17275	31
0.03547	-3.34	positive regulation of sodium ion transmembrane transport	biological process	GO:1902307	21	1	18054	31
0.03547	-3.34	pyrimidine ribonucleotide biosynthetic process	biological process	GO:0009220	21	1	18054	31
0.03547	-3.34	dendritic cell migration	biological process	GO:0036336	21	1	18054	31
0.03547	-3.34	cell migration involved in sprouting angiogenesis	biological process	GO:0002042	21	1	18054	31
0.03547	-3.34	regulation of T-helper 17 type immune response	biological process	GO:2000316	21	1	18054	31
0.0355	-3.34	IL12RB1 (interleukin 12 receptor subunit beta 1)	protein interactions	3594	21	1	17456	30
0.0355	-3.34	MFN2 (mitofusin 2)	protein interactions	9927	21	1	17456	30
0.0355	-3.34	Cbx4 (chromobox 4)	protein interactions	12418	21	1	17456	30
0.03557	-3.34	GSE16450_CTRL_VS_IFNA_6H_STIM_IMMATURE_NEURON_CELL_LINE_DN	MSigDB lists	GSE16450_CTRL_VS_IFNA_6H_STIM_IMMATURE_NEURON_CELL_LINE_DN	166	2	17275	31
0.03557	-3.34	GSE7219_UNSTIM_VS_LPS_AND_ANTI_CD40_STIM_DC_UP	MSigDB lists	GSE7219_UNSTIM_VS_LPS_AND_ANTI_CD40_STIM_DC_UP	166	2	17275	31
0.03557	-3.34	GSE2770_TGFB_AND_IL4_VS_IL4_TREATED_ACT_CD4_TCELL_6H_UP	MSigDB lists	GSE2770_TGFB_AND_IL4_VS_IL4_TREATED_ACT_CD4_TCELL_6H_UP	166	2	17275	31
0.03557	-3.34	GSE45365_HEALTHY_VS_MCMV_INFECTION_CD11B_DC_IFNAR_KO_UP	MSigDB lists	GSE45365_HEALTHY_VS_MCMV_INFECTION_CD11B_DC_IFNAR_KO_UP	166	2	17275	31
0.03565	-3.33	extragonadal	COSMIC cancer mutations	extragonadal	166	2	17255	31
0.03577	-3.33	human chr5q13.3	chromosome location	human chr5q13.3	28	1	26169	34
0.03577	-3.33	small molecule catabolic process	biological process	GO:0044282	425	3	18054	31
0.03596	-3.33	GSE17974_0H_VS_2H_IN_VITRO_ACT_CD4_TCELL_UP	MSigDB lists	GSE17974_0H_VS_2H_IN_VITRO_ACT_CD4_TCELL_UP	167	2	17275	31
0.03596	-3.33	GSE6269_STAPH_AUREUS_VS_STREP_PNEUMO_INF_PBMC_DN	MSigDB lists	GSE6269_STAPH_AUREUS_VS_STREP_PNEUMO_INF_PBMC_DN	167	2	17275	31
0.03596	-3.33	GSE11057_NAIVE_VS_EFF_MEMORY_CD4_TCELL_UP	MSigDB lists	GSE11057_NAIVE_VS_EFF_MEMORY_CD4_TCELL_UP	167	2	17275	31
0.03617	-3.32	Doxorubicin Metabolism Pathway	SMPDB pathways	SMP0000650	17	1	1394	3
0.03675	-3.3	GSE25088_CTRL_VS_IL4_AND_ROSIGLITAZONE_STIM_MACROPHAGE_UP	MSigDB lists	GSE25088_CTRL_VS_IL4_AND_ROSIGLITAZONE_STIM_MACROPHAGE_UP	169	2	17275	31
0.03675	-3.3	GSE21927_SPLEEN_VS_BONE_MARROW_MONOCYTE_BALBC_DN	MSigDB lists	GSE21927_SPLEEN_VS_BONE_MARROW_MONOCYTE_BALBC_DN	169	2	17275	31
0.03675	-3.3	GSE2935_UV_INACTIVATED_VS_LIVE_SENDAI_VIRUS_INF_MACROPHAGE_UP	MSigDB lists	GSE2935_UV_INACTIVATED_VS_LIVE_SENDAI_VIRUS_INF_MACROPHAGE_UP	169	2	17275	31
0.03675	-3.3	GSE21033_1H_VS_12H_POLYIC_STIM_DC_UP	MSigDB lists	GSE21033_1H_VS_12H_POLYIC_STIM_DC_UP	169	2	17275	31
0.03675	-3.3	GSE21678_WT_VS_FOXO1_FOXO3_KO_TREG_UP	MSigDB lists	GSE21678_WT_VS_FOXO1_FOXO3_KO_TREG_UP	169	2	17275	31
0.03676	-3.3	BENPORATH_ES_WITH_H3K27ME3	MSigDB lists	BENPORATH_ES_WITH_H3K27ME3	1045	5	17275	31
0.03683	-3.3	genital_tract	COSMIC cancer mutations	genital_tract	169	2	17255	31
0.03702	-3.3	human chr8q12.1	chromosome location	human chr8q12.1	29	1	26169	34
0.03702	-3.3	human chrXq22.3	chromosome location	human chrXq22.3	29	1	26169	34
0.03704	-3.3	REACTOME_INTERACTION_BETWEEN_L1_AND_ANKYRINS	MSigDB lists	REACTOME_INTERACTION_BETWEEN_L1_AND_ANKYRINS	21	1	17275	31
0.03704	-3.3	MARCHINI_TRABECTEDIN_RESISTANCE_UP	MSigDB lists	MARCHINI_TRABECTEDIN_RESISTANCE_UP	21	1	17275	31
0.03704	-3.3	WILLERT_WNT_SIGNALING	MSigDB lists	WILLERT_WNT_SIGNALING	21	1	17275	31
0.03704	-3.3	MARIADASON_RESPONSE_TO_BUTYRATE_SULINDAC_4	MSigDB lists	MARIADASON_RESPONSE_TO_BUTYRATE_SULINDAC_4	21	1	17275	31
0.03704	-3.3	GO_REGULATION_OF_GLIAL_CELL_PROLIFERATION	MSigDB lists	GO_REGULATION_OF_GLIAL_CELL_PROLIFERATION	21	1	17275	31
0.03704	-3.3	MODULE_295	MSigDB lists	MODULE_295	21	1	17275	31
0.03704	-3.3	KUROZUMI_RESPONSE_TO_ONCOCYTIC_VIRUS_AND_CYCLIC_RGD	MSigDB lists	KUROZUMI_RESPONSE_TO_ONCOCYTIC_VIRUS_AND_CYCLIC_RGD	21	1	17275	31
0.03704	-3.3	GO_NUCLEOBASE_CONTAINING_SMALL_MOLECULE_INTERCONVERSION	MSigDB lists	GO_NUCLEOBASE_CONTAINING_SMALL_MOLECULE_INTERCONVERSION	21	1	17275	31
0.03704	-3.3	GO_SOMATIC_RECOMBINATION_OF_IMMUNOGLOBULIN_GENE_SEGMENTS	MSigDB lists	GO_SOMATIC_RECOMBINATION_OF_IMMUNOGLOBULIN_GENE_SEGMENTS	21	1	17275	31
0.03704	-3.3	HUI_MAPK14_TARGETS_UP	MSigDB lists	HUI_MAPK14_TARGETS_UP	21	1	17275	31
0.03704	-3.3	YANG_MUC2_TARGETS_DUODENUM_3MO_DN	MSigDB lists	YANG_MUC2_TARGETS_DUODENUM_3MO_DN	21	1	17275	31
0.03711	-3.29	SRCR_1	prosite domains	PS00420	19	1	12079	24
0.03712	-3.29	glutathione derivative biosynthetic process	biological process	GO:1901687	22	1	18054	31
0.03712	-3.29	positive regulation of T-helper cell differentiation	biological process	GO:0045624	22	1	18054	31
0.03712	-3.29	regulation of delayed rectifier potassium channel activity	biological process	GO:1902259	22	1	18054	31
0.03712	-3.29	glutathione derivative metabolic process	biological process	GO:1901685	22	1	18054	31
0.03715	-3.29	GSE22886_CD8_VS_CD4_NAIVE_TCELL_DN	MSigDB lists	GSE22886_CD8_VS_CD4_NAIVE_TCELL_DN	170	2	17275	31
0.03715	-3.29	GSE32986_UNSTIM_VS_GMCSF_AND_CURDLAN_LOWDOSE_STIM_DC_DN	MSigDB lists	GSE32986_UNSTIM_VS_GMCSF_AND_CURDLAN_LOWDOSE_STIM_DC_DN	170	2	17275	31
0.03715	-3.29	ESC_V6.5_UP_LATE.V1_DN	MSigDB lists	ESC_V6.5_UP_LATE.V1_DN	170	2	17275	31
0.03715	-3.29	GO_BINDING_BRIDGING	MSigDB lists	GO_BINDING_BRIDGING	170	2	17275	31
0.03715	-3.29	GSE14769_UNSTIM_VS_120MIN_LPS_BMDM_UP	MSigDB lists	GSE14769_UNSTIM_VS_120MIN_LPS_BMDM_UP	170	2	17275	31
0.03715	-3.29	PRC2_SUZ12_UP.V1_DN	MSigDB lists	PRC2_SUZ12_UP.V1_DN	170	2	17275	31
0.03716	-3.29	ASB5 (ankyrin repeat and SOCS box containing 5)	protein interactions	140458	22	1	17456	30
0.03716	-3.29	TSHZ3 (teashirt zinc finger homeobox 3)	protein interactions	57616	22	1	17456	30
0.03716	-3.29	NID2 (nidogen 2)	protein interactions	22795	22	1	17456	30
0.03716	-3.29	RGPD8 (RANBP2 like and GRIP domain containing 8)	protein interactions	727851	22	1	17456	30
0.03716	-3.29	TMEM160 (transmembrane protein 160)	protein interactions	54958	22	1	17456	30
0.03716	-3.29	LRRC8A (leucine rich repeat containing 8 VRAC subunit A)	protein interactions	56262	22	1	17456	30
0.03716	-3.29	GPC3 (glypican 3)	protein interactions	2719	22	1	17456	30
0.03716	-3.29	GNPTAB (N-acetylglucosamine-1-phosphate transferase subunits alpha and beta)	protein interactions	79158	22	1	17456	30
0.03716	-3.29	Gorasp1 (golgi reassembly stacking protein 1)	protein interactions	74498	22	1	17456	30
0.03716	-3.29	TRIM46 (tripartite motif containing 46)	protein interactions	80128	22	1	17456	30
0.03716	-3.29	SEC62 (SEC62 homolog, preprotein translocation factor)	protein interactions	7095	22	1	17456	30
0.03719	-3.29	HAN_SATB1_TARGETS_DN	MSigDB lists	HAN_SATB1_TARGETS_DN	413	3	17275	31
0.03727	-3.29	nucleotide metabolic process	biological process	GO:0009117	432	3	18054	31
0.0375	-3.28	-	gene3d domains	3.10.250.10	25	1	8522	13
0.03755	-3.28	GSE18281_MEDULLARY_THYMOCYTE_VS_WHOLE_MEDULLA_THYMUS_DN	MSigDB lists	GSE18281_MEDULLARY_THYMOCYTE_VS_WHOLE_MEDULLA_THYMUS_DN	171	2	17275	31
0.03755	-3.28	GSE17974_1.5H_VS_72H_IL4_AND_ANTI_IL12_ACT_CD4_TCELL_UP	MSigDB lists	GSE17974_1.5H_VS_72H_IL4_AND_ANTI_IL12_ACT_CD4_TCELL_UP	171	2	17275	31
0.03755	-3.28	GSE2770_TGFB_AND_IL4_ACT_VS_ACT_CD4_TCELL_6H_UP	MSigDB lists	GSE2770_TGFB_AND_IL4_ACT_VS_ACT_CD4_TCELL_6H_UP	171	2	17275	31
0.03755	-3.28	PRC1_BMI_UP.V1_DN	MSigDB lists	PRC1_BMI_UP.V1_DN	171	2	17275	31
0.03755	-3.28	GSE22886_NAIVE_BCELL_VS_MONOCYTE_UP	MSigDB lists	GSE22886_NAIVE_BCELL_VS_MONOCYTE_UP	171	2	17275	31
0.03755	-3.28	GSE2706_UNSTIM_VS_2H_LPS_DC_DN	MSigDB lists	GSE2706_UNSTIM_VS_2H_LPS_DC_DN	171	2	17275	31
0.03755	-3.28	GSE21360_PRIMARY_VS_QUATERNARY_MEMORY_CD8_TCELL_UP	MSigDB lists	GSE21360_PRIMARY_VS_QUATERNARY_MEMORY_CD8_TCELL_UP	171	2	17275	31
0.03786	-3.27	nucleoside monophosphate kinase activity	molecular function	GO:0050145	23	1	17306	29
0.03786	-3.27	catalytic activity, acting on a glycoprotein	molecular function	GO:0140103	23	1	17306	29
0.03795	-3.27	GSE46606_IRF4_KO_VS_WT_CD40L_IL2_IL5_1DAY_STIMULATED_BCELL_UP	MSigDB lists	GSE46606_IRF4_KO_VS_WT_CD40L_IL2_IL5_1DAY_STIMULATED_BCELL_UP	172	2	17275	31
0.03795	-3.27	GSE36476_YOUNG_VS_OLD_DONOR_MEMORY_CD4_TCELL_16H_TSST_ACT_DN	MSigDB lists	GSE36476_YOUNG_VS_OLD_DONOR_MEMORY_CD4_TCELL_16H_TSST_ACT_DN	172	2	17275	31
0.03795	-3.27	GSE12845_IGD_POS_VS_NEG_BLOOD_BCELL_DN	MSigDB lists	GSE12845_IGD_POS_VS_NEG_BLOOD_BCELL_DN	172	2	17275	31
0.03795	-3.27	GSE17974_CTRL_VS_ACT_IL4_AND_ANTI_IL12_72H_CD4_TCELL_UP	MSigDB lists	GSE17974_CTRL_VS_ACT_IL4_AND_ANTI_IL12_72H_CD4_TCELL_UP	172	2	17275	31
0.03795	-3.27	GSE1460_NAIVE_CD4_TCELL_CORD_BLOOD_VS_THYMIC_STROMAL_CELL_UP	MSigDB lists	GSE1460_NAIVE_CD4_TCELL_CORD_BLOOD_VS_THYMIC_STROMAL_CELL_UP	172	2	17275	31
0.03795	-3.27	GSE45365_CTRL_VS_MCMV_INFECTION_NK_CELL_DN	MSigDB lists	GSE45365_CTRL_VS_MCMV_INFECTION_NK_CELL_DN	172	2	17275	31
0.03795	-3.27	GSE26928_NAIVE_VS_EFF_MEMORY_CD4_TCELL_UP	MSigDB lists	GSE26928_NAIVE_VS_EFF_MEMORY_CD4_TCELL_UP	172	2	17275	31
0.03827	-3.26	human chr1q43	chromosome location	human chr1q43	30	1	26169	34
0.03833	-3.26	TGANTCA_AP1_C	MSigDB lists	TGANTCA_AP1_C	1057	5	17275	31
0.03835	-3.26	GSE3982_BCELL_VS_TH1_UP	MSigDB lists	GSE3982_BCELL_VS_TH1_UP	173	2	17275	31
0.03835	-3.26	GSE25088_WT_VS_STAT6_KO_MACROPHAGE_ROSIGLITAZONE_AND_IL4_STIM_DN	MSigDB lists	GSE25088_WT_VS_STAT6_KO_MACROPHAGE_ROSIGLITAZONE_AND_IL4_STIM_DN	173	2	17275	31
0.03835	-3.26	GSE37301_CD4_TCELL_VS_GRANULOCYTE_MONOCYTE_PROGENITOR_DN	MSigDB lists	GSE37301_CD4_TCELL_VS_GRANULOCYTE_MONOCYTE_PROGENITOR_DN	173	2	17275	31
0.03835	-3.26	GSE7831_CPG_VS_INFLUENZA_STIM_PDC_4H_UP	MSigDB lists	GSE7831_CPG_VS_INFLUENZA_STIM_PDC_4H_UP	173	2	17275	31
0.03875	-3.25	GSE32986_UNSTIM_VS_CURDLAN_HIGHDOSE_STIM_DC_DN	MSigDB lists	GSE32986_UNSTIM_VS_CURDLAN_HIGHDOSE_STIM_DC_DN	174	2	17275	31
0.03875	-3.25	GSE3920_IFNA_VS_IFNG_TREATED_FIBROBLAST_DN	MSigDB lists	GSE3920_IFNA_VS_IFNG_TREATED_FIBROBLAST_DN	174	2	17275	31
0.03875	-3.25	GSE17974_0H_VS_1H_IN_VITRO_ACT_CD4_TCELL_DN	MSigDB lists	GSE17974_0H_VS_1H_IN_VITRO_ACT_CD4_TCELL_DN	174	2	17275	31
0.03875	-3.25	GSE37533_PPARG1_FOXP3_VS_PPARG2_FOXP3_TRANSDUCED_CD4_TCELL_DN	MSigDB lists	GSE37533_PPARG1_FOXP3_VS_PPARG2_FOXP3_TRANSDUCED_CD4_TCELL_DN	174	2	17275	31
0.03875	-3.25	ATF2_S_UP.V1_DN	MSigDB lists	ATF2_S_UP.V1_DN	174	2	17275	31
0.03877	-3.25	GO_REGULATION_OF_ALPHA_BETA_T_CELL_PROLIFERATION	MSigDB lists	GO_REGULATION_OF_ALPHA_BETA_T_CELL_PROLIFERATION	22	1	17275	31
0.03877	-3.25	GO_GLUTATHIONE_DERIVATIVE_METABOLIC_PROCESS	MSigDB lists	GO_GLUTATHIONE_DERIVATIVE_METABOLIC_PROCESS	22	1	17275	31
0.03877	-3.25	GO_ANTEROGRADE_AXONAL_TRANSPORT	MSigDB lists	GO_ANTEROGRADE_AXONAL_TRANSPORT	22	1	17275	31
0.03877	-3.25	GO_POSITIVE_REGULATION_OF_EPITHELIAL_CELL_APOPTOTIC_PROCESS	MSigDB lists	GO_POSITIVE_REGULATION_OF_EPITHELIAL_CELL_APOPTOTIC_PROCESS	22	1	17275	31
0.03877	-3.25	GO_PYRIMIDINE_RIBONUCLEOTIDE_METABOLIC_PROCESS	MSigDB lists	GO_PYRIMIDINE_RIBONUCLEOTIDE_METABOLIC_PROCESS	22	1	17275	31
0.03877	-3.25	GO_REGULATION_OF_INTERLEUKIN_17_PRODUCTION	MSigDB lists	GO_REGULATION_OF_INTERLEUKIN_17_PRODUCTION	22	1	17275	31
0.03877	-3.25	GO_BENZENE_CONTAINING_COMPOUND_METABOLIC_PROCESS	MSigDB lists	GO_BENZENE_CONTAINING_COMPOUND_METABOLIC_PROCESS	22	1	17275	31
0.03877	-3.25	GO_REGULATION_OF_CHOLESTEROL_METABOLIC_PROCESS	MSigDB lists	GO_REGULATION_OF_CHOLESTEROL_METABOLIC_PROCESS	22	1	17275	31
0.03877	-3.25	GO_IMMUNOGLOBULIN_PRODUCTION_INVOLVED_IN_IMMUNOGLOBULIN_MEDIATED_IMMUNE_RESPONSE	MSigDB lists	GO_IMMUNOGLOBULIN_PRODUCTION_INVOLVED_IN_IMMUNOGLOBULIN_MEDIATED_IMMUNE_RESPONSE	22	1	17275	31
0.03877	-3.25	GO_PHOSPHOLIPID_DEPHOSPHORYLATION	MSigDB lists	GO_PHOSPHOLIPID_DEPHOSPHORYLATION	22	1	17275	31
0.03877	-3.25	GO_POSITIVE_REGULATION_OF_INTERLEUKIN_4_PRODUCTION	MSigDB lists	GO_POSITIVE_REGULATION_OF_INTERLEUKIN_4_PRODUCTION	22	1	17275	31
0.03877	-3.25	GO_REGULATION_OF_T_CELL_MEDIATED_CYTOTOXICITY	MSigDB lists	GO_REGULATION_OF_T_CELL_MEDIATED_CYTOTOXICITY	22	1	17275	31
0.03877	-3.25	GO_REGULATION_OF_T_HELPER_1_TYPE_IMMUNE_RESPONSE	MSigDB lists	GO_REGULATION_OF_T_HELPER_1_TYPE_IMMUNE_RESPONSE	22	1	17275	31
0.03878	-3.25	membrane raft organization	biological process	GO:0031579	23	1	18054	31
0.03878	-3.25	pyrimidine ribonucleotide metabolic process	biological process	GO:0009218	23	1	18054	31
0.03878	-3.25	positive regulation of interleukin-4 production	biological process	GO:0032753	23	1	18054	31
0.03878	-3.25	positive regulation of dendrite extension	biological process	GO:1903861	23	1	18054	31
0.03881	-3.25	nucleoside phosphate metabolic process	biological process	GO:0006753	439	3	18054	31
0.03881	-3.25	CHP1 (calcineurin like EF-hand protein 1)	protein interactions	11261	23	1	17456	30
0.03881	-3.25	WNT5A (Wnt family member 5A)	protein interactions	7474	23	1	17456	30
0.03881	-3.25	SCNN1B (sodium channel epithelial 1 beta subunit)	protein interactions	6338	23	1	17456	30
0.03881	-3.25	SFXN5 (sideroflexin 5)	protein interactions	94097	23	1	17456	30
0.03881	-3.25	COL5A1 (collagen type V alpha 1 chain)	protein interactions	1289	23	1	17456	30
0.03888	-3.25	SR	smart domains	SM00202	25	1	9476	15
0.03893	-3.25	nervous system development	biological process	GO:0007399	2329	8	18054	31
0.03916	-3.24	GSE22611_NOD2_TRANSD_VS_CTRL_TRANSD_HEK293_MDP_STIM_2H_UP	MSigDB lists	GSE22611_NOD2_TRANSD_VS_CTRL_TRANSD_HEK293_MDP_STIM_2H_UP	175	2	17275	31
0.03916	-3.24	GSE29618_PRE_VS_DAY7_POST_LAIV_FLU_VACCINE_MDC_UP	MSigDB lists	GSE29618_PRE_VS_DAY7_POST_LAIV_FLU_VACCINE_MDC_UP	175	2	17275	31
0.03923	-3.24	GST_C	interpro domains	IPR004046	24	1	18616	31
0.03956	-3.23	ERB2_UP.V1_UP	MSigDB lists	ERB2_UP.V1_UP	176	2	17275	31
0.03956	-3.23	GSE21546_WT_VS_SAP1A_KO_DP_THYMOCYTES_UP	MSigDB lists	GSE21546_WT_VS_SAP1A_KO_DP_THYMOCYTES_UP	176	2	17275	31
0.03956	-3.23	GSE5099_CLASSICAL_M1_VS_ALTERNATIVE_M2_MACROPHAGE_UP	MSigDB lists	GSE5099_CLASSICAL_M1_VS_ALTERNATIVE_M2_MACROPHAGE_UP	176	2	17275	31
0.03956	-3.23	GSE4142_NAIVE_VS_GC_BCELL_DN	MSigDB lists	GSE4142_NAIVE_VS_GC_BCELL_DN	176	2	17275	31
0.03956	-3.23	GSE2770_IL12_AND_TGFB_ACT_VS_ACT_CD4_TCELL_6H_UP	MSigDB lists	GSE2770_IL12_AND_TGFB_ACT_VS_ACT_CD4_TCELL_6H_UP	176	2	17275	31
0.03956	-3.23	GSE26669_CD4_VS_CD8_TCELL_IN_MLR_DN	MSigDB lists	GSE26669_CD4_VS_CD8_TCELL_IN_MLR_DN	176	2	17275	31
0.03956	-3.23	GSE557_WT_VS_I_AB_KO_DC_UP	MSigDB lists	GSE557_WT_VS_I_AB_KO_DC_UP	176	2	17275	31
0.03956	-3.23	GSE1460_CD4_THYMOCYTE_VS_NAIVE_CD4_TCELL_CORD_BLOOD_DN	MSigDB lists	GSE1460_CD4_THYMOCYTE_VS_NAIVE_CD4_TCELL_CORD_BLOOD_DN	176	2	17275	31
0.03956	-3.23	GSE17974_IL4_AND_ANTI_IL12_VS_UNTREATED_12H_ACT_CD4_TCELL_UP	MSigDB lists	GSE17974_IL4_AND_ANTI_IL12_VS_UNTREATED_12H_ACT_CD4_TCELL_UP	176	2	17275	31
0.03994	-3.22	CUL2 (cullin 2)	protein interactions	8453	444	3	17456	30
0.03997	-3.22	GSE20366_CD103_KLRG1_DP_VS_DN_TREG_DN	MSigDB lists	GSE20366_CD103_KLRG1_DP_VS_DN_TREG_DN	177	2	17275	31
0.03997	-3.22	GSE14769_UNSTIM_VS_60MIN_LPS_BMDM_UP	MSigDB lists	GSE14769_UNSTIM_VS_60MIN_LPS_BMDM_UP	177	2	17275	31
0.03997	-3.22	LEE_DIFFERENTIATING_T_LYMPHOCYTE	MSigDB lists	LEE_DIFFERENTIATING_T_LYMPHOCYTE	177	2	17275	31
0.03997	-3.22	GSE16385_MONOCYTE_VS_12H_IFNG_TNF_TREATED_MACROPHAGE_UP	MSigDB lists	GSE16385_MONOCYTE_VS_12H_IFNG_TNF_TREATED_MACROPHAGE_UP	177	2	17275	31
0.03997	-3.22	GSE21360_NAIVE_VS_PRIMARY_MEMORY_CD8_TCELL_DN	MSigDB lists	GSE21360_NAIVE_VS_PRIMARY_MEMORY_CD8_TCELL_DN	177	2	17275	31
0.03997	-3.22	GSE26669_CTRL_VS_COSTIM_BLOCK_MLR_CD4_TCELL_DN	MSigDB lists	GSE26669_CTRL_VS_COSTIM_BLOCK_MLR_CD4_TCELL_DN	177	2	17275	31
0.03997	-3.22	REACTOME_POST_TRANSLATIONAL_PROTEIN_MODIFICATION	MSigDB lists	REACTOME_POST_TRANSLATIONAL_PROTEIN_MODIFICATION	177	2	17275	31
0.03997	-3.22	GSE411_UNSTIM_VS_400MIN_IL6_STIM_MACROPHAGE_UP	MSigDB lists	GSE411_UNSTIM_VS_400MIN_IL6_STIM_MACROPHAGE_UP	177	2	17275	31
0.03997	-3.22	GSE29618_LAIV_VS_TIV_FLU_VACCINE_DAY7_MONOCYTE_DN	MSigDB lists	GSE29618_LAIV_VS_TIV_FLU_VACCINE_DAY7_MONOCYTE_DN	177	2	17275	31
0.03997	-3.22	GSE46606_UNSTIM_VS_CD40L_IL2_IL5_DAY1_STIMULATED_BCELL_DN	MSigDB lists	GSE46606_UNSTIM_VS_CD40L_IL2_IL5_DAY1_STIMULATED_BCELL_DN	177	2	17275	31
0.04038	-3.21	GSE44955_MCSF_VS_MCSF_AND_IL27_STIM_MACROPHAGE_DN	MSigDB lists	GSE44955_MCSF_VS_MCSF_AND_IL27_STIM_MACROPHAGE_DN	178	2	17275	31
0.04038	-3.21	GSE369_SOCS3_KO_VS_IFNG_KO_LIVER_DN	MSigDB lists	GSE369_SOCS3_KO_VS_IFNG_KO_LIVER_DN	178	2	17275	31
0.04038	-3.21	GSE14769_UNSTIM_VS_20MIN_LPS_BMDM_UP	MSigDB lists	GSE14769_UNSTIM_VS_20MIN_LPS_BMDM_UP	178	2	17275	31
0.04038	-3.21	LEF1_UP.V1_DN	MSigDB lists	LEF1_UP.V1_DN	178	2	17275	31
0.04038	-3.21	GSE15324_NAIVE_VS_ACTIVATED_CD8_TCELL_UP	MSigDB lists	GSE15324_NAIVE_VS_ACTIVATED_CD8_TCELL_UP	178	2	17275	31
0.04043	-3.21	positive regulation of neutrophil chemotaxis	biological process	GO:0090023	24	1	18054	31
0.04043	-3.21	mature B cell differentiation	biological process	GO:0002335	24	1	18054	31
0.04043	-3.21	positive regulation of activated T cell proliferation	biological process	GO:0042104	24	1	18054	31
0.04043	-3.21	regulation of receptor recycling	biological process	GO:0001919	24	1	18054	31
0.04043	-3.21	positive regulation of antigen receptor-mediated signaling pathway	biological process	GO:0050857	24	1	18054	31
0.04043	-3.21	somatic recombination of immunoglobulin gene segments	biological process	GO:0016447	24	1	18054	31
0.04047	-3.21	IFT46 (intraflagellar transport 46)	protein interactions	56912	24	1	17456	30
0.04047	-3.21	C4A (complement C4A (Rodgers blood group))	protein interactions	720	24	1	17456	30
0.04047	-3.21	GOLGA8EP (golgin A8 family member E, pseudogene)	protein interactions	390535	24	1	17456	30
0.04047	-3.21	ALG10 (ALG10 alpha-1,2-glucosyltransferase)	protein interactions	84920	24	1	17456	30
0.04049	-3.21	GO_PROTEIN_TARGETING_TO_PLASMA_MEMBRANE	MSigDB lists	GO_PROTEIN_TARGETING_TO_PLASMA_MEMBRANE	23	1	17275	31
0.04049	-3.21	KEGG_PROXIMAL_TUBULE_BICARBONATE_RECLAMATION	MSigDB lists	KEGG_PROXIMAL_TUBULE_BICARBONATE_RECLAMATION	23	1	17275	31
0.04049	-3.21	GO_POSITIVE_REGULATION_OF_OSTEOCLAST_DIFFERENTIATION	MSigDB lists	GO_POSITIVE_REGULATION_OF_OSTEOCLAST_DIFFERENTIATION	23	1	17275	31
0.04049	-3.21	GO_NEGATIVE_REGULATION_OF_CELL_CYCLE_G2_M_PHASE_TRANSITION	MSigDB lists	GO_NEGATIVE_REGULATION_OF_CELL_CYCLE_G2_M_PHASE_TRANSITION	23	1	17275	31
0.04049	-3.21	GO_RESPONSE_TO_MAGNESIUM_ION	MSigDB lists	GO_RESPONSE_TO_MAGNESIUM_ION	23	1	17275	31
0.04049	-3.21	BARIS_THYROID_CANCER_UP	MSigDB lists	BARIS_THYROID_CANCER_UP	23	1	17275	31
0.04055	-3.21	Synthesis and interconversion of nucleotide di- and triphosphates	REACTOME pathways	R-HSA-499943	25	1	10287	17
0.04066	-3.2	CHARAFE_BREAST_CANCER_LUMINAL_VS_MESENCHYMAL_DN	MSigDB lists	CHARAFE_BREAST_CANCER_LUMINAL_VS_MESENCHYMAL_DN	428	3	17275	31
0.04074	-3.2	plasma membrane region	cellular component	GO:0098590	1181	5	18985	31
0.04077	-3.2	ATP metabolic process	biological process	GO:0046034	187	2	18054	31
0.04077	-3.2	regulation of protein localization to membrane	biological process	GO:1905475	187	2	18054	31
0.04077	-3.2	human chr8p11.21	chromosome location	human chr8p11.21	32	1	26169	34
0.04079	-3.2	GSE3982_DC_VS_CENT_MEMORY_CD4_TCELL_DN	MSigDB lists	GSE3982_DC_VS_CENT_MEMORY_CD4_TCELL_DN	179	2	17275	31
0.04079	-3.2	GSE41176_UNSTIM_VS_ANTI_IGM_STIM_BCELL_3H_UP	MSigDB lists	GSE41176_UNSTIM_VS_ANTI_IGM_STIM_BCELL_3H_UP	179	2	17275	31
0.04079	-3.2	GSE13493_DP_VS_CD4INTCD8POS_THYMOCYTE_UP	MSigDB lists	GSE13493_DP_VS_CD4INTCD8POS_THYMOCYTE_UP	179	2	17275	31
0.04079	-3.2	GSE36392_TYPE_2_MYELOID_VS_EOSINOPHIL_IL25_TREATED_LUNG_DN	MSigDB lists	GSE36392_TYPE_2_MYELOID_VS_EOSINOPHIL_IL25_TREATED_LUNG_DN	179	2	17275	31
0.04079	-3.2	GSE7460_TREG_VS_TCONV_ACT_DN	MSigDB lists	GSE7460_TREG_VS_TCONV_ACT_DN	179	2	17275	31
0.04079	-3.2	GSE13411_IGM_MEMORY_BCELL_VS_PLASMA_CELL_DN	MSigDB lists	GSE13411_IGM_MEMORY_BCELL_VS_PLASMA_CELL_DN	179	2	17275	31
0.04079	-3.2	GSE41867_DAY6_VS_DAY8_LCMV_CLONE13_EFFECTOR_CD8_TCELL_UP	MSigDB lists	GSE41867_DAY6_VS_DAY8_LCMV_CLONE13_EFFECTOR_CD8_TCELL_UP	179	2	17275	31
0.04079	-3.2	GSE11961_FOLLICULAR_BCELL_VS_MEMORY_BCELL_DAY7_UP	MSigDB lists	GSE11961_FOLLICULAR_BCELL_VS_MEMORY_BCELL_DAY7_UP	179	2	17275	31
0.04112	-3.19	Jak-STAT signaling pathway	KEGG pathways	hsa04630	156	2	7161	15
0.04112	-3.19	Jak-STAT signaling pathway	KEGG pathways	ko04630	156	2	7161	15
0.04121	-3.19	GSE3982_CENT_MEMORY_CD4_TCELL_VS_TH2_UP	MSigDB lists	GSE3982_CENT_MEMORY_CD4_TCELL_VS_TH2_UP	180	2	17275	31
0.04121	-3.19	GSE22886_NAIVE_CD8_TCELL_VS_NEUTROPHIL_UP	MSigDB lists	GSE22886_NAIVE_CD8_TCELL_VS_NEUTROPHIL_UP	180	2	17275	31
0.04121	-3.19	GSE27786_LSK_VS_NKCELL_DN	MSigDB lists	GSE27786_LSK_VS_NKCELL_DN	180	2	17275	31
0.04121	-3.19	GSE36888_UNTREATED_VS_IL2_TREATED_STAT5_AB_KNOCKIN_TCELL_2H_DN	MSigDB lists	GSE36888_UNTREATED_VS_IL2_TREATED_STAT5_AB_KNOCKIN_TCELL_2H_DN	180	2	17275	31
0.04121	-3.19	GSE8921_UNSTIM_0H_VS_TLR1_2_STIM_MONOCYTE_3H_DN	MSigDB lists	GSE8921_UNSTIM_0H_VS_TLR1_2_STIM_MONOCYTE_3H_DN	180	2	17275	31
0.04162	-3.18	GSE22025_UNTREATED_VS_PROGESTERONE_TREATED_CD4_TCELL_UP	MSigDB lists	GSE22025_UNTREATED_VS_PROGESTERONE_TREATED_CD4_TCELL_UP	181	2	17275	31
0.04162	-3.18	GSE39110_DAY3_VS_DAY6_POST_IMMUNIZATION_CD8_TCELL_UP	MSigDB lists	GSE39110_DAY3_VS_DAY6_POST_IMMUNIZATION_CD8_TCELL_UP	181	2	17275	31
0.04162	-3.18	GSE35435_RESTING_VS_IL4_TREATED_MACROPHAGE_UP	MSigDB lists	GSE35435_RESTING_VS_IL4_TREATED_MACROPHAGE_UP	181	2	17275	31
0.04162	-3.18	GSE21379_WT_VS_SAP_KO_TFH_CD4_TCELL_UP	MSigDB lists	GSE21379_WT_VS_SAP_KO_TFH_CD4_TCELL_UP	181	2	17275	31
0.04162	-3.18	GSE13411_NAIVE_BCELL_VS_PLASMA_CELL_DN	MSigDB lists	GSE13411_NAIVE_BCELL_VS_PLASMA_CELL_DN	181	2	17275	31
0.04162	-3.18	GSE40274_FOXP3_VS_FOXP3_AND_GATA1_TRANSDUCED_ACTIVATED_CD4_TCELL_DN	MSigDB lists	GSE40274_FOXP3_VS_FOXP3_AND_GATA1_TRANSDUCED_ACTIVATED_CD4_TCELL_DN	181	2	17275	31
0.04162	-3.18	GSE33162_UNTREATED_VS_4H_LPS_STIM_HDAC3_HET_MACROPHAGE_UP	MSigDB lists	GSE33162_UNTREATED_VS_4H_LPS_STIM_HDAC3_HET_MACROPHAGE_UP	181	2	17275	31
0.04162	-3.18	GSE30083_SP1_VS_SP3_THYMOCYTE_DN	MSigDB lists	GSE30083_SP1_VS_SP3_THYMOCYTE_DN	181	2	17275	31
0.04162	-3.18	GATA_Q6	MSigDB lists	GATA_Q6	181	2	17275	31
0.04162	-3.18	GSE7460_WT_VS_FOXP3_HET_ACT_WITH_TGFB_TCONV_UP	MSigDB lists	GSE7460_WT_VS_FOXP3_HET_ACT_WITH_TGFB_TCONV_UP	181	2	17275	31
0.04162	-3.18	GSE1460_NAIVE_CD4_TCELL_ADULT_BLOOD_VS_THYMIC_STROMAL_CELL_UP	MSigDB lists	GSE1460_NAIVE_CD4_TCELL_ADULT_BLOOD_VS_THYMIC_STROMAL_CELL_UP	181	2	17275	31
0.04162	-3.18	GSE39820_TGFBETA1_IL6_VS_TGFBETA1_IL6_IL23A_TREATED_CD4_TCELL_DN	MSigDB lists	GSE39820_TGFBETA1_IL6_VS_TGFBETA1_IL6_IL23A_TREATED_CD4_TCELL_DN	181	2	17275	31
0.04162	-3.18	GSE13493_DP_VS_CD8POS_THYMOCYTE_UP	MSigDB lists	GSE13493_DP_VS_CD8POS_THYMOCYTE_UP	181	2	17275	31
0.04193	-3.17	DEATH	smart domains	SM00005	27	1	9476	15
0.04196	-3.17	epithelial cell development	biological process	GO:0002064	190	2	18054	31
0.04204	-3.17	GSE5589_UNSTIM_VS_180MIN_LPS_STIM_MACROPHAGE_DN	MSigDB lists	GSE5589_UNSTIM_VS_180MIN_LPS_STIM_MACROPHAGE_DN	182	2	17275	31
0.04204	-3.17	MEK_UP.V1_UP	MSigDB lists	MEK_UP.V1_UP	182	2	17275	31
0.04204	-3.17	GO_EPITHELIAL_CELL_DEVELOPMENT	MSigDB lists	GO_EPITHELIAL_CELL_DEVELOPMENT	182	2	17275	31
0.04204	-3.17	GSE17721_POLYIC_VS_GARDIQUIMOD_24H_BMDC_UP	MSigDB lists	GSE17721_POLYIC_VS_GARDIQUIMOD_24H_BMDC_UP	182	2	17275	31
0.04204	-3.17	GSE19401_PAM2CSK4_VS_RETINOIC_ACID_STIM_FOLLICULAR_DC_DN	MSigDB lists	GSE19401_PAM2CSK4_VS_RETINOIC_ACID_STIM_FOLLICULAR_DC_DN	182	2	17275	31
0.04204	-3.17	RAPA_EARLY_UP.V1_DN	MSigDB lists	RAPA_EARLY_UP.V1_DN	182	2	17275	31
0.04204	-3.17	GSE2585_CD80_HIGH_VS_LOW_MTEC_UP	MSigDB lists	GSE2585_CD80_HIGH_VS_LOW_MTEC_UP	182	2	17275	31
0.04204	-3.17	GSE23925_LIGHT_ZONE_VS_DARK_ZONE_BCELL_DN	MSigDB lists	GSE23925_LIGHT_ZONE_VS_DARK_ZONE_BCELL_DN	182	2	17275	31
0.04204	-3.17	ZHENG_FOXP3_TARGETS_IN_THYMUS_UP	MSigDB lists	ZHENG_FOXP3_TARGETS_IN_THYMUS_UP	182	2	17275	31
0.04204	-3.17	GSE1460_CD4_THYMOCYTE_VS_NAIVE_CD4_TCELL_ADULT_BLOOD_DN	MSigDB lists	GSE1460_CD4_THYMOCYTE_VS_NAIVE_CD4_TCELL_ADULT_BLOOD_DN	182	2	17275	31
0.04204	-3.17	GSE21670_UNTREATED_VS_TGFB_TREATED_CD4_TCELL_DN	MSigDB lists	GSE21670_UNTREATED_VS_TGFB_TREATED_CD4_TCELL_DN	182	2	17275	31
0.04204	-3.17	GSE21379_TFH_VS_NON_TFH_SAP_KO_CD4_TCELL_UP	MSigDB lists	GSE21379_TFH_VS_NON_TFH_SAP_KO_CD4_TCELL_UP	182	2	17275	31
0.04204	-3.17	GSE24142_EARLY_THYMIC_PROGENITOR_VS_DN2_THYMOCYTE_FETAL_DN	MSigDB lists	GSE24142_EARLY_THYMIC_PROGENITOR_VS_DN2_THYMOCYTE_FETAL_DN	182	2	17275	31
0.04204	-3.17	GSE29618_PRE_VS_DAY7_POST_LAIV_FLU_VACCINE_MONOCYTE_UP	MSigDB lists	GSE29618_PRE_VS_DAY7_POST_LAIV_FLU_VACCINE_MONOCYTE_UP	182	2	17275	31
0.04204	-3.17	GSE39820_TGFBETA1_VS_TGFBETA3_IN_IL6_TREATED_CD4_TCELL_DN	MSigDB lists	GSE39820_TGFBETA1_VS_TGFBETA3_IN_IL6_TREATED_CD4_TCELL_DN	182	2	17275	31
0.04204	-3.17	GSE7831_1H_VS_4H_INFLUENZA_STIM_PDC_UP	MSigDB lists	GSE7831_1H_VS_4H_INFLUENZA_STIM_PDC_UP	182	2	17275	31
0.04204	-3.17	GSE5589_LPS_AND_IL10_VS_LPS_AND_IL6_STIM_IL10_KO_MACROPHAGE_45MIN_DN	MSigDB lists	GSE5589_LPS_AND_IL10_VS_LPS_AND_IL6_STIM_IL10_KO_MACROPHAGE_45MIN_DN	182	2	17275	31
0.04204	-3.17	GSE40274_GATA1_VS_FOXP3_AND_GATA1_TRANSDUCED_ACTIVATED_CD4_TCELL_UP	MSigDB lists	GSE40274_GATA1_VS_FOXP3_AND_GATA1_TRANSDUCED_ACTIVATED_CD4_TCELL_UP	182	2	17275	31
0.04204	-3.17	GSE9650_EFFECTOR_VS_EXHAUSTED_CD8_TCELL_DN	MSigDB lists	GSE9650_EFFECTOR_VS_EXHAUSTED_CD8_TCELL_DN	182	2	17275	31
0.04208	-3.17	regulation of homotypic cell-cell adhesion	biological process	GO:0034110	25	1	18054	31
0.04208	-3.17	positive regulation of osteoclast differentiation	biological process	GO:0045672	25	1	18054	31
0.04208	-3.17	benzene-containing compound metabolic process	biological process	GO:0042537	25	1	18054	31
0.04208	-3.17	regulation of dendrite extension	biological process	GO:1903859	25	1	18054	31
0.04208	-3.17	positive regulation of endothelial cell apoptotic process	biological process	GO:2000353	25	1	18054	31
0.04212	-3.17	PHKB (phosphorylase kinase regulatory subunit beta)	protein interactions	5257	25	1	17456	30
0.04212	-3.17	IFT52 (intraflagellar transport 52)	protein interactions	51098	25	1	17456	30
0.04212	-3.17	FDXR (ferredoxin reductase)	protein interactions	2232	25	1	17456	30
0.04214	-3.17	A tetrasaccharide linker sequence is required for GAG synthesis	REACTOME pathways	R-HSA-1971475	26	1	10287	17
0.04214	-3.17	Diseases associated with glycosaminoglycan metabolism	REACTOME pathways	R-HSA-3560782	26	1	10287	17
0.04222	-3.16	GO_CATION_CATION_ANTIPORTER_ACTIVITY	MSigDB lists	GO_CATION_CATION_ANTIPORTER_ACTIVITY	24	1	17275	31
0.04222	-3.16	GO_REGULATION_OF_PROTEIN_TARGETING_TO_MEMBRANE	MSigDB lists	GO_REGULATION_OF_PROTEIN_TARGETING_TO_MEMBRANE	24	1	17275	31
0.04222	-3.16	GO_NUCLEOTIDE_KINASE_ACTIVITY	MSigDB lists	GO_NUCLEOTIDE_KINASE_ACTIVITY	24	1	17275	31
0.04243	-3.16	SRCR-like_dom	interpro domains	IPR017448	26	1	18616	31
0.04243	-3.16	SRCR	interpro domains	IPR001190	26	1	18616	31
0.04243	-3.16	Glutathione_S-Trfase_N	interpro domains	IPR004045	26	1	18616	31
0.04243	-3.16	SRCR-like_dom_sf	interpro domains	IPR036772	26	1	18616	31
0.04245	-3.16	GSE24210_IL35_TREATED_VS_RESTING_TREG_DN	MSigDB lists	GSE24210_IL35_TREATED_VS_RESTING_TREG_DN	183	2	17275	31
0.04245	-3.16	GSE22229_UNTREATED_VS_IMMUNOSUPP_THERAPY_RENAL_TRANSPLANT_PATIENT_PBMC_UP	MSigDB lists	GSE22229_UNTREATED_VS_IMMUNOSUPP_THERAPY_RENAL_TRANSPLANT_PATIENT_PBMC_UP	183	2	17275	31
0.04245	-3.16	GSE360_CTRL_VS_B_MALAYI_HIGH_DOSE_MAC_UP	MSigDB lists	GSE360_CTRL_VS_B_MALAYI_HIGH_DOSE_MAC_UP	183	2	17275	31
0.04245	-3.16	GSE25088_WT_VS_STAT6_KO_MACROPHAGE_ROSIGLITAZONE_STIM_DN	MSigDB lists	GSE25088_WT_VS_STAT6_KO_MACROPHAGE_ROSIGLITAZONE_STIM_DN	183	2	17275	31
0.04245	-3.16	GSE3982_DC_VS_BASOPHIL_UP	MSigDB lists	GSE3982_DC_VS_BASOPHIL_UP	183	2	17275	31
0.04245	-3.16	GSE22589_HEALTHY_VS_HIV_INFECTED_DC_DN	MSigDB lists	GSE22589_HEALTHY_VS_HIV_INFECTED_DC_DN	183	2	17275	31
0.04245	-3.16	GSE3982_NEUTROPHIL_VS_CENT_MEMORY_CD4_TCELL_DN	MSigDB lists	GSE3982_NEUTROPHIL_VS_CENT_MEMORY_CD4_TCELL_DN	183	2	17275	31
0.04245	-3.16	GSE2770_TGFB_AND_IL4_VS_IL12_TREATED_ACT_CD4_TCELL_48H_DN	MSigDB lists	GSE2770_TGFB_AND_IL4_VS_IL12_TREATED_ACT_CD4_TCELL_48H_DN	183	2	17275	31
0.04245	-3.16	GSE37301_COMMON_LYMPHOID_PROGENITOR_VS_RAG2_KO_NK_CELL_DN	MSigDB lists	GSE37301_COMMON_LYMPHOID_PROGENITOR_VS_RAG2_KO_NK_CELL_DN	183	2	17275	31
0.04245	-3.16	GSE13484_UNSTIM_VS_3H_YF17D_VACCINE_STIM_PBMC_UP	MSigDB lists	GSE13484_UNSTIM_VS_3H_YF17D_VACCINE_STIM_PBMC_UP	183	2	17275	31
0.04245	-3.16	GSE23505_UNTREATED_VS_4DAY_IL6_IL1_IL23_TREATED_CD4_TCELL_UP	MSigDB lists	GSE23505_UNTREATED_VS_4DAY_IL6_IL1_IL23_TREATED_CD4_TCELL_UP	183	2	17275	31
0.04245	-3.16	GSE18281_CORTICAL_VS_MEDULLARY_THYMOCYTE_DN	MSigDB lists	GSE18281_CORTICAL_VS_MEDULLARY_THYMOCYTE_DN	183	2	17275	31
0.04261	-3.16	ion homeostasis	biological process	GO:0050801	777	4	18054	31
0.0427	-3.15	cation:cation antiporter activity	molecular function	GO:0015491	26	1	17306	29
0.04275	-3.15	GO_ZINC_ION_BINDING	MSigDB lists	GO_ZINC_ION_BINDING	1089	5	17275	31
0.04283	-3.15	GO_INFLAMMATORY_RESPONSE	MSigDB lists	GO_INFLAMMATORY_RESPONSE	437	3	17275	31
0.04285	-3.15	GST_NTER	prosite domains	PS50404	22	1	12079	24
0.04287	-3.15	GSE17721_0.5H_VS_4H_CPG_BMDC_DN	MSigDB lists	GSE17721_0.5H_VS_4H_CPG_BMDC_DN	184	2	17275	31
0.04287	-3.15	GSE3039_NKT_CELL_VS_B1_BCELL_DN	MSigDB lists	GSE3039_NKT_CELL_VS_B1_BCELL_DN	184	2	17275	31
0.04287	-3.15	GSE12845_IGD_POS_BLOOD_VS_PRE_GC_TONSIL_BCELL_UP	MSigDB lists	GSE12845_IGD_POS_BLOOD_VS_PRE_GC_TONSIL_BCELL_UP	184	2	17275	31
0.04287	-3.15	GSE20198_UNTREATED_VS_IFNA_TREATED_ACT_CD4_TCELL_DN	MSigDB lists	GSE20198_UNTREATED_VS_IFNA_TREATED_ACT_CD4_TCELL_DN	184	2	17275	31
0.04287	-3.15	GSE39820_TGFBETA3_IL6_VS_TGFBETA3_IL6_IL23A_TREATED_CD4_TCELL_DN	MSigDB lists	GSE39820_TGFBETA3_IL6_VS_TGFBETA3_IL6_IL23A_TREATED_CD4_TCELL_DN	184	2	17275	31
0.04287	-3.15	GSE15324_ELF4_KO_VS_WT_NAIVE_CD8_TCELL_DN	MSigDB lists	GSE15324_ELF4_KO_VS_WT_NAIVE_CD8_TCELL_DN	184	2	17275	31
0.04287	-3.15	GSE2405_HEAT_KILLED_LYSATE_VS_LIVE_A_PHAGOCYTOPHILUM_STIM_NEUTROPHIL_9H_UP	MSigDB lists	GSE2405_HEAT_KILLED_LYSATE_VS_LIVE_A_PHAGOCYTOPHILUM_STIM_NEUTROPHIL_9H_UP	184	2	17275	31
0.04287	-3.15	GSE7460_FOXP3_MUT_VS_WT_ACT_WITH_TGFB_TCONV_DN	MSigDB lists	GSE7460_FOXP3_MUT_VS_WT_ACT_WITH_TGFB_TCONV_DN	184	2	17275	31
0.04287	-3.15	ALONSO_METASTASIS_UP	MSigDB lists	ALONSO_METASTASIS_UP	184	2	17275	31
0.04287	-3.15	GSE25123_CTRL_VS_IL4_STIM_MACROPHAGE_DN	MSigDB lists	GSE25123_CTRL_VS_IL4_STIM_MACROPHAGE_DN	184	2	17275	31
0.04287	-3.15	GSE10325_CD4_TCELL_VS_LUPUS_CD4_TCELL_UP	MSigDB lists	GSE10325_CD4_TCELL_VS_LUPUS_CD4_TCELL_UP	184	2	17275	31
0.04287	-3.15	GSE22432_CONVENTIONAL_CDC_VS_PLASMACYTOID_PDC_DN	MSigDB lists	GSE22432_CONVENTIONAL_CDC_VS_PLASMACYTOID_PDC_DN	184	2	17275	31
0.04287	-3.15	GSE36009_WT_VS_NLRP10_KO_DC_UP	MSigDB lists	GSE36009_WT_VS_NLRP10_KO_DC_UP	184	2	17275	31
0.04287	-3.15	GSE3039_ALPHAALPHA_CD8_TCELL_VS_B2_BCELL_DN	MSigDB lists	GSE3039_ALPHAALPHA_CD8_TCELL_VS_B2_BCELL_DN	184	2	17275	31
0.04287	-3.15	GSE11961_MARGINAL_ZONE_BCELL_VS_PLASMA_CELL_DAY7_UP	MSigDB lists	GSE11961_MARGINAL_ZONE_BCELL_VS_PLASMA_CELL_DAY7_UP	184	2	17275	31
0.04287	-3.15	GSE10325_CD4_TCELL_VS_LUPUS_CD4_TCELL_DN	MSigDB lists	GSE10325_CD4_TCELL_VS_LUPUS_CD4_TCELL_DN	184	2	17275	31
0.04287	-3.15	GSE7219_WT_VS_NIK_NFKB2_KO_LPS_AND_ANTI_CD40_STIM_DC_DN	MSigDB lists	GSE7219_WT_VS_NIK_NFKB2_KO_LPS_AND_ANTI_CD40_STIM_DC_DN	184	2	17275	31
0.04314	-3.14	Adenine ribonucleotide biosynthesis, IMP => ADP,ATP	KEGG pathways	hsa_M00049	21	1	7161	15
0.04314	-3.14	Adenine ribonucleotide biosynthesis, IMP => ADP,ATP	KEGG pathways	M00049	21	1	7161	15
0.04329	-3.14	GSE41867_MEMORY_VS_EXHAUSTED_CD8_TCELL_DAY30_LCMV_UP	MSigDB lists	GSE41867_MEMORY_VS_EXHAUSTED_CD8_TCELL_DAY30_LCMV_UP	185	2	17275	31
0.04329	-3.14	GSE19941_UNSTIM_VS_LPS_STIM_IL10_KO_MACROPHAGE_UP	MSigDB lists	GSE19941_UNSTIM_VS_LPS_STIM_IL10_KO_MACROPHAGE_UP	185	2	17275	31
0.04329	-3.14	GSE10325_MYELOID_VS_LUPUS_MYELOID_UP	MSigDB lists	GSE10325_MYELOID_VS_LUPUS_MYELOID_UP	185	2	17275	31
0.04329	-3.14	GSE5589_LPS_VS_LPS_AND_IL6_STIM_IL10_KO_MACROPHAGE_45MIN_DN	MSigDB lists	GSE5589_LPS_VS_LPS_AND_IL6_STIM_IL10_KO_MACROPHAGE_45MIN_DN	185	2	17275	31
0.04329	-3.14	GSE22229_UNTREATED_VS_IMMUNOSUPP_THERAPY_RENAL_TRANSPLANT_PATIENT_PBMC_DN	MSigDB lists	GSE22229_UNTREATED_VS_IMMUNOSUPP_THERAPY_RENAL_TRANSPLANT_PATIENT_PBMC_DN	185	2	17275	31
0.04329	-3.14	GSE6259_DEC205_POS_DC_VS_CD4_TCELL_UP	MSigDB lists	GSE6259_DEC205_POS_DC_VS_CD4_TCELL_UP	185	2	17275	31
0.04329	-3.14	GSE36891_UNSTIM_VS_POLYIC_TLR3_STIM_PERITONEAL_MACROPHAGE_DN	MSigDB lists	GSE36891_UNSTIM_VS_POLYIC_TLR3_STIM_PERITONEAL_MACROPHAGE_DN	185	2	17275	31
0.04329	-3.14	GSE3039_ALPHABETA_CD8_TCELL_VS_B2_BCELL_UP	MSigDB lists	GSE3039_ALPHABETA_CD8_TCELL_VS_B2_BCELL_UP	185	2	17275	31
0.04329	-3.14	GSE360_L_MAJOR_VS_T_GONDII_DC_UP	MSigDB lists	GSE360_L_MAJOR_VS_T_GONDII_DC_UP	185	2	17275	31
0.04329	-3.14	GSE17186_BLOOD_VS_CORD_BLOOD_CD21LOW_TRANSITIONAL_BCELL_UP	MSigDB lists	GSE17186_BLOOD_VS_CORD_BLOOD_CD21LOW_TRANSITIONAL_BCELL_UP	185	2	17275	31
0.04329	-3.14	GSE16385_IFNG_TNF_VS_UNSTIM_MACROPHAGE_ROSIGLITAZONE_TREATED_DN	MSigDB lists	GSE16385_IFNG_TNF_VS_UNSTIM_MACROPHAGE_ROSIGLITAZONE_TREATED_DN	185	2	17275	31
0.04329	-3.14	GSE17721_CTRL_VS_PAM3CSK4_24H_BMDC_DN	MSigDB lists	GSE17721_CTRL_VS_PAM3CSK4_24H_BMDC_DN	185	2	17275	31
0.04329	-3.14	GSE21670_STAT3_KO_VS_WT_CD4_TCELL_TGFB_IL6_TREATED_DN	MSigDB lists	GSE21670_STAT3_KO_VS_WT_CD4_TCELL_TGFB_IL6_TREATED_DN	185	2	17275	31
0.04329	-3.14	GSE39556_CD8A_DC_VS_NK_CELL_DN	MSigDB lists	GSE39556_CD8A_DC_VS_NK_CELL_DN	185	2	17275	31
0.04329	-3.14	GSE5589_WT_VS_IL6_KO_LPS_AND_IL6_STIM_MACROPHAGE_45MIN_DN	MSigDB lists	GSE5589_WT_VS_IL6_KO_LPS_AND_IL6_STIM_MACROPHAGE_45MIN_DN	185	2	17275	31
0.04329	-3.14	GSE42021_CD24HI_VS_CD24INT_TCONV_THYMUS_DN	MSigDB lists	GSE42021_CD24HI_VS_CD24INT_TCONV_THYMUS_DN	185	2	17275	31
0.04329	-3.14	GSE3982_DC_VS_NEUTROPHIL_LPS_STIM_UP	MSigDB lists	GSE3982_DC_VS_NEUTROPHIL_LPS_STIM_UP	185	2	17275	31
0.04329	-3.14	GSE30083_SP3_VS_SP4_THYMOCYTE_DN	MSigDB lists	GSE30083_SP3_VS_SP4_THYMOCYTE_DN	185	2	17275	31
0.04329	-3.14	GSE13306_TREG_VS_TCONV_SPLEEN_DN	MSigDB lists	GSE13306_TREG_VS_TCONV_SPLEEN_DN	185	2	17275	31
0.04329	-3.14	GSE24634_IL4_VS_CTRL_TREATED_NAIVE_CD4_TCELL_DAY10_UP	MSigDB lists	GSE24634_IL4_VS_CTRL_TREATED_NAIVE_CD4_TCELL_DAY10_UP	185	2	17275	31
0.04329	-3.14	GSE42021_CD24HI_VS_CD24INT_TREG_THYMUS_DN	MSigDB lists	GSE42021_CD24HI_VS_CD24INT_TREG_THYMUS_DN	185	2	17275	31
0.04357	-3.13	cellular modified amino acid metabolic process	biological process	GO:0006575	194	2	18054	31
0.04364	-3.13	Ank_2	pfam domains	PF12796	215	2	17385	27
0.04372	-3.13	CAMP_UP.V1_DN	MSigDB lists	CAMP_UP.V1_DN	186	2	17275	31
0.04372	-3.13	GSE19401_NAIVE_VS_IMMUNIZED_MOUSE_PLN_FOLLICULAR_DC_UP	MSigDB lists	GSE19401_NAIVE_VS_IMMUNIZED_MOUSE_PLN_FOLLICULAR_DC_UP	186	2	17275	31
0.04372	-3.13	GSE24634_IL4_VS_CTRL_TREATED_NAIVE_CD4_TCELL_DAY5_DN	MSigDB lists	GSE24634_IL4_VS_CTRL_TREATED_NAIVE_CD4_TCELL_DAY5_DN	186	2	17275	31
0.04372	-3.13	GSE26488_CTRL_VS_PEPTIDE_INJECTION_HDAC7_DELTAP_TG_OT2_THYMOCYTE_DN	MSigDB lists	GSE26488_CTRL_VS_PEPTIDE_INJECTION_HDAC7_DELTAP_TG_OT2_THYMOCYTE_DN	186	2	17275	31
0.04372	-3.13	GSE9650_NAIVE_VS_EXHAUSTED_CD8_TCELL_DN	MSigDB lists	GSE9650_NAIVE_VS_EXHAUSTED_CD8_TCELL_DN	186	2	17275	31
0.04372	-3.13	GSE26156_DOUBLE_POSITIVE_VS_CD4_SINGLE_POSITIVE_THYMOCYTE_UP	MSigDB lists	GSE26156_DOUBLE_POSITIVE_VS_CD4_SINGLE_POSITIVE_THYMOCYTE_UP	186	2	17275	31
0.04372	-3.13	GSE41867_DAY8_EFFECTOR_VS_DAY30_EXHAUSTED_CD8_TCELL_LCMV_CLONE13_DN	MSigDB lists	GSE41867_DAY8_EFFECTOR_VS_DAY30_EXHAUSTED_CD8_TCELL_LCMV_CLONE13_DN	186	2	17275	31
0.04372	-3.13	GSE1460_INTRATHYMIC_T_PROGENITOR_VS_CD4_THYMOCYTE_DN	MSigDB lists	GSE1460_INTRATHYMIC_T_PROGENITOR_VS_CD4_THYMOCYTE_DN	186	2	17275	31
0.04372	-3.13	GSE17721_PAM3CSK4_VS_CPG_1H_BMDC_DN	MSigDB lists	GSE17721_PAM3CSK4_VS_CPG_1H_BMDC_DN	186	2	17275	31
0.04372	-3.13	GSE27786_CD4_TCELL_VS_NEUTROPHIL_UP	MSigDB lists	GSE27786_CD4_TCELL_VS_NEUTROPHIL_UP	186	2	17275	31
0.04372	-3.13	GSE19888_ADENOSINE_A3R_INH_VS_ACT_IN_MAST_CELL_DN	MSigDB lists	GSE19888_ADENOSINE_A3R_INH_VS_ACT_IN_MAST_CELL_DN	186	2	17275	31
0.04372	-3.13	GSE22886_TCELL_VS_BCELL_NAIVE_UP	MSigDB lists	GSE22886_TCELL_VS_BCELL_NAIVE_UP	186	2	17275	31
0.04372	-3.13	GSE23308_CTRL_VS_CORTICOSTERONE_TREATED_MACROPHAGE_UP	MSigDB lists	GSE23308_CTRL_VS_CORTICOSTERONE_TREATED_MACROPHAGE_UP	186	2	17275	31
0.04372	-3.13	GSE21774_CD56_BRIGHT_VS_DIM_CD62L_POSITIVE_NK_CELL_UP	MSigDB lists	GSE21774_CD56_BRIGHT_VS_DIM_CD62L_POSITIVE_NK_CELL_UP	186	2	17275	31
0.04372	-3.13	GSE22025_UNTREATED_VS_TGFB1_TREATED_CD4_TCELL_UP	MSigDB lists	GSE22025_UNTREATED_VS_TGFB1_TREATED_CD4_TCELL_UP	186	2	17275	31
0.04372	-3.13	GSE40666_NAIVE_VS_EFFECTOR_CD8_TCELL_DN	MSigDB lists	GSE40666_NAIVE_VS_EFFECTOR_CD8_TCELL_DN	186	2	17275	31
0.04372	-3.13	GSE37605_C57BL6_VS_NOD_FOXP3_IRES_GFP_TREG_DN	MSigDB lists	GSE37605_C57BL6_VS_NOD_FOXP3_IRES_GFP_TREG_DN	186	2	17275	31
0.04373	-3.13	positive regulation of T cell mediated cytotoxicity	biological process	GO:0001916	26	1	18054	31
0.04373	-3.13	positive regulation of granulocyte chemotaxis	biological process	GO:0071624	26	1	18054	31
0.04373	-3.13	immunoglobulin production involved in immunoglobulin mediated immune response	biological process	GO:0002381	26	1	18054	31
0.04373	-3.13	positive regulation of defense response to virus by host	biological process	GO:0002230	26	1	18054	31
0.04377	-3.13	FKBP7 (FKBP prolyl isomerase 7)	protein interactions	51661	26	1	17456	30
0.04377	-3.13	COQ5 (coenzyme Q5, methyltransferase)	protein interactions	84274	26	1	17456	30
0.04377	-3.13	DAGLB (diacylglycerol lipase beta)	protein interactions	221955	26	1	17456	30
0.04377	-3.13	GPC4 (glypican 4)	protein interactions	2239	26	1	17456	30
0.04377	-3.13	FBXO45 (F-box protein 45)	protein interactions	200933	26	1	17456	30
0.04377	-3.13	AMIGO1 (adhesion molecule with Ig like domain 1)	protein interactions	57463	26	1	17456	30
0.04377	-3.13	Dennd6a (DENN/MADD domain containing 6A)	protein interactions	211922	26	1	17456	30
0.04381	-3.13	GO_REGULATION_OF_CELL_ACTIVATION	MSigDB lists	GO_REGULATION_OF_CELL_ACTIVATION	441	3	17275	31
0.04394	-3.12	GO_POSITIVE_REGULATION_OF_TISSUE_REMODELING	MSigDB lists	GO_POSITIVE_REGULATION_OF_TISSUE_REMODELING	25	1	17275	31
0.04394	-3.12	GO_POSITIVE_REGULATION_OF_NF_KAPPAB_IMPORT_INTO_NUCLEUS	MSigDB lists	GO_POSITIVE_REGULATION_OF_NF_KAPPAB_IMPORT_INTO_NUCLEUS	25	1	17275	31
0.04394	-3.12	GO_REGULATION_OF_NATURAL_KILLER_CELL_ACTIVATION	MSigDB lists	GO_REGULATION_OF_NATURAL_KILLER_CELL_ACTIVATION	25	1	17275	31
0.04394	-3.12	REACTOME_A_TETRASACCHARIDE_LINKER_SEQUENCE_IS_REQUIRED_FOR_GAG_SYNTHESIS	MSigDB lists	REACTOME_A_TETRASACCHARIDE_LINKER_SEQUENCE_IS_REQUIRED_FOR_GAG_SYNTHESIS	25	1	17275	31
0.04394	-3.12	GO_SPECTRIN_BINDING	MSigDB lists	GO_SPECTRIN_BINDING	25	1	17275	31
0.04394	-3.12	GNF2_CDKN1C	MSigDB lists	GNF2_CDKN1C	25	1	17275	31
0.04394	-3.12	GO_MEMBRANE_ASSEMBLY	MSigDB lists	GO_MEMBRANE_ASSEMBLY	25	1	17275	31
0.04394	-3.12	KIM_HYPOXIA	MSigDB lists	KIM_HYPOXIA	25	1	17275	31
0.04394	-3.12	MODULE_306	MSigDB lists	MODULE_306	25	1	17275	31
0.04394	-3.12	GO_REGULATION_OF_NEUTROPHIL_CHEMOTAXIS	MSigDB lists	GO_REGULATION_OF_NEUTROPHIL_CHEMOTAXIS	25	1	17275	31
0.04403	-3.12	Longin-like_dom_sf	interpro domains	IPR011012	27	1	18616	31
0.04403	-3.12	AB_hydrolase_1	interpro domains	IPR000073	27	1	18616	31
0.04403	-3.12	Glutathione_S-Trfase	interpro domains	IPR040079	27	1	18616	31
0.04405	-3.12	GO_IMMUNE_EFFECTOR_PROCESS	MSigDB lists	GO_IMMUNE_EFFECTOR_PROCESS	442	3	17275	31
0.04414	-3.12	GSE43955_TH0_VS_TGFB_IL6_TH17_ACT_CD4_TCELL_10H_UP	MSigDB lists	GSE43955_TH0_VS_TGFB_IL6_TH17_ACT_CD4_TCELL_10H_UP	187	2	17275	31
0.04414	-3.12	GSE29949_MICROGLIA_BRAIN_VS_MONOCYTE_BONE_MARROW_DN	MSigDB lists	GSE29949_MICROGLIA_BRAIN_VS_MONOCYTE_BONE_MARROW_DN	187	2	17275	31
0.04414	-3.12	GSE360_HIGH_VS_LOW_DOSE_B_MALAYI_MAC_UP	MSigDB lists	GSE360_HIGH_VS_LOW_DOSE_B_MALAYI_MAC_UP	187	2	17275	31
0.04414	-3.12	GSE5589_LPS_VS_LPS_AND_IL6_STIM_MACROPHAGE_45MIN_UP	MSigDB lists	GSE5589_LPS_VS_LPS_AND_IL6_STIM_MACROPHAGE_45MIN_UP	187	2	17275	31
0.04414	-3.12	GSE42021_TREG_VS_TCONV_PLN_UP	MSigDB lists	GSE42021_TREG_VS_TCONV_PLN_UP	187	2	17275	31
0.04414	-3.12	GSE360_T_GONDII_VS_M_TUBERCULOSIS_DC_DN	MSigDB lists	GSE360_T_GONDII_VS_M_TUBERCULOSIS_DC_DN	187	2	17275	31
0.04414	-3.12	GSE37301_HEMATOPOIETIC_STEM_CELL_VS_PRO_BCELL_UP	MSigDB lists	GSE37301_HEMATOPOIETIC_STEM_CELL_VS_PRO_BCELL_UP	187	2	17275	31
0.04414	-3.12	GSE17721_PAM3CSK4_VS_CPG_2H_BMDC_DN	MSigDB lists	GSE17721_PAM3CSK4_VS_CPG_2H_BMDC_DN	187	2	17275	31
0.04414	-3.12	GSE40277_EOS_AND_LEF1_TRANSDUCED_VS_GATA1_AND_SATB1_TRANSDUCED_CD4_TCELL_UP	MSigDB lists	GSE40277_EOS_AND_LEF1_TRANSDUCED_VS_GATA1_AND_SATB1_TRANSDUCED_CD4_TCELL_UP	187	2	17275	31
0.04414	-3.12	GO_REGULATION_OF_TRANSPORTER_ACTIVITY	MSigDB lists	GO_REGULATION_OF_TRANSPORTER_ACTIVITY	187	2	17275	31
0.04414	-3.12	GSE3982_BASOPHIL_VS_TH1_DN	MSigDB lists	GSE3982_BASOPHIL_VS_TH1_DN	187	2	17275	31
0.04414	-3.12	GSE42724_MEMORY_BCELL_VS_PLASMABLAST_UP	MSigDB lists	GSE42724_MEMORY_BCELL_VS_PLASMABLAST_UP	187	2	17275	31
0.04414	-3.12	GSE40666_NAIVE_VS_EFFECTOR_CD8_TCELL_WITH_IFNA_STIM_90MIN_UP	MSigDB lists	GSE40666_NAIVE_VS_EFFECTOR_CD8_TCELL_WITH_IFNA_STIM_90MIN_UP	187	2	17275	31
0.04414	-3.12	GSE7460_WT_VS_FOXP3_HET_ACT_TCONV_UP	MSigDB lists	GSE7460_WT_VS_FOXP3_HET_ACT_TCONV_UP	187	2	17275	31
0.04414	-3.12	GSE32533_WT_VS_MIR17_OVEREXPRESS_ACT_CD4_TCELL_DN	MSigDB lists	GSE32533_WT_VS_MIR17_OVEREXPRESS_ACT_CD4_TCELL_DN	187	2	17275	31
0.04414	-3.12	GSE41867_NAIVE_VS_DAY8_LCMV_ARMSTRONG_EFFECTOR_CD8_TCELL_DN	MSigDB lists	GSE41867_NAIVE_VS_DAY8_LCMV_ARMSTRONG_EFFECTOR_CD8_TCELL_DN	187	2	17275	31
0.04414	-3.12	GSE5503_MLN_DC_VS_PLN_DC_ACTIVATED_ALLOGENIC_TCELL_DN	MSigDB lists	GSE5503_MLN_DC_VS_PLN_DC_ACTIVATED_ALLOGENIC_TCELL_DN	187	2	17275	31
0.04414	-3.12	GSE3982_NEUTROPHIL_VS_TH2_DN	MSigDB lists	GSE3982_NEUTROPHIL_VS_TH2_DN	187	2	17275	31
0.04414	-3.12	GSE19198_1H_VS_24H_IL21_TREATED_TCELL_UP	MSigDB lists	GSE19198_1H_VS_24H_IL21_TREATED_TCELL_UP	187	2	17275	31
0.04414	-3.12	GSE17721_LPS_VS_PAM3CSK4_8H_BMDC_UP	MSigDB lists	GSE17721_LPS_VS_PAM3CSK4_8H_BMDC_UP	187	2	17275	31
0.04414	-3.12	GSE17721_POLYIC_VS_PAM3CSK4_8H_BMDC_UP	MSigDB lists	GSE17721_POLYIC_VS_PAM3CSK4_8H_BMDC_UP	187	2	17275	31
0.04414	-3.12	GSE20366_TREG_VS_TCONV_UP	MSigDB lists	GSE20366_TREG_VS_TCONV_UP	187	2	17275	31
0.04457	-3.11	GSE18281_CORTICAL_THYMOCYTE_VS_WHOLE_CORTEX_THYMUS_DN	MSigDB lists	GSE18281_CORTICAL_THYMOCYTE_VS_WHOLE_CORTEX_THYMUS_DN	188	2	17275	31
0.04457	-3.11	GSE19825_NAIVE_VS_IL2RALOW_DAY3_EFF_CD8_TCELL_UP	MSigDB lists	GSE19825_NAIVE_VS_IL2RALOW_DAY3_EFF_CD8_TCELL_UP	188	2	17275	31
0.04457	-3.11	GSE7852_LN_VS_THYMUS_TREG_DN	MSigDB lists	GSE7852_LN_VS_THYMUS_TREG_DN	188	2	17275	31
0.04457	-3.11	GSE20198_UNTREATED_VS_IL12_IL18_TREATED_ACT_CD4_TCELL_UP	MSigDB lists	GSE20198_UNTREATED_VS_IL12_IL18_TREATED_ACT_CD4_TCELL_UP	188	2	17275	31
0.04457	-3.11	GSE30083_SP2_VS_SP3_THYMOCYTE_DN	MSigDB lists	GSE30083_SP2_VS_SP3_THYMOCYTE_DN	188	2	17275	31
0.04457	-3.11	GSE28726_NAIVE_VS_ACTIVATED_NKTCELL_DN	MSigDB lists	GSE28726_NAIVE_VS_ACTIVATED_NKTCELL_DN	188	2	17275	31
0.04457	-3.11	GSE41978_ID2_KO_VS_BIM_KO_KLRG1_LOW_EFFECTOR_CD8_TCELL_UP	MSigDB lists	GSE41978_ID2_KO_VS_BIM_KO_KLRG1_LOW_EFFECTOR_CD8_TCELL_UP	188	2	17275	31
0.04457	-3.11	GSE411_UNSTIM_VS_400MIN_IL6_STIM_SOCS3_KO_MACROPHAGE_UP	MSigDB lists	GSE411_UNSTIM_VS_400MIN_IL6_STIM_SOCS3_KO_MACROPHAGE_UP	188	2	17275	31
0.04457	-3.11	GSE29949_MICROGLIA_BRAIN_VS_MONOCYTE_BONE_MARROW_UP	MSigDB lists	GSE29949_MICROGLIA_BRAIN_VS_MONOCYTE_BONE_MARROW_UP	188	2	17275	31
0.04457	-3.11	GSE3982_MAC_VS_BCELL_UP	MSigDB lists	GSE3982_MAC_VS_BCELL_UP	188	2	17275	31
0.04457	-3.11	GSE11961_MARGINAL_ZONE_BCELL_VS_GERMINAL_CENTER_BCELL_DAY40_UP	MSigDB lists	GSE11961_MARGINAL_ZONE_BCELL_VS_GERMINAL_CENTER_BCELL_DAY40_UP	188	2	17275	31
0.04457	-3.11	GSE8921_UNSTIM_VS_TLR1_2_STIM_MONOCYTE_24H_DN	MSigDB lists	GSE8921_UNSTIM_VS_TLR1_2_STIM_MONOCYTE_24H_DN	188	2	17275	31
0.04457	-3.11	GSE17721_PAM3CSK4_VS_GADIQUIMOD_24H_BMDC_UP	MSigDB lists	GSE17721_PAM3CSK4_VS_GADIQUIMOD_24H_BMDC_UP	188	2	17275	31
0.04457	-3.11	GSE20715_0H_VS_48H_OZONE_LUNG_UP	MSigDB lists	GSE20715_0H_VS_48H_OZONE_LUNG_UP	188	2	17275	31
0.04457	-3.11	GSE27786_CD8_TCELL_VS_NKCELL_UP	MSigDB lists	GSE27786_CD8_TCELL_VS_NKCELL_UP	188	2	17275	31
0.04457	-3.11	GSE28726_ACT_CD4_TCELL_VS_ACT_VA24NEG_NKTCELL_DN	MSigDB lists	GSE28726_ACT_CD4_TCELL_VS_ACT_VA24NEG_NKTCELL_DN	188	2	17275	31
0.04479	-3.11	regulation of leukocyte migration	biological process	GO:0002685	197	2	18054	31
0.04479	-3.11	DODD_NASOPHARYNGEAL_CARCINOMA_UP	MSigDB lists	DODD_NASOPHARYNGEAL_CARCINOMA_UP	1478	6	17275	31
0.04499	-3.1	GSE40441_NRP1_POS_INDUCED_TREG_VS_NRP1_NEG_NATURAL_TREG_UP	MSigDB lists	GSE40441_NRP1_POS_INDUCED_TREG_VS_NRP1_NEG_NATURAL_TREG_UP	189	2	17275	31
0.04499	-3.1	GSE39556_UNTREATED_VS_3H_POLYIC_INJ_MOUSE_NK_CELL_UP	MSigDB lists	GSE39556_UNTREATED_VS_3H_POLYIC_INJ_MOUSE_NK_CELL_UP	189	2	17275	31
0.04499	-3.1	GSE21670_IL6_VS_TGFB_AND_IL6_TREATED_CD4_TCELL_DN	MSigDB lists	GSE21670_IL6_VS_TGFB_AND_IL6_TREATED_CD4_TCELL_DN	189	2	17275	31
0.04499	-3.1	GSE27670_CTRL_VS_LMP1_TRANSDUCED_GC_BCELL_DN	MSigDB lists	GSE27670_CTRL_VS_LMP1_TRANSDUCED_GC_BCELL_DN	189	2	17275	31
0.04499	-3.1	GSE43863_DAY6_EFF_VS_DAY150_MEM_TFH_CD4_TCELL_UP	MSigDB lists	GSE43863_DAY6_EFF_VS_DAY150_MEM_TFH_CD4_TCELL_UP	189	2	17275	31
0.04499	-3.1	GSE25088_IL4_VS_IL4_AND_ROSIGLITAZONE_STIM_MACROPHAGE_DAY10_UP	MSigDB lists	GSE25088_IL4_VS_IL4_AND_ROSIGLITAZONE_STIM_MACROPHAGE_DAY10_UP	189	2	17275	31
0.04499	-3.1	GSE4142_NAIVE_BCELL_VS_PLASMA_CELL_DN	MSigDB lists	GSE4142_NAIVE_BCELL_VS_PLASMA_CELL_DN	189	2	17275	31
0.04499	-3.1	GSE17721_LPS_VS_PAM3CSK4_2H_BMDC_UP	MSigDB lists	GSE17721_LPS_VS_PAM3CSK4_2H_BMDC_UP	189	2	17275	31
0.04499	-3.1	GSE22196_HEALTHY_VS_OBESE_MOUSE_SKIN_GAMMADELTA_TCELL_DN	MSigDB lists	GSE22196_HEALTHY_VS_OBESE_MOUSE_SKIN_GAMMADELTA_TCELL_DN	189	2	17275	31
0.04499	-3.1	GSE37301_MULTIPOTENT_PROGENITOR_VS_RAG2_KO_NK_CELL_DN	MSigDB lists	GSE37301_MULTIPOTENT_PROGENITOR_VS_RAG2_KO_NK_CELL_DN	189	2	17275	31
0.04499	-3.1	GSE15330_LYMPHOID_MULTIPOTENT_VS_PRO_BCELL_UP	MSigDB lists	GSE15330_LYMPHOID_MULTIPOTENT_VS_PRO_BCELL_UP	189	2	17275	31
0.04499	-3.1	GSE24142_EARLY_THYMIC_PROGENITOR_VS_DN3_THYMOCYTE_FETAL_DN	MSigDB lists	GSE24142_EARLY_THYMIC_PROGENITOR_VS_DN3_THYMOCYTE_FETAL_DN	189	2	17275	31
0.04499	-3.1	GSE42021_TCONV_PLN_VS_CD24HI_TCONV_THYMUS_DN	MSigDB lists	GSE42021_TCONV_PLN_VS_CD24HI_TCONV_THYMUS_DN	189	2	17275	31
0.04499	-3.1	GSE39556_UNTREATED_VS_3H_POLYIC_INJ_MOUSE_CD8A_DC_DN	MSigDB lists	GSE39556_UNTREATED_VS_3H_POLYIC_INJ_MOUSE_CD8A_DC_DN	189	2	17275	31
0.04504	-3.1	GO_POSITIVE_REGULATION_OF_CELL_COMMUNICATION	MSigDB lists	GO_POSITIVE_REGULATION_OF_CELL_COMMUNICATION	1480	6	17275	31
0.0453	-3.09	LIU_PROSTATE_CANCER_DN	MSigDB lists	LIU_PROSTATE_CANCER_DN	447	3	17275	31
0.04537	-3.09	regulation of interleukin-4 production	biological process	GO:0032673	27	1	18054	31
0.04537	-3.09	epithelial structure maintenance	biological process	GO:0010669	27	1	18054	31
0.04537	-3.09	canonical glycolysis	biological process	GO:0061621	27	1	18054	31
0.04537	-3.09	NADH regeneration	biological process	GO:0006735	27	1	18054	31
0.04537	-3.09	T-helper cell differentiation	biological process	GO:0042093	27	1	18054	31
0.04537	-3.09	CD4-positive, alpha-beta T cell differentiation involved in immune response	biological process	GO:0002294	27	1	18054	31
0.04537	-3.09	regulation of T-helper 1 type immune response	biological process	GO:0002825	27	1	18054	31
0.04537	-3.09	glucose catabolic process to pyruvate	biological process	GO:0061718	27	1	18054	31
0.04541	-3.09	SHANK2 (SH3 and multiple ankyrin repeat domains 2)	protein interactions	22941	27	1	17456	30
0.04541	-3.09	MYOF (myoferlin)	protein interactions	26509	27	1	17456	30
0.04541	-3.09	SLC22A18 (solute carrier family 22 member 18)	protein interactions	5002	27	1	17456	30
0.04541	-3.09	TTC30A (tetratricopeptide repeat domain 30A)	protein interactions	92104	27	1	17456	30
0.04541	-3.09	WNT3A (Wnt family member 3A)	protein interactions	89780	27	1	17456	30
0.04541	-3.09	MAST2 (microtubule associated serine/threonine kinase 2)	protein interactions	23139	27	1	17456	30
0.04541	-3.09	DEAF1 (DEAF1 transcription factor)	protein interactions	10522	27	1	17456	30
0.04542	-3.09	GSE7852_LN_VS_FAT_TREG_DN	MSigDB lists	GSE7852_LN_VS_FAT_TREG_DN	190	2	17275	31
0.04542	-3.09	GSE22886_DC_VS_MONOCYTE_UP	MSigDB lists	GSE22886_DC_VS_MONOCYTE_UP	190	2	17275	31
0.04542	-3.09	GSE28726_NAIVE_CD4_TCELL_VS_NAIVE_NKTCELL_UP	MSigDB lists	GSE28726_NAIVE_CD4_TCELL_VS_NAIVE_NKTCELL_UP	190	2	17275	31
0.04542	-3.09	GSE11924_TFH_VS_TH1_CD4_TCELL_UP	MSigDB lists	GSE11924_TFH_VS_TH1_CD4_TCELL_UP	190	2	17275	31
0.04542	-3.09	GSE24574_BCL6_HIGH_TFH_VS_NAIVE_CD4_TCELL_DN	MSigDB lists	GSE24574_BCL6_HIGH_TFH_VS_NAIVE_CD4_TCELL_DN	190	2	17275	31
0.04542	-3.09	GSE43955_TH0_VS_TGFB_IL6_TH17_ACT_CD4_TCELL_42H_DN	MSigDB lists	GSE43955_TH0_VS_TGFB_IL6_TH17_ACT_CD4_TCELL_42H_DN	190	2	17275	31
0.04542	-3.09	GSE2405_0H_VS_3H_A_PHAGOCYTOPHILUM_STIM_NEUTROPHIL_UP	MSigDB lists	GSE2405_0H_VS_3H_A_PHAGOCYTOPHILUM_STIM_NEUTROPHIL_UP	190	2	17275	31
0.04542	-3.09	HALLMARK_KRAS_SIGNALING_DN	MSigDB lists	HALLMARK_KRAS_SIGNALING_DN	190	2	17275	31
0.04542	-3.09	GSE18893_TCONV_VS_TREG_24H_CULTURE_UP	MSigDB lists	GSE18893_TCONV_VS_TREG_24H_CULTURE_UP	190	2	17275	31
0.04542	-3.09	GSE17721_CTRL_VS_POLYIC_0.5H_BMDC_DN	MSigDB lists	GSE17721_CTRL_VS_POLYIC_0.5H_BMDC_DN	190	2	17275	31
0.04542	-3.09	GSE40277_GATA1_AND_SATB1_TRANSDUCED_VS_CTRL_CD4_TCELL_DN	MSigDB lists	GSE40277_GATA1_AND_SATB1_TRANSDUCED_VS_CTRL_CD4_TCELL_DN	190	2	17275	31
0.04557	-3.09	CAGGTG_E12_Q6	MSigDB lists	CAGGTG_E12_Q6	2298	8	17275	31
0.04561	-3.09	homeostasis of number of cells	biological process	GO:0048872	199	2	18054	31
0.04566	-3.09	GO_SOMATIC_DIVERSIFICATION_OF_IMMUNOGLOBULINS	MSigDB lists	GO_SOMATIC_DIVERSIFICATION_OF_IMMUNOGLOBULINS	26	1	17275	31
0.04566	-3.09	PETRETTO_HEART_MASS_QTL_CIS_UP	MSigDB lists	PETRETTO_HEART_MASS_QTL_CIS_UP	26	1	17275	31
0.04566	-3.09	WANG_CLASSIC_ADIPOGENIC_TARGETS_OF_PPARG	MSigDB lists	WANG_CLASSIC_ADIPOGENIC_TARGETS_OF_PPARG	26	1	17275	31
0.04566	-3.09	MODULE_333	MSigDB lists	MODULE_333	26	1	17275	31
0.04566	-3.09	BERENJENO_TRANSFORMED_BY_RHOA_REVERSIBLY_DN	MSigDB lists	BERENJENO_TRANSFORMED_BY_RHOA_REVERSIBLY_DN	26	1	17275	31
0.04566	-3.09	GO_REGULATION_OF_CELL_FATE_COMMITMENT	MSigDB lists	GO_REGULATION_OF_CELL_FATE_COMMITMENT	26	1	17275	31
0.04566	-3.09	GO_GOLGI_TO_PLASMA_MEMBRANE_PROTEIN_TRANSPORT	MSigDB lists	GO_GOLGI_TO_PLASMA_MEMBRANE_PROTEIN_TRANSPORT	26	1	17275	31
0.04566	-3.09	CHIARETTI_T_ALL_REFRACTORY_TO_THERAPY	MSigDB lists	CHIARETTI_T_ALL_REFRACTORY_TO_THERAPY	26	1	17275	31
0.04566	-3.09	NIKOLSKY_BREAST_CANCER_5P15_AMPLICON	MSigDB lists	NIKOLSKY_BREAST_CANCER_5P15_AMPLICON	26	1	17275	31
0.04566	-3.09	KEGG_O_GLYCAN_BIOSYNTHESIS	MSigDB lists	KEGG_O_GLYCAN_BIOSYNTHESIS	26	1	17275	31
0.04566	-3.09	REACTOME_GLYCOLYSIS	MSigDB lists	REACTOME_GLYCOLYSIS	26	1	17275	31
0.04566	-3.09	MOREIRA_RESPONSE_TO_TSA_UP	MSigDB lists	MOREIRA_RESPONSE_TO_TSA_UP	26	1	17275	31
0.04566	-3.09	WIKMAN_ASBESTOS_LUNG_CANCER_DN	MSigDB lists	WIKMAN_ASBESTOS_LUNG_CANCER_DN	26	1	17275	31
0.04566	-3.09	VALK_AML_CLUSTER_1	MSigDB lists	VALK_AML_CLUSTER_1	26	1	17275	31
0.04566	-3.09	MODULE_59	MSigDB lists	MODULE_59	26	1	17275	31
0.04566	-3.09	VALK_AML_CLUSTER_4	MSigDB lists	VALK_AML_CLUSTER_4	26	1	17275	31
0.04566	-3.09	GO_POSITIVE_REGULATION_OF_NEUTROPHIL_MIGRATION	MSigDB lists	GO_POSITIVE_REGULATION_OF_NEUTROPHIL_MIGRATION	26	1	17275	31
0.04566	-3.09	HAHTOLA_MYCOSIS_FUNGOIDES_SKIN_DN	MSigDB lists	HAHTOLA_MYCOSIS_FUNGOIDES_SKIN_DN	26	1	17275	31
0.04566	-3.09	GO_REGULATION_OF_T_HELPER_CELL_DIFFERENTIATION	MSigDB lists	GO_REGULATION_OF_T_HELPER_CELL_DIFFERENTIATION	26	1	17275	31
0.04566	-3.09	PEDERSEN_METASTASIS_BY_ERBB2_ISOFORM_6	MSigDB lists	PEDERSEN_METASTASIS_BY_ERBB2_ISOFORM_6	26	1	17275	31
0.04569	-3.09	receptor ligand activity	molecular function	GO:0048018	481	3	17306	29
0.04571	-3.09	haematopoietic_and_lymphoid_tissue-haematopoietic_neoplasm-acute_lymphoblastic_leukaemia	COSMIC cancer mutations	haematopoietic_and_lymphoid_tissue-haematopoietic_neoplasm-acute_lymphoblastic_leukaemia	26	1	17255	31
0.04585	-3.08	GSE15330_HSC_VS_LYMPHOID_PRIMED_MULTIPOTENT_PROGENITOR_UP	MSigDB lists	GSE15330_HSC_VS_LYMPHOID_PRIMED_MULTIPOTENT_PROGENITOR_UP	191	2	17275	31
0.04585	-3.08	GSE360_CTRL_VS_B_MALAYI_HIGH_DOSE_DC_DN	MSigDB lists	GSE360_CTRL_VS_B_MALAYI_HIGH_DOSE_DC_DN	191	2	17275	31
0.04585	-3.08	GSE43955_TH0_VS_TGFB_IL6_TH17_ACT_CD4_TCELL_60H_DN	MSigDB lists	GSE43955_TH0_VS_TGFB_IL6_TH17_ACT_CD4_TCELL_60H_DN	191	2	17275	31
0.04585	-3.08	GSE7509_DC_VS_MONOCYTE_DN	MSigDB lists	GSE7509_DC_VS_MONOCYTE_DN	191	2	17275	31
0.04585	-3.08	GSE9316_IL6_KO_VS_IFNG_KO_INVIVO_EXPANDED_CD4_TCELL_UP	MSigDB lists	GSE9316_IL6_KO_VS_IFNG_KO_INVIVO_EXPANDED_CD4_TCELL_UP	191	2	17275	31
0.04585	-3.08	GSE28783_ANTI_MIR33_VS_UNTREATED_ATHEROSCLEROSIS_MACROPHAGE_DN	MSigDB lists	GSE28783_ANTI_MIR33_VS_UNTREATED_ATHEROSCLEROSIS_MACROPHAGE_DN	191	2	17275	31
0.04585	-3.08	GSE43955_1H_VS_10H_ACT_CD4_TCELL_WITH_TGFB_IL6_DN	MSigDB lists	GSE43955_1H_VS_10H_ACT_CD4_TCELL_WITH_TGFB_IL6_DN	191	2	17275	31
0.04585	-3.08	GSE43955_10H_VS_30H_ACT_CD4_TCELL_UP	MSigDB lists	GSE43955_10H_VS_30H_ACT_CD4_TCELL_UP	191	2	17275	31
0.04585	-3.08	FISCHER_G1_S_CELL_CYCLE	MSigDB lists	FISCHER_G1_S_CELL_CYCLE	191	2	17275	31
0.04585	-3.08	GSE17721_CTRL_VS_LPS_4H_BMDC_DN	MSigDB lists	GSE17721_CTRL_VS_LPS_4H_BMDC_DN	191	2	17275	31
0.04585	-3.08	GO_MAGNESIUM_ION_BINDING	MSigDB lists	GO_MAGNESIUM_ION_BINDING	191	2	17275	31
0.04591	-3.08	glutathione transferase activity	molecular function	GO:0004364	28	1	17306	29
0.04591	-3.08	spectrin binding	molecular function	GO:0030507	28	1	17306	29
0.04629	-3.07	GSE2585_CTEC_VS_THYMIC_DC_DN	MSigDB lists	GSE2585_CTEC_VS_THYMIC_DC_DN	192	2	17275	31
0.04629	-3.07	GSE2770_TGFB_AND_IL4_VS_IL12_TREATED_ACT_CD4_TCELL_6H_UP	MSigDB lists	GSE2770_TGFB_AND_IL4_VS_IL12_TREATED_ACT_CD4_TCELL_6H_UP	192	2	17275	31
0.04629	-3.07	GSE10240_CTRL_VS_IL17_AND_IL22_STIM_PRIMARY_BRONCHIAL_EPITHELIAL_CELLS_DN	MSigDB lists	GSE10240_CTRL_VS_IL17_AND_IL22_STIM_PRIMARY_BRONCHIAL_EPITHELIAL_CELLS_DN	192	2	17275	31
0.04629	-3.07	GSE23321_CD8_STEM_CELL_MEMORY_VS_EFFECTOR_MEMORY_CD8_TCELL_UP	MSigDB lists	GSE23321_CD8_STEM_CELL_MEMORY_VS_EFFECTOR_MEMORY_CD8_TCELL_UP	192	2	17275	31
0.04629	-3.07	GSE18281_CORTICAL_VS_MEDULLARY_THYMOCYTE_UP	MSigDB lists	GSE18281_CORTICAL_VS_MEDULLARY_THYMOCYTE_UP	192	2	17275	31
0.04629	-3.07	GSE24814_STAT5_KO_VS_WT_PRE_BCELL_DN	MSigDB lists	GSE24814_STAT5_KO_VS_WT_PRE_BCELL_DN	192	2	17275	31
0.04632	-3.07	clathrin adaptor complex	cellular component	GO:0030131	29	1	18985	31
0.04638	-3.07	bone-femur-other-chondroblastoma	COSMIC cancer mutations	bone-femur-other-chondroblastoma	192	2	17255	31
0.04666	-3.06	SRCR_2	prosite domains	PS50287	24	1	12079	24
0.04666	-3.06	DEATH_DOMAIN	prosite domains	PS50017	24	1	12079	24
0.04672	-3.06	FOSTER_KDM1A_TARGETS_DN	MSigDB lists	FOSTER_KDM1A_TARGETS_DN	193	2	17275	31
0.04672	-3.06	GSE13484_3H_UNSTIM_VS_YF17D_VACCINE_STIM_PBMC_UP	MSigDB lists	GSE13484_3H_UNSTIM_VS_YF17D_VACCINE_STIM_PBMC_UP	193	2	17275	31
0.04672	-3.06	GSE17186_BLOOD_VS_CORD_BLOOD_CD21HIGH_TRANSITIONAL_BCELL_UP	MSigDB lists	GSE17186_BLOOD_VS_CORD_BLOOD_CD21HIGH_TRANSITIONAL_BCELL_UP	193	2	17275	31
0.04672	-3.06	GSE8921_UNSTIM_0H_VS_TLR1_2_STIM_MONOCYTE_12H_UP	MSigDB lists	GSE8921_UNSTIM_0H_VS_TLR1_2_STIM_MONOCYTE_12H_UP	193	2	17275	31
0.04672	-3.06	GSE360_CTRL_VS_L_MAJOR_DC_DN	MSigDB lists	GSE360_CTRL_VS_L_MAJOR_DC_DN	193	2	17275	31
0.04672	-3.06	GSE24634_TEFF_VS_TCONV_DAY10_IN_CULTURE_DN	MSigDB lists	GSE24634_TEFF_VS_TCONV_DAY10_IN_CULTURE_DN	193	2	17275	31
0.04685	-3.06	positive regulation of T cell activation	biological process	GO:0050870	202	2	18054	31
0.04687	-3.06	signaling receptor activator activity	molecular function	GO:0030546	486	3	17306	29
0.04696	-3.06	positive regulation of neurogenesis	biological process	GO:0050769	474	3	18054	31
0.04701	-3.06	glycolytic process through fructose-6-phosphate	biological process	GO:0061615	28	1	18054	31
0.04701	-3.06	alpha-beta T cell differentiation involved in immune response	biological process	GO:0002293	28	1	18054	31
0.04701	-3.06	glycolytic process through glucose-6-phosphate	biological process	GO:0061620	28	1	18054	31
0.04701	-3.06	alpha-beta T cell activation involved in immune response	biological process	GO:0002287	28	1	18054	31
0.04701	-3.06	T cell migration	biological process	GO:0072678	28	1	18054	31
0.04701	-3.06	negative regulation of potassium ion transmembrane transporter activity	biological process	GO:1901017	28	1	18054	31
0.04706	-3.06	SDC4 (syndecan 4)	protein interactions	6385	28	1	17456	30
0.04706	-3.06	TUBGCP6 (tubulin gamma complex associated protein 6)	protein interactions	85378	28	1	17456	30
0.04706	-3.06	SMAP2 (small ArfGAP2)	protein interactions	64744	28	1	17456	30
0.04706	-3.06	NID1 (nidogen 1)	protein interactions	4811	28	1	17456	30
0.04706	-3.06	ZNF106 (zinc finger protein 106)	protein interactions	64397	28	1	17456	30
0.04706	-3.06	TUBGCP5 (tubulin gamma complex associated protein 5)	protein interactions	114791	28	1	17456	30
0.04706	-3.06	NIPSNAP3A (nipsnap homolog 3A)	protein interactions	25934	28	1	17456	30
0.04708	-3.06	Death	pfam domains	PF00531	31	1	17385	27
0.04715	-3.05	GSE24634_TREG_VS_TCONV_POST_DAY10_IL4_CONVERSION_DN	MSigDB lists	GSE24634_TREG_VS_TCONV_POST_DAY10_IL4_CONVERSION_DN	194	2	17275	31
0.04715	-3.05	GSE17721_LPS_VS_CPG_2H_BMDC_UP	MSigDB lists	GSE17721_LPS_VS_CPG_2H_BMDC_UP	194	2	17275	31
0.04715	-3.05	GSE1432_1H_VS_24H_IFNG_MICROGLIA_UP	MSigDB lists	GSE1432_1H_VS_24H_IFNG_MICROGLIA_UP	194	2	17275	31
0.04715	-3.05	GOTZMANN_EPITHELIAL_TO_MESENCHYMAL_TRANSITION_DN	MSigDB lists	GOTZMANN_EPITHELIAL_TO_MESENCHYMAL_TRANSITION_DN	194	2	17275	31
0.04715	-3.05	RAMALHO_STEMNESS_UP	MSigDB lists	RAMALHO_STEMNESS_UP	194	2	17275	31
0.04715	-3.05	GSE20366_CD103_POS_VS_NEG_TREG_KLRG1NEG_DN	MSigDB lists	GSE20366_CD103_POS_VS_NEG_TREG_KLRG1NEG_DN	194	2	17275	31
0.04715	-3.05	Proximal tubule bicarbonate reclamation	KEGG pathways	hsa04964	23	1	7161	15
0.04715	-3.05	Proximal tubule bicarbonate reclamation	KEGG pathways	ko04964	23	1	7161	15
0.04737	-3.05	GO_NEURONAL_ACTION_POTENTIAL	MSigDB lists	GO_NEURONAL_ACTION_POTENTIAL	27	1	17275	31
0.04737	-3.05	GO_REGULATION_OF_T_CELL_RECEPTOR_SIGNALING_PATHWAY	MSigDB lists	GO_REGULATION_OF_T_CELL_RECEPTOR_SIGNALING_PATHWAY	27	1	17275	31
0.04737	-3.05	TAKADA_GASTRIC_CANCER_COPY_NUMBER_DN	MSigDB lists	TAKADA_GASTRIC_CANCER_COPY_NUMBER_DN	27	1	17275	31
0.04737	-3.05	TSENG_ADIPOGENIC_POTENTIAL_UP	MSigDB lists	TSENG_ADIPOGENIC_POTENTIAL_UP	27	1	17275	31
0.04737	-3.05	GO_CLATHRIN_ADAPTOR_COMPLEX	MSigDB lists	GO_CLATHRIN_ADAPTOR_COMPLEX	27	1	17275	31
0.04737	-3.05	chr8q12	MSigDB lists	chr8q12	27	1	17275	31
0.04737	-3.05	OHM_METHYLATED_IN_ADULT_CANCERS	MSigDB lists	OHM_METHYLATED_IN_ADULT_CANCERS	27	1	17275	31
0.04737	-3.05	GO_POSITIVE_REGULATION_OF_CD4_POSITIVE_ALPHA_BETA_T_CELL_ACTIVATION	MSigDB lists	GO_POSITIVE_REGULATION_OF_CD4_POSITIVE_ALPHA_BETA_T_CELL_ACTIVATION	27	1	17275	31
0.04737	-3.05	WOTTON_RUNX_TARGETS_DN	MSigDB lists	WOTTON_RUNX_TARGETS_DN	27	1	17275	31
0.04737	-3.05	GO_POSITIVE_REGULATION_OF_ACTIVATED_T_CELL_PROLIFERATION	MSigDB lists	GO_POSITIVE_REGULATION_OF_ACTIVATED_T_CELL_PROLIFERATION	27	1	17275	31
0.04737	-3.05	chr13q32	MSigDB lists	chr13q32	27	1	17275	31
0.04759	-3.05	GO_REGULATION_OF_ION_HOMEOSTASIS	MSigDB lists	GO_REGULATION_OF_ION_HOMEOSTASIS	195	2	17275	31
0.04759	-3.05	GO_LIPID_MODIFICATION	MSigDB lists	GO_LIPID_MODIFICATION	195	2	17275	31
0.04759	-3.05	GSE4748_CTRL_VS_LPS_AND_CYANOBACTERIUM_LPSLIKE_STIM_DC_3H_DN	MSigDB lists	GSE4748_CTRL_VS_LPS_AND_CYANOBACTERIUM_LPSLIKE_STIM_DC_3H_DN	195	2	17275	31
0.04782	-3.04	superficial_spreading	COSMIC cancer mutations	superficial_spreading	1122	5	17255	31
0.04797	-3.04	YWHAE (tyrosine 3-monooxygenase/tryptophan 5-monooxygenase activation protein epsilon)	protein interactions	7531	478	3	17456	30
0.04797	-3.04	purine deoxyribonucleosides salvage	BIOCYC pathways	HUMAN_PWY-7224	11	1	902	4
0.04803	-3.04	GROSS_HYPOXIA_VIA_ELK3_UP	MSigDB lists	GROSS_HYPOXIA_VIA_ELK3_UP	196	2	17275	31
0.04803	-3.04	RSRFC4_Q2	MSigDB lists	RSRFC4_Q2	196	2	17275	31
0.04803	-3.04	GSE33292_WT_VS_TCF1_KO_DN3_THYMOCYTE_DN	MSigDB lists	GSE33292_WT_VS_TCF1_KO_DN3_THYMOCYTE_DN	196	2	17275	31
0.0481	-3.03	ZHENG_BOUND_BY_FOXP3	MSigDB lists	ZHENG_BOUND_BY_FOXP3	458	3	17275	31
0.0481	-3.03	ZWANG_CLASS_1_TRANSIENTLY_INDUCED_BY_EGF	MSigDB lists	ZWANG_CLASS_1_TRANSIENTLY_INDUCED_BY_EGF	458	3	17275	31
0.04824	-3.03	human chr10q23.31	chromosome location	human chr10q23.31	38	1	26169	34
0.04847	-3.03	HALLMARK_TNFA_SIGNALING_VIA_NFKB	MSigDB lists	HALLMARK_TNFA_SIGNALING_VIA_NFKB	197	2	17275	31
0.04847	-3.03	Interaction between L1 and Ankyrins	REACTOME pathways	R-HSA-445095	30	1	10287	17
0.04865	-3.02	neuronal action potential	biological process	GO:0019228	29	1	18054	31
0.04865	-3.02	protein deglycosylation	biological process	GO:0006517	29	1	18054	31
0.04865	-3.02	nucleobase-containing small molecule interconversion	biological process	GO:0015949	29	1	18054	31
0.04865	-3.02	positive regulation of neutrophil migration	biological process	GO:1902624	29	1	18054	31
0.0487	-3.02	URB2 (URB2 ribosome biogenesis homolog)	protein interactions	9816	29	1	17456	30
0.0487	-3.02	ABCB8 (ATP binding cassette subfamily B member 8)	protein interactions	11194	29	1	17456	30
0.0487	-3.02	LAMB3 (laminin subunit beta 3)	protein interactions	3914	29	1	17456	30
0.0487	-3.02	FASTKD2 (FAST kinase domains 2)	protein interactions	22868	29	1	17456	30
0.0487	-3.02	BEX3 (brain expressed X-linked 3)	protein interactions	27018	29	1	17456	30
0.0487	-3.02	N4BP2L2 (NEDD4 binding protein 2 like 2)	protein interactions	10443	29	1	17456	30
0.0487	-3.02	CD9 (CD9 molecule)	protein interactions	928	29	1	17456	30
0.0487	-3.02	COL6A1 (collagen type VI alpha 1 chain)	protein interactions	1291	29	1	17456	30
0.04887	-3.02	cellular response to stimulus	biological process	GO:0051716	6423	16	18054	31
0.04891	-3.02	GO_NUCLEOSIDE_TRIPHOSPHATE_METABOLIC_PROCESS	MSigDB lists	GO_NUCLEOSIDE_TRIPHOSPHATE_METABOLIC_PROCESS	198	2	17275	31
0.04891	-3.02	GO_REGULATION_OF_CATION_TRANSMEMBRANE_TRANSPORT	MSigDB lists	GO_REGULATION_OF_CATION_TRANSMEMBRANE_TRANSPORT	198	2	17275	31
0.04901	-3.02	CHEN_METABOLIC_SYNDROM_NETWORK	MSigDB lists	CHEN_METABOLIC_SYNDROM_NETWORK	1131	5	17275	31
0.04908	-3.01	basolateral plasma membrane	cellular component	GO:0016323	218	2	18985	31
0.04908	-3.01	GO_TUMOR_NECROSIS_FACTOR_RECEPTOR_BINDING	MSigDB lists	GO_TUMOR_NECROSIS_FACTOR_RECEPTOR_BINDING	28	1	17275	31
0.04908	-3.01	GO_QUINONE_METABOLIC_PROCESS	MSigDB lists	GO_QUINONE_METABOLIC_PROCESS	28	1	17275	31
0.04908	-3.01	GO_CADHERIN_BINDING	MSigDB lists	GO_CADHERIN_BINDING	28	1	17275	31
0.04908	-3.01	PID_INTEGRIN2_PATHWAY	MSigDB lists	PID_INTEGRIN2_PATHWAY	28	1	17275	31
0.04908	-3.01	LOPES_METHYLATED_IN_COLON_CANCER_DN	MSigDB lists	LOPES_METHYLATED_IN_COLON_CANCER_DN	28	1	17275	31
0.04908	-3.01	WAKABAYASHI_ADIPOGENESIS_PPARG_BOUND_36HR	MSigDB lists	WAKABAYASHI_ADIPOGENESIS_PPARG_BOUND_36HR	28	1	17275	31
0.04908	-3.01	KEGG_ASTHMA	MSigDB lists	KEGG_ASTHMA	28	1	17275	31
0.04908	-3.01	GO_SOLUTE_CATION_ANTIPORTER_ACTIVITY	MSigDB lists	GO_SOLUTE_CATION_ANTIPORTER_ACTIVITY	28	1	17275	31
0.04908	-3.01	GO_PYRIMIDINE_NUCLEOTIDE_BIOSYNTHETIC_PROCESS	MSigDB lists	GO_PYRIMIDINE_NUCLEOTIDE_BIOSYNTHETIC_PROCESS	28	1	17275	31
0.04908	-3.01	STANELLE_E2F1_TARGETS	MSigDB lists	STANELLE_E2F1_TARGETS	28	1	17275	31
0.04908	-3.01	GO_PROTEOGLYCAN_BINDING	MSigDB lists	GO_PROTEOGLYCAN_BINDING	28	1	17275	31
0.04908	-3.01	GO_GLUCOSE_CATABOLIC_PROCESS	MSigDB lists	GO_GLUCOSE_CATABOLIC_PROCESS	28	1	17275	31
0.04908	-3.01	PID_TCR_CALCIUM_PATHWAY	MSigDB lists	PID_TCR_CALCIUM_PATHWAY	28	1	17275	31
0.04925	-3.01	protein binding, bridging	molecular function	GO:0030674	213	2	17306	29
0.04935	-3.01	HALLMARK_ALLOGRAFT_REJECTION	MSigDB lists	HALLMARK_ALLOGRAFT_REJECTION	199	2	17275	31
0.04935	-3.01	MODULE_342	MSigDB lists	MODULE_342	199	2	17275	31
0.04958	-3	Purine metabolism	KEGG pathways	ko00230	173	2	7161	15
0.04958	-3	Purine metabolism	KEGG pathways	hsa00230	173	2	7161	15
0.04979	-3	OCT1_02	MSigDB lists	OCT1_02	200	2	17275	31
0.04979	-3	GO_RECEPTOR_MEDIATED_ENDOCYTOSIS	MSigDB lists	GO_RECEPTOR_MEDIATED_ENDOCYTOSIS	200	2	17275	31
0.04985	-3	Metapathway biotransformation	WikiPathways	WP702	177	2	5311	11
0.01512	-4.19	KRAP_IP3R_bind	smart domains	SM01257	3	1	9476	48
0.01512	-4.19	CAIRO_HEPATOBLASTOMA_CLASSES_DN	MSigDB lists	CAIRO_HEPATOBLASTOMA_CLASSES_DN	200	4	17275	82
0.01514	-4.19	SH2	smart domains	SM00252	103	3	9476	48
0.01528	-4.18	peptidase activator activity	molecular function	GO:0016504	38	2	17306	86
0.01537	-4.18	YAMAZAKI_TCEB3_TARGETS_DN	MSigDB lists	YAMAZAKI_TCEB3_TARGETS_DN	201	4	17275	82
0.01541	-4.17	cell morphogenesis involved in neuron differentiation	biological process	GO:0048667	422	6	18054	86
0.01542	-4.17	GO_REGULATION_OF_CELL_DIFFERENTIATION	MSigDB lists	GO_REGULATION_OF_CELL_DIFFERENTIATION	1414	13	17275	82
0.01545	-4.17	GO_CYSTEINE_TYPE_ENDOPEPTIDASE_REGULATOR_ACTIVITY_INVOLVED_IN_APOPTOTIC_PROCESS	MSigDB lists	GO_CYSTEINE_TYPE_ENDOPEPTIDASE_REGULATOR_ACTIVITY_INVOLVED_IN_APOPTOTIC_PROCESS	40	2	17275	82
0.01545	-4.17	ZHAN_MULTIPLE_MYELOMA_DN	MSigDB lists	ZHAN_MULTIPLE_MYELOMA_DN	40	2	17275	82
0.01546	-4.17	EPPERT_HSC_R	MSigDB lists	EPPERT_HSC_R	110	3	17275	82
0.01546	-4.17	cell morphogenesis involved in differentiation	biological process	GO:0000904	547	7	18054	86
0.01551	-4.17	plasma membrane	cellular component	GO:0005886	5298	35	18985	90
0.01553	-4.16	positive regulation of programmed cell death	biological process	GO:0043068	679	8	18054	86
0.01562	-4.16	myeloid leukocyte differentiation	biological process	GO:0002573	110	3	18054	86
0.01563	-4.16	MIKKELSEN_NPC_HCP_WITH_H3K4ME3_AND_H3K27ME3	MSigDB lists	MIKKELSEN_NPC_HCP_WITH_H3K4ME3_AND_H3K27ME3	202	4	17275	82
0.01564	-4.16	DAZAP2 (DAZ associated protein 2)	protein interactions	9802	104	3	17456	88
0.01572	-4.15	Deactivation of the beta-catenin transactivating complex	REACTOME pathways	R-HSA-3769402	43	2	10287	46
0.01574	-4.15	GO_ORGAN_MORPHOGENESIS	MSigDB lists	GO_ORGAN_MORPHOGENESIS	822	9	17275	82
0.01584	-4.15	GO_PROTEIN_SECRETION	MSigDB lists	GO_PROTEIN_SECRETION	111	3	17275	82
0.01595	-4.14	GO_POSITIVE_REGULATION_OF_TRANSCRIPTION_FROM_RNA_POLYMERASE_II_PROMOTER	MSigDB lists	GO_POSITIVE_REGULATION_OF_TRANSCRIPTION_FROM_RNA_POLYMERASE_II_PROMOTER	967	10	17275	82
0.01604	-4.13	VAV1 (vav guanine nucleotide exchange factor 1)	protein interactions	7409	105	3	17456	88
0.01619	-4.12	COWLING_MYCN_TARGETS	MSigDB lists	COWLING_MYCN_TARGETS	41	2	17275	82
0.01619	-4.12	MCGARVEY_SILENCED_BY_METHYLATION_IN_COLON_CANCER	MSigDB lists	MCGARVEY_SILENCED_BY_METHYLATION_IN_COLON_CANCER	41	2	17275	82
0.01619	-4.12	REACTOME_PLC_BETA_MEDIATED_EVENTS	MSigDB lists	REACTOME_PLC_BETA_MEDIATED_EVENTS	41	2	17275	82
0.01619	-4.12	GO_PROSTATE_GLAND_DEVELOPMENT	MSigDB lists	GO_PROSTATE_GLAND_DEVELOPMENT	41	2	17275	82
0.01619	-4.12	GO_REGULATION_OF_RELEASE_OF_CYTOCHROME_C_FROM_MITOCHONDRIA	MSigDB lists	GO_REGULATION_OF_RELEASE_OF_CYTOCHROME_C_FROM_MITOCHONDRIA	41	2	17275	82
0.01619	-4.12	GO_IMMUNOGLOBULIN_PRODUCTION	MSigDB lists	GO_IMMUNOGLOBULIN_PRODUCTION	41	2	17275	82
0.01619	-4.12	GO_CALCIUM_ION_IMPORT_INTO_CYTOSOL	MSigDB lists	GO_CALCIUM_ION_IMPORT_INTO_CYTOSOL	41	2	17275	82
0.01631	-4.12	regulation of extracellular matrix organization	biological process	GO:1903053	41	2	18054	86
0.01631	-4.12	prostate gland development	biological process	GO:0030850	41	2	18054	86
0.01634	-4.11	SH2	interpro domains	IPR000980	109	3	18616	91
0.01641	-4.11	Th1 and Th2 cell differentiation	KEGG pathways	hsa04658	92	3	7161	42
0.01641	-4.11	Th1 and Th2 cell differentiation	KEGG pathways	ko04658	92	3	7161	42
0.0165	-4.1	APLP2 (amyloid beta precursor like protein 2)	protein interactions	334	39	2	17456	88
0.01654	-4.1	Immune System	REACTOME pathways	R-HSA-168256	2101	16	10287	46
0.0166	-4.1	ACEVEDO_LIVER_CANCER_WITH_H3K9ME3_UP	MSigDB lists	ACEVEDO_LIVER_CANCER_WITH_H3K9ME3_UP	113	3	17275	82
0.01671	-4.09	Signaling by SCF-KIT	REACTOME pathways	R-HSA-1433557	337	5	10287	46
0.01695	-4.08	GO_NEGATIVE_REGULATION_OF_LEUKOCYTE_APOPTOTIC_PROCESS	MSigDB lists	GO_NEGATIVE_REGULATION_OF_LEUKOCYTE_APOPTOTIC_PROCESS	42	2	17275	82
0.01695	-4.08	GO_BETA_CATENIN_TCF_COMPLEX_ASSEMBLY	MSigDB lists	GO_BETA_CATENIN_TCF_COMPLEX_ASSEMBLY	42	2	17275	82
0.01695	-4.08	RIZ_ERYTHROID_DIFFERENTIATION_12HR	MSigDB lists	RIZ_ERYTHROID_DIFFERENTIATION_12HR	42	2	17275	82
0.01695	-4.08	HALLMARK_WNT_BETA_CATENIN_SIGNALING	MSigDB lists	HALLMARK_WNT_BETA_CATENIN_SIGNALING	42	2	17275	82
0.01695	-4.08	GO_HISTONE_H4_ACETYLATION	MSigDB lists	GO_HISTONE_H4_ACETYLATION	42	2	17275	82
0.017	-4.07	KEGG_LEUKOCYTE_TRANSENDOTHELIAL_MIGRATION	MSigDB lists	KEGG_LEUKOCYTE_TRANSENDOTHELIAL_MIGRATION	114	3	17275	82
0.01707	-4.07	B cell proliferation	biological process	GO:0042100	42	2	18054	86
0.01707	-4.07	positive regulation of cardiac muscle hypertrophy	biological process	GO:0010613	42	2	18054	86
0.01712	-4.07	Activation of PKC Through G Protein-Coupled Receptor	SMPDB pathways	SMP0000749	4	1	1394	6
0.01714	-4.07	Non-integrin membrane-ECM interactions	REACTOME pathways	R-HSA-3000171	45	2	10287	46
0.01715	-4.07	-	gene3d domains	1.10.150.240	3	1	8522	49
0.01725	-4.06	human chr11q12.2	chromosome location	human chr11q12.2	52	2	26169	101
0.01729	-4.06	KHDRBS1 (KH RNA binding domain containing, signal transduction associated 1)	protein interactions	10657	196	4	17456	88
0.01731	-4.06	MAPK8IP1 (mitogen-activated protein kinase 8 interacting protein 1)	protein interactions	9479	40	2	17456	88
0.01731	-4.06	ENKD1 (enkurin domain containing 1)	protein interactions	84080	40	2	17456	88
0.01731	-4.06	SDF2L1 (stromal cell derived factor 2 like 1)	protein interactions	23753	40	2	17456	88
0.01737	-4.05	clathrin-coated vesicle membrane	cellular component	GO:0030665	115	3	18985	90
0.01749	-4.05	COLDREN_GEFITINIB_RESISTANCE_DN	MSigDB lists	COLDREN_GEFITINIB_RESISTANCE_DN	209	4	17275	82
0.01752	-4.04	SH2	prosite domains	PS50001	107	3	12079	62
0.01756	-4.04	SH2_dom_sf	interpro domains	IPR036860	112	3	18616	91
0.01762	-4.04	Wnt Signaling Pathway and Pluripotency	WikiPathways	WP399	106	3	5311	28
0.01765	-4.04	GO_TAXIS	MSigDB lists	GO_TAXIS	437	6	17275	82
0.01765	-4.04	GO_INFLAMMATORY_RESPONSE	MSigDB lists	GO_INFLAMMATORY_RESPONSE	437	6	17275	82
0.01772	-4.03	HALLMARK_APICAL_SURFACE	MSigDB lists	HALLMARK_APICAL_SURFACE	43	2	17275	82
0.01772	-4.03	MCCLUNG_DELTA_FOSB_TARGETS_2WK	MSigDB lists	MCCLUNG_DELTA_FOSB_TARGETS_2WK	43	2	17275	82
0.01772	-4.03	GALLUZZI_PERMEABILIZE_MITOCHONDRIA	MSigDB lists	GALLUZZI_PERMEABILIZE_MITOCHONDRIA	43	2	17275	82
0.01772	-4.03	GO_BODY_MORPHOGENESIS	MSigDB lists	GO_BODY_MORPHOGENESIS	43	2	17275	82
0.01777	-4.03	Activation of AKT2	REACTOME pathways	R-HSA-165158	4	1	10287	46
0.01777	-4.03	Activation of CaMK IV	REACTOME pathways	R-HSA-442745	4	1	10287	46
0.01785	-4.03	positive regulation of calcium-mediated signaling	biological process	GO:0050850	43	2	18054	86
0.01785	-4.03	positive regulation of muscle hypertrophy	biological process	GO:0014742	43	2	18054	86
0.01785	-4.03	positive regulation of phospholipase C activity	biological process	GO:0010863	43	2	18054	86
0.01805	-4.01	MORF_BCL2	MSigDB lists	MORF_BCL2	211	4	17275	82
0.01814	-4.01	PPP3CC (protein phosphatase 3 catalytic subunit gamma)	protein interactions	5533	41	2	17456	88
0.01814	-4.01	ITK (IL2 inducible T cell kinase)	protein interactions	3702	41	2	17456	88
0.01814	-4.01	PPP3R1 (protein phosphatase 3 regulatory subunit B, alpha)	protein interactions	5534	41	2	17456	88
0.01819	-4.01	ONDER_CDH1_TARGETS_2_DN	MSigDB lists	ONDER_CDH1_TARGETS_2_DN	440	6	17275	82
0.01819	-4.01	PIP3 activates AKT signaling	REACTOME pathways	R-HSA-1257604	125	3	10287	46
0.0182	-4.01	REACTOME_SIGNALING_BY_PDGF	MSigDB lists	REACTOME_SIGNALING_BY_PDGF	117	3	17275	82
0.01829	-4	DNA recombination	biological process	GO:0006310	211	4	18054	86
0.01831	-4	KEGG_PATHWAYS_IN_CANCER	MSigDB lists	KEGG_PATHWAYS_IN_CANCER	321	5	17275	82
0.01839	-4	regulation of myeloid leukocyte differentiation	biological process	GO:0002761	117	3	18054	86
0.01851	-3.99	GO_REGULATION_OF_INTERLEUKIN_10_PRODUCTION	MSigDB lists	GO_REGULATION_OF_INTERLEUKIN_10_PRODUCTION	44	2	17275	82
0.01851	-3.99	SCHAEFFER_SOX9_TARGETS_IN_PROSTATE_DEVELOPMENT_DN	MSigDB lists	SCHAEFFER_SOX9_TARGETS_IN_PROSTATE_DEVELOPMENT_DN	44	2	17275	82
0.01851	-3.99	GO_NON_MEMBRANE_SPANNING_PROTEIN_TYROSINE_KINASE_ACTIVITY	MSigDB lists	GO_NON_MEMBRANE_SPANNING_PROTEIN_TYROSINE_KINASE_ACTIVITY	44	2	17275	82
0.01851	-3.99	PARK_HSC_MARKERS	MSigDB lists	PARK_HSC_MARKERS	44	2	17275	82
0.01855	-3.99	GO_IMMUNE_EFFECTOR_PROCESS	MSigDB lists	GO_IMMUNE_EFFECTOR_PROCESS	442	6	17275	82
0.01861	-3.98	PLC beta mediated events	REACTOME pathways	R-HSA-112043	47	2	10287	46
0.01861	-3.98	IWANAGA_CARCINOGENESIS_BY_KRAS_DN	MSigDB lists	IWANAGA_CARCINOGENESIS_BY_KRAS_DN	118	3	17275	82
0.0187	-3.98	Signalling by NGF	REACTOME pathways	R-HSA-166520	477	6	10287	46
0.01874	-3.98	YEATS	pfam domains	PF03366	4	1	17385	82
0.01874	-3.98	AbLIM_anchor	pfam domains	PF16182	4	1	17385	82
0.01874	-3.98	NT-C2	pfam domains	PF10358	4	1	17385	82
0.01874	-3.98	DUF1908	pfam domains	PF08926	4	1	17385	82
0.01874	-3.98	Lep_receptor_Ig	pfam domains	PF06328	4	1	17385	82
0.01876	-3.98	positive regulation of phosphorus metabolic process	biological process	GO:0010562	1136	11	18054	86
0.01876	-3.98	positive regulation of phosphate metabolic process	biological process	GO:0045937	1136	11	18054	86
0.01883	-3.97	ciliary neurotrophic factor receptor complex	cellular component	GO:0070110	4	1	18985	90
0.01883	-3.97	elastic fiber	cellular component	GO:0071953	4	1	18985	90
0.01883	-3.97	growth cone filopodium	cellular component	GO:1990812	4	1	18985	90
0.01892	-3.97	UDP-glucuronate metabolic process	biological process	GO:0046398	4	1	18054	86
0.01892	-3.97	desmosome assembly	biological process	GO:0002159	4	1	18054	86
0.01892	-3.97	prostatic bud formation	biological process	GO:0060513	4	1	18054	86
0.01892	-3.97	negative regulation of receptor recycling	biological process	GO:0001920	4	1	18054	86
0.01892	-3.97	membrane raft distribution	biological process	GO:0031580	4	1	18054	86
0.01892	-3.97	regulation of T cell anergy	biological process	GO:0002667	4	1	18054	86
0.01892	-3.97	formation of radial glial scaffolds	biological process	GO:0021943	4	1	18054	86
0.01892	-3.97	regulation of cytokine activity	biological process	GO:0060300	4	1	18054	86
0.01892	-3.97	hematopoietic stem cell migration	biological process	GO:0035701	4	1	18054	86
0.01892	-3.97	lymphocyte migration into lymphoid organs	biological process	GO:0097021	4	1	18054	86
0.01892	-3.97	odontoblast differentiation	biological process	GO:0071895	4	1	18054	86
0.01892	-3.97	nitrobenzene metabolic process	biological process	GO:0018916	4	1	18054	86
0.01892	-3.97	chemokine (C-C motif) ligand 21 signaling pathway	biological process	GO:0038116	4	1	18054	86
0.01892	-3.97	cellular response to cobalt ion	biological process	GO:0071279	4	1	18054	86
0.01892	-3.97	striatal medium spiny neuron differentiation	biological process	GO:0021773	4	1	18054	86
0.01892	-3.97	leukemia inhibitory factor signaling pathway	biological process	GO:0048861	4	1	18054	86
0.01892	-3.97	purine deoxyribonucleoside diphosphate metabolic process	biological process	GO:0009182	4	1	18054	86
0.01892	-3.97	deoxyribonucleoside diphosphate biosynthetic process	biological process	GO:0009189	4	1	18054	86
0.01892	-3.97	negative regulation of extracellular matrix constituent secretion	biological process	GO:0003332	4	1	18054	86
0.01892	-3.97	epoxide metabolic process	biological process	GO:0097176	4	1	18054	86
0.01892	-3.97	neural plate regionalization	biological process	GO:0060897	4	1	18054	86
0.01892	-3.97	oncostatin-M-mediated signaling pathway	biological process	GO:0038165	4	1	18054	86
0.01892	-3.97	regulation of lymphocyte anergy	biological process	GO:0002911	4	1	18054	86
0.01892	-3.97	reticulophagy	biological process	GO:0061709	4	1	18054	86
0.01892	-3.97	interleukin-12 production	biological process	GO:0032615	4	1	18054	86
0.01892	-3.97	apoptotic process involved in blood vessel morphogenesis	biological process	GO:1902262	4	1	18054	86
0.01903	-3.96	CDPCR1_01	MSigDB lists	CDPCR1_01	119	3	17275	82
0.01903	-3.96	positive regulation of cellular protein metabolic process	biological process	GO:0032270	1605	14	18054	86
0.01911	-3.96	GARY_CD5_TARGETS_UP	MSigDB lists	GARY_CD5_TARGETS_UP	445	6	17275	82
0.01916	-3.96	anterior/posterior pattern specification	biological process	GO:0009952	214	4	18054	86
0.01919	-3.95	HP1SITEFACTOR_Q6	MSigDB lists	HP1SITEFACTOR_Q6	215	4	17275	82
0.0193	-3.95	SCHAEFFER_PROSTATE_DEVELOPMENT_48HR_UP	MSigDB lists	SCHAEFFER_PROSTATE_DEVELOPMENT_48HR_UP	446	6	17275	82
0.01931	-3.95	KEGG_INTESTINAL_IMMUNE_NETWORK_FOR_IGA_PRODUCTION	MSigDB lists	KEGG_INTESTINAL_IMMUNE_NETWORK_FOR_IGA_PRODUCTION	45	2	17275	82
0.01931	-3.95	CRGAARNNNNCGA_UNKNOWN	MSigDB lists	CRGAARNNNNCGA_UNKNOWN	45	2	17275	82
0.01931	-3.95	ZHAN_MULTIPLE_MYELOMA_CD1_VS_CD2_DN	MSigDB lists	ZHAN_MULTIPLE_MYELOMA_CD1_VS_CD2_DN	45	2	17275	82
0.01931	-3.95	BREDEMEYER_RAG_SIGNALING_VIA_ATM_NOT_VIA_NFKB_UP	MSigDB lists	BREDEMEYER_RAG_SIGNALING_VIA_ATM_NOT_VIA_NFKB_UP	45	2	17275	82
0.01931	-3.95	ENGELMANN_CANCER_PROGENITORS_UP	MSigDB lists	ENGELMANN_CANCER_PROGENITORS_UP	45	2	17275	82
0.01932	-3.95	regulation of protein transport	biological process	GO:0051223	707	8	18054	86
0.01936	-3.94	PI3K/AKT activation	REACTOME pathways	R-HSA-198203	128	3	10287	46
0.01936	-3.94	GAB1 signalosome	REACTOME pathways	R-HSA-180292	128	3	10287	46
0.01937	-3.94	G-protein mediated events	REACTOME pathways	R-HSA-112040	48	2	10287	46
0.0194	-3.94	regulation of metabolic process	biological process	GO:0019222	7152	44	18054	86
0.01941	-3.94	YEATS	interpro domains	IPR005033	4	1	18616	91
0.01941	-3.94	MAST_pre-PK_dom_sf	interpro domains	IPR023142	4	1	18616	91
0.01941	-3.94	MAST	interpro domains	IPR037711	4	1	18616	91
0.01941	-3.94	NT-C2	interpro domains	IPR019448	4	1	18616	91
0.01941	-3.94	TF_IIS-typ	interpro domains	IPR035100	4	1	18616	91
0.01941	-3.94	YEAST_sf	interpro domains	IPR038704	4	1	18616	91
0.01941	-3.94	IgC2-like_lig-bd	interpro domains	IPR010457	4	1	18616	91
0.01941	-3.94	Stathmin_CS	interpro domains	IPR030514	4	1	18616	91
0.01941	-3.94	MA_Ser/Thr_Kinase_dom	interpro domains	IPR015022	4	1	18616	91
0.01941	-3.94	AbLIM_anchor	interpro domains	IPR032402	4	1	18616	91
0.01945	-3.94	body morphogenesis	biological process	GO:0010171	45	2	18054	86
0.01945	-3.94	mitochondrial transport	biological process	GO:0006839	215	4	18054	86
0.01945	-3.94	regulation of cysteine-type endopeptidase activity involved in apoptotic process	biological process	GO:0043281	215	4	18054	86
0.01945	-3.94	MULLIGHAN_NPM1_MUTATED_SIGNATURE_1_DN	MSigDB lists	MULLIGHAN_NPM1_MUTATED_SIGNATURE_1_DN	120	3	17275	82
0.01949	-3.94	GRAESSMANN_APOPTOSIS_BY_SERUM_DEPRIVATION_DN	MSigDB lists	GRAESSMANN_APOPTOSIS_BY_SERUM_DEPRIVATION_DN	216	4	17275	82
0.01964	-3.93	Allograft rejection	KEGG pathways	ko05330	37	2	7161	42
0.01964	-3.93	Allograft rejection	KEGG pathways	hsa05330	37	2	7161	42
0.01965	-3.93	odontogenesis	biological process	GO:0042476	120	3	18054	86
0.01971	-3.93	phosphorus metabolic process	biological process	GO:0006793	2104	17	18054	86
0.01973	-3.93	glucuronosyl-N-acetylgalactosaminyl-proteoglycan 4-beta-N-acetylgalactosaminyltransferase activity	molecular function	GO:0047238	4	1	17306	86
0.01973	-3.93	lipoteichoic acid binding	molecular function	GO:0070891	4	1	17306	86
0.0198	-3.92	Downstream signal transduction	REACTOME pathways	R-HSA-186763	352	5	10287	46
0.01985	-3.92	PJA2 (praja ring finger ubiquitin ligase 2)	protein interactions	9867	43	2	17456	88
0.01988	-3.92	REACTOME_SIGNALING_BY_FGFR_IN_DISEASE	MSigDB lists	REACTOME_SIGNALING_BY_FGFR_IN_DISEASE	121	3	17275	82
0.01988	-3.92	MORF_FLT1	MSigDB lists	MORF_FLT1	121	3	17275	82
0.01997	-3.91	Cytokine-cytokine receptor interaction	KEGG pathways	ko04060	270	5	7161	42
0.01997	-3.91	Cytokine-cytokine receptor interaction	KEGG pathways	hsa04060	270	5	7161	42
0.01999	-3.91	membrane protein complex	cellular component	GO:0098796	1151	11	18985	90
0.02001	-3.91	AFF3 (AF4/FMR2 family member 3)	protein interactions	3899	4	1	17456	88
0.02001	-3.91	C6orf58 (chromosome 6 open reading frame 58)	protein interactions	352999	4	1	17456	88
0.02001	-3.91	Grb2 (growth factor receptor bound protein 2)	protein interactions	14784	4	1	17456	88
0.02001	-3.91	Pick1 (protein interacting with PRKCA 1)	protein interactions	84591	4	1	17456	88
0.02001	-3.91	DLX3 (distal-less homeobox 3)	protein interactions	1747	4	1	17456	88
0.02001	-3.91	FAM160A1 (family with sequence similarity 160 member A1)	protein interactions	729830	4	1	17456	88
0.02001	-3.91	UHMK1 (U2AF homology motif kinase 1)	protein interactions	127933	4	1	17456	88
0.02001	-3.91	TSHZ1 (teashirt zinc finger homeobox 1)	protein interactions	10194	4	1	17456	88
0.02001	-3.91	CDR2L (cerebellar degeneration related protein 2 like)	protein interactions	30850	4	1	17456	88
0.02001	-3.91	TSHZ2 (teashirt zinc finger homeobox 2)	protein interactions	128553	4	1	17456	88
0.02001	-3.91	SCN1B (sodium voltage-gated channel beta subunit 1)	protein interactions	6324	4	1	17456	88
0.02001	-3.91	FGD4 (FYVE, RhoGEF and PH domain containing 4)	protein interactions	121512	4	1	17456	88
0.02001	-3.91	FLT3LG (fms related tyrosine kinase 3 ligand)	protein interactions	2323	4	1	17456	88
0.02001	-3.91	Rab14 (RAB14, member RAS oncogene family)	protein interactions	68365	4	1	17456	88
0.02008	-3.91	MORF_FDXR	MSigDB lists	MORF_FDXR	218	4	17275	82
0.02009	-3.91	positive regulation of cell-substrate adhesion	biological process	GO:0010811	121	3	18054	86
0.02013	-3.91	FIGUEROA_AML_METHYLATION_CLUSTER_5_DN	MSigDB lists	FIGUEROA_AML_METHYLATION_CLUSTER_5_DN	46	2	17275	82
0.02013	-3.91	GO_CLATHRIN_COAT	MSigDB lists	GO_CLATHRIN_COAT	46	2	17275	82
0.02013	-3.91	SASAI_RESISTANCE_TO_NEOPLASTIC_TRANSFROMATION	MSigDB lists	SASAI_RESISTANCE_TO_NEOPLASTIC_TRANSFROMATION	46	2	17275	82
0.02013	-3.91	GO_REGULATION_OF_IMMUNOGLOBULIN_PRODUCTION	MSigDB lists	GO_REGULATION_OF_IMMUNOGLOBULIN_PRODUCTION	46	2	17275	82
0.02013	-3.91	GO_POSITIVE_REGULATION_OF_GLIOGENESIS	MSigDB lists	GO_POSITIVE_REGULATION_OF_GLIOGENESIS	46	2	17275	82
0.02013	-3.91	PID_A6B1_A6B4_INTEGRIN_PATHWAY	MSigDB lists	PID_A6B1_A6B4_INTEGRIN_PATHWAY	46	2	17275	82
0.02017	-3.9	coreceptor activity	molecular function	GO:0015026	44	2	17306	86
0.02019	-3.9	integral component of membrane	cellular component	GO:0016021	5198	34	18985	90
0.02027	-3.9	Common Pathways Underlying Drug Addiction	WikiPathways	WP2636	42	2	5311	28
0.02027	-3.9	regulation of phospholipase C activity	biological process	GO:1900274	46	2	18054	86
0.02027	-3.9	regulation of acute inflammatory response	biological process	GO:0002673	46	2	18054	86
0.02031	-3.9	GO_ADAPTIVE_IMMUNE_RESPONSE_BASED_ON_SOMATIC_RECOMBINATION_OF_IMMUNE_RECEPTORS_BUILT_FROM_IMMUNOGLOBULIN_SUPERFAMILY_DOMAINS	MSigDB lists	GO_ADAPTIVE_IMMUNE_RESPONSE_BASED_ON_SOMATIC_RECOMBINATION_OF_IMMUNE_RECEPTORS_BUILT_FROM_IMMUNOGLOBULIN_SUPERFAMILY_DOMAINS	122	3	17275	82
0.02038	-3.89	YEATS	prosite domains	PS51037	4	1	12079	62
0.02038	-3.89	C2_NT	prosite domains	PS51840	4	1	12079	62
0.02038	-3.89	STATHMIN_1	prosite domains	PS00563	4	1	12079	62
0.02038	-3.89	STATHMIN_2	prosite domains	PS01041	4	1	12079	62
0.02057	-3.88	Role of LAT2/NTAL/LAB on calcium mobilization	REACTOME pathways	R-HSA-2730905	131	3	10287	46
0.02059	-3.88	skin-ear-malignant_melanoma	COSMIC cancer mutations	skin-ear-malignant_melanoma	124	3	17255	81
0.02066	-3.88	Wnt signaling	KEGG pathways	M00677	38	2	7161	42
0.02066	-3.88	Wnt signaling	KEGG pathways	hsa_M00677	38	2	7161	42
0.02068	-3.88	DAP12 signaling	REACTOME pathways	R-HSA-2424491	356	5	10287	46
0.02069	-3.88	EVI1_04	MSigDB lists	EVI1_04	220	4	17275	82
0.02071	-3.88	HMG_box	pfam domains	PF00505	47	2	17385	82
0.02076	-3.87	neurogenesis	biological process	GO:0022008	1623	14	18054	86
0.02095	-3.87	RYTTCCTG_ETS2_B	MSigDB lists	RYTTCCTG_ETS2_B	1010	10	17275	82
0.02096	-3.87	GO_POSITIVE_REGULATION_OF_MYELOID_LEUKOCYTE_DIFFERENTIATION	MSigDB lists	GO_POSITIVE_REGULATION_OF_MYELOID_LEUKOCYTE_DIFFERENTIATION	47	2	17275	82
0.02096	-3.87	VANTVEER_BREAST_CANCER_POOR_PROGNOSIS	MSigDB lists	VANTVEER_BREAST_CANCER_POOR_PROGNOSIS	47	2	17275	82
0.02096	-3.87	GO_REGULATION_OF_INTERLEUKIN_2_PRODUCTION	MSigDB lists	GO_REGULATION_OF_INTERLEUKIN_2_PRODUCTION	47	2	17275	82
0.02096	-3.87	GO_REGULATION_OF_LIPID_KINASE_ACTIVITY	MSigDB lists	GO_REGULATION_OF_LIPID_KINASE_ACTIVITY	47	2	17275	82
0.02099	-3.86	DELYS_THYROID_CANCER_DN	MSigDB lists	DELYS_THYROID_CANCER_DN	221	4	17275	82
0.02101	-3.86	Melanogenesis	KEGG pathways	hsa04916	101	3	7161	42
0.02101	-3.86	Melanogenesis	KEGG pathways	ko04916	101	3	7161	42
0.0211	-3.86	negative regulation of leukocyte apoptotic process	biological process	GO:2000107	47	2	18054	86
0.0212	-3.85	pancreas-carcinoma	COSMIC cancer mutations	pancreas-carcinoma	15111	77	17255	81
0.02126	-3.85	MATSUDA_NATURAL_KILLER_DIFFERENTIATION	MSigDB lists	MATSUDA_NATURAL_KILLER_DIFFERENTIATION	456	6	17275	82
0.0213	-3.85	FOXO4_01	MSigDB lists	FOXO4_01	222	4	17275	82
0.02135	-3.85	STATHMIN	prints domains	PR00345	4	1	4648	25
0.02136	-3.85	DNA Damage Response (only ATM dependent)	WikiPathways	WP710	114	3	5311	28
0.02137	-3.85	Ion Channel and Phorbal Esters Signaling Pathway	SMPDB pathways	SMP0090032	5	1	1394	6
0.02141	-3.84	regulation of gliogenesis	biological process	GO:0014013	124	3	18054	86
0.02156	-3.84	Chagas disease (American trypanosomiasis)	KEGG pathways	hsa05142	102	3	7161	42
0.02156	-3.84	Chagas disease (American trypanosomiasis)	KEGG pathways	ko05142	102	3	7161	42
0.02162	-3.83	TMEM214 (transmembrane protein 214)	protein interactions	54867	45	2	17456	88
0.02162	-3.83	EPOR (erythropoietin receptor)	protein interactions	2057	45	2	17456	88
0.02164	-3.83	ELVIDGE_HYPOXIA_BY_DMOG_UP	MSigDB lists	ELVIDGE_HYPOXIA_BY_DMOG_UP	125	3	17275	82
0.02174	-3.83	central_nervous_system-brain-primitive_neuroectodermal_tumour-medulloblastoma	COSMIC cancer mutations	central_nervous_system-brain-primitive_neuroectodermal_tumour-medulloblastoma	7347	44	17255	81
0.02183	-3.82	cell periphery	cellular component	GO:0071944	5419	35	18985	90
0.02193	-3.82	tumor necrosis factor receptor superfamily binding	molecular function	GO:0032813	46	2	17306	86
0.02193	-3.82	non-membrane spanning protein tyrosine kinase activity	molecular function	GO:0004715	46	2	17306	86
0.02193	-3.82	ELF1_Q6	MSigDB lists	ELF1_Q6	224	4	17275	82
0.02195	-3.82	regulation of release of cytochrome c from mitochondria	biological process	GO:0090199	48	2	18054	86
0.02195	-3.82	face development	biological process	GO:0060324	48	2	18054	86
0.02203	-3.82	chondroitin biosynthesis	BIOCYC pathways	META_PWY-6566	5	1	902	4
0.0221	-3.81	GAL_LEUKEMIC_STEM_CELL_UP	MSigDB lists	GAL_LEUKEMIC_STEM_CELL_UP	126	3	17275	82
0.0221	-3.81	GSE7459_UNTREATED_VS_IL6_TREATED_ACT_CD4_TCELL_UP	MSigDB lists	GSE7459_UNTREATED_VS_IL6_TREATED_ACT_CD4_TCELL_UP	126	3	17275	82
0.02216	-3.81	N-glycan trimming and elongation in the cis-Golgi	REACTOME pathways	R-HSA-964739	5	1	10287	46
0.02216	-3.81	Disinhibition of SNARE formation	REACTOME pathways	R-HSA-114516	5	1	10287	46
0.02216	-3.81	CaMK IV-mediated phosphorylation of CREB	REACTOME pathways	R-HSA-111932	5	1	10287	46
0.02225	-3.81	GO_TRANSCRIPTIONAL_ACTIVATOR_ACTIVITY_RNA_POLYMERASE_II_CORE_PROMOTER_PROXIMAL_REGION_SEQUENCE_SPECIFIC_BINDING	MSigDB lists	GO_TRANSCRIPTIONAL_ACTIVATOR_ACTIVITY_RNA_POLYMERASE_II_CORE_PROMOTER_PROXIMAL_REGION_SEQUENCE_SPECIFIC_BINDING	225	4	17275	82
0.02238	-3.8	positive regulation of protein phosphorylation	biological process	GO:0001934	1016	10	18054	86
0.0224	-3.8	positive regulation of cell death	biological process	GO:0010942	727	8	18054	86
0.02253	-3.79	BMP7 (bone morphogenetic protein 7)	protein interactions	655	46	2	17456	88
0.02253	-3.79	IQCF1 (IQ motif containing F1)	protein interactions	132141	46	2	17456	88
0.02253	-3.79	Signaling by EGFR	REACTOME pathways	R-HSA-177929	364	5	10287	46
0.02264	-3.79	peptidase regulator activity	molecular function	GO:0061134	216	4	17306	86
0.02266	-3.79	GO_FACE_DEVELOPMENT	MSigDB lists	GO_FACE_DEVELOPMENT	49	2	17275	82
0.02281	-3.78	-	gene3d domains	2.60.40.1970	4	1	8522	49
0.02281	-3.78	-	gene3d domains	1.20.1480.20	4	1	8522	49
0.0229	-3.78	FOXO1_02	MSigDB lists	FOXO1_02	227	4	17275	82
0.02294	-3.78	human chr3q13.32	chromosome location	human chr3q13.32	6	1	26169	101
0.02312	-3.77	Clathrin-mediated endocytosis	REACTOME pathways	R-HSA-8856828	137	3	10287	46
0.02324	-3.76	REACTOME_IMMUNE_SYSTEM	MSigDB lists	REACTOME_IMMUNE_SYSTEM	879	9	17275	82
0.02329	-3.76	Pkinase	pfam domains	PF00069	344	5	17385	82
0.02334	-3.76	positive regulation of intracellular signal transduction	biological process	GO:1902533	1023	10	18054	86
0.02336	-3.76	HAD_2	pfam domains	PF13419	5	1	17385	82
0.02336	-3.76	Stathmin	pfam domains	PF00836	5	1	17385	82
0.02345	-3.75	PLD1 (phospholipase D1)	protein interactions	5337	47	2	17456	88
0.02347	-3.75	IL12-mediated signaling events	Pathway Interaction DB	il12_2pathway	61	3	2226	23
0.02348	-3.75	condensed chromosome inner kinetochore	cellular component	GO:0000939	5	1	18985	90
0.02348	-3.75	FHF complex	cellular component	GO:0070695	5	1	18985	90
0.02351	-3.75	ZHENG_FOXP3_TARGETS_DN	MSigDB lists	ZHENG_FOXP3_TARGETS_DN	5	1	17275	82
0.02351	-3.75	TRACEY_RESISTANCE_TO_IFNA2_UP	MSigDB lists	TRACEY_RESISTANCE_TO_IFNA2_UP	5	1	17275	82
0.02351	-3.75	WANG_RESPONSE_TO_PACLITAXEL_VIA_MAPK8_DN	MSigDB lists	WANG_RESPONSE_TO_PACLITAXEL_VIA_MAPK8_DN	5	1	17275	82
0.02351	-3.75	CALVET_IRINOTECAN_SENSITIVE_VS_RESISTANT_UP	MSigDB lists	CALVET_IRINOTECAN_SENSITIVE_VS_RESISTANT_UP	5	1	17275	82
0.02351	-3.75	KAPOSI_LIVER_CANCER_MET_DN	MSigDB lists	KAPOSI_LIVER_CANCER_MET_DN	5	1	17275	82
0.02353	-3.75	KEGG_AUTOIMMUNE_THYROID_DISEASE	MSigDB lists	KEGG_AUTOIMMUNE_THYROID_DISEASE	50	2	17275	82
0.02353	-3.75	LUI_THYROID_CANCER_CLUSTER_1	MSigDB lists	LUI_THYROID_CANCER_CLUSTER_1	50	2	17275	82
0.02353	-3.75	KRIEG_HYPOXIA_VIA_KDM3A	MSigDB lists	KRIEG_HYPOXIA_VIA_KDM3A	50	2	17275	82
0.02359	-3.75	positive regulation of extracellular matrix assembly	biological process	GO:1901203	5	1	18054	86
0.02359	-3.75	negative regulation of interleukin-4 production	biological process	GO:0032713	5	1	18054	86
0.02359	-3.75	myeloid leukocyte cytokine production	biological process	GO:0061082	5	1	18054	86
0.02359	-3.75	positive regulation of intracellular cholesterol transport	biological process	GO:0032385	5	1	18054	86
0.02359	-3.75	negative regulation of mitochondrial membrane permeability involved in apoptotic process	biological process	GO:1902109	5	1	18054	86
0.02359	-3.75	cardiac muscle cell apoptotic process	biological process	GO:0010659	5	1	18054	86
0.02359	-3.75	steroid hormone secretion	biological process	GO:0035929	5	1	18054	86
0.02359	-3.75	mitochondrial protein catabolic process	biological process	GO:0035694	5	1	18054	86
0.02359	-3.75	positive regulation of intracellular lipid transport	biological process	GO:0032379	5	1	18054	86
0.02359	-3.75	positive regulation of adenylate cyclase-activating G protein-coupled receptor signaling pathway	biological process	GO:0106071	5	1	18054	86
0.02359	-3.75	striated muscle cell apoptotic process	biological process	GO:0010658	5	1	18054	86
0.02359	-3.75	mature conventional dendritic cell differentiation	biological process	GO:0097029	5	1	18054	86
0.02359	-3.75	detoxification of nitrogen compound	biological process	GO:0051410	5	1	18054	86
0.02359	-3.75	protein localization to paranode region of axon	biological process	GO:0002175	5	1	18054	86
0.02359	-3.75	eye pigmentation	biological process	GO:0048069	5	1	18054	86
0.02359	-3.75	positive regulation of intracellular sterol transport	biological process	GO:0032382	5	1	18054	86
0.02359	-3.75	ADP biosynthetic process	biological process	GO:0006172	5	1	18054	86
0.02359	-3.75	fibroblast activation	biological process	GO:0072537	5	1	18054	86
0.02359	-3.75	lipid export from cell	biological process	GO:0140353	5	1	18054	86
0.02359	-3.75	regulatory T cell differentiation	biological process	GO:0045066	5	1	18054	86
0.02359	-3.75	regulation of osteoclast proliferation	biological process	GO:0090289	5	1	18054	86
0.02359	-3.75	immunoglobulin secretion	biological process	GO:0048305	5	1	18054	86
0.02359	-3.75	membrane raft localization	biological process	GO:0051665	5	1	18054	86
0.02359	-3.75	negative regulation of guanyl-nucleotide exchange factor activity	biological process	GO:1905098	5	1	18054	86
0.02359	-3.75	COP9 signalosome assembly	biological process	GO:0010387	5	1	18054	86
0.0237	-3.74	positive regulation of epithelial to mesenchymal transition	biological process	GO:0010718	50	2	18054	86
0.0237	-3.74	mesenchyme morphogenesis	biological process	GO:0072132	50	2	18054	86
0.02375	-3.74	breast-carcinoma-ductal_carcinoma	COSMIC cancer mutations	breast-carcinoma-ductal_carcinoma	15144	77	17255	81
0.02381	-3.74	biliary_tract-bile_duct-carcinoma-adenocarcinoma	COSMIC cancer mutations	biliary_tract-bile_duct-carcinoma-adenocarcinoma	15442	78	17255	81
0.02381	-3.74	bile_duct	COSMIC cancer mutations	bile_duct	15442	78	17255	81
0.02386	-3.74	GO_REGULATION_OF_APOPTOTIC_SIGNALING_PATHWAY	MSigDB lists	GO_REGULATION_OF_APOPTOTIC_SIGNALING_PATHWAY	344	5	17275	82
0.02389	-3.73	IRF1_01	MSigDB lists	IRF1_01	230	4	17275	82
0.02389	-3.73	HOSHIDA_LIVER_CANCER_SUBCLASS_S1	MSigDB lists	HOSHIDA_LIVER_CANCER_SUBCLASS_S1	230	4	17275	82
0.02407	-3.73	regulation of peptide transport	biological process	GO:0090087	737	8	18054	86
0.02421	-3.72	L-lactate_DH	interpro domains	IPR011304	5	1	18616	91
0.02421	-3.72	GST_mu	interpro domains	IPR003081	5	1	18616	91
0.02421	-3.72	Stathmin_fam	interpro domains	IPR000956	5	1	18616	91
0.02421	-3.72	L-lactate_DH_AS	interpro domains	IPR018177	5	1	18616	91
0.02421	-3.72	BEX	interpro domains	IPR007623	5	1	18616	91
0.02421	-3.72	HAD_2	interpro domains	IPR041492	5	1	18616	91
0.02421	-3.72	HIT-like	interpro domains	IPR011146	5	1	18616	91
0.02421	-3.72	Histidine_triad_CS	interpro domains	IPR019808	5	1	18616	91
0.02421	-3.72	Stathmin_sf	interpro domains	IPR036002	5	1	18616	91
0.02421	-3.72	mitochondrial membrane organization	biological process	GO:0007006	130	3	18054	86
0.02422	-3.72	SP1_Q4_01	MSigDB lists	SP1_Q4_01	231	4	17275	82
0.02423	-3.72	DAP12 interactions	REACTOME pathways	R-HSA-2172127	371	5	10287	46
0.02439	-3.71	DOK1 (docking protein 1)	protein interactions	1796	48	2	17456	88
0.02442	-3.71	GO_CYTOSOLIC_CALCIUM_ION_TRANSPORT	MSigDB lists	GO_CYTOSOLIC_CALCIUM_ION_TRANSPORT	51	2	17275	82
0.02442	-3.71	BERNARD_PPAPDC1B_TARGETS_DN	MSigDB lists	BERNARD_PPAPDC1B_TARGETS_DN	51	2	17275	82
0.02442	-3.71	GO_REGULATION_OF_INTERLEUKIN_12_PRODUCTION	MSigDB lists	GO_REGULATION_OF_INTERLEUKIN_12_PRODUCTION	51	2	17275	82
0.02442	-3.71	GO_POSITIVE_REGULATION_OF_ALPHA_BETA_T_CELL_ACTIVATION	MSigDB lists	GO_POSITIVE_REGULATION_OF_ALPHA_BETA_T_CELL_ACTIVATION	51	2	17275	82
0.02442	-3.71	MORF_THRA	MSigDB lists	MORF_THRA	51	2	17275	82
0.02442	-3.71	VANTVEER_BREAST_CANCER_METASTASIS_UP	MSigDB lists	VANTVEER_BREAST_CANCER_METASTASIS_UP	51	2	17275	82
0.02444	-3.71	GSE10147_IL3_VS_IL3_AND_HIVP17_STIM_PDC_DN	MSigDB lists	GSE10147_IL3_VS_IL3_AND_HIVP17_STIM_PDC_DN	131	3	17275	82
0.02444	-3.71	GO_POSITIVE_REGULATION_OF_STRESS_ACTIVATED_PROTEIN_KINASE_SIGNALING_CASCADE	MSigDB lists	GO_POSITIVE_REGULATION_OF_STRESS_ACTIVATED_PROTEIN_KINASE_SIGNALING_CASCADE	131	3	17275	82
0.02444	-3.71	GSE25677_R848_VS_MPL_AND_R848_STIM_BCELL_UP	MSigDB lists	GSE25677_R848_VS_MPL_AND_R848_STIM_BCELL_UP	131	3	17275	82
0.02448	-3.71	Fc epsilon receptor (FCERI) signaling	REACTOME pathways	R-HSA-2454202	372	5	10287	46
0.02459	-3.71	positive regulation of cell-matrix adhesion	biological process	GO:0001954	51	2	18054	86
0.0246	-3.7	L-lactate dehydrogenase activity	molecular function	GO:0004459	5	1	17306	86
0.0246	-3.7	estrogen receptor activity	molecular function	GO:0030284	5	1	17306	86
0.0246	-3.7	N-acetyllactosamine synthase activity	molecular function	GO:0003945	5	1	17306	86
0.0246	-3.7	troponin I binding	molecular function	GO:0031013	5	1	17306	86
0.0246	-3.7	neuregulin binding	molecular function	GO:0038132	5	1	17306	86
0.0246	-3.7	ciliary neurotrophic factor receptor activity	molecular function	GO:0004897	5	1	17306	86
0.0246	-3.7	ciliary neurotrophic factor receptor binding	molecular function	GO:0005127	5	1	17306	86
0.0246	-3.7	AP-1 adaptor complex binding	molecular function	GO:0035650	5	1	17306	86
0.02473	-3.7	human chr22q12.2	chromosome location	human chr22q12.2	63	2	26169	101
0.0249	-3.69	MODULE_69	MSigDB lists	MODULE_69	473	6	17275	82
0.02496	-3.69	BNC1 (basonuclin 1)	protein interactions	646	5	1	17456	88
0.02496	-3.69	Kpna2 (karyopherin (importin) alpha 2)	protein interactions	16647	5	1	17456	88
0.02496	-3.69	CD163 (CD163 molecule)	protein interactions	9332	5	1	17456	88
0.02496	-3.69	Nos1 (nitric oxide synthase 1)	protein interactions	24598	5	1	17456	88
0.02496	-3.69	CTF1 (cardiotrophin 1)	protein interactions	1489	5	1	17456	88
0.02496	-3.69	ORF35 (ORF35;ORF37)	protein interactions	4961512	5	1	17456	88
0.02496	-3.69	CLSTN3 (calsyntenin 3)	protein interactions	9746	5	1	17456	88
0.02496	-3.69	GABRR2 (gamma-aminobutyric acid type A receptor rho2 subunit)	protein interactions	2570	5	1	17456	88
0.02496	-3.69	K2 (K2)	protein interactions	4961449	5	1	17456	88
0.02496	-3.69	Lmo4 (LIM domain only 4)	protein interactions	16911	5	1	17456	88
0.02496	-3.69	ENPEP (glutamyl aminopeptidase)	protein interactions	2028	5	1	17456	88
0.02496	-3.69	NOG (noggin)	protein interactions	9241	5	1	17456	88
0.02496	-3.69	ZNF821 (zinc finger protein 821)	protein interactions	55565	5	1	17456	88
0.02496	-3.69	TNNC2 (troponin C2, fast skeletal type)	protein interactions	7125	5	1	17456	88
0.02496	-3.69	FN3K (fructosamine 3 kinase)	protein interactions	64122	5	1	17456	88
0.02496	-3.69	SCN2A (sodium voltage-gated channel alpha subunit 2)	protein interactions	6326	5	1	17456	88
0.02496	-3.69	RESF1 (retroelement silencing factor 1)	protein interactions	55196	5	1	17456	88
0.02509	-3.69	-	gene3d domains	3.30.505.10	110	3	8522	49
0.02532	-3.68	REACTOME_PHOSPHOLIPASE_C_MEDIATED_CASCADE	MSigDB lists	REACTOME_PHOSPHOLIPASE_C_MEDIATED_CASCADE	52	2	17275	82
0.02532	-3.68	GO_PROTEIN_TYROSINE_KINASE_BINDING	MSigDB lists	GO_PROTEIN_TYROSINE_KINASE_BINDING	52	2	17275	82
0.02532	-3.68	KEGG_ENDOMETRIAL_CANCER	MSigDB lists	KEGG_ENDOMETRIAL_CANCER	52	2	17275	82
0.02532	-3.68	GO_INTRINSIC_COMPONENT_OF_GOLGI_MEMBRANE	MSigDB lists	GO_INTRINSIC_COMPONENT_OF_GOLGI_MEMBRANE	52	2	17275	82
0.02532	-3.68	GO_SH3_SH2_ADAPTOR_ACTIVITY	MSigDB lists	GO_SH3_SH2_ADAPTOR_ACTIVITY	52	2	17275	82
0.02532	-3.68	GO_POSITIVE_REGULATION_OF_PHOSPHOLIPASE_ACTIVITY	MSigDB lists	GO_POSITIVE_REGULATION_OF_PHOSPHOLIPASE_ACTIVITY	52	2	17275	82
0.02535	-3.68	IGHG1 (immunoglobulin heavy constant gamma 1 (G1m marker))	protein interactions	3500	49	2	17456	88
0.02537	-3.67	neuron projection morphogenesis	biological process	GO:0048812	473	6	18054	86
0.02541	-3.67	CLAT_ADAPTOR_M_1	prosite domains	PS00990	5	1	12079	62
0.02541	-3.67	STATHMIN_3	prosite domains	PS51663	5	1	12079	62
0.02541	-3.67	L_LDH	prosite domains	PS00064	5	1	12079	62
0.02541	-3.67	HIT_1	prosite domains	PS00892	5	1	12079	62
0.02541	-3.67	HIT_2	prosite domains	PS51084	5	1	12079	62
0.02541	-3.67	CTTTAAR_UNKNOWN	MSigDB lists	CTTTAAR_UNKNOWN	893	9	17275	82
0.02542	-3.67	REACTOME_NGF_SIGNALLING_VIA_TRKA_FROM_THE_PLASMA_MEMBRANE	MSigDB lists	REACTOME_NGF_SIGNALLING_VIA_TRKA_FROM_THE_PLASMA_MEMBRANE	133	3	17275	82
0.02549	-3.67	Signaling by PDGF	REACTOME pathways	R-HSA-186797	376	5	10287	46
0.02549	-3.67	regulation of interleukin-10 production	biological process	GO:0032653	52	2	18054	86
0.02558	-3.67	SCHAEFFER_PROSTATE_DEVELOPMENT_6HR_DN	MSigDB lists	SCHAEFFER_PROSTATE_DEVELOPMENT_6HR_DN	476	6	17275	82
0.02559	-3.67	Phospholipase C Signaling Pathway	SMPDB pathways	SMP0063783	6	1	1394	6
0.02561	-3.66	regulation of cellular metabolic process	biological process	GO:0031323	6256	39	18054	86
0.02588	-3.65	regulation of primary metabolic process	biological process	GO:0080090	6062	38	18054	86
0.02604	-3.65	Differentiation Pathway	WikiPathways	WP2848	48	2	5311	28
0.02612	-3.65	HMG_BOX_2	prosite domains	PS50118	49	2	12079	62
0.02623	-3.64	PID_NFAT_3PATHWAY	MSigDB lists	PID_NFAT_3PATHWAY	53	2	17275	82
0.02623	-3.64	GO_CYSTEINE_TYPE_ENDOPEPTIDASE_INHIBITOR_ACTIVITY	MSigDB lists	GO_CYSTEINE_TYPE_ENDOPEPTIDASE_INHIBITOR_ACTIVITY	53	2	17275	82
0.02623	-3.64	BOYLAN_MULTIPLE_MYELOMA_C_DN	MSigDB lists	BOYLAN_MULTIPLE_MYELOMA_C_DN	53	2	17275	82
0.02623	-3.64	BURTON_ADIPOGENESIS_11	MSigDB lists	BURTON_ADIPOGENESIS_11	53	2	17275	82
0.02623	-3.64	GO_EXECUTION_PHASE_OF_APOPTOSIS	MSigDB lists	GO_EXECUTION_PHASE_OF_APOPTOSIS	53	2	17275	82
0.02623	-3.64	SCHAEFFER_PROSTATE_DEVELOPMENT_12HR_DN	MSigDB lists	SCHAEFFER_PROSTATE_DEVELOPMENT_12HR_DN	53	2	17275	82
0.02628	-3.64	KPNA2 (karyopherin subunit alpha 2)	protein interactions	3838	223	4	17456	88
0.02629	-3.64	PBX1_01	MSigDB lists	PBX1_01	237	4	17275	82
0.0263	-3.64	plasma membrane bounded cell projection morphogenesis	biological process	GO:0120039	477	6	18054	86
0.02632	-3.64	RHEB (Ras homolog, mTORC1 binding)	protein interactions	6009	50	2	17456	88
0.02632	-3.64	PLS1 (plastin 1)	protein interactions	5357	50	2	17456	88
0.02639	-3.63	superpathway of adenosine nucleotides de novo biosynthesis I	BIOCYC pathways	META_PWY-7229	6	1	902	4
0.02641	-3.63	regulation of lymphocyte apoptotic process	biological process	GO:0070228	53	2	18054	86
0.02641	-3.63	positive regulation of mitotic nuclear division	biological process	GO:0045840	53	2	18054	86
0.02641	-3.63	cellular defense response	biological process	GO:0006968	53	2	18054	86
0.02642	-3.63	GO_REGULATION_OF_PHOSPHATIDYLINOSITOL_3_KINASE_SIGNALING	MSigDB lists	GO_REGULATION_OF_PHOSPHATIDYLINOSITOL_3_KINASE_SIGNALING	135	3	17275	82
0.02642	-3.63	GSE10211_UV_INACT_SENDAI_VS_LIVE_SENDAI_VIRUS_TRACHEAL_EPITHELIAL_CELLS_UP	MSigDB lists	GSE10211_UV_INACT_SENDAI_VS_LIVE_SENDAI_VIRUS_TRACHEAL_EPITHELIAL_CELLS_UP	135	3	17275	82
0.02642	-3.63	RAAGNYNNCTTY_UNKNOWN	MSigDB lists	RAAGNYNNCTTY_UNKNOWN	135	3	17275	82
0.02645	-3.63	cytokine binding	molecular function	GO:0019955	129	3	17306	86
0.02654	-3.63	CREB phosphorylation through the activation of CaMKK	REACTOME pathways	R-HSA-442717	6	1	10287	46
0.02654	-3.63	NADE modulates death signalling	REACTOME pathways	R-HSA-205025	6	1	10287	46
0.02659	-3.63	scavenger receptor activity	molecular function	GO:0005044	51	2	17306	86
0.02662	-3.63	GSTRNSFRASEM	prints domains	PR01267	5	1	4648	25
0.02665	-3.62	NGFIC_01	MSigDB lists	NGFIC_01	238	4	17275	82
0.02665	-3.62	HLF_01	MSigDB lists	HLF_01	238	4	17275	82
0.02671	-3.62	human chr6p24.1	chromosome location	human chr6p24.1	7	1	26169	101
0.02675	-3.62	HMG_box_dom	interpro domains	IPR009071	52	2	18616	91
0.02689	-3.62	GO_NEURON_PROJECTION	MSigDB lists	GO_NEURON_PROJECTION	902	9	17275	82
0.02692	-3.61	GO_HINDBRAIN_DEVELOPMENT	MSigDB lists	GO_HINDBRAIN_DEVELOPMENT	136	3	17275	82
0.02692	-3.61	MORF_RAP1A	MSigDB lists	MORF_RAP1A	136	3	17275	82
0.02692	-3.61	GSE9601_UNTREATED_VS_PI3K_INHIBITOR_TREATED_HCMV_INF_MONOCYTE_DN	MSigDB lists	GSE9601_UNTREATED_VS_PI3K_INHIBITOR_TREATED_HCMV_INF_MONOCYTE_DN	136	3	17275	82
0.02701	-3.61	PEA3_Q6	MSigDB lists	PEA3_Q6	239	4	17275	82
0.02701	-3.61	AREB6_03	MSigDB lists	AREB6_03	239	4	17275	82
0.0271	-3.61	regulation of secretion by cell	biological process	GO:1903530	754	8	18054	86
0.02716	-3.61	KEGG_NON_SMALL_CELL_LUNG_CANCER	MSigDB lists	KEGG_NON_SMALL_CELL_LUNG_CANCER	54	2	17275	82
0.02716	-3.61	GO_CELLULAR_DEFENSE_RESPONSE	MSigDB lists	GO_CELLULAR_DEFENSE_RESPONSE	54	2	17275	82
0.02725	-3.6	cell projection morphogenesis	biological process	GO:0048858	481	6	18054	86
0.02731	-3.6	PYCARD (PYD and CARD domain containing)	protein interactions	29108	51	2	17456	88
0.02734	-3.6	TGACATY_UNKNOWN	MSigDB lists	TGACATY_UNKNOWN	618	7	17275	82
0.02735	-3.6	positive regulation of myeloid leukocyte differentiation	biological process	GO:0002763	54	2	18054	86
0.02735	-3.6	regulation of interleukin-2 production	biological process	GO:0032663	54	2	18054	86
0.02735	-3.6	regulation of interleukin-12 production	biological process	GO:0032655	54	2	18054	86
0.02736	-3.6	regulation of cysteine-type endopeptidase activity	biological process	GO:2000116	239	4	18054	86
0.02737	-3.6	HMG	smart domains	SM00398	51	2	9476	48
0.02737	-3.6	STK33_SKM_DN	MSigDB lists	STK33_SKM_DN	240	4	17275	82
0.02737	-3.6	FOSTER_KDM1A_TARGETS_UP	MSigDB lists	FOSTER_KDM1A_TARGETS_UP	240	4	17275	82
0.02743	-3.6	GO_CELL_MORPHOGENESIS_INVOLVED_IN_NEURON_DIFFERENTIATION	MSigDB lists	GO_CELL_MORPHOGENESIS_INVOLVED_IN_NEURON_DIFFERENTIATION	357	5	17275	82
0.02743	-3.6	MEISSNER_NPC_HCP_WITH_H3K4ME3_AND_H3K27ME3	MSigDB lists	MEISSNER_NPC_HCP_WITH_H3K4ME3_AND_H3K27ME3	137	3	17275	82
0.02772	-3.59	HMG_box_dom_sf	interpro domains	IPR036910	53	2	18616	91
0.02773	-3.59	ONDER_CDH1_TARGETS_2_UP	MSigDB lists	ONDER_CDH1_TARGETS_2_UP	241	4	17275	82
0.02784	-3.58	liver-other-hyperplasia	COSMIC cancer mutations	liver-other-hyperplasia	6	1	17255	81
0.02785	-3.58	generation of neurons	biological process	GO:0048699	1524	13	18054	86
0.02795	-3.58	TCATCTC_MIR143	MSigDB lists	TCATCTC_MIR143	138	3	17275	82
0.02795	-3.58	GSE32255_WT_VS_JMJD2D_KNOCKDOWN_4H_LPS_STIM_DC_UP	MSigDB lists	GSE32255_WT_VS_JMJD2D_KNOCKDOWN_4H_LPS_STIM_DC_UP	138	3	17275	82
0.02795	-3.58	GSE13547_WT_VS_ZFX_KO_BCELL_ANTI_IGM_STIM_12H_DN	MSigDB lists	GSE13547_WT_VS_ZFX_KO_BCELL_ANTI_IGM_STIM_12H_DN	138	3	17275	82
0.02795	-3.58	MORF_CDC2L5	MSigDB lists	MORF_CDC2L5	138	3	17275	82
0.02797	-3.58	TFIIS_C	pfam domains	PF01096	6	1	17385	82
0.02797	-3.58	4HBT	pfam domains	PF03061	6	1	17385	82
0.0281	-3.57	KEGG_BASAL_CELL_CARCINOMA	MSigDB lists	KEGG_BASAL_CELL_CARCINOMA	55	2	17275	82
0.0281	-3.57	EVI1_03	MSigDB lists	EVI1_03	55	2	17275	82
0.0281	-3.57	GO_EPITHELIAL_TO_MESENCHYMAL_TRANSITION	MSigDB lists	GO_EPITHELIAL_TO_MESENCHYMAL_TRANSITION	55	2	17275	82
0.0281	-3.57	GO_STEROL_HOMEOSTASIS	MSigDB lists	GO_STEROL_HOMEOSTASIS	55	2	17275	82
0.02811	-3.57	mitochondrial crista	cellular component	GO:0030061	6	1	18985	90
0.02825	-3.57	purine ribonucleoside diphosphate biosynthetic process	biological process	GO:0009180	6	1	18054	86
0.02825	-3.57	cellular heat acclimation	biological process	GO:0070370	6	1	18054	86
0.02825	-3.57	positive regulation of T cell tolerance induction	biological process	GO:0002666	6	1	18054	86
0.02825	-3.57	BMP signaling pathway involved in heart development	biological process	GO:0061312	6	1	18054	86
0.02825	-3.57	muscle cell apoptotic process	biological process	GO:0010657	6	1	18054	86
0.02825	-3.57	establishment of T cell polarity	biological process	GO:0001768	6	1	18054	86
0.02825	-3.57	heat acclimation	biological process	GO:0010286	6	1	18054	86
0.02825	-3.57	negative regulation of phosphatidylinositol 3-kinase activity	biological process	GO:0043553	6	1	18054	86
0.02825	-3.57	positive regulation of hypersensitivity	biological process	GO:0002885	6	1	18054	86
0.02825	-3.57	purine nucleoside diphosphate biosynthetic process	biological process	GO:0009136	6	1	18054	86
0.02825	-3.57	positive regulation of interferon-gamma-mediated signaling pathway	biological process	GO:0060335	6	1	18054	86
0.02825	-3.57	activated T cell proliferation	biological process	GO:0050798	6	1	18054	86
0.02825	-3.57	neural plate pattern specification	biological process	GO:0060896	6	1	18054	86
0.02825	-3.57	regulation of vascular smooth muscle cell dedifferentiation	biological process	GO:1905174	6	1	18054	86
0.02825	-3.57	deoxyribonucleoside diphosphate metabolic process	biological process	GO:0009186	6	1	18054	86
0.02825	-3.57	positive regulation of cell-cell adhesion mediated by integrin	biological process	GO:0033634	6	1	18054	86
0.02825	-3.57	regulation of receptor-mediated endocytosis involved in cholesterol transport	biological process	GO:1905600	6	1	18054	86
0.02825	-3.57	neutrophil differentiation	biological process	GO:0030223	6	1	18054	86
0.02825	-3.57	regulation of myeloid dendritic cell activation	biological process	GO:0030885	6	1	18054	86
0.02825	-3.57	negative regulation of mitochondrial fusion	biological process	GO:0010637	6	1	18054	86
0.02825	-3.57	ciliary neurotrophic factor-mediated signaling pathway	biological process	GO:0070120	6	1	18054	86
0.02825	-3.57	granzyme-mediated apoptotic signaling pathway	biological process	GO:0008626	6	1	18054	86
0.02825	-3.57	positive regulation of homotypic cell-cell adhesion	biological process	GO:0034112	6	1	18054	86
0.02825	-3.57	ribonucleoside diphosphate biosynthetic process	biological process	GO:0009188	6	1	18054	86
0.02825	-3.57	positive regulation of response to interferon-gamma	biological process	GO:0060332	6	1	18054	86
0.02825	-3.57	atrial cardiac muscle tissue morphogenesis	biological process	GO:0055009	6	1	18054	86
0.02825	-3.57	negative regulation of vesicle fusion	biological process	GO:0031339	6	1	18054	86
0.02825	-3.57	regulation of membrane depolarization during cardiac muscle cell action potential	biological process	GO:1900825	6	1	18054	86
0.02829	-3.57	histone H4 acetylation	biological process	GO:0043967	55	2	18054	86
0.02829	-3.57	immunoglobulin production	biological process	GO:0002377	55	2	18054	86
0.02829	-3.57	release of sequestered calcium ion into cytosol	biological process	GO:0051209	55	2	18054	86
0.02829	-3.57	regulation of phosphatidylinositol 3-kinase activity	biological process	GO:0043551	55	2	18054	86
0.02842	-3.56	NGF signalling via TRKA from the plasma membrane	REACTOME pathways	R-HSA-187037	387	5	10287	46
[truncated: 679 more rows]

## Sheet: Cluster2
P-value	ln(P)	Term	GO Tree	GO ID	# of Genes in Term	# of Target Genes in Term	# of Total Genes	# of Target Genes
1.101e-30	-68.98	GSE26495_NAIVE_VS_PD1HIGH_CD8_TCELL_UP	MSigDB lists	GSE26495_NAIVE_VS_PD1HIGH_CD8_TCELL_UP	154	23	17275	69
1.294e-23	-52.7	GSE26495_NAIVE_VS_PD1LOW_CD8_TCELL_UP	MSigDB lists	GSE26495_NAIVE_VS_PD1LOW_CD8_TCELL_UP	155	19	17275	69
1.953e-23	-52.29	GSE22886_NAIVE_CD8_TCELL_VS_MONOCYTE_UP	MSigDB lists	GSE22886_NAIVE_CD8_TCELL_VS_MONOCYTE_UP	191	20	17275	69
4.21e-19	-42.31	GSE22886_NAIVE_CD4_TCELL_VS_MONOCYTE_UP	MSigDB lists	GSE22886_NAIVE_CD4_TCELL_VS_MONOCYTE_UP	182	17	17275	69
1.896e-18	-40.81	GSE11057_NAIVE_VS_MEMORY_CD4_TCELL_UP	MSigDB lists	GSE11057_NAIVE_VS_MEMORY_CD4_TCELL_UP	161	16	17275	69
3.342e-17	-37.94	GSE11057_NAIVE_VS_CENT_MEMORY_CD4_TCELL_UP	MSigDB lists	GSE11057_NAIVE_VS_CENT_MEMORY_CD4_TCELL_UP	154	15	17275	69
1.147e-16	-36.7	GSE11057_NAIVE_VS_EFF_MEMORY_CD4_TCELL_UP	MSigDB lists	GSE11057_NAIVE_VS_EFF_MEMORY_CD4_TCELL_UP	167	15	17275	69
8.709e-16	-34.68	GSE22886_NAIVE_CD8_TCELL_VS_MEMORY_TCELL_UP	MSigDB lists	GSE22886_NAIVE_CD8_TCELL_VS_MEMORY_TCELL_UP	191	15	17275	69
1.082e-14	-32.16	GSE22886_NAIVE_TCELL_VS_MONOCYTE_UP	MSigDB lists	GSE22886_NAIVE_TCELL_VS_MONOCYTE_UP	181	14	17275	69
1.581e-10	-22.57	GSE10325_CD4_TCELL_VS_MYELOID_UP	MSigDB lists	GSE10325_CD4_TCELL_VS_MYELOID_UP	184	11	17275	69
8.747e-10	-20.86	JAATINEN_HEMATOPOIETIC_STEM_CELL_DN	MSigDB lists	JAATINEN_HEMATOPOIETIC_STEM_CELL_DN	216	11	17275	69
2.223e-09	-19.92	GSE22886_NAIVE_CD8_TCELL_VS_NKCELL_UP	MSigDB lists	GSE22886_NAIVE_CD8_TCELL_VS_NKCELL_UP	179	10	17275	69
2.903e-09	-19.66	GSE10325_CD4_TCELL_VS_BCELL_UP	MSigDB lists	GSE10325_CD4_TCELL_VS_BCELL_UP	184	10	17275	69
2.783e-08	-17.4	GSE5542_UNTREATED_VS_IFNG_TREATED_EPITHELIAL_CELLS_24H_DN	MSigDB lists	GSE5542_UNTREATED_VS_IFNG_TREATED_EPITHELIAL_CELLS_24H_DN	173	9	17275	69
3.739e-08	-17.1	GSE22886_NAIVE_CD4_TCELL_VS_NKCELL_UP	MSigDB lists	GSE22886_NAIVE_CD4_TCELL_VS_NKCELL_UP	179	9	17275	69
3.924e-08	-17.05	GSE10325_LUPUS_CD4_TCELL_VS_LUPUS_MYELOID_UP	MSigDB lists	GSE10325_LUPUS_CD4_TCELL_VS_LUPUS_MYELOID_UP	180	9	17275	69
4.525e-08	-16.91	GSE22886_CD8_VS_CD4_NAIVE_TCELL_UP	MSigDB lists	GSE22886_CD8_VS_CD4_NAIVE_TCELL_UP	183	9	17275	69
5.207e-08	-16.77	GSE22886_CD8_TCELL_VS_BCELL_NAIVE_UP	MSigDB lists	GSE22886_CD8_TCELL_VS_BCELL_NAIVE_UP	186	9	17275	69
5.709e-08	-16.68	GSE45739_UNSTIM_VS_ACD3_ACD28_STIM_WT_CD4_TCELL_DN	MSigDB lists	GSE45739_UNSTIM_VS_ACD3_ACD28_STIM_WT_CD4_TCELL_DN	188	9	17275	69
3.914e-07	-14.75	GSE5542_UNTREATED_VS_IFNA_TREATED_EPITHELIAL_CELLS_6H_DN	MSigDB lists	GSE5542_UNTREATED_VS_IFNA_TREATED_EPITHELIAL_CELLS_6H_DN	171	8	17275	69
4.875e-07	-14.53	GSE5099_CLASSICAL_M1_VS_ALTERNATIVE_M2_MACROPHAGE_UP	MSigDB lists	GSE5099_CLASSICAL_M1_VS_ALTERNATIVE_M2_MACROPHAGE_UP	176	8	17275	69
5.089e-07	-14.49	GSE10325_LUPUS_CD4_TCELL_VS_LUPUS_BCELL_UP	MSigDB lists	GSE10325_LUPUS_CD4_TCELL_VS_LUPUS_BCELL_UP	177	8	17275	69
5.089e-07	-14.49	GSE22886_NAIVE_TCELL_VS_NKCELL_UP	MSigDB lists	GSE22886_NAIVE_TCELL_VS_NKCELL_UP	177	8	17275	69
6.832e-07	-14.2	GSE7852_TREG_VS_TCONV_LN_DN	MSigDB lists	GSE7852_TREG_VS_TCONV_LN_DN	184	8	17275	69
7.118e-07	-14.16	GSE16385_IFNG_TNF_VS_UNSTIM_MACROPHAGE_ROSIGLITAZONE_TREATED_DN	MSigDB lists	GSE16385_IFNG_TNF_VS_UNSTIM_MACROPHAGE_ROSIGLITAZONE_TREATED_DN	185	8	17275	69
1.303e-06	-13.55	GO_SINGLE_ORGANISM_CELL_ADHESION	MSigDB lists	GO_SINGLE_ORGANISM_CELL_ADHESION	442	11	17275	69
2.17e-06	-13.04	LEE_EARLY_T_LYMPHOCYTE_DN	MSigDB lists	LEE_EARLY_T_LYMPHOCYTE_DN	53	5	17275	69
2.65e-06	-12.84	GSE4984_UNTREATED_VS_GALECTIN1_TREATED_DC_DN	MSigDB lists	GSE4984_UNTREATED_VS_GALECTIN1_TREATED_DC_DN	154	7	17275	69
2.888e-06	-12.76	GSE11057_EFF_MEM_VS_CENT_MEM_CD4_TCELL_DN	MSigDB lists	GSE11057_EFF_MEM_VS_CENT_MEM_CD4_TCELL_DN	156	7	17275	69
3.271e-06	-12.63	T-Cell Receptor and Co-stimulatory Signaling	WikiPathways	WP2583	29	4	5311	20
3.277e-06	-12.63	GSE32986_GMCSF_VS_GMCSF_AND_CURDLAN_LOWDOSE_STIM_DC_DN	MSigDB lists	GSE32986_GMCSF_VS_GMCSF_AND_CURDLAN_LOWDOSE_STIM_DC_DN	159	7	17275	69
3.709e-06	-12.5	GSE26495_PD1HIGH_VS_PD1LOW_CD8_TCELL_UP	MSigDB lists	GSE26495_PD1HIGH_VS_PD1LOW_CD8_TCELL_UP	162	7	17275	69
4.023e-06	-12.42	GSE11057_NAIVE_CD4_VS_PBMC_CD4_TCELL_UP	MSigDB lists	GSE11057_NAIVE_CD4_VS_PBMC_CD4_TCELL_UP	164	7	17275	69
5.724e-06	-12.07	GSE22886_NAIVE_CD4_TCELL_VS_DC_UP	MSigDB lists	GSE22886_NAIVE_CD4_TCELL_VS_DC_UP	173	7	17275	69
5.902e-06	-12.04	GO_BIOLOGICAL_ADHESION	MSigDB lists	GO_BIOLOGICAL_ADHESION	982	15	17275	69
7.16e-06	-11.85	GSE16385_ROSIGLITAZONE_IL4_VS_IFNG_TNF_STIM_MACROPHAGE_DN	MSigDB lists	GSE16385_ROSIGLITAZONE_IL4_VS_IFNG_TNF_STIM_MACROPHAGE_DN	179	7	17275	69
7.427e-06	-11.81	GSE45739_UNSTIM_VS_ACD3_ACD28_STIM_NRAS_KO_CD4_TCELL_DN	MSigDB lists	GSE45739_UNSTIM_VS_ACD3_ACD28_STIM_NRAS_KO_CD4_TCELL_DN	180	7	17275	69
7.984e-06	-11.74	GSE13522_CTRL_VS_T_CRUZI_Y_STRAIN_INF_SKIN_IFNAR_KO_UP	MSigDB lists	GSE13522_CTRL_VS_T_CRUZI_Y_STRAIN_INF_SKIN_IFNAR_KO_UP	182	7	17275	69
8.276e-06	-11.7	GSE7460_TCONV_VS_TREG_LN_UP	MSigDB lists	GSE7460_TCONV_VS_TREG_LN_UP	183	7	17275	69
8.576e-06	-11.67	GSE3720_VD1_VS_VD2_GAMMADELTA_TCELL_WITH_PMA_STIM_UP	MSigDB lists	GSE3720_VD1_VS_VD2_GAMMADELTA_TCELL_WITH_PMA_STIM_UP	184	7	17275	69
9.204e-06	-11.6	GSE1460_INTRATHYMIC_T_PROGENITOR_VS_CD4_THYMOCYTE_DN	MSigDB lists	GSE1460_INTRATHYMIC_T_PROGENITOR_VS_CD4_THYMOCYTE_DN	186	7	17275	69
1.022e-05	-11.49	GSE17301_CTRL_VS_48H_ACD3_ACD28_STIM_CD8_TCELL_UP	MSigDB lists	GSE17301_CTRL_VS_48H_ACD3_ACD28_STIM_CD8_TCELL_UP	189	7	17275	69
1.022e-05	-11.49	GSE16385_ROSIGLITAZONE_IL4_VS_IFNG_TNF_STIM_MACROPHAGE_UP	MSigDB lists	GSE16385_ROSIGLITAZONE_IL4_VS_IFNG_TNF_STIM_MACROPHAGE_UP	189	7	17275	69
1.057e-05	-11.46	GSE7764_IL15_TREATED_VS_CTRL_NK_CELL_24H_DN	MSigDB lists	GSE7764_IL15_TREATED_VS_CTRL_NK_CELL_24H_DN	190	7	17275	69
1.094e-05	-11.42	GSE40068_CXCR5POS_BCL6POS_TFH_VS_CXCR5NEG_BCL6NEG_CD4_TCELL_DN	MSigDB lists	GSE40068_CXCR5POS_BCL6POS_TFH_VS_CXCR5NEG_BCL6NEG_CD4_TCELL_DN	191	7	17275	69
1.788e-05	-10.93	GO_CELL_CELL_ADHESION	MSigDB lists	GO_CELL_CELL_ADHESION	582	11	17275	69
2.005e-05	-10.82	GSE6269_E_COLI_VS_STAPH_AUREUS_INF_PBMC_UP	MSigDB lists	GSE6269_E_COLI_VS_STAPH_AUREUS_INF_PBMC_UP	140	6	17275	69
3.311e-05	-10.32	GSE37301_CD4_TCELL_VS_GRANULOCYTE_MONOCYTE_PROGENITOR_UP	MSigDB lists	GSE37301_CD4_TCELL_VS_GRANULOCYTE_MONOCYTE_PROGENITOR_UP	153	6	17275	69
3.488e-05	-10.26	SAAL1 (serum amyloid A like 1)	protein interactions	113174	45	4	17456	72
3.562e-05	-10.24	GSE13738_RESTING_VS_BYSTANDER_ACTIVATED_CD4_TCELL_UP	MSigDB lists	GSE13738_RESTING_VS_BYSTANDER_ACTIVATED_CD4_TCELL_UP	155	6	17275	69
3.789e-05	-10.18	GO_REGULATION_OF_MULTICELLULAR_ORGANISMAL_DEVELOPMENT	MSigDB lists	GO_REGULATION_OF_MULTICELLULAR_ORGANISMAL_DEVELOPMENT	1594	18	17275	69
3.966e-05	-10.14	GSE34156_UNTREATED_VS_24H_TLR1_TLR2_LIGAND_TREATED_MONOCYTE_DN	MSigDB lists	GSE34156_UNTREATED_VS_24H_TLR1_TLR2_LIGAND_TREATED_MONOCYTE_DN	158	6	17275	69
4.721e-05	-9.96	GSE7218_IGM_VS_IGG_SIGNAL_THGOUGH_ANTIGEN_BCELL_DN	MSigDB lists	GSE7218_IGM_VS_IGG_SIGNAL_THGOUGH_ANTIGEN_BCELL_DN	163	6	17275	69
5.227e-05	-9.86	GSE32986_UNSTIM_VS_GMCSF_STIM_DC_UP	MSigDB lists	GSE32986_UNSTIM_VS_GMCSF_STIM_DC_UP	166	6	17275	69
5.405e-05	-9.83	GSE21670_IL6_VS_TGFB_AND_IL6_TREATED_CD4_TCELL_UP	MSigDB lists	GSE21670_IL6_VS_TGFB_AND_IL6_TREATED_CD4_TCELL_UP	167	6	17275	69
5.405e-05	-9.83	GSE7219_UNSTIM_VS_LPS_AND_ANTI_CD40_STIM_DC_DN	MSigDB lists	GSE7219_UNSTIM_VS_LPS_AND_ANTI_CD40_STIM_DC_DN	167	6	17275	69
5.968e-05	-9.73	GSE4984_LPS_VS_VEHICLE_CTRL_TREATED_DC_UP	MSigDB lists	GSE4984_LPS_VS_VEHICLE_CTRL_TREATED_DC_UP	170	6	17275	69
5.968e-05	-9.73	GSE32986_UNSTIM_VS_GMCSF_AND_CURDLAN_LOWDOSE_STIM_DC_DN	MSigDB lists	GSE32986_UNSTIM_VS_GMCSF_AND_CURDLAN_LOWDOSE_STIM_DC_DN	170	6	17275	69
6.79e-05	-9.6	GSE32986_UNSTIM_VS_CURDLAN_HIGHDOSE_STIM_DC_DN	MSigDB lists	GSE32986_UNSTIM_VS_CURDLAN_HIGHDOSE_STIM_DC_DN	174	6	17275	69
7.856e-05	-9.45	GO_POSITIVE_REGULATION_OF_DEVELOPMENTAL_PROCESS	MSigDB lists	GO_POSITIVE_REGULATION_OF_DEVELOPMENTAL_PROCESS	1081	14	17275	69
7.943e-05	-9.44	GSE8678_IL7R_LOW_VS_HIGH_EFF_CD8_TCELL_DN	MSigDB lists	GSE8678_IL7R_LOW_VS_HIGH_EFF_CD8_TCELL_DN	179	6	17275	69
8.196e-05	-9.41	positive regulation of developmental process	biological process	GO:0051094	1418	16	18054	70
8.446e-05	-9.38	GSE40274_HELIOS_VS_FOXP3_AND_HELIOS_TRANSDUCED_ACTIVATED_CD4_TCELL_DN	MSigDB lists	GSE40274_HELIOS_VS_FOXP3_AND_HELIOS_TRANSDUCED_ACTIVATED_CD4_TCELL_DN	181	6	17275	69
8.974e-05	-9.32	GSE36476_CTRL_VS_TSST_ACT_16H_MEMORY_CD4_TCELL_OLD_UP	MSigDB lists	GSE36476_CTRL_VS_TSST_ACT_16H_MEMORY_CD4_TCELL_OLD_UP	183	6	17275	69
8.989e-05	-9.32	REACTOME_IMMUNOREGULATORY_INTERACTIONS_BETWEEN_A_LYMPHOID_AND_A_NON_LYMPHOID_CELL	MSigDB lists	REACTOME_IMMUNOREGULATORY_INTERACTIONS_BETWEEN_A_LYMPHOID_AND_A_NON_LYMPHOID_CELL	59	4	17275	69
9.247e-05	-9.29	GSE7460_FOXP3_MUT_VS_WT_ACT_WITH_TGFB_TCONV_DN	MSigDB lists	GSE7460_FOXP3_MUT_VS_WT_ACT_WITH_TGFB_TCONV_DN	184	6	17275	69
9.815e-05	-9.23	GSE22886_TCELL_VS_BCELL_NAIVE_UP	MSigDB lists	GSE22886_TCELL_VS_BCELL_NAIVE_UP	186	6	17275	69
9.815e-05	-9.23	GSE17301_IFNA2_VS_IFNA2_AND_ACD3_ACD28_STIM_CD8_TCELL_UP	MSigDB lists	GSE17301_IFNA2_VS_IFNA2_AND_ACD3_ACD28_STIM_CD8_TCELL_UP	186	6	17275	69
9.815e-05	-9.23	GSE11961_FOLLICULAR_BCELL_VS_MEMORY_BCELL_DAY40_DN	MSigDB lists	GSE11961_FOLLICULAR_BCELL_VS_MEMORY_BCELL_DAY40_DN	186	6	17275	69
0.0001011	-9.2	GSE22886_CD4_TCELL_VS_BCELL_NAIVE_UP	MSigDB lists	GSE22886_CD4_TCELL_VS_BCELL_NAIVE_UP	187	6	17275	69
0.0001011	-9.2	GSE23568_CTRL_TRANSDUCED_VS_WT_CD8_TCELL_DN	MSigDB lists	GSE23568_CTRL_TRANSDUCED_VS_WT_CD8_TCELL_DN	187	6	17275	69
0.0001072	-9.14	GSE32423_CTRL_VS_IL7_IL4_MEMORY_CD8_TCELL_UP	MSigDB lists	GSE32423_CTRL_VS_IL7_IL4_MEMORY_CD8_TCELL_UP	189	6	17275	69
0.0001135	-9.08	GOLDRATH_NAIVE_VS_EFF_CD8_TCELL_UP	MSigDB lists	GOLDRATH_NAIVE_VS_EFF_CD8_TCELL_UP	191	6	17275	69
0.0001202	-9.03	GSE3039_NKT_CELL_VS_ALPHAALPHA_CD8_TCELL_DN	MSigDB lists	GSE3039_NKT_CELL_VS_ALPHAALPHA_CD8_TCELL_DN	193	6	17275	69
0.0001236	-9	regulation of multicellular organismal process	biological process	GO:0051239	3262	26	18054	70
0.0001268	-8.97	positive regulation of multicellular organismal process	biological process	GO:0051240	1799	18	18054	70
0.0001335	-8.92	PID	pfam domains	PF00640	26	3	17385	67
0.0001465	-8.83	Ig_sub	interpro domains	IPR003599	392	8	18616	73
0.0002104	-8.47	GO_POSITIVE_REGULATION_OF_MULTICELLULAR_ORGANISMAL_PROCESS	MSigDB lists	GO_POSITIVE_REGULATION_OF_MULTICELLULAR_ORGANISMAL_PROCESS	1338	15	17275	69
0.0002288	-8.38	TARTE_PLASMA_CELL_VS_B_LYMPHOCYTE_UP	MSigDB lists	TARTE_PLASMA_CELL_VS_B_LYMPHOCYTE_UP	75	4	17275	69
0.0002292	-8.38	LI_CISPLATIN_RESISTANCE_DN	MSigDB lists	LI_CISPLATIN_RESISTANCE_DN	30	3	17275	69
0.0002331	-8.36	positive regulation of nervous system development	biological process	GO:0051962	541	9	18054	70
0.0002333	-8.36	GSE14699_NAIVE_VS_DELETIONAL_TOLERANCE_CD8_TCELL_UP	MSigDB lists	GSE14699_NAIVE_VS_DELETIONAL_TOLERANCE_CD8_TCELL_UP	139	5	17275	69
0.0002408	-8.33	WALLACE_PROSTATE_CANCER_RACE_DN	MSigDB lists	WALLACE_PROSTATE_CANCER_RACE_DN	76	4	17275	69
0.000249	-8.3	CD8B (CD8b molecule)	protein interactions	926	6	2	17456	72
0.0002576	-8.26	GSE4590_PRE_BCELL_VS_SMALL_PRE_BCELL_UP	MSigDB lists	GSE4590_PRE_BCELL_VS_SMALL_PRE_BCELL_UP	142	5	17275	69
0.0002786	-8.19	T cell activation	biological process	GO:0042110	232	6	18054	70
0.0002929	-8.14	GSE14415_INDUCED_TREG_VS_TCONV_DN	MSigDB lists	GSE14415_INDUCED_TREG_VS_TCONV_DN	146	5	17275	69
0.0002933	-8.13	HOOI_ST7_TARGETS_UP	MSigDB lists	HOOI_ST7_TARGETS_UP	80	4	17275	69
0.0003014	-8.11	Ig-like_dom	interpro domains	IPR007110	436	8	18616	73
0.0003076	-8.09	MODULE_20	MSigDB lists	MODULE_20	81	4	17275	69
0.0003259	-8.03	ACGCACA_MIR210	MSigDB lists	ACGCACA_MIR210	7	2	17275	69
0.0003325	-8.01	GOZGIT_ESR1_TARGETS_DN	MSigDB lists	GOZGIT_ESR1_TARGETS_DN	676	10	17275	69
0.000334	-8	GO_BETA_AMYLOID_BINDING	MSigDB lists	GO_BETA_AMYLOID_BINDING	34	3	17275	69
0.000387	-7.86	PID	prosite domains	PS01179	31	3	12079	56
0.0004092	-7.8	GSE13946_CTRL_VS_DSS_COLITIS_GD_TCELL_FROM_COLON_DN	MSigDB lists	GSE13946_CTRL_VS_DSS_COLITIS_GD_TCELL_FROM_COLON_DN	157	5	17275	69
0.0004122	-7.79	regulation of multicellular organismal development	biological process	GO:2000026	2156	19	18054	70
0.0004256	-7.76	GATA6_01	MSigDB lists	GATA6_01	244	6	17275	69
0.0004445	-7.72	GO_ADAPTIVE_IMMUNE_RESPONSE	MSigDB lists	GO_ADAPTIVE_IMMUNE_RESPONSE	246	6	17275	69
0.0004591	-7.69	GSE22045_TREG_VS_TCONV_DN	MSigDB lists	GSE22045_TREG_VS_TCONV_DN	161	5	17275	69
0.0004591	-7.69	GSE21063_CTRL_VS_ANTI_IGM_STIM_BCELL_3H_UP	MSigDB lists	GSE21063_CTRL_VS_ANTI_IGM_STIM_BCELL_3H_UP	161	5	17275	69
0.0004727	-7.66	CLSTN1 (calsyntenin 1)	protein interactions	22883	37	3	17456	72
0.000484	-7.63	GO_LEUKOCYTE_CELL_CELL_ADHESION	MSigDB lists	GO_LEUKOCYTE_CELL_CELL_ADHESION	250	6	17275	69
0.0004995	-7.6	GSE26030_UNSTIM_VS_RESTIM_TH17_DAY15_POST_POLARIZATION_UP	MSigDB lists	GSE26030_UNSTIM_VS_RESTIM_TH17_DAY15_POST_POLARIZATION_UP	164	5	17275	69
0.0004999	-7.6	GAVIN_FOXP3_TARGETS_CLUSTER_P4	MSigDB lists	GAVIN_FOXP3_TARGETS_CLUSTER_P4	92	4	17275	69
0.0005028	-7.6	chr7q32	MSigDB lists	chr7q32	39	3	17275	69
0.0005228	-7.56	GO_KINASE_BINDING	MSigDB lists	GO_KINASE_BINDING	587	9	17275	69
0.0005231	-7.56	IG	smart domains	SM00409	392	8	9476	46
0.0005278	-7.55	GSE45365_HEALTHY_VS_MCMV_INFECTION_CD11B_DC_IFNAR_KO_UP	MSigDB lists	GSE45365_HEALTHY_VS_MCMV_INFECTION_CD11B_DC_IFNAR_KO_UP	166	5	17275	69
0.0005424	-7.52	GSE22886_NAIVE_CD4_TCELL_VS_MEMORY_TCELL_UP	MSigDB lists	GSE22886_NAIVE_CD4_TCELL_VS_MEMORY_TCELL_UP	167	5	17275	69
0.0005541	-7.5	PTB/PI_dom	interpro domains	IPR006020	41	3	18616	73
0.0005726	-7.47	GSE5542_UNTREATED_VS_IFNA_TREATED_EPITHELIAL_CELLS_24H_DN	MSigDB lists	GSE5542_UNTREATED_VS_IFNA_TREATED_EPITHELIAL_CELLS_24H_DN	169	5	17275	69
0.0005863	-7.44	Ig-like_dom_sf	interpro domains	IPR036179	482	8	18616	73
0.0005881	-7.44	GSE5542_UNTREATED_VS_IFNG_TREATED_EPITHELIAL_CELLS_6H_UP	MSigDB lists	GSE5542_UNTREATED_VS_IFNG_TREATED_EPITHELIAL_CELLS_6H_UP	170	5	17275	69
0.0006183	-7.39	C-type_lectin-like/link_sf	interpro domains	IPR016186	99	4	18616	73
0.0006536	-7.33	positive regulation of cholesterol metabolic process	biological process	GO:0090205	10	2	18054	70
0.0006536	-7.33	anatomical structure regression	biological process	GO:0060033	10	2	18054	70
0.0006882	-7.28	GSE32423_IL7_VS_IL7_IL4_NAIVE_CD8_TCELL_UP	MSigDB lists	GSE32423_IL7_VS_IL7_IL4_NAIVE_CD8_TCELL_UP	176	5	17275	69
0.0006882	-7.28	TONKS_TARGETS_OF_RUNX1_RUNX1T1_FUSION_HSC_UP	MSigDB lists	TONKS_TARGETS_OF_RUNX1_RUNX1T1_FUSION_HSC_UP	176	5	17275	69
0.0007183	-7.24	TONKS_TARGETS_OF_RUNX1_RUNX1T1_FUSION_SUSTAINDED_IN_ERYTHROCYTE_UP	MSigDB lists	TONKS_TARGETS_OF_RUNX1_RUNX1T1_FUSION_SUSTAINDED_IN_ERYTHROCYTE_UP	44	3	17275	69
0.0007427	-7.21	GSE1460_INTRATHYMIC_T_PROGENITOR_VS_NAIVE_CD4_TCELL_ADULT_BLOOD_DN	MSigDB lists	GSE1460_INTRATHYMIC_T_PROGENITOR_VS_NAIVE_CD4_TCELL_ADULT_BLOOD_DN	179	5	17275	69
0.0007542	-7.19	IG_LIKE	prosite domains	PS50835	429	8	12079	56
0.0007616	-7.18	GSE11961_MARGINAL_ZONE_BCELL_VS_MEMORY_BCELL_DAY40_DN	MSigDB lists	GSE11961_MARGINAL_ZONE_BCELL_VS_MEMORY_BCELL_DAY40_DN	180	5	17275	69
0.0007616	-7.18	GSE15330_MEGAKARYOCYTE_ERYTHROID_VS_GRANULOCYTE_MONOCYTE_PROGENITOR_IKAROS_KO_DN	MSigDB lists	GSE15330_MEGAKARYOCYTE_ERYTHROID_VS_GRANULOCYTE_MONOCYTE_PROGENITOR_IKAROS_KO_DN	180	5	17275	69
0.0007808	-7.16	GSE30083_SP1_VS_SP3_THYMOCYTE_DN	MSigDB lists	GSE30083_SP1_VS_SP3_THYMOCYTE_DN	181	5	17275	69
0.0007808	-7.16	GSE29618_PDC_VS_MDC_UP	MSigDB lists	GSE29618_PDC_VS_MDC_UP	181	5	17275	69
0.0007808	-7.16	GSE21670_UNTREATED_VS_IL6_TREATED_STAT3_KO_CD4_TCELL_UP	MSigDB lists	GSE21670_UNTREATED_VS_IL6_TREATED_STAT3_KO_CD4_TCELL_UP	181	5	17275	69
0.0008004	-7.13	GSE24574_BCL6_HIGH_TFH_VS_TCONV_CD4_TCELL_DN	MSigDB lists	GSE24574_BCL6_HIGH_TFH_VS_TCONV_CD4_TCELL_DN	182	5	17275	69
0.0008004	-7.13	GSE2585_CD80_HIGH_VS_LOW_MTEC_UP	MSigDB lists	GSE2585_CD80_HIGH_VS_LOW_MTEC_UP	182	5	17275	69
0.0008004	-7.13	GSE29618_MONOCYTE_VS_PDC_DN	MSigDB lists	GSE29618_MONOCYTE_VS_PDC_DN	182	5	17275	69
0.0008204	-7.11	GSE20366_CD103_POS_VS_CD103_KLRG1_DP_TREG_UP	MSigDB lists	GSE20366_CD103_POS_VS_CD103_KLRG1_DP_TREG_UP	183	5	17275	69
0.0008204	-7.11	GSE22886_UNSTIM_VS_STIM_MEMORY_TCELL_UP	MSigDB lists	GSE22886_UNSTIM_VS_STIM_MEMORY_TCELL_UP	183	5	17275	69
0.0008279	-7.1	CTDL_fold	interpro domains	IPR016187	107	4	18616	73
0.0008407	-7.08	GSE17301_CTRL_VS_48H_IFNA2_STIM_CD8_TCELL_UP	MSigDB lists	GSE17301_CTRL_VS_48H_IFNA2_STIM_CD8_TCELL_UP	184	5	17275	69
0.0008407	-7.08	GSE27786_NKCELL_VS_NKTCELL_DN	MSigDB lists	GSE27786_NKCELL_VS_NKTCELL_DN	184	5	17275	69
0.0008614	-7.06	GSE15735_CTRL_VS_HDAC_INHIBITOR_TREATED_CD4_TCELL_2H_DN	MSigDB lists	GSE15735_CTRL_VS_HDAC_INHIBITOR_TREATED_CD4_TCELL_2H_DN	185	5	17275	69
0.0008614	-7.06	GSE26290_CTRL_VS_AKT_INHIBITOR_TREATED_ANTI_CD3_AND_IL2_STIM_CD8_TCELL_DN	MSigDB lists	GSE26290_CTRL_VS_AKT_INHIBITOR_TREATED_ANTI_CD3_AND_IL2_STIM_CD8_TCELL_DN	185	5	17275	69
0.0008825	-7.03	GSE36078_WT_VS_IL1R_KO_LUNG_DC_AFTER_AD5_INF_DN	MSigDB lists	GSE36078_WT_VS_IL1R_KO_LUNG_DC_AFTER_AD5_INF_DN	186	5	17275	69
0.0008825	-7.03	GSE25087_FETAL_VS_ADULT_TREG_UP	MSigDB lists	GSE25087_FETAL_VS_ADULT_TREG_UP	186	5	17275	69
0.0008901	-7.02	GO_SIDE_OF_MEMBRANE	MSigDB lists	GO_SIDE_OF_MEMBRANE	388	7	17275	69
0.000904	-7.01	GSE7460_FOXP3_MUT_VS_WT_ACT_WITH_TGFB_TCONV_UP	MSigDB lists	GSE7460_FOXP3_MUT_VS_WT_ACT_WITH_TGFB_TCONV_UP	187	5	17275	69
0.0009258	-6.98	GSE40274_FOXP3_VS_FOXP3_AND_PBX1_TRANSDUCED_ACTIVATED_CD4_TCELL_DN	MSigDB lists	GSE40274_FOXP3_VS_FOXP3_AND_PBX1_TRANSDUCED_ACTIVATED_CD4_TCELL_DN	188	5	17275	69
0.0009258	-6.98	GSE30083_SP2_VS_SP3_THYMOCYTE_DN	MSigDB lists	GSE30083_SP2_VS_SP3_THYMOCYTE_DN	188	5	17275	69
0.0009328	-6.98	PTB	smart domains	SM00462	40	3	9476	46
0.0009481	-6.96	GSE30153_LUPUS_VS_HEALTHY_DONOR_BCELL_UP	MSigDB lists	GSE30153_LUPUS_VS_HEALTHY_DONOR_BCELL_UP	189	5	17275	69
0.0009481	-6.96	GSE5142_CTRL_VS_HTERT_TRANSDUCED_CD8_TCELL_EARLY_PASSAGE_CLONE_UP	MSigDB lists	GSE5142_CTRL_VS_HTERT_TRANSDUCED_CD8_TCELL_EARLY_PASSAGE_CLONE_UP	189	5	17275	69
0.0009481	-6.96	GSE31082_DN_VS_CD8_SP_THYMOCYTE_DN	MSigDB lists	GSE31082_DN_VS_CD8_SP_THYMOCYTE_DN	189	5	17275	69
0.0009481	-6.96	GSE1925_CTRL_VS_3H_IFNG_STIM_MACROPHAGE_UP	MSigDB lists	GSE1925_CTRL_VS_3H_IFNG_STIM_MACROPHAGE_UP	189	5	17275	69
0.0009481	-6.96	GSE21670_TGFB_VS_IL6_TREATED_STAT3_KO_CD4_TCELL_DN	MSigDB lists	GSE21670_TGFB_VS_IL6_TREATED_STAT3_KO_CD4_TCELL_DN	189	5	17275	69
0.0009481	-6.96	GSE14699_NAIVE_VS_DELETIONAL_TOLERANCE_CD8_TCELL_DN	MSigDB lists	GSE14699_NAIVE_VS_DELETIONAL_TOLERANCE_CD8_TCELL_DN	189	5	17275	69
0.0009481	-6.96	GSE7460_CTRL_VS_TGFB_TREATED_ACT_FOXP3_HET_TCONV_DN	MSigDB lists	GSE7460_CTRL_VS_TGFB_TREATED_ACT_FOXP3_HET_TCONV_DN	189	5	17275	69
0.0009787	-6.93	LI_INDUCED_T_TO_NATURAL_KILLER_DN	MSigDB lists	LI_INDUCED_T_TO_NATURAL_KILLER_DN	110	4	17275	69
0.0009932	-6.91	positive regulation of cell population proliferation	biological process	GO:0008284	948	11	18054	70
0.001011	-6.9	GO_ANATOMICAL_STRUCTURE_REGRESSION	MSigDB lists	GO_ANATOMICAL_STRUCTURE_REGRESSION	12	2	17275	69
0.001011	-6.9	GO_TAU_PROTEIN_BINDING	MSigDB lists	GO_TAU_PROTEIN_BINDING	12	2	17275	69
0.001011	-6.9	GO_PEPTIDYL_METHIONINE_MODIFICATION	MSigDB lists	GO_PEPTIDYL_METHIONINE_MODIFICATION	12	2	17275	69
0.001017	-6.89	KAECH_DAY15_EFF_VS_MEMORY_CD8_TCELL_DN	MSigDB lists	KAECH_DAY15_EFF_VS_MEMORY_CD8_TCELL_DN	192	5	17275	69
0.001039	-6.87	human chr2p11.2	chromosome location	human chr2p11.2	64	3	26169	81
0.00104	-6.87	GO_POSITIVE_REGULATION_OF_CELL_PROLIFERATION	MSigDB lists	GO_POSITIVE_REGULATION_OF_CELL_PROLIFERATION	783	10	17275	69
0.00109	-6.82	GSE39556_CD8A_DC_VS_NK_CELL_UP	MSigDB lists	GSE39556_CD8A_DC_VS_NK_CELL_UP	195	5	17275	69
0.001124	-6.79	peptidyl-methionine modification	biological process	GO:0018206	13	2	18054	70
0.001193	-6.73	HALLMARK_ALLOGRAFT_REJECTION	MSigDB lists	HALLMARK_ALLOGRAFT_REJECTION	199	5	17275	69
0.001221	-6.71	PDGFRB (platelet derived growth factor receptor beta)	protein interactions	5159	113	4	17456	72
0.001238	-6.69	PID_CD8_TCR_PATHWAY	MSigDB lists	PID_CD8_TCR_PATHWAY	53	3	17275	69
0.00127	-6.67	GSE13522_CTRL_VS_T_CRUZI_Y_STRAIN_INF_SKIN_BALBC_MOUSE_DN	MSigDB lists	GSE13522_CTRL_VS_T_CRUZI_Y_STRAIN_INF_SKIN_BALBC_MOUSE_DN	118	4	17275	69
0.001278	-6.66	GO_POSITIVE_REGULATION_OF_NERVOUS_SYSTEM_DEVELOPMENT	MSigDB lists	GO_POSITIVE_REGULATION_OF_NERVOUS_SYSTEM_DEVELOPMENT	413	7	17275	69
0.001357	-6.6	GO_REGULATION_OF_CELL_PROLIFERATION	MSigDB lists	GO_REGULATION_OF_CELL_PROLIFERATION	1430	14	17275	69
0.001361	-6.6	GO_EXTERNAL_SIDE_OF_PLASMA_MEMBRANE	MSigDB lists	GO_EXTERNAL_SIDE_OF_PLASMA_MEMBRANE	205	5	17275	69
0.001382	-6.58	adaptive immune response	biological process	GO:0002250	315	6	18054	70
0.001437	-6.55	GO_ADAPTIVE_IMMUNE_RESPONSE_BASED_ON_SOMATIC_RECOMBINATION_OF_IMMUNE_RECEPTORS_BUILT_FROM_IMMUNOGLOBULIN_SUPERFAMILY_DOMAINS	MSigDB lists	GO_ADAPTIVE_IMMUNE_RESPONSE_BASED_ON_SOMATIC_RECOMBINATION_OF_IMMUNE_RECEPTORS_BUILT_FROM_IMMUNOGLOBULIN_SUPERFAMILY_DOMAINS	122	4	17275	69
0.001443	-6.54	Immunoregulatory interactions between a Lymphoid and a non-Lymphoid cell	REACTOME pathways	R-HSA-198933	124	4	10287	41
0.00148	-6.52	CHUNG_BLISTER_CYTOTOXICITY_UP	MSigDB lists	CHUNG_BLISTER_CYTOTOXICITY_UP	123	4	17275	69
0.00148	-6.52	GO_T_CELL_DIFFERENTIATION	MSigDB lists	GO_T_CELL_DIFFERENTIATION	123	4	17275	69
0.001499	-6.5	T-Cell antigen Receptor (TCR) pathway during Staphylococcus aureus infection	WikiPathways	WP3863	62	3	5311	20
0.001558	-6.46	GO_CELL_ACTIVATION	MSigDB lists	GO_CELL_ACTIVATION	552	8	17275	69
0.001596	-6.44	LEE_NAIVE_T_LYMPHOCYTE	MSigDB lists	LEE_NAIVE_T_LYMPHOCYTE	15	2	17275	69
0.001618	-6.43	GSE45365_NK_CELL_VS_BCELL_DN	MSigDB lists	GSE45365_NK_CELL_VS_BCELL_DN	126	4	17275	69
0.001643	-6.41	human chr2q31.1	chromosome location	human chr2q31.1	75	3	26169	81
0.001678	-6.39	GO_REGULATION_OF_ANATOMICAL_STRUCTURE_MORPHOGENESIS	MSigDB lists	GO_REGULATION_OF_ANATOMICAL_STRUCTURE_MORPHOGENESIS	983	11	17275	69
0.001734	-6.36	human chr7q32.2	chromosome location	human chr7q32.2	20	2	26169	81
0.001779	-6.33	Ig-like_fold	interpro domains	IPR013783	710	9	18616	73
0.001809	-6.32	T cell receptor complex	cellular component	GO:0042101	17	2	18985	71
0.001822	-6.31	T cell differentiation	biological process	GO:0030217	134	4	18054	70
0.001924	-6.25	-	gene3d domains	3.10.100.10	99	4	8522	46
0.001939	-6.25	CD3D (CD3d molecule)	protein interactions	915	16	2	17456	72
0.001941	-6.24	lymph node development	biological process	GO:0048535	17	2	18054	70
0.00204	-6.19	PLPBP (pyridoxal phosphate binding protein)	protein interactions	11212	61	3	17456	72
0.002057	-6.19	GO_LYMPH_NODE_DEVELOPMENT	MSigDB lists	GO_LYMPH_NODE_DEVELOPMENT	17	2	17275	69
0.002057	-6.19	GO_MHC_CLASS_I_PROTEIN_BINDING	MSigDB lists	GO_MHC_CLASS_I_PROTEIN_BINDING	17	2	17275	69
0.002129	-6.15	basal_(triple-negative)_carcinoma	COSMIC cancer mutations	basal_(triple-negative)_carcinoma	3021	22	17255	68
0.002129	-6.15	breast-carcinoma-basal_(triple-negative)_carcinoma	COSMIC cancer mutations	breast-carcinoma-basal_(triple-negative)_carcinoma	3021	22	17255	68
0.002178	-6.13	amyloid precursor protein metabolic process	biological process	GO:0042982	18	2	18054	70
0.002184	-6.13	GO_LYMPHOCYTE_ACTIVATION	MSigDB lists	GO_LYMPHOCYTE_ACTIVATION	335	6	17275	69
0.002192	-6.12	QTRT1 (queuine tRNA-ribosyltransferase catalytic subunit 1)	protein interactions	81890	17	2	17456	72
0.002255	-6.09	GSE13547_WT_VS_ZFX_KO_BCELL_ANTI_IGM_STIM_12H_DN	MSigDB lists	GSE13547_WT_VS_ZFX_KO_BCELL_ANTI_IGM_STIM_12H_DN	138	4	17275	69
0.002341	-6.06	AP1G1 (adaptor related protein complex 1 subunit gamma 1)	protein interactions	164	64	3	17456	72
0.002428	-6.02	positive regulation of glial cell proliferation	biological process	GO:0060252	19	2	18054	70
0.00246	-6.01	ADCY9 (adenylate cyclase 9)	protein interactions	115	18	2	17456	72
0.002473	-6	ZHENG_GLIOBLASTOMA_PLASTICITY_UP	MSigDB lists	ZHENG_GLIOBLASTOMA_PLASTICITY_UP	235	5	17275	69
0.002501	-5.99	GSE37301_MULTIPOTENT_PROGENITOR_VS_LYMPHOID_PRIMED_MPP_UP	MSigDB lists	GSE37301_MULTIPOTENT_PROGENITOR_VS_LYMPHOID_PRIMED_MPP_UP	142	4	17275	69
0.002547	-5.97	haematopoietic_and_lymphoid_tissue-soft_tissue-lymphoid_neoplasm-diffuse_large_B_cell_lymphoma	COSMIC cancer mutations	haematopoietic_and_lymphoid_tissue-soft_tissue-lymphoid_neoplasm-diffuse_large_B_cell_lymphoma	69	3	17255	68
0.002551	-5.97	adaptive immune response based on somatic recombination of immune receptors built from immunoglobulin superfamily domains	biological process	GO:0002460	147	4	18054	70
0.002566	-5.97	GSE14415_NATURAL_TREG_VS_TCONV_UP	MSigDB lists	GSE14415_NATURAL_TREG_VS_TCONV_UP	143	4	17275	69
0.002573	-5.96	TERAMOTO_OPN_TARGETS_CLUSTER_7	MSigDB lists	TERAMOTO_OPN_TARGETS_CLUSTER_7	19	2	17275	69
0.002573	-5.96	GO_T_CELL_RECEPTOR_COMPLEX	MSigDB lists	GO_T_CELL_RECEPTOR_COMPLEX	19	2	17275	69
0.002614	-5.95	V-set	pfam domains	PF07686	149	4	17385	67
0.002708	-5.91	regulation of apoptotic process	biological process	GO:0042981	1584	14	18054	70
0.002711	-5.91	human chr7q31.1	chromosome location	human chr7q31.1	25	2	26169	81
0.002711	-5.91	human chr1p12	chromosome location	human chr1p12	25	2	26169	81
0.002742	-5.9	SFRP4 (secreted frizzled related protein 4)	protein interactions	6424	19	2	17456	72
0.002743	-5.9	CEP44 (centrosomal protein 44)	protein interactions	80817	141	4	17456	72
0.002755	-5.89	CTTTAAR_UNKNOWN	MSigDB lists	CTTTAAR_UNKNOWN	893	10	17275	69
0.002797	-5.88	TNFBETA	prints domains	PR01236	1	1	4648	13
0.002797	-5.88	TNFACTORR7	prints domains	PR01960	1	1	4648	13
0.002835	-5.87	GSE40274_FOXP3_VS_FOXP3_AND_XBP1_TRANSDUCED_ACTIVATED_CD4_TCELL_DN	MSigDB lists	GSE40274_FOXP3_VS_FOXP3_AND_XBP1_TRANSDUCED_ACTIVATED_CD4_TCELL_DN	147	4	17275	69
0.002904	-5.84	regulation of nervous system development	biological process	GO:0051960	926	10	18054	70
0.002923	-5.84	MHC class I protein binding	molecular function	GO:0042288	20	2	17306	70
0.002976	-5.82	GSE4748_LPS_VS_LPS_AND_CYANOBACTERIUM_LPSLIKE_STIM_DC_3H_DN	MSigDB lists	GSE4748_LPS_VS_LPS_AND_CYANOBACTERIUM_LPSLIKE_STIM_DC_3H_DN	149	4	17275	69
0.002987	-5.81	chr2q31	MSigDB lists	chr2q31	72	3	17275	69
0.003048	-5.79	GSE40274_CTRL_VS_FOXP3_AND_PBX1_TRANSDUCED_ACTIVATED_CD4_TCELL_UP	MSigDB lists	GSE40274_CTRL_VS_FOXP3_AND_PBX1_TRANSDUCED_ACTIVATED_CD4_TCELL_UP	150	4	17275	69
0.003095	-5.78	human chr3q13.13-q13.2	chromosome location	human chr3q13.13-q13.2	1	1	26169	81
0.003095	-5.78	human chr7q34-q35	chromosome location	human chr7q34-q35	1	1	26169	81
0.003095	-5.78	human chr3p25.1-p24.3	chromosome location	human chr3p25.1-p24.3	1	1	26169	81
0.003095	-5.78	human chr4q31.21-q31.22	chromosome location	human chr4q31.21-q31.22	1	1	26169	81
0.003106	-5.77	CROMER_METASTASIS_UP	MSigDB lists	CROMER_METASTASIS_UP	73	3	17275	69
0.003122	-5.77	GTGACTT_MIR224	MSigDB lists	GTGACTT_MIR224	151	4	17275	69
0.003144	-5.76	GO_REGULATION_OF_GLIAL_CELL_PROLIFERATION	MSigDB lists	GO_REGULATION_OF_GLIAL_CELL_PROLIFERATION	21	2	17275	69
0.003154	-5.76	plasma membrane	cellular component	GO:0005886	5298	31	18985	71
0.003162	-5.76	regulation of programmed cell death	biological process	GO:0043067	1611	14	18054	70
0.003222	-5.74	lung-carcinoma-undifferentiated_carcinoma	COSMIC cancer mutations	lung-carcinoma-undifferentiated_carcinoma	1417	13	17255	68
0.003349	-5.7	PITPNA (phosphatidylinositol transfer protein alpha)	protein interactions	5306	21	2	17456	72
0.003349	-5.7	APBA1 (amyloid beta precursor protein binding family A member 1)	protein interactions	320	21	2	17456	72
0.003349	-5.7	CD8A (CD8a molecule)	protein interactions	925	21	2	17456	72
0.00335	-5.7	GSE34156_NOD2_LIGAND_VS_NOD2_AND_TLR1_TLR2_LIGAND_24H_TREATED_MONOCYTE_DN	MSigDB lists	GSE34156_NOD2_LIGAND_VS_NOD2_AND_TLR1_TLR2_LIGAND_24H_TREATED_MONOCYTE_DN	154	4	17275	69
0.003424	-5.68	undifferentiated_carcinoma	COSMIC cancer mutations	undifferentiated_carcinoma	1427	13	17255	68
0.003449	-5.67	GO_REGULATION_OF_CHOLESTEROL_METABOLIC_PROCESS	MSigDB lists	GO_REGULATION_OF_CHOLESTEROL_METABOLIC_PROCESS	22	2	17275	69
0.003508	-5.65	SMID_BREAST_CANCER_LUMINAL_B_UP	MSigDB lists	SMID_BREAST_CANCER_LUMINAL_B_UP	156	4	17275	69
0.00357	-5.64	TCR signaling in naive CD8+ T cells	Pathway Interaction DB	cd8tcrpathway	48	3	2226	15
0.003593	-5.63	Schaffer collateral - CA1 synapse	cellular component	GO:0098685	82	3	18985	71
0.003612	-5.62	SCIBETTA_KDM5B_TARGETS_DN	MSigDB lists	SCIBETTA_KDM5B_TARGETS_DN	77	3	17275	69
0.00362	-5.62	lymphocyte activation	biological process	GO:0046649	382	6	18054	70
0.003672	-5.61	GSE7568_IL4_VS_IL4_AND_TGFB_TREATED_MACROPHAGE_24H_UP	MSigDB lists	GSE7568_IL4_VS_IL4_AND_TGFB_TREATED_MACROPHAGE_24H_UP	158	4	17275	69
0.003674	-5.61	TMEM160 (transmembrane protein 160)	protein interactions	54958	22	2	17456	72
0.00374	-5.59	integrin alphaIIb-beta3 complex	cellular component	GO:0070442	1	1	18985	71
0.003746	-5.59	KEGG_ANTIGEN_PROCESSING_AND_PRESENTATION	MSigDB lists	KEGG_ANTIGEN_PROCESSING_AND_PRESENTATION	78	3	17275	69
0.003755	-5.58	GSE14415_ACT_TCONV_VS_ACT_NATURAL_TREG_UP	MSigDB lists	GSE14415_ACT_TCONV_VS_ACT_NATURAL_TREG_UP	159	4	17275	69
0.003768	-5.58	GO_POSITIVE_REGULATION_OF_STEROID_METABOLIC_PROCESS	MSigDB lists	GO_POSITIVE_REGULATION_OF_STEROID_METABOLIC_PROCESS	23	2	17275	69
0.003768	-5.58	GO_CYSTEINE_TYPE_ENDOPEPTIDASE_INHIBITOR_ACTIVITY_INVOLVED_IN_APOPTOTIC_PROCESS	MSigDB lists	GO_CYSTEINE_TYPE_ENDOPEPTIDASE_INHIBITOR_ACTIVITY_INVOLVED_IN_APOPTOTIC_PROCESS	23	2	17275	69
0.003854	-5.56	Glyco_hydro_65m	pfam domains	PF03632	1	1	17385	67
0.003854	-5.56	Mem_trans	pfam domains	PF03547	1	1	17385	67
0.003877	-5.55	cytotoxic T cell differentiation	biological process	GO:0045065	1	1	18054	70
0.003877	-5.55	detection of tumor cell	biological process	GO:0002355	1	1	18054	70
0.003877	-5.55	neurotransmitter receptor cycle	biological process	GO:0099627	1	1	18054	70
0.003877	-5.55	regulation of Wnt signaling pathway involved in digestive tract morphogenesis	biological process	GO:2000056	1	1	18054	70
0.003877	-5.55	negative regulation of Wnt signaling pathway involved in digestive tract morphogenesis	biological process	GO:2000057	1	1	18054	70
0.003877	-5.55	negative regulation of thymidylate synthase biosynthetic process	biological process	GO:0050760	1	1	18054	70
0.003877	-5.55	postsynaptic neurotransmitter receptor cycle	biological process	GO:0099630	1	1	18054	70
0.003877	-5.55	long-chain fatty acid import across plasma membrane	biological process	GO:0015911	1	1	18054	70
0.003921	-5.54	EphA1_rcpt_lig-bd	interpro domains	IPR034251	1	1	18616	73
0.003921	-5.54	SPINK2	interpro domains	IPR042167	1	1	18616	73
0.003921	-5.54	S100-B	interpro domains	IPR028481	1	1	18616	73
0.003921	-5.54	PGDH	interpro domains	IPR006236	1	1	18616	73
0.003921	-5.54	CD96	interpro domains	IPR042381	1	1	18616	73
0.003921	-5.54	TNF_beta	interpro domains	IPR002960	1	1	18616	73
0.003921	-5.54	PLCgamma1_SH3	interpro domains	IPR035724	1	1	18616	73
0.003921	-5.54	Glyco_hydro_65_M	interpro domains	IPR005195	1	1	18616	73
0.003921	-5.54	Apba2	interpro domains	IPR030529	1	1	18616	73
0.003921	-5.54	ACD_HspB1	interpro domains	IPR037876	1	1	18616	73
0.003921	-5.54	Mem_trans	interpro domains	IPR004776	1	1	18616	73
0.003921	-5.54	MAGED1	interpro domains	IPR030083	1	1	18616	73
0.003921	-5.54	FATP5	interpro domains	IPR030302	1	1	18616	73
0.003921	-5.54	SFRP5_CRD	interpro domains	IPR041761	1	1	18616	73
0.003921	-5.54	PLC-gamma1	interpro domains	IPR028380	1	1	18616	73
0.003921	-5.54	SFRP-5	interpro domains	IPR034860	1	1	18616	73
0.003921	-5.54	TNFR_7	interpro domains	IPR022328	1	1	18616	73
0.003921	-5.54	CD8B	interpro domains	IPR042414	1	1	18616	73
0.003921	-5.54	CD8_asu	interpro domains	IPR015468	1	1	18616	73
0.003921	-5.54	MCT10	interpro domains	IPR030762	1	1	18616	73
0.003921	-5.54	LEF1	interpro domains	IPR028769	1	1	18616	73
0.003921	-5.54	NUCB2	interpro domains	IPR028813	1	1	18616	73
0.003921	-5.54	Lactadherin	interpro domains	IPR027060	1	1	18616	73
0.003921	-5.54	RasGRF2	interpro domains	IPR030744	1	1	18616	73
0.003921	-5.54	TSGA10	interpro domains	IPR033323	1	1	18616	73
0.003921	-5.54	SynGAP_PH	interpro domains	IPR037779	1	1	18616	73
0.003921	-5.54	GPR155_DEP	interpro domains	IPR037368	1	1	18616	73
0.003921	-5.54	ASB_dom_sf	interpro domains	IPR029009	1	1	18616	73
0.003921	-5.54	AMIGO2	interpro domains	IPR031286	1	1	18616	73
0.003921	-5.54	TNFRSF7_N	interpro domains	IPR034000	1	1	18616	73
0.003932	-5.54	prostate	COSMIC cancer mutations	prostate	14187	64	17255	68
0.004004	-5.52	WANG_SMARCE1_TARGETS_UP	MSigDB lists	WANG_SMARCE1_TARGETS_UP	263	5	17275	69
0.004045	-5.51	cholate-CoA ligase activity	molecular function	GO:0047747	1	1	17306	70
0.004045	-5.51	protein-glucosylgalactosylhydroxylysine glucosidase activity	molecular function	GO:0047402	1	1	17306	70
0.004045	-5.51	phosphoglycerate dehydrogenase activity	molecular function	GO:0004617	1	1	17306	70
0.004069	-5.5	chr11p15	MSigDB lists	chr11p15	264	5	17275	69
0.0041	-5.5	GO_N_TERMINAL_PROTEIN_AMINO_ACID_MODIFICATION	MSigDB lists	GO_N_TERMINAL_PROTEIN_AMINO_ACID_MODIFICATION	24	2	17275	69
0.0041	-5.5	chr2p12	MSigDB lists	chr2p12	24	2	17275	69
0.004102	-5.5	GSE25087_TREG_VS_TCONV_ADULT_DN	MSigDB lists	GSE25087_TREG_VS_TCONV_ADULT_DN	163	4	17275	69
0.004114	-5.49	plasma_cell_myeloma	COSMIC cancer mutations	plasma_cell_myeloma	1286	12	17255	68
0.004114	-5.49	haematopoietic_and_lymphoid_tissue-lymphoid_neoplasm-plasma_cell_myeloma	COSMIC cancer mutations	haematopoietic_and_lymphoid_tissue-lymphoid_neoplasm-plasma_cell_myeloma	1286	12	17255	68
0.004125	-5.49	Tcf7l1 (transcription factor 7 like 1)	protein interactions	312451	1	1	17456	72
0.004125	-5.49	Rnf157 (ring finger protein 157)	protein interactions	688272	1	1	17456	72
0.004125	-5.49	Neurod1 (neuronal differentiation 1)	protein interactions	29458	1	1	17456	72
0.004125	-5.49	GAL11 (Gal11p)	protein interactions	854106	1	1	17456	72
0.004125	-5.49	lwr (lesswright)	protein interactions	33226	1	1	17456	72
0.004125	-5.49	AGAP7P (ArfGAP with GTPase domain, ankyrin repeat and PH domain 7, pseudogene)	protein interactions	653268	1	1	17456	72
0.004125	-5.49	CS (citrate synthase)	protein interactions	397519	1	1	17456	72
0.004125	-5.49	Atp1b1 (ATPase Na+/K+ transporting subunit beta 1)	protein interactions	25650	1	1	17456	72
0.004125	-5.49	LCE3A (late cornified envelope 3A)	protein interactions	353142	1	1	17456	72
0.004125	-5.49	AGAP10P (ArfGAP with GTPase domain, ankyrin repeat and PH domain 10, pseudogene)	protein interactions	653234	1	1	17456	72
0.004125	-5.49	SGA1 (glucan 1,4-alpha-glucosidase)	protein interactions	854708	1	1	17456	72
0.004125	-5.49	BICDL1 (BICD family like cargo adaptor 1)	protein interactions	92558	1	1	17456	72
0.004125	-5.49	TBC1D3B (TBC1 domain family member 3B)	protein interactions	414059	1	1	17456	72
0.004125	-5.49	nrarp.S (NOTCH regulated ankyrin repeat protein S homeolog)	protein interactions	495317	1	1	17456	72
0.004125	-5.49	PVALB (parvalbumin)	protein interactions	5816	1	1	17456	72
0.004125	-5.49	ubc.L (ubiquitin C L homeolog)	protein interactions	380559	1	1	17456	72
0.004125	-5.49	TCPT (thrombocytopenia, Paris-Trousseau type)	protein interactions	140892	1	1	17456	72
0.004125	-5.49	AGAP5 (ArfGAP with GTPase domain, ankyrin repeat and PH domain 5)	protein interactions	729092	1	1	17456	72
0.004165	-5.48	VANLOO_SP3_TARGETS_DN	MSigDB lists	VANLOO_SP3_TARGETS_DN	81	3	17275	69
0.004172	-5.48	Lectin_C	pfam domains	PF00059	84	3	17385	67
0.004193	-5.47	GSE14699_NAIVE_VS_ACT_CD8_TCELL_DN	MSigDB lists	GSE14699_NAIVE_VS_ACT_CD8_TCELL_DN	164	4	17275	69
0.004197	-5.47	positive regulation of endothelial cell apoptotic process	biological process	GO:2000353	25	2	18054	70
0.004328	-5.44	Antigen processing and presentation	KEGG pathways	hsa04612	77	3	7161	31
0.004328	-5.44	Antigen processing and presentation	KEGG pathways	ko04612	77	3	7161	31
0.004351	-5.44	SMID_BREAST_CANCER_LUMINAL_B_DN	MSigDB lists	SMID_BREAST_CANCER_LUMINAL_B_DN	514	7	17275	69
0.004377	-5.43	GSE9509_10MIN_VS_30MIN_LPS_STIM_IL10_KO_MACROPHAGE_DN	MSigDB lists	GSE9509_10MIN_VS_30MIN_LPS_STIM_IL10_KO_MACROPHAGE_DN	166	4	17275	69
0.004377	-5.43	GSE45365_WT_VS_IFNAR_KO_CD11B_DC_UP	MSigDB lists	GSE45365_WT_VS_IFNAR_KO_CD11B_DC_UP	166	4	17275	69
0.004377	-5.43	GSE16450_CTRL_VS_IFNA_6H_STIM_IMMATURE_NEURON_CELL_LINE_DN	MSigDB lists	GSE16450_CTRL_VS_IFNA_6H_STIM_IMMATURE_NEURON_CELL_LINE_DN	166	4	17275	69
0.004377	-5.43	GSE25087_TREG_VS_TCONV_FETUS_DN	MSigDB lists	GSE25087_TREG_VS_TCONV_FETUS_DN	166	4	17275	69
0.004377	-5.43	GSE7219_UNSTIM_VS_LPS_AND_ANTI_CD40_STIM_DC_UP	MSigDB lists	GSE7219_UNSTIM_VS_LPS_AND_ANTI_CD40_STIM_DC_UP	166	4	17275	69
0.004404	-5.43	LRP2 (LDL receptor related protein 2)	protein interactions	4036	80	3	17456	72
0.004445	-5.42	LEE_DOUBLE_POLAR_THYMOCYTE	MSigDB lists	LEE_DOUBLE_POLAR_THYMOCYTE	25	2	17275	69
0.004445	-5.42	GO_POSITIVE_REGULATION_OF_BLOOD_VESSEL_ENDOTHELIAL_CELL_MIGRATION	MSigDB lists	GO_POSITIVE_REGULATION_OF_BLOOD_VESSEL_ENDOTHELIAL_CELL_MIGRATION	25	2	17275	69
0.004467	-5.41	amyloid-beta binding	molecular function	GO:0001540	82	3	17306	70
0.004471	-5.41	GSE20484_MCSG_VS_CXCL4_MONOCYTE_DERIVED_MACROPHAGE_UP	MSigDB lists	GSE20484_MCSG_VS_CXCL4_MONOCYTE_DERIVED_MACROPHAGE_UP	167	4	17275	69
0.004478	-5.41	Ig_V-set	interpro domains	IPR013106	170	4	18616	73
0.004522	-5.4	protein kinase binding	molecular function	GO:0019901	648	8	17306	70
0.004539	-5.4	C-type_lectin-like	interpro domains	IPR001304	85	3	18616	73
0.004556	-5.39	cysteine-type endopeptidase inhibitor activity involved in apoptotic process	molecular function	GO:0043027	25	2	17306	70
0.004566	-5.39	GSE5542_UNTREATED_VS_IFNA_AND_IFNG_TREATED_EPITHELIAL_CELLS_6H_UP	MSigDB lists	GSE5542_UNTREATED_VS_IFNA_AND_IFNG_TREATED_EPITHELIAL_CELLS_6H_UP	168	4	17275	69
0.004577	-5.39	cell periphery	cellular component	GO:0071944	5419	31	18985	71
0.004636	-5.37	D_2_HYDROXYACID_DH_2	prosite domains	PS00670	1	1	12079	56
0.004663	-5.37	GSE34205_HEALTHY_VS_FLU_INF_INFANT_PBMC_UP	MSigDB lists	GSE34205_HEALTHY_VS_FLU_INF_INFANT_PBMC_UP	169	4	17275	69
0.004724	-5.36	regulation of anatomical structure morphogenesis	biological process	GO:0022603	1157	11	18054	70
0.004734	-5.35	OSBPL9 (oxysterol binding protein like 9)	protein interactions	114883	25	2	17456	72
0.004734	-5.35	ZNF518A (zinc finger protein 518A)	protein interactions	9849	25	2	17456	72
0.004734	-5.35	Naa11 (N(alpha)-acetyltransferase 11, NatA catalytic subunit)	protein interactions	97243	25	2	17456	72
0.004734	-5.35	CEP78 (centrosomal protein 78)	protein interactions	84131	25	2	17456	72
0.004761	-5.35	GSE21063_3H_VS_16H_ANTI_IGM_STIM_BCELL_DN	MSigDB lists	GSE21063_3H_VS_16H_ANTI_IGM_STIM_BCELL_DN	170	4	17275	69
0.004803	-5.34	BIOCARTA_VIP_PATHWAY	MSigDB lists	BIOCARTA_VIP_PATHWAY	26	2	17275	69
0.004803	-5.34	GO_MHC_PROTEIN_BINDING	MSigDB lists	GO_MHC_PROTEIN_BINDING	26	2	17275	69
0.004861	-5.33	GSE11057_PBMC_VS_MEM_CD4_TCELL_DN	MSigDB lists	GSE11057_PBMC_VS_MEM_CD4_TCELL_DN	171	4	17275	69
0.004886	-5.32	N-terminal protein amino acid modification	biological process	GO:0031365	27	2	18054	70
0.004962	-5.31	GSE26928_NAIVE_VS_EFF_MEMORY_CD4_TCELL_UP	MSigDB lists	GSE26928_NAIVE_VS_EFF_MEMORY_CD4_TCELL_UP	172	4	17275	69
0.004978	-5.3	human chr12q13.11	chromosome location	human chr12q13.11	34	2	26169	81
0.005114	-5.28	FBXO45 (F-box protein 45)	protein interactions	200933	26	2	17456	72
0.005114	-5.28	MSX2 (msh homeobox 2)	protein interactions	4488	26	2	17456	72
0.005115	-5.28	breast-carcinoma-HER-positive_carcinoma	COSMIC cancer mutations	breast-carcinoma-HER-positive_carcinoma	2045	16	17255	68
0.005115	-5.28	HER-positive_carcinoma	COSMIC cancer mutations	HER-positive_carcinoma	2045	16	17255	68
0.005174	-5.26	GO_T_CELL_MEDIATED_IMMUNITY	MSigDB lists	GO_T_CELL_MEDIATED_IMMUNITY	27	2	17275	69
0.005174	-5.26	MODULE_200	MSigDB lists	MODULE_200	27	2	17275	69
0.005174	-5.26	BOYAULT_LIVER_CANCER_SUBCLASS_G2	MSigDB lists	BOYAULT_LIVER_CANCER_SUBCLASS_G2	27	2	17275	69
0.005212	-5.26	GO_ANGIOGENESIS	MSigDB lists	GO_ANGIOGENESIS	280	5	17275	69
0.005273	-5.25	GSE3982_EFF_MEMORY_VS_CENT_MEMORY_CD4_TCELL_DN	MSigDB lists	GSE3982_EFF_MEMORY_VS_CENT_MEMORY_CD4_TCELL_DN	175	4	17275	69
0.005273	-5.25	GSE5455_HEALTHY_VS_TUMOR_BEARING_MOUSE_SPLEEN_MONOCYTE_UP	MSigDB lists	GSE5455_HEALTHY_VS_TUMOR_BEARING_MOUSE_SPLEEN_MONOCYTE_UP	175	4	17275	69
0.005283	-5.24	generation of neurons	biological process	GO:0048699	1524	13	18054	70
0.005343	-5.23	regulation of cell population proliferation	biological process	GO:0042127	1708	14	18054	70
0.00538	-5.23	GSE2770_IL12_AND_TGFB_ACT_VS_ACT_CD4_TCELL_6H_UP	MSigDB lists	GSE2770_IL12_AND_TGFB_ACT_VS_ACT_CD4_TCELL_6H_UP	176	4	17275	69
0.00538	-5.23	GSE25123_WT_VS_PPARG_KO_MACROPHAGE_IL4_AND_ROSIGLITAZONE_STIM_DN	MSigDB lists	GSE25123_WT_VS_PPARG_KO_MACROPHAGE_IL4_AND_ROSIGLITAZONE_STIM_DN	176	4	17275	69
0.00538	-5.23	GSE6674_CPG_VS_CPG_AND_ANTI_IGM_STIM_BCELL_DN	MSigDB lists	GSE6674_CPG_VS_CPG_AND_ANTI_IGM_STIM_BCELL_DN	176	4	17275	69
0.005381	-5.22	GO_ENZYME_LINKED_RECEPTOR_PROTEIN_SIGNALING_PATHWAY	MSigDB lists	GO_ENZYME_LINKED_RECEPTOR_PROTEIN_SIGNALING_PATHWAY	676	8	17275	69
0.005398	-5.22	-	gene3d domains	3.30.1330.90	1	1	8522	46
0.005402	-5.22	GO_LEUKOCYTE_ACTIVATION	MSigDB lists	GO_LEUKOCYTE_ACTIVATION	403	6	17275	69
0.005455	-5.21	IGv	smart domains	SM00406	74	3	9476	46
0.005488	-5.21	GSE3982_CENT_MEMORY_CD4_TCELL_VS_TH1_UP	MSigDB lists	GSE3982_CENT_MEMORY_CD4_TCELL_VS_TH1_UP	177	4	17275	69
0.005488	-5.21	GSE3982_MAST_CELL_VS_DC_UP	MSigDB lists	GSE3982_MAST_CELL_VS_DC_UP	177	4	17275	69
0.005488	-5.21	GSE5099_DAY3_VS_DAY7_MCSF_TREATED_MACROPHAGE_UP	MSigDB lists	GSE5099_DAY3_VS_DAY7_MCSF_TREATED_MACROPHAGE_UP	177	4	17275	69
0.005488	-5.21	GSE24634_NAIVE_CD4_TCELL_VS_DAY10_IL4_CONV_TREG_UP	MSigDB lists	GSE24634_NAIVE_CD4_TCELL_VS_DAY10_IL4_CONV_TREG_UP	177	4	17275	69
0.005488	-5.21	GSE17301_CTRL_VS_48H_IFNA2_STIM_CD8_TCELL_DN	MSigDB lists	GSE17301_CTRL_VS_48H_IFNA2_STIM_CD8_TCELL_DN	177	4	17275	69
0.005488	-5.21	GSE5679_PPARG_LIGAND_ROSIGLITAZONE_VS_RARA_AGONIST_AM580_TREATED_DC_UP	MSigDB lists	GSE5679_PPARG_LIGAND_ROSIGLITAZONE_VS_RARA_AGONIST_AM580_TREATED_DC_UP	177	4	17275	69
0.005488	-5.21	GSE46606_UNSTIM_VS_CD40L_IL2_IL5_DAY3_STIMULATED_BCELL_UP	MSigDB lists	GSE46606_UNSTIM_VS_CD40L_IL2_IL5_DAY3_STIMULATED_BCELL_UP	177	4	17275	69
0.005488	-5.21	GSE15330_HSC_VS_PRO_BCELL_DN	MSigDB lists	GSE15330_HSC_VS_PRO_BCELL_DN	177	4	17275	69
0.005488	-5.21	GSE16385_MONOCYTE_VS_12H_IFNG_TNF_TREATED_MACROPHAGE_UP	MSigDB lists	GSE16385_MONOCYTE_VS_12H_IFNG_TNF_TREATED_MACROPHAGE_UP	177	4	17275	69
0.005488	-5.21	GSE25087_FETAL_VS_ADULT_TCONV_UP	MSigDB lists	GSE25087_FETAL_VS_ADULT_TCONV_UP	177	4	17275	69
0.005566	-5.19	GO_REGULATION_OF_IMMUNE_SYSTEM_PROCESS	MSigDB lists	GO_REGULATION_OF_IMMUNE_SYSTEM_PROCESS	1317	12	17275	69
0.005567	-5.19	HLA-B (major histocompatibility complex, class I, B)	protein interactions	3106	87	3	17456	72
0.005587	-5.19	EUTPISMRASEI	prints domains	PR00416	2	1	4648	13
0.005587	-5.19	TRNASYNTHCYS	prints domains	PR00983	2	1	4648	13
0.005597	-5.19	GSE3982_DC_VS_EFF_MEMORY_CD4_TCELL_DN	MSigDB lists	GSE3982_DC_VS_EFF_MEMORY_CD4_TCELL_DN	178	4	17275	69
0.005597	-5.19	PROVENZANI_METASTASIS_UP	MSigDB lists	PROVENZANI_METASTASIS_UP	178	4	17275	69
0.005597	-5.19	GSE40274_LEF1_VS_FOXP3_AND_LEF1_TRANSDUCED_ACTIVATED_CD4_TCELL_DN	MSigDB lists	GSE40274_LEF1_VS_FOXP3_AND_LEF1_TRANSDUCED_ACTIVATED_CD4_TCELL_DN	178	4	17275	69
0.005696	-5.17	3',5'-cyclic-nucleotide phosphodiesterase activity	molecular function	GO:0004114	28	2	17306	70
0.005708	-5.17	GSE3203_WT_VS_IFNAR1_KO_INFLUENZA_INFECTED_LN_BCELL_DN	MSigDB lists	GSE3203_WT_VS_IFNAR1_KO_INFLUENZA_INFECTED_LN_BCELL_DN	179	4	17275	69
0.005708	-5.17	GSE7460_TREG_VS_TCONV_ACT_DN	MSigDB lists	GSE7460_TREG_VS_TCONV_ACT_DN	179	4	17275	69
0.005723	-5.16	GO_IMMUNE_SYSTEM_PROCESS	MSigDB lists	GO_IMMUNE_SYSTEM_PROCESS	1854	15	17275	69
0.005821	-5.15	GSE24634_TEFF_VS_TCONV_DAY5_IN_CULTURE_DN	MSigDB lists	GSE24634_TEFF_VS_TCONV_DAY5_IN_CULTURE_DN	180	4	17275	69
0.005821	-5.15	GSE11057_CD4_CENT_MEM_VS_PBMC_UP	MSigDB lists	GSE11057_CD4_CENT_MEM_VS_PBMC_UP	180	4	17275	69
0.005821	-5.15	GSE15767_MED_VS_SCS_MAC_LN_DN	MSigDB lists	GSE15767_MED_VS_SCS_MAC_LN_DN	180	4	17275	69
0.005821	-5.15	GSE3720_VD1_VS_VD2_GAMMADELTA_TCELL_WITH_LPS_STIM_UP	MSigDB lists	GSE3720_VD1_VS_VD2_GAMMADELTA_TCELL_WITH_LPS_STIM_UP	180	4	17275	69
0.005821	-5.15	GSE11057_CD4_EFF_MEM_VS_PBMC_UP	MSigDB lists	GSE11057_CD4_EFF_MEM_VS_PBMC_UP	180	4	17275	69
0.005821	-5.15	GSE40273_XBP1_KO_VS_WT_TREG_UP	MSigDB lists	GSE40273_XBP1_KO_VS_WT_TREG_UP	180	4	17275	69
0.005821	-5.15	GSE11961_FOLLICULAR_BCELL_VS_PLASMA_CELL_DAY7_DN	MSigDB lists	GSE11961_FOLLICULAR_BCELL_VS_PLASMA_CELL_DAY7_DN	180	4	17275	69
0.005822	-5.15	regulation of developmental process	biological process	GO:0050793	2696	19	18054	70
0.005868	-5.14	Factors and pathways affecting insulin-like growth factor (IGF1)-Akt signaling	WikiPathways	WP3850	31	2	5311	20
0.005917	-5.13	PXDN (peroxidasin)	protein interactions	7837	28	2	17456	72
0.005935	-5.13	GSE22589_HEALTHY_VS_SIV_INFECTED_DC_UP	MSigDB lists	GSE22589_HEALTHY_VS_SIV_INFECTED_DC_UP	181	4	17275	69
0.005935	-5.13	GSE22025_UNTREATED_VS_PROGESTERONE_TREATED_CD4_TCELL_UP	MSigDB lists	GSE22025_UNTREATED_VS_PROGESTERONE_TREATED_CD4_TCELL_UP	181	4	17275	69
0.005935	-5.13	GSE22601_IMMATURE_CD4_SINGLE_POSITIVE_VS_DOUBLE_POSITIVE_THYMOCYTE_DN	MSigDB lists	GSE22601_IMMATURE_CD4_SINGLE_POSITIVE_VS_DOUBLE_POSITIVE_THYMOCYTE_DN	181	4	17275	69
0.005935	-5.13	ATF2_UP.V1_UP	MSigDB lists	ATF2_UP.V1_UP	181	4	17275	69
0.005935	-5.13	GSE40274_FOXP3_VS_FOXP3_AND_GATA1_TRANSDUCED_ACTIVATED_CD4_TCELL_DN	MSigDB lists	GSE40274_FOXP3_VS_FOXP3_AND_GATA1_TRANSDUCED_ACTIVATED_CD4_TCELL_DN	181	4	17275	69
0.005935	-5.13	GSE28130_ACTIVATED_VS_INDUCEED_TREG_UP	MSigDB lists	GSE28130_ACTIVATED_VS_INDUCEED_TREG_UP	181	4	17275	69
0.005935	-5.13	GSE37532_TREG_VS_TCONV_PPARG_KO_CD4_TCELL_FROM_VISCERAL_ADIPOSE_TISSUE_UP	MSigDB lists	GSE37532_TREG_VS_TCONV_PPARG_KO_CD4_TCELL_FROM_VISCERAL_ADIPOSE_TISSUE_UP	181	4	17275	69
0.005935	-5.13	GSE45739_UNSTIM_VS_ACD3_ACD28_STIM_WT_CD4_TCELL_UP	MSigDB lists	GSE45739_UNSTIM_VS_ACD3_ACD28_STIM_WT_CD4_TCELL_UP	181	4	17275	69
0.005952	-5.12	enzyme linked receptor protein signaling pathway	biological process	GO:0007167	708	8	18054	70
0.005954	-5.12	MARSON_FOXP3_TARGETS_STIMULATED_UP	MSigDB lists	MARSON_FOXP3_TARGETS_STIMULATED_UP	29	2	17275	69
0.00601	-5.11	positive regulation of steroid metabolic process	biological process	GO:0045940	30	2	18054	70
0.006032	-5.11	TORCHIA_TARGETS_OF_EWSR1_FLI1_FUSION_DN	MSigDB lists	TORCHIA_TARGETS_OF_EWSR1_FLI1_FUSION_DN	290	5	17275	69
0.006039	-5.11	regulation of cell death	biological process	GO:0010941	1732	14	18054	70
0.00605	-5.11	GSE18148_CBFB_KO_VS_WT_TREG_DN	MSigDB lists	GSE18148_CBFB_KO_VS_WT_TREG_DN	182	4	17275	69
0.00605	-5.11	GSE5542_IFNG_VS_IFNA_AND_IFNG_TREATED_EPITHELIAL_CELLS_6H_DN	MSigDB lists	GSE5542_IFNG_VS_IFNA_AND_IFNG_TREATED_EPITHELIAL_CELLS_6H_DN	182	4	17275	69
0.00605	-5.11	KAECH_NAIVE_VS_DAY15_EFF_CD8_TCELL_UP	MSigDB lists	KAECH_NAIVE_VS_DAY15_EFF_CD8_TCELL_UP	182	4	17275	69
0.00605	-5.11	GSE1460_INTRATHYMIC_T_PROGENITOR_VS_DP_THYMOCYTE_DN	MSigDB lists	GSE1460_INTRATHYMIC_T_PROGENITOR_VS_DP_THYMOCYTE_DN	182	4	17275	69
0.00605	-5.11	GSE23505_IL6_IL1_VS_IL6_IL1_TGFB_TREATED_CD4_TCELL_UP	MSigDB lists	GSE23505_IL6_IL1_VS_IL6_IL1_TGFB_TREATED_CD4_TCELL_UP	182	4	17275	69
0.00605	-5.11	GSE14350_TREG_VS_TEFF_UP	MSigDB lists	GSE14350_TREG_VS_TEFF_UP	182	4	17275	69
0.00605	-5.11	GSE29618_PRE_VS_DAY7_POST_LAIV_FLU_VACCINE_PDC_UP	MSigDB lists	GSE29618_PRE_VS_DAY7_POST_LAIV_FLU_VACCINE_PDC_UP	182	4	17275	69
0.00605	-5.11	prostate-carcinoma-adenocarcinoma	COSMIC cancer mutations	prostate-carcinoma-adenocarcinoma	12652	59	17255	68
0.006102	-5.1	cyclic-nucleotide phosphodiesterase activity	molecular function	GO:0004112	29	2	17306	70
0.006143	-5.09	NFE2L2.V2	MSigDB lists	NFE2L2.V2	414	6	17275	69
0.006167	-5.09	GSE30083_SP1_VS_SP4_THYMOCYTE_DN	MSigDB lists	GSE30083_SP1_VS_SP4_THYMOCYTE_DN	183	4	17275	69
0.006167	-5.09	GSE37301_COMMON_LYMPHOID_PROGENITOR_VS_RAG2_KO_NK_CELL_DN	MSigDB lists	GSE37301_COMMON_LYMPHOID_PROGENITOR_VS_RAG2_KO_NK_CELL_DN	183	4	17275	69
0.006167	-5.09	GSE43863_NAIVE_VS_MEMORY_TFH_CD4_TCELL_D150_LCMV_UP	MSigDB lists	GSE43863_NAIVE_VS_MEMORY_TFH_CD4_TCELL_D150_LCMV_UP	183	4	17275	69
0.006167	-5.09	GSE3982_NEUTROPHIL_VS_CENT_MEMORY_CD4_TCELL_DN	MSigDB lists	GSE3982_NEUTROPHIL_VS_CENT_MEMORY_CD4_TCELL_DN	183	4	17275	69
0.006167	-5.09	GSE7460_CD8_TCELL_VS_CD4_TCELL_ACT_UP	MSigDB lists	GSE7460_CD8_TCELL_VS_CD4_TCELL_ACT_UP	183	4	17275	69
0.006167	-5.09	GSE27241_CTRL_VS_DIGOXIN_TREATED_CD4_TCELL_IN_TH17_POLARIZING_CONDITIONS_DN	MSigDB lists	GSE27241_CTRL_VS_DIGOXIN_TREATED_CD4_TCELL_IN_TH17_POLARIZING_CONDITIONS_DN	183	4	17275	69
0.006167	-5.09	GSE29618_PDC_VS_MDC_DAY7_FLU_VACCINE_UP	MSigDB lists	GSE29618_PDC_VS_MDC_DAY7_FLU_VACCINE_UP	183	4	17275	69
0.006167	-5.09	GSE27786_LSK_VS_LIN_NEG_CELL_UP	MSigDB lists	GSE27786_LSK_VS_LIN_NEG_CELL_UP	183	4	17275	69
0.006167	-5.09	GSE5679_CTRL_VS_RARA_AGONIST_AM580_TREATED_DC_DN	MSigDB lists	GSE5679_CTRL_VS_RARA_AGONIST_AM580_TREATED_DC_DN	183	4	17275	69
0.006175	-5.09	NUYTTEN_NIPP1_TARGETS_UP	MSigDB lists	NUYTTEN_NIPP1_TARGETS_UP	692	8	17275	69
0.006282	-5.07	TNFs bind their physiological receptors	REACTOME pathways	R-HSA-5669034	30	2	10287	41
0.006285	-5.07	GSE21360_NAIVE_VS_TERTIARY_MEMORY_CD8_TCELL_DN	MSigDB lists	GSE21360_NAIVE_VS_TERTIARY_MEMORY_CD8_TCELL_DN	184	4	17275	69
0.006285	-5.07	GSE7460_CTRL_VS_TGFB_TREATED_ACT_FOXP3_MUT_TCONV_DN	MSigDB lists	GSE7460_CTRL_VS_TGFB_TREATED_ACT_FOXP3_MUT_TCONV_DN	184	4	17275	69
0.006285	-5.07	GSE21670_UNTREATED_VS_IL6_TREATED_STAT3_KO_CD4_TCELL_DN	MSigDB lists	GSE21670_UNTREATED_VS_IL6_TREATED_STAT3_KO_CD4_TCELL_DN	184	4	17275	69
0.006306	-5.07	PKN2 (protein kinase N2)	protein interactions	5586	91	3	17456	72
0.006338	-5.06	SPTLC1 (serine palmitoyltransferase long chain base subunit 1)	protein interactions	10558	29	2	17456	72
0.006363	-5.06	HUNSBERGER_EXERCISE_REGULATED_GENES	MSigDB lists	HUNSBERGER_EXERCISE_REGULATED_GENES	30	2	17275	69
0.006363	-5.06	GO_PROTEIN_SERINE_THREONINE_KINASE_INHIBITOR_ACTIVITY	MSigDB lists	GO_PROTEIN_SERINE_THREONINE_KINASE_INHIBITOR_ACTIVITY	30	2	17275	69
0.006363	-5.06	REACTOME_DAG_AND_IP3_SIGNALING	MSigDB lists	REACTOME_DAG_AND_IP3_SIGNALING	30	2	17275	69
0.006363	-5.06	PID_RAS_PATHWAY	MSigDB lists	PID_RAS_PATHWAY	30	2	17275	69
0.006363	-5.06	BIOCARTA_NO1_PATHWAY	MSigDB lists	BIOCARTA_NO1_PATHWAY	30	2	17275	69
0.006363	-5.06	GO_COP9_SIGNALOSOME	MSigDB lists	GO_COP9_SIGNALOSOME	30	2	17275	69
0.006371	-5.06	central_nervous_system-medulla-primitive_neuroectodermal_tumour-medulloblastoma-large_cell	COSMIC cancer mutations	central_nervous_system-medulla-primitive_neuroectodermal_tumour-medulloblastoma-large_cell	15095	66	17255	68
0.006371	-5.06	central_nervous_system-medulla-primitive_neuroectodermal_tumour-medulloblastoma	COSMIC cancer mutations	central_nervous_system-medulla-primitive_neuroectodermal_tumour-medulloblastoma	15095	66	17255	68
0.006371	-5.06	central_nervous_system-medulla-primitive_neuroectodermal_tumour-medulloblastoma-classic	COSMIC cancer mutations	central_nervous_system-medulla-primitive_neuroectodermal_tumour-medulloblastoma-classic	15095	66	17255	68
0.006371	-5.06	central_nervous_system-medulla-primitive_neuroectodermal_tumour-medulloblastoma-desmoplastic	COSMIC cancer mutations	central_nervous_system-medulla-primitive_neuroectodermal_tumour-medulloblastoma-desmoplastic	15095	66	17255	68
0.006385	-5.05	SMID_BREAST_CANCER_RELAPSE_IN_BONE_DN	MSigDB lists	SMID_BREAST_CANCER_RELAPSE_IN_BONE_DN	294	5	17275	69
0.006394	-5.05	classic	COSMIC cancer mutations	classic	15096	66	17255	68
0.006405	-5.05	GSE39110_UNTREATED_VS_IL2_TREATED_CD8_TCELL_DAY3_POST_IMMUNIZATION_UP	MSigDB lists	GSE39110_UNTREATED_VS_IL2_TREATED_CD8_TCELL_DAY3_POST_IMMUNIZATION_UP	185	4	17275	69
0.006405	-5.05	GSE17186_BLOOD_VS_CORD_BLOOD_CD21HIGH_TRANSITIONAL_BCELL_DN	MSigDB lists	GSE17186_BLOOD_VS_CORD_BLOOD_CD21HIGH_TRANSITIONAL_BCELL_DN	185	4	17275	69
0.006405	-5.05	GSE16697_CD4_TCELL_VS_TFH_CD4_TCELL_UP	MSigDB lists	GSE16697_CD4_TCELL_VS_TFH_CD4_TCELL_UP	185	4	17275	69
0.006405	-5.05	GSE5679_CTRL_VS_PPARG_LIGAND_ROSIGLITAZONE_TREATED_DC_DN	MSigDB lists	GSE5679_CTRL_VS_PPARG_LIGAND_ROSIGLITAZONE_TREATED_DC_DN	185	4	17275	69
0.006405	-5.05	GSE3982_EFF_MEMORY_CD4_TCELL_VS_TH1_DN	MSigDB lists	GSE3982_EFF_MEMORY_CD4_TCELL_VS_TH1_DN	185	4	17275	69
0.006405	-5.05	GSE24634_IL4_VS_CTRL_TREATED_NAIVE_CD4_TCELL_DAY10_UP	MSigDB lists	GSE24634_IL4_VS_CTRL_TREATED_NAIVE_CD4_TCELL_DAY10_UP	185	4	17275	69
0.006405	-5.05	GSE17186_NAIVE_VS_CD21HIGH_TRANSITIONAL_BCELL_CORD_BLOOD_UP	MSigDB lists	GSE17186_NAIVE_VS_CD21HIGH_TRANSITIONAL_BCELL_CORD_BLOOD_UP	185	4	17275	69
0.006405	-5.05	GSE3982_CENT_MEMORY_CD4_TCELL_VS_NKCELL_UP	MSigDB lists	GSE3982_CENT_MEMORY_CD4_TCELL_VS_NKCELL_UP	185	4	17275	69
0.006405	-5.05	GSE26890_CXCR1_NEG_VS_POS_EFFECTOR_CD8_TCELL_DN	MSigDB lists	GSE26890_CXCR1_NEG_VS_POS_EFFECTOR_CD8_TCELL_DN	185	4	17275	69
0.006405	-5.05	GSE24081_CONTROLLER_VS_PROGRESSOR_HIV_SPECIFIC_CD8_TCELL_UP	MSigDB lists	GSE24081_CONTROLLER_VS_PROGRESSOR_HIV_SPECIFIC_CD8_TCELL_UP	185	4	17275	69
0.006405	-5.05	KASLER_HDAC7_TARGETS_1_UP	MSigDB lists	KASLER_HDAC7_TARGETS_1_UP	185	4	17275	69
0.006405	-5.05	GSE18893_TCONV_VS_TREG_2H_TNF_STIM_UP	MSigDB lists	GSE18893_TCONV_VS_TREG_2H_TNF_STIM_UP	185	4	17275	69
0.006405	-5.05	GSE40274_HELIOS_VS_FOXP3_AND_HELIOS_TRANSDUCED_ACTIVATED_CD4_TCELL_UP	MSigDB lists	GSE40274_HELIOS_VS_FOXP3_AND_HELIOS_TRANSDUCED_ACTIVATED_CD4_TCELL_UP	185	4	17275	69
0.006405	-5.05	GSE2770_UNTREATED_VS_ACT_CD4_TCELL_2H_UP	MSigDB lists	GSE2770_UNTREATED_VS_ACT_CD4_TCELL_2H_UP	185	4	17275	69
0.006485	-5.04	medulla	COSMIC cancer mutations	medulla	15100	66	17255	68
0.006509	-5.03	desmoplastic	COSMIC cancer mutations	desmoplastic	15101	66	17255	68
0.006526	-5.03	GSE22886_NAIVE_BCELL_VS_BM_PLASMA_CELL_DN	MSigDB lists	GSE22886_NAIVE_BCELL_VS_BM_PLASMA_CELL_DN	186	4	17275	69
0.006526	-5.03	GSE29618_MONOCYTE_VS_PDC_DAY7_FLU_VACCINE_DN	MSigDB lists	GSE29618_MONOCYTE_VS_PDC_DAY7_FLU_VACCINE_DN	186	4	17275	69
0.006526	-5.03	GSE5679_CTRL_VS_PPARG_LIGAND_ROSIGLITAZONE_AND_RARA_AGONIST_AM580_TREATED_DC_DN	MSigDB lists	GSE5679_CTRL_VS_PPARG_LIGAND_ROSIGLITAZONE_AND_RARA_AGONIST_AM580_TREATED_DC_DN	186	4	17275	69
0.006526	-5.03	GSE13306_TREG_VS_TCONV_SPLEEN_UP	MSigDB lists	GSE13306_TREG_VS_TCONV_SPLEEN_UP	186	4	17275	69
0.006526	-5.03	GSE40277_EOS_AND_LEF1_TRANSDUCED_VS_GATA1_AND_SATB1_TRANSDUCED_CD4_TCELL_DN	MSigDB lists	GSE40277_EOS_AND_LEF1_TRANSDUCED_VS_GATA1_AND_SATB1_TRANSDUCED_CD4_TCELL_DN	186	4	17275	69
0.006526	-5.03	GSE22886_NAIVE_CD4_TCELL_VS_NEUTROPHIL_UP	MSigDB lists	GSE22886_NAIVE_CD4_TCELL_VS_NEUTROPHIL_UP	186	4	17275	69
0.006649	-5.01	GSE26669_CTRL_VS_COSTIM_BLOCK_MLR_CD8_TCELL_DN	MSigDB lists	GSE26669_CTRL_VS_COSTIM_BLOCK_MLR_CD8_TCELL_DN	187	4	17275	69
0.006649	-5.01	GSE19941_IL10_KO_VS_IL10_KO_AND_NFKBP50_KO_LPS_STIM_MACROPHAGE_DN	MSigDB lists	GSE19941_IL10_KO_VS_IL10_KO_AND_NFKBP50_KO_LPS_STIM_MACROPHAGE_DN	187	4	17275	69
0.006649	-5.01	GSE32423_IL7_VS_IL7_IL4_MEMORY_CD8_TCELL_UP	MSigDB lists	GSE32423_IL7_VS_IL7_IL4_MEMORY_CD8_TCELL_UP	187	4	17275	69
0.006649	-5.01	GSE40666_WT_VS_STAT4_KO_CD8_TCELL_WITH_IFNA_STIM_90MIN_DN	MSigDB lists	GSE40666_WT_VS_STAT4_KO_CD8_TCELL_WITH_IFNA_STIM_90MIN_DN	187	4	17275	69
0.006666	-5.01	external side of plasma membrane	cellular component	GO:0009897	317	5	18985	71
0.006726	-5	phosphoric diester hydrolase activity	molecular function	GO:0008081	95	3	17306	70
0.006761	-5	modulation of chemical synaptic transmission	biological process	GO:0050804	435	6	18054	70
0.006773	-4.99	VWA8 (von Willebrand factor A domain containing 8)	protein interactions	23078	30	2	17456	72
0.006774	-4.99	GSE22103_UNSTIM_VS_GMCSF_AND_IFNG_STIM_NEUTROPHIL_DN	MSigDB lists	GSE22103_UNSTIM_VS_GMCSF_AND_IFNG_STIM_NEUTROPHIL_DN	188	4	17275	69
0.006774	-4.99	GSE36888_STAT5_AB_KNOCKIN_VS_WT_TCELL_IL2_TREATED_17H_UP	MSigDB lists	GSE36888_STAT5_AB_KNOCKIN_VS_WT_TCELL_IL2_TREATED_17H_UP	188	4	17275	69
0.006774	-4.99	GSE23568_ID3_TRANSDUCED_VS_ID3_KO_CD8_TCELL_UP	MSigDB lists	GSE23568_ID3_TRANSDUCED_VS_ID3_KO_CD8_TCELL_UP	188	4	17275	69
0.006774	-4.99	GSE22886_NAIVE_VS_MEMORY_TCELL_UP	MSigDB lists	GSE22886_NAIVE_VS_MEMORY_TCELL_UP	188	4	17275	69
0.006774	-4.99	GSE11961_MEMORY_BCELL_DAY7_VS_MEMORY_BCELL_DAY40_DN	MSigDB lists	GSE11961_MEMORY_BCELL_DAY7_VS_MEMORY_BCELL_DAY40_DN	188	4	17275	69
0.006774	-4.99	GSE21670_UNTREATED_VS_IL6_TREATED_CD4_TCELL_DN	MSigDB lists	GSE21670_UNTREATED_VS_IL6_TREATED_CD4_TCELL_DN	188	4	17275	69
0.006774	-4.99	GSE39110_UNTREATED_VS_IL2_TREATED_CD8_TCELL_DAY6_POST_IMMUNIZATION_DN	MSigDB lists	GSE39110_UNTREATED_VS_IL2_TREATED_CD8_TCELL_DAY6_POST_IMMUNIZATION_DN	188	4	17275	69
0.006779	-4.99	FGFR1 (fibroblast growth factor receptor 1)	protein interactions	2260	182	4	17456	72
0.006785	-4.99	GO_BASAL_PLASMA_MEMBRANE	MSigDB lists	GO_BASAL_PLASMA_MEMBRANE	31	2	17275	69
0.006785	-4.99	ZHAN_V1_LATE_DIFFERENTIATION_GENES_UP	MSigDB lists	ZHAN_V1_LATE_DIFFERENTIATION_GENES_UP	31	2	17275	69
0.006835	-4.99	regulation of trans-synaptic signaling	biological process	GO:0099177	436	6	18054	70
0.006898	-4.98	C_TYPE_LECTIN_2	prosite domains	PS50041	84	3	12079	56
0.0069	-4.98	GSE39916_B_CELL_SPLEEN_VS_PLASMA_CELL_BONE_MARROW_UP	MSigDB lists	GSE39916_B_CELL_SPLEEN_VS_PLASMA_CELL_BONE_MARROW_UP	189	4	17275	69
0.0069	-4.98	GSE2405_HEAT_KILLED_LYSATE_VS_LIVE_A_PHAGOCYTOPHILUM_STIM_NEUTROPHIL_9H_DN	MSigDB lists	GSE2405_HEAT_KILLED_LYSATE_VS_LIVE_A_PHAGOCYTOPHILUM_STIM_NEUTROPHIL_9H_DN	189	4	17275	69
0.0069	-4.98	GSE7764_NKCELL_VS_SPLENOCYTE_UP	MSigDB lists	GSE7764_NKCELL_VS_SPLENOCYTE_UP	189	4	17275	69
0.0069	-4.98	GSE22501_PERIPHERAL_BLOOD_VS_CORD_BLOOD_TREG_DN	MSigDB lists	GSE22501_PERIPHERAL_BLOOD_VS_CORD_BLOOD_TREG_DN	189	4	17275	69
0.0069	-4.98	GSE24142_EARLY_THYMIC_PROGENITOR_VS_DN3_THYMOCYTE_FETAL_DN	MSigDB lists	GSE24142_EARLY_THYMIC_PROGENITOR_VS_DN3_THYMOCYTE_FETAL_DN	189	4	17275	69
0.007027	-4.96	GOLDRATH_NAIVE_VS_MEMORY_CD8_TCELL_UP	MSigDB lists	GOLDRATH_NAIVE_VS_MEMORY_CD8_TCELL_UP	190	4	17275	69
0.007027	-4.96	GSE7852_TREG_VS_TCONV_FAT_DN	MSigDB lists	GSE7852_TREG_VS_TCONV_FAT_DN	190	4	17275	69
0.007027	-4.96	GSE39820_CTRL_VS_IL1B_IL6_IL23A_CD4_TCELL_DN	MSigDB lists	GSE39820_CTRL_VS_IL1B_IL6_IL23A_CD4_TCELL_DN	190	4	17275	69
0.007027	-4.96	GSE13306_TREG_VS_TCONV_LAMINA_PROPRIA_UP	MSigDB lists	GSE13306_TREG_VS_TCONV_LAMINA_PROPRIA_UP	190	4	17275	69
0.007027	-4.96	GSE20366_EX_VIVO_VS_HOMEOSTATIC_CONVERSION_TREG_UP	MSigDB lists	GSE20366_EX_VIVO_VS_HOMEOSTATIC_CONVERSION_TREG_UP	190	4	17275	69
0.007027	-4.96	GSE24634_TEFF_VS_TCONV_DAY7_IN_CULTURE_UP	MSigDB lists	GSE24634_TEFF_VS_TCONV_DAY7_IN_CULTURE_UP	190	4	17275	69
0.007076	-4.95	SHAFFER_IRF4_TARGETS_IN_MYELOMA_VS_MATURE_B_LYMPHOCYTE	MSigDB lists	SHAFFER_IRF4_TARGETS_IN_MYELOMA_VS_MATURE_B_LYMPHOCYTE	98	3	17275	69
0.007135	-4.94	angiogenesis	biological process	GO:0001525	311	5	18054	70
0.007156	-4.94	GSE25123_WT_VS_PPARG_KO_MACROPHAGE_IL4_STIM_UP	MSigDB lists	GSE25123_WT_VS_PPARG_KO_MACROPHAGE_IL4_STIM_UP	191	4	17275	69
0.007156	-4.94	GSE15930_STIM_VS_STIM_AND_IL12_48H_CD8_T_CELL_UP	MSigDB lists	GSE15930_STIM_VS_STIM_AND_IL12_48H_CD8_T_CELL_UP	191	4	17275	69
0.00716	-4.94	basal plasma membrane	cellular component	GO:0009925	34	2	18985	71
0.007218	-4.93	MODULE_80	MSigDB lists	MODULE_80	32	2	17275	69
0.007221	-4.93	RAPGEF5 (Rap guanine nucleotide exchange factor 5)	protein interactions	9771	31	2	17456	72
0.007221	-4.93	AMD1 (adenosylmethionine decarboxylase 1)	protein interactions	262	31	2	17456	72
0.00723	-4.93	KINSEY_TARGETS_OF_EWSR1_FLII_FUSION_DN	MSigDB lists	KINSEY_TARGETS_OF_EWSR1_FLII_FUSION_DN	303	5	17275	69
0.007287	-4.92	GSE40274_FOXP3_VS_FOXP3_AND_GATA1_TRANSDUCED_ACTIVATED_CD4_TCELL_UP	MSigDB lists	GSE40274_FOXP3_VS_FOXP3_AND_GATA1_TRANSDUCED_ACTIVATED_CD4_TCELL_UP	192	4	17275	69
0.007287	-4.92	GSE9878_CTRL_VS_EBF_TRANSDUCED_PAX5_KO_PRO_BCELL_UP	MSigDB lists	GSE9878_CTRL_VS_EBF_TRANSDUCED_PAX5_KO_PRO_BCELL_UP	192	4	17275	69
0.007287	-4.92	GSE7831_UNSTIM_VS_INFLUENZA_STIM_PDC_1H_DN	MSigDB lists	GSE7831_UNSTIM_VS_INFLUENZA_STIM_PDC_1H_DN	192	4	17275	69
0.007351	-4.91	GO_REGULATION_OF_NERVOUS_SYSTEM_DEVELOPMENT	MSigDB lists	GO_REGULATION_OF_NERVOUS_SYSTEM_DEVELOPMENT	713	8	17275	69
0.007396	-4.91	protein serine/threonine kinase inhibitor activity	molecular function	GO:0030291	32	2	17306	70
0.007419	-4.9	GSE22140_GERMFREE_VS_SPF_MOUSE_CD4_TCELL_UP	MSigDB lists	GSE22140_GERMFREE_VS_SPF_MOUSE_CD4_TCELL_UP	193	4	17275	69
0.007419	-4.9	CAIRO_HEPATOBLASTOMA_UP	MSigDB lists	CAIRO_HEPATOBLASTOMA_UP	193	4	17275	69
0.007419	-4.9	GSE28783_ANTI_MIR33_VS_CTRL_ATHEROSCLEROSIS_MACROPHAGE_UP	MSigDB lists	GSE28783_ANTI_MIR33_VS_CTRL_ATHEROSCLEROSIS_MACROPHAGE_UP	193	4	17275	69
0.007553	-4.89	GSE26669_CD4_VS_CD8_TCELL_IN_MLR_COSTIM_BLOCK_DN	MSigDB lists	GSE26669_CD4_VS_CD8_TCELL_IN_MLR_COSTIM_BLOCK_DN	194	4	17275	69
0.007553	-4.89	GSE38304_MYC_NEG_VS_POS_GC_BCELL_UP	MSigDB lists	GSE38304_MYC_NEG_VS_POS_GC_BCELL_UP	194	4	17275	69
0.007553	-4.89	GSE360_CTRL_VS_B_MALAYI_HIGH_DOSE_MAC_DN	MSigDB lists	GSE360_CTRL_VS_B_MALAYI_HIGH_DOSE_MAC_DN	194	4	17275	69
0.007693	-4.87	NARP1	pfam domains	PF12569	2	1	17385	67
0.007693	-4.87	Topo_C_assoc	pfam domains	PF14370	2	1	17385	67
0.007693	-4.87	Topoisom_I_N	pfam domains	PF02919	2	1	17385	67
0.007693	-4.87	HbrB	pfam domains	PF08539	2	1	17385	67
0.007693	-4.87	Topoisom_I	pfam domains	PF01028	2	1	17385	67
0.007693	-4.87	ICA69	pfam domains	PF04629	2	1	17385	67
0.007693	-4.87	tRNA-synt_1e	pfam domains	PF01406	2	1	17385	67
0.007693	-4.87	Sacchrp_dh_NADP	pfam domains	PF03435	2	1	17385	67
0.00774	-4.86	trachea gland development	biological process	GO:0061153	2	1	18054	70
0.00774	-4.86	negative regulation of natural killer cell cytokine production	biological process	GO:0002728	2	1	18054	70
0.00774	-4.86	trachea submucosa development	biological process	GO:0061152	2	1	18054	70
0.00774	-4.86	cysteinyl-tRNA aminoacylation	biological process	GO:0006423	2	1	18054	70
0.00774	-4.86	regulation of thymidylate synthase biosynthetic process	biological process	GO:0050758	2	1	18054	70
0.00774	-4.86	positive regulation of protein oxidation	biological process	GO:1904808	2	1	18054	70
0.00774	-4.86	regulation of protein oxidation	biological process	GO:1904806	2	1	18054	70
0.00774	-4.86	positive regulation of chronic inflammatory response to antigenic stimulus	biological process	GO:0002876	2	1	18054	70
0.007753	-4.86	CLECT	smart domains	SM00034	84	3	9476	46
0.007759	-4.86	DELYS_THYROID_CANCER_UP	MSigDB lists	DELYS_THYROID_CANCER_UP	435	6	17275	69
0.007825	-4.85	GSE33292_WT_VS_TCF1_KO_DN3_THYMOCYTE_DN	MSigDB lists	GSE33292_WT_VS_TCF1_KO_DN3_THYMOCYTE_DN	196	4	17275	69
0.007828	-4.85	Runx_central_dom_sf	interpro domains	IPR027384	2	1	18616	73
0.007828	-4.85	Bit61/PRR5	interpro domains	IPR013745	2	1	18616	73
0.007828	-4.85	FBX25/32	interpro domains	IPR040394	2	1	18616	73
0.007828	-4.85	DNA_topo_DNA_db_N_dom1	interpro domains	IPR013034	2	1	18616	73
0.007828	-4.85	tRNA-synt_1_cat_dom	interpro domains	IPR032678	2	1	18616	73
0.007828	-4.85	TopoI_euk	interpro domains	IPR013499	2	1	18616	73
0.007828	-4.85	PLC-gamma_N-SH2	interpro domains	IPR035024	2	1	18616	73
0.007828	-4.85	TIKI1/2-like	interpro domains	IPR040230	2	1	18616	73
0.007828	-4.85	DNA_topo_DNA_db_N_dom2	interpro domains	IPR013030	2	1	18616	73
0.007828	-4.85	TopoI_DNA-bd_euk	interpro domains	IPR008336	2	1	18616	73
0.007828	-4.85	NatA_aux_su	interpro domains	IPR021183	2	1	18616	73
0.007828	-4.85	TopoI_cat_euk	interpro domains	IPR013500	2	1	18616	73
0.007828	-4.85	TopoI_AS	interpro domains	IPR018521	2	1	18616	73
0.007828	-4.85	TopoI	interpro domains	IPR001631	2	1	18616	73
0.007828	-4.85	FAM102-like	interpro domains	IPR039931	2	1	18616	73
0.007828	-4.85	Pept_M24A_MAP1	interpro domains	IPR002467	2	1	18616	73
0.007828	-4.85	Rab33A/B	interpro domains	IPR041822	2	1	18616	73
0.007828	-4.85	TopoI_C_dom	interpro domains	IPR025834	2	1	18616	73
0.007828	-4.85	TopoI_DNA-bd_euk_N_sf	interpro domains	IPR036202	2	1	18616	73
0.007828	-4.85	TopoI_cat_a-hlx-sub_euk	interpro domains	IPR014711	2	1	18616	73
0.007828	-4.85	PLC-gamma_C-SH2	interpro domains	IPR035023	2	1	18616	73
0.007828	-4.85	Islet_autoAg_Ica1_C	interpro domains	IPR006723	2	1	18616	73
0.007828	-4.85	THEMIS	interpro domains	IPR039671	2	1	18616	73
0.007828	-4.85	PLC-gamma	interpro domains	IPR016279	2	1	18616	73
0.007828	-4.85	Cys-tRNA-ligase	interpro domains	IPR015803	2	1	18616	73
0.007828	-4.85	DNA_brk_join_enz	interpro domains	IPR011010	2	1	18616	73
0.007828	-4.85	Nucleobindin	interpro domains	IPR040250	2	1	18616	73
0.007828	-4.85	Chondroitin_lyas	interpro domains	IPR008929	2	1	18616	73
0.007828	-4.85	Cys-tRNA/MSH_ligase	interpro domains	IPR024909	2	1	18616	73
0.007828	-4.85	Sacchrp_dh_NADP	interpro domains	IPR005097	2	1	18616	73
0.007828	-4.85	TopoI_cat_a/b-sub_euk	interpro domains	IPR014727	2	1	18616	73
0.007828	-4.85	Islet_autoAg_Ica1/Ica1-like	interpro domains	IPR024114	2	1	18616	73
0.007843	-4.85	SMID_BREAST_CANCER_NORMAL_LIKE_UP	MSigDB lists	SMID_BREAST_CANCER_NORMAL_LIKE_UP	436	6	17275	69
0.007853	-4.85	MHC protein binding	molecular function	GO:0042287	33	2	17306	70
0.007898	-4.84	LABBE_TGFB1_TARGETS_DN	MSigDB lists	LABBE_TGFB1_TARGETS_DN	102	3	17275	69
0.00794	-4.84	MODULE_44	MSigDB lists	MODULE_44	310	5	17275	69
0.007956	-4.83	PDE3B signalling	REACTOME pathways	R-HSA-165160	2	1	10287	41
0.008003	-4.83	COP9 signalosome	cellular component	GO:0008180	36	2	18985	71
0.008021	-4.83	DAG and IP3 signaling	REACTOME pathways	R-HSA-1489509	34	2	10287	41
0.008045	-4.82	RICKMAN_METASTASIS_UP	MSigDB lists	RICKMAN_METASTASIS_UP	311	5	17275	69
0.008074	-4.82	sterol response element binding	molecular function	GO:0032810	2	1	17306	70
0.008074	-4.82	cysteine-tRNA ligase activity	molecular function	GO:0004817	2	1	17306	70
0.008074	-4.82	mannan binding	molecular function	GO:2001065	2	1	17306	70
0.008074	-4.82	chondroitin-glucuronate 5-epimerase activity	molecular function	GO:0047757	2	1	17306	70
0.008074	-4.82	cGMP-inhibited cyclic-nucleotide phosphodiesterase activity	molecular function	GO:0004119	2	1	17306	70
0.008074	-4.82	3-oxoacyl-[acyl-carrier-protein] reductase (NADH) activity	molecular function	GO:0047025	2	1	17306	70
0.008104	-4.82	HNF3B_01	MSigDB lists	HNF3B_01	198	4	17275	69
0.008104	-4.82	MCBRYAN_PUBERTAL_BREAST_3_4WK_UP	MSigDB lists	MCBRYAN_PUBERTAL_BREAST_3_4WK_UP	198	4	17275	69
0.008118	-4.81	regulation of glial cell proliferation	biological process	GO:0060251	35	2	18054	70
0.008118	-4.81	response to glucagon	biological process	GO:0033762	35	2	18054	70
0.008122	-4.81	GO_CORECEPTOR_ACTIVITY	MSigDB lists	GO_CORECEPTOR_ACTIVITY	34	2	17275	69
0.008122	-4.81	PID_EPHA_FWDPATHWAY	MSigDB lists	PID_EPHA_FWDPATHWAY	34	2	17275	69
0.008122	-4.81	BIOCARTA_GPCR_PATHWAY	MSigDB lists	BIOCARTA_GPCR_PATHWAY	34	2	17275	69
0.008149	-4.81	Fc Epsilon Receptor I Signaling in Mast Cells	SMPDB pathways	SMP0000358	34	2	1394	6
0.008233	-4.8	SPACA7 (sperm acrosome associated 7)	protein interactions	122258	2	1	17456	72
0.008233	-4.8	S100PBP (S100P binding protein)	protein interactions	64766	2	1	17456	72
0.008233	-4.8	GOLGA8A (golgin A8 family member A)	protein interactions	23015	2	1	17456	72
0.008233	-4.8	Nedd4l (neural precursor cell expressed, developmentally down-regulated 4-like, E3 ubiquitin protein ligase)	protein interactions	291553	2	1	17456	72
0.008233	-4.8	ERICH6 (glutamate rich 6)	protein interactions	131831	2	1	17456	72
0.008233	-4.8	ANKRD7 (ankyrin repeat domain 7)	protein interactions	56311	2	1	17456	72
0.008233	-4.8	ORF67 (ORF67)	protein interactions	4961524	2	1	17456	72
0.008233	-4.8	Jag1 (jagged canonical Notch ligand 1)	protein interactions	29146	2	1	17456	72
0.008233	-4.8	GUCA1A (guanylate cyclase activator 1A)	protein interactions	2978	2	1	17456	72
0.008233	-4.8	NEK10 (NIMA related kinase 10)	protein interactions	152110	2	1	17456	72
0.008233	-4.8	ZNF628 (zinc finger protein 628)	protein interactions	89887	2	1	17456	72
0.008233	-4.8	Atp1a1 (ATPase Na+/K+ transporting subunit alpha 1)	protein interactions	24211	2	1	17456	72
0.008233	-4.8	AGAP4 (ArfGAP with GTPase domain, ankyrin repeat and PH domain 4)	protein interactions	119016	2	1	17456	72
0.008308	-4.79	large_cell	COSMIC cancer mutations	large_cell	15170	66	17255	68
0.008367	-4.78	FARMER_BREAST_CANCER_BASAL_VS_LULMINAL	MSigDB lists	FARMER_BREAST_CANCER_BASAL_VS_LULMINAL	314	5	17275	69
0.008369	-4.78	ONCOGENEAML1	prints domains	PR00967	3	1	4648	13
0.008369	-4.78	MAPEPTIDASE	prints domains	PR00599	3	1	4648	13
0.008389	-4.78	OCT1_02	MSigDB lists	OCT1_02	200	4	17275	69
0.008551	-4.76	KEGG_T_CELL_RECEPTOR_SIGNALING_PATHWAY	MSigDB lists	KEGG_T_CELL_RECEPTOR_SIGNALING_PATHWAY	105	3	17275	69
0.008593	-4.76	PACHER_TARGETS_OF_IGF1_AND_IGF2_UP	MSigDB lists	PACHER_TARGETS_OF_IGF1_AND_IGF2_UP	35	2	17275	69
0.008593	-4.76	GO_NEGATIVE_REGULATION_OF_MUSCLE_TISSUE_DEVELOPMENT	MSigDB lists	GO_NEGATIVE_REGULATION_OF_MUSCLE_TISSUE_DEVELOPMENT	35	2	17275	69
0.008629	-4.75	GARY_CD5_TARGETS_UP	MSigDB lists	GARY_CD5_TARGETS_UP	445	6	17275	69
0.00863	-4.75	PIAS4 (protein inhibitor of activated STAT 4)	protein interactions	51588	102	3	17456	72
0.00864	-4.75	Conjugated bile acid biosynthesis, cholate => taurocholate/glycocholate	KEGG pathways	hsa_M00106	2	1	7161	31
0.00864	-4.75	Conjugated bile acid biosynthesis, cholate => taurocholate/glycocholate	KEGG pathways	M00106	2	1	7161	31
0.008717	-4.74	cell adhesion	biological process	GO:0007155	917	9	18054	70
0.008811	-4.73	LIU_PROSTATE_CANCER_DN	MSigDB lists	LIU_PROSTATE_CANCER_DN	447	6	17275	69
0.008857	-4.73	neurogenesis	biological process	GO:0022008	1623	13	18054	70
0.008862	-4.73	kinase binding	molecular function	GO:0019900	727	8	17306	70
0.008962	-4.71	PLC-gamma1 signalling	REACTOME pathways	R-HSA-167021	36	2	10287	41
0.008962	-4.71	EGFR interacts with phospholipase C-gamma	REACTOME pathways	R-HSA-212718	36	2	10287	41
0.009075	-4.7	MODULE_51	MSigDB lists	MODULE_51	36	2	17275	69
0.009075	-4.7	KEGG_PRIMARY_IMMUNODEFICIENCY	MSigDB lists	KEGG_PRIMARY_IMMUNODEFICIENCY	36	2	17275	69
0.009075	-4.7	VALK_AML_WITH_CEBPA	MSigDB lists	VALK_AML_WITH_CEBPA	36	2	17275	69
0.009139	-4.7	biological adhesion	biological process	GO:0022610	924	9	18054	70
0.009251	-4.68	TOPOISOMERASE_I_EUK	prosite domains	PS00176	2	1	12079	56
0.009251	-4.68	MAP_1	prosite domains	PS00680	2	1	12079	56
0.009251	-4.68	D_2_HYDROXYACID_DH_1	prosite domains	PS00065	2	1	12079	56
0.009278	-4.68	GO_VASCULATURE_DEVELOPMENT	MSigDB lists	GO_VASCULATURE_DEVELOPMENT	452	6	17275	69
0.009439	-4.66	GO_LYMPHOCYTE_DIFFERENTIATION	MSigDB lists	GO_LYMPHOCYTE_DIFFERENTIATION	207	4	17275	69
0.009444	-4.66	T cell receptor signaling pathway	KEGG pathways	hsa04660	102	3	7161	31
0.009444	-4.66	T cell receptor signaling pathway	KEGG pathways	ko04660	102	3	7161	31
0.009468	-4.66	SMIRNOV_RESPONSE_TO_IR_6HR_DN	MSigDB lists	SMIRNOV_RESPONSE_TO_IR_6HR_DN	109	3	17275	69
0.009469	-4.66	GO_POSITIVE_REGULATION_OF_CELL_DEVELOPMENT	MSigDB lists	GO_POSITIVE_REGULATION_OF_CELL_DEVELOPMENT	454	6	17275	69
0.00952	-4.65	positive regulation of epithelial cell apoptotic process	biological process	GO:1904037	38	2	18054	70
0.009535	-4.65	GO_REGULATION_OF_CELL_DEATH	MSigDB lists	GO_REGULATION_OF_CELL_DEATH	1412	12	17275	69
0.009569	-4.65	GNF2_RAB3A	MSigDB lists	GNF2_RAB3A	37	2	17275	69
0.009569	-4.65	GO_HETEROPHILIC_CELL_CELL_ADHESION_VIA_PLASMA_MEMBRANE_CELL_ADHESION_MOLECULES	MSigDB lists	GO_HETEROPHILIC_CELL_CELL_ADHESION_VIA_PLASMA_MEMBRANE_CELL_ADHESION_MOLECULES	37	2	17275	69
0.009576	-4.65	VEGFA-VEGFR2 Pathway	REACTOME pathways	R-HSA-4420097	330	5	10287	41
0.009654	-4.64	DCLRE1C (DNA cross-link repair 1C)	protein interactions	64421	36	2	17456	72
0.009686	-4.64	TOPEUc	smart domains	SM00435	2	1	9476	46
0.009686	-4.64	ICA69	smart domains	SM01237	2	1	9476	46
0.009803	-4.63	Wnt-protein binding	molecular function	GO:0017147	37	2	17306	70
0.009869	-4.62	glutamatergic synapse	cellular component	GO:0098978	349	5	18985	71
0.009914	-4.61	REACTOME_SIGNALLING_BY_NGF	MSigDB lists	REACTOME_SIGNALLING_BY_NGF	210	4	17275	69
0.009948	-4.61	CHEBOTAEV_GR_TARGETS_DN	MSigDB lists	CHEBOTAEV_GR_TARGETS_DN	111	3	17275	69
0.01007	-4.6	GO_PLATELET_AGGREGATION	MSigDB lists	GO_PLATELET_AGGREGATION	38	2	17275	69
0.01007	-4.6	HAHTOLA_SEZARY_SYNDROM_DN	MSigDB lists	HAHTOLA_SEZARY_SYNDROM_DN	38	2	17275	69
0.01009	-4.6	positive regulation of neurogenesis	biological process	GO:0050769	474	6	18054	70
0.01018	-4.59	CAMK1 (calcium/calmodulin dependent protein kinase I)	protein interactions	8536	37	2	17456	72
0.01018	-4.59	CD59 (CD59 molecule (CD59 blood group))	protein interactions	966	37	2	17456	72
0.01019	-4.59	AAGWWRNYGGC_UNKNOWN	MSigDB lists	AAGWWRNYGGC_UNKNOWN	112	3	17275	69
0.01043	-4.56	Primary immunodeficiency	KEGG pathways	hsa05340	36	2	7161	31
0.01043	-4.56	Primary immunodeficiency	KEGG pathways	ko05340	36	2	7161	31
0.01044	-4.56	GSE12003_MIR223_KO_VS_WT_BM_PROGENITOR_8D_CULTURE_UP	MSigDB lists	GSE12003_MIR223_KO_VS_WT_BM_PROGENITOR_8D_CULTURE_UP	113	3	17275	69
0.01055	-4.55	Signaling by VEGF	REACTOME pathways	R-HSA-194138	338	5	10287	41
0.01059	-4.55	PAPASPYRIDONOS_UNSTABLE_ATEROSCLEROTIC_PLAQUE_DN	MSigDB lists	PAPASPYRIDONOS_UNSTABLE_ATEROSCLEROTIC_PLAQUE_DN	39	2	17275	69
0.01072	-4.54	PRRC2B (proline rich coiled-coil 2B)	protein interactions	84726	38	2	17456	72
0.01072	-4.54	MTIF2 (mitochondrial translational initiation factor 2)	protein interactions	4528	38	2	17456	72
0.01077	-4.53	-	gene3d domains	4.10.770.10	2	1	8522	46
0.01077	-4.53	-	gene3d domains	1.10.132.10	2	1	8522	46
0.01077	-4.53	-	gene3d domains	1.10.10.41	2	1	8522	46
0.01077	-4.53	-	gene3d domains	3.90.15.10	2	1	8522	46
0.01077	-4.53	-	gene3d domains	2.170.11.10	2	1	8522	46
0.01077	-4.53	-	gene3d domains	1.50.10.100	2	1	8522	46
0.01089	-4.52	Signalling by NGF	REACTOME pathways	R-HSA-166520	477	6	10287	41
0.01091	-4.52	YOSHIMURA_MAPK8_TARGETS_UP	MSigDB lists	YOSHIMURA_MAPK8_TARGETS_UP	1261	11	17275	69
0.01095	-4.51	GO_LYMPHOCYTE_MEDIATED_IMMUNITY	MSigDB lists	GO_LYMPHOCYTE_MEDIATED_IMMUNITY	115	3	17275	69
0.01095	-4.51	GSE32901_NAIVE_VS_TH1_CD4_TCELL_UP	MSigDB lists	GSE32901_NAIVE_VS_TH1_CD4_TCELL_UP	115	3	17275	69
0.01112	-4.5	GO_CYSTEINE_TYPE_ENDOPEPTIDASE_REGULATOR_ACTIVITY_INVOLVED_IN_APOPTOTIC_PROCESS	MSigDB lists	GO_CYSTEINE_TYPE_ENDOPEPTIDASE_REGULATOR_ACTIVITY_INVOLVED_IN_APOPTOTIC_PROCESS	40	2	17275	69
0.01112	-4.5	WEINMANN_ADAPTATION_TO_HYPOXIA_DN	MSigDB lists	WEINMANN_ADAPTATION_TO_HYPOXIA_DN	40	2	17275	69
0.01118	-4.49	mitochondrial pyruvate dehydrogenase complex	cellular component	GO:0005967	3	1	18985	71
0.01118	-4.49	growth cone lamellipodium	cellular component	GO:1990761	3	1	18985	71
0.01122	-4.49	blood vessel development	biological process	GO:0001568	485	6	18054	70
0.0114	-4.47	GARS (glycyl-tRNA synthetase)	protein interactions	2617	113	3	17456	72
0.01143	-4.47	POU6F1_01	MSigDB lists	POU6F1_01	219	4	17275	69
0.01147	-4.47	GO_PROTEIN_ACETYLATION	MSigDB lists	GO_PROTEIN_ACETYLATION	117	3	17275	69
0.01152	-4.46	USP7_C2	pfam domains	PF14533	3	1	17385	67
0.01152	-4.46	DUF3498	pfam domains	PF12004	3	1	17385	67
0.01152	-4.46	Calcyon	pfam domains	PF06387	3	1	17385	67
0.01152	-4.46	RunxI	pfam domains	PF08504	3	1	17385	67
0.01152	-4.46	Nucleoplasmin	pfam domains	PF03066	3	1	17385	67
0.01152	-4.46	TraB	pfam domains	PF01963	3	1	17385	67
0.01152	-4.46	Runt	pfam domains	PF00853	3	1	17385	67
0.01152	-4.46	Ubiquitin_3	pfam domains	PF14836	3	1	17385	67
0.01152	-4.46	HAGH_C	pfam domains	PF16123	3	1	17385	67
0.01159	-4.46	regulation of chronic inflammatory response to antigenic stimulus	biological process	GO:0002874	3	1	18054	70
0.01159	-4.46	protein initiator methionine removal	biological process	GO:0070084	3	1	18054	70
0.01159	-4.46	positive regulation of low-density lipoprotein particle clearance	biological process	GO:1905581	3	1	18054	70
0.01159	-4.46	negative regulation of myeloid dendritic cell activation	biological process	GO:0030886	3	1	18054	70
0.01159	-4.46	cytokine production involved in inflammatory response	biological process	GO:0002534	3	1	18054	70
0.01159	-4.46	positive regulation of receptor-mediated endocytosis involved in cholesterol transport	biological process	GO:1905602	3	1	18054	70
0.01159	-4.46	regulation of estrogen receptor binding	biological process	GO:0071898	3	1	18054	70
0.01159	-4.46	negative regulation of estrogen receptor binding	biological process	GO:0071899	3	1	18054	70
0.01159	-4.46	receptor-mediated endocytosis involved in cholesterol transport	biological process	GO:0090118	3	1	18054	70
0.01161	-4.46	HNF6_Q6	MSigDB lists	HNF6_Q6	220	4	17275	69
0.01166	-4.45	NAKAYAMA_FRA2_TARGETS	MSigDB lists	NAKAYAMA_FRA2_TARGETS	41	2	17275	69
0.01166	-4.45	MCGARVEY_SILENCED_BY_METHYLATION_IN_COLON_CANCER	MSigDB lists	MCGARVEY_SILENCED_BY_METHYLATION_IN_COLON_CANCER	41	2	17275	69
0.01166	-4.45	COWLING_MYCN_TARGETS	MSigDB lists	COWLING_MYCN_TARGETS	41	2	17275	69
0.01169	-4.45	regulation of synapse structure or activity	biological process	GO:0050803	227	4	18054	70
0.01172	-4.45	Ub_USP-typ	interpro domains	IPR028135	3	1	18616	73
0.01172	-4.45	RunxI_C_dom	interpro domains	IPR013711	3	1	18616	73
0.01172	-4.45	NSG	interpro domains	IPR009431	3	1	18616	73
0.01172	-4.45	D-isomer_DH_CS1	interpro domains	IPR029752	3	1	18616	73
0.01172	-4.45	AMIGO	interpro domains	IPR031283	3	1	18616	73
0.01172	-4.45	DUF3498	interpro domains	IPR021887	3	1	18616	73
0.01172	-4.45	Runt_dom	interpro domains	IPR013524	3	1	18616	73
0.01172	-4.45	AML1_Runt	interpro domains	IPR000040	3	1	18616	73
0.01172	-4.45	USP_C	interpro domains	IPR029346	3	1	18616	73
0.01172	-4.45	Nucleoplasmin	interpro domains	IPR004301	3	1	18616	73
0.01172	-4.45	Clx_II_MBL	interpro domains	IPR035680	3	1	18616	73
0.01172	-4.45	Pept_M24_MAP	interpro domains	IPR001714	3	1	18616	73
0.01172	-4.45	Hydroxyacylglutathione_Hdrlase	interpro domains	IPR017782	3	1	18616	73
0.01172	-4.45	Nucleoplasmin_core_dom	interpro domains	IPR024057	3	1	18616	73
0.01172	-4.45	HAGH_C	interpro domains	IPR032282	3	1	18616	73
0.01172	-4.45	TF_Runt-rel_RUNX	interpro domains	IPR016554	3	1	18616	73
0.01172	-4.45	Nucleoplasmin_core_dom_sf	interpro domains	IPR036824	3	1	18616	73
0.01172	-4.45	Fe65	interpro domains	IPR039576	3	1	18616	73
0.01172	-4.45	TraB_fam	interpro domains	IPR002816	3	1	18616	73
0.01179	-4.44	GO_REGULATION_OF_SYNAPSE_STRUCTURE_OR_ACTIVITY	MSigDB lists	GO_REGULATION_OF_SYNAPSE_STRUCTURE_OR_ACTIVITY	221	4	17275	69
0.01195	-4.43	RHEIN_ALL_GLUCOCORTICOID_THERAPY_DN	MSigDB lists	RHEIN_ALL_GLUCOCORTICOID_THERAPY_DN	343	5	17275	69
0.01199	-4.42	side of membrane	cellular component	GO:0098552	510	6	18985	71
0.01208	-4.42	T cell mediated immunity	biological process	GO:0002456	43	2	18054	70
0.01209	-4.42	protein kinase C inhibitor activity	molecular function	GO:0008426	3	1	17306	70
0.01214	-4.41	signaling	biological process	GO:0023052	5103	29	18054	70
0.01221	-4.41	XU_CREBBP_TARGETS_DN	MSigDB lists	XU_CREBBP_TARGETS_DN	42	2	17275	69
0.01221	-4.41	PARENT_MTOR_SIGNALING_DN	MSigDB lists	PARENT_MTOR_SIGNALING_DN	42	2	17275	69
0.01221	-4.41	GO_HISTONE_H4_ACETYLATION	MSigDB lists	GO_HISTONE_H4_ACETYLATION	42	2	17275	69
0.01231	-4.4	-	gene3d domains	2.60.40.10	710	9	8522	46
0.01232	-4.4	YPR174C (hypothetical protein)	protein interactions	856304	3	1	17456	72
0.01232	-4.4	ENPP2 (ectonucleotide pyrophosphatase/phosphodiesterase 2)	protein interactions	5168	3	1	17456	72
0.01232	-4.4	UMOD (uromodulin)	protein interactions	7369	3	1	17456	72
0.01232	-4.4	WDR66 (WD repeat domain 66)	protein interactions	144406	3	1	17456	72
0.01232	-4.4	ZFAT (zinc finger and AT-hook domain containing)	protein interactions	57623	3	1	17456	72
0.01232	-4.4	Kpna1 (karyopherin (importin) alpha 1)	protein interactions	16646	3	1	17456	72
0.01232	-4.4	Lepr (leptin receptor)	protein interactions	16847	3	1	17456	72
0.01232	-4.4	CRYGC (crystallin gamma C)	protein interactions	281722	3	1	17456	72
0.01232	-4.4	SRMS (src-related kinase lacking C-terminal regulatory tyrosine and N-terminal myristylation sites)	protein interactions	6725	3	1	17456	72
0.01232	-4.4	ACBD6 (acyl-CoA binding domain containing 6)	protein interactions	84320	3	1	17456	72
0.01232	-4.4	GPR135 (G protein-coupled receptor 135)	protein interactions	64582	3	1	17456	72
0.01232	-4.4	ROM1 (retinal outer segment membrane protein 1)	protein interactions	6094	3	1	17456	72
0.01232	-4.4	C4orf48 (chromosome 4 open reading frame 48)	protein interactions	401115	3	1	17456	72
0.01232	-4.4	ARRDC5 (arrestin domain containing 5)	protein interactions	645432	3	1	17456	72
0.01232	-4.4	PSD4 (pleckstrin and Sec7 domain containing 4)	protein interactions	23550	3	1	17456	72
0.01232	-4.4	RSPH3 (radial spoke head 3)	protein interactions	83861	3	1	17456	72
0.01232	-4.4	ARHGAP28 (Rho GTPase activating protein 28)	protein interactions	79822	3	1	17456	72
0.01232	-4.4	ADTRP (androgen dependent TFPI regulating protein)	protein interactions	84830	3	1	17456	72
0.01232	-4.4	MPC1 (mitochondrial pyruvate carrier 1)	protein interactions	51660	3	1	17456	72
0.01232	-4.4	FAM71D (family with sequence similarity 71 member D)	protein interactions	161142	3	1	17456	72
0.01232	-4.4	ZBTB37 (zinc finger and BTB domain containing 37)	protein interactions	84614	3	1	17456	72
0.01232	-4.4	C2orf73 (chromosome 2 open reading frame 73)	protein interactions	129852	3	1	17456	72
0.01232	-4.4	GCC2-AS1 (GCC2 antisense RNA 1)	protein interactions	644903	3	1	17456	72
0.01234	-4.4	GO_REGULATION_OF_VASCULATURE_DEVELOPMENT	MSigDB lists	GO_REGULATION_OF_VASCULATURE_DEVELOPMENT	224	4	17275	69
0.0124	-4.39	EIF4G3 (eukaryotic translation initiation factor 4 gamma 3)	protein interactions	8672	41	2	17456	72
0.0124	-4.39	POLRMT (RNA polymerase mitochondrial)	protein interactions	5442	41	2	17456	72
0.0124	-4.39	LRP8 (LDL receptor related protein 8)	protein interactions	7804	41	2	17456	72
0.0124	-4.39	NPTX1 (neuronal pentraxin 1)	protein interactions	4884	41	2	17456	72
0.01243	-4.39	Downstream signal transduction	REACTOME pathways	R-HSA-186763	352	5	10287	41
0.01251	-4.38	cysteine-type endopeptidase regulator activity involved in apoptotic process	molecular function	GO:0043028	42	2	17306	70
0.01252	-4.38	GO_TRANSCRIPTIONAL_ACTIVATOR_ACTIVITY_RNA_POLYMERASE_II_CORE_PROMOTER_PROXIMAL_REGION_SEQUENCE_SPECIFIC_BINDING	MSigDB lists	GO_TRANSCRIPTIONAL_ACTIVATOR_ACTIVITY_RNA_POLYMERASE_II_CORE_PROMOTER_PROXIMAL_REGION_SEQUENCE_SPECIFIC_BINDING	225	4	17275	69
0.01262	-4.37	platelet aggregation	biological process	GO:0070527	44	2	18054	70
0.01265	-4.37	MODULE_27	MSigDB lists	MODULE_27	348	5	17275	69
0.0127	-4.37	GO_POSITIVE_REGULATION_OF_CELL_DIFFERENTIATION	MSigDB lists	GO_POSITIVE_REGULATION_OF_CELL_DIFFERENTIATION	785	8	17275	69
0.01271	-4.37	GO_STEROID_METABOLIC_PROCESS	MSigDB lists	GO_STEROID_METABOLIC_PROCESS	226	4	17275	69
0.01278	-4.36	REACTOME_NRAGE_SIGNALS_DEATH_THROUGH_JNK	MSigDB lists	REACTOME_NRAGE_SIGNALS_DEATH_THROUGH_JNK	43	2	17275	69
0.01278	-4.36	ZHAN_MULTIPLE_MYELOMA_CD1_UP	MSigDB lists	ZHAN_MULTIPLE_MYELOMA_CD1_UP	43	2	17275	69
0.01284	-4.36	GO_CELL_RECOGNITION	MSigDB lists	GO_CELL_RECOGNITION	122	3	17275	69
0.0129	-4.35	C-type_lectin_CS	interpro domains	IPR018378	44	2	18616	73
0.01293	-4.35	Serine biosynthesis, glycerate-3P => serine	KEGG pathways	M00020	3	1	7161	31
0.01293	-4.35	Serine biosynthesis, glycerate-3P => serine	KEGG pathways	hsa_M00020	3	1	7161	31
0.01295	-4.35	GO_BLOOD_VESSEL_MORPHOGENESIS	MSigDB lists	GO_BLOOD_VESSEL_MORPHOGENESIS	350	5	17275	69
0.013	-4.34	DAP12 signaling	REACTOME pathways	R-HSA-2424491	356	5	10287	41
0.013	-4.34	neuron projection development	biological process	GO:0031175	652	7	18054	70
0.01309	-4.34	GATA1_02	MSigDB lists	GATA1_02	228	4	17275	69
0.01313	-4.33	lymphocyte differentiation	biological process	GO:0030098	235	4	18054	70
0.01318	-4.33	GO_TRANSMEMBRANE_RECEPTOR_PROTEIN_TYROSINE_KINASE_SIGNALING_PATHWAY	MSigDB lists	GO_TRANSMEMBRANE_RECEPTOR_PROTEIN_TYROSINE_KINASE_SIGNALING_PATHWAY	488	6	17275	69
0.01324	-4.32	transmembrane receptor protein tyrosine kinase signaling pathway	biological process	GO:0007169	503	6	18054	70
0.01324	-4.32	GO_ENZYME_INHIBITOR_ACTIVITY	MSigDB lists	GO_ENZYME_INHIBITOR_ACTIVITY	352	5	17275	69
0.01335	-4.32	ZHAN_MULTIPLE_MYELOMA_MS_UP	MSigDB lists	ZHAN_MULTIPLE_MYELOMA_MS_UP	44	2	17275	69
0.01339	-4.31	BENPORATH_ES_1	MSigDB lists	BENPORATH_ES_1	353	5	17275	69
0.01341	-4.31	GSE11884_WT_VS_FURIN_KO_NAIVE_CD4_TCELL_UP	MSigDB lists	GSE11884_WT_VS_FURIN_KO_NAIVE_CD4_TCELL_UP	124	3	17275	69
0.01348	-4.31	vasculature development	biological process	GO:0001944	505	6	18054	70
0.01351	-4.3	SMID_BREAST_CANCER_BASAL_DN	MSigDB lists	SMID_BREAST_CANCER_BASAL_DN	638	7	17275	69
0.01358	-4.3	LAT (linker for activation of T cells)	protein interactions	27040	43	2	17456	72
0.01358	-4.3	PSAT1 (phosphoserine aminotransferase 1)	protein interactions	29968	43	2	17456	72
0.01358	-4.3	PJA2 (praja ring finger ubiquitin ligase 2)	protein interactions	9867	43	2	17456	72
0.01361	-4.3	axonogenesis	biological process	GO:0007409	365	5	18054	70
0.01363	-4.3	Growth_fac_rcpt_cys_sf	interpro domains	IPR009030	127	3	18616	73
0.01367	-4.29	coreceptor activity	molecular function	GO:0015026	44	2	17306	70
0.01369	-4.29	PEX19 (peroxisomal biogenesis factor 19)	protein interactions	5824	121	3	17456	72
0.01374	-4.29	regulation of natural killer cell mediated immunity	biological process	GO:0002715	46	2	18054	70
0.01385	-4.28	RUNT	prosite domains	PS51062	3	1	12079	56
0.01394	-4.27	GO_PROTEIN_KINASE_C_BINDING	MSigDB lists	GO_PROTEIN_KINASE_C_BINDING	45	2	17275	69
0.01399	-4.27	KEGG_CELL_ADHESION_MOLECULES_CAMS	MSigDB lists	KEGG_CELL_ADHESION_MOLECULES_CAMS	126	3	17275	69
0.01409	-4.26	positive regulation of cell differentiation	biological process	GO:0045597	992	9	18054	70
0.01419	-4.25	GRIN2B (glutamate ionotropic receptor NMDA type subunit 2B)	protein interactions	2904	44	2	17456	72
0.01419	-4.25	SH2D2A (SH2 domain containing 2A)	protein interactions	9047	44	2	17456	72
0.0142	-4.25	Signaling by EGFR	REACTOME pathways	R-HSA-177929	364	5	10287	41
0.01427	-4.25	tau protein binding	molecular function	GO:0048156	45	2	17306	70
0.01428	-4.25	AREB6_04	MSigDB lists	AREB6_04	234	4	17275	69
0.01428	-4.25	VERHAAK_AML_WITH_NPM1_MUTATED_DN	MSigDB lists	VERHAAK_AML_WITH_NPM1_MUTATED_DN	234	4	17275	69
0.01432	-4.25	multicellular organismal process	biological process	GO:0032501	6841	36	18054	70
0.01453	-4.23	WOOD_EBV_EBNA1_TARGETS_DN	MSigDB lists	WOOD_EBV_EBNA1_TARGETS_DN	46	2	17275	69
0.01453	-4.23	GO_POSITIVE_REGULATION_OF_GLIOGENESIS	MSigDB lists	GO_POSITIVE_REGULATION_OF_GLIOGENESIS	46	2	17275	69
0.01453	-4.23	GO_REGULATION_OF_NEURONAL_SYNAPTIC_PLASTICITY	MSigDB lists	GO_REGULATION_OF_NEURONAL_SYNAPTIC_PLASTICITY	46	2	17275	69
0.01453	-4.23	OLSSON_E2F3_TARGETS_DN	MSigDB lists	OLSSON_E2F3_TARGETS_DN	46	2	17275	69
0.01472	-4.22	cardiovascular system development	biological process	GO:0072358	515	6	18054	70
0.01481	-4.21	CS (citrate synthase)	protein interactions	1431	45	2	17456	72
0.01488	-4.21	growth cone filopodium	cellular component	GO:1990812	4	1	18985	71
0.01498	-4.2	fn3	pfam domains	PF00041	134	3	17385	67
0.015	-4.2	GO_POSITIVE_REGULATION_OF_IMMUNE_SYSTEM_PROCESS	MSigDB lists	GO_POSITIVE_REGULATION_OF_IMMUNE_SYSTEM_PROCESS	809	8	17275	69
0.01502	-4.2	positive regulation of apoptotic process	biological process	GO:0043065	671	7	18054	70
0.01521	-4.19	GO_POSITIVE_REGULATION_OF_VASCULATURE_DEVELOPMENT	MSigDB lists	GO_POSITIVE_REGULATION_OF_VASCULATURE_DEVELOPMENT	130	3	17275	69
0.01532	-4.18	ER-PR-positive_carcinoma	COSMIC cancer mutations	ER-PR-positive_carcinoma	1906	14	17255	68
0.01532	-4.18	breast-carcinoma-ER-PR-positive_carcinoma	COSMIC cancer mutations	breast-carcinoma-ER-PR-positive_carcinoma	1906	14	17255	68
0.01532	-4.18	DAP12 interactions	REACTOME pathways	R-HSA-2172127	371	5	10287	41
0.01533	-4.18	NT-C2	pfam domains	PF10358	4	1	17385	67
0.01533	-4.18	2-Hacid_dh	pfam domains	PF00389	4	1	17385	67
0.01533	-4.18	2-Hacid_dh_C	pfam domains	PF02826	4	1	17385	67
0.01533	-4.18	CABIT	pfam domains	PF12736	4	1	17385	67
0.01533	-4.18	Bravo_FIGEY	pfam domains	PF13882	4	1	17385	67
0.01533	-4.18	CTNNB1_binding	pfam domains	PF08347	4	1	17385	67
0.01542	-4.17	osteoblast fate commitment	biological process	GO:0002051	4	1	18054	70
0.01542	-4.17	triglyceride mobilization	biological process	GO:0006642	4	1	18054	70
0.01542	-4.17	formation of radial glial scaffolds	biological process	GO:0021943	4	1	18054	70
0.01542	-4.17	apoptotic process involved in blood vessel morphogenesis	biological process	GO:1902262	4	1	18054	70
0.01542	-4.17	odontoblast differentiation	biological process	GO:0071895	4	1	18054	70
0.01542	-4.17	positive regulation of chronic inflammatory response	biological process	GO:0002678	4	1	18054	70
0.01545	-4.17	DES (desmin)	protein interactions	1674	46	2	17456	72
0.01545	-4.17	PRKD1 (protein kinase D1)	protein interactions	5587	46	2	17456	72
0.01559	-4.16	CABIT_dom	interpro domains	IPR025946	4	1	18616	73
0.01559	-4.16	D-isomer_DH_CS	interpro domains	IPR029753	4	1	18616	73
0.01559	-4.16	D-isomer_DH_NAD-bd	interpro domains	IPR006140	4	1	18616	73
0.01559	-4.16	NT-C2	interpro domains	IPR019448	4	1	18616	73
0.01559	-4.16	TCF/LEF	interpro domains	IPR024940	4	1	18616	73
0.01559	-4.16	Neurofascin/L1/NrCAM_C	interpro domains	IPR026966	4	1	18616	73
0.01559	-4.16	cAMP_dep_PK_reg_su	interpro domains	IPR012198	4	1	18616	73
0.01559	-4.16	D-isomer_2_OHA_DH_cat_dom	interpro domains	IPR006139	4	1	18616	73
0.01559	-4.16	CTNNB1-bd_N	interpro domains	IPR013558	4	1	18616	73
0.01562	-4.16	basal part of cell	cellular component	GO:0045178	51	2	18985	71
0.01575	-4.15	GO_COGNITION	MSigDB lists	GO_COGNITION	241	4	17275	69
0.01575	-4.15	KAAB_HEART_ATRIUM_VS_VENTRICLE_UP	MSigDB lists	KAAB_HEART_ATRIUM_VS_VENTRICLE_UP	241	4	17275	69
0.01576	-4.15	GO_RESPONSE_TO_GLUCAGON	MSigDB lists	GO_RESPONSE_TO_GLUCAGON	48	2	17275	69
0.01584	-4.15	PENG_LEUCINE_DEPRIVATION_UP	MSigDB lists	PENG_LEUCINE_DEPRIVATION_UP	132	3	17275	69
0.01584	-4.15	GO_GLIAL_CELL_DIFFERENTIATION	MSigDB lists	GO_GLIAL_CELL_DIFFERENTIATION	132	3	17275	69
0.01585	-4.14	PLCG1 events in ERBB2 signaling	REACTOME pathways	R-HSA-1251932	4	1	10287	41
0.01594	-4.14	positive regulation of programmed cell death	biological process	GO:0043068	679	7	18054	70
0.01608	-4.13	DNA topoisomerase type I activity	molecular function	GO:0003917	4	1	17306	70
0.01608	-4.13	thyroid hormone transmembrane transporter activity	molecular function	GO:0015349	4	1	17306	70
0.01608	-4.13	pyruvate dehydrogenase (acetyl-transferring) kinase activity	molecular function	GO:0004740	4	1	17306	70
0.01608	-4.13	L-malate dehydrogenase activity	molecular function	GO:0030060	4	1	17306	70
0.01608	-4.13	NADH binding	molecular function	GO:0070404	4	1	17306	70
0.01609	-4.13	PGM1 (phosphoglucomutase 1)	protein interactions	5236	47	2	17456	72
0.01611	-4.13	ODONNELL_TFRC_TARGETS_UP	MSigDB lists	ODONNELL_TFRC_TARGETS_UP	370	5	17275	69
0.01615	-4.13	Signaling by PDGF	REACTOME pathways	R-HSA-186797	376	5	10287	41
0.01616	-4.13	cell communication	biological process	GO:0007154	5208	29	18054	70
0.01617	-4.12	lymphocyte mediated immunity	biological process	GO:0002449	137	3	18054	70
0.01624	-4.12	IRS4 (insulin receptor substrate 4)	protein interactions	8471	129	3	17456	72
0.01628	-4.12	KOYAMA_SEMA3B_TARGETS_DN	MSigDB lists	KOYAMA_SEMA3B_TARGETS_DN	371	5	17275	69
0.01639	-4.11	GO_HOMOTYPIC_CELL_CELL_ADHESION	MSigDB lists	GO_HOMOTYPIC_CELL_CELL_ADHESION	49	2	17275	69
0.01639	-4.11	GO_BASAL_PART_OF_CELL	MSigDB lists	GO_BASAL_PART_OF_CELL	49	2	17275	69
0.0164	-4.11	C11orf98 (chromosome 11 open reading frame 98)	protein interactions	102288414	4	1	17456	72
0.0164	-4.11	BVES (blood vessel epicardial substance)	protein interactions	11149	4	1	17456	72
0.0164	-4.11	SLC7A9 (solute carrier family 7 member 9)	protein interactions	11136	4	1	17456	72
0.0164	-4.11	NPAS4 (neuronal PAS domain protein 4)	protein interactions	266743	4	1	17456	72
0.0164	-4.11	CCDC70 (coiled-coil domain containing 70)	protein interactions	83446	4	1	17456	72
0.0164	-4.11	NPTX2 (neuronal pentraxin 2)	protein interactions	4885	4	1	17456	72
0.0164	-4.11	ZNF599 (zinc finger protein 599)	protein interactions	148103	4	1	17456	72
0.0164	-4.11	Nek1 (NIMA (never in mitosis gene a)-related expressed kinase 1)	protein interactions	18004	4	1	17456	72
0.0164	-4.11	C6orf58 (chromosome 6 open reading frame 58)	protein interactions	352999	4	1	17456	72
0.0164	-4.11	UBE2NL (ubiquitin conjugating enzyme E2 N like (gene/pseudogene))	protein interactions	389898	4	1	17456	72
0.0164	-4.11	SIM1 (SIM bHLH transcription factor 1)	protein interactions	6492	4	1	17456	72
0.0164	-4.11	TSHZ2 (teashirt zinc finger homeobox 2)	protein interactions	128553	4	1	17456	72
0.0164	-4.11	UNC5A (unc-5 netrin receptor A)	protein interactions	90249	4	1	17456	72
0.0164	-4.11	TSHZ1 (teashirt zinc finger homeobox 1)	protein interactions	10194	4	1	17456	72
0.01664	-4.1	EGF_2	prosite domains	PS01186	212	4	12079	56
0.01667	-4.09	TNECROSISFCT	prints domains	PR01234	6	1	4648	13
0.01675	-4.09	OXLD1 (oxidoreductase like domain containing 1)	protein interactions	339229	48	2	17456	72
0.0168	-4.09	TTGTTT_FOXO4_01	MSigDB lists	TTGTTT_FOXO4_01	1901	14	17275	69
0.01702	-4.07	MARSON_FOXP3_TARGETS_DN	MSigDB lists	MARSON_FOXP3_TARGETS_DN	50	2	17275	69
0.01702	-4.07	GO_REGULATION_OF_BLOOD_VESSEL_ENDOTHELIAL_CELL_MIGRATION	MSigDB lists	GO_REGULATION_OF_BLOOD_VESSEL_ENDOTHELIAL_CELL_MIGRATION	50	2	17275	69
0.01702	-4.07	BYSTROEM_CORRELATED_WITH_IL5_UP	MSigDB lists	BYSTROEM_CORRELATED_WITH_IL5_UP	50	2	17275	69
0.01714	-4.07	GSE9601_UNTREATED_VS_PI3K_INHIBITOR_TREATED_HCMV_INF_MONOCYTE_DN	MSigDB lists	GSE9601_UNTREATED_VS_PI3K_INHIBITOR_TREATED_HCMV_INF_MONOCYTE_DN	136	3	17275	69
0.01715	-4.07	ErbB Signaling Pathway	WikiPathways	WP673	54	2	5311	20
0.01722	-4.06	steroid metabolic process	biological process	GO:0008202	255	4	18054	70
0.0173	-4.06	enzyme inhibitor activity	molecular function	GO:0004857	372	5	17306	70
0.01731	-4.06	RFX1_02	MSigDB lists	RFX1_02	248	4	17275	69
0.01733	-4.06	KUMAR_TARGETS_OF_MLL_AF9_FUSION	MSigDB lists	KUMAR_TARGETS_OF_MLL_AF9_FUSION	377	5	17275	69
0.01734	-4.05	regulation of neuronal synaptic plasticity	biological process	GO:0048168	52	2	18054	70
0.01735	-4.05	human chr6p21.32	chromosome location	human chr6p21.32	65	2	26169	81
0.01741	-4.05	MTMR14 (myotubularin related protein 14)	protein interactions	64419	49	2	17456	72
0.01744	-4.05	signal transduction	biological process	GO:0007165	4772	27	18054	70
0.01747	-4.05	KEGG_INSULIN_SIGNALING_PATHWAY	MSigDB lists	KEGG_INSULIN_SIGNALING_PATHWAY	137	3	17275	69
0.01747	-4.05	GSE4984_UNTREATED_VS_VEHICLE_CTRL_TREATED_DC_UP	MSigDB lists	GSE4984_UNTREATED_VS_VEHICLE_CTRL_TREATED_DC_UP	137	3	17275	69
0.01754	-4.04	GO_ORGANIC_ACID_BIOSYNTHETIC_PROCESS	MSigDB lists	GO_ORGANIC_ACID_BIOSYNTHETIC_PROCESS	249	4	17275	69
0.01761	-4.04	EPHA forward signaling	Pathway Interaction DB	epha_fwdpathway	31	2	2226	15
0.01766	-4.04	YCATTAA_UNKNOWN	MSigDB lists	YCATTAA_UNKNOWN	521	6	17275	69
0.01781	-4.03	GSE32255_WT_VS_JMJD2D_KNOCKDOWN_4H_LPS_STIM_DC_UP	MSigDB lists	GSE32255_WT_VS_JMJD2D_KNOCKDOWN_4H_LPS_STIM_DC_UP	138	3	17275	69
0.01788	-4.02	GO_IMMUNE_RESPONSE	MSigDB lists	GO_IMMUNE_RESPONSE	1003	9	17275	69
0.01808	-4.01	NGF signalling via TRKA from the plasma membrane	REACTOME pathways	R-HSA-187037	387	5	10287	41
0.01809	-4.01	ATXN10 (ataxin 10)	protein interactions	25814	50	2	17456	72
0.01809	-4.01	SMAD6 (SMAD family member 6)	protein interactions	4091	50	2	17456	72
0.0181	-4.01	protein acetylation	biological process	GO:0006473	143	3	18054	70
0.01815	-4.01	GSE32901_NAIVE_VS_TH17_ENRICHED_CD4_TCELL_UP	MSigDB lists	GSE32901_NAIVE_VS_TH17_ENRICHED_CD4_TCELL_UP	139	3	17275	69
0.01827	-4	NOTCH1 (notch receptor 1)	protein interactions	4851	244	4	17456	72
0.01833	-4	REACTOME_PHOSPHOLIPASE_C_MEDIATED_CASCADE	MSigDB lists	REACTOME_PHOSPHOLIPASE_C_MEDIATED_CASCADE	52	2	17275	69
0.01833	-4	chr5q13	MSigDB lists	chr5q13	52	2	17275	69
0.0184	-4	C_TYPE_LECTIN_1	prosite domains	PS00615	45	2	12079	56
0.01842	-3.99	C2_NT	prosite domains	PS51840	4	1	12079	56
0.01842	-3.99	D_2_HYDROXYACID_DH_3	prosite domains	PS00671	4	1	12079	56
0.01844	-3.99	cell recognition	biological process	GO:0008037	144	3	18054	70
0.0185	-3.99	GSE4590_SMALL_VS_VPREB_POS_LARGE_PRE_BCELL_DN	MSigDB lists	GSE4590_SMALL_VS_VPREB_POS_LARGE_PRE_BCELL_DN	140	3	17275	69
0.01856	-3.99	NatA complex	cellular component	GO:0031415	5	1	18985	71
0.01878	-3.98	CALML5 (calmodulin like 5)	protein interactions	51806	51	2	17456	72
0.01878	-3.98	TRAF7 (TNF receptor associated factor 7)	protein interactions	84231	51	2	17456	72
0.01885	-3.97	GO_RESPONSE_TO_TRANSITION_METAL_NANOPARTICLE	MSigDB lists	GO_RESPONSE_TO_TRANSITION_METAL_NANOPARTICLE	141	3	17275	69
0.01885	-3.97	MODULE_223	MSigDB lists	MODULE_223	141	3	17275	69
0.01899	-3.96	MODULE_46	MSigDB lists	MODULE_46	386	5	17275	69
0.019	-3.96	GO_CYSTEINE_TYPE_ENDOPEPTIDASE_INHIBITOR_ACTIVITY	MSigDB lists	GO_CYSTEINE_TYPE_ENDOPEPTIDASE_INHIBITOR_ACTIVITY	53	2	17275	69
0.01912	-3.96	Arfaptin	pfam domains	PF06456	5	1	17385	67
0.01912	-3.96	Acyltransf_C	pfam domains	PF16076	5	1	17385	67
0.01912	-3.96	BCDHK_Adom3	pfam domains	PF10436	5	1	17385	67
0.0192	-3.95	MODULE_206	MSigDB lists	MODULE_206	142	3	17275	69
0.0192	-3.95	RELA_DN.V1_UP	MSigDB lists	RELA_DN.V1_UP	142	3	17275	69
0.01923	-3.95	cell morphogenesis involved in differentiation	biological process	GO:0000904	547	6	18054	70
0.01924	-3.95	negative regulation of interleukin-4 production	biological process	GO:0032713	5	1	18054	70
0.01924	-3.95	positive regulation of intracellular sterol transport	biological process	GO:0032382	5	1	18054	70
0.01924	-3.95	somatic recombination of T cell receptor gene segments	biological process	GO:0002681	5	1	18054	70
0.01924	-3.95	eye pigmentation	biological process	GO:0048069	5	1	18054	70
0.01924	-3.95	positive regulation of intracellular cholesterol transport	biological process	GO:0032385	5	1	18054	70
0.01924	-3.95	positive regulation of humoral immune response mediated by circulating immunoglobulin	biological process	GO:0002925	5	1	18054	70
0.01924	-3.95	negative regulation of apoptotic process in bone marrow cell	biological process	GO:0071866	5	1	18054	70
0.01924	-3.95	T cell receptor V(D)J recombination	biological process	GO:0033153	5	1	18054	70
0.01924	-3.95	positive regulation of endothelial cell chemotaxis by VEGF-activated vascular endothelial growth factor receptor signaling pathway	biological process	GO:0038033	5	1	18054	70
0.01924	-3.95	hypoxia-inducible factor-1alpha signaling pathway	biological process	GO:0097411	5	1	18054	70
0.01924	-3.95	gamma-aminobutyric acid metabolic process	biological process	GO:0009448	5	1	18054	70
0.01924	-3.95	somatic diversification of T cell receptor genes	biological process	GO:0002568	5	1	18054	70
0.01924	-3.95	positive regulation of intracellular lipid transport	biological process	GO:0032379	5	1	18054	70
0.01928	-3.95	histone H4 acetylation	biological process	GO:0043967	55	2	18054	70
0.01939	-3.94	SMURF2 (SMAD specific E3 ubiquitin protein ligase 2)	protein interactions	64750	138	3	17456	72
0.01943	-3.94	EPOXHYDRLASE	prints domains	PR00412	7	1	4648	13
0.01945	-3.94	axon development	biological process	GO:0061564	400	5	18054	70
0.01946	-3.94	His_kinase_dom	interpro domains	IPR005467	5	1	18616	73
0.01946	-3.94	BCDHK/PDK_N	interpro domains	IPR018955	5	1	18616	73
0.01946	-3.94	AK/P_DHK_N_sf	interpro domains	IPR036784	5	1	18616	73
0.01946	-3.94	BCKD/PDK	interpro domains	IPR039028	5	1	18616	73
0.01946	-3.94	AH_dom	interpro domains	IPR010504	5	1	18616	73
0.01946	-3.94	Acyltransf_C	interpro domains	IPR032098	5	1	18616	73
0.01946	-3.94	protein kinase C binding	molecular function	GO:0005080	53	2	17306	70
0.01948	-3.94	DENR (density regulated re-initiation and release factor)	protein interactions	8562	52	2	17456	72
0.01948	-3.94	SIRT3 (sirtuin 3)	protein interactions	23410	52	2	17456	72
0.01963	-3.93	TGF-beta Receptor Signaling	WikiPathways	WP560	58	2	5311	20
0.01969	-3.93	GO_POSITIVE_REGULATION_OF_SYNAPSE_ASSEMBLY	MSigDB lists	GO_POSITIVE_REGULATION_OF_SYNAPSE_ASSEMBLY	54	2	17275	69
0.01976	-3.92	MODULE_75	MSigDB lists	MODULE_75	390	5	17275	69
0.01981	-3.92	regulation of lymphocyte mediated immunity	biological process	GO:0002706	148	3	18054	70
0.01981	-3.92	ZHENG_FOXP3_TARGETS_DN	MSigDB lists	ZHENG_FOXP3_TARGETS_DN	5	1	17275	69
0.01981	-3.92	IM_SREBF1A_TARGETS	MSigDB lists	IM_SREBF1A_TARGETS	5	1	17275	69
0.01992	-3.92	GSE19941_LPS_VS_LPS_AND_IL10_STIM_IL10_KO_MACROPHAGE_DN	MSigDB lists	GSE19941_LPS_VS_LPS_AND_IL10_STIM_IL10_KO_MACROPHAGE_DN	144	3	17275	69
0.01992	-3.92	GSE41867_DAY8_VS_DAY15_LCMV_ARMSTRONG_EFFECTOR_CD8_TCELL_UP	MSigDB lists	GSE41867_DAY8_VS_DAY15_LCMV_ARMSTRONG_EFFECTOR_CD8_TCELL_UP	144	3	17275	69
0.01992	-3.92	GSE6259_33D1_POS_DC_VS_BCELL_UP	MSigDB lists	GSE6259_33D1_POS_DC_VS_BCELL_UP	144	3	17275	69
0.01993	-3.92	GO_CELL_SURFACE	MSigDB lists	GO_CELL_SURFACE	690	7	17275	69
0.02006	-3.91	extracellular matrix protein binding	molecular function	GO:1990430	5	1	17306	70
0.02006	-3.91	AP-1 adaptor complex binding	molecular function	GO:0035650	5	1	17306	70
0.02006	-3.91	estrogen receptor activity	molecular function	GO:0030284	5	1	17306	70
0.02006	-3.91	testosterone dehydrogenase (NAD+) activity	molecular function	GO:0047035	5	1	17306	70
0.02009	-3.91	Class IB PI3K non-lipid kinase events	Pathway Interaction DB	pi3kcibpathway	3	1	2226	15
0.02018	-3.9	positive regulation of cell development	biological process	GO:0010720	553	6	18054	70
0.02038	-3.89	PID_FGF_PATHWAY	MSigDB lists	PID_FGF_PATHWAY	55	2	17275	69
0.0204	-3.89	blood vessel morphogenesis	biological process	GO:0048514	405	5	18054	70
0.02046	-3.89	Kpna2 (karyopherin (importin) alpha 2)	protein interactions	16647	5	1	17456	72
0.02046	-3.89	RASGRF2 (Ras protein specific guanine nucleotide releasing factor 2)	protein interactions	5924	5	1	17456	72
0.02046	-3.89	TTC9B (tetratricopeptide repeat domain 9B)	protein interactions	148014	5	1	17456	72
0.02046	-3.89	NPTXR (neuronal pentraxin receptor)	protein interactions	23467	5	1	17456	72
0.02046	-3.89	CBR4 (carbonyl reductase 4)	protein interactions	84869	5	1	17456	72
0.02046	-3.89	MIEN1 (migration and invasion enhancer 1)	protein interactions	84299	5	1	17456	72
0.02046	-3.89	CD300C (CD300c molecule)	protein interactions	10871	5	1	17456	72
0.02046	-3.89	CT45A5 (cancer/testis antigen family 45 member A5)	protein interactions	441521	5	1	17456	72
0.02046	-3.89	DLX4 (distal-less homeobox 4)	protein interactions	1748	5	1	17456	72
0.02046	-3.89	LTB (lymphotoxin beta)	protein interactions	4050	5	1	17456	72
0.02046	-3.89	CLSTN3 (calsyntenin 3)	protein interactions	9746	5	1	17456	72
0.02046	-3.89	ZBTB7C (zinc finger and BTB domain containing 7C)	protein interactions	201501	5	1	17456	72
0.02065	-3.88	GSE13547_CTRL_VS_ANTI_IGM_STIM_ZFX_KO_BCELL_12H_DN	MSigDB lists	GSE13547_CTRL_VS_ANTI_IGM_STIM_ZFX_KO_BCELL_12H_DN	146	3	17275	69
0.02102	-3.86	GO_PROTEIN_ACYLATION	MSigDB lists	GO_PROTEIN_ACYLATION	147	3	17275	69
0.02108	-3.86	HUTTMANN_B_CLL_POOR_SURVIVAL_DN	MSigDB lists	HUTTMANN_B_CLL_POOR_SURVIVAL_DN	56	2	17275	69
0.02123	-3.85	Insulin signaling pathway	KEGG pathways	ko04910	138	3	7161	31
0.02123	-3.85	Insulin signaling pathway	KEGG pathways	hsa04910	138	3	7161	31
0.02137	-3.85	Ion Channel and Phorbal Esters Signaling Pathway	SMPDB pathways	SMP0090032	5	1	1394	6
0.02139	-3.84	GSE8685_IL15_ACT_IL2_STARVED_VS_IL21_ACT_IL2_STARVED_CD4_TCELL_DN	MSigDB lists	GSE8685_IL15_ACT_IL2_STARVED_VS_IL21_ACT_IL2_STARVED_CD4_TCELL_DN	148	3	17275	69
0.0215	-3.84	KRAS.600.LUNG.BREAST_UP.V1_UP	MSigDB lists	KRAS.600.LUNG.BREAST_UP.V1_UP	265	4	17275	69
0.02164	-3.83	NCKIPSD (NCK interacting protein with SH3 domain)	protein interactions	51517	55	2	17456	72
0.02169	-3.83	TGTTTAC_MIR30A5P_MIR30C_MIR30D_MIR30B_MIR30E5P	MSigDB lists	TGTTTAC_MIR30A5P_MIR30C_MIR30D_MIR30B_MIR30E5P	546	6	17275	69
0.02177	-3.83	GSE2770_TGFB_AND_IL4_VS_TGFB_AND_IL12_TREATED_ACT_CD4_TCELL_2H_UP	MSigDB lists	GSE2770_TGFB_AND_IL4_VS_TGFB_AND_IL12_TREATED_ACT_CD4_TCELL_2H_UP	149	3	17275	69
0.02177	-3.83	GSE45365_BCELL_VS_CD8_TCELL_DN	MSigDB lists	GSE45365_BCELL_VS_CD8_TCELL_DN	149	3	17275	69
0.02179	-3.83	REACTOME_CELL_DEATH_SIGNALLING_VIA_NRAGE_NRIF_AND_NADE	MSigDB lists	REACTOME_CELL_DEATH_SIGNALLING_VIA_NRAGE_NRIF_AND_NADE	57	2	17275	69
0.02179	-3.83	GO_MAIN_AXON	MSigDB lists	GO_MAIN_AXON	57	2	17275	69
0.0219	-3.82	NAD(P)-bd_dom_sf	interpro domains	IPR036291	152	3	18616	73
0.02199	-3.82	negative regulation of striated muscle tissue development	biological process	GO:0045843	59	2	18054	70
0.02199	-3.82	homotypic cell-cell adhesion	biological process	GO:0034109	59	2	18054	70
0.02203	-3.82	BENPORATH_OCT4_TARGETS	MSigDB lists	BENPORATH_OCT4_TARGETS	267	4	17275	69
0.02213	-3.81	human chr17p13.2	chromosome location	human chr17p13.2	74	2	26169	81
0.02215	-3.81	TONKS_TARGETS_OF_RUNX1_RUNX1T1_FUSION_ERYTHROCYTE_UP	MSigDB lists	TONKS_TARGETS_OF_RUNX1_RUNX1T1_FUSION_ERYTHROCYTE_UP	150	3	17275	69
0.02215	-3.81	GSE19198_CTRL_VS_IL21_TREATED_TCELL_1H_UP	MSigDB lists	GSE19198_CTRL_VS_IL21_TREATED_TCELL_1H_UP	150	3	17275	69
0.02217	-3.81	ACRYSTALLIN	prints domains	PR00299	8	1	4648	13
0.02228	-3.8	positive regulation of cell death	biological process	GO:0010942	727	7	18054	70
0.02231	-3.8	cysteine-type endopeptidase inhibitor activity	molecular function	GO:0004869	57	2	17306	70
0.02231	-3.8	clathrin binding	molecular function	GO:0030276	57	2	17306	70
0.02235	-3.8	tat (Tat)	protein interactions	155871	1718	13	17456	72
0.02238	-3.8	GRIPAP1 (GRIP1 associated protein 1)	protein interactions	56850	56	2	17456	72
0.02251	-3.79	ZHAN_MULTIPLE_MYELOMA_CD1_VS_CD2_UP	MSigDB lists	ZHAN_MULTIPLE_MYELOMA_CD1_VS_CD2_UP	58	2	17275	69
0.02254	-3.79	GSE17974_IL4_AND_ANTI_IL12_VS_UNTREATED_24H_ACT_CD4_TCELL_UP	MSigDB lists	GSE17974_IL4_AND_ANTI_IL12_VS_UNTREATED_24H_ACT_CD4_TCELL_UP	151	3	17275	69
0.02254	-3.79	GSE37301_PRO_BCELL_VS_CD4_TCELL_DN	MSigDB lists	GSE37301_PRO_BCELL_VS_CD4_TCELL_DN	151	3	17275	69
0.02257	-3.79	GO_REGULATION_OF_LIPID_METABOLIC_PROCESS	MSigDB lists	GO_REGULATION_OF_LIPID_METABOLIC_PROCESS	269	4	17275	69
0.02259	-3.79	PH-like_dom_sf	interpro domains	IPR011993	411	5	18616	73
0.0227	-3.79	negative regulation of muscle organ development	biological process	GO:0048635	60	2	18054	70
0.0229	-3.78	DUSP	pfam domains	PF06337	6	1	17385	67
0.02293	-3.78	GSE15330_HSC_VS_MEGAKARYOCYTE_ERYTHROID_PROGENITOR_UP	MSigDB lists	GSE15330_HSC_VS_MEGAKARYOCYTE_ERYTHROID_PROGENITOR_UP	152	3	17275	69
0.02293	-3.78	GSE25147_UNSTIM_VS_HELIOBACTER_PYLORI_LPS_STIM_MKN45_CELL_DN	MSigDB lists	GSE25147_UNSTIM_VS_HELIOBACTER_PYLORI_LPS_STIM_MKN45_CELL_DN	152	3	17275	69
0.02297	-3.77	AH	prosite domains	PS50870	5	1	12079	56
0.02297	-3.77	HIS_KIN	prosite domains	PS50109	5	1	12079	56
0.02304	-3.77	response to methylmercury	biological process	GO:0051597	6	1	18054	70
0.02304	-3.77	maintenance of postsynaptic specialization structure	biological process	GO:0098880	6	1	18054	70
0.02304	-3.77	negative regulation of skeletal muscle cell differentiation	biological process	GO:2001015	6	1	18054	70
0.02304	-3.77	regulation of apoptotic process in bone marrow cell	biological process	GO:0071865	6	1	18054	70
0.02304	-3.77	activated T cell proliferation	biological process	GO:0050798	6	1	18054	70
0.02304	-3.77	positive regulation of natural killer cell mediated cytotoxicity directed against tumor cell target	biological process	GO:0002860	6	1	18054	70
0.02304	-3.77	cardiolipin acyl-chain remodeling	biological process	GO:0035965	6	1	18054	70
0.02304	-3.77	neutrophil differentiation	biological process	GO:0030223	6	1	18054	70
0.02304	-3.77	regulation of myeloid dendritic cell activation	biological process	GO:0030885	6	1	18054	70
0.02304	-3.77	regulation of receptor-mediated endocytosis involved in cholesterol transport	biological process	GO:1905600	6	1	18054	70
0.02304	-3.77	TORC2 signaling	biological process	GO:0038203	6	1	18054	70
0.02304	-3.77	negative regulation of glycogen biosynthetic process	biological process	GO:0045719	6	1	18054	70
0.02324	-3.76	BRIDEAU_IMPRINTED_GENES	MSigDB lists	BRIDEAU_IMPRINTED_GENES	59	2	17275	69
0.0233	-3.76	Cell adhesion molecules (CAMs)	KEGG pathways	hsa04514	143	3	7161	31
0.0233	-3.76	Cell adhesion molecules (CAMs)	KEGG pathways	ko04514	143	3	7161	31
0.0233	-3.76	TNF	interpro domains	IPR006053	6	1	18616	73
0.0233	-3.76	p53/RUNT-type_TF_DNA-bd_sf	interpro domains	IPR012346	6	1	18616	73
0.02368	-3.74	Acyl chain remodeling of CL	REACTOME pathways	R-HSA-1482798	6	1	10287	41
0.02371	-3.74	NRAGE signals death through JNK	REACTOME pathways	R-HSA-193648	60	2	10287	41
0.02372	-3.74	GSE15330_LYMPHOID_MULTIPOTENT_VS_MEGAKARYOCYTE_ERYTHROID_PROGENITOR_IKAROS_KO_UP	MSigDB lists	GSE15330_LYMPHOID_MULTIPOTENT_VS_MEGAKARYOCYTE_ERYTHROID_PROGENITOR_IKAROS_KO_UP	154	3	17275	69
0.02372	-3.74	GSE17974_IL4_AND_ANTI_IL12_VS_UNTREATED_6H_ACT_CD4_TCELL_UP	MSigDB lists	GSE17974_IL4_AND_ANTI_IL12_VS_UNTREATED_6H_ACT_CD4_TCELL_UP	154	3	17275	69
0.02373	-3.74	MCBRYAN_TERMINAL_END_BUD_DN	MSigDB lists	MCBRYAN_TERMINAL_END_BUD_DN	6	1	17275	69
0.02373	-3.74	GGCGGCA_MIR371	MSigDB lists	GGCGGCA_MIR371	6	1	17275	69
0.02373	-3.74	FOURNIER_ACINAR_DEVELOPMENT_EARLY_DN	MSigDB lists	FOURNIER_ACINAR_DEVELOPMENT_EARLY_DN	6	1	17275	69
0.02373	-3.74	MIKHAYLOVA_OXIDATIVE_STRESS_RESPONSE_VIA_VHL_DN	MSigDB lists	MIKHAYLOVA_OXIDATIVE_STRESS_RESPONSE_VIA_VHL_DN	6	1	17275	69
0.02375	-3.74	positive regulation of cellular process	biological process	GO:0048522	5358	29	18054	70
0.02379	-3.74	NAD binding	molecular function	GO:0051287	59	2	17306	70
0.02386	-3.74	cell morphogenesis involved in neuron differentiation	biological process	GO:0048667	422	5	18054	70
0.0239	-3.73	pancreas-carcinoma	COSMIC cancer mutations	pancreas-carcinoma	15111	65	17255	68
0.0239	-3.73	ZBTB24 (zinc finger and BTB domain containing 24)	protein interactions	9841	58	2	17456	72
0.02398	-3.73	GAZDA_DIAMOND_BLACKFAN_ANEMIA_PROGENITOR_DN	MSigDB lists	GAZDA_DIAMOND_BLACKFAN_ANEMIA_PROGENITOR_DN	60	2	17275	69
0.02403	-3.73	MHC class I protein complex binding	molecular function	GO:0023024	6	1	17306	70
0.02403	-3.73	neurotrophin TRKA receptor binding	molecular function	GO:0005168	6	1	17306	70
0.02403	-3.73	neurotrophin TRK receptor binding	molecular function	GO:0005167	6	1	17306	70
0.02403	-3.73	DNA topoisomerase activity	molecular function	GO:0003916	6	1	17306	70
0.02404	-3.73	Arfaptin	smart domains	SM01015	5	1	9476	46
0.02412	-3.72	GSE17974_IL4_AND_ANTI_IL12_VS_UNTREATED_2H_ACT_CD4_TCELL_UP	MSigDB lists	GSE17974_IL4_AND_ANTI_IL12_VS_UNTREATED_2H_ACT_CD4_TCELL_UP	155	3	17275	69
0.02412	-3.72	GSE7568_CTRL_VS_3H_TGFB_TREATED_MACROPHAGES_WITH_IL4_AND_DEXAMETHASONE_DN	MSigDB lists	GSE7568_CTRL_VS_3H_TGFB_TREATED_MACROPHAGES_WITH_IL4_AND_DEXAMETHASONE_DN	155	3	17275	69
0.02413	-3.72	negative regulation of muscle tissue development	biological process	GO:1901862	62	2	18054	70
0.02413	-3.72	protein localization to synapse	biological process	GO:0035418	62	2	18054	70
0.02413	-3.72	regulation of endothelial cell apoptotic process	biological process	GO:2000351	62	2	18054	70
0.02438	-3.71	GO_IMMUNE_SYSTEM_DEVELOPMENT	MSigDB lists	GO_IMMUNE_SYSTEM_DEVELOPMENT	561	6	17275	69
0.0245	-3.71	WDR13 (WD repeat domain 13)	protein interactions	64743	6	1	17456	72
0.0245	-3.71	MICB (MHC class I polypeptide-related sequence B)	protein interactions	4277	6	1	17456	72
0.0245	-3.71	NRBP2 (nuclear receptor binding protein 2)	protein interactions	340371	6	1	17456	72
0.0245	-3.71	STAR (steroidogenic acute regulatory protein)	protein interactions	6770	6	1	17456	72
0.0245	-3.71	KLRC4 (killer cell lectin like receptor C4)	protein interactions	8302	6	1	17456	72
0.0245	-3.71	NREP (neuronal regeneration related protein)	protein interactions	9315	6	1	17456	72
0.0245	-3.71	ZNF280A (zinc finger protein 280A)	protein interactions	129025	6	1	17456	72
0.0245	-3.71	GUCY2D (guanylate cyclase 2D, retinal)	protein interactions	3000	6	1	17456	72
0.0245	-3.71	ZBTB40 (zinc finger and BTB domain containing 40)	protein interactions	9923	6	1	17456	72
0.0245	-3.71	VID24 (glucose-induced degradation complex subunit VID24)	protein interactions	852402	6	1	17456	72
0.0245	-3.71	TTC39C (tetratricopeptide repeat domain 39C)	protein interactions	125488	6	1	17456	72
0.0245	-3.71	UNC80 (unc-80 homolog, NALCN channel complex subunit)	protein interactions	285175	6	1	17456	72
0.0245	-3.71	CRYBB2 (crystallin beta B2)	protein interactions	1415	6	1	17456	72
0.0245	-3.71	RAB41 (RAB41, member RAS oncogene family)	protein interactions	347517	6	1	17456	72
0.0245	-3.71	FXYD7 (FXYD domain containing ion transport regulator 7)	protein interactions	53822	6	1	17456	72
0.0245	-3.71	PALM3 (paralemmin 3)	protein interactions	342979	6	1	17456	72
0.0245	-3.71	CCDC32 (coiled-coil domain containing 32)	protein interactions	90416	6	1	17456	72
0.0245	-3.71	LRRC56 (leucine rich repeat containing 56)	protein interactions	115399	6	1	17456	72
0.0245	-3.71	CCNO (cyclin O)	protein interactions	10309	6	1	17456	72
0.02451	-3.71	BIRC2 (baculoviral IAP repeat containing 2)	protein interactions	329	151	3	17456	72
0.02452	-3.71	GATAAGR_GATA_C	MSigDB lists	GATAAGR_GATA_C	276	4	17275	69
0.02452	-3.71	GO_LEUKOCYTE_MEDIATED_IMMUNITY	MSigDB lists	GO_LEUKOCYTE_MEDIATED_IMMUNITY	156	3	17275	69
0.02452	-3.71	GSE37301_MULTIPOTENT_PROGENITOR_VS_CD4_TCELL_UP	MSigDB lists	GSE37301_MULTIPOTENT_PROGENITOR_VS_CD4_TCELL_UP	156	3	17275	69
0.02452	-3.71	GSE37301_PRO_BCELL_VS_CD4_TCELL_UP	MSigDB lists	GSE37301_PRO_BCELL_VS_CD4_TCELL_UP	156	3	17275	69
0.02467	-3.7	NLK (nemo like kinase)	protein interactions	51701	59	2	17456	72
0.02467	-3.7	RNF6 (ring finger protein 6)	protein interactions	6049	59	2	17456	72
0.02467	-3.7	DMWD (DM1 locus, WD repeat containing)	protein interactions	1762	59	2	17456	72
0.02467	-3.7	GRIN1 (glutamate ionotropic receptor NMDA type subunit 1)	protein interactions	2902	59	2	17456	72
0.02473	-3.7	LEE_LIVER_CANCER_E2F1_UP	MSigDB lists	LEE_LIVER_CANCER_E2F1_UP	61	2	17275	69
0.02486	-3.69	regulation of cholesterol metabolic process	biological process	GO:0090181	63	2	18054	70
0.02493	-3.69	VANTVEER_BREAST_CANCER_ESR1_UP	MSigDB lists	VANTVEER_BREAST_CANCER_ESR1_UP	157	3	17275	69
0.02493	-3.69	GO_MONOCARBOXYLIC_ACID_BIOSYNTHETIC_PROCESS	MSigDB lists	GO_MONOCARBOXYLIC_ACID_BIOSYNTHETIC_PROCESS	157	3	17275	69
0.02509	-3.69	ZHANG_TLX_TARGETS_60HR_UP	MSigDB lists	ZHANG_TLX_TARGETS_60HR_UP	278	4	17275	69
0.02534	-3.68	GSE3720_UNSTIM_VS_PMA_STIM_VD2_GAMMADELTA_TCELL_UP	MSigDB lists	GSE3720_UNSTIM_VS_PMA_STIM_VD2_GAMMADELTA_TCELL_UP	158	3	17275	69
0.02534	-3.68	GSE46606_DAY1_VS_DAY3_CD40L_IL2_IL5_STIMULATED_BCELL_UP	MSigDB lists	GSE46606_DAY1_VS_DAY3_CD40L_IL2_IL5_STIMULATED_BCELL_UP	158	3	17275	69
0.02534	-3.68	GSE34156_UNTREATED_VS_6H_NOD2_LIGAND_TREATED_MONOCYTE_UP	MSigDB lists	GSE34156_UNTREATED_VS_6H_NOD2_LIGAND_TREATED_MONOCYTE_UP	158	3	17275	69
0.02534	-3.68	CASORELLI_ACUTE_PROMYELOCYTIC_LEUKEMIA_UP	MSigDB lists	CASORELLI_ACUTE_PROMYELOCYTIC_LEUKEMIA_UP	158	3	17275	69
0.02549	-3.67	BASSO_CD40_SIGNALING_DN	MSigDB lists	BASSO_CD40_SIGNALING_DN	62	2	17275	69
0.02549	-3.67	PID_TRKR_PATHWAY	MSigDB lists	PID_TRKR_PATHWAY	62	2	17275	69
0.02549	-3.67	CASTELLANO_NRAS_TARGETS_UP	MSigDB lists	CASTELLANO_NRAS_TARGETS_UP	62	2	17275	69
0.02556	-3.67	regulation of response to stimulus	biological process	GO:0048583	4227	24	18054	70
0.02559	-3.67	Phospholipase C Signaling Pathway	SMPDB pathways	SMP0063783	6	1	1394	6
0.02576	-3.66	GSE26928_EFF_MEMORY_VS_CXCR5_POS_CD4_TCELL_DN	MSigDB lists	GSE26928_EFF_MEMORY_VS_CXCR5_POS_CD4_TCELL_DN	159	3	17275	69
0.02576	-3.66	GSE3565_CTRL_VS_LPS_INJECTED_SPLENOCYTES_DN	MSigDB lists	GSE3565_CTRL_VS_LPS_INJECTED_SPLENOCYTES_DN	159	3	17275	69
0.02576	-3.66	GSE40274_CTRL_VS_FOXP3_AND_LEF1_TRANSDUCED_ACTIVATED_CD4_TCELL_UP	MSigDB lists	GSE40274_CTRL_VS_FOXP3_AND_LEF1_TRANSDUCED_ACTIVATED_CD4_TCELL_UP	159	3	17275	69
0.02579	-3.66	LCK (LCK proto-oncogene, Src family tyrosine kinase)	protein interactions	3932	154	3	17456	72
0.02597	-3.65	CDC73 (cell division cycle 73)	protein interactions	79577	272	4	17456	72
0.02604	-3.65	MFS_1	pfam domains	PF07690	65	2	17385	67
0.02618	-3.64	GSE32986_UNSTIM_VS_GMCSF_AND_CURDLAN_HIGHDOSE_STIM_DC_DN	MSigDB lists	GSE32986_UNSTIM_VS_GMCSF_AND_CURDLAN_HIGHDOSE_STIM_DC_DN	160	3	17275	69
0.02618	-3.64	GSE45365_WT_VS_IFNAR_KO_BCELL_MCMV_INFECTION_DN	MSigDB lists	GSE45365_WT_VS_IFNAR_KO_BCELL_MCMV_INFECTION_DN	160	3	17275	69
0.02618	-3.64	GSE18791_CTRL_VS_NEWCASTLE_VIRUS_DC_14H_DN	MSigDB lists	GSE18791_CTRL_VS_NEWCASTLE_VIRUS_DC_14H_DN	160	3	17275	69
0.02618	-3.64	GSE4590_SMALL_VS_VPREB_POS_LARGE_PRE_BCELL_UP	MSigDB lists	GSE4590_SMALL_VS_VPREB_POS_LARGE_PRE_BCELL_UP	160	3	17275	69
0.02618	-3.64	GSE7218_UNSTIM_VS_ANTIGEN_STIM_THROUGH_IGG_BCELL_DN	MSigDB lists	GSE7218_UNSTIM_VS_ANTIGEN_STIM_THROUGH_IGG_BCELL_DN	160	3	17275	69
0.02626	-3.64	PID_IL12_2PATHWAY	MSigDB lists	PID_IL12_2PATHWAY	63	2	17275	69
0.02626	-3.64	JAATINEN_HEMATOPOIETIC_STEM_CELL_UP	MSigDB lists	JAATINEN_HEMATOPOIETIC_STEM_CELL_UP	282	4	17275	69
0.0266	-3.63	GSE14415_INDUCED_TREG_VS_FOXP3_KO_INDUCED_TREG_UP	MSigDB lists	GSE14415_INDUCED_TREG_VS_FOXP3_KO_INDUCED_TREG_UP	161	3	17275	69
0.0266	-3.63	GSE6269_FLU_VS_STAPH_AUREUS_INF_PBMC_UP	MSigDB lists	GSE6269_FLU_VS_STAPH_AUREUS_INF_PBMC_UP	161	3	17275	69
0.0266	-3.63	GSE3920_IFNA_VS_IFNG_TREATED_FIBROBLAST_UP	MSigDB lists	GSE3920_IFNA_VS_IFNG_TREATED_FIBROBLAST_UP	161	3	17275	69
0.02663	-3.63	VEGF signaling pathway	KEGG pathways	ko04370	59	2	7161	31
0.02663	-3.63	VEGF signaling pathway	KEGG pathways	hsa04370	59	2	7161	31
0.02667	-3.62	RIIa	pfam domains	PF02197	7	1	17385	67
0.02671	-3.62	-	gene3d domains	1.20.140.20	5	1	8522	46
0.02672	-3.62	carboxylic acid biosynthetic process	biological process	GO:0046394	292	4	18054	70
0.0268	-3.62	main axon	cellular component	GO:0044304	68	2	18985	71
0.02683	-3.62	chorio-allantoic fusion	biological process	GO:0060710	7	1	18054	70
0.02683	-3.62	threonine metabolic process	biological process	GO:0006566	7	1	18054	70
0.02683	-3.62	spontaneous synaptic transmission	biological process	GO:0098814	7	1	18054	70
0.02683	-3.62	negative regulation of interleukin-13 production	biological process	GO:0032696	7	1	18054	70
0.02683	-3.62	negative regulation of interleukin-5 production	biological process	GO:0032714	7	1	18054	70
0.02683	-3.62	forebrain radial glial cell differentiation	biological process	GO:0021861	7	1	18054	70
0.02683	-3.62	alkanesulfonate metabolic process	biological process	GO:0019694	7	1	18054	70
0.02683	-3.62	positive regulation of natural killer cell mediated immune response to tumor cell	biological process	GO:0002857	7	1	18054	70
0.02683	-3.62	paraxial mesoderm formation	biological process	GO:0048341	7	1	18054	70
0.02683	-3.62	negative regulation of glycogen metabolic process	biological process	GO:0070874	7	1	18054	70
0.02683	-3.62	positive regulation of cell migration by vascular endothelial growth factor signaling pathway	biological process	GO:0038089	7	1	18054	70
0.02683	-3.62	L-serine biosynthetic process	biological process	GO:0006564	7	1	18054	70
0.02683	-3.62	N-terminal peptidyl-methionine acetylation	biological process	GO:0017196	7	1	18054	70
0.02683	-3.62	taurine metabolic process	biological process	GO:0019530	7	1	18054	70
0.02683	-3.62	clustering of voltage-gated sodium channels	biological process	GO:0045162	7	1	18054	70
0.02688	-3.62	protein kinase inhibitor activity	molecular function	GO:0004860	63	2	17306	70
0.02691	-3.62	MFS	interpro domains	IPR011701	65	2	18616	73
0.02701	-3.61	organic acid biosynthetic process	biological process	GO:0016053	293	4	18054	70
0.02703	-3.61	GSE23321_CD8_STEM_CELL_MEMORY_VS_CENTRAL_MEMORY_CD8_TCELL_DN	MSigDB lists	GSE23321_CD8_STEM_CELL_MEMORY_VS_CENTRAL_MEMORY_CD8_TCELL_DN	162	3	17275	69
0.02703	-3.61	GEORGANTAS_HSC_MARKERS	MSigDB lists	GEORGANTAS_HSC_MARKERS	64	2	17275	69
0.02703	-3.61	JAZAG_TGFB1_SIGNALING_VIA_SMAD4_DN	MSigDB lists	JAZAG_TGFB1_SIGNALING_VIA_SMAD4_DN	64	2	17275	69
0.02713	-3.61	Epox_hydrolase-like	interpro domains	IPR000639	7	1	18616	73
0.02713	-3.61	DUSP-like_sf	interpro domains	IPR035927	7	1	18616	73
0.02713	-3.61	cAMP_dep_PK_reg_su_I/II_a/b	interpro domains	IPR003117	7	1	18616	73
0.02713	-3.61	Pept_C19_DUSP	interpro domains	IPR006615	7	1	18616	73
0.02714	-3.61	skin-foot-malignant_melanoma-acral_lentiginous	COSMIC cancer mutations	skin-foot-malignant_melanoma-acral_lentiginous	65	2	17255	68
0.02746	-3.6	GSE7219_WT_VS_NIK_NFKB2_KO_DC_DN	MSigDB lists	GSE7219_WT_VS_NIK_NFKB2_KO_DC_DN	163	3	17275	69
0.02758	-3.59	Nef Mediated CD8 Down-regulation	REACTOME pathways	R-HSA-182218	7	1	10287	41
0.02758	-3.59	NrCAM interactions	REACTOME pathways	R-HSA-447038	7	1	10287	41
0.02758	-3.59	Neurofascin interactions	REACTOME pathways	R-HSA-447043	7	1	10287	41
0.02758	-3.59	Binding of TCF/LEF:CTNNB1 to target gene promoters	REACTOME pathways	R-HSA-4411364	7	1	10287	41
0.02763	-3.59	MYLLYKANGAS_AMPLIFICATION_HOT_SPOT_9	MSigDB lists	MYLLYKANGAS_AMPLIFICATION_HOT_SPOT_9	7	1	17275	69
0.02763	-3.59	chr7q	MSigDB lists	chr7q	7	1	17275	69
0.02763	-3.59	KUROKAWA_LIVER_CANCER_EARLY_RECURRENCE_DN	MSigDB lists	KUROKAWA_LIVER_CANCER_EARLY_RECURRENCE_DN	7	1	17275	69
0.02763	-3.59	FARDIN_HYPOXIA_9	MSigDB lists	FARDIN_HYPOXIA_9	7	1	17275	69
0.02763	-3.59	WEBER_METHYLATED_LCP_IN_SPERM_DN	MSigDB lists	WEBER_METHYLATED_LCP_IN_SPERM_DN	7	1	17275	69
0.02763	-3.59	FUNG_IL2_TARGETS_WITH_STAT5_BINDING_SITES	MSigDB lists	FUNG_IL2_TARGETS_WITH_STAT5_BINDING_SITES	7	1	17275	69
0.02778	-3.58	GO_LEUKOCYTE_DIFFERENTIATION	MSigDB lists	GO_LEUKOCYTE_DIFFERENTIATION	287	4	17275	69
0.02782	-3.58	VANHARANTA_UTERINE_FIBROID_WITH_7Q_DELETION_UP	MSigDB lists	VANHARANTA_UTERINE_FIBROID_WITH_7Q_DELETION_UP	65	2	17275	69
0.02782	-3.58	GO_POSITIVE_REGULATION_OF_ENDOTHELIAL_CELL_MIGRATION	MSigDB lists	GO_POSITIVE_REGULATION_OF_ENDOTHELIAL_CELL_MIGRATION	65	2	17275	69
0.02782	-3.58	LIN_MELANOMA_COPY_NUMBER_UP	MSigDB lists	LIN_MELANOMA_COPY_NUMBER_UP	65	2	17275	69
0.02789	-3.58	GSE26928_NAIVE_VS_CENT_MEMORY_CD4_TCELL_UP	MSigDB lists	GSE26928_NAIVE_VS_CENT_MEMORY_CD4_TCELL_UP	164	3	17275	69
0.02789	-3.58	GSE2770_UNTREATED_VS_ACT_CD4_TCELL_48H_DN	MSigDB lists	GSE2770_UNTREATED_VS_ACT_CD4_TCELL_48H_DN	164	3	17275	69
0.02789	-3.58	GSE40274_CTRL_VS_LEF1_TRANSDUCED_ACTIVATED_CD4_TCELL_UP	MSigDB lists	GSE40274_CTRL_VS_LEF1_TRANSDUCED_ACTIVATED_CD4_TCELL_UP	164	3	17275	69
0.0279	-3.58	cognition	biological process	GO:0050890	296	4	18054	70
0.02798	-3.58	cAMP-dependent protein kinase regulator activity	molecular function	GO:0008603	7	1	17306	70
0.02798	-3.58	fatty acid transmembrane transporter activity	molecular function	GO:0015245	7	1	17306	70
0.02798	-3.58	clathrin light chain binding	molecular function	GO:0032051	7	1	17306	70
0.02798	-3.58	aromatic amino acid transmembrane transporter activity	molecular function	GO:0015173	7	1	17306	70
0.02826	-3.57	hematopoietic or lymphoid organ development	biological process	GO:0048534	598	6	18054	70
0.02833	-3.56	GO_PEPTIDASE_INHIBITOR_ACTIVITY	MSigDB lists	GO_PEPTIDASE_INHIBITOR_ACTIVITY	165	3	17275	69
0.02833	-3.56	GSE17974_IL4_AND_ANTI_IL12_VS_UNTREATED_48H_ACT_CD4_TCELL_DN	MSigDB lists	GSE17974_IL4_AND_ANTI_IL12_VS_UNTREATED_48H_ACT_CD4_TCELL_DN	165	3	17275	69
0.02833	-3.56	GSE27241_WT_CTRL_VS_DIGOXIN_TREATED_RORGT_KO_CD4_TCELL_IN_TH17_POLARIZING_CONDITIONS_UP	MSigDB lists	GSE27241_WT_CTRL_VS_DIGOXIN_TREATED_RORGT_KO_CD4_TCELL_IN_TH17_POLARIZING_CONDITIONS_UP	165	3	17275	69
0.02836	-3.56	glial cell differentiation	biological process	GO:0010001	170	3	18054	70
0.02852	-3.56	ZNF627 (zinc finger protein 627)	protein interactions	199692	7	1	17456	72
0.02852	-3.56	SPRYD3 (SPRY domain containing 3)	protein interactions	84926	7	1	17456	72
0.02852	-3.56	NECAB3 (N-terminal EF-hand calcium binding protein 3)	protein interactions	63941	7	1	17456	72
0.02852	-3.56	C1GALT1 (core 1 synthase, glycoprotein-N-acetylgalactosamine 3-beta-galactosyltransferase 1)	protein interactions	56913	7	1	17456	72
0.02852	-3.56	AMIGO2 (adhesion molecule with Ig like domain 2)	protein interactions	347902	7	1	17456	72
0.02852	-3.56	MLLT11 (MLLT11 transcription factor 7 cofactor)	protein interactions	10962	7	1	17456	72
0.02852	-3.56	C7orf69 (chromosome 7 open reading frame 69)	protein interactions	80099	7	1	17456	72
0.02852	-3.56	NEURL1 (neuralized E3 ubiquitin protein ligase 1)	protein interactions	9148	7	1	17456	72
0.02852	-3.56	UQCC3 (ubiquinol-cytochrome c reductase complex assembly factor 3)	protein interactions	790955	7	1	17456	72
0.02862	-3.55	GAJATE_RESPONSE_TO_TRABECTEDIN_UP	MSigDB lists	GAJATE_RESPONSE_TO_TRABECTEDIN_UP	66	2	17275	69
0.02862	-3.55	SHAFFER_IRF4_TARGETS_IN_PLASMA_CELL_VS_MATURE_B_LYMPHOCYTE	MSigDB lists	SHAFFER_IRF4_TARGETS_IN_PLASMA_CELL_VS_MATURE_B_LYMPHOCYTE	66	2	17275	69
0.02862	-3.55	HOSHIDA_LIVER_CANCER_LATE_RECURRENCE_DN	MSigDB lists	HOSHIDA_LIVER_CANCER_LATE_RECURRENCE_DN	66	2	17275	69
0.02862	-3.55	PID_CD8_TCR_DOWNSTREAM_PATHWAY	MSigDB lists	PID_CD8_TCR_DOWNSTREAM_PATHWAY	66	2	17275	69
0.02862	-3.55	GTGGTGA_MIR197	MSigDB lists	GTGGTGA_MIR197	66	2	17275	69
0.02864	-3.55	positive regulation of synapse assembly	biological process	GO:0051965	68	2	18054	70
0.02869	-3.55	MRPS2 (mitochondrial ribosomal protein S2)	protein interactions	51116	64	2	17456	72
0.02877	-3.55	GSE16450_CTRL_VS_IFNA_12H_STIM_IMMATURE_NEURON_CELL_LINE_UP	MSigDB lists	GSE16450_CTRL_VS_IFNA_12H_STIM_IMMATURE_NEURON_CELL_LINE_UP	166	3	17275	69
0.02878	-3.55	DUSP	smart domains	SM00695	6	1	9476	46
0.02878	-3.55	RIIa	smart domains	SM00394	6	1	9476	46
0.02894	-3.54	GO_POSITIVE_REGULATION_OF_CELL_DEATH	MSigDB lists	GO_POSITIVE_REGULATION_OF_CELL_DEATH	584	6	17275	69
0.02902	-3.54	chr6p21	MSigDB lists	chr6p21	291	4	17275	69
0.02921	-3.53	GSE17974_IL4_AND_ANTI_IL12_VS_UNTREATED_12H_ACT_CD4_TCELL_DN	MSigDB lists	GSE17974_IL4_AND_ANTI_IL12_VS_UNTREATED_12H_ACT_CD4_TCELL_DN	167	3	17275	69
0.02921	-3.53	GSE16450_IMMATURE_VS_MATURE_NEURON_CELL_LINE_UP	MSigDB lists	GSE16450_IMMATURE_VS_MATURE_NEURON_CELL_LINE_UP	167	3	17275	69
0.02939	-3.53	serous_carcinoma	COSMIC cancer mutations	serous_carcinoma	11226	52	17255	68
0.02942	-3.53	GO_POSITIVE_REGULATION_OF_LYMPHOCYTE_MEDIATED_IMMUNITY	MSigDB lists	GO_POSITIVE_REGULATION_OF_LYMPHOCYTE_MEDIATED_IMMUNITY	67	2	17275	69
0.02954	-3.52	pyruvate dehydrogenase complex	cellular component	GO:0045254	8	1	18985	71
0.02954	-3.52	neurofilament	cellular component	GO:0005883	8	1	18985	71
0.02954	-3.52	sperm fibrous sheath	cellular component	GO:0035686	8	1	18985	71
0.02966	-3.52	GO_GLIOGENESIS	MSigDB lists	GO_GLIOGENESIS	168	3	17275	69
0.02966	-3.52	GSE41867_NAIVE_VS_DAY15_LCMV_CONE13_EFFECTOR_CD8_TCELL_DN	MSigDB lists	GSE41867_NAIVE_VS_DAY15_LCMV_CONE13_EFFECTOR_CD8_TCELL_DN	168	3	17275	69
0.02966	-3.52	GSE13522_WT_VS_IFNAR_KO_SKIN_DN	MSigDB lists	GSE13522_WT_VS_IFNAR_KO_SKIN_DN	168	3	17275	69
0.02966	-3.52	GSE22342_CD11C_HIGH_VS_LOW_DECIDUAL_MACROPHAGES_UP	MSigDB lists	GSE22342_CD11C_HIGH_VS_LOW_DECIDUAL_MACROPHAGES_UP	168	3	17275	69
0.02966	-3.52	GSE6259_CD4_TCELL_VS_CD8_TCELL_UP	MSigDB lists	GSE6259_CD4_TCELL_VS_CD8_TCELL_UP	168	3	17275	69
0.02966	-3.52	GSE18791_CTRL_VS_NEWCASTLE_VIRUS_DC_16H_DN	MSigDB lists	GSE18791_CTRL_VS_NEWCASTLE_VIRUS_DC_16H_DN	168	3	17275	69
0.02983	-3.51	XIAP (X-linked inhibitor of apoptosis)	protein interactions	331	163	3	17456	72
0.03011	-3.5	GSE21927_SPLEEN_VS_BONE_MARROW_MONOCYTE_BALBC_DN	MSigDB lists	GSE21927_SPLEEN_VS_BONE_MARROW_MONOCYTE_BALBC_DN	169	3	17275	69
0.03011	-3.5	GSE12366_PLASMA_CELL_VS_MEMORY_BCELL_UP	MSigDB lists	GSE12366_PLASMA_CELL_VS_MEMORY_BCELL_UP	169	3	17275	69
0.03011	-3.5	GSE3565_DUSP1_VS_WT_SPLENOCYTES_DN	MSigDB lists	GSE3565_DUSP1_VS_WT_SPLENOCYTES_DN	169	3	17275	69
0.03012	-3.5	kinase inhibitor activity	molecular function	GO:0019210	67	2	17306	70
0.03021	-3.5	positive regulation of phagocytosis	biological process	GO:0050766	70	2	18054	70
0.03024	-3.5	SHETH_LIVER_CANCER_VS_TXNIP_LOSS_PAM3	MSigDB lists	SHETH_LIVER_CANCER_VS_TXNIP_LOSS_PAM3	68	2	17275	69
0.03037	-3.49	NUP160 (nucleoporin 160)	protein interactions	23279	66	2	17456	72
0.03037	-3.49	cell projection organization	biological process	GO:0030030	1133	9	18054	70
0.03042	-3.49	ATP1G1_PLM_MAT8	pfam domains	PF02038	8	1	17385	67
0.03053	-3.49	human chr2p23.1	chromosome location	human chr2p23.1	10	1	26169	81
0.03054	-3.49	EF_Hand_1_Ca_BS	interpro domains	IPR018247	173	3	18616	73
0.03057	-3.49	GSE21927_SPLEEN_MONOCYTE_VS_GMCSF_GCSF_BONE_MARROW_DN	MSigDB lists	GSE21927_SPLEEN_MONOCYTE_VS_GMCSF_GCSF_BONE_MARROW_DN	170	3	17275	69
0.03057	-3.49	JISON_SICKLE_CELL_DISEASE_DN	MSigDB lists	JISON_SICKLE_CELL_DISEASE_DN	170	3	17275	69
0.03057	-3.49	GSE25088_CTRL_VS_IL4_STIM_MACROPHAGE_UP	MSigDB lists	GSE25088_CTRL_VS_IL4_STIM_MACROPHAGE_UP	170	3	17275	69
0.03057	-3.49	MIF1_01	MSigDB lists	MIF1_01	170	3	17275	69
0.03057	-3.49	GSE20727_CTRL_VS_H2O2_TREATED_DC_DN	MSigDB lists	GSE20727_CTRL_VS_H2O2_TREATED_DC_DN	170	3	17275	69
0.03057	-3.49	GSE22611_NOD2_TRANSDUCED_VS_CTRL_HEK293T_STIMULATED_WITH_MDP_2H_DN	MSigDB lists	GSE22611_NOD2_TRANSDUCED_VS_CTRL_HEK293T_STIMULATED_WITH_MDP_2H_DN	170	3	17275	69
0.03061	-3.49	regulation of acetyl-CoA biosynthetic process from pyruvate	biological process	GO:0010510	8	1	18054	70
0.03061	-3.49	regulation of natural killer cell cytokine production	biological process	GO:0002727	8	1	18054	70
0.03061	-3.49	thyroid hormone transport	biological process	GO:0070327	8	1	18054	70
0.03061	-3.49	positive regulation of granulocyte differentiation	biological process	GO:0030854	8	1	18054	70
0.03061	-3.49	positive regulation of cell proliferation in bone marrow	biological process	GO:0071864	8	1	18054	70
0.03061	-3.49	regulation of natural killer cell mediated cytotoxicity directed against tumor cell target	biological process	GO:0002858	8	1	18054	70
0.03061	-3.49	regulation of heart rate by chemical signal	biological process	GO:0003062	8	1	18054	70
0.03095	-3.48	Alpha-crystallin/HSP	interpro domains	IPR001436	8	1	18616	73
0.03095	-3.48	Ion-transport_regulator_FXYD	interpro domains	IPR000272	8	1	18616	73
0.03103	-3.47	GO_PLASMA_MEMBRANE_RECEPTOR_COMPLEX	MSigDB lists	GO_PLASMA_MEMBRANE_RECEPTOR_COMPLEX	171	3	17275	69
0.03103	-3.47	GSE17974_IL4_AND_ANTI_IL12_VS_UNTREATED_72H_ACT_CD4_TCELL_DN	MSigDB lists	GSE17974_IL4_AND_ANTI_IL12_VS_UNTREATED_72H_ACT_CD4_TCELL_DN	171	3	17275	69
0.03103	-3.47	GSE32255_UNSTIM_VS_4H_LPS_STIM_DC_UP	MSigDB lists	GSE32255_UNSTIM_VS_4H_LPS_STIM_DC_UP	171	3	17275	69
0.03103	-3.47	GSE2770_TGFB_AND_IL4_ACT_VS_ACT_CD4_TCELL_6H_UP	MSigDB lists	GSE2770_TGFB_AND_IL4_ACT_VS_ACT_CD4_TCELL_6H_UP	171	3	17275	69
0.03106	-3.47	PID_MTOR_4PATHWAY	MSigDB lists	PID_MTOR_4PATHWAY	69	2	17275	69
0.03122	-3.47	HYPK (huntingtin interacting protein K)	protein interactions	25764	67	2	17456	72
0.03122	-3.47	S100A4 (S100 calcium binding protein A4)	protein interactions	6275	67	2	17456	72
0.03122	-3.47	GMPS (guanine monophosphate synthase)	protein interactions	8833	67	2	17456	72
0.03122	-3.47	SMU1 (SMU1 DNA replication regulator and spliceosomal factor)	protein interactions	55234	67	2	17456	72
0.03145	-3.46	nervous system development	biological process	GO:0007399	2329	15	18054	70
0.03145	-3.46	Serine biosynthesis	REACTOME pathways	R-HSA-977347	8	1	10287	41
0.03149	-3.46	FOXJ2_01	MSigDB lists	FOXJ2_01	172	3	17275	69
0.03149	-3.46	GSE45365_CTRL_VS_MCMV_INFECTION_NK_CELL_DN	MSigDB lists	GSE45365_CTRL_VS_MCMV_INFECTION_NK_CELL_DN	172	3	17275	69
0.03149	-3.46	GSE46606_IRF4_KO_VS_WT_CD40L_IL2_IL5_1DAY_STIMULATED_BCELL_UP	MSigDB lists	GSE46606_IRF4_KO_VS_WT_CD40L_IL2_IL5_1DAY_STIMULATED_BCELL_UP	172	3	17275	69
0.03149	-3.46	GSE46242_CTRL_VS_EGR2_DELETED_TH1_CD4_TCELL_DN	MSigDB lists	GSE46242_CTRL_VS_EGR2_DELETED_TH1_CD4_TCELL_DN	172	3	17275	69
0.03149	-3.46	GSE17974_IL4_AND_ANTI_IL12_VS_UNTREATED_6H_ACT_CD4_TCELL_DN	MSigDB lists	GSE17974_IL4_AND_ANTI_IL12_VS_UNTREATED_6H_ACT_CD4_TCELL_DN	172	3	17275	69
0.03152	-3.46	TERAMOTO_OPN_TARGETS_CLUSTER_8	MSigDB lists	TERAMOTO_OPN_TARGETS_CLUSTER_8	8	1	17275	69
0.03152	-3.46	OHM_EMBRYONIC_CARCINOMA_DN	MSigDB lists	OHM_EMBRYONIC_CARCINOMA_DN	8	1	17275	69
0.03152	-3.46	TONKS_TARGETS_OF_RUNX1_RUNX1T1_FUSION_SUSTAINED_IN_MONOCYTE_DN	MSigDB lists	TONKS_TARGETS_OF_RUNX1_RUNX1T1_FUSION_SUSTAINED_IN_MONOCYTE_DN	8	1	17275	69
0.03152	-3.46	STANHILL_HRAS_TRANSFROMATION_UP	MSigDB lists	STANHILL_HRAS_TRANSFROMATION_UP	8	1	17275	69
0.03152	-3.46	MOOTHA_PYR	MSigDB lists	MOOTHA_PYR	8	1	17275	69
0.03152	-3.46	NADELLA_PRKAR1A_TARGETS_DN	MSigDB lists	NADELLA_PRKAR1A_TARGETS_DN	8	1	17275	69
0.03166	-3.45	GO_IMMUNE_EFFECTOR_PROCESS	MSigDB lists	GO_IMMUNE_EFFECTOR_PROCESS	442	5	17275	69
0.0319	-3.45	GU_PDEF_TARGETS_UP	MSigDB lists	GU_PDEF_TARGETS_UP	70	2	17275	69
0.03191	-3.44	malate dehydrogenase activity	molecular function	GO:0016615	8	1	17306	70
0.03191	-3.44	cAMP-dependent protein kinase inhibitor activity	molecular function	GO:0004862	8	1	17306	70
0.03191	-3.44	3-hydroxyacyl-CoA dehydrogenase activity	molecular function	GO:0003857	8	1	17306	70
0.03196	-3.44	GSE369_SOCS3_KO_VS_IFNG_KO_LIVER_UP	MSigDB lists	GSE369_SOCS3_KO_VS_IFNG_KO_LIVER_UP	173	3	17275	69
0.03196	-3.44	GSE42021_TREG_PLN_VS_CD24LO_TREG_THYMUS_UP	MSigDB lists	GSE42021_TREG_PLN_VS_CD24LO_TREG_THYMUS_UP	173	3	17275	69
0.03196	-3.44	GSE25088_WT_VS_STAT6_KO_MACROPHAGE_ROSIGLITAZONE_AND_IL4_STIM_DN	MSigDB lists	GSE25088_WT_VS_STAT6_KO_MACROPHAGE_ROSIGLITAZONE_AND_IL4_STIM_DN	173	3	17275	69
0.03196	-3.44	GSE4590_LARGE_PRE_BCELL_VS_VPREB_POS_LARGE_PRE_BCELL_DN	MSigDB lists	GSE4590_LARGE_PRE_BCELL_VS_VPREB_POS_LARGE_PRE_BCELL_DN	173	3	17275	69
0.03196	-3.44	-	gene3d domains	2.60.40.720	6	1	8522	46
0.03201	-3.44	DUSP	prosite domains	PS51283	7	1	12079	56
0.03208	-3.44	ATXN1L (ataxin 1 like)	protein interactions	342371	68	2	17456	72
0.03208	-3.44	HIP1R (huntingtin interacting protein 1 related)	protein interactions	9026	68	2	17456	72
0.03208	-3.44	ARMC6 (armadillo repeat containing 6)	protein interactions	93436	68	2	17456	72
0.03208	-3.44	MRPS23 (mitochondrial ribosomal protein S23)	protein interactions	51649	68	2	17456	72
0.0321	-3.44	plasma membrane receptor complex	cellular component	GO:0098802	185	3	18985	71
0.03243	-3.43	GSE22611_MUTANT_NOD2_VS_CTRL_TRANSDUCED_HEK293T_CELL_UP	MSigDB lists	GSE22611_MUTANT_NOD2_VS_CTRL_TRANSDUCED_HEK293T_CELL_UP	174	3	17275	69
0.03243	-3.43	GSE43863_NAIVE_VS_LY6C_LOW_CXCR5NEG_CD4_EFF_TCELL_D6_LCMV_DN	MSigDB lists	GSE43863_NAIVE_VS_LY6C_LOW_CXCR5NEG_CD4_EFF_TCELL_D6_LCMV_DN	174	3	17275	69
0.03243	-3.43	GSE13411_NAIVE_VS_MEMORY_BCELL_UP	MSigDB lists	GSE13411_NAIVE_VS_MEMORY_BCELL_UP	174	3	17275	69
0.03243	-3.43	HOXA9_DN.V1_DN	MSigDB lists	HOXA9_DN.V1_DN	174	3	17275	69
0.03243	-3.43	GSE22935_UNSTIM_VS_12H_MBOVIS_BCG_STIM_MYD88_KO_MACROPHAGE_DN	MSigDB lists	GSE22935_UNSTIM_VS_12H_MBOVIS_BCG_STIM_MYD88_KO_MACROPHAGE_DN	174	3	17275	69
0.03243	-3.43	GSE37301_COMMON_LYMPHOID_PROGENITOR_VS_GRAN_MONO_PROGENITOR_DN	MSigDB lists	GSE37301_COMMON_LYMPHOID_PROGENITOR_VS_GRAN_MONO_PROGENITOR_DN	174	3	17275	69
0.03243	-3.43	GSE3982_MAST_CELL_VS_BCELL_DN	MSigDB lists	GSE3982_MAST_CELL_VS_BCELL_DN	174	3	17275	69
0.03251	-3.43	Leptin signaling pathway	WikiPathways	WP2034	76	2	5311	20
0.03252	-3.43	endopeptidase inhibitor activity	molecular function	GO:0004866	172	3	17306	70
0.03253	-3.43	PDK4 (pyruvate dehydrogenase kinase 4)	protein interactions	5166	8	1	17456	72
0.03253	-3.43	NUDT8 (nudix hydrolase 8)	protein interactions	254552	8	1	17456	72
0.03253	-3.43	IQSEC2 (IQ motif and Sec7 domain 2)	protein interactions	23096	8	1	17456	72
0.03253	-3.43	ISG20L2 (interferon stimulated exonuclease gene 20 like 2)	protein interactions	81875	8	1	17456	72
0.03253	-3.43	GTSF1 (gametocyte specific factor 1)	protein interactions	121355	8	1	17456	72
0.03253	-3.43	LAT2 (linker for activation of T cells family member 2)	protein interactions	7462	8	1	17456	72
0.03253	-3.43	ZNF136 (zinc finger protein 136)	protein interactions	7695	8	1	17456	72
0.03269	-3.42	ALYREF (Aly/REF export factor)	protein interactions	10189	169	3	17456	72
0.03274	-3.42	ROSS_AML_WITH_PML_RARA_FUSION	MSigDB lists	ROSS_AML_WITH_PML_RARA_FUSION	71	2	17275	69
0.03274	-3.42	GO_REGULATION_OF_SYNAPSE_ASSEMBLY	MSigDB lists	GO_REGULATION_OF_SYNAPSE_ASSEMBLY	71	2	17275	69
0.03288	-3.41	cell surface	cellular component	GO:0009986	818	7	18985	71
0.0329	-3.41	GSE23321_CD8_STEM_CELL_MEMORY_VS_NAIVE_CD8_TCELL_DN	MSigDB lists	GSE23321_CD8_STEM_CELL_MEMORY_VS_NAIVE_CD8_TCELL_DN	175	3	17275	69
0.0329	-3.41	GSE9239_CTRL_VS_TNF_INHIBITOR_TREATED_DC_UP	MSigDB lists	GSE9239_CTRL_VS_TNF_INHIBITOR_TREATED_DC_UP	175	3	17275	69
0.0329	-3.41	GSE40666_UNTREATED_VS_IFNA_STIM_CD8_TCELL_90MIN_DN	MSigDB lists	GSE40666_UNTREATED_VS_IFNA_STIM_CD8_TCELL_90MIN_DN	175	3	17275	69
0.03309	-3.41	MTVERTEBRATE	prints domains	PR00860	12	1	4648	13
0.03311	-3.41	GO_REGULATION_OF_GROWTH	MSigDB lists	GO_REGULATION_OF_GROWTH	603	6	17275	69
0.03338	-3.4	GSE27786_LSK_VS_ERYTHROBLAST_DN	MSigDB lists	GSE27786_LSK_VS_ERYTHROBLAST_DN	176	3	17275	69
0.03338	-3.4	GSE1460_CD4_THYMOCYTE_VS_NAIVE_CD4_TCELL_CORD_BLOOD_DN	MSigDB lists	GSE1460_CD4_THYMOCYTE_VS_NAIVE_CD4_TCELL_CORD_BLOOD_DN	176	3	17275	69
0.03338	-3.4	GSE13738_TCR_VS_BYSTANDER_ACTIVATED_CD4_TCELL_UP	MSigDB lists	GSE13738_TCR_VS_BYSTANDER_ACTIVATED_CD4_TCELL_UP	176	3	17275	69
0.03338	-3.4	GSE40685_NAIVE_CD4_TCELL_VS_FOXP3_KO_TREG_PRECURSOR_DN	MSigDB lists	GSE40685_NAIVE_CD4_TCELL_VS_FOXP3_KO_TREG_PRECURSOR_DN	176	3	17275	69
0.03338	-3.4	GSE17721_CTRL_VS_PAM3CSK4_1H_BMDC_UP	MSigDB lists	GSE17721_CTRL_VS_PAM3CSK4_1H_BMDC_UP	176	3	17275	69
0.03338	-3.4	GSE11961_MARGINAL_ZONE_BCELL_VS_PLASMA_CELL_DAY7_DN	MSigDB lists	GSE11961_MARGINAL_ZONE_BCELL_VS_PLASMA_CELL_DAY7_DN	176	3	17275	69
0.03338	-3.4	GSE11057_EFF_MEM_VS_CENT_MEM_CD4_TCELL_UP	MSigDB lists	GSE11057_EFF_MEM_VS_CENT_MEM_CD4_TCELL_UP	176	3	17275	69
0.03338	-3.4	GSE21546_WT_VS_SAP1A_KO_AND_ELK1_KO_ANTI_CD3_STIM_DP_THYMOCYTES_DN	MSigDB lists	GSE21546_WT_VS_SAP1A_KO_AND_ELK1_KO_ANTI_CD3_STIM_DP_THYMOCYTES_DN	176	3	17275	69
0.03338	-3.4	GSE27786_LSK_VS_BCELL_UP	MSigDB lists	GSE27786_LSK_VS_BCELL_UP	176	3	17275	69
0.03338	-3.4	GSE3982_BASOPHIL_VS_CENT_MEMORY_CD4_TCELL_DN	MSigDB lists	GSE3982_BASOPHIL_VS_CENT_MEMORY_CD4_TCELL_DN	176	3	17275	69
0.03346	-3.4	positive regulation of gliogenesis	biological process	GO:0014015	74	2	18054	70
0.03353	-3.4	human chr2q33.2	chromosome location	human chr2q33.2	11	1	26169	81
0.03354	-3.4	GO_ENZYME_BINDING	MSigDB lists	GO_ENZYME_BINDING	1684	12	17275	69
0.03355	-3.39	GO_REGULATION_OF_MULTI_ORGANISM_PROCESS	MSigDB lists	GO_REGULATION_OF_MULTI_ORGANISM_PROCESS	449	5	17275	69
0.03359	-3.39	GO_REGULATION_OF_STEROID_METABOLIC_PROCESS	MSigDB lists	GO_REGULATION_OF_STEROID_METABOLIC_PROCESS	72	2	17275	69
0.03386	-3.39	AKT_UP.V1_DN	MSigDB lists	AKT_UP.V1_DN	177	3	17275	69
0.03386	-3.39	GSE36476_YOUNG_VS_OLD_DONOR_MEMORY_CD4_TCELL_72H_TSST_ACT_DN	MSigDB lists	GSE36476_YOUNG_VS_OLD_DONOR_MEMORY_CD4_TCELL_72H_TSST_ACT_DN	177	3	17275	69
0.03386	-3.39	GSE20366_CD103_KLRG1_DP_VS_DN_TREG_DN	MSigDB lists	GSE20366_CD103_KLRG1_DP_VS_DN_TREG_DN	177	3	17275	69
0.03386	-3.39	GSE46606_UNSTIM_VS_CD40L_IL2_IL5_DAY1_STIMULATED_BCELL_UP	MSigDB lists	GSE46606_UNSTIM_VS_CD40L_IL2_IL5_DAY1_STIMULATED_BCELL_UP	177	3	17275	69
0.03386	-3.39	GSE33424_CD161_HIGH_VS_NEG_CD8_TCELL_DN	MSigDB lists	GSE33424_CD161_HIGH_VS_NEG_CD8_TCELL_DN	177	3	17275	69
0.03386	-3.39	GSE24210_TCONV_VS_TREG_DN	MSigDB lists	GSE24210_TCONV_VS_TREG_DN	177	3	17275	69
0.03386	-3.39	GSE25088_CTRL_VS_IL4_AND_ROSIGLITAZONE_STIM_STAT6_KO_MACROPHAGE_UP	MSigDB lists	GSE25088_CTRL_VS_IL4_AND_ROSIGLITAZONE_STIM_STAT6_KO_MACROPHAGE_UP	177	3	17275	69
0.03386	-3.39	GSE26669_CTRL_VS_COSTIM_BLOCK_MLR_CD4_TCELL_DN	MSigDB lists	GSE26669_CTRL_VS_COSTIM_BLOCK_MLR_CD4_TCELL_DN	177	3	17275	69
0.03416	-3.38	Lactamase_B	pfam domains	PF00753	9	1	17385	67
0.03416	-3.38	Peptidase_M24	pfam domains	PF00557	9	1	17385	67
0.03419	-3.38	monocarboxylic acid biosynthetic process	biological process	GO:0072330	183	3	18054	70
0.03434	-3.37	GSE21670_TGFB_VS_TGFB_AND_IL6_TREATED_CD4_TCELL_DN	MSigDB lists	GSE21670_TGFB_VS_TGFB_AND_IL6_TREATED_CD4_TCELL_DN	178	3	17275	69
0.03434	-3.37	GSE32423_MEMORY_VS_NAIVE_CD8_TCELL_IL7_DN	MSigDB lists	GSE32423_MEMORY_VS_NAIVE_CD8_TCELL_IL7_DN	178	3	17275	69
0.03434	-3.37	GSE9006_HEALTHY_VS_TYPE_1_DIABETES_PBMC_1MONTH_POST_DX_DN	MSigDB lists	GSE9006_HEALTHY_VS_TYPE_1_DIABETES_PBMC_1MONTH_POST_DX_DN	178	3	17275	69
0.03434	-3.37	GSE36476_YOUNG_VS_OLD_DONOR_MEMORY_CD4_TCELL_72H_TSST_ACT_UP	MSigDB lists	GSE36476_YOUNG_VS_OLD_DONOR_MEMORY_CD4_TCELL_72H_TSST_ACT_UP	178	3	17275	69
0.03434	-3.37	GSE17580_UNINFECTED_VS_S_MANSONI_INF_TREG_DN	MSigDB lists	GSE17580_UNINFECTED_VS_S_MANSONI_INF_TREG_DN	178	3	17275	69
0.03434	-3.37	GSE15324_NAIVE_VS_ACTIVATED_CD8_TCELL_UP	MSigDB lists	GSE15324_NAIVE_VS_ACTIVATED_CD8_TCELL_UP	178	3	17275	69
0.03434	-3.37	GSE45365_WT_VS_IFNAR_KO_CD8A_DC_MCMV_INFECTION_DN	MSigDB lists	GSE45365_WT_VS_IFNAR_KO_CD8A_DC_MCMV_INFECTION_DN	178	3	17275	69
0.03434	-3.37	GSE40666_UNTREATED_VS_IFNA_STIM_EFFECTOR_CD8_TCELL_90MIN_DN	MSigDB lists	GSE40666_UNTREATED_VS_IFNA_STIM_EFFECTOR_CD8_TCELL_90MIN_DN	178	3	17275	69
0.03434	-3.37	GSE18281_SUBCAPSULAR_CORTICAL_REGION_VS_WHOLE_MEDULLA_THYMUS_DN	MSigDB lists	GSE18281_SUBCAPSULAR_CORTICAL_REGION_VS_WHOLE_MEDULLA_THYMUS_DN	178	3	17275	69
0.03437	-3.37	regulation of chronic inflammatory response	biological process	GO:0002676	9	1	18054	70
0.03437	-3.37	negative regulation of serine-type peptidase activity	biological process	GO:1902572	9	1	18054	70
0.03437	-3.37	hindbrain radial glia guided cell migration	biological process	GO:0021932	9	1	18054	70
0.03437	-3.37	regulation of natural killer cell mediated immune response to tumor cell	biological process	GO:0002855	9	1	18054	70
0.03437	-3.37	T-helper 1 cell differentiation	biological process	GO:0045063	9	1	18054	70
0.03437	-3.37	positive regulation of cholesterol biosynthetic process	biological process	GO:0045542	9	1	18054	70
0.03437	-3.37	DNA topological change	biological process	GO:0006265	9	1	18054	70
0.03437	-3.37	regulation of glucagon secretion	biological process	GO:0070092	9	1	18054	70
0.03437	-3.37	forebrain neuroblast division	biological process	GO:0021873	9	1	18054	70
0.03437	-3.37	ketone body biosynthetic process	biological process	GO:0046951	9	1	18054	70
0.03437	-3.37	anterograde axonal protein transport	biological process	GO:0099641	9	1	18054	70
0.03437	-3.37	G1 to G0 transition	biological process	GO:0070314	9	1	18054	70
0.03437	-3.37	positive regulation of sterol biosynthetic process	biological process	GO:0106120	9	1	18054	70
0.03437	-3.37	regulation of acyl-CoA biosynthetic process	biological process	GO:0050812	9	1	18054	70
0.03437	-3.37	neuronal action potential propagation	biological process	GO:0019227	9	1	18054	70
0.03437	-3.37	action potential propagation	biological process	GO:0098870	9	1	18054	70
0.03437	-3.37	negative regulation of serine-type endopeptidase activity	biological process	GO:1900004	9	1	18054	70
0.03437	-3.37	protein localization to presynapse	biological process	GO:1905383	9	1	18054	70
0.03445	-3.37	GO_ODONTOGENESIS_OF_DENTIN_CONTAINING_TOOTH	MSigDB lists	GO_ODONTOGENESIS_OF_DENTIN_CONTAINING_TOOTH	73	2	17275	69
0.03475	-3.36	Pept_M24	interpro domains	IPR000994	9	1	18616	73
0.03475	-3.36	Creatinase/aminopeptidase-like	interpro domains	IPR036005	9	1	18616	73
0.03479	-3.36	sperm part	cellular component	GO:0097223	191	3	18985	71
0.03479	-3.36	neuron development	biological process	GO:0048666	799	7	18054	70
0.03483	-3.36	GSE9037_CTRL_VS_LPS_1H_STIM_BMDM_DN	MSigDB lists	GSE9037_CTRL_VS_LPS_1H_STIM_BMDM_DN	179	3	17275	69
0.03483	-3.36	GSE40666_WT_VS_STAT4_KO_CD8_TCELL_WITH_IFNA_STIM_90MIN_UP	MSigDB lists	GSE40666_WT_VS_STAT4_KO_CD8_TCELL_WITH_IFNA_STIM_90MIN_UP	179	3	17275	69
0.03483	-3.36	GSE6674_ANTI_IGM_VS_CPG_STIM_BCELL_UP	MSigDB lists	GSE6674_ANTI_IGM_VS_CPG_STIM_BCELL_UP	179	3	17275	69
0.03483	-3.36	GSE16451_CTRL_VS_WEST_EQUINE_ENC_VIRUS_IMMATURE_NEURON_CELL_LINE_UP	MSigDB lists	GSE16451_CTRL_VS_WEST_EQUINE_ENC_VIRUS_IMMATURE_NEURON_CELL_LINE_UP	179	3	17275	69
0.03483	-3.36	GSE22886_NAIVE_CD4_TCELL_VS_12H_ACT_TH2_UP	MSigDB lists	GSE22886_NAIVE_CD4_TCELL_VS_12H_ACT_TH2_UP	179	3	17275	69
0.03483	-3.36	GSE21546_SAP1A_KO_VS_SAP1A_KO_AND_ELK1_KO_DP_THYMOCYTES_DN	MSigDB lists	GSE21546_SAP1A_KO_VS_SAP1A_KO_AND_ELK1_KO_DP_THYMOCYTES_DN	179	3	17275	69
0.03483	-3.36	GSE17721_CTRL_VS_LPS_0.5H_BMDC_UP	MSigDB lists	GSE17721_CTRL_VS_LPS_0.5H_BMDC_UP	179	3	17275	69
0.03483	-3.36	GSE11961_MARGINAL_ZONE_BCELL_VS_GERMINAL_CENTER_BCELL_DAY7_UP	MSigDB lists	GSE11961_MARGINAL_ZONE_BCELL_VS_GERMINAL_CENTER_BCELL_DAY7_UP	179	3	17275	69
0.03483	-3.36	GSE32423_MEMORY_VS_NAIVE_CD8_TCELL_IL7_IL4_DN	MSigDB lists	GSE32423_MEMORY_VS_NAIVE_CD8_TCELL_IL7_IL4_DN	179	3	17275	69
0.03483	-3.36	GSE22886_NAIVE_CD4_TCELL_VS_48H_ACT_TH2_UP	MSigDB lists	GSE22886_NAIVE_CD4_TCELL_VS_48H_ACT_TH2_UP	179	3	17275	69
0.03483	-3.36	GSE27786_CD8_TCELL_VS_NKTCELL_UP	MSigDB lists	GSE27786_CD8_TCELL_VS_NKTCELL_UP	179	3	17275	69
0.03483	-3.36	HFH3_01	MSigDB lists	HFH3_01	179	3	17275	69
0.03514	-3.35	protein acylation	biological process	GO:0043543	185	3	18054	70
0.03531	-3.34	RADMACHER_AML_PROGNOSIS	MSigDB lists	RADMACHER_AML_PROGNOSIS	74	2	17275	69
0.03531	-3.34	CHICAS_RB1_TARGETS_LOW_SERUM	MSigDB lists	CHICAS_RB1_TARGETS_LOW_SERUM	74	2	17275	69
0.03532	-3.34	GSE17721_CTRL_VS_POLYIC_0.5H_BMDC_UP	MSigDB lists	GSE17721_CTRL_VS_POLYIC_0.5H_BMDC_UP	180	3	17275	69
0.03532	-3.34	GSE8921_UNSTIM_VS_TLR1_2_STIM_MONOCYTE_3H_DN	MSigDB lists	GSE8921_UNSTIM_VS_TLR1_2_STIM_MONOCYTE_3H_DN	180	3	17275	69
0.03532	-3.34	GSE30962_ACUTE_VS_CHRONIC_LCMV_SECONDARY_INF_CD8_TCELL_UP	MSigDB lists	GSE30962_ACUTE_VS_CHRONIC_LCMV_SECONDARY_INF_CD8_TCELL_UP	180	3	17275	69
0.03532	-3.34	GSE22886_IGG_IGA_MEMORY_BCELL_VS_BLOOD_PLASMA_CELL_DN	MSigDB lists	GSE22886_IGG_IGA_MEMORY_BCELL_VS_BLOOD_PLASMA_CELL_DN	180	3	17275	69
0.03532	-3.34	GSE40666_UNTREATED_VS_IFNA_STIM_EFFECTOR_CD8_TCELL_90MIN_UP	MSigDB lists	GSE40666_UNTREATED_VS_IFNA_STIM_EFFECTOR_CD8_TCELL_90MIN_UP	180	3	17275	69
0.03532	-3.34	GSE7852_TREG_VS_TCONV_DN	MSigDB lists	GSE7852_TREG_VS_TCONV_DN	180	3	17275	69
0.03532	-3.34	GSE40274_FOXP3_VS_FOXP3_AND_IRF4_TRANSDUCED_ACTIVATED_CD4_TCELL_DN	MSigDB lists	GSE40274_FOXP3_VS_FOXP3_AND_IRF4_TRANSDUCED_ACTIVATED_CD4_TCELL_DN	180	3	17275	69
0.03532	-3.34	GSE30971_WBP7_HET_VS_KO_MACROPHAGE_DN	MSigDB lists	GSE30971_WBP7_HET_VS_KO_MACROPHAGE_DN	180	3	17275	69
0.03532	-3.34	GSE43863_DAY6_EFF_VS_DAY150_MEM_LY6C_INT_CXCR5POS_CD4_TCELL_UP	MSigDB lists	GSE43863_DAY6_EFF_VS_DAY150_MEM_LY6C_INT_CXCR5POS_CD4_TCELL_UP	180	3	17275	69
0.03532	-3.34	GSE22229_RENAL_TRANSPLANT_VS_HEALTHY_PBMC_DN	MSigDB lists	GSE22229_RENAL_TRANSPLANT_VS_HEALTHY_PBMC_DN	180	3	17275	69
0.03532	-3.34	GSE40068_BCL6_POS_VS_NEG_CXCR5_POS_TFH_UP	MSigDB lists	GSE40068_BCL6_POS_VS_NEG_CXCR5_POS_TFH_UP	180	3	17275	69
0.03532	-3.34	GSE17580_TREG_VS_TEFF_S_MANSONI_INF_DN	MSigDB lists	GSE17580_TREG_VS_TEFF_S_MANSONI_INF_DN	180	3	17275	69
0.03532	-3.34	GSE17186_NAIVE_VS_CD21HIGH_TRANSITIONAL_BCELL_CORD_BLOOD_DN	MSigDB lists	GSE17186_NAIVE_VS_CD21HIGH_TRANSITIONAL_BCELL_CORD_BLOOD_DN	180	3	17275	69
0.03532	-3.34	GSE42088_UNINF_VS_LEISHMANIA_INF_DC_8H_DN	MSigDB lists	GSE42088_UNINF_VS_LEISHMANIA_INF_DC_8H_DN	180	3	17275	69
0.03532	-3.34	GSE22886_NAIVE_CD8_TCELL_VS_NEUTROPHIL_UP	MSigDB lists	GSE22886_NAIVE_CD8_TCELL_VS_NEUTROPHIL_UP	180	3	17275	69
0.03532	-3.34	GSE20727_CTRL_VS_ROS_INH_AND_DNFB_ALLERGEN_TREATED_DC_DN	MSigDB lists	GSE20727_CTRL_VS_ROS_INH_AND_DNFB_ALLERGEN_TREATED_DC_DN	180	3	17275	69
0.03532	-3.34	GSE14308_TH2_VS_TH17_DN	MSigDB lists	GSE14308_TH2_VS_TH17_DN	180	3	17275	69
0.03532	-3.34	GSE12392_WT_VS_IFNB_KO_CD8A_POS_SPLEEN_DC_UP	MSigDB lists	GSE12392_WT_VS_IFNB_KO_CD8A_POS_SPLEEN_DC_UP	180	3	17275	69
0.03532	-3.34	GSE45739_UNSTIM_VS_ACD3_ACD28_STIM_NRAS_KO_CD4_TCELL_UP	MSigDB lists	GSE45739_UNSTIM_VS_ACD3_ACD28_STIM_NRAS_KO_CD4_TCELL_UP	180	3	17275	69
0.03532	-3.34	GSE17301_IFNA2_VS_IFNA5_STIM_ACD3_ACD28_ACT_CD8_TCELL_UP	MSigDB lists	GSE17301_IFNA2_VS_IFNA5_STIM_ACD3_ACD28_ACT_CD8_TCELL_UP	180	3	17275	69
0.03535	-3.34	regulation of immune system process	biological process	GO:0002682	1549	11	18054	70
0.03539	-3.34	GO_N_TERMINAL_PROTEIN_ACETYLTRANSFERASE_COMPLEX	MSigDB lists	GO_N_TERMINAL_PROTEIN_ACETYLTRANSFERASE_COMPLEX	9	1	17275	69
0.03539	-3.34	MYLLYKANGAS_AMPLIFICATION_HOT_SPOT_16	MSigDB lists	MYLLYKANGAS_AMPLIFICATION_HOT_SPOT_16	9	1	17275	69
0.03539	-3.34	ROAZ_01	MSigDB lists	ROAZ_01	9	1	17275	69
0.03539	-3.34	chr3p13	MSigDB lists	chr3p13	9	1	17275	69
0.03539	-3.34	REACTOME_ROLE_OF_SECOND_MESSENGERS_IN_NETRIN1_SIGNALING	MSigDB lists	REACTOME_ROLE_OF_SECOND_MESSENGERS_IN_NETRIN1_SIGNALING	9	1	17275	69
0.03541	-3.34	MAPK6 (mitogen-activated protein kinase 6)	protein interactions	5597	441	5	17456	72
0.03562	-3.33	CHRNA9 (cholinergic receptor nicotinic alpha 9 subunit)	protein interactions	55584	72	2	17456	72
0.03582	-3.33	GSE5503_LIVER_DC_VS_SPLEEN_DC_ACTIVATED_ALLOGENIC_TCELL_DN	MSigDB lists	GSE5503_LIVER_DC_VS_SPLEEN_DC_ACTIVATED_ALLOGENIC_TCELL_DN	181	3	17275	69
0.03582	-3.33	GSE13229_IMM_VS_MATURE_NKCELL_UP	MSigDB lists	GSE13229_IMM_VS_MATURE_NKCELL_UP	181	3	17275	69
0.03582	-3.33	GSE13306_LAMINA_PROPRIA_VS_SPLEEN_TREG_DN	MSigDB lists	GSE13306_LAMINA_PROPRIA_VS_SPLEEN_TREG_DN	181	3	17275	69
0.03582	-3.33	GSE25088_ROSIGLITAZONE_VS_IL4_AND_ROSIGLITAZONE_STIM_MACROPHAGE_DAY10_UP	MSigDB lists	GSE25088_ROSIGLITAZONE_VS_IL4_AND_ROSIGLITAZONE_STIM_MACROPHAGE_DAY10_UP	181	3	17275	69
0.03582	-3.33	GSE9509_10MIN_VS_30MIN_LPS_STIM_IL10_KO_MACROPHAGE_UP	MSigDB lists	GSE9509_10MIN_VS_30MIN_LPS_STIM_IL10_KO_MACROPHAGE_UP	181	3	17275	69
0.03582	-3.33	GSE7831_1H_VS_4H_CPG_STIM_PDC_UP	MSigDB lists	GSE7831_1H_VS_4H_CPG_STIM_PDC_UP	181	3	17275	69
0.03582	-3.33	GSE13522_WT_VS_IFNAR_KO_SKING_T_CRUZI_Y_STRAIN_INF_DN	MSigDB lists	GSE13522_WT_VS_IFNAR_KO_SKING_T_CRUZI_Y_STRAIN_INF_DN	181	3	17275	69
0.03582	-3.33	GSE17186_CD21LOW_VS_CD21HIGH_TRANSITIONAL_BCELL_CORD_BLOOD_DN	MSigDB lists	GSE17186_CD21LOW_VS_CD21HIGH_TRANSITIONAL_BCELL_CORD_BLOOD_DN	181	3	17275	69
0.03582	-3.33	GATA_Q6	MSigDB lists	GATA_Q6	181	3	17275	69
0.03582	-3.33	GSE16450_IMMATURE_VS_MATURE_NEURON_CELL_LINE_12H_IFNA_STIM_DN	MSigDB lists	GSE16450_IMMATURE_VS_MATURE_NEURON_CELL_LINE_12H_IFNA_STIM_DN	181	3	17275	69
0.03582	-3.33	GSE25088_WT_VS_STAT6_KO_MACROPHAGE_IL4_STIM_UP	MSigDB lists	GSE25088_WT_VS_STAT6_KO_MACROPHAGE_IL4_STIM_UP	181	3	17275	69
0.03582	-3.33	GSE13522_CTRL_VS_T_CRUZI_G_STRAIN_INF_SKIN_UP	MSigDB lists	GSE13522_CTRL_VS_T_CRUZI_G_STRAIN_INF_SKIN_UP	181	3	17275	69
0.03582	-3.33	GSE22886_NAIVE_TCELL_VS_DC_UP	MSigDB lists	GSE22886_NAIVE_TCELL_VS_DC_UP	181	3	17275	69
0.03582	-3.33	GSE40274_FOXP3_VS_FOXP3_AND_EOS_TRANSDUCED_ACTIVATED_CD4_TCELL_UP	MSigDB lists	GSE40274_FOXP3_VS_FOXP3_AND_EOS_TRANSDUCED_ACTIVATED_CD4_TCELL_UP	181	3	17275	69
0.03582	-3.33	GSE17721_0.5H_VS_12H_LPS_BMDC_UP	MSigDB lists	GSE17721_0.5H_VS_12H_LPS_BMDC_UP	181	3	17275	69
0.03582	-3.33	GSE43955_1H_VS_10H_ACT_CD4_TCELL_WITH_TGFB_IL6_UP	MSigDB lists	GSE43955_1H_VS_10H_ACT_CD4_TCELL_WITH_TGFB_IL6_UP	181	3	17275	69
0.03582	-3.33	GSE35435_RESTING_VS_IL4_TREATED_MACROPHAGE_UP	MSigDB lists	GSE35435_RESTING_VS_IL4_TREATED_MACROPHAGE_UP	181	3	17275	69
0.03582	-3.33	GSE39110_DAY3_VS_DAY6_POST_IMMUNIZATION_CD8_TCELL_UP	MSigDB lists	GSE39110_DAY3_VS_DAY6_POST_IMMUNIZATION_CD8_TCELL_UP	181	3	17275	69
0.03583	-3.33	very long-chain fatty acid-CoA ligase activity	molecular function	GO:0031957	9	1	17306	70
0.03583	-3.33	AP-2 adaptor complex binding	molecular function	GO:0035612	9	1	17306	70
0.03596	-3.33	metallopeptidase activity	molecular function	GO:0008237	179	3	17306	70
0.03596	-3.33	peptidase inhibitor activity	molecular function	GO:0030414	179	3	17306	70
0.03596	-3.33	endopeptidase regulator activity	molecular function	GO:0061135	179	3	17306	70
0.03607	-3.32	ZHENG_BOUND_BY_FOXP3	MSigDB lists	ZHENG_BOUND_BY_FOXP3	458	5	17275	69
0.0361	-3.32	regulation of synaptic plasticity	biological process	GO:0048167	187	3	18054	70
0.03611	-3.32	GO_TRANSCRIPTIONAL_ACTIVATOR_ACTIVITY_RNA_POLYMERASE_II_TRANSCRIPTION_REGULATORY_REGION_SEQUENCE_SPECIFIC_BINDING	MSigDB lists	GO_TRANSCRIPTIONAL_ACTIVATOR_ACTIVITY_RNA_POLYMERASE_II_TRANSCRIPTION_REGULATORY_REGION_SEQUENCE_SPECIFIC_BINDING	312	4	17275	69
0.03619	-3.32	GO_MULTICELLULAR_ORGANISM_GROWTH	MSigDB lists	GO_MULTICELLULAR_ORGANISM_GROWTH	75	2	17275	69
0.03619	-3.32	KEGG_VEGF_SIGNALING_PATHWAY	MSigDB lists	KEGG_VEGF_SIGNALING_PATHWAY	75	2	17275	69
0.03625	-3.32	neuron differentiation	biological process	GO:0030182	985	8	18054	70
0.03632	-3.32	GSE36078_UNTREATED_VS_AD5_T425A_HEXON_INF_MOUSE_LUNG_DC_UP	MSigDB lists	GSE36078_UNTREATED_VS_AD5_T425A_HEXON_INF_MOUSE_LUNG_DC_UP	182	3	17275	69
0.03632	-3.32	GSE41176_UNSTIM_VS_ANTI_IGM_STIM_TAK1_KO_BCELL_24H_DN	MSigDB lists	GSE41176_UNSTIM_VS_ANTI_IGM_STIM_TAK1_KO_BCELL_24H_DN	182	3	17275	69
0.03632	-3.32	GSE41867_DAY6_VS_DAY8_LCMV_CLONE13_EFFECTOR_CD8_TCELL_DN	MSigDB lists	GSE41867_DAY6_VS_DAY8_LCMV_CLONE13_EFFECTOR_CD8_TCELL_DN	182	3	17275	69
0.03632	-3.32	GSE5589_IL6_KO_VS_IL10_KO_LPS_STIM_MACROPHAGE_45MIN_DN	MSigDB lists	GSE5589_IL6_KO_VS_IL10_KO_LPS_STIM_MACROPHAGE_45MIN_DN	182	3	17275	69
0.03632	-3.32	GSE21670_IL6_VS_TGFB_AND_IL6_TREATED_STAT3_KO_CD4_TCELL_DN	MSigDB lists	GSE21670_IL6_VS_TGFB_AND_IL6_TREATED_STAT3_KO_CD4_TCELL_DN	182	3	17275	69
0.03632	-3.32	GSE16450_IMMATURE_VS_MATURE_NEURON_CELL_LINE_DN	MSigDB lists	GSE16450_IMMATURE_VS_MATURE_NEURON_CELL_LINE_DN	182	3	17275	69
0.03632	-3.32	GSE19401_PAM2CSK4_VS_RETINOIC_ACID_STIM_FOLLICULAR_DC_DN	MSigDB lists	GSE19401_PAM2CSK4_VS_RETINOIC_ACID_STIM_FOLLICULAR_DC_DN	182	3	17275	69
0.03632	-3.32	GSE1460_INTRATHYMIC_T_PROGENITOR_VS_NAIVE_CD4_TCELL_CORD_BLOOD_DN	MSigDB lists	GSE1460_INTRATHYMIC_T_PROGENITOR_VS_NAIVE_CD4_TCELL_CORD_BLOOD_DN	182	3	17275	69
0.03632	-3.32	GSE22886_IGG_IGA_MEMORY_BCELL_VS_BM_PLASMA_CELL_DN	MSigDB lists	GSE22886_IGG_IGA_MEMORY_BCELL_VS_BM_PLASMA_CELL_DN	182	3	17275	69
0.03632	-3.32	GSE411_100MIN_VS_400MIN_IL6_STIM_SOCS3_KO_MACROPHAGE_DN	MSigDB lists	GSE411_100MIN_VS_400MIN_IL6_STIM_SOCS3_KO_MACROPHAGE_DN	182	3	17275	69
0.03632	-3.32	GSE1460_CD4_THYMOCYTE_VS_NAIVE_CD4_TCELL_ADULT_BLOOD_DN	MSigDB lists	GSE1460_CD4_THYMOCYTE_VS_NAIVE_CD4_TCELL_ADULT_BLOOD_DN	182	3	17275	69
0.03632	-3.32	GSE22886_NAIVE_CD4_TCELL_VS_12H_ACT_TH1_UP	MSigDB lists	GSE22886_NAIVE_CD4_TCELL_VS_12H_ACT_TH1_UP	182	3	17275	69
0.03632	-3.32	GSE22886_NAIVE_CD8_TCELL_VS_DC_UP	MSigDB lists	GSE22886_NAIVE_CD8_TCELL_VS_DC_UP	182	3	17275	69
0.03632	-3.32	GSE26030_TH1_VS_TH17_RESTIMULATED_DAY5_POST_POLARIZATION_DN	MSigDB lists	GSE26030_TH1_VS_TH17_RESTIMULATED_DAY5_POST_POLARIZATION_DN	182	3	17275	69
0.03632	-3.32	GSE2770_IL12_VS_IL4_TREATED_ACT_CD4_TCELL_48H_DN	MSigDB lists	GSE2770_IL12_VS_IL4_TREATED_ACT_CD4_TCELL_48H_DN	182	3	17275	69
0.03632	-3.32	GSE13522_WT_VS_IFNAR_KO_SKIN_UP	MSigDB lists	GSE13522_WT_VS_IFNAR_KO_SKIN_UP	182	3	17275	69
0.03632	-3.32	GSE24574_BCL6_HIGH_TFH_VS_TFH_CD4_TCELL_UP	MSigDB lists	GSE24574_BCL6_HIGH_TFH_VS_TFH_CD4_TCELL_UP	182	3	17275	69
0.03633	-3.32	immune system development	biological process	GO:0002520	635	6	18054	70
0.03645	-3.31	neuron projection morphogenesis	biological process	GO:0048812	473	5	18054	70
0.0365	-3.31	FXYD	prosite domains	PS01310	8	1	12079	56
0.03652	-3.31	ARMC9 (armadillo repeat containing 9)	protein interactions	80210	9	1	17456	72
0.03652	-3.31	TWIST2 (twist family bHLH transcription factor 2)	protein interactions	117581	9	1	17456	72
0.03652	-3.31	SPATA7 (spermatogenesis associated 7)	protein interactions	55812	9	1	17456	72
0.03652	-3.31	Pcbp2 (poly(rC) binding protein 2)	protein interactions	18521	9	1	17456	72
0.03652	-3.31	DIAPH2 (diaphanous related formin 2)	protein interactions	1730	9	1	17456	72
0.03652	-3.31	EMILIN2 (elastin microfibril interfacer 2)	protein interactions	84034	9	1	17456	72
0.03652	-3.31	CRYGC (crystallin gamma C)	protein interactions	1420	9	1	17456	72
0.03652	-3.31	PRRT2 (proline rich transmembrane protein 2)	protein interactions	112476	9	1	17456	72
0.03652	-3.31	ABTB1 (ankyrin repeat and BTB domain containing 1)	protein interactions	80325	9	1	17456	72
0.03652	-3.31	NPM2 (nucleophosmin/nucleoplasmin 2)	protein interactions	10361	9	1	17456	72
0.03652	-3.31	SRR (serine racemase)	protein interactions	63826	9	1	17456	72
0.03652	-3.31	human chr20q12	chromosome location	human chr20q12	12	1	26169	81
0.03652	-3.31	human chr6q22.33	chromosome location	human chr6q22.33	12	1	26169	81
0.03652	-3.31	human chr18q22.1	chromosome location	human chr18q22.1	12	1	26169	81
0.03653	-3.31	IKBIP (IKBKB interacting protein)	protein interactions	121457	73	2	17456	72
0.03653	-3.31	RABAC1 (Rab acceptor 1)	protein interactions	10567	73	2	17456	72
0.03653	-3.31	HAUS7 (HAUS augmin like complex subunit 7)	protein interactions	55559	73	2	17456	72
0.03653	-3.31	ALK (ALK receptor tyrosine kinase)	protein interactions	238	73	2	17456	72
0.03669	-3.31	Cell death signalling via NRAGE, NRIF and NADE	REACTOME pathways	R-HSA-204998	76	2	10287	41
0.0367	-3.3	response to steroid hormone	biological process	GO:0048545	323	4	18054	70
0.03678	-3.3	N-terminal protein acetyltransferase complex	cellular component	GO:0031414	10	1	18985	71
0.03682	-3.3	GSE17721_PAM3CSK4_VS_CPG_24H_BMDC_UP	MSigDB lists	GSE17721_PAM3CSK4_VS_CPG_24H_BMDC_UP	183	3	17275	69
0.03682	-3.3	GSE7460_CTRL_VS_FOXP3_OVEREXPR_TCONV_1_UP	MSigDB lists	GSE7460_CTRL_VS_FOXP3_OVEREXPR_TCONV_1_UP	183	3	17275	69
0.03682	-3.3	GSE30083_SP2_VS_SP4_THYMOCYTE_DN	MSigDB lists	GSE30083_SP2_VS_SP4_THYMOCYTE_DN	183	3	17275	69
0.03682	-3.3	GSE39022_LN_VS_SPLEEN_DC_UP	MSigDB lists	GSE39022_LN_VS_SPLEEN_DC_UP	183	3	17275	69
0.03682	-3.3	GSE17301_CTRL_VS_48H_ACD3_ACD28_IFNA2_STIM_CD8_TCELL_DN	MSigDB lists	GSE17301_CTRL_VS_48H_ACD3_ACD28_IFNA2_STIM_CD8_TCELL_DN	183	3	17275	69
0.03682	-3.3	GSE2770_TGFB_AND_IL4_VS_IL4_TREATED_ACT_CD4_TCELL_2H_UP	MSigDB lists	GSE2770_TGFB_AND_IL4_VS_IL4_TREATED_ACT_CD4_TCELL_2H_UP	183	3	17275	69
0.03682	-3.3	GSE5679_RARA_AGONIST_AM580_VS_AM580_AND_ROSIGLITAZONE_TREATED_DC_UP	MSigDB lists	GSE5679_RARA_AGONIST_AM580_VS_AM580_AND_ROSIGLITAZONE_TREATED_DC_UP	183	3	17275	69
0.03682	-3.3	GSE22432_MULTIPOTENT_VS_COMMON_DC_PROGENITOR_UP	MSigDB lists	GSE22432_MULTIPOTENT_VS_COMMON_DC_PROGENITOR_UP	183	3	17275	69
0.03682	-3.3	GSE2770_IL4_ACT_VS_ACT_CD4_TCELL_48H_UP	MSigDB lists	GSE2770_IL4_ACT_VS_ACT_CD4_TCELL_48H_UP	183	3	17275	69
0.03682	-3.3	GSE37534_UNTREATED_VS_ROSIGLITAZONE_TREATED_CD4_TCELL_PPARG1_AND_FOXP3_TRASDUCED_UP	MSigDB lists	GSE37534_UNTREATED_VS_ROSIGLITAZONE_TREATED_CD4_TCELL_PPARG1_AND_FOXP3_TRASDUCED_UP	183	3	17275	69
0.03682	-3.3	KAECH_NAIVE_VS_MEMORY_CD8_TCELL_UP	MSigDB lists	KAECH_NAIVE_VS_MEMORY_CD8_TCELL_UP	183	3	17275	69
0.03682	-3.3	GSE11961_MEMORY_BCELL_DAY40_VS_GERMINAL_CENTER_BCELL_DAY40_DN	MSigDB lists	GSE11961_MEMORY_BCELL_DAY40_VS_GERMINAL_CENTER_BCELL_DAY40_DN	183	3	17275	69
0.03682	-3.3	GSE6674_UNSTIM_VS_ANTI_IGM_AND_CPG_STIM_BCELL_UP	MSigDB lists	GSE6674_UNSTIM_VS_ANTI_IGM_AND_CPG_STIM_BCELL_UP	183	3	17275	69
0.03682	-3.3	GSE27786_LIN_NEG_VS_MONO_MAC_UP	MSigDB lists	GSE27786_LIN_NEG_VS_MONO_MAC_UP	183	3	17275	69
0.03682	-3.3	GSE17721_0.5H_VS_8H_CPG_BMDC_UP	MSigDB lists	GSE17721_0.5H_VS_8H_CPG_BMDC_UP	183	3	17275	69
0.03682	-3.3	GSE7852_THYMUS_VS_FAT_TREG_DN	MSigDB lists	GSE7852_THYMUS_VS_FAT_TREG_DN	183	3	17275	69
0.03682	-3.3	GSE36476_CTRL_VS_TSST_ACT_16H_MEMORY_CD4_TCELL_YOUNG_UP	MSigDB lists	GSE36476_CTRL_VS_TSST_ACT_16H_MEMORY_CD4_TCELL_YOUNG_UP	183	3	17275	69
0.03682	-3.3	GSE45365_NK_CELL_VS_CD8A_DC_DN	MSigDB lists	GSE45365_NK_CELL_VS_CD8A_DC_DN	183	3	17275	69
0.03682	-3.3	GSE10240_CTRL_VS_IL17_AND_IL22_STIM_PRIMARY_BRONCHIAL_EPITHELIAL_CELLS_UP	MSigDB lists	GSE10240_CTRL_VS_IL17_AND_IL22_STIM_PRIMARY_BRONCHIAL_EPITHELIAL_CELLS_UP	183	3	17275	69
0.03682	-3.3	GSE22886_NAIVE_VS_IGM_MEMORY_BCELL_DN	MSigDB lists	GSE22886_NAIVE_VS_IGM_MEMORY_BCELL_DN	183	3	17275	69
0.03682	-3.3	GSE40274_XBP1_VS_FOXP3_AND_XBP1_TRANSDUCED_ACTIVATED_CD4_TCELL_DN	MSigDB lists	GSE40274_XBP1_VS_FOXP3_AND_XBP1_TRANSDUCED_ACTIVATED_CD4_TCELL_DN	183	3	17275	69
0.03706	-3.3	Liver X Receptor Pathway	WikiPathways	WP2874	10	1	5311	20
0.03707	-3.29	chr7q31	MSigDB lists	chr7q31	76	2	17275	69
0.03707	-3.29	ODONNELL_TARGETS_OF_MYC_AND_TFRC_UP	MSigDB lists	ODONNELL_TARGETS_OF_MYC_AND_TFRC_UP	76	2	17275	69
0.03726	-3.29	cellular component morphogenesis	biological process	GO:0032989	811	7	18054	70
0.03732	-3.29	GSE9650_NAIVE_VS_MEMORY_CD8_TCELL_UP	MSigDB lists	GSE9650_NAIVE_VS_MEMORY_CD8_TCELL_UP	184	3	17275	69
0.03732	-3.29	GSE22432_CDC_VS_COMMON_DC_PROGENITOR_DN	MSigDB lists	GSE22432_CDC_VS_COMMON_DC_PROGENITOR_DN	184	3	17275	69
0.03732	-3.29	GSE37532_TREG_VS_TCONV_CD4_TCELL_FROM_LN_DN	MSigDB lists	GSE37532_TREG_VS_TCONV_CD4_TCELL_FROM_LN_DN	184	3	17275	69
0.03732	-3.29	GSE22432_CONVENTIONAL_CDC_VS_PLASMACYTOID_PDC_DN	MSigDB lists	GSE22432_CONVENTIONAL_CDC_VS_PLASMACYTOID_PDC_DN	184	3	17275	69
0.03732	-3.29	GSE22601_IMMATURE_CD4_SINGLE_POSITIVE_VS_CD8_SINGLE_POSITIVE_THYMOCYTE_DN	MSigDB lists	GSE22601_IMMATURE_CD4_SINGLE_POSITIVE_VS_CD8_SINGLE_POSITIVE_THYMOCYTE_DN	184	3	17275	69
0.03732	-3.29	ZWANG_EGF_INTERVAL_DN	MSigDB lists	ZWANG_EGF_INTERVAL_DN	184	3	17275	69
0.03732	-3.29	GSE11961_UNSTIM_VS_ANTI_IGM_AND_CD40_STIM_6H_FOLLICULAR_BCELL_UP	MSigDB lists	GSE11961_UNSTIM_VS_ANTI_IGM_AND_CD40_STIM_6H_FOLLICULAR_BCELL_UP	184	3	17275	69
0.03732	-3.29	GSE36476_CTRL_VS_TSST_ACT_72H_MEMORY_CD4_TCELL_OLD_UP	MSigDB lists	GSE36476_CTRL_VS_TSST_ACT_72H_MEMORY_CD4_TCELL_OLD_UP	184	3	17275	69
0.03732	-3.29	GSE29618_BCELL_VS_PDC_DN	MSigDB lists	GSE29618_BCELL_VS_PDC_DN	184	3	17275	69
0.03732	-3.29	GSE7460_FOXP3_MUT_VS_WT_ACT_TCONV_UP	MSigDB lists	GSE7460_FOXP3_MUT_VS_WT_ACT_TCONV_UP	184	3	17275	69
0.03732	-3.29	GSE10325_CD4_TCELL_VS_LUPUS_CD4_TCELL_UP	MSigDB lists	GSE10325_CD4_TCELL_VS_LUPUS_CD4_TCELL_UP	184	3	17275	69
0.03732	-3.29	GSE8621_UNSTIM_VS_LPS_PRIMED_UNSTIM_MACROPHAGE_DN	MSigDB lists	GSE8621_UNSTIM_VS_LPS_PRIMED_UNSTIM_MACROPHAGE_DN	184	3	17275	69
0.03732	-3.29	GSE41867_DAY6_EFFECTOR_VS_DAY30_EXHAUSTED_CD8_TCELL_LCMV_CLONE13_DN	MSigDB lists	GSE41867_DAY6_EFFECTOR_VS_DAY30_EXHAUSTED_CD8_TCELL_LCMV_CLONE13_DN	184	3	17275	69
0.03732	-3.29	GSE25123_CTRL_VS_IL4_STIM_MACROPHAGE_DN	MSigDB lists	GSE25123_CTRL_VS_IL4_STIM_MACROPHAGE_DN	184	3	17275	69
0.03732	-3.29	GSE12845_IGD_POS_BLOOD_VS_PRE_GC_TONSIL_BCELL_UP	MSigDB lists	GSE12845_IGD_POS_BLOOD_VS_PRE_GC_TONSIL_BCELL_UP	184	3	17275	69
0.03732	-3.29	GSE10240_CTRL_VS_IL22_STIM_PRIMARY_BRONCHIAL_EPITHELIAL_CELLS_UP	MSigDB lists	GSE10240_CTRL_VS_IL22_STIM_PRIMARY_BRONCHIAL_EPITHELIAL_CELLS_UP	184	3	17275	69
0.03732	-3.29	GSE3982_EOSINOPHIL_VS_CENT_MEMORY_CD4_TCELL_DN	MSigDB lists	GSE3982_EOSINOPHIL_VS_CENT_MEMORY_CD4_TCELL_DN	184	3	17275	69
0.03732	-3.29	GSE24210_RESTING_TREG_VS_TCONV_UP	MSigDB lists	GSE24210_RESTING_TREG_VS_TCONV_UP	184	3	17275	69
0.03732	-3.29	GSE16697_CD4_TCELL_VS_TFH_CD4_TCELL_DN	MSigDB lists	GSE16697_CD4_TCELL_VS_TFH_CD4_TCELL_DN	184	3	17275	69
0.03732	-3.29	GSE3720_VD1_VS_VD2_GAMMADELTA_TCELL_WITH_PMA_STIM_DN	MSigDB lists	GSE3720_VD1_VS_VD2_GAMMADELTA_TCELL_WITH_PMA_STIM_DN	184	3	17275	69
0.03732	-3.29	MTOR_UP.N4.V1_UP	MSigDB lists	MTOR_UP.N4.V1_UP	184	3	17275	69
0.03732	-3.29	GSE23568_CTRL_VS_ID3_TRANSDUCED_CD8_TCELL_DN	MSigDB lists	GSE23568_CTRL_VS_ID3_TRANSDUCED_CD8_TCELL_DN	184	3	17275	69
0.03732	-3.29	GSE5589_LPS_VS_LPS_AND_IL10_STIM_MACROPHAGE_180MIN_DN	MSigDB lists	GSE5589_LPS_VS_LPS_AND_IL10_STIM_MACROPHAGE_180MIN_DN	184	3	17275	69
0.03732	-3.29	GSE19374_UNINF_VS_LISTERIA_INFECTED_MACROPHAGE_UP	MSigDB lists	GSE19374_UNINF_VS_LISTERIA_INFECTED_MACROPHAGE_UP	184	3	17275	69
0.03736	-3.29	GO_REGULATION_OF_IMMUNE_RESPONSE	MSigDB lists	GO_REGULATION_OF_IMMUNE_RESPONSE	788	7	17275	69
0.03745	-3.28	TAFA3 (TAFA chemokine like family member 3)	protein interactions	284467	74	2	17456	72
0.03758	-3.28	plasma membrane bounded cell projection morphogenesis	biological process	GO:0120039	477	5	18054	70
0.03783	-3.27	GSE14308_TH2_VS_TH1_DN	MSigDB lists	GSE14308_TH2_VS_TH1_DN	185	3	17275	69
0.03783	-3.27	GSE33425_CD161_HIGH_VS_INT_CD8_TCELL_DN	MSigDB lists	GSE33425_CD161_HIGH_VS_INT_CD8_TCELL_DN	185	3	17275	69
0.03783	-3.27	GSE3982_MAST_CELL_VS_TH2_DN	MSigDB lists	GSE3982_MAST_CELL_VS_TH2_DN	185	3	17275	69
0.03783	-3.27	GSE22601_DOUBLE_POSITIVE_VS_CD8_SINGLE_POSITIVE_THYMOCYTE_UP	MSigDB lists	GSE22601_DOUBLE_POSITIVE_VS_CD8_SINGLE_POSITIVE_THYMOCYTE_UP	185	3	17275	69
0.03783	-3.27	GSE33424_CD161_INT_VS_NEG_CD8_TCELL_DN	MSigDB lists	GSE33424_CD161_INT_VS_NEG_CD8_TCELL_DN	185	3	17275	69
0.03783	-3.27	GSE25123_CTRL_VS_IL4_AND_ROSIGLITAZONE_STIM_PPARG_KO_MACROPHAGE_DN	MSigDB lists	GSE25123_CTRL_VS_IL4_AND_ROSIGLITAZONE_STIM_PPARG_KO_MACROPHAGE_DN	185	3	17275	69
0.03783	-3.27	GSE11973_MIR223_KOVS_WT_BONE_MARROW_NEUTROPHIL_UP	MSigDB lists	GSE11973_MIR223_KOVS_WT_BONE_MARROW_NEUTROPHIL_UP	185	3	17275	69
0.03783	-3.27	GSE3039_CD4_TCELL_VS_NKT_CELL_DN	MSigDB lists	GSE3039_CD4_TCELL_VS_NKT_CELL_DN	185	3	17275	69
0.03783	-3.27	GSE17186_BLOOD_VS_CORD_BLOOD_CD21LOW_TRANSITIONAL_BCELL_UP	MSigDB lists	GSE17186_BLOOD_VS_CORD_BLOOD_CD21LOW_TRANSITIONAL_BCELL_UP	185	3	17275	69
0.03783	-3.27	GSE8921_UNSTIM_VS_TLR1_2_STIM_MONOCYTE_3H_UP	MSigDB lists	GSE8921_UNSTIM_VS_TLR1_2_STIM_MONOCYTE_3H_UP	185	3	17275	69
0.03783	-3.27	GSE20715_0H_VS_24H_OZONE_LUNG_UP	MSigDB lists	GSE20715_0H_VS_24H_OZONE_LUNG_UP	185	3	17275	69
0.03783	-3.27	GSE32533_MIR17_KO_VS_MIR17_OVEREXPRESS_ACT_CD4_TCELL_UP	MSigDB lists	GSE32533_MIR17_KO_VS_MIR17_OVEREXPRESS_ACT_CD4_TCELL_UP	185	3	17275	69
0.03783	-3.27	GSE22025_TGFB1_VS_TGFB1_AND_PROGESTERONE_TREATED_CD4_TCELL_UP	MSigDB lists	GSE22025_TGFB1_VS_TGFB1_AND_PROGESTERONE_TREATED_CD4_TCELL_UP	185	3	17275	69
0.03783	-3.27	GSE13522_CTRL_VS_T_CRUZI_BRAZIL_STRAIN_INF_SKIN_DN	MSigDB lists	GSE13522_CTRL_VS_T_CRUZI_BRAZIL_STRAIN_INF_SKIN_DN	185	3	17275	69
0.03783	-3.27	GSE40274_FOXP3_VS_FOXP3_AND_IRF4_TRANSDUCED_ACTIVATED_CD4_TCELL_UP	MSigDB lists	GSE40274_FOXP3_VS_FOXP3_AND_IRF4_TRANSDUCED_ACTIVATED_CD4_TCELL_UP	185	3	17275	69
0.03783	-3.27	GSE46606_IRF4HIGH_VS_IRF4MID_CD40L_IL2_IL5_DAY1_STIMULATED_BCELL_DN	MSigDB lists	GSE46606_IRF4HIGH_VS_IRF4MID_CD40L_IL2_IL5_DAY1_STIMULATED_BCELL_DN	185	3	17275	69
0.03784	-3.27	human chr19q13.43	chromosome location	human chr19q13.43	99	2	26169	81
0.03789	-3.27	HATPase_c	pfam domains	PF02518	10	1	17385	67
0.03789	-3.27	HSP20	pfam domains	PF00011	10	1	17385	67
0.03789	-3.27	PAS_9	pfam domains	PF13426	10	1	17385	67
0.03811	-3.27	regulation of cell proliferation in bone marrow	biological process	GO:0071863	10	1	18054	70
0.03811	-3.27	lipid import into cell	biological process	GO:0140354	10	1	18054	70
0.03811	-3.27	neurotransmitter receptor transport, endosome to plasma membrane	biological process	GO:0099639	10	1	18054	70
0.03811	-3.27	response to denervation involved in regulation of muscle adaptation	biological process	GO:0014894	10	1	18054	70
0.03811	-3.27	negative regulation of cAMP-dependent protein kinase activity	biological process	GO:2000480	10	1	18054	70
0.03811	-3.27	paraxial mesoderm morphogenesis	biological process	GO:0048340	10	1	18054	70
0.03811	-3.27	aromatic amino acid transport	biological process	GO:0015801	10	1	18054	70
0.03811	-3.27	response to muscle inactivity involved in regulation of muscle adaptation	biological process	GO:0014877	10	1	18054	70
0.03811	-3.27	long-chain fatty acid import into cell	biological process	GO:0044539	10	1	18054	70
0.03811	-3.27	response to tumor cell	biological process	GO:0002347	10	1	18054	70
0.03811	-3.27	neurotransmitter receptor transport, endosome to postsynaptic membrane	biological process	GO:0098887	10	1	18054	70
0.03818	-3.27	Cystinosis- Ocular Nonnephropathic	SMPDB pathways	SMP0000722	9	1	1394	6
0.03818	-3.27	beta-Mercaptolactate-Cysteine Disulfiduria	SMPDB pathways	SMP0000499	9	1	1394	6
0.03818	-3.27	Cysteine Metabolism	SMPDB pathways	SMP0000013	9	1	1394	6
0.03835	-3.26	GSE16385_UNTREATED_VS_12H_ROSIGLITAZONE_IL4_TREATED_MACROPHAGE_UP	MSigDB lists	GSE16385_UNTREATED_VS_12H_ROSIGLITAZONE_IL4_TREATED_MACROPHAGE_UP	186	3	17275	69
0.03835	-3.26	GSE17721_LPS_VS_POLYIC_0.5H_BMDC_UP	MSigDB lists	GSE17721_LPS_VS_POLYIC_0.5H_BMDC_UP	186	3	17275	69
0.03835	-3.26	GSE37605_C57BL6_VS_NOD_FOXP3_IRES_GFP_TREG_DN	MSigDB lists	GSE37605_C57BL6_VS_NOD_FOXP3_IRES_GFP_TREG_DN	186	3	17275	69
0.03835	-3.26	GSE11924_TH1_VS_TH2_CD4_TCELL_UP	MSigDB lists	GSE11924_TH1_VS_TH2_CD4_TCELL_UP	186	3	17275	69
0.03835	-3.26	GSE369_SOCS3_KO_VS_WT_LIVER_UP	MSigDB lists	GSE369_SOCS3_KO_VS_WT_LIVER_UP	186	3	17275	69
0.03835	-3.26	GSE40274_XBP1_VS_FOXP3_AND_XBP1_TRANSDUCED_ACTIVATED_CD4_TCELL_UP	MSigDB lists	GSE40274_XBP1_VS_FOXP3_AND_XBP1_TRANSDUCED_ACTIVATED_CD4_TCELL_UP	186	3	17275	69
0.03835	-3.26	GSE40274_GATA1_VS_FOXP3_AND_GATA1_TRANSDUCED_ACTIVATED_CD4_TCELL_DN	MSigDB lists	GSE40274_GATA1_VS_FOXP3_AND_GATA1_TRANSDUCED_ACTIVATED_CD4_TCELL_DN	186	3	17275	69
0.03835	-3.26	GSE41867_NAIVE_VS_DAY8_LCMV_CLONE13_EFFECTOR_CD8_TCELL_UP	MSigDB lists	GSE41867_NAIVE_VS_DAY8_LCMV_CLONE13_EFFECTOR_CD8_TCELL_UP	186	3	17275	69
0.03835	-3.26	GSE24634_IL4_VS_CTRL_TREATED_NAIVE_CD4_TCELL_DAY5_DN	MSigDB lists	GSE24634_IL4_VS_CTRL_TREATED_NAIVE_CD4_TCELL_DAY5_DN	186	3	17275	69
0.03835	-3.26	GSE15930_STIM_VS_STIM_AND_IFNAB_24H_CD8_T_CELL_DN	MSigDB lists	GSE15930_STIM_VS_STIM_AND_IFNAB_24H_CD8_T_CELL_DN	186	3	17275	69
0.03835	-3.26	GSE20366_TREG_VS_NAIVE_CD4_TCELL_DEC205_CONVERSION_DN	MSigDB lists	GSE20366_TREG_VS_NAIVE_CD4_TCELL_DEC205_CONVERSION_DN	186	3	17275	69
0.03835	-3.26	GSE38304_MYC_NEG_VS_POS_GC_BCELL_DN	MSigDB lists	GSE38304_MYC_NEG_VS_POS_GC_BCELL_DN	186	3	17275	69
0.03835	-3.26	GSE12198_LOW_IL2_STIM_NK_CELL_VS_HIGH_IL2_STIM_NK_CELL_DN	MSigDB lists	GSE12198_LOW_IL2_STIM_NK_CELL_VS_HIGH_IL2_STIM_NK_CELL_DN	186	3	17275	69
0.03835	-3.26	GSE17301_ACD3_ACD28_VS_ACD3_ACD28_AND_IFNA2_STIM_CD8_TCELL_DN	MSigDB lists	GSE17301_ACD3_ACD28_VS_ACD3_ACD28_AND_IFNA2_STIM_CD8_TCELL_DN	186	3	17275	69
0.03835	-3.26	GSE23505_UNTREATED_VS_4DAY_IL6_IL1_TGFB_TREATED_CD4_TCELL_DN	MSigDB lists	GSE23505_UNTREATED_VS_4DAY_IL6_IL1_TGFB_TREATED_CD4_TCELL_DN	186	3	17275	69
0.03835	-3.26	GSE16385_MONOCYTE_VS_12H_ROSIGLITAZONE_IL4_TREATED_MACROPHAGE_DN	MSigDB lists	GSE16385_MONOCYTE_VS_12H_ROSIGLITAZONE_IL4_TREATED_MACROPHAGE_DN	186	3	17275	69
0.03835	-3.26	GSE10240_IL22_VS_IL22_AND_IL17_STIM_PRIMARY_BRONCHIAL_EPITHELIAL_CELLS_DN	MSigDB lists	GSE10240_IL22_VS_IL22_AND_IL17_STIM_PRIMARY_BRONCHIAL_EPITHELIAL_CELLS_DN	186	3	17275	69
0.03835	-3.26	GSE7852_TREG_VS_TCONV_LN_UP	MSigDB lists	GSE7852_TREG_VS_TCONV_LN_UP	186	3	17275	69
0.03835	-3.26	GSE5589_LPS_VS_LPS_AND_IL10_STIM_IL10_KO_MACROPHAGE_180MIN_UP	MSigDB lists	GSE5589_LPS_VS_LPS_AND_IL10_STIM_IL10_KO_MACROPHAGE_180MIN_UP	186	3	17275	69
0.03835	-3.26	GSE3982_NKCELL_VS_TH2_DN	MSigDB lists	GSE3982_NKCELL_VS_TH2_DN	186	3	17275	69
0.03847	-3.26	FGF signaling pathway	Pathway Interaction DB	fgf_pathway	47	2	2226	15
0.03849	-3.26	leukocyte differentiation	biological process	GO:0002521	328	4	18054	70
0.03852	-3.26	Axon guidance	KEGG pathways	hsa04360	174	3	7161	31
0.03852	-3.26	Axon guidance	KEGG pathways	ko04360	174	3	7161	31
0.03853	-3.26	human chr11p15.5	chromosome location	human chr11p15.5	100	2	26169	81
0.03854	-3.26	Metalthion_vert_metal_BS	interpro domains	IPR018064	10	1	18616	73
0.03854	-3.26	A-crystallin/Hsp20_dom	interpro domains	IPR002068	10	1	18616	73
0.03854	-3.26	6-hairpin_glycosidase_sf	interpro domains	IPR008928	10	1	18616	73
0.03857	-3.26	positive regulation of blood vessel endothelial cell migration	biological process	GO:0043536	80	2	18054	70
0.03866	-3.25	IVANOVA_HEMATOPOIESIS_STEM_CELL_AND_PROGENITOR	MSigDB lists	IVANOVA_HEMATOPOIESIS_STEM_CELL_AND_PROGENITOR	626	6	17275	69
0.03873	-3.25	cell projection morphogenesis	biological process	GO:0048858	481	5	18054	70
0.03886	-3.25	GSE1432_CTRL_VS_IFNG_6H_MICROGLIA_UP	MSigDB lists	GSE1432_CTRL_VS_IFNG_6H_MICROGLIA_UP	187	3	17275	69
0.03886	-3.25	GSE20366_TREG_VS_TCONV_UP	MSigDB lists	GSE20366_TREG_VS_TCONV_UP	187	3	17275	69
0.03886	-3.25	GSE22601_DOUBLE_NEGATIVE_VS_CD4_SINGLE_POSITIVE_THYMOCYTE_UP	MSigDB lists	GSE22601_DOUBLE_NEGATIVE_VS_CD4_SINGLE_POSITIVE_THYMOCYTE_UP	187	3	17275	69
0.03886	-3.25	GSE21670_STAT3_KO_VS_WT_CD4_TCELL_DN	MSigDB lists	GSE21670_STAT3_KO_VS_WT_CD4_TCELL_DN	187	3	17275	69
0.03886	-3.25	GSE7852_THYMUS_VS_FAT_TREG_UP	MSigDB lists	GSE7852_THYMUS_VS_FAT_TREG_UP	187	3	17275	69
0.03886	-3.25	GSE19198_CTRL_VS_IL21_TREATED_TCELL_24H_DN	MSigDB lists	GSE19198_CTRL_VS_IL21_TREATED_TCELL_24H_DN	187	3	17275	69
0.03886	-3.25	GSE411_UNSTIM_VS_100MIN_IL6_STIM_MACROPHAGE_DN	MSigDB lists	GSE411_UNSTIM_VS_100MIN_IL6_STIM_MACROPHAGE_DN	187	3	17275	69
0.03886	-3.25	GSE20366_TREG_VS_NAIVE_CD4_TCELL_DN	MSigDB lists	GSE20366_TREG_VS_NAIVE_CD4_TCELL_DN	187	3	17275	69
0.03886	-3.25	GSE37301_RAG2_KO_VS_RAG2_AND_ETS1_KO_NK_CELL_DN	MSigDB lists	GSE37301_RAG2_KO_VS_RAG2_AND_ETS1_KO_NK_CELL_DN	187	3	17275	69
0.03886	-3.25	GSE22103_LPS_VS_GMCSF_AND_IFNG_STIM_NEUTROPHIL_UP	MSigDB lists	GSE22103_LPS_VS_GMCSF_AND_IFNG_STIM_NEUTROPHIL_UP	187	3	17275	69
0.03886	-3.25	GSE3982_NEUTROPHIL_VS_TH2_DN	MSigDB lists	GSE3982_NEUTROPHIL_VS_TH2_DN	187	3	17275	69
0.03886	-3.25	GSE22601_IMMATURE_CD4_SINGLE_POSITIVE_VS_CD8_SINGLE_POSITIVE_THYMOCYTE_UP	MSigDB lists	GSE22601_IMMATURE_CD4_SINGLE_POSITIVE_VS_CD8_SINGLE_POSITIVE_THYMOCYTE_UP	187	3	17275	69
0.03886	-3.25	GSE40666_NAIVE_VS_EFFECTOR_CD8_TCELL_UP	MSigDB lists	GSE40666_NAIVE_VS_EFFECTOR_CD8_TCELL_UP	187	3	17275	69
0.03886	-3.25	GSE7852_LN_VS_THYMUS_TCONV_UP	MSigDB lists	GSE7852_LN_VS_THYMUS_TCONV_UP	187	3	17275	69
0.03886	-3.25	GSE36826_NORMAL_VS_STAPH_AUREUS_INF_IL1R_KO_SKIN_UP	MSigDB lists	GSE36826_NORMAL_VS_STAPH_AUREUS_INF_IL1R_KO_SKIN_UP	187	3	17275	69
0.03886	-3.25	KAECH_NAIVE_VS_DAY8_EFF_CD8_TCELL_UP	MSigDB lists	KAECH_NAIVE_VS_DAY8_EFF_CD8_TCELL_UP	187	3	17275	69
0.03886	-3.25	GSE5679_PPARG_LIGAND_ROSIGLITAZONE_VS_RARA_AGONIST_AM580_TREATED_DC_DN	MSigDB lists	GSE5679_PPARG_LIGAND_ROSIGLITAZONE_VS_RARA_AGONIST_AM580_TREATED_DC_DN	187	3	17275	69
0.03886	-3.25	GSE15330_WT_VS_IKAROS_KO_GRANULOCYTE_MONOCYTE_PROGENITOR_DN	MSigDB lists	GSE15330_WT_VS_IKAROS_KO_GRANULOCYTE_MONOCYTE_PROGENITOR_DN	187	3	17275	69
0.03886	-3.25	GSE2770_IL12_AND_TGFB_VS_IL4_TREATED_ACT_CD4_TCELL_48H_UP	MSigDB lists	GSE2770_IL12_AND_TGFB_VS_IL4_TREATED_ACT_CD4_TCELL_48H_UP	187	3	17275	69
0.03886	-3.25	GSE339_CD8POS_VS_CD4CD8DN_DC_UP	MSigDB lists	GSE339_CD8POS_VS_CD4CD8DN_DC_UP	187	3	17275	69
0.03886	-3.25	GSE29949_MICROGLIA_BRAIN_VS_MONOCYTE_BONE_MARROW_DN	MSigDB lists	GSE29949_MICROGLIA_BRAIN_VS_MONOCYTE_BONE_MARROW_DN	187	3	17275	69
0.03886	-3.25	GSE16266_CTRL_VS_LPS_STIM_MEF_DN	MSigDB lists	GSE16266_CTRL_VS_LPS_STIM_MEF_DN	187	3	17275	69
0.03886	-3.25	GSE15735_CTRL_VS_HDAC_INHIBITOR_TREATED_CD4_TCELL_2H_UP	MSigDB lists	GSE15735_CTRL_VS_HDAC_INHIBITOR_TREATED_CD4_TCELL_2H_UP	187	3	17275	69
0.03886	-3.25	GSE5503_MLN_DC_VS_PLN_DC_ACTIVATED_ALLOGENIC_TCELL_DN	MSigDB lists	GSE5503_MLN_DC_VS_PLN_DC_ACTIVATED_ALLOGENIC_TCELL_DN	187	3	17275	69
0.03886	-3.25	GSE20366_TREG_VS_NAIVE_CD4_TCELL_HOMEOSTATIC_CONVERSION_DN	MSigDB lists	GSE20366_TREG_VS_NAIVE_CD4_TCELL_HOMEOSTATIC_CONVERSION_DN	187	3	17275	69
0.03886	-3.25	GSE23695_CD57_POS_VS_NEG_NK_CELL_DN	MSigDB lists	GSE23695_CD57_POS_VS_NEG_NK_CELL_DN	187	3	17275	69
0.03887	-3.25	KYNG_DNA_DAMAGE_BY_GAMMA_RADIATION	MSigDB lists	KYNG_DNA_DAMAGE_BY_GAMMA_RADIATION	78	2	17275	69
0.03887	-3.25	REACTOME_P75_NTR_RECEPTOR_MEDIATED_SIGNALLING	MSigDB lists	REACTOME_P75_NTR_RECEPTOR_MEDIATED_SIGNALLING	78	2	17275	69
0.03907	-3.24	Adaptive Immune System	REACTOME pathways	R-HSA-1280218	810	7	10287	41
0.03917	-3.24	Role of second messengers in netrin-1 signaling	REACTOME pathways	R-HSA-418890	10	1	10287	41
0.03924	-3.24	GO_ESTROGEN_BIOSYNTHETIC_PROCESS	MSigDB lists	GO_ESTROGEN_BIOSYNTHETIC_PROCESS	10	1	17275	69
0.03924	-3.24	chr1p12	MSigDB lists	chr1p12	10	1	17275	69
0.03924	-3.24	REACTOME_SYNTHESIS_OF_BILE_ACIDS_AND_BILE_SALTS_VIA_24_HYDROXYCHOLESTEROL	MSigDB lists	REACTOME_SYNTHESIS_OF_BILE_ACIDS_AND_BILE_SALTS_VIA_24_HYDROXYCHOLESTEROL	10	1	17275	69
0.03924	-3.24	GO_POSITIVE_REGULATION_OF_RESPONSE_TO_TUMOR_CELL	MSigDB lists	GO_POSITIVE_REGULATION_OF_RESPONSE_TO_TUMOR_CELL	10	1	17275	69
0.03924	-3.24	WEBER_METHYLATED_LCP_IN_FIBROBLAST_DN	MSigDB lists	WEBER_METHYLATED_LCP_IN_FIBROBLAST_DN	10	1	17275	69
0.03924	-3.24	GRAHAM_CML_QUIESCENT_VS_NORMAL_DIVIDING_DN	MSigDB lists	GRAHAM_CML_QUIESCENT_VS_NORMAL_DIVIDING_DN	10	1	17275	69
0.03924	-3.24	SCHLESINGER_METHYLATED_IN_COLON_CANCER	MSigDB lists	SCHLESINGER_METHYLATED_IN_COLON_CANCER	10	1	17275	69
0.03924	-3.24	REACTOME_ROLE_OF_DCC_IN_REGULATING_APOPTOSIS	MSigDB lists	REACTOME_ROLE_OF_DCC_IN_REGULATING_APOPTOSIS	10	1	17275	69
0.03924	-3.24	GO_ESTRADIOL_17_BETA_DEHYDROGENASE_ACTIVITY	MSigDB lists	GO_ESTRADIOL_17_BETA_DEHYDROGENASE_ACTIVITY	10	1	17275	69
0.03924	-3.24	HOFMANN_MYELODYSPLASTIC_SYNDROM_HIGH_RISK_UP	MSigDB lists	HOFMANN_MYELODYSPLASTIC_SYNDROM_HIGH_RISK_UP	10	1	17275	69
0.03924	-3.24	REACTOME_PECAM1_INTERACTIONS	MSigDB lists	REACTOME_PECAM1_INTERACTIONS	10	1	17275	69
0.03938	-3.23	GSE15930_STIM_VS_STIM_AND_TRICHOSTATINA_72H_CD8_T_CELL_DN	MSigDB lists	GSE15930_STIM_VS_STIM_AND_TRICHOSTATINA_72H_CD8_T_CELL_DN	188	3	17275	69
0.03938	-3.23	GSE11961_MARGINAL_ZONE_BCELL_VS_GERMINAL_CENTER_BCELL_DAY40_UP	MSigDB lists	GSE11961_MARGINAL_ZONE_BCELL_VS_GERMINAL_CENTER_BCELL_DAY40_UP	188	3	17275	69
0.03938	-3.23	GSE22103_UNSTIM_VS_LPS_STIM_NEUTROPHIL_DN	MSigDB lists	GSE22103_UNSTIM_VS_LPS_STIM_NEUTROPHIL_DN	188	3	17275	69
0.03938	-3.23	GSE3337_CTRL_VS_4H_IFNG_IN_CD8POS_DC_UP	MSigDB lists	GSE3337_CTRL_VS_4H_IFNG_IN_CD8POS_DC_UP	188	3	17275	69
0.03938	-3.23	GSE28726_ACT_CD4_TCELL_VS_ACT_VA24NEG_NKTCELL_DN	MSigDB lists	GSE28726_ACT_CD4_TCELL_VS_ACT_VA24NEG_NKTCELL_DN	188	3	17275	69
0.03938	-3.23	GSE5679_PPARG_LIGAND_ROSIGLITAZONE_VS_ROSIGLITAZONE_AND_RARA_AGONIST_AM580_TREATED_DC_UP	MSigDB lists	GSE5679_PPARG_LIGAND_ROSIGLITAZONE_VS_ROSIGLITAZONE_AND_RARA_AGONIST_AM580_TREATED_DC_UP	188	3	17275	69
0.03938	-3.23	GSE17721_0.5H_VS_8H_LPS_BMDC_DN	MSigDB lists	GSE17721_0.5H_VS_8H_LPS_BMDC_DN	188	3	17275	69
0.03938	-3.23	GSE17721_CTRL_VS_CPG_24H_BMDC_UP	MSigDB lists	GSE17721_CTRL_VS_CPG_24H_BMDC_UP	188	3	17275	69
0.03938	-3.23	GSE27786_CD8_TCELL_VS_NKCELL_UP	MSigDB lists	GSE27786_CD8_TCELL_VS_NKCELL_UP	188	3	17275	69
0.03938	-3.23	GSE22935_24H_VS_48H_MBOVIS_BCG_STIM_MYD88_KO_MACROPHAGE_UP	MSigDB lists	GSE22935_24H_VS_48H_MBOVIS_BCG_STIM_MYD88_KO_MACROPHAGE_UP	188	3	17275	69
0.03938	-3.23	GSE4748_CTRL_VS_CYANOBACTERIUM_LPSLIKE_STIM_DC_3H_DN	MSigDB lists	GSE4748_CTRL_VS_CYANOBACTERIUM_LPSLIKE_STIM_DC_3H_DN	188	3	17275	69
0.03938	-3.23	GSE7831_UNSTIM_VS_CPG_STIM_PDC_1H_UP	MSigDB lists	GSE7831_UNSTIM_VS_CPG_STIM_PDC_1H_UP	188	3	17275	69
0.03938	-3.23	GSE29949_MICROGLIA_BRAIN_VS_CD8_POS_DC_SPLEEN_UP	MSigDB lists	GSE29949_MICROGLIA_BRAIN_VS_CD8_POS_DC_SPLEEN_UP	188	3	17275	69
0.03938	-3.23	GSE360_L_DONOVANI_VS_M_TUBERCULOSIS_DC_UP	MSigDB lists	GSE360_L_DONOVANI_VS_M_TUBERCULOSIS_DC_UP	188	3	17275	69
0.03943	-3.23	bile acid biosynthesis, neutral pathway	BIOCYC pathways	HUMAN_PWY-6061	12	1	902	3
0.03951	-3.23	human chr11p15.2	chromosome location	human chr11p15.2	13	1	26169	81
0.03957	-3.23	GO_REGULATION_OF_CELL_DEVELOPMENT	MSigDB lists	GO_REGULATION_OF_CELL_DEVELOPMENT	798	7	17275	69
0.03962	-3.23	regulation of neurogenesis	biological process	GO:0050767	822	7	18054	70
0.03971	-3.23	haematopoietic_and_lymphoid_tissue-lymphoid_neoplasm-T_cell_large_granular_lymphocytic_leukaemia	COSMIC cancer mutations	haematopoietic_and_lymphoid_tissue-lymphoid_neoplasm-T_cell_large_granular_lymphocytic_leukaemia	80	2	17255	68
0.03973	-3.23	armadillo repeat domain binding	molecular function	GO:0070016	10	1	17306	70
0.03973	-3.23	neurotrophin receptor binding	molecular function	GO:0005165	10	1	17306	70
0.03973	-3.23	clathrin adaptor activity	molecular function	GO:0035615	10	1	17306	70
0.03977	-3.22	MORI_PRE_BI_LYMPHOCYTE_UP	MSigDB lists	MORI_PRE_BI_LYMPHOCYTE_UP	79	2	17275	69
0.03988	-3.22	GO_NEUROGENESIS	MSigDB lists	GO_NEUROGENESIS	1343	10	17275	69
0.03991	-3.22	GSE8685_IL2_ACT_IL2_STARVED_VS_IL15_ACT_IL2_STARVED_CD4_TCELL_UP	MSigDB lists	GSE8685_IL2_ACT_IL2_STARVED_VS_IL15_ACT_IL2_STARVED_CD4_TCELL_UP	189	3	17275	69
0.03991	-3.22	GSE25123_WT_VS_PPARG_KO_MACROPHAGE_IL4_STIM_DN	MSigDB lists	GSE25123_WT_VS_PPARG_KO_MACROPHAGE_IL4_STIM_DN	189	3	17275	69
0.03991	-3.22	GSE21670_IL6_VS_TGFB_AND_IL6_TREATED_CD4_TCELL_DN	MSigDB lists	GSE21670_IL6_VS_TGFB_AND_IL6_TREATED_CD4_TCELL_DN	189	3	17275	69
0.03991	-3.22	GSE3982_DC_VS_TH2_DN	MSigDB lists	GSE3982_DC_VS_TH2_DN	189	3	17275	69
0.03991	-3.22	GSE15324_ELF4_KO_VS_WT_ACTIVATED_CD8_TCELL_DN	MSigDB lists	GSE15324_ELF4_KO_VS_WT_ACTIVATED_CD8_TCELL_DN	189	3	17275	69
0.03991	-3.22	GSE45365_CTRL_VS_MCMV_INFECTION_NK_CELL_UP	MSigDB lists	GSE45365_CTRL_VS_MCMV_INFECTION_NK_CELL_UP	189	3	17275	69
0.03991	-3.22	GSE16450_IMMATURE_VS_MATURE_NEURON_CELL_LINE_12H_IFNA_STIM_UP	MSigDB lists	GSE16450_IMMATURE_VS_MATURE_NEURON_CELL_LINE_12H_IFNA_STIM_UP	189	3	17275	69
0.03991	-3.22	GSE5589_UNSTIM_VS_180MIN_LPS_STIM_MACROPHAGE_UP	MSigDB lists	GSE5589_UNSTIM_VS_180MIN_LPS_STIM_MACROPHAGE_UP	189	3	17275	69
0.03991	-3.22	GSE25088_CTRL_VS_ROSIGLITAZONE_STIM_MACROPHAGE_UP	MSigDB lists	GSE25088_CTRL_VS_ROSIGLITAZONE_STIM_MACROPHAGE_UP	189	3	17275	69
0.03991	-3.22	PENG_RAPAMYCIN_RESPONSE_UP	MSigDB lists	PENG_RAPAMYCIN_RESPONSE_UP	189	3	17275	69
0.03991	-3.22	GSE25123_CTRL_VS_IL4_AND_ROSIGLITAZONE_STIM_MACROPHAGE_UP	MSigDB lists	GSE25123_CTRL_VS_IL4_AND_ROSIGLITAZONE_STIM_MACROPHAGE_UP	189	3	17275	69
0.03991	-3.22	GSE36888_UNTREATED_VS_IL2_TREATED_STAT5_AB_KNOCKIN_TCELL_17H_DN	MSigDB lists	GSE36888_UNTREATED_VS_IL2_TREATED_STAT5_AB_KNOCKIN_TCELL_17H_DN	189	3	17275	69
0.03991	-3.22	GSE30083_SP1_VS_SP2_THYMOCYTE_DN	MSigDB lists	GSE30083_SP1_VS_SP2_THYMOCYTE_DN	189	3	17275	69
0.04025	-3.21	PCK1 (phosphoenolpyruvate carboxykinase 1)	protein interactions	5105	77	2	17456	72
0.04025	-3.21	DNM1 (dynamin 1)	protein interactions	1759	77	2	17456	72
0.04025	-3.21	WAS (WASP actin nucleation promoting factor)	protein interactions	7454	77	2	17456	72
0.04034	-3.21	odontogenesis of dentin-containing tooth	biological process	GO:0042475	82	2	18054	70
0.04039	-3.21	TORC2 complex	cellular component	GO:0031932	11	1	18985	71
0.04039	-3.21	beta-catenin-TCF complex	cellular component	GO:1990907	11	1	18985	71
0.04044	-3.21	GSE9650_EXHAUSTED_VS_MEMORY_CD8_TCELL_DN	MSigDB lists	GSE9650_EXHAUSTED_VS_MEMORY_CD8_TCELL_DN	190	3	17275	69
0.04044	-3.21	GSE7460_TCONV_VS_TREG_LN_DN	MSigDB lists	GSE7460_TCONV_VS_TREG_LN_DN	190	3	17275	69
0.04044	-3.21	GSE21546_SAP1A_KO_VS_SAP1A_KO_AND_ELK1_KO_ANTI_CD3_STIM_DP_THYMOCYTES_DN	MSigDB lists	GSE21546_SAP1A_KO_VS_SAP1A_KO_AND_ELK1_KO_ANTI_CD3_STIM_DP_THYMOCYTES_DN	190	3	17275	69
0.04044	-3.21	GSE24142_EARLY_THYMIC_PROGENITOR_VS_DN3_THYMOCYTE_FETAL_UP	MSigDB lists	GSE24142_EARLY_THYMIC_PROGENITOR_VS_DN3_THYMOCYTE_FETAL_UP	190	3	17275	69
0.04044	-3.21	GSE22935_UNSTIM_VS_48H_MBOVIS_BCG_STIM_MACROPHAGE_DN	MSigDB lists	GSE22935_UNSTIM_VS_48H_MBOVIS_BCG_STIM_MACROPHAGE_DN	190	3	17275	69
0.04044	-3.21	GSE46606_IRF4HIGH_VS_IRF4MID_CD40L_IL2_IL5_DAY1_STIMULATED_BCELL_UP	MSigDB lists	GSE46606_IRF4HIGH_VS_IRF4MID_CD40L_IL2_IL5_DAY1_STIMULATED_BCELL_UP	190	3	17275	69
0.04044	-3.21	GSE36476_CTRL_VS_TSST_ACT_16H_MEMORY_CD4_TCELL_YOUNG_DN	MSigDB lists	GSE36476_CTRL_VS_TSST_ACT_16H_MEMORY_CD4_TCELL_YOUNG_DN	190	3	17275	69
0.04044	-3.21	GSE9650_EFFECTOR_VS_MEMORY_CD8_TCELL_DN	MSigDB lists	GSE9650_EFFECTOR_VS_MEMORY_CD8_TCELL_DN	190	3	17275	69
0.04044	-3.21	GSE19772_CTRL_VS_HCMV_INF_MONOCYTES_UP	MSigDB lists	GSE19772_CTRL_VS_HCMV_INF_MONOCYTES_UP	190	3	17275	69
0.04044	-3.21	GSE15930_STIM_VS_STIM_AND_TRICHOSTATINA_24H_CD8_T_CELL_UP	MSigDB lists	GSE15930_STIM_VS_STIM_AND_TRICHOSTATINA_24H_CD8_T_CELL_UP	190	3	17275	69
0.04044	-3.21	GSE37301_HEMATOPOIETIC_STEM_CELL_VS_COMMON_LYMPHOID_PROGENITOR_DN	MSigDB lists	GSE37301_HEMATOPOIETIC_STEM_CELL_VS_COMMON_LYMPHOID_PROGENITOR_DN	190	3	17275	69
0.04044	-3.21	GSE16522_MEMORY_VS_NAIVE_ANTI_CD3CD28_STIM_CD8_TCELL_DN	MSigDB lists	GSE16522_MEMORY_VS_NAIVE_ANTI_CD3CD28_STIM_CD8_TCELL_DN	190	3	17275	69
0.04044	-3.21	GSE360_CTRL_VS_L_DONOVANI_MAC_DN	MSigDB lists	GSE360_CTRL_VS_L_DONOVANI_MAC_DN	190	3	17275	69
0.0405	-3.21	DHRS9 (dehydrogenase/reductase 9)	protein interactions	10170	10	1	17456	72
0.0405	-3.21	DPAGT1 (dolichyl-phosphate N-acetylglucosaminephosphotransferase 1)	protein interactions	1798	10	1	17456	72
0.0405	-3.21	CPLX2 (complexin 2)	protein interactions	10814	10	1	17456	72
0.0405	-3.21	TMEM159 (transmembrane protein 159)	protein interactions	57146	10	1	17456	72
0.0405	-3.21	TTC32 (tetratricopeptide repeat domain 32)	protein interactions	130502	10	1	17456	72
0.0405	-3.21	SIM2 (SIM bHLH transcription factor 2)	protein interactions	6493	10	1	17456	72
0.0405	-3.21	KAT6B (lysine acetyltransferase 6B)	protein interactions	23522	10	1	17456	72
0.0405	-3.21	LGALS2 (galectin 2)	protein interactions	3957	10	1	17456	72
0.0405	-3.21	TCEAL9 (transcription elongation factor A like 9)	protein interactions	51186	10	1	17456	72
0.0405	-3.21	ADAM2 (ADAM metallopeptidase domain 2)	protein interactions	2515	10	1	17456	72
0.0405	-3.21	DPP7 (dipeptidyl peptidase 7)	protein interactions	29952	10	1	17456	72
0.0405	-3.21	HSPB6 (heat shock protein family B (small) member 6)	protein interactions	126393	10	1	17456	72
0.0405	-3.21	SEMA3B (semaphorin 3B)	protein interactions	7869	10	1	17456	72
0.0405	-3.21	KRT72 (keratin 72)	protein interactions	140807	10	1	17456	72
0.0405	-3.21	ULBP1 (UL16 binding protein 1)	protein interactions	80329	10	1	17456	72
0.0405	-3.21	CMTM3 (CKLF like MARVEL transmembrane domain containing 3)	protein interactions	123920	10	1	17456	72
0.04096	-3.2	GO_TRANSCRIPTION_FACTOR_ACTIVITY_RNA_POLYMERASE_II_CORE_PROMOTER_PROXIMAL_REGION_SEQUENCE_SPECIFIC_BINDING	MSigDB lists	GO_TRANSCRIPTION_FACTOR_ACTIVITY_RNA_POLYMERASE_II_CORE_PROMOTER_PROXIMAL_REGION_SEQUENCE_SPECIFIC_BINDING	325	4	17275	69
0.04097	-3.19	GSE22140_GERMFREE_VS_SPF_ARTHRITIC_MOUSE_CD4_TCELL_UP	MSigDB lists	GSE22140_GERMFREE_VS_SPF_ARTHRITIC_MOUSE_CD4_TCELL_UP	191	3	17275	69
0.04097	-3.19	WIERENGA_STAT5A_TARGETS_DN	MSigDB lists	WIERENGA_STAT5A_TARGETS_DN	191	3	17275	69
0.04097	-3.19	GSE43955_TH0_VS_TGFB_IL6_IL23_TH17_ACT_CD4_TCELL_60H_UP	MSigDB lists	GSE43955_TH0_VS_TGFB_IL6_IL23_TH17_ACT_CD4_TCELL_60H_UP	191	3	17275	69
0.04097	-3.19	GSE24142_EARLY_THYMIC_PROGENITOR_VS_DN2_THYMOCYTE_UP	MSigDB lists	GSE24142_EARLY_THYMIC_PROGENITOR_VS_DN2_THYMOCYTE_UP	191	3	17275	69
0.04097	-3.19	GSE43955_TH0_VS_TGFB_IL6_TH17_ACT_CD4_TCELL_60H_DN	MSigDB lists	GSE43955_TH0_VS_TGFB_IL6_TH17_ACT_CD4_TCELL_60H_DN	191	3	17275	69
0.04097	-3.19	GSE24574_BCL6_HIGH_VS_LOW_TFH_CD4_TCELL_DN	MSigDB lists	GSE24574_BCL6_HIGH_VS_LOW_TFH_CD4_TCELL_DN	191	3	17275	69
0.04097	-3.19	GSE24574_BCL6_HIGH_TFH_VS_TFH_CD4_TCELL_DN	MSigDB lists	GSE24574_BCL6_HIGH_TFH_VS_TFH_CD4_TCELL_DN	191	3	17275	69
0.04097	-3.19	GSE28737_WT_VS_BCL6_KO_FOLLICULAR_BCELL_DN	MSigDB lists	GSE28737_WT_VS_BCL6_KO_FOLLICULAR_BCELL_DN	191	3	17275	69
0.04097	-3.19	GSE28783_ANTI_MIR33_VS_UNTREATED_ATHEROSCLEROSIS_MACROPHAGE_DN	MSigDB lists	GSE28783_ANTI_MIR33_VS_UNTREATED_ATHEROSCLEROSIS_MACROPHAGE_DN	191	3	17275	69
0.04097	-3.19	GSE5503_PLN_DC_VS_SPLEEN_DC_ACTIVATED_ALLOGENIC_TCELL_UP	MSigDB lists	GSE5503_PLN_DC_VS_SPLEEN_DC_ACTIVATED_ALLOGENIC_TCELL_UP	191	3	17275	69
0.04097	-3.19	KAECH_DAY8_EFF_VS_MEMORY_CD8_TCELL_DN	MSigDB lists	KAECH_DAY8_EFF_VS_MEMORY_CD8_TCELL_DN	191	3	17275	69
0.04097	-3.19	GSE7831_UNSTIM_VS_CPG_STIM_PDC_4H_UP	MSigDB lists	GSE7831_UNSTIM_VS_CPG_STIM_PDC_4H_UP	191	3	17275	69
0.04097	-3.19	GSE33374_CD8_ALPHAALPHA_VS_ALPHABETA_CD161_HIGH_TCELL_UP	MSigDB lists	GSE33374_CD8_ALPHAALPHA_VS_ALPHABETA_CD161_HIGH_TCELL_UP	191	3	17275	69
0.04097	-3.19	GSE33292_DN3_THYMOCYTE_VS_TCF1_KO_TCELL_LYMPHOMA_UP	MSigDB lists	GSE33292_DN3_THYMOCYTE_VS_TCF1_KO_TCELL_LYMPHOMA_UP	191	3	17275	69
0.04097	-3.19	GSE29949_CD8_POS_DC_SPLEEN_VS_MONOCYTE_BONE_MARROW_DN	MSigDB lists	GSE29949_CD8_POS_DC_SPLEEN_VS_MONOCYTE_BONE_MARROW_DN	191	3	17275	69
0.04097	-3.19	KAZAL_1	prosite domains	PS00282	9	1	12079	56
0.04097	-3.19	SHSP	prosite domains	PS01031	9	1	12079	56
0.04118	-3.19	Galactose-bd-like_sf	interpro domains	IPR008979	82	2	18616	73
0.04118	-3.19	anatomical structure development	biological process	GO:0048856	5354	28	18054	70
0.0412	-3.19	PHPHLIPASEC	prints domains	PR00390	15	1	4648	13
0.04123	-3.19	multicellular organism growth	biological process	GO:0035264	83	2	18054	70
[truncated: 241 more rows]

## Sheet: Cluster3
P-value	ln(P)	Term	GO Tree	GO ID	# of Genes in Term	# of Target Genes in Term	# of Total Genes	# of Target Genes
[truncated: 2,986 more rows]

[truncated: 14 more sheets: Cluster4, Cluster5, Cluster6, Cluster7, Cluster8, Cluster9, Cluster10, Cluster11, Cluster12, Cluster13, Cluster14, Cluster15, Cluster16, Cluster17]
