# Supplementary material for: BootCellNet, a resampling-based procedure, promotes unsupervised identification of cell populations via robust inference of gene regulatory networks
Source: PLoS Comput Biol. 2024 Sep 30;20(9):e1012480. doi: 10.1371/journal.pcbi.1012480 (PMC11466406; doi:10.1371/journal.pcbi.1012480)
Supplement: S9 Table — Each sheet corresponds to each cluster. (XLSX) [file pcbi.1012480.s011.xlsx]

## Sheet: Cluster1
P-value	ln(P)	Term	GO Tree	GO ID	# of Genes in Term	# of Target Genes in Term	# of Total Genes	# of Target Genes
4.183e-46	-104.49	GSE10325_LUPUS_CD4_TCELL_VS_LUPUS_BCELL_UP	MSigDB lists	GSE10325_LUPUS_CD4_TCELL_VS_LUPUS_BCELL_UP	177	33	17275	77
1.137e-45	-103.49	GSE22886_NAIVE_CD4_TCELL_VS_MONOCYTE_UP	MSigDB lists	GSE22886_NAIVE_CD4_TCELL_VS_MONOCYTE_UP	182	33	17275	77
1.385e-43	-98.69	GSE10325_CD4_TCELL_VS_MYELOID_UP	MSigDB lists	GSE10325_CD4_TCELL_VS_MYELOID_UP	184	32	17275	77
2.936e-42	-95.63	GSE22886_NAIVE_TCELL_VS_NKCELL_UP	MSigDB lists	GSE22886_NAIVE_TCELL_VS_NKCELL_UP	177	31	17275	77
2.14e-36	-82.13	GSE22886_NAIVE_TCELL_VS_MONOCYTE_UP	MSigDB lists	GSE22886_NAIVE_TCELL_VS_MONOCYTE_UP	181	28	17275	77
3.374e-34	-77.07	GSE22886_CD4_TCELL_VS_BCELL_NAIVE_UP	MSigDB lists	GSE22886_CD4_TCELL_VS_BCELL_NAIVE_UP	187	27	17275	77
5.702e-33	-74.24	GSE22886_NAIVE_CD8_TCELL_VS_NKCELL_UP	MSigDB lists	GSE22886_NAIVE_CD8_TCELL_VS_NKCELL_UP	179	26	17275	77
6.646e-33	-74.09	GSE10325_LUPUS_CD4_TCELL_VS_LUPUS_MYELOID_UP	MSigDB lists	GSE10325_LUPUS_CD4_TCELL_VS_LUPUS_MYELOID_UP	180	26	17275	77
1.215e-32	-73.49	GSE10325_CD4_TCELL_VS_BCELL_UP	MSigDB lists	GSE10325_CD4_TCELL_VS_BCELL_UP	184	26	17275	77
4.299e-29	-65.32	GSE22886_TCELL_VS_BCELL_NAIVE_UP	MSigDB lists	GSE22886_TCELL_VS_BCELL_NAIVE_UP	186	24	17275	77
8.353e-29	-64.65	GSE22886_NAIVE_CD8_TCELL_VS_MONOCYTE_UP	MSigDB lists	GSE22886_NAIVE_CD8_TCELL_VS_MONOCYTE_UP	191	24	17275	77
3.015e-23	-51.86	GSE22886_NAIVE_CD4_TCELL_VS_DC_UP	MSigDB lists	GSE22886_NAIVE_CD4_TCELL_VS_DC_UP	173	20	17275	77
6.087e-23	-51.15	GSE22886_NAIVE_CD4_TCELL_VS_NKCELL_UP	MSigDB lists	GSE22886_NAIVE_CD4_TCELL_VS_NKCELL_UP	179	20	17275	77
2.496e-21	-47.44	GSE45739_UNSTIM_VS_ACD3_ACD28_STIM_NRAS_KO_CD4_TCELL_UP	MSigDB lists	GSE45739_UNSTIM_VS_ACD3_ACD28_STIM_NRAS_KO_CD4_TCELL_UP	180	19	17275	77
2.78e-21	-47.33	GSE22886_NAIVE_TCELL_VS_DC_UP	MSigDB lists	GSE22886_NAIVE_TCELL_VS_DC_UP	181	19	17275	77
1.543e-19	-43.32	GSE22886_CD8_TCELL_VS_BCELL_NAIVE_UP	MSigDB lists	GSE22886_CD8_TCELL_VS_BCELL_NAIVE_UP	186	18	17275	77
2.331e-18	-40.6	JAATINEN_HEMATOPOIETIC_STEM_CELL_DN	MSigDB lists	JAATINEN_HEMATOPOIETIC_STEM_CELL_DN	216	18	17275	77
1.716e-17	-38.6	GSE11057_NAIVE_CD4_VS_PBMC_CD4_TCELL_UP	MSigDB lists	GSE11057_NAIVE_CD4_VS_PBMC_CD4_TCELL_UP	164	16	17275	77
1.245e-16	-36.62	GO_CELL_ACTIVATION	MSigDB lists	GO_CELL_ACTIVATION	552	23	17275	77
1.957e-16	-36.17	GSE26495_NAIVE_VS_PD1HIGH_CD8_TCELL_UP	MSigDB lists	GSE26495_NAIVE_VS_PD1HIGH_CD8_TCELL_UP	154	15	17275	77
2.159e-16	-36.07	GSE26495_NAIVE_VS_PD1LOW_CD8_TCELL_UP	MSigDB lists	GSE26495_NAIVE_VS_PD1LOW_CD8_TCELL_UP	155	15	17275	77
4.345e-16	-35.37	T cell differentiation	biological process	GO:0030217	134	14	18054	77
6.683e-16	-34.94	GSE11057_NAIVE_VS_EFF_MEMORY_CD4_TCELL_UP	MSigDB lists	GSE11057_NAIVE_VS_EFF_MEMORY_CD4_TCELL_UP	167	15	17275	77
9.55e-16	-34.58	GSE11057_PBMC_VS_MEM_CD4_TCELL_DN	MSigDB lists	GSE11057_PBMC_VS_MEM_CD4_TCELL_DN	171	15	17275	77
1.431e-15	-34.18	MODULE_44	MSigDB lists	MODULE_44	310	18	17275	77
1.605e-15	-34.07	LEE_DIFFERENTIATING_T_LYMPHOCYTE	MSigDB lists	LEE_DIFFERENTIATING_T_LYMPHOCYTE	177	15	17275	77
2.244e-15	-33.73	GSE45739_UNSTIM_VS_ACD3_ACD28_STIM_WT_CD4_TCELL_UP	MSigDB lists	GSE45739_UNSTIM_VS_ACD3_ACD28_STIM_WT_CD4_TCELL_UP	181	15	17275	77
2.749e-15	-33.53	lymphocyte differentiation	biological process	GO:0030098	235	16	18054	77
3.962e-15	-33.16	GSE23568_ID3_TRANSDUCED_VS_ID3_KO_CD8_TCELL_UP	MSigDB lists	GSE23568_ID3_TRANSDUCED_VS_ID3_KO_CD8_TCELL_UP	188	15	17275	77
5.532e-15	-32.83	GO_LYMPHOCYTE_ACTIVATION	MSigDB lists	GO_LYMPHOCYTE_ACTIVATION	335	18	17275	77
7.91e-15	-32.47	GO_T_CELL_DIFFERENTIATION	MSigDB lists	GO_T_CELL_DIFFERENTIATION	123	13	17275	77
9.428e-15	-32.3	GO_LEUKOCYTE_ACTIVATION	MSigDB lists	GO_LEUKOCYTE_ACTIVATION	403	19	17275	77
1.425e-14	-31.88	GO_LEUKOCYTE_CELL_CELL_ADHESION	MSigDB lists	GO_LEUKOCYTE_CELL_CELL_ADHESION	250	16	17275	77
1.661e-14	-31.73	GO_LYMPHOCYTE_DIFFERENTIATION	MSigDB lists	GO_LYMPHOCYTE_DIFFERENTIATION	207	15	17275	77
2.54e-14	-31.3	lymphocyte activation	biological process	GO:0046649	382	18	18054	77
3.098e-14	-31.11	leukocyte differentiation	biological process	GO:0002521	328	17	18054	77
4.759e-14	-30.68	T cell activation	biological process	GO:0042110	232	15	18054	77
5.064e-14	-30.61	GSE11057_CD4_CENT_MEM_VS_PBMC_UP	MSigDB lists	GSE11057_CD4_CENT_MEM_VS_PBMC_UP	180	14	17275	77
7.41e-14	-30.23	GSE24142_EARLY_THYMIC_PROGENITOR_VS_DN3_THYMOCYTE_DN	MSigDB lists	GSE24142_EARLY_THYMIC_PROGENITOR_VS_DN3_THYMOCYTE_DN	185	14	17275	77
1.221e-13	-29.73	GO_LEUKOCYTE_DIFFERENTIATION	MSigDB lists	GO_LEUKOCYTE_DIFFERENTIATION	287	16	17275	77
2.29e-13	-29.11	GSE3565_CTRL_VS_LPS_INJECTED_SPLENOCYTES_DN	MSigDB lists	GSE3565_CTRL_VS_LPS_INJECTED_SPLENOCYTES_DN	159	13	17275	77
2.29e-13	-29.11	GSE32986_GMCSF_VS_GMCSF_AND_CURDLAN_LOWDOSE_STIM_DC_DN	MSigDB lists	GSE32986_GMCSF_VS_GMCSF_AND_CURDLAN_LOWDOSE_STIM_DC_DN	159	13	17275	77
4.668e-13	-28.39	GSE5542_UNTREATED_VS_IFNA_AND_IFNG_TREATED_EPITHELIAL_CELLS_6H_UP	MSigDB lists	GSE5542_UNTREATED_VS_IFNA_AND_IFNG_TREATED_EPITHELIAL_CELLS_6H_UP	168	13	17275	77
5.04e-13	-28.32	GSE3565_DUSP1_VS_WT_SPLENOCYTES_DN	MSigDB lists	GSE3565_DUSP1_VS_WT_SPLENOCYTES_DN	169	13	17275	77
6.396e-13	-28.08	GO_SINGLE_ORGANISM_CELL_ADHESION	MSigDB lists	GO_SINGLE_ORGANISM_CELL_ADHESION	442	18	17275	77
7.841e-13	-27.87	cell activation	biological process	GO:0001775	1061	25	18054	77
1.307e-12	-27.36	GSE22886_NAIVE_CD8_TCELL_VS_DC_UP	MSigDB lists	GSE22886_NAIVE_CD8_TCELL_VS_DC_UP	182	13	17275	77
1.726e-12	-27.08	GSE22886_NAIVE_CD4_TCELL_VS_NEUTROPHIL_UP	MSigDB lists	GSE22886_NAIVE_CD4_TCELL_VS_NEUTROPHIL_UP	186	13	17275	77
1.849e-12	-27.02	GSE23568_CTRL_TRANSDUCED_VS_WT_CD8_TCELL_DN	MSigDB lists	GSE23568_CTRL_TRANSDUCED_VS_WT_CD8_TCELL_DN	187	13	17275	77
2.118e-12	-26.88	GSE16385_ROSIGLITAZONE_IL4_VS_IFNG_TNF_STIM_MACROPHAGE_UP	MSigDB lists	GSE16385_ROSIGLITAZONE_IL4_VS_IFNG_TNF_STIM_MACROPHAGE_UP	189	13	17275	77
2.423e-12	-26.75	GSE40068_CXCR5POS_BCL6POS_TFH_VS_CXCR5NEG_BCL6NEG_CD4_TCELL_DN	MSigDB lists	GSE40068_CXCR5POS_BCL6POS_TFH_VS_CXCR5NEG_BCL6NEG_CD4_TCELL_DN	191	13	17275	77
2.59e-12	-26.68	KAECH_DAY15_EFF_VS_MEMORY_CD8_TCELL_DN	MSigDB lists	KAECH_DAY15_EFF_VS_MEMORY_CD8_TCELL_DN	192	13	17275	77
3.121e-12	-26.49	GSE15330_HSC_VS_MEGAKARYOCYTE_ERYTHROID_PROGENITOR_UP	MSigDB lists	GSE15330_HSC_VS_MEGAKARYOCYTE_ERYTHROID_PROGENITOR_UP	152	12	17275	77
3.647e-12	-26.34	GSE4984_UNTREATED_VS_GALECTIN1_TREATED_DC_DN	MSigDB lists	GSE4984_UNTREATED_VS_GALECTIN1_TREATED_DC_DN	154	12	17275	77
6.188e-12	-25.81	GSE14415_INDUCED_TREG_VS_FOXP3_KO_INDUCED_TREG_UP	MSigDB lists	GSE14415_INDUCED_TREG_VS_FOXP3_KO_INDUCED_TREG_UP	161	12	17275	77
6.188e-12	-25.81	GSE14415_FOXP3_KO_NATURAL_TREG_VS_TCONV_DN	MSigDB lists	GSE14415_FOXP3_KO_NATURAL_TREG_VS_TCONV_DN	161	12	17275	77
6.474e-12	-25.76	GO_CELL_CELL_ADHESION	MSigDB lists	GO_CELL_CELL_ADHESION	582	19	17275	77
7.163e-12	-25.66	GSE3565_CTRL_VS_LPS_INJECTED_DUSP1_KO_SPLENOCYTES_DN	MSigDB lists	GSE3565_CTRL_VS_LPS_INJECTED_DUSP1_KO_SPLENOCYTES_DN	163	12	17275	77
9.546e-12	-25.37	GSE21670_IL6_VS_TGFB_AND_IL6_TREATED_CD4_TCELL_UP	MSigDB lists	GSE21670_IL6_VS_TGFB_AND_IL6_TREATED_CD4_TCELL_UP	167	12	17275	77
1.126e-11	-25.21	hemopoiesis	biological process	GO:0030097	548	18	18054	77
2.31e-11	-24.49	GSE11057_CD4_EFF_MEM_VS_PBMC_UP	MSigDB lists	GSE11057_CD4_EFF_MEM_VS_PBMC_UP	180	12	17275	77
4.094e-11	-23.92	GSE24142_EARLY_THYMIC_PROGENITOR_VS_DN2_THYMOCYTE_DN	MSigDB lists	GSE24142_EARLY_THYMIC_PROGENITOR_VS_DN2_THYMOCYTE_DN	189	12	17275	77
4.631e-11	-23.8	GSE24142_DN2_VS_DN3_THYMOCYTE_DN	MSigDB lists	GSE24142_DN2_VS_DN3_THYMOCYTE_DN	191	12	17275	77
4.737e-11	-23.77	hematopoietic or lymphoid organ development	biological process	GO:0048534	598	18	18054	77
5.105e-11	-23.7	T cell receptor complex	cellular component	GO:0042101	17	6	18985	79
5.551e-11	-23.61	LI_INDUCED_T_TO_NATURAL_KILLER_DN	MSigDB lists	LI_INDUCED_T_TO_NATURAL_KILLER_DN	110	10	17275	77
7.947e-11	-23.26	GSE15330_LYMPHOID_MULTIPOTENT_VS_MEGAKARYOCYTE_ERYTHROID_PROGENITOR_IKAROS_KO_UP	MSigDB lists	GSE15330_LYMPHOID_MULTIPOTENT_VS_MEGAKARYOCYTE_ERYTHROID_PROGENITOR_IKAROS_KO_UP	154	11	17275	77
1.26e-10	-22.8	immune system development	biological process	GO:0002520	635	18	18054	77
1.568e-10	-22.58	GSE14699_NAIVE_VS_ACT_CD8_TCELL_DN	MSigDB lists	GSE14699_NAIVE_VS_ACT_CD8_TCELL_DN	164	11	17275	77
1.666e-10	-22.52	GO_T_CELL_RECEPTOR_COMPLEX	MSigDB lists	GO_T_CELL_RECEPTOR_COMPLEX	19	6	17275	77
3.145e-10	-21.88	GO_IMMUNE_SYSTEM_DEVELOPMENT	MSigDB lists	GO_IMMUNE_SYSTEM_DEVELOPMENT	561	17	17275	77
3.347e-10	-21.82	GSE24634_NAIVE_CD4_TCELL_VS_DAY3_IL4_CONV_TREG_UP	MSigDB lists	GSE24634_NAIVE_CD4_TCELL_VS_DAY3_IL4_CONV_TREG_UP	176	11	17275	77
4.789e-10	-21.46	GSE13522_CTRL_VS_T_CRUZI_Y_STRAIN_INF_SKIN_IFNAR_KO_UP	MSigDB lists	GSE13522_CTRL_VS_T_CRUZI_Y_STRAIN_INF_SKIN_IFNAR_KO_UP	182	11	17275	77
4.933e-10	-21.43	GSE40274_CTRL_VS_EOS_TRANSDUCED_ACTIVATED_CD4_TCELL_DN	MSigDB lists	GSE40274_CTRL_VS_EOS_TRANSDUCED_ACTIVATED_CD4_TCELL_DN	137	10	17275	77
5.078e-10	-21.4	GSE36476_CTRL_VS_TSST_ACT_16H_MEMORY_CD4_TCELL_YOUNG_UP	MSigDB lists	GSE36476_CTRL_VS_TSST_ACT_16H_MEMORY_CD4_TCELL_YOUNG_UP	183	11	17275	77
5.69e-10	-21.29	GSE14699_NAIVE_VS_DELETIONAL_TOLERANCE_CD8_TCELL_UP	MSigDB lists	GSE14699_NAIVE_VS_DELETIONAL_TOLERANCE_CD8_TCELL_UP	139	10	17275	77
6.394e-10	-21.17	GSE9650_NAIVE_VS_EFF_CD8_TCELL_UP	MSigDB lists	GSE9650_NAIVE_VS_EFF_CD8_TCELL_UP	187	11	17275	77
6.767e-10	-21.11	GSE28726_ACT_CD4_TCELL_VS_ACT_VA24NEG_NKTCELL_DN	MSigDB lists	GSE28726_ACT_CD4_TCELL_VS_ACT_VA24NEG_NKTCELL_DN	188	11	17275	77
7.134e-10	-21.06	SMID_BREAST_CANCER_NORMAL_LIKE_UP	MSigDB lists	SMID_BREAST_CANCER_NORMAL_LIKE_UP	436	15	17275	77
7.16e-10	-21.06	GSE24142_EARLY_THYMIC_PROGENITOR_VS_DN2_THYMOCYTE_ADULT_DN	MSigDB lists	GSE24142_EARLY_THYMIC_PROGENITOR_VS_DN2_THYMOCYTE_ADULT_DN	189	11	17275	77
9.606e-10	-20.76	leukocyte activation	biological process	GO:0045321	915	20	18054	77
1.048e-09	-20.68	GO_ALPHA_BETA_T_CELL_DIFFERENTIATION	MSigDB lists	GO_ALPHA_BETA_T_CELL_DIFFERENTIATION	45	7	17275	77
1.065e-09	-20.66	T cell differentiation in thymus	biological process	GO:0033077	47	7	18054	77
1.087e-09	-20.64	GO_BIOLOGICAL_ADHESION	MSigDB lists	GO_BIOLOGICAL_ADHESION	982	21	17275	77
1.675e-09	-20.21	alpha-beta T cell differentiation	biological process	GO:0046632	50	7	18054	77
1.762e-09	-20.16	GSE11057_EFF_MEM_VS_CENT_MEM_CD4_TCELL_DN	MSigDB lists	GSE11057_EFF_MEM_VS_CENT_MEM_CD4_TCELL_DN	156	10	17275	77
1.995e-09	-20.03	GSE3720_UNSTIM_VS_PMA_STIM_VD2_GAMMADELTA_TCELL_UP	MSigDB lists	GSE3720_UNSTIM_VS_PMA_STIM_VD2_GAMMADELTA_TCELL_UP	158	10	17275	77
2.396e-09	-19.85	GSE21063_CTRL_VS_ANTI_IGM_STIM_BCELL_3H_UP	MSigDB lists	GSE21063_CTRL_VS_ANTI_IGM_STIM_BCELL_3H_UP	161	10	17275	77
3.46e-09	-19.48	GO_ALPHA_BETA_T_CELL_ACTIVATION	MSigDB lists	GO_ALPHA_BETA_T_CELL_ACTIVATION	53	7	17275	77
3.479e-09	-19.48	OSMAN_BLADDER_CANCER_DN	MSigDB lists	OSMAN_BLADDER_CANCER_DN	343	13	17275	77
4.059e-09	-19.32	GSE5542_UNTREATED_VS_IFNG_TREATED_EPITHELIAL_CELLS_6H_UP	MSigDB lists	GSE5542_UNTREATED_VS_IFNG_TREATED_EPITHELIAL_CELLS_6H_UP	170	10	17275	77
6.678e-09	-18.82	GSE36476_CTRL_VS_TSST_ACT_40H_MEMORY_CD4_TCELL_YOUNG_UP	MSigDB lists	GSE36476_CTRL_VS_TSST_ACT_40H_MEMORY_CD4_TCELL_YOUNG_UP	179	10	17275	77
7.048e-09	-18.77	alpha-beta T cell activation	biological process	GO:0046631	61	7	18054	77
7.835e-09	-18.66	KAECH_NAIVE_VS_DAY15_EFF_CD8_TCELL_UP	MSigDB lists	KAECH_NAIVE_VS_DAY15_EFF_CD8_TCELL_UP	182	10	17275	77
7.835e-09	-18.66	GSE36476_CTRL_VS_TSST_ACT_72H_MEMORY_CD4_TCELL_YOUNG_UP	MSigDB lists	GSE36476_CTRL_VS_TSST_ACT_72H_MEMORY_CD4_TCELL_YOUNG_UP	182	10	17275	77
7.876e-09	-18.66	GO_REGULATION_OF_CELL_ACTIVATION	MSigDB lists	GO_REGULATION_OF_CELL_ACTIVATION	441	14	17275	77
8.259e-09	-18.61	GSE36476_CTRL_VS_TSST_ACT_16H_MEMORY_CD4_TCELL_OLD_UP	MSigDB lists	GSE36476_CTRL_VS_TSST_ACT_16H_MEMORY_CD4_TCELL_OLD_UP	183	10	17275	77
9.167e-09	-18.51	GSE3982_CENT_MEMORY_CD4_TCELL_VS_NKCELL_UP	MSigDB lists	GSE3982_CENT_MEMORY_CD4_TCELL_VS_NKCELL_UP	185	10	17275	77
9.167e-09	-18.51	GSE24142_EARLY_THYMIC_PROGENITOR_VS_DN3_THYMOCYTE_ADULT_DN	MSigDB lists	GSE24142_EARLY_THYMIC_PROGENITOR_VS_DN3_THYMOCYTE_ADULT_DN	185	10	17275	77
9.654e-09	-18.46	GSE1460_INTRATHYMIC_T_PROGENITOR_VS_CD4_THYMOCYTE_DN	MSigDB lists	GSE1460_INTRATHYMIC_T_PROGENITOR_VS_CD4_THYMOCYTE_DN	186	10	17275	77
9.654e-09	-18.46	GSE26156_DOUBLE_POSITIVE_VS_CD4_SINGLE_POSITIVE_THYMOCYTE_UP	MSigDB lists	GSE26156_DOUBLE_POSITIVE_VS_CD4_SINGLE_POSITIVE_THYMOCYTE_UP	186	10	17275	77
9.873e-09	-18.43	nef (Nef)	protein interactions	156110	797	18	17456	78
1.016e-08	-18.4	KAECH_NAIVE_VS_DAY8_EFF_CD8_TCELL_UP	MSigDB lists	KAECH_NAIVE_VS_DAY8_EFF_CD8_TCELL_UP	187	10	17275	77
1.125e-08	-18.3	GSE14699_NAIVE_VS_DELETIONAL_TOLERANCE_CD8_TCELL_DN	MSigDB lists	GSE14699_NAIVE_VS_DELETIONAL_TOLERANCE_CD8_TCELL_DN	189	10	17275	77
1.184e-08	-18.25	GSE9650_EFFECTOR_VS_MEMORY_CD8_TCELL_DN	MSigDB lists	GSE9650_EFFECTOR_VS_MEMORY_CD8_TCELL_DN	190	10	17275	77
1.184e-08	-18.25	GOLDRATH_NAIVE_VS_MEMORY_CD8_TCELL_UP	MSigDB lists	GOLDRATH_NAIVE_VS_MEMORY_CD8_TCELL_UP	190	10	17275	77
1.245e-08	-18.2	GSE24574_BCL6_HIGH_TFH_VS_TFH_CD4_TCELL_DN	MSigDB lists	GSE24574_BCL6_HIGH_TFH_VS_TFH_CD4_TCELL_DN	191	10	17275	77
1.245e-08	-18.2	KAECH_DAY8_EFF_VS_MEMORY_CD8_TCELL_DN	MSigDB lists	KAECH_DAY8_EFF_VS_MEMORY_CD8_TCELL_DN	191	10	17275	77
1.271e-08	-18.18	ZHENG_BOUND_BY_FOXP3	MSigDB lists	ZHENG_BOUND_BY_FOXP3	458	14	17275	77
1.44e-08	-18.06	T cell selection	biological process	GO:0045058	39	6	18054	77
2.03e-08	-17.71	GSE3720_UNSTIM_VS_LPS_STIM_VD2_GAMMADELTA_TCELL_UP	MSigDB lists	GSE3720_UNSTIM_VS_LPS_STIM_VD2_GAMMADELTA_TCELL_UP	149	9	17275	77
2.28e-08	-17.6	GSE11386_NAIVE_VS_MEMORY_BCELL_DN	MSigDB lists	GSE11386_NAIVE_VS_MEMORY_BCELL_DN	151	9	17275	77
2.862e-08	-17.37	GSE13738_RESTING_VS_BYSTANDER_ACTIVATED_CD4_TCELL_UP	MSigDB lists	GSE13738_RESTING_VS_BYSTANDER_ACTIVATED_CD4_TCELL_UP	155	9	17275	77
2.898e-08	-17.36	positive regulation of immune system process	biological process	GO:0002684	1005	19	18054	77
3.279e-08	-17.23	MODULE_208	MSigDB lists	MODULE_208	111	8	17275	77
3.57e-08	-17.15	GSE14415_ACT_TCONV_VS_ACT_NATURAL_TREG_UP	MSigDB lists	GSE14415_ACT_TCONV_VS_ACT_NATURAL_TREG_UP	159	9	17275	77
3.717e-08	-17.11	GO_REGULATION_OF_IMMUNE_SYSTEM_PROCESS	MSigDB lists	GO_REGULATION_OF_IMMUNE_SYSTEM_PROCESS	1317	22	17275	77
3.869e-08	-17.07	GO_POSITIVE_REGULATION_OF_CELL_ACTIVATION	MSigDB lists	GO_POSITIVE_REGULATION_OF_CELL_ACTIVATION	277	11	17275	77
4.563e-08	-16.9	GO_THYMOCYTE_AGGREGATION	MSigDB lists	GO_THYMOCYTE_AGGREGATION	45	6	17275	77
5.183e-08	-16.78	GSE7219_UNSTIM_VS_LPS_AND_ANTI_CD40_STIM_DC_UP	MSigDB lists	GSE7219_UNSTIM_VS_LPS_AND_ANTI_CD40_STIM_DC_UP	166	9	17275	77
5.183e-08	-16.78	GSE32986_UNSTIM_VS_GMCSF_STIM_DC_UP	MSigDB lists	GSE32986_UNSTIM_VS_GMCSF_STIM_DC_UP	166	9	17275	77
5.459e-08	-16.72	GSE16450_IMMATURE_VS_MATURE_NEURON_CELL_LINE_UP	MSigDB lists	GSE16450_IMMATURE_VS_MATURE_NEURON_CELL_LINE_UP	167	9	17275	77
6.08e-08	-16.62	GO_REGULATION_OF_CELL_CELL_ADHESION	MSigDB lists	GO_REGULATION_OF_CELL_CELL_ADHESION	360	12	17275	77
6.175e-08	-16.6	GO_REGULATION_OF_HOMOTYPIC_CELL_CELL_ADHESION	MSigDB lists	GO_REGULATION_OF_HOMOTYPIC_CELL_CELL_ADHESION	290	11	17275	77
6.364e-08	-16.57	GSE32986_UNSTIM_VS_GMCSF_AND_CURDLAN_LOWDOSE_STIM_DC_DN	MSigDB lists	GSE32986_UNSTIM_VS_GMCSF_AND_CURDLAN_LOWDOSE_STIM_DC_DN	170	9	17275	77
6.514e-08	-16.55	regulation of immune system process	biological process	GO:0002682	1549	23	18054	77
7.328e-08	-16.43	MODULE_292	MSigDB lists	MODULE_292	123	8	17275	77
7.586e-08	-16.39	positive T cell selection	biological process	GO:0043368	26	5	18054	77
7.642e-08	-16.39	CD3_esu/gsu/dsu	interpro domains	IPR015484	3	3	18616	80
7.786e-08	-16.37	external side of plasma membrane	cellular component	GO:0009897	317	11	18985	79
8.309e-08	-16.3	MODULE_171	MSigDB lists	MODULE_171	125	8	17275	77
8.576e-08	-16.27	GSE2770_IL12_AND_TGFB_ACT_VS_ACT_CD4_TCELL_6H_UP	MSigDB lists	GSE2770_IL12_AND_TGFB_ACT_VS_ACT_CD4_TCELL_6H_UP	176	9	17275	77
8.576e-08	-16.27	GSE3982_MEMORY_CD4_TCELL_VS_BCELL_UP	MSigDB lists	GSE3982_MEMORY_CD4_TCELL_VS_BCELL_UP	176	9	17275	77
9.003e-08	-16.22	GSE33424_CD161_HIGH_VS_NEG_CD8_TCELL_DN	MSigDB lists	GSE33424_CD161_HIGH_VS_NEG_CD8_TCELL_DN	177	9	17275	77
9.192e-08	-16.2	adaptive immune response	biological process	GO:0002250	315	11	18054	77
9.889e-08	-16.13	KEGG_HEMATOPOIETIC_CELL_LINEAGE	MSigDB lists	KEGG_HEMATOPOIETIC_CELL_LINEAGE	85	7	17275	77
1.005e-07	-16.11	KUMAR_TARGETS_OF_MLL_AF9_FUSION	MSigDB lists	KUMAR_TARGETS_OF_MLL_AF9_FUSION	377	12	17275	77
1.04e-07	-16.08	GSE22886_NAIVE_CD8_TCELL_VS_NEUTROPHIL_UP	MSigDB lists	GSE22886_NAIVE_CD8_TCELL_VS_NEUTROPHIL_UP	180	9	17275	77
1.04e-07	-16.08	GSE33424_CD161_HIGH_VS_INT_CD8_TCELL_DN	MSigDB lists	GSE33424_CD161_HIGH_VS_INT_CD8_TCELL_DN	180	9	17275	77
1.143e-07	-15.98	GSE7400_CTRL_VS_CSF3_IN_VIVO_TREATED_PBMC_UP	MSigDB lists	GSE7400_CTRL_VS_CSF3_IN_VIVO_TREATED_PBMC_UP	182	9	17275	77
1.143e-07	-15.98	GSE20715_0H_VS_24H_OZONE_TLR4_KO_LUNG_UP	MSigDB lists	GSE20715_0H_VS_24H_OZONE_TLR4_KO_LUNG_UP	182	9	17275	77
1.25e-07	-15.89	LEE_EARLY_T_LYMPHOCYTE_DN	MSigDB lists	LEE_EARLY_T_LYMPHOCYTE_DN	53	6	17275	77
1.255e-07	-15.89	GSE28726_ACT_CD4_TCELL_VS_ACT_NKTCELL_DN	MSigDB lists	GSE28726_ACT_CD4_TCELL_VS_ACT_NKTCELL_DN	184	9	17275	77
1.376e-07	-15.8	GSE36078_WT_VS_IL1R_KO_LUNG_DC_AFTER_AD5_INF_DN	MSigDB lists	GSE36078_WT_VS_IL1R_KO_LUNG_DC_AFTER_AD5_INF_DN	186	9	17275	77
1.578e-07	-15.66	GSE24574_BCL6_HIGH_VS_LOW_TFH_CD4_TCELL_UP	MSigDB lists	GSE24574_BCL6_HIGH_VS_LOW_TFH_CD4_TCELL_UP	189	9	17275	77
1.704e-07	-15.58	side of membrane	cellular component	GO:0098552	510	13	18985	79
1.726e-07	-15.57	GOLDRATH_NAIVE_VS_EFF_CD8_TCELL_UP	MSigDB lists	GOLDRATH_NAIVE_VS_EFF_CD8_TCELL_UP	191	9	17275	77
1.804e-07	-15.53	GSE29164_CD8_TCELL_VS_CD8_TCELL_AND_IL12_TREATED_MELANOMA_DAY3_DN	MSigDB lists	GSE29164_CD8_TCELL_VS_CD8_TCELL_AND_IL12_TREATED_MELANOMA_DAY3_DN	192	9	17275	77
1.811e-07	-15.52	positive regulation of lymphocyte activation	biological process	GO:0051251	265	10	18054	77
1.886e-07	-15.48	GSE3039_NKT_CELL_VS_ALPHAALPHA_CD8_TCELL_DN	MSigDB lists	GSE3039_NKT_CELL_VS_ALPHAALPHA_CD8_TCELL_DN	193	9	17275	77
2.762e-07	-15.1	GSE13547_CTRL_VS_ANTI_IGM_STIM_ZFX_KO_BCELL_12H_DN	MSigDB lists	GSE13547_CTRL_VS_ANTI_IGM_STIM_ZFX_KO_BCELL_12H_DN	146	8	17275	77
2.827e-07	-15.08	ZHENG_FOXP3_TARGETS_IN_T_LYMPHOCYTE_DN	MSigDB lists	ZHENG_FOXP3_TARGETS_IN_T_LYMPHOCYTE_DN	32	5	17275	77
3.145e-07	-14.97	GO_EXTERNAL_SIDE_OF_PLASMA_MEMBRANE	MSigDB lists	GO_EXTERNAL_SIDE_OF_PLASMA_MEMBRANE	205	9	17275	77
3.575e-07	-14.84	GSE3920_IFNB_VS_IFNG_TREATED_ENDOTHELIAL_CELL_UP	MSigDB lists	GSE3920_IFNB_VS_IFNG_TREATED_ENDOTHELIAL_CELL_UP	151	8	17275	77
3.76e-07	-14.79	GSE15330_HSC_VS_MEGAKARYOCYTE_ERYTHROID_PROGENITOR_DN	MSigDB lists	GSE15330_HSC_VS_MEGAKARYOCYTE_ERYTHROID_PROGENITOR_DN	152	8	17275	77
4.155e-07	-14.69	GSE11057_NAIVE_VS_CENT_MEMORY_CD4_TCELL_UP	MSigDB lists	GSE11057_NAIVE_VS_CENT_MEMORY_CD4_TCELL_UP	154	8	17275	77
4.321e-07	-14.65	GO_POSITIVE_REGULATION_OF_IMMUNE_SYSTEM_PROCESS	MSigDB lists	GO_POSITIVE_REGULATION_OF_IMMUNE_SYSTEM_PROCESS	809	16	17275	77
4.815e-07	-14.55	GSE13946_CTRL_VS_DSS_COLITIS_GD_TCELL_FROM_COLON_DN	MSigDB lists	GSE13946_CTRL_VS_DSS_COLITIS_GD_TCELL_FROM_COLON_DN	157	8	17275	77
5.053e-07	-14.5	GSE13547_CTRL_VS_ANTI_IGM_STIM_BCELL_12H_DN	MSigDB lists	GSE13547_CTRL_VS_ANTI_IGM_STIM_BCELL_12H_DN	158	8	17275	77
5.219e-07	-14.47	KEGG_PRIMARY_IMMUNODEFICIENCY	MSigDB lists	KEGG_PRIMARY_IMMUNODEFICIENCY	36	5	17275	77
5.219e-07	-14.47	GO_T_CELL_SELECTION	MSigDB lists	GO_T_CELL_SELECTION	36	5	17275	77
5.302e-07	-14.45	GSE14415_FOXP3_KO_NATURAL_TREG_VS_TCONV_UP	MSigDB lists	GSE14415_FOXP3_KO_NATURAL_TREG_VS_TCONV_UP	159	8	17275	77
5.831e-07	-14.35	GSE11057_NAIVE_VS_MEMORY_CD4_TCELL_UP	MSigDB lists	GSE11057_NAIVE_VS_MEMORY_CD4_TCELL_UP	161	8	17275	77
5.831e-07	-14.35	GSE26928_NAIVE_VS_CXCR5_POS_CD4_TCELL_UP	MSigDB lists	GSE26928_NAIVE_VS_CXCR5_POS_CD4_TCELL_UP	161	8	17275	77
6.147e-07	-14.3	GO_REGULATION_OF_LEUKOCYTE_DIFFERENTIATION	MSigDB lists	GO_REGULATION_OF_LEUKOCYTE_DIFFERENTIATION	222	9	17275	77
6.893e-07	-14.19	alpha-beta T cell receptor complex	cellular component	GO:0042105	5	3	18985	79
7.005e-07	-14.17	MODULE_345	MSigDB lists	MODULE_345	113	7	17275	77
7.414e-07	-14.11	somatic recombination of T cell receptor gene segments	biological process	GO:0002681	5	3	18054	77
7.414e-07	-14.11	T cell receptor V(D)J recombination	biological process	GO:0033153	5	3	18054	77
7.414e-07	-14.11	somatic diversification of T cell receptor genes	biological process	GO:0002568	5	3	18054	77
7.875e-07	-14.05	positive regulation of leukocyte activation	biological process	GO:0002696	311	10	18054	77
8.425e-07	-13.99	GSE2935_UV_INACTIVATED_VS_LIVE_SENDAI_VIRUS_INF_MACROPHAGE_UP	MSigDB lists	GSE2935_UV_INACTIVATED_VS_LIVE_SENDAI_VIRUS_INF_MACROPHAGE_UP	169	8	17275	77
8.81e-07	-13.94	JISON_SICKLE_CELL_DISEASE_DN	MSigDB lists	JISON_SICKLE_CELL_DISEASE_DN	170	8	17275	77
9.022e-07	-13.92	GO_IMMUNE_SYSTEM_PROCESS	MSigDB lists	GO_IMMUNE_SYSTEM_PROCESS	1854	24	17275	77
9.209e-07	-13.9	GSE17974_1.5H_VS_72H_IL4_AND_ANTI_IL12_ACT_CD4_TCELL_UP	MSigDB lists	GSE17974_1.5H_VS_72H_IL4_AND_ANTI_IL12_ACT_CD4_TCELL_UP	171	8	17275	77
9.395e-07	-13.88	GSE13522_CTRL_VS_T_CRUZI_Y_STRAIN_INF_SKIN_BALBC_MOUSE_DN	MSigDB lists	GSE13522_CTRL_VS_T_CRUZI_Y_STRAIN_INF_SKIN_BALBC_MOUSE_DN	118	7	17275	77
1.05e-06	-13.77	GSE3982_MAST_CELL_VS_CENT_MEMORY_CD4_TCELL_DN	MSigDB lists	GSE3982_MAST_CELL_VS_CENT_MEMORY_CD4_TCELL_DN	174	8	17275	77
1.085e-06	-13.73	MODULE_45	MSigDB lists	MODULE_45	562	13	17275	77
1.119e-06	-13.7	regulation of cell-cell adhesion	biological process	GO:0022407	405	11	18054	77
1.127e-06	-13.7	GO_SIDE_OF_MEMBRANE	MSigDB lists	GO_SIDE_OF_MEMBRANE	388	11	17275	77
1.129e-06	-13.69	thymic T cell selection	biological process	GO:0045061	19	4	18054	77
1.145e-06	-13.68	GSE5099_CLASSICAL_M1_VS_ALTERNATIVE_M2_MACROPHAGE_UP	MSigDB lists	GSE5099_CLASSICAL_M1_VS_ALTERNATIVE_M2_MACROPHAGE_UP	176	8	17275	77
1.148e-06	-13.68	Hematopoietic cell lineage	KEGG pathways	ko04640	96	7	7161	42
1.148e-06	-13.68	Hematopoietic cell lineage	KEGG pathways	hsa04640	96	7	7161	42
1.153e-06	-13.67	SHIPP_DLBCL_VS_FOLLICULAR_LYMPHOMA_DN	MSigDB lists	SHIPP_DLBCL_VS_FOLLICULAR_LYMPHOMA_DN	42	5	17275	77
1.174e-06	-13.66	positive regulation of cell activation	biological process	GO:0050867	325	10	18054	77
1.313e-06	-13.54	MODULE_436	MSigDB lists	MODULE_436	124	7	17275	77
1.344e-06	-13.52	BIOCARTA_STATHMIN_PATHWAY	MSigDB lists	BIOCARTA_STATHMIN_PATHWAY	19	4	17275	77
1.344e-06	-13.52	BIOCARTA_CTLA4_PATHWAY	MSigDB lists	BIOCARTA_CTLA4_PATHWAY	19	4	17275	77
1.408e-06	-13.47	ITAM	pfam domains	PF02189	6	3	17385	73
1.413e-06	-13.47	GSE25088_WT_VS_STAT6_KO_MACROPHAGE_IL4_STIM_UP	MSigDB lists	GSE25088_WT_VS_STAT6_KO_MACROPHAGE_IL4_STIM_UP	181	8	17275	77
1.453e-06	-13.44	regulation of lymphocyte activation	biological process	GO:0051249	416	11	18054	77
1.473e-06	-13.43	GSE20727_H2O2_VS_ROS_INHIBITOR_TREATED_DC_UP	MSigDB lists	GSE20727_H2O2_VS_ROS_INHIBITOR_TREATED_DC_UP	182	8	17275	77
1.541e-06	-13.38	lymphocyte proliferation	biological process	GO:0046651	84	6	18054	77
1.599e-06	-13.35	GSE1460_DP_THYMOCYTE_VS_NAIVE_CD4_TCELL_ADULT_BLOOD_DN	MSigDB lists	GSE1460_DP_THYMOCYTE_VS_NAIVE_CD4_TCELL_ADULT_BLOOD_DN	184	8	17275	77
1.599e-06	-13.35	GSE10239_NAIVE_VS_KLRG1HIGH_EFF_CD8_TCELL_UP	MSigDB lists	GSE10239_NAIVE_VS_KLRG1HIGH_EFF_CD8_TCELL_UP	184	8	17275	77
1.665e-06	-13.31	GSE22601_DOUBLE_POSITIVE_VS_CD8_SINGLE_POSITIVE_THYMOCYTE_UP	MSigDB lists	GSE22601_DOUBLE_POSITIVE_VS_CD8_SINGLE_POSITIVE_THYMOCYTE_UP	185	8	17275	77
1.665e-06	-13.31	GSE16385_IFNG_TNF_VS_UNSTIM_MACROPHAGE_ROSIGLITAZONE_TREATED_DN	MSigDB lists	GSE16385_IFNG_TNF_VS_UNSTIM_MACROPHAGE_ROSIGLITAZONE_TREATED_DN	185	8	17275	77
1.771e-06	-13.24	mononuclear cell proliferation	biological process	GO:0032943	86	6	18054	77
1.79e-06	-13.23	Primary immunodeficiency	KEGG pathways	ko05340	36	5	7161	42
1.79e-06	-13.23	Primary immunodeficiency	KEGG pathways	hsa05340	36	5	7161	42
1.805e-06	-13.22	GSE8921_UNSTIM_VS_TLR1_2_STIM_MONOCYTE_6H_UP	MSigDB lists	GSE8921_UNSTIM_VS_TLR1_2_STIM_MONOCYTE_6H_UP	187	8	17275	77
1.842e-06	-13.2	regulation of apoptotic process	biological process	GO:0042981	1584	21	18054	77
1.879e-06	-13.18	GSE24634_NAIVE_CD4_TCELL_VS_DAY7_IL4_CONV_TREG_UP	MSigDB lists	GSE24634_NAIVE_CD4_TCELL_VS_DAY7_IL4_CONV_TREG_UP	188	8	17275	77
1.955e-06	-13.15	GSE24142_EARLY_THYMIC_PROGENITOR_VS_DN3_THYMOCYTE_FETAL_DN	MSigDB lists	GSE24142_EARLY_THYMIC_PROGENITOR_VS_DN3_THYMOCYTE_FETAL_DN	189	8	17275	77
2.122e-06	-13.06	GO_REGULATION_OF_CELL_ADHESION	MSigDB lists	GO_REGULATION_OF_CELL_ADHESION	597	13	17275	77
2.279e-06	-12.99	GO_LEUKOCYTE_PROLIFERATION	MSigDB lists	GO_LEUKOCYTE_PROLIFERATION	86	6	17275	77
2.323e-06	-12.97	positive regulation of T cell activation	biological process	GO:0050870	202	8	18054	77
2.415e-06	-12.93	regulation of programmed cell death	biological process	GO:0043067	1611	21	18054	77
2.454e-06	-12.92	regulation of leukocyte differentiation	biological process	GO:1902105	274	9	18054	77
2.6e-06	-12.86	ITAM	smart domains	SM00077	7	3	9476	41
2.794e-06	-12.79	REACTOME_TCR_SIGNALING	MSigDB lists	REACTOME_TCR_SIGNALING	50	5	17275	77
2.822e-06	-12.78	GSE32901_NAIVE_VS_TH17_ENRICHED_CD4_TCELL_UP	MSigDB lists	GSE32901_NAIVE_VS_TH17_ENRICHED_CD4_TCELL_UP	139	7	17275	77
3.046e-06	-12.7	positive regulation of antigen receptor-mediated signaling pathway	biological process	GO:0050857	24	4	18054	77
3.081e-06	-12.69	MODULE_84	MSigDB lists	MODULE_84	521	12	17275	77
3.304e-06	-12.62	regulation of cell activation	biological process	GO:0050865	548	12	18054	77
3.371e-06	-12.6	SANSOM_APC_TARGETS_DN	MSigDB lists	SANSOM_APC_TARGETS_DN	350	10	17275	77
3.731e-06	-12.5	Binding of TCF/LEF:CTNNB1 to target gene promoters	REACTOME pathways	R-HSA-4411364	7	3	10287	50
3.745e-06	-12.5	PID_CD8_TCR_PATHWAY	MSigDB lists	PID_CD8_TCR_PATHWAY	53	5	17275	77
3.807e-06	-12.48	leukocyte proliferation	biological process	GO:0070661	98	6	18054	77
4.018e-06	-12.42	GO_POSITIVE_REGULATION_OF_CELL_ADHESION	MSigDB lists	GO_POSITIVE_REGULATION_OF_CELL_ADHESION	357	10	17275	77
4.09e-06	-12.41	positive regulation of leukocyte cell-cell adhesion	biological process	GO:1903039	218	8	18054	77
4.214e-06	-12.38	Phos_immunorcpt_sig_ITAM	interpro domains	IPR003110	8	3	18616	80
4.298e-06	-12.36	REACTOME_GENERATION_OF_SECOND_MESSENGER_MOLECULES	MSigDB lists	REACTOME_GENERATION_OF_SECOND_MESSENGER_MOLECULES	25	4	17275	77
4.944e-06	-12.22	immune response	biological process	GO:0006955	1544	20	18054	77
5.139e-06	-12.18	immune system process	biological process	GO:0002376	2451	26	18054	77
5.487e-06	-12.11	ITAM_1	prosite domains	PS51055	8	3	12079	57
5.566e-06	-12.1	GSE34156_NOD2_LIGAND_VS_NOD2_AND_TLR1_TLR2_LIGAND_24H_TREATED_MONOCYTE_DN	MSigDB lists	GSE34156_NOD2_LIGAND_VS_NOD2_AND_TLR1_TLR2_LIGAND_24H_TREATED_MONOCYTE_DN	154	7	17275	77
5.612e-06	-12.09	negative regulation of apoptotic process	biological process	GO:0043066	908	15	18054	77
5.673e-06	-12.08	LCK (LCK proto-oncogene, Src family tyrosine kinase)	protein interactions	3932	154	7	17456	78
6.06e-06	-12.01	GSE37301_MULTIPOTENT_PROGENITOR_VS_CD4_TCELL_UP	MSigDB lists	GSE37301_MULTIPOTENT_PROGENITOR_VS_CD4_TCELL_UP	156	7	17275	77
6.399e-06	-11.96	REACTOME_IMMUNOREGULATORY_INTERACTIONS_BETWEEN_A_LYMPHOID_AND_A_NON_LYMPHOID_CELL	MSigDB lists	REACTOME_IMMUNOREGULATORY_INTERACTIONS_BETWEEN_A_LYMPHOID_AND_A_NON_LYMPHOID_CELL	59	5	17275	77
6.529e-06	-11.94	GO_REGULATION_OF_MYELOID_LEUKOCYTE_DIFFERENTIATION	MSigDB lists	GO_REGULATION_OF_MYELOID_LEUKOCYTE_DIFFERENTIATION	103	6	17275	77
7.016e-06	-11.87	BIOCARTA_TCAPOPTOSIS_PATHWAY	MSigDB lists	BIOCARTA_TCAPOPTOSIS_PATHWAY	9	3	17275	77
7.157e-06	-11.85	GSE7218_UNSTIM_VS_ANTIGEN_STIM_THROUGH_IGG_BCELL_DN	MSigDB lists	GSE7218_UNSTIM_VS_ANTIGEN_STIM_THROUGH_IGG_BCELL_DN	160	7	17275	77
7.297e-06	-11.83	negative regulation of programmed cell death	biological process	GO:0043069	928	15	18054	77
7.297e-06	-11.83	KEGG_T_CELL_RECEPTOR_SIGNALING_PATHWAY	MSigDB lists	KEGG_T_CELL_RECEPTOR_SIGNALING_PATHWAY	105	6	17275	77
7.423e-06	-11.81	regulation of T cell activation	biological process	GO:0050863	314	9	18054	77
7.569e-06	-11.79	regulation of cell death	biological process	GO:0010941	1732	21	18054	77
7.707e-06	-11.77	GO_REGULATION_OF_HEMOPOIESIS	MSigDB lists	GO_REGULATION_OF_HEMOPOIESIS	302	9	17275	77
7.741e-06	-11.77	RYTTCCTG_ETS2_B	MSigDB lists	RYTTCCTG_ETS2_B	1010	16	17275	77
7.962e-06	-11.74	GO_REGULATION_OF_INTERLEUKIN_4_PRODUCTION	MSigDB lists	GO_REGULATION_OF_INTERLEUKIN_4_PRODUCTION	29	4	17275	77
7.991e-06	-11.74	MODULE_46	MSigDB lists	MODULE_46	386	10	17275	77
8.347e-06	-11.69	GO_POSITIVE_REGULATION_OF_CELL_CELL_ADHESION	MSigDB lists	GO_POSITIVE_REGULATION_OF_CELL_CELL_ADHESION	230	8	17275	77
8.744e-06	-11.65	MODULE_75	MSigDB lists	MODULE_75	390	10	17275	77
9.111e-06	-11.61	GSE17974_0H_VS_12H_IN_VITRO_ACT_CD4_TCELL_UP	MSigDB lists	GSE17974_0H_VS_12H_IN_VITRO_ACT_CD4_TCELL_UP	166	7	17275	77
9.276e-06	-11.59	regulation of leukocyte activation	biological process	GO:0002694	505	11	18054	77
9.577e-06	-11.56	MORF_JUND	MSigDB lists	MORF_JUND	64	5	17275	77
9.87e-06	-11.53	GO_REGULATION_OF_CELL_DEATH	MSigDB lists	GO_REGULATION_OF_CELL_DEATH	1412	19	17275	77
9.991e-06	-11.51	SHANK_TAL1_TARGETS_DN	MSigDB lists	SHANK_TAL1_TARGETS_DN	10	3	17275	77
1.034e-05	-11.48	PID_TCR_PATHWAY	MSigDB lists	PID_TCR_PATHWAY	65	5	17275	77
1.064e-05	-11.45	GSE4984_LPS_VS_VEHICLE_CTRL_TREATED_DC_UP	MSigDB lists	GSE4984_LPS_VS_VEHICLE_CTRL_TREATED_DC_UP	170	7	17275	77
1.106e-05	-11.41	GSE7219_UNSTIM_VS_LPS_AND_ANTI_CD40_STIM_NIK_NFKB2_KO_DC_UP	MSigDB lists	GSE7219_UNSTIM_VS_LPS_AND_ANTI_CD40_STIM_NIK_NFKB2_KO_DC_UP	171	7	17275	77
1.115e-05	-11.4	PID_CD8_TCR_DOWNSTREAM_PATHWAY	MSigDB lists	PID_CD8_TCR_DOWNSTREAM_PATHWAY	66	5	17275	77
1.193e-05	-11.34	GSE5542_UNTREATED_VS_IFNG_TREATED_EPITHELIAL_CELLS_24H_DN	MSigDB lists	GSE5542_UNTREATED_VS_IFNG_TREATED_EPITHELIAL_CELLS_24H_DN	173	7	17275	77
1.193e-05	-11.34	GO_SOMATIC_CELL_DNA_RECOMBINATION	MSigDB lists	GO_SOMATIC_CELL_DNA_RECOMBINATION	32	4	17275	77
1.201e-05	-11.33	positive thymic T cell selection	biological process	GO:0045059	11	3	18054	77
1.239e-05	-11.3	GSE3920_IFNA_VS_IFNG_TREATED_FIBROBLAST_DN	MSigDB lists	GSE3920_IFNA_VS_IFNG_TREATED_FIBROBLAST_DN	174	7	17275	77
1.239e-05	-11.3	GSE37301_COMMON_LYMPHOID_PROGENITOR_VS_GRAN_MONO_PROGENITOR_DN	MSigDB lists	GSE37301_COMMON_LYMPHOID_PROGENITOR_VS_GRAN_MONO_PROGENITOR_DN	174	7	17275	77
1.239e-05	-11.3	GSE17974_CTRL_VS_ACT_IL4_AND_ANTI_IL12_4H_CD4_TCELL_UP	MSigDB lists	GSE17974_CTRL_VS_ACT_IL4_AND_ANTI_IL12_4H_CD4_TCELL_UP	174	7	17275	77
1.288e-05	-11.26	positive regulation of cell-cell adhesion	biological process	GO:0022409	255	8	18054	77
1.361e-05	-11.2	GO_ADAPTIVE_IMMUNE_RESPONSE	MSigDB lists	GO_ADAPTIVE_IMMUNE_RESPONSE	246	8	17275	77
1.369e-05	-11.2	BIOCARTA_TCRA_PATHWAY	MSigDB lists	BIOCARTA_TCRA_PATHWAY	11	3	17275	77
1.384e-05	-11.19	GSE5099_DAY3_VS_DAY7_MCSF_TREATED_MACROPHAGE_UP	MSigDB lists	GSE5099_DAY3_VS_DAY7_MCSF_TREATED_MACROPHAGE_UP	177	7	17275	77
1.436e-05	-11.15	GSE40274_LEF1_VS_FOXP3_AND_LEF1_TRANSDUCED_ACTIVATED_CD4_TCELL_DN	MSigDB lists	GSE40274_LEF1_VS_FOXP3_AND_LEF1_TRANSDUCED_ACTIVATED_CD4_TCELL_DN	178	7	17275	77
1.529e-05	-11.09	REACTOME_DOWNSTREAM_TCR_SIGNALING	MSigDB lists	REACTOME_DOWNSTREAM_TCR_SIGNALING	34	4	17275	77
1.543e-05	-11.08	GO_NEGATIVE_REGULATION_OF_CELL_DEATH	MSigDB lists	GO_NEGATIVE_REGULATION_OF_CELL_DEATH	829	14	17275	77
1.543e-05	-11.08	GSE17301_IFNA2_VS_IFNA5_STIM_ACD3_ACD28_ACT_CD8_TCELL_UP	MSigDB lists	GSE17301_IFNA2_VS_IFNA5_STIM_ACD3_ACD28_ACT_CD8_TCELL_UP	180	7	17275	77
1.543e-05	-11.08	GSE21670_UNTREATED_VS_TGFB_IL6_TREATED_STAT3_KO_CD4_TCELL_DN	MSigDB lists	GSE21670_UNTREATED_VS_TGFB_IL6_TREATED_STAT3_KO_CD4_TCELL_DN	180	7	17275	77
1.543e-05	-11.08	GSE23925_LIGHT_ZONE_VS_NAIVE_BCELL_DN	MSigDB lists	GSE23925_LIGHT_ZONE_VS_NAIVE_BCELL_DN	180	7	17275	77
1.596e-05	-11.05	GO_LYMPHOCYTE_COSTIMULATION	MSigDB lists	GO_LYMPHOCYTE_COSTIMULATION	71	5	17275	77
1.6e-05	-11.04	GSE39110_DAY3_VS_DAY6_POST_IMMUNIZATION_CD8_TCELL_UP	MSigDB lists	GSE39110_DAY3_VS_DAY6_POST_IMMUNIZATION_CD8_TCELL_UP	181	7	17275	77
1.624e-05	-11.03	somatic diversification of immune receptors via germline recombination within a single locus	biological process	GO:0002562	36	4	18054	77
1.624e-05	-11.03	somatic cell DNA recombination	biological process	GO:0016444	36	4	18054	77
1.646e-05	-11.01	SMID_BREAST_CANCER_LUMINAL_B_DN	MSigDB lists	SMID_BREAST_CANCER_LUMINAL_B_DN	514	11	17275	77
1.658e-05	-11.01	GSE24142_DN2_VS_DN3_THYMOCYTE_ADULT_DN	MSigDB lists	GSE24142_DN2_VS_DN3_THYMOCYTE_ADULT_DN	182	7	17275	77
1.658e-05	-11.01	GSE1460_CD4_THYMOCYTE_VS_NAIVE_CD4_TCELL_ADULT_BLOOD_DN	MSigDB lists	GSE1460_CD4_THYMOCYTE_VS_NAIVE_CD4_TCELL_ADULT_BLOOD_DN	182	7	17275	77
1.658e-05	-11.01	GSE20366_EX_VIVO_VS_DEC205_CONVERSION_DN	MSigDB lists	GSE20366_EX_VIVO_VS_DEC205_CONVERSION_DN	182	7	17275	77
1.658e-05	-11.01	GSE24142_EARLY_THYMIC_PROGENITOR_VS_DN2_THYMOCYTE_FETAL_DN	MSigDB lists	GSE24142_EARLY_THYMIC_PROGENITOR_VS_DN2_THYMOCYTE_FETAL_DN	182	7	17275	77
1.658e-05	-11.01	GSE22886_NAIVE_CD4_TCELL_VS_12H_ACT_TH1_UP	MSigDB lists	GSE22886_NAIVE_CD4_TCELL_VS_12H_ACT_TH1_UP	182	7	17275	77
1.739e-05	-10.96	Ig_4	pfam domains	PF16680	2	2	17385	73
1.779e-05	-10.94	GSE7852_TREG_VS_TCONV_LN_DN	MSigDB lists	GSE7852_TREG_VS_TCONV_LN_DN	184	7	17275	77
1.779e-05	-10.94	GSE25123_CTRL_VS_IL4_STIM_MACROPHAGE_DN	MSigDB lists	GSE25123_CTRL_VS_IL4_STIM_MACROPHAGE_DN	184	7	17275	77
1.779e-05	-10.94	GSE24634_IL4_VS_CTRL_TREATED_NAIVE_CD4_TCELL_DAY3_DN	MSigDB lists	GSE24634_IL4_VS_CTRL_TREATED_NAIVE_CD4_TCELL_DAY3_DN	184	7	17275	77
1.82e-05	-10.91	BIOCARTA_THELPER_PATHWAY	MSigDB lists	BIOCARTA_THELPER_PATHWAY	12	3	17275	77
1.82e-05	-10.91	BIOCARTA_TCYTOTOXIC_PATHWAY	MSigDB lists	BIOCARTA_TCYTOTOXIC_PATHWAY	12	3	17275	77
1.822e-05	-10.91	Generation of second messenger molecules	REACTOME pathways	R-HSA-202433	33	4	10287	50
1.824e-05	-10.91	Ig_4	interpro domains	IPR032052	2	2	18616	80
1.843e-05	-10.9	GSE20715_0H_VS_24H_OZONE_LUNG_UP	MSigDB lists	GSE20715_0H_VS_24H_OZONE_LUNG_UP	185	7	17275	77
1.843e-05	-10.9	GSE33425_CD8_ALPHAALPHA_VS_ALPHABETA_CD161_HIGH_TCELL_DN	MSigDB lists	GSE33425_CD8_ALPHAALPHA_VS_ALPHABETA_CD161_HIGH_TCELL_DN	185	7	17275	77
1.843e-05	-10.9	GSE24081_CONTROLLER_VS_PROGRESSOR_HIV_SPECIFIC_CD8_TCELL_UP	MSigDB lists	GSE24081_CONTROLLER_VS_PROGRESSOR_HIV_SPECIFIC_CD8_TCELL_UP	185	7	17275	77
1.843e-05	-10.9	GSE9650_NAIVE_VS_EXHAUSTED_CD8_TCELL_UP	MSigDB lists	GSE9650_NAIVE_VS_EXHAUSTED_CD8_TCELL_UP	185	7	17275	77
1.843e-05	-10.9	GSE39110_UNTREATED_VS_IL2_TREATED_CD8_TCELL_DAY3_POST_IMMUNIZATION_UP	MSigDB lists	GSE39110_UNTREATED_VS_IL2_TREATED_CD8_TCELL_DAY3_POST_IMMUNIZATION_UP	185	7	17275	77
1.843e-05	-10.9	GSE23568_CTRL_VS_ID3_TRANSDUCED_CD8_TCELL_UP	MSigDB lists	GSE23568_CTRL_VS_ID3_TRANSDUCED_CD8_TCELL_UP	185	7	17275	77
1.908e-05	-10.87	GSE2405_0H_VS_9H_A_PHAGOCYTOPHILUM_STIM_NEUTROPHIL_DN	MSigDB lists	GSE2405_0H_VS_9H_A_PHAGOCYTOPHILUM_STIM_NEUTROPHIL_DN	186	7	17275	77
1.908e-05	-10.87	GSE32164_RESTING_DIFFERENTIATED_VS_ALTERNATIVELY_ACT_M2_MACROPHAGE_UP	MSigDB lists	GSE32164_RESTING_DIFFERENTIATED_VS_ALTERNATIVELY_ACT_M2_MACROPHAGE_UP	186	7	17275	77
1.915e-05	-10.86	receptor signaling complex adaptor activity	molecular function	GO:0030159	36	4	17306	77
1.975e-05	-10.83	GSE1460_DP_VS_CD4_THYMOCYTE_DN	MSigDB lists	GSE1460_DP_VS_CD4_THYMOCYTE_DN	187	7	17275	77
1.975e-05	-10.83	GSE24634_NAIVE_CD4_TCELL_VS_DAY5_IL4_CONV_TREG_UP	MSigDB lists	GSE24634_NAIVE_CD4_TCELL_VS_DAY5_IL4_CONV_TREG_UP	187	7	17275	77
1.975e-05	-10.83	GSE28726_NAIVE_VS_ACTIVATED_CD4_TCELL_UP	MSigDB lists	GSE28726_NAIVE_VS_ACTIVATED_CD4_TCELL_UP	187	7	17275	77
2.044e-05	-10.8	GSE3982_EFF_MEMORY_CD4_TCELL_VS_NKCELL_UP	MSigDB lists	GSE3982_EFF_MEMORY_CD4_TCELL_VS_NKCELL_UP	188	7	17275	77
2.044e-05	-10.8	GSE36888_STAT5_AB_KNOCKIN_VS_WT_TCELL_IL2_TREATED_17H_UP	MSigDB lists	GSE36888_STAT5_AB_KNOCKIN_VS_WT_TCELL_IL2_TREATED_17H_UP	188	7	17275	77
2.044e-05	-10.8	GSE20715_0H_VS_6H_OZONE_TLR4_KO_LUNG_UP	MSigDB lists	GSE20715_0H_VS_6H_OZONE_TLR4_KO_LUNG_UP	188	7	17275	77
2.082e-05	-10.78	protein binding	molecular function	GO:0005515	11679	68	17306	77
2.115e-05	-10.76	FAU (FAU ubiquitin like and ribosomal protein S30 fusion)	protein interactions	2197	75	5	17456	78
2.116e-05	-10.76	GSE2405_HEAT_KILLED_LYSATE_VS_LIVE_A_PHAGOCYTOPHILUM_STIM_NEUTROPHIL_9H_DN	MSigDB lists	GSE2405_HEAT_KILLED_LYSATE_VS_LIVE_A_PHAGOCYTOPHILUM_STIM_NEUTROPHIL_9H_DN	189	7	17275	77
2.155e-05	-10.75	GO_B_CELL_PROLIFERATION	MSigDB lists	GO_B_CELL_PROLIFERATION	37	4	17275	77
2.212e-05	-10.72	negative regulation of cell death	biological process	GO:0060548	1019	15	18054	77
2.264e-05	-10.7	GSE32164_RESTING_DIFFERENTIATED_VS_CMYC_INHIBITED_MACROPHAGE_DN	MSigDB lists	GSE32164_RESTING_DIFFERENTIATED_VS_CMYC_INHIBITED_MACROPHAGE_DN	191	7	17275	77
2.341e-05	-10.66	GSE7764_NKCELL_VS_SPLENOCYTE_DN	MSigDB lists	GSE7764_NKCELL_VS_SPLENOCYTE_DN	192	7	17275	77
2.358e-05	-10.66	REACTOME_TRANSLOCATION_OF_ZAP_70_TO_IMMUNOLOGICAL_SYNAPSE	MSigDB lists	REACTOME_TRANSLOCATION_OF_ZAP_70_TO_IMMUNOLOGICAL_SYNAPSE	13	3	17275	77
2.358e-05	-10.66	BIOCARTA_CTL_PATHWAY	MSigDB lists	BIOCARTA_CTL_PATHWAY	13	3	17275	77
2.4e-05	-10.64	GO_SOMATIC_DIVERSIFICATION_OF_IMMUNE_RECEPTORS	MSigDB lists	GO_SOMATIC_DIVERSIFICATION_OF_IMMUNE_RECEPTORS	38	4	17275	77
2.495e-05	-10.6	T cell receptor signaling pathway	KEGG pathways	hsa04660	102	6	7161	42
2.495e-05	-10.6	T cell receptor signaling pathway	KEGG pathways	ko04660	102	6	7161	42
2.587e-05	-10.56	GSE39556_CD8A_DC_VS_NK_CELL_UP	MSigDB lists	GSE39556_CD8A_DC_VS_NK_CELL_UP	195	7	17275	77
2.625e-05	-10.55	positive regulation of T cell receptor signaling pathway	biological process	GO:0050862	14	3	18054	77
2.771e-05	-10.49	regulation of leukocyte apoptotic process	biological process	GO:2000106	83	5	18054	77
2.857e-05	-10.46	BOYLAN_MULTIPLE_MYELOMA_D_UP	MSigDB lists	BOYLAN_MULTIPLE_MYELOMA_D_UP	80	5	17275	77
2.946e-05	-10.43	HALLMARK_ALLOGRAFT_REJECTION	MSigDB lists	HALLMARK_ALLOGRAFT_REJECTION	199	7	17275	77
2.992e-05	-10.42	BIOCARTA_IL17_PATHWAY	MSigDB lists	BIOCARTA_IL17_PATHWAY	14	3	17275	77
3.027e-05	-10.41	B cell proliferation	biological process	GO:0042100	42	4	18054	77
3.067e-05	-10.39	GO_IMMUNE_RESPONSE	MSigDB lists	GO_IMMUNE_RESPONSE	1003	15	17275	77
3.415e-05	-10.28	HOEBEKE_LYMPHOID_STEM_CELL_DN	MSigDB lists	HOEBEKE_LYMPHOID_STEM_CELL_DN	83	5	17275	77
3.42e-05	-10.28	regulation of cell adhesion	biological process	GO:0030155	692	12	18054	77
3.666e-05	-10.21	RPS27L (ribosomal protein S27 like)	protein interactions	51065	84	5	17456	78
3.728e-05	-10.2	GO_V_D_J_RECOMBINATION	MSigDB lists	GO_V_D_J_RECOMBINATION	15	3	17275	77
3.728e-05	-10.2	LEE_NAIVE_T_LYMPHOCYTE	MSigDB lists	LEE_NAIVE_T_LYMPHOCYTE	15	3	17275	77
3.728e-05	-10.2	REACTOME_PHOSPHORYLATION_OF_CD3_AND_TCR_ZETA_CHAINS	MSigDB lists	REACTOME_PHOSPHORYLATION_OF_CD3_AND_TCR_ZETA_CHAINS	15	3	17275	77
3.73e-05	-10.2	positive regulation of leukocyte differentiation	biological process	GO:1902107	146	6	18054	77
4.326e-05	-10.05	BIOCARTA_TCR_PATHWAY	MSigDB lists	BIOCARTA_TCR_PATHWAY	44	4	17275	77
4.359e-05	-10.04	RPL7A (ribosomal protein L7a)	protein interactions	6130	211	7	17456	78
4.528e-05	-10	regulation of leukocyte cell-cell adhesion	biological process	GO:1903037	304	8	18054	77
4.609e-05	-9.98	CD3D (CD3d molecule)	protein interactions	915	16	3	17456	78
4.692e-05	-9.97	regulation of response to stimulus	biological process	GO:0048583	4227	34	18054	77
4.732e-05	-9.96	CRGAARNNNNCGA_UNKNOWN	MSigDB lists	CRGAARNNNNCGA_UNKNOWN	45	4	17275	77
4.746e-05	-9.96	negative regulation of leukocyte apoptotic process	biological process	GO:2000107	47	4	18054	77
4.746e-05	-9.96	somatic diversification of immune receptors	biological process	GO:0002200	47	4	18054	77
4.782e-05	-9.95	CD247 (CD247 molecule)	protein interactions	919	45	4	17456	78
4.859e-05	-9.93	V(D)J recombination	biological process	GO:0033151	17	3	18054	77
5.211e-05	-9.86	positive regulation of cell adhesion	biological process	GO:0045785	402	9	18054	77
5.331e-05	-9.84	GSE3565_DUSP1_VS_WT_SPLENOCYTES_POST_LPS_INJECTION_UP	MSigDB lists	GSE3565_DUSP1_VS_WT_SPLENOCYTES_POST_LPS_INJECTION_UP	149	6	17275	77
5.331e-05	-9.84	GSE13547_WT_VS_ZFX_KO_BCELL_ANTI_IGM_STIM_2H_DN	MSigDB lists	GSE13547_WT_VS_ZFX_KO_BCELL_ANTI_IGM_STIM_2H_DN	149	6	17275	77
5.535e-05	-9.8	REACTOME_PD1_SIGNALING	MSigDB lists	REACTOME_PD1_SIGNALING	17	3	17275	77
5.535e-05	-9.8	BIOCARTA_NO2IL12_PATHWAY	MSigDB lists	BIOCARTA_NO2IL12_PATHWAY	17	3	17275	77
5.925e-05	-9.73	TCR signaling in naive CD8+ T cells	Pathway Interaction DB	cd8tcrpathway	48	5	2226	21
6.043e-05	-9.71	ENK_UV_RESPONSE_EPIDERMIS_DN	MSigDB lists	ENK_UV_RESPONSE_EPIDERMIS_DN	489	10	17275	77
6.407e-05	-9.66	GSE6269_E_COLI_VS_STREP_PNEUMO_INF_PBMC_UP	MSigDB lists	GSE6269_E_COLI_VS_STREP_PNEUMO_INF_PBMC_UP	154	6	17275	77
6.508e-05	-9.64	EBNA-LP (nuclear antigen EBNA-LP)	protein interactions	3783746	154	6	17456	78
6.621e-05	-9.62	BIOCARTA_TEL_PATHWAY	MSigDB lists	BIOCARTA_TEL_PATHWAY	18	3	17275	77
6.641e-05	-9.62	GSE19941_UNSTIM_VS_LPS_AND_IL10_STIM_IL10_KO_NFKBP50_KO_MACROPHAGE_UP	MSigDB lists	GSE19941_UNSTIM_VS_LPS_AND_IL10_STIM_IL10_KO_NFKBP50_KO_MACROPHAGE_UP	155	6	17275	77
7.179e-05	-9.54	MODULE_32	MSigDB lists	MODULE_32	229	7	17275	77
7.243e-05	-9.53	Downstream signaling in naive CD8+ T cells	Pathway Interaction DB	cd8tcrdownstreampathway	50	5	2226	21
7.386e-05	-9.51	GSE34156_UNTREATED_VS_24H_TLR1_TLR2_LIGAND_TREATED_MONOCYTE_DN	MSigDB lists	GSE34156_UNTREATED_VS_24H_TLR1_TLR2_LIGAND_TREATED_MONOCYTE_DN	158	6	17275	77
7.643e-05	-9.48	regulation of lymphocyte apoptotic process	biological process	GO:0070228	53	4	18054	77
7.79e-05	-9.46	BOYLAN_MULTIPLE_MYELOMA_C_D_DN	MSigDB lists	BOYLAN_MULTIPLE_MYELOMA_C_D_DN	232	7	17275	77
7.837e-05	-9.45	GO_THYMIC_T_CELL_SELECTION	MSigDB lists	GO_THYMIC_T_CELL_SELECTION	19	3	17275	77
7.837e-05	-9.45	BIOCARTA_TOB1_PATHWAY	MSigDB lists	BIOCARTA_TOB1_PATHWAY	19	3	17275	77
7.861e-05	-9.45	regulation of immune response	biological process	GO:0050776	1005	14	18054	77
8.348e-05	-9.39	MORF_TPT1	MSigDB lists	MORF_TPT1	100	5	17275	77
8.398e-05	-9.38	VILIMAS_NOTCH1_TARGETS_UP	MSigDB lists	VILIMAS_NOTCH1_TARGETS_UP	52	4	17275	77
8.432e-05	-9.38	MODULE_64	MSigDB lists	MODULE_64	509	10	17275	77
8.482e-05	-9.37	GSE2770_IL12_ACT_VS_ACT_CD4_TCELL_6H_DN	MSigDB lists	GSE2770_IL12_ACT_VS_ACT_CD4_TCELL_6H_DN	162	6	17275	77
8.776e-05	-9.34	GSE25087_TREG_VS_TCONV_ADULT_DN	MSigDB lists	GSE25087_TREG_VS_TCONV_ADULT_DN	163	6	17275	77
8.776e-05	-9.34	GSE7218_IGM_VS_IGG_SIGNAL_THGOUGH_ANTIGEN_BCELL_DN	MSigDB lists	GSE7218_IGM_VS_IGG_SIGNAL_THGOUGH_ANTIGEN_BCELL_DN	163	6	17275	77
8.776e-05	-9.34	GSE7219_WT_VS_NIK_NFKB2_KO_DC_DN	MSigDB lists	GSE7219_WT_VS_NIK_NFKB2_KO_DC_DN	163	6	17275	77
8.867e-05	-9.33	RPL34 (ribosomal protein L34)	protein interactions	6164	101	5	17456	78
9.191e-05	-9.29	FERRANDO_TAL1_NEIGHBORS	MSigDB lists	FERRANDO_TAL1_NEIGHBORS	20	3	17275	77
9.533e-05	-9.26	RPL22 (ribosomal protein L22)	protein interactions	6146	165	6	17456	78
9.688e-05	-9.24	Eukaryotic Translation Elongation	REACTOME pathways	R-HSA-156842	96	5	10287	50
9.704e-05	-9.24	GO_ANTIGEN_RECEPTOR_MEDIATED_SIGNALING_PATHWAY	MSigDB lists	GO_ANTIGEN_RECEPTOR_MEDIATED_SIGNALING_PATHWAY	166	6	17275	77
9.704e-05	-9.24	GSE45365_WT_VS_IFNAR_KO_CD11B_DC_UP	MSigDB lists	GSE45365_WT_VS_IFNAR_KO_CD11B_DC_UP	166	6	17275	77
9.912e-05	-9.22	Translocation of ZAP-70 to Immunological synapse	REACTOME pathways	R-HSA-202430	19	3	10287	50
0.0001003	-9.21	GSE17974_CTRL_VS_ACT_IL4_AND_ANTI_IL12_6H_CD4_TCELL_UP	MSigDB lists	GSE17974_CTRL_VS_ACT_IL4_AND_ANTI_IL12_6H_CD4_TCELL_UP	167	6	17275	77
0.0001003	-9.21	GSE32901_TH1_VS_TH17_ENRICHED_CD4_TCELL_UP	MSigDB lists	GSE32901_TH1_VS_TH17_ENRICHED_CD4_TCELL_UP	167	6	17275	77
0.0001003	-9.21	GSE29618_BCELL_VS_MONOCYTE_UP	MSigDB lists	GSE29618_BCELL_VS_MONOCYTE_UP	167	6	17275	77
0.0001035	-9.18	IL-2 Signaling Pathway	WikiPathways	WP49	42	4	5311	32
0.0001038	-9.17	CTNNB1_binding	pfam domains	PF08347	4	2	17385	73
0.0001052	-9.16	HAHTOLA_MYCOSIS_FUNGOIDES_CD4_DN	MSigDB lists	HAHTOLA_MYCOSIS_FUNGOIDES_CD4_DN	105	5	17275	77
0.0001069	-9.14	BIOCARTA_IL12_PATHWAY	MSigDB lists	BIOCARTA_IL12_PATHWAY	21	3	17275	77
0.0001069	-9.14	GO_POSITIVE_T_CELL_SELECTION	MSigDB lists	GO_POSITIVE_T_CELL_SELECTION	21	3	17275	77
0.0001071	-9.14	GSE5542_UNTREATED_VS_IFNA_TREATED_EPITHELIAL_CELLS_24H_DN	MSigDB lists	GSE5542_UNTREATED_VS_IFNA_TREATED_EPITHELIAL_CELLS_24H_DN	169	6	17275	77
0.0001071	-9.14	GSE27241_WT_VS_RORGT_KO_TH17_POLARIZED_CD4_TCELL_TREATED_WITH_DIGOXIN_DN	MSigDB lists	GSE27241_WT_VS_RORGT_KO_TH17_POLARIZED_CD4_TCELL_TREATED_WITH_DIGOXIN_DN	169	6	17275	77
0.0001071	-9.14	GSE29618_BCELL_VS_MDC_UP	MSigDB lists	GSE29618_BCELL_VS_MDC_UP	169	6	17275	77
0.0001071	-9.14	GSE21063_CTRL_VS_ANTI_IGM_STIM_BCELL_NFATC1_KO_3H_DN	MSigDB lists	GSE21063_CTRL_VS_ANTI_IGM_STIM_BCELL_NFATC1_KO_3H_DN	169	6	17275	77
0.0001077	-9.14	MYLK (myosin light chain kinase)	protein interactions	4638	21	3	17456	78
0.0001088	-9.13	CTNNB1-bd_N	interpro domains	IPR013558	4	2	18616	80
0.0001088	-9.13	TCF/LEF	interpro domains	IPR024940	4	2	18616	80
0.0001106	-9.11	GSE37416_CTRL_VS_48H_F_TULARENSIS_LVS_NEUTROPHIL_UP	MSigDB lists	GSE37416_CTRL_VS_48H_F_TULARENSIS_LVS_NEUTROPHIL_UP	170	6	17275	77
0.0001115	-9.1	RPSA (ribosomal protein SA)	protein interactions	3921	245	7	17456	78
0.0001142	-9.08	GSE17974_0H_VS_4H_IN_VITRO_ACT_CD4_TCELL_UP	MSigDB lists	GSE17974_0H_VS_4H_IN_VITRO_ACT_CD4_TCELL_UP	171	6	17275	77
0.0001142	-9.08	GSE5542_UNTREATED_VS_IFNA_TREATED_EPITHELIAL_CELLS_6H_DN	MSigDB lists	GSE5542_UNTREATED_VS_IFNA_TREATED_EPITHELIAL_CELLS_6H_DN	171	6	17275	77
0.0001142	-9.08	GO_PLASMA_MEMBRANE_RECEPTOR_COMPLEX	MSigDB lists	GO_PLASMA_MEMBRANE_RECEPTOR_COMPLEX	171	6	17275	77
0.0001176	-9.05	CD3G (CD3g molecule)	protein interactions	917	4	2	17456	78
0.0001176	-9.05	C11orf98 (chromosome 11 open reading frame 98)	protein interactions	102288414	4	2	17456	78
0.0001217	-9.01	plasma membrane receptor complex	cellular component	GO:0098802	185	6	18985	79
0.0001218	-9.01	GSE29618_BCELL_VS_MONOCYTE_DAY7_FLU_VACCINE_UP	MSigDB lists	GSE29618_BCELL_VS_MONOCYTE_DAY7_FLU_VACCINE_UP	173	6	17275	77
0.0001218	-9.01	AMBRA1 (autophagy and beclin 1 regulator 1)	protein interactions	55626	108	5	17456	78
0.0001234	-9	WANG_IMMORTALIZED_BY_HOXA9_AND_MEIS1_DN	MSigDB lists	WANG_IMMORTALIZED_BY_HOXA9_AND_MEIS1_DN	22	3	17275	77
0.0001234	-9	BIOCARTA_CSK_PATHWAY	MSigDB lists	BIOCARTA_CSK_PATHWAY	22	3	17275	77
0.0001338	-8.92	GSE25123_WT_VS_PPARG_KO_MACROPHAGE_IL4_AND_ROSIGLITAZONE_STIM_DN	MSigDB lists	GSE25123_WT_VS_PPARG_KO_MACROPHAGE_IL4_AND_ROSIGLITAZONE_STIM_DN	176	6	17275	77
0.0001338	-8.92	GSE1460_CD4_THYMOCYTE_VS_NAIVE_CD4_TCELL_CORD_BLOOD_DN	MSigDB lists	GSE1460_CD4_THYMOCYTE_VS_NAIVE_CD4_TCELL_CORD_BLOOD_DN	176	6	17275	77
0.0001357	-8.91	cell surface	cellular component	GO:0009986	818	12	18985	79
0.0001371	-8.9	MODULE_23	MSigDB lists	MODULE_23	540	10	17275	77
0.000138	-8.89	GSE24634_NAIVE_CD4_TCELL_VS_DAY10_IL4_CONV_TREG_UP	MSigDB lists	GSE24634_NAIVE_CD4_TCELL_VS_DAY10_IL4_CONV_TREG_UP	177	6	17275	77
0.000138	-8.89	GO_REGULATION_OF_MYELOID_CELL_DIFFERENTIATION	MSigDB lists	GO_REGULATION_OF_MYELOID_CELL_DIFFERENTIATION	177	6	17275	77
0.0001414	-8.86	GO_RECEPTOR_SIGNALING_COMPLEX_SCAFFOLD_ACTIVITY	MSigDB lists	GO_RECEPTOR_SIGNALING_COMPLEX_SCAFFOLD_ACTIVITY	23	3	17275	77
0.0001415	-8.86	regulation of T cell differentiation in thymus	biological process	GO:0033081	24	3	18054	77
0.0001423	-8.86	TONKS_TARGETS_OF_RUNX1_RUNX1T1_FUSION_HSC_DN	MSigDB lists	TONKS_TARGETS_OF_RUNX1_RUNX1T1_FUSION_HSC_DN	178	6	17275	77
0.0001429	-8.85	regulation of myeloid leukocyte differentiation	biological process	GO:0002761	117	5	18054	77
0.0001467	-8.83	GSE8678_IL7R_LOW_VS_HIGH_EFF_CD8_TCELL_DN	MSigDB lists	GSE8678_IL7R_LOW_VS_HIGH_EFF_CD8_TCELL_DN	179	6	17275	77
0.0001467	-8.83	GSE1460_INTRATHYMIC_T_PROGENITOR_VS_NAIVE_CD4_TCELL_ADULT_BLOOD_DN	MSigDB lists	GSE1460_INTRATHYMIC_T_PROGENITOR_VS_NAIVE_CD4_TCELL_ADULT_BLOOD_DN	179	6	17275	77
0.0001467	-8.83	GSE6674_ANTI_IGM_VS_CPG_STIM_BCELL_UP	MSigDB lists	GSE6674_ANTI_IGM_VS_CPG_STIM_BCELL_UP	179	6	17275	77
0.0001467	-8.83	GSE22886_NAIVE_CD4_TCELL_VS_48H_ACT_TH2_UP	MSigDB lists	GSE22886_NAIVE_CD4_TCELL_VS_48H_ACT_TH2_UP	179	6	17275	77
0.0001468	-8.83	positive regulation of hemopoiesis	biological process	GO:1903708	187	6	18054	77
0.0001498	-8.81	GO_IMMUNE_EFFECTOR_PROCESS	MSigDB lists	GO_IMMUNE_EFFECTOR_PROCESS	442	9	17275	77
0.0001511	-8.8	PTEN (phosphatase and tensin homolog)	protein interactions	5728	345	8	17456	78
0.0001513	-8.8	GSE39110_DAY3_VS_DAY6_POST_IMMUNIZATION_CD8_TCELL_WITH_IL2_TREATMENT_DN	MSigDB lists	GSE39110_DAY3_VS_DAY6_POST_IMMUNIZATION_CD8_TCELL_WITH_IL2_TREATMENT_DN	180	6	17275	77
0.0001513	-8.8	GSE22886_NAIVE_CD4_TCELL_VS_48H_ACT_TH1_UP	MSigDB lists	GSE22886_NAIVE_CD4_TCELL_VS_48H_ACT_TH1_UP	180	6	17275	77
0.0001513	-8.8	GSE5142_CTRL_VS_HTERT_TRANSDUCED_CD8_TCELL_EARLY_PASSAGE_CLONE_DN	MSigDB lists	GSE5142_CTRL_VS_HTERT_TRANSDUCED_CD8_TCELL_EARLY_PASSAGE_CLONE_DN	180	6	17275	77
0.0001559	-8.77	GSE17721_0.5H_VS_12H_LPS_BMDC_UP	MSigDB lists	GSE17721_0.5H_VS_12H_LPS_BMDC_UP	181	6	17275	77
0.0001559	-8.77	GSE29618_PRE_VS_DAY7_FLU_VACCINE_MDC_UP	MSigDB lists	GSE29618_PRE_VS_DAY7_FLU_VACCINE_MDC_UP	181	6	17275	77
0.0001559	-8.77	GO_MYELOID_CELL_DIFFERENTIATION	MSigDB lists	GO_MYELOID_CELL_DIFFERENTIATION	181	6	17275	77
0.0001559	-8.77	Phosphorylation of CD3 and TCR zeta chains	REACTOME pathways	R-HSA-202427	22	3	10287	50
0.0001571	-8.76	MODULE_27	MSigDB lists	MODULE_27	348	8	17275	77
0.0001655	-8.71	GSE22886_NAIVE_VS_IGM_MEMORY_BCELL_DN	MSigDB lists	GSE22886_NAIVE_VS_IGM_MEMORY_BCELL_DN	183	6	17275	77
0.0001673	-8.7	KEGG_COLORECTAL_CANCER	MSigDB lists	KEGG_COLORECTAL_CANCER	62	4	17275	77
0.0001697	-8.68	WALLACE_PROSTATE_CANCER_RACE_UP	MSigDB lists	WALLACE_PROSTATE_CANCER_RACE_UP	263	7	17275	77
0.00017	-8.68	regulation of antigen receptor-mediated signaling pathway	biological process	GO:0050854	65	4	18054	77
0.0001705	-8.68	GSE40068_CXCR5POS_BCL6POS_TFH_VS_CXCR5NEG_BCL6NEG_CD4_TCELL_UP	MSigDB lists	GSE40068_CXCR5POS_BCL6POS_TFH_VS_CXCR5NEG_BCL6NEG_CD4_TCELL_UP	184	6	17275	77
0.0001705	-8.68	GSE24210_RESTING_TREG_VS_TCONV_UP	MSigDB lists	GSE24210_RESTING_TREG_VS_TCONV_UP	184	6	17275	77
0.0001705	-8.68	GSE29164_UNTREATED_VS_CD8_TCELL_AND_IL12_TREATED_MELANOMA_DAY7_DN	MSigDB lists	GSE29164_UNTREATED_VS_CD8_TCELL_AND_IL12_TREATED_MELANOMA_DAY7_DN	184	6	17275	77
0.0001722	-8.67	CTNNB1 (catenin beta 1)	protein interactions	1499	665	11	17456	78
0.0001756	-8.65	GSE21670_STAT3_KO_VS_WT_CD4_TCELL_TGFB_IL6_TREATED_DN	MSigDB lists	GSE21670_STAT3_KO_VS_WT_CD4_TCELL_TGFB_IL6_TREATED_DN	185	6	17275	77
0.0001756	-8.65	GSE10239_MEMORY_VS_KLRG1HIGH_EFF_CD8_TCELL_UP	MSigDB lists	GSE10239_MEMORY_VS_KLRG1HIGH_EFF_CD8_TCELL_UP	185	6	17275	77
0.0001756	-8.65	GSE33425_CD161_HIGH_VS_INT_CD8_TCELL_DN	MSigDB lists	GSE33425_CD161_HIGH_VS_INT_CD8_TCELL_DN	185	6	17275	77
0.0001756	-8.65	GSE33162_UNTREATED_VS_4H_LPS_STIM_HDAC3_HET_MACROPHAGE_DN	MSigDB lists	GSE33162_UNTREATED_VS_4H_LPS_STIM_HDAC3_HET_MACROPHAGE_DN	185	6	17275	77
0.0001757	-8.65	TCR signaling in naive CD4+ T cells	Pathway Interaction DB	tcr_pathway	60	5	2226	21
0.000178	-8.63	PID_IL12_2PATHWAY	MSigDB lists	PID_IL12_2PATHWAY	63	4	17275	77
0.0001781	-8.63	negative regulation of apoptotic process in bone marrow cell	biological process	GO:0071866	5	2	18054	77
0.0001787	-8.63	PD-1 signaling	REACTOME pathways	R-HSA-389948	23	3	10287	50
0.0001789	-8.63	GO_REGULATION_OF_IMMUNE_RESPONSE	MSigDB lists	GO_REGULATION_OF_IMMUNE_RESPONSE	788	12	17275	77
0.0001793	-8.63	antigen receptor-mediated signaling pathway	biological process	GO:0050851	194	6	18054	77
0.0001808	-8.62	GSE17301_ACD3_ACD28_VS_ACD3_ACD28_AND_IFNA2_STIM_CD8_TCELL_DN	MSigDB lists	GSE17301_ACD3_ACD28_VS_ACD3_ACD28_AND_IFNA2_STIM_CD8_TCELL_DN	186	6	17275	77
0.0001808	-8.62	GSE17721_0.5H_VS_24H_LPS_BMDC_UP	MSigDB lists	GSE17721_0.5H_VS_24H_LPS_BMDC_UP	186	6	17275	77
0.0001808	-8.62	GSE23568_ID3_TRANSDUCED_VS_ID3_KO_CD8_TCELL_DN	MSigDB lists	GSE23568_ID3_TRANSDUCED_VS_ID3_KO_CD8_TCELL_DN	186	6	17275	77
0.0001861	-8.59	GSE22601_DOUBLE_NEGATIVE_VS_CD4_SINGLE_POSITIVE_THYMOCYTE_UP	MSigDB lists	GSE22601_DOUBLE_NEGATIVE_VS_CD4_SINGLE_POSITIVE_THYMOCYTE_UP	187	6	17275	77
0.0001879	-8.58	regulation of hemopoiesis	biological process	GO:1903706	476	9	18054	77
0.0001954	-8.54	GNRHR (gonadotropin releasing hormone receptor)	protein interactions	2798	5	2	17456	78
0.0001954	-8.54	Prkca (protein kinase C, alpha)	protein interactions	24680	5	2	17456	78
0.0001972	-8.53	GSE39556_UNTREATED_VS_3H_POLYIC_INJ_MOUSE_CD8A_DC_DN	MSigDB lists	GSE39556_UNTREATED_VS_3H_POLYIC_INJ_MOUSE_CD8A_DC_DN	189	6	17275	77
0.0001972	-8.53	GSE17301_CTRL_VS_48H_ACD3_ACD28_STIM_CD8_TCELL_UP	MSigDB lists	GSE17301_CTRL_VS_48H_ACD3_ACD28_STIM_CD8_TCELL_UP	189	6	17275	77
0.0002027	-8.5	regulation of interleukin-4 production	biological process	GO:0032673	27	3	18054	77
0.0002029	-8.5	GSE9650_EXHAUSTED_VS_MEMORY_CD8_TCELL_DN	MSigDB lists	GSE9650_EXHAUSTED_VS_MEMORY_CD8_TCELL_DN	190	6	17275	77
0.0002029	-8.5	GSE17721_CTRL_VS_POLYIC_1H_BMDC_DN	MSigDB lists	GSE17721_CTRL_VS_POLYIC_1H_BMDC_DN	190	6	17275	77
0.0002029	-8.5	GSE37301_HEMATOPOIETIC_STEM_CELL_VS_COMMON_LYMPHOID_PROGENITOR_DN	MSigDB lists	GSE37301_HEMATOPOIETIC_STEM_CELL_VS_COMMON_LYMPHOID_PROGENITOR_DN	190	6	17275	77
0.0002029	-8.5	GSE33374_CD8_ALPHAALPHA_VS_ALPHABETA_CD161_HIGH_TCELL_DN	MSigDB lists	GSE33374_CD8_ALPHAALPHA_VS_ALPHABETA_CD161_HIGH_TCELL_DN	190	6	17275	77
0.0002072	-8.48	ZMIZ1 (zinc finger MIZ-type containing 1)	protein interactions	57178	26	3	17456	78
0.0002145	-8.45	human chr11q23.3	chromosome location	human chr11q23.3	89	4	26169	86
0.0002147	-8.45	GOLDRATH_EFF_VS_MEMORY_CD8_TCELL_DN	MSigDB lists	GOLDRATH_EFF_VS_MEMORY_CD8_TCELL_DN	192	6	17275	77
0.0002157	-8.44	RPL35A (ribosomal protein L35a)	protein interactions	6165	122	5	17456	78
0.0002174	-8.43	LINDGREN_BLADDER_CANCER_CLUSTER_2B	MSigDB lists	LINDGREN_BLADDER_CANCER_CLUSTER_2B	365	8	17275	77
0.0002306	-8.37	GNF2_ATM	MSigDB lists	GNF2_ATM	27	3	17275	77
0.0002324	-8.37	SHCBP1 (SHC binding and spindle associated 1)	protein interactions	79801	27	3	17456	78
0.0002338	-8.36	positive regulation of lymphocyte proliferation	biological process	GO:0050671	130	5	18054	77
0.0002383	-8.34	TARTE_PLASMA_CELL_VS_PLASMABLAST_UP	MSigDB lists	TARTE_PLASMA_CELL_VS_PLASMABLAST_UP	370	8	17275	77
0.0002385	-8.34	GO_POSITIVE_REGULATION_OF_LEUKOCYTE_DIFFERENTIATION	MSigDB lists	GO_POSITIVE_REGULATION_OF_LEUKOCYTE_DIFFERENTIATION	125	5	17275	77
0.00024	-8.33	HALLMARK_ESTROGEN_RESPONSE_EARLY	MSigDB lists	HALLMARK_ESTROGEN_RESPONSE_EARLY	196	6	17275	77
0.0002423	-8.33	positive regulation of mononuclear cell proliferation	biological process	GO:0032946	131	5	18054	77
0.0002437	-8.32	RPS20 (ribosomal protein S20)	protein interactions	6224	196	6	17456	78
0.0002516	-8.29	negative regulation of lymphocyte apoptotic process	biological process	GO:0070229	29	3	18054	77
0.0002516	-8.29	beta-catenin-TCF complex assembly	biological process	GO:1904837	29	3	18054	77
0.0002568	-8.27	GO_REGULATION_OF_LYMPHOCYTE_DIFFERENTIATION	MSigDB lists	GO_REGULATION_OF_LYMPHOCYTE_DIFFERENTIATION	127	5	17275	77
0.0002574	-8.26	MODULE_29	MSigDB lists	MODULE_29	28	3	17275	77
0.0002605	-8.25	GO_REGULATION_OF_LEUKOCYTE_PROLIFERATION	MSigDB lists	GO_REGULATION_OF_LEUKOCYTE_PROLIFERATION	199	6	17275	77
0.0002662	-8.23	TCR signaling	REACTOME pathways	R-HSA-202403	119	5	10287	50
0.0002664	-8.23	regulation of apoptotic process in bone marrow cell	biological process	GO:0071865	6	2	18054	77
0.0002862	-8.16	KEGG_THYROID_CANCER	MSigDB lists	KEGG_THYROID_CANCER	29	3	17275	77
0.0002862	-8.16	GO_POSITIVE_REGULATION_OF_MYOTUBE_DIFFERENTIATION	MSigDB lists	GO_POSITIVE_REGULATION_OF_MYOTUBE_DIFFERENTIATION	29	3	17275	77
0.0002923	-8.14	BOK (BCL2 family apoptosis regulator BOK)	protein interactions	666	6	2	17456	78
0.0002923	-8.14	CD8B (CD8b molecule)	protein interactions	926	6	2	17456	78
0.0002964	-8.12	MORF_EIF4A2	MSigDB lists	MORF_EIF4A2	131	5	17275	77
0.0002981	-8.12	platelet activation	biological process	GO:0030168	137	5	18054	77
0.0003179	-8.05	GO_POSITIVE_REGULATION_OF_LEUKOCYTE_PROLIFERATION	MSigDB lists	GO_POSITIVE_REGULATION_OF_LEUKOCYTE_PROLIFERATION	133	5	17275	77
0.0003188	-8.05	positive regulation of leukocyte proliferation	biological process	GO:0070665	139	5	18054	77
0.0003198	-8.05	myeloid cell differentiation	biological process	GO:0030099	216	6	18054	77
0.0003219	-8.04	GO_CELL_DEATH	MSigDB lists	GO_CELL_DEATH	968	13	17275	77
0.0003222	-8.04	Immunoregulatory interactions between a Lymphoid and a non-Lymphoid cell	REACTOME pathways	R-HSA-198933	124	5	10287	50
0.0003387	-7.99	REACTOME_METABOLISM_OF_MRNA	MSigDB lists	REACTOME_METABOLISM_OF_MRNA	209	6	17275	77
0.0003406	-7.98	GSE10211_UV_INACT_SENDAI_VS_LIVE_SENDAI_VIRUS_TRACHEAL_EPITHELIAL_CELLS_UP	MSigDB lists	GSE10211_UV_INACT_SENDAI_VS_LIVE_SENDAI_VIRUS_TRACHEAL_EPITHELIAL_CELLS_UP	135	5	17275	77
0.0003406	-7.98	MORF_ACTG1	MSigDB lists	MORF_ACTG1	135	5	17275	77
0.0003489	-7.96	PID_BETA_CATENIN_NUC_PATHWAY	MSigDB lists	PID_BETA_CATENIN_NUC_PATHWAY	75	4	17275	77
0.0003498	-7.96	GO_IMMUNOLOGICAL_SYNAPSE	MSigDB lists	GO_IMMUNOLOGICAL_SYNAPSE	31	3	17275	77
0.0003519	-7.95	cell surface receptor signaling pathway	biological process	GO:0007166	2250	21	18054	77
0.0003525	-7.95	CD3E (CD3e molecule)	protein interactions	916	31	3	17456	78
0.0003618	-7.92	RPL15 (ribosomal protein L15)	protein interactions	6138	211	6	17456	78
0.0003645	-7.92	GO_T_CELL_RECEPTOR_SIGNALING_PATHWAY	MSigDB lists	GO_T_CELL_RECEPTOR_SIGNALING_PATHWAY	137	5	17275	77
0.0003855	-7.86	MODULE_83	MSigDB lists	MODULE_83	301	7	17275	77
0.000393	-7.84	Colorectal cancer	KEGG pathways	hsa05210	60	4	7161	42
0.000393	-7.84	Colorectal cancer	KEGG pathways	ko05210	60	4	7161	42
0.0004026	-7.82	GO_PLATELET_ACTIVATION	MSigDB lists	GO_PLATELET_ACTIVATION	140	5	17275	77
0.0004026	-7.82	GSE6269_E_COLI_VS_STAPH_AUREUS_INF_PBMC_UP	MSigDB lists	GSE6269_E_COLI_VS_STAPH_AUREUS_INF_PBMC_UP	140	5	17275	77
0.0004045	-7.81	T cell receptor binding	molecular function	GO:0042608	7	2	17306	77
0.0004054	-7.81	GO_REGULATION_OF_LEUKOCYTE_APOPTOTIC_PROCESS	MSigDB lists	GO_REGULATION_OF_LEUKOCYTE_APOPTOTIC_PROCESS	78	4	17275	77
0.0004058	-7.81	CD4-positive, alpha-beta T cell differentiation	biological process	GO:0043367	34	3	18054	77
0.0004059	-7.81	BAKER_HEMATOPOESIS_STAT5_TARGETS	MSigDB lists	BAKER_HEMATOPOESIS_STAT5_TARGETS	7	2	17275	77
0.000408	-7.8	CD6 (CD6 molecule)	protein interactions	923	7	2	17456	78
0.000408	-7.8	NECAB3 (N-terminal EF-hand calcium binding protein 3)	protein interactions	63941	7	2	17456	78
0.0004123	-7.79	cytokine production	biological process	GO:0001816	147	5	18054	77
0.0004163	-7.78	UBL4A (ubiquitin like 4A)	protein interactions	8266	304	7	17456	78
0.0004219	-7.77	PID_IL12_STAT4_PATHWAY	MSigDB lists	PID_IL12_STAT4_PATHWAY	33	3	17275	77
0.0004485	-7.71	immunological synapse	cellular component	GO:0001772	36	3	18985	79
0.0004581	-7.69	GSE40274_CTRL_VS_FOXP3_AND_XBP1_TRANSDUCED_ACTIVATED_CD4_TCELL_DN	MSigDB lists	GSE40274_CTRL_VS_FOXP3_AND_XBP1_TRANSDUCED_ACTIVATED_CD4_TCELL_DN	144	5	17275	77
0.0004581	-7.69	REACTOME_TRANSLATION	MSigDB lists	REACTOME_TRANSLATION	144	5	17275	77
0.0004598	-7.68	SMURF1 (SMAD specific E3 ubiquitin protein ligase 1)	protein interactions	57154	407	8	17456	78
0.0004613	-7.68	GO_CD4_POSITIVE_ALPHA_BETA_T_CELL_ACTIVATION	MSigDB lists	GO_CD4_POSITIVE_ALPHA_BETA_T_CELL_ACTIVATION	34	3	17275	77
0.0004613	-7.68	PID_IL2_PI3K_PATHWAY	MSigDB lists	PID_IL2_PI3K_PATHWAY	34	3	17275	77
0.000494	-7.61	RPL38 (ribosomal protein L38)	protein interactions	6169	146	5	17456	78
0.0004944	-7.61	positive regulation of cell proliferation in bone marrow	biological process	GO:0071864	8	2	18054	77
0.0004944	-7.61	CD8-positive, alpha-beta T cell differentiation	biological process	GO:0043374	8	2	18054	77
0.0005033	-7.59	GSE40274_FOXP3_VS_FOXP3_AND_XBP1_TRANSDUCED_ACTIVATED_CD4_TCELL_DN	MSigDB lists	GSE40274_FOXP3_VS_FOXP3_AND_XBP1_TRANSDUCED_ACTIVATED_CD4_TCELL_DN	147	5	17275	77
0.0005068	-7.59	NOS1 (nitric oxide synthase 1)	protein interactions	4842	35	3	17456	78
0.0005092	-7.58	vesicle	cellular component	GO:0031982	3842	29	18985	79
0.0005135	-7.57	FLECHNER_BIOPSY_KIDNEY_TRANSPLANT_REJECTED_VS_OK_UP	MSigDB lists	FLECHNER_BIOPSY_KIDNEY_TRANSPLANT_REJECTED_VS_OK_UP	83	4	17275	77
0.0005187	-7.56	RPL29 (ribosomal protein L29)	protein interactions	6159	83	4	17456	78
0.0005191	-7.56	GSE8685_IL15_ACT_IL2_STARVED_VS_IL21_ACT_IL2_STARVED_CD4_TCELL_DN	MSigDB lists	GSE8685_IL15_ACT_IL2_STARVED_VS_IL21_ACT_IL2_STARVED_CD4_TCELL_DN	148	5	17275	77
0.0005396	-7.52	FIGUEROA_AML_METHYLATION_CLUSTER_2_DN	MSigDB lists	FIGUEROA_AML_METHYLATION_CLUSTER_2_DN	8	2	17275	77
0.000542	-7.52	RPL13A (ribosomal protein L13a)	protein interactions	23521	149	5	17456	78
0.0005424	-7.52	MICALL2 (MICAL like 2)	protein interactions	79778	8	2	17456	78
0.0005458	-7.51	intracellular signal transduction	biological process	GO:0035556	1667	17	18054	77
0.0005511	-7.5	HSPB8 (heat shock protein family B (small) member 8)	protein interactions	26353	36	3	17456	78
0.0005619	-7.48	positive regulation of response to stimulus	biological process	GO:0048584	2329	21	18054	77
0.000562	-7.48	REACTOME_PEPTIDE_CHAIN_ELONGATION	MSigDB lists	REACTOME_PEPTIDE_CHAIN_ELONGATION	85	4	17275	77
0.0005652	-7.48	positive regulation of myotube differentiation	biological process	GO:0010831	38	3	18054	77
0.0005759	-7.46	TUBGCP3 (tubulin gamma complex associated protein 3)	protein interactions	10426	151	5	17456	78
0.0005875	-7.44	KEGG_RIBOSOME	MSigDB lists	KEGG_RIBOSOME	86	4	17275	77
0.0005932	-7.43	GNF2_TPT1	MSigDB lists	GNF2_TPT1	37	3	17275	77
0.0006104	-7.4	regulation of T cell receptor signaling pathway	biological process	GO:0050856	39	3	18054	77
0.0006104	-7.4	CD4-positive, alpha-beta T cell activation	biological process	GO:0035710	39	3	18054	77
0.0006112	-7.4	RPL8 (ribosomal protein L8)	protein interactions	6132	233	6	17456	78
0.0006166	-7.39	Thyroid cancer	KEGG pathways	ko05216	29	3	7161	42
0.0006166	-7.39	Thyroid cancer	KEGG pathways	hsa05216	29	3	7161	42
0.0006251	-7.38	RPTOR (regulatory associated protein of MTOR complex 1)	protein interactions	57521	234	6	17456	78
0.0006398	-7.35	cell communication	biological process	GO:0007154	5208	36	18054	77
0.000642	-7.35	HAHTOLA_SEZARY_SYNDROM_DN	MSigDB lists	HAHTOLA_SEZARY_SYNDROM_DN	38	3	17275	77
0.000642	-7.35	BIOCARTA_IL2RB_PATHWAY	MSigDB lists	BIOCARTA_IL2RB_PATHWAY	38	3	17275	77
0.0006529	-7.33	T-Cell Receptor and Co-stimulatory Signaling	WikiPathways	WP2583	29	3	5311	32
0.0006594	-7.32	GO_POSITIVE_REGULATION_OF_HEMOPOIESIS	MSigDB lists	GO_POSITIVE_REGULATION_OF_HEMOPOIESIS	156	5	17275	77
0.0006594	-7.32	GSE29617_DAY3_VS_DAY7_TIV_FLU_VACCINE_PBMC_2008_DN	MSigDB lists	GSE29617_DAY3_VS_DAY7_TIV_FLU_VACCINE_PBMC_2008_DN	156	5	17275	77
0.0006787	-7.3	GSE6566_STRONG_VS_WEAK_DC_STIMULATED_CD4_TCELL_DN	MSigDB lists	GSE6566_STRONG_VS_WEAK_DC_STIMULATED_CD4_TCELL_DN	157	5	17275	77
0.0006953	-7.27	NEK11 (NIMA related kinase 11)	protein interactions	79858	9	2	17456	78
0.0006975	-7.27	positive regulation of lymphocyte differentiation	biological process	GO:0045621	94	4	18054	77
0.0006985	-7.27	GSE37301_MULTIPOTENT_PROGENITOR_VS_COMMON_LYMPHOID_PROGENITOR_UP	MSigDB lists	GSE37301_MULTIPOTENT_PROGENITOR_VS_COMMON_LYMPHOID_PROGENITOR_UP	158	5	17275	77
0.0006985	-7.27	GSE21670_UNTREATED_VS_TGFB_IL6_TREATED_CD4_TCELL_DN	MSigDB lists	GSE21670_UNTREATED_VS_TGFB_IL6_TREATED_CD4_TCELL_DN	158	5	17275	77
0.0007045	-7.26	Prkab1 (protein kinase AMP-activated non-catalytic subunit beta 1)	protein interactions	83803	90	4	17456	78
0.0007072	-7.25	CHUK (component of inhibitor of nuclear factor kappa B kinase complex)	protein interactions	1147	158	5	17456	78
0.0007089	-7.25	CDK9 (cyclin dependent kinase 9)	protein interactions	1025	545	9	17456	78
0.0007187	-7.24	GSE40274_CTRL_VS_FOXP3_AND_LEF1_TRANSDUCED_ACTIVATED_CD4_TCELL_UP	MSigDB lists	GSE40274_CTRL_VS_FOXP3_AND_LEF1_TRANSDUCED_ACTIVATED_CD4_TCELL_UP	159	5	17275	77
0.0007187	-7.24	MORF_NPM1	MSigDB lists	MORF_NPM1	159	5	17275	77
0.0007187	-7.24	GSE26928_EFF_MEMORY_VS_CXCR5_POS_CD4_TCELL_DN	MSigDB lists	GSE26928_EFF_MEMORY_VS_CXCR5_POS_CD4_TCELL_DN	159	5	17275	77
0.0007365	-7.21	T cell receptor signaling pathway	biological process	GO:0050852	167	5	18054	77
0.0007453	-7.2	biological regulation	biological process	GO:0065007	12526	66	18054	77
0.0007471	-7.2	HOFFMANN_IMMATURE_TO_MATURE_B_LYMPHOCYTE_UP	MSigDB lists	HOFFMANN_IMMATURE_TO_MATURE_B_LYMPHOCYTE_UP	40	3	17275	77
0.0007591	-7.18	cytosolic small ribosomal subunit	cellular component	GO:0022627	43	3	18985	79
0.0007604	-7.18	GSE13738_RESTING_VS_TCR_ACTIVATED_CD4_TCELL_UP	MSigDB lists	GSE13738_RESTING_VS_TCR_ACTIVATED_CD4_TCELL_UP	161	5	17275	77
0.0007604	-7.18	GSE34156_NOD2_LIGAND_VS_TLR1_TLR2_LIGAND_24H_TREATED_MONOCYTE_DN	MSigDB lists	GSE34156_NOD2_LIGAND_VS_TLR1_TLR2_LIGAND_24H_TREATED_MONOCYTE_DN	161	5	17275	77
0.0007604	-7.18	GSE3720_LPS_VS_PMA_STIM_VD1_GAMMADELTA_TCELL_DN	MSigDB lists	GSE3720_LPS_VS_PMA_STIM_VD1_GAMMADELTA_TCELL_DN	161	5	17275	77
0.0007604	-7.18	GSE3720_UNSTIM_VS_PMA_STIM_VD1_GAMMADELTA_TCELL_UP	MSigDB lists	GSE3720_UNSTIM_VS_PMA_STIM_VD1_GAMMADELTA_TCELL_UP	161	5	17275	77
0.0007771	-7.16	regulation of lymphocyte differentiation	biological process	GO:0045619	169	5	18054	77
0.0007819	-7.15	GSE26495_PD1HIGH_VS_PD1LOW_CD8_TCELL_UP	MSigDB lists	GSE26495_PD1HIGH_VS_PD1LOW_CD8_TCELL_UP	162	5	17275	77
0.0007819	-7.15	GSE37301_HEMATOPOIETIC_STEM_CELL_VS_RAG2_KO_NK_CELL_UP	MSigDB lists	GSE37301_HEMATOPOIETIC_STEM_CELL_VS_RAG2_KO_NK_CELL_UP	162	5	17275	77
0.0007819	-7.15	GSE17974_0H_VS_24H_IN_VITRO_ACT_CD4_TCELL_UP	MSigDB lists	GSE17974_0H_VS_24H_IN_VITRO_ACT_CD4_TCELL_UP	162	5	17275	77
0.0007819	-7.15	GSE40274_FOXP3_VS_FOXP3_AND_SATB1_TRANSDUCED_ACTIVATED_CD4_TCELL_DN	MSigDB lists	GSE40274_FOXP3_VS_FOXP3_AND_SATB1_TRANSDUCED_ACTIVATED_CD4_TCELL_DN	162	5	17275	77
0.000789	-7.14	GO_MYELOID_LEUKOCYTE_DIFFERENTIATION	MSigDB lists	GO_MYELOID_LEUKOCYTE_DIFFERENTIATION	93	4	17275	77
0.0007903	-7.14	regulation of cell proliferation in bone marrow	biological process	GO:0071863	10	2	18054	77
0.0007903	-7.14	CD8-positive, alpha-beta T cell activation	biological process	GO:0036037	10	2	18054	77
0.0008094	-7.12	GARY_CD5_TARGETS_UP	MSigDB lists	GARY_CD5_TARGETS_UP	445	8	17275	77
0.0008213	-7.1	MODULE_169	MSigDB lists	MODULE_169	94	4	17275	77
0.0008213	-7.1	SCHAEFFER_PROSTATE_DEVELOPMENT_48HR_UP	MSigDB lists	SCHAEFFER_PROSTATE_DEVELOPMENT_48HR_UP	446	8	17275	77
0.0008263	-7.1	GSE26928_NAIVE_VS_CENT_MEMORY_CD4_TCELL_UP	MSigDB lists	GSE26928_NAIVE_VS_CENT_MEMORY_CD4_TCELL_UP	164	5	17275	77
0.0008263	-7.1	GSE17974_CTRL_VS_ACT_IL4_AND_ANTI_IL12_24H_CD4_TCELL_UP	MSigDB lists	GSE17974_CTRL_VS_ACT_IL4_AND_ANTI_IL12_24H_CD4_TCELL_UP	164	5	17275	77
0.0008434	-7.08	positive regulation of immune response	biological process	GO:0050778	710	10	18054	77
0.0008467	-7.07	env (Envelope surface glycoprotein gp160, precursor)	protein interactions	155971	1501	16	17456	78
0.0008491	-7.07	GSE27241_WT_CTRL_VS_DIGOXIN_TREATED_RORGT_KO_CD4_TCELL_IN_TH17_POLARIZING_CONDITIONS_UP	MSigDB lists	GSE27241_WT_CTRL_VS_DIGOXIN_TREATED_RORGT_KO_CD4_TCELL_IN_TH17_POLARIZING_CONDITIONS_UP	165	5	17275	77
0.0008623	-7.06	BAKER_HEMATOPOESIS_STAT1_TARGETS	MSigDB lists	BAKER_HEMATOPOESIS_STAT1_TARGETS	10	2	17275	77
0.0008626	-7.06	HALLMARK_WNT_BETA_CATENIN_SIGNALING	MSigDB lists	HALLMARK_WNT_BETA_CATENIN_SIGNALING	42	3	17275	77
0.0008626	-7.06	GO_NEGATIVE_REGULATION_OF_LEUKOCYTE_APOPTOTIC_PROCESS	MSigDB lists	GO_NEGATIVE_REGULATION_OF_LEUKOCYTE_APOPTOTIC_PROCESS	42	3	17275	77
0.0008626	-7.06	GO_BETA_CATENIN_TCF_COMPLEX_ASSEMBLY	MSigDB lists	GO_BETA_CATENIN_TCF_COMPLEX_ASSEMBLY	42	3	17275	77
0.0008667	-7.05	PSKH2 (protein serine kinase H2)	protein interactions	85481	10	2	17456	78
0.0008725	-7.04	GSE16450_CTRL_VS_IFNA_6H_STIM_IMMATURE_NEURON_CELL_LINE_DN	MSigDB lists	GSE16450_CTRL_VS_IFNA_6H_STIM_IMMATURE_NEURON_CELL_LINE_DN	166	5	17275	77
0.0008725	-7.04	GSE17974_0H_VS_6H_IN_VITRO_ACT_CD4_TCELL_UP	MSigDB lists	GSE17974_0H_VS_6H_IN_VITRO_ACT_CD4_TCELL_UP	166	5	17275	77
0.0008725	-7.04	GSE25087_TREG_VS_TCONV_FETUS_DN	MSigDB lists	GSE25087_TREG_VS_TCONV_FETUS_DN	166	5	17275	77
0.0008725	-7.04	GSE17974_0H_VS_48H_IN_VITRO_ACT_CD4_TCELL_UP	MSigDB lists	GSE17974_0H_VS_48H_IN_VITRO_ACT_CD4_TCELL_UP	166	5	17275	77
0.0008763	-7.04	PUJANA_ATM_PCC_NETWORK	MSigDB lists	PUJANA_ATM_PCC_NETWORK	1362	15	17275	77
0.0008776	-7.04	GO_INTRACELLULAR_SIGNAL_TRANSDUCTION	MSigDB lists	GO_INTRACELLULAR_SIGNAL_TRANSDUCTION	1511	16	17275	77
0.0008797	-7.04	SRP-dependent cotranslational protein targeting to membrane	biological process	GO:0006614	100	4	18054	77
0.0008833	-7.03	RPL27A (ribosomal protein L27a)	protein interactions	6157	166	5	17456	78
0.0008839	-7.03	establishment of protein localization to membrane	biological process	GO:0090150	262	6	18054	77
0.0008963	-7.02	GSE17974_0H_VS_2H_IN_VITRO_ACT_CD4_TCELL_UP	MSigDB lists	GSE17974_0H_VS_2H_IN_VITRO_ACT_CD4_TCELL_UP	167	5	17275	77
0.0008963	-7.02	GSE7219_UNSTIM_VS_LPS_AND_ANTI_CD40_STIM_DC_DN	MSigDB lists	GSE7219_UNSTIM_VS_LPS_AND_ANTI_CD40_STIM_DC_DN	167	5	17275	77
0.0009074	-7	RPS15 (ribosomal protein S15)	protein interactions	6209	167	5	17456	78
0.0009127	-7	non_small_cell_carcinoma	COSMIC cancer mutations	non_small_cell_carcinoma	5266	37	17255	77
0.0009127	-7	lung-carcinoma-non_small_cell_carcinoma	COSMIC cancer mutations	lung-carcinoma-non_small_cell_carcinoma	5266	37	17255	77
0.0009159	-7	T Cell Receptor Signaling Pathway	SMPDB pathways	SMP0066977	44	4	1394	15
0.0009196	-6.99	RPL30 (ribosomal protein L30)	protein interactions	6156	252	6	17456	78
0.0009206	-6.99	GSE22601_DOUBLE_NEGATIVE_VS_CD8_SINGLE_POSITIVE_THYMOCYTE_DN	MSigDB lists	GSE22601_DOUBLE_NEGATIVE_VS_CD8_SINGLE_POSITIVE_THYMOCYTE_DN	168	5	17275	77
0.0009206	-6.99	GO_HOMEOSTASIS_OF_NUMBER_OF_CELLS	MSigDB lists	GO_HOMEOSTASIS_OF_NUMBER_OF_CELLS	168	5	17275	77
0.0009243	-6.99	STREICHER_LSM1_TARGETS_UP	MSigDB lists	STREICHER_LSM1_TARGETS_UP	43	3	17275	77
0.0009243	-6.99	GO_CYTOSOLIC_SMALL_RIBOSOMAL_SUBUNIT	MSigDB lists	GO_CYTOSOLIC_SMALL_RIBOSOMAL_SUBUNIT	43	3	17275	77
0.0009251	-6.99	REACTOME_METABOLISM_OF_RNA	MSigDB lists	REACTOME_METABOLISM_OF_RNA	253	6	17275	77
0.0009313	-6.98	LIMK2 (LIM domain kinase 2)	protein interactions	3985	43	3	17456	78
0.000932	-6.98	RPS23 (ribosomal protein S23)	protein interactions	6228	168	5	17456	78
0.0009442	-6.97	QI_PLASMACYTOMA_UP	MSigDB lists	QI_PLASMACYTOMA_UP	254	6	17275	77
0.0009454	-6.96	GSE10325_BCELL_VS_MYELOID_UP	MSigDB lists	GSE10325_BCELL_VS_MYELOID_UP	169	5	17275	77
0.000951	-6.96	signaling	biological process	GO:0023052	5103	35	18054	77
0.0009571	-6.95	RPL21 (ribosomal protein L21)	protein interactions	6144	169	5	17456	78
0.0009599	-6.95	GO_LYMPHOCYTE_ACTIVATION_INVOLVED_IN_IMMUNE_RESPONSE	MSigDB lists	GO_LYMPHOCYTE_ACTIVATION_INVOLVED_IN_IMMUNE_RESPONSE	98	4	17275	77
0.0009632	-6.95	negative thymic T cell selection	biological process	GO:0045060	11	2	18054	77
0.0009632	-6.95	positive regulation of T cell differentiation in thymus	biological process	GO:0033089	11	2	18054	77
0.0009707	-6.94	GSE29618_BCELL_VS_MDC_DAY7_FLU_VACCINE_UP	MSigDB lists	GSE29618_BCELL_VS_MDC_DAY7_FLU_VACCINE_UP	170	5	17275	77
0.0009776	-6.93	RPL7 (ribosomal protein L7)	protein interactions	6129	255	6	17456	78
0.0009904	-6.92	signaling adaptor activity	molecular function	GO:0035591	99	4	17306	77
0.0009965	-6.91	GSE29618_BCELL_VS_PDC_UP	MSigDB lists	GSE29618_BCELL_VS_PDC_UP	171	5	17275	77
0.001007	-6.9	RPLP0P6 (ribosomal protein lateral stalk subunit P0 pseudogene 6)	protein interactions	220717	99	4	17456	78
0.001008	-6.9	Peptide chain elongation	REACTOME pathways	R-HSA-156902	92	4	10287	50
0.001008	-6.9	Viral mRNA Translation	REACTOME pathways	R-HSA-192823	92	4	10287	50
0.00101	-6.9	GO_RECEPTOR_BINDING	MSigDB lists	GO_RECEPTOR_BINDING	1381	15	17275	77
0.001018	-6.89	vpu (Vpu)	protein interactions	155945	257	6	17456	78
0.001018	-6.89	cotranslational protein targeting to membrane	biological process	GO:0006613	104	4	18054	77
0.001023	-6.89	GSE26928_NAIVE_VS_EFF_MEMORY_CD4_TCELL_UP	MSigDB lists	GSE26928_NAIVE_VS_EFF_MEMORY_CD4_TCELL_UP	172	5	17275	77
0.001023	-6.89	GSE17974_CTRL_VS_ACT_IL4_AND_ANTI_IL12_2H_CD4_TCELL_UP	MSigDB lists	GSE17974_CTRL_VS_ACT_IL4_AND_ANTI_IL12_2H_CD4_TCELL_UP	172	5	17275	77
0.001023	-6.89	GSE17974_CTRL_VS_ACT_IL4_AND_ANTI_IL12_72H_CD4_TCELL_UP	MSigDB lists	GSE17974_CTRL_VS_ACT_IL4_AND_ANTI_IL12_72H_CD4_TCELL_UP	172	5	17275	77
0.001023	-6.89	DOANE_RESPONSE_TO_ANDROGEN_UP	MSigDB lists	DOANE_RESPONSE_TO_ANDROGEN_UP	172	5	17275	77
0.001023	-6.89	GSE1460_NAIVE_CD4_TCELL_CORD_BLOOD_VS_THYMIC_STROMAL_CELL_UP	MSigDB lists	GSE1460_NAIVE_CD4_TCELL_CORD_BLOOD_VS_THYMIC_STROMAL_CELL_UP	172	5	17275	77
0.001035	-6.87	RPS24 (ribosomal protein S24)	protein interactions	6229	172	5	17456	78
0.00105	-6.86	GSE4590_LARGE_PRE_BCELL_VS_VPREB_POS_LARGE_PRE_BCELL_DN	MSigDB lists	GSE4590_LARGE_PRE_BCELL_VS_VPREB_POS_LARGE_PRE_BCELL_DN	173	5	17275	77
0.00105	-6.86	GSE2770_TGFB_AND_IL4_ACT_VS_ACT_CD4_TCELL_2H_UP	MSigDB lists	GSE2770_TGFB_AND_IL4_ACT_VS_ACT_CD4_TCELL_2H_UP	173	5	17275	77
0.00105	-6.86	GSE25088_CTRL_VS_IL4_AND_ROSIGLITAZONE_STIM_MACROPHAGE_DN	MSigDB lists	GSE25088_CTRL_VS_IL4_AND_ROSIGLITAZONE_STIM_MACROPHAGE_DN	173	5	17275	77
0.001051	-6.86	GO_IMMUNOLOGICAL_SYNAPSE_FORMATION	MSigDB lists	GO_IMMUNOLOGICAL_SYNAPSE_FORMATION	11	2	17275	77
0.001056	-6.85	DGKD (diacylglycerol kinase delta)	protein interactions	8527	11	2	17456	78
0.001074	-6.84	REACTOME_INFLUENZA_VIRAL_RNA_TRANSCRIPTION_AND_REPLICATION	MSigDB lists	REACTOME_INFLUENZA_VIRAL_RNA_TRANSCRIPTION_AND_REPLICATION	101	4	17275	77
0.001075	-6.84	regulation of signal transduction	biological process	GO:0009966	3168	25	18054	77
0.001077	-6.83	GSE32986_UNSTIM_VS_CURDLAN_HIGHDOSE_STIM_DC_DN	MSigDB lists	GSE32986_UNSTIM_VS_CURDLAN_HIGHDOSE_STIM_DC_DN	174	5	17275	77
0.001089	-6.82	Translation	REACTOME pathways	R-HSA-72766	162	5	10287	50
0.00109	-6.82	GRAESSMANN_RESPONSE_TO_MC_AND_DOXORUBICIN_UP	MSigDB lists	GRAESSMANN_RESPONSE_TO_MC_AND_DOXORUBICIN_UP	581	9	17275	77
0.001098	-6.81	mesothelioma	COSMIC cancer mutations	mesothelioma	4521	33	17255	77
0.001102	-6.81	RACK1 (receptor for activated C kinase 1)	protein interactions	10399	261	6	17456	78
0.00111	-6.8	cytosolic ribosome	cellular component	GO:0022626	109	4	18985	79
0.001114	-6.8	GO_ESTABLISHMENT_OF_PROTEIN_LOCALIZATION_TO_ENDOPLASMIC_RETICULUM	MSigDB lists	GO_ESTABLISHMENT_OF_PROTEIN_LOCALIZATION_TO_ENDOPLASMIC_RETICULUM	102	4	17275	77
0.001114	-6.8	MODULE_145	MSigDB lists	MODULE_145	102	4	17275	77
0.001118	-6.8	RPLP2 (ribosomal protein lateral stalk subunit P2)	protein interactions	6181	175	5	17456	78
0.001126	-6.79	WINTER_HYPOXIA_DN	MSigDB lists	WINTER_HYPOXIA_DN	46	3	17275	77
0.001133	-6.78	GSE2585_THYMIC_MACROPHAGE_VS_MTEC_UP	MSigDB lists	GSE2585_THYMIC_MACROPHAGE_VS_MTEC_UP	176	5	17275	77
0.001133	-6.78	GSE3982_MAC_VS_CENT_MEMORY_CD4_TCELL_DN	MSigDB lists	GSE3982_MAC_VS_CENT_MEMORY_CD4_TCELL_DN	176	5	17275	77
0.001135	-6.78	FOXP1 (forkhead box P1)	protein interactions	27086	46	3	17456	78
0.001135	-6.78	RODRIGUES_THYROID_CARCINOMA_ANAPLASTIC_DN	MSigDB lists	RODRIGUES_THYROID_CARCINOMA_ANAPLASTIC_DN	469	8	17275	77
0.001136	-6.78	Selenocysteine synthesis	REACTOME pathways	R-HSA-2408557	95	4	10287	50
0.001153	-6.77	negative T cell selection	biological process	GO:0043383	12	2	18054	77
0.001162	-6.76	GSE17301_CTRL_VS_48H_IFNA2_STIM_CD8_TCELL_DN	MSigDB lists	GSE17301_CTRL_VS_48H_IFNA2_STIM_CD8_TCELL_DN	177	5	17275	77
0.001162	-6.76	GSE3982_CENT_MEMORY_CD4_TCELL_VS_TH1_UP	MSigDB lists	GSE3982_CENT_MEMORY_CD4_TCELL_VS_TH1_UP	177	5	17275	77
0.001162	-6.76	GSE36476_YOUNG_VS_OLD_DONOR_MEMORY_CD4_TCELL_72H_TSST_ACT_DN	MSigDB lists	GSE36476_YOUNG_VS_OLD_DONOR_MEMORY_CD4_TCELL_72H_TSST_ACT_DN	177	5	17275	77
0.001175	-6.75	POOLA_INVASIVE_BREAST_CANCER_UP	MSigDB lists	POOLA_INVASIVE_BREAST_CANCER_UP	265	6	17275	77
0.001181	-6.74	Eukaryotic Translation Termination	REACTOME pathways	R-HSA-72764	96	4	10287	50
0.001192	-6.73	GSE17186_MEMORY_VS_NAIVE_BCELL_UP	MSigDB lists	GSE17186_MEMORY_VS_NAIVE_BCELL_UP	178	5	17275	77
0.001192	-6.73	GSE7764_IL15_NK_CELL_24H_VS_SPLENOCYTE_DN	MSigDB lists	GSE7764_IL15_NK_CELL_24H_VS_SPLENOCYTE_DN	178	5	17275	77
0.001192	-6.73	GSE3982_DC_VS_NKCELL_DN	MSigDB lists	GSE3982_DC_VS_NKCELL_DN	178	5	17275	77
0.001199	-6.73	GO_REGULATION_OF_INTERLEUKIN_1_BETA_PRODUCTION	MSigDB lists	GO_REGULATION_OF_INTERLEUKIN_1_BETA_PRODUCTION	47	3	17275	77
0.001199	-6.73	KOHOUTEK_CCNT1_TARGETS	MSigDB lists	KOHOUTEK_CCNT1_TARGETS	47	3	17275	77
0.001208	-6.72	UGDH (UDP-glucose 6-dehydrogenase)	protein interactions	7358	47	3	17456	78
0.001209	-6.72	MAGEA11 (MAGE family member A11)	protein interactions	4110	104	4	17456	78
0.001222	-6.71	GSE3982_DC_VS_CENT_MEMORY_CD4_TCELL_DN	MSigDB lists	GSE3982_DC_VS_CENT_MEMORY_CD4_TCELL_DN	179	5	17275	77
0.001222	-6.71	GSE3982_BCELL_VS_CENT_MEMORY_CD4_TCELL_DN	MSigDB lists	GSE3982_BCELL_VS_CENT_MEMORY_CD4_TCELL_DN	179	5	17275	77
0.001222	-6.71	GSE17974_2.5H_VS_72H_IL4_AND_ANTI_IL12_ACT_CD4_TCELL_UP	MSigDB lists	GSE17974_2.5H_VS_72H_IL4_AND_ANTI_IL12_ACT_CD4_TCELL_UP	179	5	17275	77
0.001222	-6.71	GSE16451_CTRL_VS_WEST_EQUINE_ENC_VIRUS_IMMATURE_NEURON_CELL_LINE_UP	MSigDB lists	GSE16451_CTRL_VS_WEST_EQUINE_ENC_VIRUS_IMMATURE_NEURON_CELL_LINE_UP	179	5	17275	77
0.001222	-6.71	GSE36392_MAC_VS_NEUTROPHIL_IL25_TREATED_LUNG_UP	MSigDB lists	GSE36392_MAC_VS_NEUTROPHIL_IL25_TREATED_LUNG_UP	179	5	17275	77
0.001222	-6.71	apoptotic signaling pathway	biological process	GO:0097190	279	6	18054	77
0.001241	-6.69	chr11q23	MSigDB lists	chr11q23	105	4	17275	77
0.001241	-6.69	REACTOME_3_UTR_MEDIATED_TRANSLATIONAL_REGULATION	MSigDB lists	REACTOME_3_UTR_MEDIATED_TRANSLATIONAL_REGULATION	105	4	17275	77
0.001246	-6.69	GO_REGULATION_OF_RESPONSE_TO_STRESS	MSigDB lists	GO_REGULATION_OF_RESPONSE_TO_STRESS	1410	15	17275	77
0.001252	-6.68	GSE17580_TREG_VS_TEFF_S_MANSONI_INF_DN	MSigDB lists	GSE17580_TREG_VS_TEFF_S_MANSONI_INF_DN	180	5	17275	77
0.001252	-6.68	GSE12366_PLASMA_CELL_VS_NAIVE_BCELL_DN	MSigDB lists	GSE12366_PLASMA_CELL_VS_NAIVE_BCELL_DN	180	5	17275	77
0.001252	-6.68	GSE24634_TEFF_VS_TCONV_DAY3_IN_CULTURE_DN	MSigDB lists	GSE24634_TEFF_VS_TCONV_DAY3_IN_CULTURE_DN	180	5	17275	77
0.001252	-6.68	GSE1460_CORD_VS_ADULT_BLOOD_NAIVE_CD4_TCELL_DN	MSigDB lists	GSE1460_CORD_VS_ADULT_BLOOD_NAIVE_CD4_TCELL_DN	180	5	17275	77
0.001252	-6.68	GSE30962_ACUTE_VS_CHRONIC_LCMV_SECONDARY_INF_CD8_TCELL_UP	MSigDB lists	GSE30962_ACUTE_VS_CHRONIC_LCMV_SECONDARY_INF_CD8_TCELL_UP	180	5	17275	77
0.001252	-6.68	GSE31082_CD4_VS_CD8_SP_THYMOCYTE_UP	MSigDB lists	GSE31082_CD4_VS_CD8_SP_THYMOCYTE_UP	180	5	17275	77
0.001252	-6.68	GSE15767_MED_VS_SCS_MAC_LN_DN	MSigDB lists	GSE15767_MED_VS_SCS_MAC_LN_DN	180	5	17275	77
0.001252	-6.68	GSE3982_CENT_MEMORY_CD4_TCELL_VS_TH2_UP	MSigDB lists	GSE3982_CENT_MEMORY_CD4_TCELL_VS_TH2_UP	180	5	17275	77
0.001252	-6.68	GSE24634_TEFF_VS_TCONV_DAY5_IN_CULTURE_DN	MSigDB lists	GSE24634_TEFF_VS_TCONV_DAY5_IN_CULTURE_DN	180	5	17275	77
0.001254	-6.68	myeloid leukocyte differentiation	biological process	GO:0002573	110	4	18054	77
0.001257	-6.68	GO_CALCIUM_DEPENDENT_PROTEIN_KINASE_ACTIVITY	MSigDB lists	GO_CALCIUM_DEPENDENT_PROTEIN_KINASE_ACTIVITY	12	2	17275	77
0.001257	-6.68	SPIELMAN_LYMPHOBLAST_EUROPEAN_VS_ASIAN_2FC_UP	MSigDB lists	SPIELMAN_LYMPHOBLAST_EUROPEAN_VS_ASIAN_2FC_UP	12	2	17275	77
0.001264	-6.67	ADPRHL2 (ADP-ribosylhydrolase like 2)	protein interactions	54936	12	2	17456	78
0.001275	-6.66	REACTOME_FORMATION_OF_THE_TERNARY_COMPLEX_AND_SUBSEQUENTLY_THE_43S_COMPLEX	MSigDB lists	REACTOME_FORMATION_OF_THE_TERNARY_COMPLEX_AND_SUBSEQUENTLY_THE_43S_COMPLEX	48	3	17275	77
0.001275	-6.66	Downstream TCR signaling	REACTOME pathways	R-HSA-202424	98	4	10287	50
0.001283	-6.66	GSE33162_UNTREATED_VS_4H_LPS_STIM_HDAC3_HET_MACROPHAGE_UP	MSigDB lists	GSE33162_UNTREATED_VS_4H_LPS_STIM_HDAC3_HET_MACROPHAGE_UP	181	5	17275	77
0.001283	-6.66	GSE21670_UNTREATED_VS_IL6_TREATED_STAT3_KO_CD4_TCELL_UP	MSigDB lists	GSE21670_UNTREATED_VS_IL6_TREATED_STAT3_KO_CD4_TCELL_UP	181	5	17275	77
0.001283	-6.66	KIM_MYC_AMPLIFICATION_TARGETS_UP	MSigDB lists	KIM_MYC_AMPLIFICATION_TARGETS_UP	181	5	17275	77
0.001283	-6.66	GSE1460_DP_THYMOCYTE_VS_NAIVE_CD4_TCELL_CORD_BLOOD_DN	MSigDB lists	GSE1460_DP_THYMOCYTE_VS_NAIVE_CD4_TCELL_CORD_BLOOD_DN	181	5	17275	77
0.001283	-6.66	GSE16450_IMMATURE_VS_MATURE_NEURON_CELL_LINE_12H_IFNA_STIM_DN	MSigDB lists	GSE16450_IMMATURE_VS_MATURE_NEURON_CELL_LINE_12H_IFNA_STIM_DN	181	5	17275	77
0.001285	-6.66	REACTOME_NONSENSE_MEDIATED_DECAY_ENHANCED_BY_THE_EXON_JUNCTION_COMPLEX	MSigDB lists	REACTOME_NONSENSE_MEDIATED_DECAY_ENHANCED_BY_THE_EXON_JUNCTION_COMPLEX	106	4	17275	77
0.001285	-6.66	BOSCO_TH1_CYTOTOXIC_MODULE	MSigDB lists	BOSCO_TH1_CYTOTOXIC_MODULE	106	4	17275	77
0.001291	-6.65	signal transduction	biological process	GO:0007165	4772	33	18054	77
0.001297	-6.65	lymphocyte activation involved in immune response	biological process	GO:0002285	111	4	18054	77
0.001298	-6.65	HSIAO_HOUSEKEEPING_GENES	MSigDB lists	HSIAO_HOUSEKEEPING_GENES	370	7	17275	77
0.001298	-6.65	enzyme binding	molecular function	GO:0019899	2212	20	17306	77
0.001304	-6.64	tat (Tat)	protein interactions	155871	1718	17	17456	78
0.001315	-6.63	GSE30971_WBP7_HET_VS_KO_MACROPHAGE_2H_LPS_STIM_DN	MSigDB lists	GSE30971_WBP7_HET_VS_KO_MACROPHAGE_2H_LPS_STIM_DN	182	5	17275	77
0.001315	-6.63	GSE41867_NAIVE_VS_DAY6_LCMV_EFFECTOR_CD8_TCELL_DN	MSigDB lists	GSE41867_NAIVE_VS_DAY6_LCMV_EFFECTOR_CD8_TCELL_DN	182	5	17275	77
0.001315	-6.63	GSE15330_HSC_VS_PRO_BCELL_UP	MSigDB lists	GSE15330_HSC_VS_PRO_BCELL_UP	182	5	17275	77
0.001315	-6.63	GSE15733_BM_VS_SPLEEN_MEMORY_CD4_TCELL_DN	MSigDB lists	GSE15733_BM_VS_SPLEEN_MEMORY_CD4_TCELL_DN	182	5	17275	77
0.001324	-6.63	Nonsense Mediated Decay (NMD) independent of the Exon Junction Complex (EJC)	REACTOME pathways	R-HSA-975956	99	4	10287	50
0.001331	-6.62	REACTOME_SRP_DEPENDENT_COTRANSLATIONAL_PROTEIN_TARGETING_TO_MEMBRANE	MSigDB lists	REACTOME_SRP_DEPENDENT_COTRANSLATIONAL_PROTEIN_TARGETING_TO_MEMBRANE	107	4	17275	77
0.001331	-6.62	RPL31 (ribosomal protein L31)	protein interactions	6160	182	5	17456	78
0.001332	-6.62	GO_HOMEOSTATIC_PROCESS	MSigDB lists	GO_HOMEOSTATIC_PROCESS	1271	14	17275	77
0.001347	-6.61	GSE43863_DAY6_EFF_VS_DAY150_MEM_LY6C_INT_CXCR5POS_CD4_TCELL_DN	MSigDB lists	GSE43863_DAY6_EFF_VS_DAY150_MEM_LY6C_INT_CXCR5POS_CD4_TCELL_DN	183	5	17275	77
0.001347	-6.61	GSE13411_SWITCHED_MEMORY_BCELL_VS_PLASMA_CELL_UP	MSigDB lists	GSE13411_SWITCHED_MEMORY_BCELL_VS_PLASMA_CELL_UP	183	5	17275	77
0.001347	-6.61	GSE43863_TH1_VS_TFH_EFFECTOR_CD4_TCELL_DN	MSigDB lists	GSE43863_TH1_VS_TFH_EFFECTOR_CD4_TCELL_DN	183	5	17275	77
0.001347	-6.61	GSE37301_COMMON_LYMPHOID_PROGENITOR_VS_RAG2_KO_NK_CELL_DN	MSigDB lists	GSE37301_COMMON_LYMPHOID_PROGENITOR_VS_RAG2_KO_NK_CELL_DN	183	5	17275	77
0.001347	-6.61	GSE7460_TCONV_VS_TREG_LN_UP	MSigDB lists	GSE7460_TCONV_VS_TREG_LN_UP	183	5	17275	77
0.001347	-6.61	GSE1925_3H_VS_24H_IFNG_STIM_MACROPHAGE_DN	MSigDB lists	GSE1925_3H_VS_24H_IFNG_STIM_MACROPHAGE_DN	183	5	17275	77
0.001347	-6.61	GSE13484_UNSTIM_VS_3H_YF17D_VACCINE_STIM_PBMC_UP	MSigDB lists	GSE13484_UNSTIM_VS_3H_YF17D_VACCINE_STIM_PBMC_UP	183	5	17275	77
0.001347	-6.61	GSE27241_CTRL_VS_DIGOXIN_TREATED_CD4_TCELL_IN_TH17_POLARIZING_CONDITIONS_DN	MSigDB lists	GSE27241_CTRL_VS_DIGOXIN_TREATED_CD4_TCELL_IN_TH17_POLARIZING_CONDITIONS_DN	183	5	17275	77
0.001347	-6.61	KAECH_NAIVE_VS_MEMORY_CD8_TCELL_UP	MSigDB lists	KAECH_NAIVE_VS_MEMORY_CD8_TCELL_UP	183	5	17275	77
0.001347	-6.61	GSE36476_CTRL_VS_TSST_ACT_40H_MEMORY_CD4_TCELL_OLD_UP	MSigDB lists	GSE36476_CTRL_VS_TSST_ACT_40H_MEMORY_CD4_TCELL_OLD_UP	183	5	17275	77
0.001347	-6.61	GSE3982_MAST_CELL_VS_EFF_MEMORY_CD4_TCELL_DN	MSigDB lists	GSE3982_MAST_CELL_VS_EFF_MEMORY_CD4_TCELL_DN	183	5	17275	77
0.001347	-6.61	GSE13493_CD4INTCD8POS_VS_CD8POS_THYMOCYTE_UP	MSigDB lists	GSE13493_CD4INTCD8POS_VS_CD8POS_THYMOCYTE_UP	183	5	17275	77
0.001353	-6.61	clathrin-coated vesicle membrane	cellular component	GO:0030665	115	4	18985	79
0.001354	-6.6	GO_RESPONSE_TO_GAMMA_RADIATION	MSigDB lists	GO_RESPONSE_TO_GAMMA_RADIATION	49	3	17275	77
0.001354	-6.6	CROMER_TUMORIGENESIS_DN	MSigDB lists	CROMER_TUMORIGENESIS_DN	49	3	17275	77
0.001358	-6.6	immunological synapse formation	biological process	GO:0001771	13	2	18054	77
0.001364	-6.6	IGHG1 (immunoglobulin heavy constant gamma 1 (G1m marker))	protein interactions	3500	49	3	17456	78
0.001368	-6.59	CREIGHTON_ENDOCRINE_THERAPY_RESISTANCE_4	MSigDB lists	CREIGHTON_ENDOCRINE_THERAPY_RESISTANCE_4	273	6	17275	77
0.001377	-6.59	DIAZ_CHRONIC_MEYLOGENOUS_LEUKEMIA_DN	MSigDB lists	DIAZ_CHRONIC_MEYLOGENOUS_LEUKEMIA_DN	108	4	17275	77
0.001377	-6.59	GO_CYTOSOLIC_RIBOSOME	MSigDB lists	GO_CYTOSOLIC_RIBOSOME	108	4	17275	77
0.00138	-6.59	GSE21670_TGFB_VS_TGFB_AND_IL6_TREATED_STAT3_KO_CD4_TCELL_UP	MSigDB lists	GSE21670_TGFB_VS_TGFB_AND_IL6_TREATED_STAT3_KO_CD4_TCELL_UP	184	5	17275	77
0.00138	-6.59	GSE20366_CD103_KLRG1_DP_VS_DN_TREG_UP	MSigDB lists	GSE20366_CD103_KLRG1_DP_VS_DN_TREG_UP	184	5	17275	77
0.00138	-6.59	GSE7460_FOXP3_MUT_VS_WT_ACT_WITH_TGFB_TCONV_DN	MSigDB lists	GSE7460_FOXP3_MUT_VS_WT_ACT_WITH_TGFB_TCONV_DN	184	5	17275	77
0.00138	-6.59	GSE5463_CTRL_VS_DEXAMETHASONE_TREATED_THYMOCYTE_DN	MSigDB lists	GSE5463_CTRL_VS_DEXAMETHASONE_TREATED_THYMOCYTE_DN	184	5	17275	77
0.00138	-6.59	GSE3982_CTRL_VS_PMA_STIM_EOSINOPHIL_DN	MSigDB lists	GSE3982_CTRL_VS_PMA_STIM_EOSINOPHIL_DN	184	5	17275	77
0.00138	-6.59	GSE8921_UNSTIM_VS_TLR1_2_STIM_MONOCYTE_12H_UP	MSigDB lists	GSE8921_UNSTIM_VS_TLR1_2_STIM_MONOCYTE_12H_UP	184	5	17275	77
0.001386	-6.58	protein targeting to ER	biological process	GO:0045047	113	4	18054	77
0.001386	-6.58	kinase binding	molecular function	GO:0019900	727	10	17306	77
0.001414	-6.56	GSE3982_MAST_CELL_VS_TH2_DN	MSigDB lists	GSE3982_MAST_CELL_VS_TH2_DN	185	5	17275	77
0.001414	-6.56	GSE7831_UNSTIM_VS_INFLUENZA_STIM_PDC_4H_DN	MSigDB lists	GSE7831_UNSTIM_VS_INFLUENZA_STIM_PDC_4H_DN	185	5	17275	77
0.001414	-6.56	GSE20715_WT_VS_TLR4_KO_48H_OZONE_LUNG_UP	MSigDB lists	GSE20715_WT_VS_TLR4_KO_48H_OZONE_LUNG_UP	185	5	17275	77
0.001414	-6.56	GSE12003_MIR223_KO_VS_WT_BM_PROGENITOR_4D_CULTURE_UP	MSigDB lists	GSE12003_MIR223_KO_VS_WT_BM_PROGENITOR_4D_CULTURE_UP	185	5	17275	77
0.001414	-6.56	GSE14308_TH1_VS_TH17_DN	MSigDB lists	GSE14308_TH1_VS_TH17_DN	185	5	17275	77
0.001431	-6.55	viral transcription	biological process	GO:0019083	114	4	18054	77
0.001435	-6.55	GO_REGULATION_OF_CELL_PROLIFERATION	MSigDB lists	GO_REGULATION_OF_CELL_PROLIFERATION	1430	15	17275	77
0.001436	-6.55	MARSON_FOXP3_TARGETS_DN	MSigDB lists	MARSON_FOXP3_TARGETS_DN	50	3	17275	77
0.00144	-6.54	RPL18 (ribosomal protein L18)	protein interactions	6141	275	6	17456	78
0.001446	-6.54	PALLD (palladin, cytoskeletal associated protein)	protein interactions	23022	50	3	17456	78
0.001448	-6.54	GSE8621_UNSTIM_VS_LPS_PRIMED_AND_LPS_STIM_MACROPHAGE_DN	MSigDB lists	GSE8621_UNSTIM_VS_LPS_PRIMED_AND_LPS_STIM_MACROPHAGE_DN	186	5	17275	77
0.001448	-6.54	KAECH_DAY8_EFF_VS_DAY15_EFF_CD8_TCELL_DN	MSigDB lists	KAECH_DAY8_EFF_VS_DAY15_EFF_CD8_TCELL_DN	186	5	17275	77
0.001448	-6.54	GSE17721_CTRL_VS_PAM3CSK4_6H_BMDC_UP	MSigDB lists	GSE17721_CTRL_VS_PAM3CSK4_6H_BMDC_UP	186	5	17275	77
0.001448	-6.54	GSE14350_IL2RB_KO_VS_WT_TREG_UP	MSigDB lists	GSE14350_IL2RB_KO_VS_WT_TREG_UP	186	5	17275	77
0.001471	-6.52	apoptotic process	biological process	GO:0006915	901	11	18054	77
0.001481	-6.51	Repression of WNT target genes	REACTOME pathways	R-HSA-4641265	12	2	10287	50
0.001482	-6.51	GO_REGULATION_OF_MONOCYTE_DIFFERENTIATION	MSigDB lists	GO_REGULATION_OF_MONOCYTE_DIFFERENTIATION	13	2	17275	77
0.001482	-6.51	GO_NEGATIVE_T_CELL_SELECTION	MSigDB lists	GO_NEGATIVE_T_CELL_SELECTION	13	2	17275	77
0.001483	-6.51	GSE21670_STAT3_KO_VS_WT_CD4_TCELL_DN	MSigDB lists	GSE21670_STAT3_KO_VS_WT_CD4_TCELL_DN	187	5	17275	77
0.001483	-6.51	GSE21670_UNTREATED_VS_TGFB_TREATED_STAT3_KO_CD4_TCELL_DN	MSigDB lists	GSE21670_UNTREATED_VS_TGFB_TREATED_STAT3_KO_CD4_TCELL_DN	187	5	17275	77
0.001483	-6.51	GSE40666_NAIVE_VS_EFFECTOR_CD8_TCELL_UP	MSigDB lists	GSE40666_NAIVE_VS_EFFECTOR_CD8_TCELL_UP	187	5	17275	77
0.001483	-6.51	GSE22601_IMMATURE_CD4_SINGLE_POSITIVE_VS_CD8_SINGLE_POSITIVE_THYMOCYTE_UP	MSigDB lists	GSE22601_IMMATURE_CD4_SINGLE_POSITIVE_VS_CD8_SINGLE_POSITIVE_THYMOCYTE_UP	187	5	17275	77
0.0015	-6.5	RPL27 (ribosomal protein L27)	protein interactions	6155	187	5	17456	78
0.001518	-6.49	GSE24026_PD1_LIGATION_VS_CTRL_IN_ACT_TCELL_LINE_UP	MSigDB lists	GSE24026_PD1_LIGATION_VS_CTRL_IN_ACT_TCELL_LINE_UP	188	5	17275	77
0.001518	-6.49	GSE21670_UNTREATED_VS_IL6_TREATED_CD4_TCELL_DN	MSigDB lists	GSE21670_UNTREATED_VS_IL6_TREATED_CD4_TCELL_DN	188	5	17275	77
0.001518	-6.49	GSE22886_NAIVE_CD8_TCELL_VS_MEMORY_TCELL_DN	MSigDB lists	GSE22886_NAIVE_CD8_TCELL_VS_MEMORY_TCELL_DN	188	5	17275	77
0.001518	-6.49	GSE39556_UNTREATED_VS_3H_POLYIC_INJ_MOUSE_NK_CELL_DN	MSigDB lists	GSE39556_UNTREATED_VS_3H_POLYIC_INJ_MOUSE_NK_CELL_DN	188	5	17275	77
0.001518	-6.49	GSE2405_0H_VS_12H_A_PHAGOCYTOPHILUM_STIM_NEUTROPHIL_UP	MSigDB lists	GSE2405_0H_VS_12H_A_PHAGOCYTOPHILUM_STIM_NEUTROPHIL_UP	188	5	17275	77
0.001518	-6.49	GSE41867_DAY6_VS_DAY8_LCMV_ARMSTRONG_EFFECTOR_CD8_TCELL_UP	MSigDB lists	GSE41867_DAY6_VS_DAY8_LCMV_ARMSTRONG_EFFECTOR_CD8_TCELL_UP	188	5	17275	77
0.00152	-6.49	GO_REGULATION_OF_INTERLEUKIN_12_PRODUCTION	MSigDB lists	GO_REGULATION_OF_INTERLEUKIN_12_PRODUCTION	51	3	17275	77
0.001528	-6.48	GO_APOPTOTIC_SIGNALING_PATHWAY	MSigDB lists	GO_APOPTOTIC_SIGNALING_PATHWAY	279	6	17275	77
0.001528	-6.48	GO_IMMUNE_RESPONSE_REGULATING_CELL_SURFACE_RECEPTOR_SIGNALING_PATHWAY	MSigDB lists	GO_IMMUNE_RESPONSE_REGULATING_CELL_SURFACE_RECEPTOR_SIGNALING_PATHWAY	279	6	17275	77
0.001539	-6.48	BTK (Bruton tyrosine kinase)	protein interactions	695	111	4	17456	78
0.001554	-6.47	GSE1925_CTRL_VS_3H_IFNG_STIM_MACROPHAGE_UP	MSigDB lists	GSE1925_CTRL_VS_3H_IFNG_STIM_MACROPHAGE_UP	189	5	17275	77
0.001554	-6.47	GSE2405_0H_VS_1.5H_A_PHAGOCYTOPHILUM_STIM_NEUTROPHIL_DN	MSigDB lists	GSE2405_0H_VS_1.5H_A_PHAGOCYTOPHILUM_STIM_NEUTROPHIL_DN	189	5	17275	77
0.001554	-6.47	GSE18893_TCONV_VS_TREG_2H_CULTURE_DN	MSigDB lists	GSE18893_TCONV_VS_TREG_2H_CULTURE_DN	189	5	17275	77
0.001554	-6.47	GSE25123_CTRL_VS_IL4_AND_ROSIGLITAZONE_STIM_MACROPHAGE_UP	MSigDB lists	GSE25123_CTRL_VS_IL4_AND_ROSIGLITAZONE_STIM_MACROPHAGE_UP	189	5	17275	77
0.001554	-6.47	GSE7460_CTRL_VS_TGFB_TREATED_ACT_FOXP3_HET_TCONV_DN	MSigDB lists	GSE7460_CTRL_VS_TGFB_TREATED_ACT_FOXP3_HET_TCONV_DN	189	5	17275	77
0.001558	-6.46	FOSTER_TOLERANT_MACROPHAGE_DN	MSigDB lists	FOSTER_TOLERANT_MACROPHAGE_DN	382	7	17275	77
0.001575	-6.45	establishment of protein localization to endoplasmic reticulum	biological process	GO:0072599	117	4	18054	77
0.001582	-6.45	regulation of interleukin-12 production	biological process	GO:0032655	54	3	18054	77
0.001582	-6.45	T cell costimulation	biological process	GO:0031295	54	3	18054	77
0.00159	-6.44	GSE2826_XID_VS_BTK_KO_BCELL_DN	MSigDB lists	GSE2826_XID_VS_BTK_KO_BCELL_DN	190	5	17275	77
0.00159	-6.44	GSE40277_GATA1_AND_SATB1_TRANSDUCED_VS_CTRL_CD4_TCELL_DN	MSigDB lists	GSE40277_GATA1_AND_SATB1_TRANSDUCED_VS_CTRL_CD4_TCELL_DN	190	5	17275	77
0.00159	-6.44	GSE2405_0H_VS_24H_A_PHAGOCYTOPHILUM_STIM_NEUTROPHIL_UP	MSigDB lists	GSE2405_0H_VS_24H_A_PHAGOCYTOPHILUM_STIM_NEUTROPHIL_UP	190	5	17275	77
0.00159	-6.44	GSE7764_IL15_TREATED_VS_CTRL_NK_CELL_24H_DN	MSigDB lists	GSE7764_IL15_TREATED_VS_CTRL_NK_CELL_24H_DN	190	5	17275	77
0.00159	-6.44	GSE17186_MEMORY_VS_CD21HIGH_TRANSITIONAL_BCELL_DN	MSigDB lists	GSE17186_MEMORY_VS_CD21HIGH_TRANSITIONAL_BCELL_DN	190	5	17275	77
0.001606	-6.43	pleura-mesothelioma	COSMIC cancer mutations	pleura-mesothelioma	4228	31	17255	77
0.001608	-6.43	homeostasis of number of cells	biological process	GO:0048872	199	5	18054	77
0.001608	-6.43	GUTIERREZ_CHRONIC_LYMPHOCYTIC_LEUKEMIA_DN	MSigDB lists	GUTIERREZ_CHRONIC_LYMPHOCYTIC_LEUKEMIA_DN	52	3	17275	77
0.001608	-6.43	GO_POSITIVE_REGULATION_OF_STRIATED_MUSCLE_CELL_DIFFERENTIATION	MSigDB lists	GO_POSITIVE_REGULATION_OF_STRIATED_MUSCLE_CELL_DIFFERENTIATION	52	3	17275	77
0.001608	-6.43	KEGG_ENDOMETRIAL_CANCER	MSigDB lists	KEGG_ENDOMETRIAL_CANCER	52	3	17275	77
0.00162	-6.43	ALDH1B1 (aldehyde dehydrogenase 1 family member B1)	protein interactions	219	52	3	17456	78
0.001625	-6.42	nuclear-transcribed mRNA catabolic process, nonsense-mediated decay	biological process	GO:0000184	118	4	18054	77
0.001627	-6.42	GSE15735_2H_VS_12H_HDAC_INHIBITOR_TREATED_CD4_TCELL_UP	MSigDB lists	GSE15735_2H_VS_12H_HDAC_INHIBITOR_TREATED_CD4_TCELL_UP	191	5	17275	77
0.001627	-6.42	GSE7831_UNSTIM_VS_CPG_STIM_PDC_4H_UP	MSigDB lists	GSE7831_UNSTIM_VS_CPG_STIM_PDC_4H_UP	191	5	17275	77
0.001627	-6.42	PEDRIOLI_MIR31_TARGETS_UP	MSigDB lists	PEDRIOLI_MIR31_TARGETS_UP	191	5	17275	77
0.001627	-6.42	GSE22886_NAIVE_VS_MEMORY_TCELL_DN	MSigDB lists	GSE22886_NAIVE_VS_MEMORY_TCELL_DN	191	5	17275	77
0.001627	-6.42	GSE33374_CD8_ALPHAALPHA_VS_ALPHABETA_CD161_HIGH_TCELL_UP	MSigDB lists	GSE33374_CD8_ALPHAALPHA_VS_ALPHABETA_CD161_HIGH_TCELL_UP	191	5	17275	77
0.001627	-6.42	GSE29949_CD8_POS_DC_SPLEEN_VS_MONOCYTE_BONE_MARROW_DN	MSigDB lists	GSE29949_CD8_POS_DC_SPLEEN_VS_MONOCYTE_BONE_MARROW_DN	191	5	17275	77
0.001627	-6.42	GSE15930_STIM_VS_STIM_AND_IL12_48H_CD8_T_CELL_UP	MSigDB lists	GSE15930_STIM_VS_STIM_AND_IL12_48H_CD8_T_CELL_UP	191	5	17275	77
0.001638	-6.41	GO_NEGATIVE_REGULATION_OF_RESPONSE_TO_STIMULUS	MSigDB lists	GO_NEGATIVE_REGULATION_OF_RESPONSE_TO_STIMULUS	1299	14	17275	77
0.001643	-6.41	CEP57 (centrosomal protein 57)	protein interactions	9702	113	4	17456	78
0.001646	-6.41	Formation of a pool of free 40S subunits	REACTOME pathways	R-HSA-72689	105	4	10287	50
0.001647	-6.41	RPL35 (ribosomal protein L35)	protein interactions	11224	191	5	17456	78
0.001665	-6.4	GSE20715_0H_VS_48H_OZONE_TLR4_KO_LUNG_UP	MSigDB lists	GSE20715_0H_VS_48H_OZONE_TLR4_KO_LUNG_UP	192	5	17275	77
0.001669	-6.4	lymphocyte costimulation	biological process	GO:0031294	55	3	18054	77
0.001669	-6.4	regulation of phosphatidylinositol 3-kinase activity	biological process	GO:0043551	55	3	18054	77
0.001681	-6.39	KEGG_LEUKOCYTE_TRANSENDOTHELIAL_MIGRATION	MSigDB lists	KEGG_LEUKOCYTE_TRANSENDOTHELIAL_MIGRATION	114	4	17275	77
0.001685	-6.39	IGSF8 (immunoglobulin superfamily member 8)	protein interactions	93185	192	5	17456	78
0.001685	-6.39	RPS18 (ribosomal protein S18)	protein interactions	6222	192	5	17456	78
0.001688	-6.38	IL-5 Signaling Pathway	WikiPathways	WP127	40	3	5311	32
0.001699	-6.38	PID_NFAT_3PATHWAY	MSigDB lists	PID_NFAT_3PATHWAY	53	3	17275	77
0.001699	-6.38	GO_REGULATION_OF_MYOTUBE_DIFFERENTIATION	MSigDB lists	GO_REGULATION_OF_MYOTUBE_DIFFERENTIATION	53	3	17275	77
0.001703	-6.38	GSE360_CTRL_VS_L_MAJOR_DC_DN	MSigDB lists	GSE360_CTRL_VS_L_MAJOR_DC_DN	193	5	17275	77
0.001703	-6.38	GSE19401_UNSTIM_VS_RETINOIC_ACID_AND_PAM2CSK4_STIM_FOLLICULAR_DC_DN	MSigDB lists	GSE19401_UNSTIM_VS_RETINOIC_ACID_AND_PAM2CSK4_STIM_FOLLICULAR_DC_DN	193	5	17275	77
0.001712	-6.37	VPS4B (vacuolar protein sorting 4 homolog B)	protein interactions	9525	53	3	17456	78
0.001724	-6.36	GO_POSITIVE_REGULATION_OF_ANTIGEN_RECEPTOR_MEDIATED_SIGNALING_PATHWAY	MSigDB lists	GO_POSITIVE_REGULATION_OF_ANTIGEN_RECEPTOR_MEDIATED_SIGNALING_PATHWAY	14	2	17275	77
0.001724	-6.36	HAHTOLA_MYCOSIS_FUNGOIDES_DN	MSigDB lists	HAHTOLA_MYCOSIS_FUNGOIDES_DN	14	2	17275	77
0.001724	-6.36	RPS10 (ribosomal protein S10)	protein interactions	6204	193	5	17456	78
0.001732	-6.36	TRAT1 (T cell receptor associated transmembrane adaptor 1)	protein interactions	50852	14	2	17456	78
0.001743	-6.35	GSE1432_1H_VS_24H_IFNG_MICROGLIA_UP	MSigDB lists	GSE1432_1H_VS_24H_IFNG_MICROGLIA_UP	194	5	17275	77
0.001746	-6.35	REACTOME_ADAPTIVE_IMMUNE_SYSTEM	MSigDB lists	REACTOME_ADAPTIVE_IMMUNE_SYSTEM	502	8	17275	77
0.001758	-6.34	chaperone-mediated protein folding	biological process	GO:0061077	56	3	18054	77
0.001782	-6.33	SRC (SRC proto-oncogene, non-receptor tyrosine kinase)	protein interactions	6714	390	7	17456	78
0.001791	-6.32	GNF2_EIF3S6	MSigDB lists	GNF2_EIF3S6	116	4	17275	77
0.001791	-6.32	GO_NUCLEAR_TRANSCRIBED_MRNA_CATABOLIC_PROCESS_NONSENSE_MEDIATED_DECAY	MSigDB lists	GO_NUCLEAR_TRANSCRIBED_MRNA_CATABOLIC_PROCESS_NONSENSE_MEDIATED_DECAY	116	4	17275	77
0.001794	-6.32	TIEN_INTESTINE_PROBIOTICS_6HR_UP	MSigDB lists	TIEN_INTESTINE_PROBIOTICS_6HR_UP	54	3	17275	77
0.001794	-6.32	GO_REGULATION_OF_LYMPHOCYTE_APOPTOTIC_PROCESS	MSigDB lists	GO_REGULATION_OF_LYMPHOCYTE_APOPTOTIC_PROCESS	54	3	17275	77
0.001794	-6.32	cell death	biological process	GO:0008219	1068	12	18054	77
0.001804	-6.32	RPL24 (ribosomal protein L24)	protein interactions	6152	195	5	17456	78
0.001804	-6.32	RPS9 (ribosomal protein S9)	protein interactions	6203	195	5	17456	78
0.001807	-6.32	PLD2 (phospholipase D2)	protein interactions	5338	54	3	17456	78
0.001848	-6.29	GO_CYTOKINE_PRODUCTION	MSigDB lists	GO_CYTOKINE_PRODUCTION	117	4	17275	77
0.001889	-6.27	Ribosome, eukaryotes	KEGG pathways	hsa_M00177	91	4	7161	42
0.001889	-6.27	Ribosome, eukaryotes	KEGG pathways	M00177	91	4	7161	42
0.001891	-6.27	PID_IL2_1PATHWAY	MSigDB lists	PID_IL2_1PATHWAY	55	3	17275	77
0.001907	-6.26	TAKEDA_TARGETS_OF_NUP98_HOXA9_FUSION_16D_DN	MSigDB lists	TAKEDA_TARGETS_OF_NUP98_HOXA9_FUSION_16D_DN	118	4	17275	77
0.001926	-6.25	ARAF (A-Raf proto-oncogene, serine/threonine kinase)	protein interactions	369	118	4	17456	78
0.001928	-6.25	RPL9 (ribosomal protein L9)	protein interactions	6133	198	5	17456	78
0.001929	-6.25	Cytoplasmic Ribosomal Proteins	WikiPathways	WP477	90	4	5311	32
0.001943	-6.24	NCL (nucleolin)	protein interactions	4691	396	7	17456	78
0.001952	-6.24	regulation of lymphocyte proliferation	biological process	GO:0050670	208	5	18054	77
0.001971	-6.23	RPL12 (ribosomal protein L12)	protein interactions	6136	199	5	17456	78
0.001972	-6.23	amide transport	biological process	GO:0042886	1543	15	18054	77
0.001983	-6.22	ABDELMOHSEN_ELAVL4_TARGETS	MSigDB lists	ABDELMOHSEN_ELAVL4_TARGETS	15	2	17275	77
0.001983	-6.22	BIOCARTA_HSP27_PATHWAY	MSigDB lists	BIOCARTA_HSP27_PATHWAY	15	2	17275	77
0.001992	-6.22	REACTOME_ACTIVATION_OF_THE_MRNA_UPON_BINDING_OF_THE_CAP_BINDING_COMPLEX_AND_EIFS_AND_SUBSEQUENT_BINDING_TO_43S	MSigDB lists	REACTOME_ACTIVATION_OF_THE_MRNA_UPON_BINDING_OF_THE_CAP_BINDING_COMPLEX_AND_EIFS_AND_SUBSEQUENT_BINDING_TO_43S	56	3	17275	77
0.001993	-6.22	regulation of mononuclear cell proliferation	biological process	GO:0032944	209	5	18054	77
0.001993	-6.22	BIK (BCL2 interacting killer)	protein interactions	638	15	2	17456	78
0.001993	-6.22	GRIA4 (glutamate ionotropic receptor AMPA type subunit 4)	protein interactions	2893	15	2	17456	78
0.001993	-6.22	PDCD2 (programmed cell death 2)	protein interactions	5134	15	2	17456	78
0.001993	-6.22	GRK3 (G protein-coupled receptor kinase 3)	protein interactions	157	15	2	17456	78
0.00201	-6.21	T-Cell antigen Receptor (TCR) Signaling Pathway	WikiPathways	WP69	91	4	5311	32
0.002017	-6.21	immune response-activating cell surface receptor signaling pathway	biological process	GO:0002429	308	6	18054	77
0.002023	-6.2	PUJANA_BRCA2_PCC_NETWORK	MSigDB lists	PUJANA_BRCA2_PCC_NETWORK	400	7	17275	77
0.002038	-6.2	IL12 signaling mediated by STAT4	Pathway Interaction DB	il12_stat4pathway	28	3	2226	21
0.002046	-6.19	membrane	cellular component	GO:0016020	9090	51	18985	79
0.002052	-6.19	YAGI_AML_WITH_INV_16_TRANSLOCATION	MSigDB lists	YAGI_AML_WITH_INV_16_TRANSLOCATION	401	7	17275	77
0.00209	-6.17	GO_PROTEIN_LOCALIZATION_TO_ENDOPLASMIC_RETICULUM	MSigDB lists	GO_PROTEIN_LOCALIZATION_TO_ENDOPLASMIC_RETICULUM	121	4	17275	77
0.002096	-6.17	SANSOM_WNT_PATHWAY_REQUIRE_MYC	MSigDB lists	SANSOM_WNT_PATHWAY_REQUIRE_MYC	57	3	17275	77
0.002096	-6.17	GO_REGULATION_OF_INTERLEUKIN_1_PRODUCTION	MSigDB lists	GO_REGULATION_OF_INTERLEUKIN_1_PRODUCTION	57	3	17275	77
0.002096	-6.17	KEGG_ACUTE_MYELOID_LEUKEMIA	MSigDB lists	KEGG_ACUTE_MYELOID_LEUKEMIA	57	3	17275	77
0.002104	-6.16	RPS19 (ribosomal protein S19)	protein interactions	6223	202	5	17456	78
0.002104	-6.16	RPS5 (ribosomal protein S5)	protein interactions	6193	202	5	17456	78
0.002107	-6.16	lung-carcinoma	COSMIC cancer mutations	lung-carcinoma	4296	31	17255	77
0.002109	-6.16	immune effector process	biological process	GO:0002252	943	11	18054	77
0.00211	-6.16	BCL2 (BCL2 apoptosis regulator)	protein interactions	596	121	4	17456	78
0.00211	-6.16	RPS17 (ribosomal protein S17)	protein interactions	6218	121	4	17456	78
0.002133	-6.15	Formation of the ternary complex, and subsequently, the 43S complex	REACTOME pathways	R-HSA-72695	53	3	10287	50
0.002155	-6.14	IL12-mediated signaling events	Pathway Interaction DB	il12_2pathway	61	4	2226	21
0.002161	-6.14	GO_POSITIVE_REGULATION_OF_MULTICELLULAR_ORGANISMAL_PROCESS	MSigDB lists	GO_POSITIVE_REGULATION_OF_MULTICELLULAR_ORGANISMAL_PROCESS	1338	14	17275	77
0.002188	-6.12	viral gene expression	biological process	GO:0019080	128	4	18054	77
0.002196	-6.12	RPL6 (ribosomal protein L6)	protein interactions	6128	299	6	17456	78
0.002198	-6.12	positive regulation of cell population proliferation	biological process	GO:0008284	948	11	18054	77
0.002203	-6.12	PID_ATF2_PATHWAY	MSigDB lists	PID_ATF2_PATHWAY	58	3	17275	77
0.002203	-6.12	GO_PRODUCTION_OF_MOLECULAR_MEDIATOR_OF_IMMUNE_RESPONSE	MSigDB lists	GO_PRODUCTION_OF_MOLECULAR_MEDIATOR_OF_IMMUNE_RESPONSE	58	3	17275	77
0.002219	-6.11	MODULE_188	MSigDB lists	MODULE_188	123	4	17275	77
0.002226	-6.11	Interleukin-11 Signaling Pathway	WikiPathways	WP2332	44	3	5311	32
0.002228	-6.11	response to cytokine	biological process	GO:0034097	1096	12	18054	77
0.002243	-6.1	RPS11 (ribosomal protein S11)	protein interactions	6205	205	5	17456	78
0.00226	-6.09	KYNG_RESPONSE_TO_H2O2_VIA_ERCC6	MSigDB lists	KYNG_RESPONSE_TO_H2O2_VIA_ERCC6	16	2	17275	77
0.00226	-6.09	BIOCARTA_CDMAC_PATHWAY	MSigDB lists	BIOCARTA_CDMAC_PATHWAY	16	2	17275	77
0.00226	-6.09	BAKER_HEMATOPOIESIS_STAT3_TARGETS	MSigDB lists	BAKER_HEMATOPOIESIS_STAT3_TARGETS	16	2	17275	77
0.00226	-6.09	ZHENG_RESPONSE_TO_ARSENITE_UP	MSigDB lists	ZHENG_RESPONSE_TO_ARSENITE_UP	16	2	17275	77
0.002267	-6.09	GO_POSITIVE_REGULATION_OF_RESPONSE_TO_STIMULUS	MSigDB lists	GO_POSITIVE_REGULATION_OF_RESPONSE_TO_STIMULUS	1814	17	17275	77
0.002271	-6.09	RPS3 (ribosomal protein S3)	protein interactions	6188	301	6	17456	78
0.002271	-6.09	LDLRAD1 (low density lipoprotein receptor class A domain containing 1)	protein interactions	388633	16	2	17456	78
0.002271	-6.09	PMAIP1 (phorbol-12-myristate-13-acetate-induced protein 1)	protein interactions	5366	16	2	17456	78
0.002292	-6.08	kidney-carcinoma	COSMIC cancer mutations	kidney-carcinoma	3745	28	17255	77
0.002293	-6.08	cell population proliferation	biological process	GO:0008283	548	8	18054	77
0.002293	-6.08	establishment of protein localization	biological process	GO:0045184	1567	15	18054	77
0.002297	-6.08	SRP-dependent cotranslational protein targeting to membrane	REACTOME pathways	R-HSA-1799339	115	4	10287	50
0.002307	-6.07	GO_CELLULAR_HOMEOSTASIS	MSigDB lists	GO_CELLULAR_HOMEOSTASIS	648	9	17275	77
0.002314	-6.07	HADDAD_T_LYMPHOCYTE_AND_NK_PROGENITOR_DN	MSigDB lists	HADDAD_T_LYMPHOCYTE_AND_NK_PROGENITOR_DN	59	3	17275	77
0.002343	-6.06	late endosome to vacuole transport	biological process	GO:0045324	17	2	18054	77
0.002347	-6.05	RNF31 (ring finger protein 31)	protein interactions	55072	303	6	17456	78
0.002353	-6.05	PIH1D1 (PIH1 domain containing 1)	protein interactions	55011	648	9	17456	78
0.002387	-6.04	regulation of cell communication	biological process	GO:0010646	3539	26	18054	77
0.002421	-6.02	PICCALUGA_ANGIOIMMUNOBLASTIC_LYMPHOMA_DN	MSigDB lists	PICCALUGA_ANGIOIMMUNOBLASTIC_LYMPHOMA_DN	126	4	17275	77
0.002421	-6.02	MODULE_361	MSigDB lists	MODULE_361	126	4	17275	77
0.002421	-6.02	MODULE_248	MSigDB lists	MODULE_248	126	4	17275	77
0.002428	-6.02	BOYAULT_LIVER_CANCER_SUBCLASS_G6_UP	MSigDB lists	BOYAULT_LIVER_CANCER_SUBCLASS_G6_UP	60	3	17275	77
0.002428	-6.02	GO_T_CELL_ACTIVATION_INVOLVED_IN_IMMUNE_RESPONSE	MSigDB lists	GO_T_CELL_ACTIVATION_INVOLVED_IN_IMMUNE_RESPONSE	60	3	17275	77
0.002446	-6.01	L13a-mediated translational silencing of Ceruloplasmin expression	REACTOME pathways	R-HSA-156827	117	4	10287	50
0.002446	-6.01	GTP hydrolysis and joining of the 60S ribosomal subunit	REACTOME pathways	R-HSA-72706	117	4	10287	50
0.00249	-6	RPL10A (ribosomal protein L10a)	protein interactions	4736	210	5	17456	78
0.00249	-6	RPS7 (ribosomal protein S7)	protein interactions	6201	210	5	17456	78
0.002511	-5.99	GRESHOCK_CANCER_COPY_NUMBER_UP	MSigDB lists	GRESHOCK_CANCER_COPY_NUMBER_UP	308	6	17275	77
0.002512	-5.99	MORF_BCL2	MSigDB lists	MORF_BCL2	211	5	17275	77
0.002521	-5.98	GO_NEGATIVE_REGULATION_OF_INTRACELLULAR_SIGNAL_TRANSDUCTION	MSigDB lists	GO_NEGATIVE_REGULATION_OF_INTRACELLULAR_SIGNAL_TRANSDUCTION	416	7	17275	77
0.002539	-5.98	SPERACTRCPTR	prints domains	PR00258	17	2	4648	21
0.002545	-5.97	REACTOME_COSTIMULATION_BY_THE_CD28_FAMILY	MSigDB lists	REACTOME_COSTIMULATION_BY_THE_CD28_FAMILY	61	3	17275	77
0.002548	-5.97	SRCR	pfam domains	PF00530	18	2	17385	73
0.002554	-5.97	HASLINGER_B_CLL_WITH_MUTATED_VH_GENES	MSigDB lists	HASLINGER_B_CLL_WITH_MUTATED_VH_GENES	17	2	17275	77
0.002554	-5.97	BIOCARTA_IL7_PATHWAY	MSigDB lists	BIOCARTA_IL7_PATHWAY	17	2	17275	77
0.002557	-5.97	GO_REGULATION_OF_CELLULAR_RESPONSE_TO_STRESS	MSigDB lists	GO_REGULATION_OF_CELLULAR_RESPONSE_TO_STRESS	658	9	17275	77
0.002564	-5.97	AGCATTA_MIR155	MSigDB lists	AGCATTA_MIR155	128	4	17275	77
0.002567	-5.97	FHIT (fragile histidine triad diadenosine triphosphatase)	protein interactions	2272	17	2	17456	78
0.002567	-5.97	PHLDA1 (pleckstrin homology like domain family A member 1)	protein interactions	22822	17	2	17456	78
0.002567	-5.97	TFAP2B (transcription factor AP-2 beta)	protein interactions	7021	17	2	17456	78
0.002578	-5.96	regulation of myotube differentiation	biological process	GO:0010830	64	3	18054	77
0.002578	-5.96	regulation of lipid kinase activity	biological process	GO:0043550	64	3	18054	77
0.002589	-5.96	PIK3CA (phosphatidylinositol-4,5-bisphosphate 3-kinase catalytic subunit alpha)	protein interactions	5290	128	4	17456	78
0.002589	-5.96	regulation of leukocyte proliferation	biological process	GO:0070663	222	5	18054	77
0.002594	-5.95	RPS15A (ribosomal protein S15a)	protein interactions	6210	212	5	17456	78
0.002604	-5.95	response to stimulus	biological process	GO:0050896	8044	47	18054	77
0.002628	-5.94	negative regulation of T cell apoptotic process	biological process	GO:0070233	18	2	18054	77
0.002637	-5.94	GO_B_CELL_ACTIVATION	MSigDB lists	GO_B_CELL_ACTIVATION	129	4	17275	77
0.002647	-5.93	RPS13 (ribosomal protein S13)	protein interactions	6207	213	5	17456	78
0.002666	-5.93	GNF2_ST13	MSigDB lists	GNF2_ST13	62	3	17275	77
0.002666	-5.93	GO_PROTEIN_COMPLEX_SCAFFOLD	MSigDB lists	GO_PROTEIN_COMPLEX_SCAFFOLD	62	3	17275	77
0.002681	-5.92	Nonsense Mediated Decay (NMD) enhanced by the Exon Junction Complex (EJC)	REACTOME pathways	R-HSA-975957	120	4	10287	50
0.002681	-5.92	Nonsense-Mediated Decay (NMD)	REACTOME pathways	R-HSA-927802	120	4	10287	50
0.002686	-5.92	DPYSL2 (dihydropyrimidinase like 2)	protein interactions	1808	62	3	17456	78
0.002688	-5.92	MARSON_BOUND_BY_FOXP3_STIMULATED	MSigDB lists	MARSON_BOUND_BY_FOXP3_STIMULATED	931	11	17275	77
0.002692	-5.92	Thymic Stromal LymphoPoietin (TSLP) Signaling Pathway	WikiPathways	WP2203	47	3	5311	32
0.002695	-5.92	T cell activation involved in immune response	biological process	GO:0002286	65	3	18054	77
0.002701	-5.91	RPS16 (ribosomal protein S16)	protein interactions	6217	214	5	17456	78
0.002714	-5.91	RPS2 (ribosomal protein S2)	protein interactions	6187	312	6	17456	78
0.002717	-5.91	GO_ENZYME_BINDING	MSigDB lists	GO_ENZYME_BINDING	1684	16	17275	77
0.002756	-5.89	RPL23A (ribosomal protein L23a)	protein interactions	6147	215	5	17456	78
0.002763	-5.89	Selenoamino acid metabolism	REACTOME pathways	R-HSA-2408522	121	4	10287	50
0.002763	-5.89	FARMER_BREAST_CANCER_BASAL_VS_LULMINAL	MSigDB lists	FARMER_BREAST_CANCER_BASAL_VS_LULMINAL	314	6	17275	77
0.00279	-5.88	KOKKINAKIS_METHIONINE_DEPRIVATION_48HR_DN	MSigDB lists	KOKKINAKIS_METHIONINE_DEPRIVATION_48HR_DN	63	3	17275	77
0.002811	-5.87	IRS2 (insulin receptor substrate 2)	protein interactions	8660	63	3	17456	78
0.00282	-5.87	regulation of signaling	biological process	GO:0023051	3580	26	18054	77
0.002822	-5.87	pleura	COSMIC cancer mutations	pleura	4964	34	17255	77
0.002865	-5.86	BIOCARTA_CARDIACEGF_PATHWAY	MSigDB lists	BIOCARTA_CARDIACEGF_PATHWAY	18	2	17275	77
0.002865	-5.86	MOREIRA_RESPONSE_TO_TSA_DN	MSigDB lists	MOREIRA_RESPONSE_TO_TSA_DN	18	2	17275	77
0.002865	-5.86	GO_REGULATION_OF_PROTEIN_EXIT_FROM_ENDOPLASMIC_RETICULUM	MSigDB lists	GO_REGULATION_OF_PROTEIN_EXIT_FROM_ENDOPLASMIC_RETICULUM	18	2	17275	77
0.002872	-5.85	GO_REGULATION_OF_CYTOKINE_PRODUCTION	MSigDB lists	GO_REGULATION_OF_CYTOKINE_PRODUCTION	544	8	17275	77
0.002879	-5.85	NCAPG2 (non-SMC condensin II complex subunit G2)	protein interactions	54892	18	2	17456	78
0.002879	-5.85	ADCY9 (adenylate cyclase 9)	protein interactions	115	18	2	17456	78
0.002889	-5.85	membrane part	cellular component	GO:0044425	6629	40	18985	79
0.002891	-5.85	MORF_FDXR	MSigDB lists	MORF_FDXR	218	5	17275	77
0.002926	-5.83	PPT1 (palmitoyl-protein thioesterase 1)	protein interactions	5538	218	5	17456	78
0.002929	-5.83	positive regulation of myoblast fusion	biological process	GO:1901741	19	2	18054	77
0.002948	-5.83	protein localization to endoplasmic reticulum	biological process	GO:0070972	139	4	18054	77
0.002948	-5.83	vacuolar transport	biological process	GO:0007034	139	4	18054	77
0.002948	-5.83	regulation of T cell differentiation	biological process	GO:0045580	139	4	18054	77
0.002952	-5.83	signaling receptor binding	molecular function	GO:0005102	1542	15	17306	77
0.003025	-5.8	GO_MULTI_ORGANISM_METABOLIC_PROCESS	MSigDB lists	GO_MULTI_ORGANISM_METABOLIC_PROCESS	134	4	17275	77
0.003025	-5.8	translational initiation	biological process	GO:0006413	140	4	18054	77
0.003036	-5.8	Endometrial cancer	KEGG pathways	ko05213	50	3	7161	42
0.003036	-5.8	Endometrial cancer	KEGG pathways	hsa05213	50	3	7161	42
0.003038	-5.8	GO_CELLULAR_CHEMICAL_HOMEOSTASIS	MSigDB lists	GO_CELLULAR_CHEMICAL_HOMEOSTASIS	549	8	17275	77
0.00305	-5.79	BILANGES_SERUM_AND_RAPAMYCIN_SENSITIVE_GENES	MSigDB lists	BILANGES_SERUM_AND_RAPAMYCIN_SENSITIVE_GENES	65	3	17275	77
0.00305	-5.79	GO_POSITIVE_REGULATION_OF_ENDOTHELIAL_CELL_MIGRATION	MSigDB lists	GO_POSITIVE_REGULATION_OF_ENDOTHELIAL_CELL_MIGRATION	65	3	17275	77
0.00305	-5.79	MCMURRAY_TP53_HRAS_COOPERATION_RESPONSE_DN	MSigDB lists	MCMURRAY_TP53_HRAS_COOPERATION_RESPONSE_DN	65	3	17275	77
0.00305	-5.79	VANASSE_BCL2_TARGETS_DN	MSigDB lists	VANASSE_BCL2_TARGETS_DN	65	3	17275	77
0.003064	-5.79	GO_MEMBRANE_PROTEIN_COMPLEX	MSigDB lists	GO_MEMBRANE_PROTEIN_COMPLEX	947	11	17275	77
0.003072	-5.79	PLCG2 (phospholipase C gamma 2)	protein interactions	5336	65	3	17456	78
0.003081	-5.78	KEGG_PATHWAYS_IN_CANCER	MSigDB lists	KEGG_PATHWAYS_IN_CANCER	321	6	17275	77
0.003081	-5.78	GO_RECEPTOR_COMPLEX	MSigDB lists	GO_RECEPTOR_COMPLEX	321	6	17275	77
0.003106	-5.77	REACTOME_INFLUENZA_LIFE_CYCLE	MSigDB lists	REACTOME_INFLUENZA_LIFE_CYCLE	135	4	17275	77
0.003108	-5.77	Cap-dependent Translation Initiation	REACTOME pathways	R-HSA-72737	125	4	10287	50
0.003108	-5.77	Eukaryotic Translation Initiation	REACTOME pathways	R-HSA-72613	125	4	10287	50
0.003136	-5.76	RBPJ (recombination signal binding protein for immunoglobulin kappa J region)	protein interactions	3516	135	4	17456	78
0.003185	-5.75	GO_SMALL_RIBOSOMAL_SUBUNIT	MSigDB lists	GO_SMALL_RIBOSOMAL_SUBUNIT	66	3	17275	77
0.003185	-5.75	GCM_TPT1	MSigDB lists	GCM_TPT1	66	3	17275	77
0.00319	-5.75	Ca2+ pathway	REACTOME pathways	R-HSA-4086398	61	3	10287	50
0.00319	-5.75	Ribosomal scanning and start codon recognition	REACTOME pathways	R-HSA-72702	61	3	10287	50
0.003193	-5.75	MARSON_FOXP3_CORE_DIRECT_TARGETS	MSigDB lists	MARSON_FOXP3_CORE_DIRECT_TARGETS	19	2	17275	77
0.003193	-5.75	GO_REGULATION_OF_MYOBLAST_FUSION	MSigDB lists	GO_REGULATION_OF_MYOBLAST_FUSION	19	2	17275	77
0.003193	-5.75	regulation of biological process	biological process	GO:0050789	11862	62	18054	77
0.003208	-5.74	PNO1 (partner of NOB1 homolog)	protein interactions	56902	66	3	17456	78
0.003208	-5.74	LOC101929876 (40S ribosomal protein S26)	protein interactions	101929876	66	3	17456	78
0.003234	-5.73	small ribosomal subunit	cellular component	GO:0015935	71	3	18985	79
0.003246	-5.73	regulation of monocyte differentiation	biological process	GO:0045655	20	2	18054	77
0.003246	-5.73	LEE_BMP2_TARGETS_UP	MSigDB lists	LEE_BMP2_TARGETS_UP	682	9	17275	77
0.003263	-5.73	GO_PROTEIN_LOCALIZATION	MSigDB lists	GO_PROTEIN_LOCALIZATION	1715	16	17275	77
0.003275	-5.72	MODULE_301	MSigDB lists	MODULE_301	137	4	17275	77
0.003286	-5.72	human chr14q24.1|14q22-q24	chromosome location	human chr14q24.1|14q22-q24	1	1	26169	86
0.003286	-5.72	human chr1p34.2|1p35-p34	chromosome location	human chr1p34.2|1p35-p34	1	1	26169	86
0.003286	-5.72	human chr8p21.2-p21.1	chromosome location	human chr8p21.2-p21.1	1	1	26169	86
0.003286	-5.72	human chr3p25.1-p24.3	chromosome location	human chr3p25.1-p24.3	1	1	26169	86
0.003307	-5.71	kinase inhibitor activity	molecular function	GO:0019210	67	3	17306	77
0.003311	-5.71	GO_REGULATION_OF_I_KAPPAB_KINASE_NF_KAPPAB_SIGNALING	MSigDB lists	GO_REGULATION_OF_I_KAPPAB_KINASE_NF_KAPPAB_SIGNALING	225	5	17275	77
0.003324	-5.71	KEGG_ADHERENS_JUNCTION	MSigDB lists	KEGG_ADHERENS_JUNCTION	67	3	17275	77
0.00334	-5.7	Translation initiation complex formation	REACTOME pathways	R-HSA-72649	62	3	10287	50
0.003343	-5.7	immune response-regulating cell surface receptor signaling pathway	biological process	GO:0002768	341	6	18054	77
0.003361	-5.7	GO_CELL_ACTIVATION_INVOLVED_IN_IMMUNE_RESPONSE	MSigDB lists	GO_CELL_ACTIVATION_INVOLVED_IN_IMMUNE_RESPONSE	138	4	17275	77
0.003361	-5.7	GSE7568_IL4_VS_IL4_AND_DEXAMETHASONE_TREATED_MACROPHAGE_DN	MSigDB lists	GSE7568_IL4_VS_IL4_AND_DEXAMETHASONE_TREATED_MACROPHAGE_DN	138	4	17275	77
0.003361	-5.7	HALLMARK_UV_RESPONSE_DN	MSigDB lists	HALLMARK_UV_RESPONSE_DN	138	4	17275	77
0.003361	-5.7	GSE13547_WT_VS_ZFX_KO_BCELL_ANTI_IGM_STIM_12H_DN	MSigDB lists	GSE13547_WT_VS_ZFX_KO_BCELL_ANTI_IGM_STIM_12H_DN	138	4	17275	77
0.003389	-5.69	positive regulation of multicellular organismal process	biological process	GO:0051240	1799	16	18054	77
0.00344	-5.67	GO_RESPONSE_TO_CYTOKINE	MSigDB lists	GO_RESPONSE_TO_CYTOKINE	688	9	17275	77
0.003475	-5.66	cellular response to cytokine stimulus	biological process	GO:0071345	1006	11	18054	77
0.003491	-5.66	MRPS23 (mitochondrial ribosomal protein S23)	protein interactions	51649	68	3	17456	78
0.003491	-5.66	CAPN2 (calpain 2)	protein interactions	824	68	3	17456	78
0.003496	-5.66	Activation of the mRNA upon binding of the cap-binding complex and eIFs, and subsequent binding to 43S	REACTOME pathways	R-HSA-72662	63	3	10287	50
0.003503	-5.65	nitrogen compound transport	biological process	GO:0071705	1805	16	18054	77
0.003506	-5.65	GO_CELL_SURFACE	MSigDB lists	GO_CELL_SURFACE	690	9	17275	77
0.003506	-5.65	Wnt Signaling Pathway and Pluripotency	WikiPathways	WP399	106	4	5311	32
0.003537	-5.64	SU_THYMUS	MSigDB lists	SU_THYMUS	20	2	17275	77
0.003539	-5.64	BOSCO_ALLERGEN_INDUCED_TH2_ASSOCIATED_MODULE	MSigDB lists	BOSCO_ALLERGEN_INDUCED_TH2_ASSOCIATED_MODULE	140	4	17275	77
0.003544	-5.64	RPL3 (ribosomal protein L3)	protein interactions	6122	228	5	17456	78
0.003555	-5.64	BNIP2 (BCL2 interacting protein 2)	protein interactions	663	20	2	17456	78
0.003577	-5.63	regulation of myoblast fusion	biological process	GO:1901739	21	2	18054	77
0.003577	-5.63	labyrinthine layer morphogenesis	biological process	GO:0060713	21	2	18054	77
0.003585	-5.63	GO_REGULATION_OF_CELL_DIFFERENTIATION	MSigDB lists	GO_REGULATION_OF_CELL_DIFFERENTIATION	1414	14	17275	77
0.003602	-5.63	positive regulation of striated muscle cell differentiation	biological process	GO:0051155	72	3	18054	77
0.003624	-5.62	haematopoietic_and_lymphoid_tissue-soft_tissue-lymphoid_neoplasm-diffuse_large_B_cell_lymphoma	COSMIC cancer mutations	haematopoietic_and_lymphoid_tissue-soft_tissue-lymphoid_neoplasm-diffuse_large_B_cell_lymphoma	69	3	17255	77
0.00363	-5.62	GO_REGULATION_OF_T_CELL_PROLIFERATION	MSigDB lists	GO_REGULATION_OF_T_CELL_PROLIFERATION	141	4	17275	77
0.00363	-5.62	MODULE_223	MSigDB lists	MODULE_223	141	4	17275	77
0.00363	-5.62	GO_TRANSLATIONAL_INITIATION	MSigDB lists	GO_TRANSLATIONAL_INITIATION	141	4	17275	77
0.00363	-5.62	PDGF_ERK_DN.V1_DN	MSigDB lists	PDGF_ERK_DN.V1_DN	141	4	17275	77
0.003636	-5.62	HOSHIDA_LIVER_CANCER_SUBCLASS_S1	MSigDB lists	HOSHIDA_LIVER_CANCER_SUBCLASS_S1	230	5	17275	77
0.003678	-5.61	RPL11 (ribosomal protein L11)	protein interactions	6135	230	5	17456	78
0.003692	-5.6	lung-carcinoma-undifferentiated_carcinoma	COSMIC cancer mutations	lung-carcinoma-undifferentiated_carcinoma	1417	14	17255	77
0.003706	-5.6	gag (Pr55(Gag))	protein interactions	155030	968	11	17456	78
0.003708	-5.6	TTGTTT_FOXO4_01	MSigDB lists	TTGTTT_FOXO4_01	1901	17	17275	77
0.003727	-5.59	protein transport	biological process	GO:0015031	1484	14	18054	77
0.003751	-5.59	LIU_PROSTATE_CANCER_DN	MSigDB lists	LIU_PROSTATE_CANCER_DN	447	7	17275	77
0.003759	-5.58	MTCH2 (mitochondrial carrier 2)	protein interactions	23788	142	4	17456	78
0.003795	-5.57	Wnt Signaling Pathway Netpath	WikiPathways	WP363	53	3	5311	32
0.003817	-5.57	MODULE_238	MSigDB lists	MODULE_238	143	4	17275	77
0.003823	-5.57	organic substance transport	biological process	GO:0071702	2167	18	18054	77
0.003859	-5.56	regulation of protein localization	biological process	GO:0032880	1020	11	18054	77
0.003879	-5.55	GO_CHEMICAL_HOMEOSTASIS	MSigDB lists	GO_CHEMICAL_HOMEOSTASIS	836	10	17275	77
0.003898	-5.55	GO_PROTEIN_LOCALIZATION_TO_CELL_SURFACE	MSigDB lists	GO_PROTEIN_LOCALIZATION_TO_CELL_SURFACE	21	2	17275	77
0.003898	-5.55	GO_EMBRYONIC_PLACENTA_MORPHOGENESIS	MSigDB lists	GO_EMBRYONIC_PLACENTA_MORPHOGENESIS	21	2	17275	77
0.003913	-5.54	RTTTNNNYTGGM_UNKNOWN	MSigDB lists	RTTTNNNYTGGM_UNKNOWN	144	4	17275	77
0.003918	-5.54	CD2 (CD2 molecule)	protein interactions	914	21	2	17456	78
0.003918	-5.54	CD8A (CD8a molecule)	protein interactions	925	21	2	17456	78
0.003918	-5.54	TNNI3 (troponin I3, cardiac type)	protein interactions	7137	21	2	17456	78
0.003918	-5.54	KIF18B (kinesin family member 18B)	protein interactions	146909	21	2	17456	78
0.003918	-5.54	TFAP2C (transcription factor AP-2 gamma)	protein interactions	7022	21	2	17456	78
0.003933	-5.54	undifferentiated_carcinoma	COSMIC cancer mutations	undifferentiated_carcinoma	1427	14	17255	77
0.003944	-5.54	WASHC3 (WASH complex subunit 3)	protein interactions	51019	71	3	17456	78
0.003951	-5.53	ACTN4 (actinin alpha 4)	protein interactions	81	144	4	17456	78
0.003958	-5.53	RPS4X (ribosomal protein S4 X-linked)	protein interactions	6191	234	5	17456	78
0.003983	-5.53	Acute myeloid leukemia	KEGG pathways	ko05221	55	3	7161	42
0.003983	-5.53	Acute myeloid leukemia	KEGG pathways	hsa05221	55	3	7161	42
0.004002	-5.52	Apoptosis-related network due to altered Notch3 in ovarian cancer	WikiPathways	WP2864	54	3	5311	32
0.004013	-5.52	protein targeting	biological process	GO:0006605	354	6	18054	77
0.00403	-5.51	TGFB1 (transforming growth factor beta 1)	protein interactions	7040	235	5	17456	78
0.004049	-5.51	NFATC1 (nuclear factor of activated T cells 1)	protein interactions	4772	145	4	17456	78
0.004072	-5.5	chr8p21	MSigDB lists	chr8p21	72	3	17275	77
0.004072	-5.5	YORDY_RECIPROCAL_REGULATION_BY_ETS1_AND_SP100_DN	MSigDB lists	YORDY_RECIPROCAL_REGULATION_BY_ETS1_AND_SP100_DN	72	3	17275	77
0.00411	-5.49	GSE14415_INDUCED_TREG_VS_TCONV_DN	MSigDB lists	GSE14415_INDUCED_TREG_VS_TCONV_DN	146	4	17275	77
0.004149	-5.48	RPS12 (ribosomal protein S12)	protein interactions	6206	146	4	17456	78
0.00416	-5.48	Syndecan interactions	REACTOME pathways	R-HSA-3000170	20	2	10287	50
0.004161	-5.48	hinge region between urothelial plaques of apical plasma membrane	cellular component	GO:0120003	1	1	18985	79
0.004161	-5.48	GO_REGULATION_OF_INTRACELLULAR_SIGNAL_TRANSDUCTION	MSigDB lists	GO_REGULATION_OF_INTRACELLULAR_SIGNAL_TRANSDUCTION	1596	15	17275	77
0.004177	-5.48	RPL18A (ribosomal protein L18a)	protein interactions	6142	237	5	17456	78
0.004182	-5.48	MATSUDA_NATURAL_KILLER_DIFFERENTIATION	MSigDB lists	MATSUDA_NATURAL_KILLER_DIFFERENTIATION	456	7	17275	77
0.004199	-5.47	FN3_7	pfam domains	PF18447	1	1	17385	73
0.004199	-5.47	Ribosomal_L31e	pfam domains	PF01198	1	1	17385	73
0.004199	-5.47	Ysc84	pfam domains	PF04366	1	1	17385	73
0.004199	-5.47	DUF2370	pfam domains	PF10176	1	1	17385	73
0.004199	-5.47	Flt3_lig	pfam domains	PF02947	1	1	17385	73
0.004199	-5.47	SVIP	pfam domains	PF15811	1	1	17385	73
0.004199	-5.47	zf-NOSIP	pfam domains	PF15906	1	1	17385	73
0.004199	-5.47	Myc-LZ	pfam domains	PF02344	1	1	17385	73
0.004199	-5.47	RGCC	pfam domains	PF15151	1	1	17385	73
0.004199	-5.47	Ribosomal_S25	pfam domains	PF03297	1	1	17385	73
0.004199	-5.47	RIC3	pfam domains	PF15361	1	1	17385	73
0.004199	-5.47	Ribosomal_S6e	pfam domains	PF01092	1	1	17385	73
0.004203	-5.47	NGFIC_01	MSigDB lists	NGFIC_01	238	5	17275	77
0.004211	-5.47	MORF_NME2	MSigDB lists	MORF_NME2	147	4	17275	77
0.004215	-5.47	programmed cell death	biological process	GO:0012501	1032	11	18054	77
0.004233	-5.46	GO_REGULATION_OF_CALCIUM_MEDIATED_SIGNALING	MSigDB lists	GO_REGULATION_OF_CALCIUM_MEDIATED_SIGNALING	73	3	17275	77
0.004233	-5.46	KEGG_ARRHYTHMOGENIC_RIGHT_VENTRICULAR_CARDIOMYOPATHY_ARVC	MSigDB lists	KEGG_ARRHYTHMOGENIC_RIGHT_VENTRICULAR_CARDIOMYOPATHY_ARVC	73	3	17275	77
0.004239	-5.46	plasma membrane part	cellular component	GO:0044459	2794	21	18985	79
0.004253	-5.46	B cell activation	biological process	GO:0042113	154	4	18054	77
0.004255	-5.46	TP53 (tumor protein p53)	protein interactions	7157	1132	12	17456	78
0.004265	-5.46	interleukin-21 secretion	biological process	GO:0072619	1	1	18054	77
0.004265	-5.46	negative regulation of exit from mitosis	biological process	GO:0001100	1	1	18054	77
0.004265	-5.46	dADP biosynthetic process	biological process	GO:0006173	1	1	18054	77
0.004265	-5.46	chemokine (C-C motif) ligand 19 signaling pathway	biological process	GO:0038115	1	1	18054	77
0.004265	-5.46	stilbene catabolic process	biological process	GO:0046272	1	1	18054	77
0.004265	-5.46	positive regulation of metanephric cap mesenchymal cell proliferation	biological process	GO:0090096	1	1	18054	77
0.004265	-5.46	protein insertion into plasma membrane	biological process	GO:0098737	1	1	18054	77
0.004265	-5.46	myeloid dendritic cell cytokine production	biological process	GO:0002372	1	1	18054	77
0.004265	-5.46	negative regulation of retinal cell programmed cell death	biological process	GO:0046671	1	1	18054	77
0.004265	-5.46	stilbene metabolic process	biological process	GO:0009810	1	1	18054	77
0.004265	-5.46	regulation of metanephric cap mesenchymal cell proliferation	biological process	GO:0090095	1	1	18054	77
0.004265	-5.46	positive regulation of immunological synapse formation	biological process	GO:2000522	1	1	18054	77
0.004265	-5.46	negative regulation of cellular pH reduction	biological process	GO:0032848	1	1	18054	77
0.004265	-5.46	olfactory bulb axon guidance	biological process	GO:0071678	1	1	18054	77
0.004265	-5.46	interleukin-21 production	biological process	GO:0032625	1	1	18054	77
0.004265	-5.46	CD8-positive, alpha-beta T cell lineage commitment	biological process	GO:0043375	1	1	18054	77
0.004265	-5.46	positive regulation of glycoprotein biosynthetic process involved in immunological synapse formation	biological process	GO:2000526	1	1	18054	77
0.004265	-5.46	regulation of VCP-NPL4-UFD1 AAA ATPase complex assembly	biological process	GO:1904239	1	1	18054	77
0.004265	-5.46	oncosis	biological process	GO:0070267	1	1	18054	77
0.004265	-5.46	negative regulation of VCP-NPL4-UFD1 AAA ATPase complex assembly	biological process	GO:1904240	1	1	18054	77
0.004276	-5.45	GO_CELL_SUBSTRATE_ADHERENS_JUNCTION_ASSEMBLY	MSigDB lists	GO_CELL_SUBSTRATE_ADHERENS_JUNCTION_ASSEMBLY	22	2	17275	77
0.004276	-5.45	GO_POSITIVE_REGULATION_OF_INTERLEUKIN_4_PRODUCTION	MSigDB lists	GO_POSITIVE_REGULATION_OF_INTERLEUKIN_4_PRODUCTION	22	2	17275	77
0.004276	-5.45	BIOCARTA_CHEMICAL_PATHWAY	MSigDB lists	BIOCARTA_CHEMICAL_PATHWAY	22	2	17275	77
0.004276	-5.45	YANG_BREAST_CANCER_ESR1_BULK_DN	MSigDB lists	YANG_BREAST_CANCER_ESR1_BULK_DN	22	2	17275	77
0.004276	-5.45	GO_REGULATION_OF_CHOLESTEROL_METABOLIC_PROCESS	MSigDB lists	GO_REGULATION_OF_CHOLESTEROL_METABOLIC_PROCESS	22	2	17275	77
0.004279	-5.45	Leukocyte transendothelial migration	KEGG pathways	ko04670	114	4	7161	42
0.004279	-5.45	Leukocyte transendothelial migration	KEGG pathways	hsa04670	114	4	7161	42
0.004286	-5.45	positive regulation of interleukin-4 production	biological process	GO:0032753	23	2	18054	77
0.004297	-5.45	CD5 (CD5 molecule)	protein interactions	921	22	2	17456	78
0.004297	-5.45	ACD_HspB1	interpro domains	IPR037876	1	1	18616	80
0.004297	-5.45	LEF1	interpro domains	IPR028769	1	1	18616	80
0.004297	-5.45	Ribosomal_S6e	interpro domains	IPR001377	1	1	18616	80
0.004297	-5.45	CD3D	interpro domains	IPR015485	1	1	18616	80
0.004297	-5.45	SYLF_SH3YL1-like	interpro domains	IPR033643	1	1	18616	80
0.004297	-5.45	Stathmin-3	interpro domains	IPR028835	1	1	18616	80
0.004297	-5.45	TNFRSF7_N	interpro domains	IPR034000	1	1	18616	80
0.004297	-5.45	T-cell_rcpt-assoc_TM_adapter-1	interpro domains	IPR020399	1	1	18616	80
0.004297	-5.45	FKBP5	interpro domains	IPR031210	1	1	18616	80
0.004297	-5.45	cPKC_alpha	interpro domains	IPR034663	1	1	18616	80
0.004297	-5.45	Ribosomal_L31e_CS	interpro domains	IPR020052	1	1	18616	80
0.004297	-5.45	Ric3	interpro domains	IPR026160	1	1	18616	80
0.004297	-5.45	SH3YL1_SH3	interpro domains	IPR035511	1	1	18616	80
0.004297	-5.45	RGCC	interpro domains	IPR029252	1	1	18616	80
0.004297	-5.45	CD8B	interpro domains	IPR042414	1	1	18616	80
0.004297	-5.45	Tcf7	interpro domains	IPR028785	1	1	18616	80
0.004297	-5.45	Ribosomal_L31e_dom_sf	interpro domains	IPR023621	1	1	18616	80
0.004297	-5.45	Alpha-actinin_1	interpro domains	IPR026921	1	1	18616	80
0.004297	-5.45	Ribosomal_L31e	interpro domains	IPR000054	1	1	18616	80
0.004297	-5.45	RCAN3	interpro domains	IPR034923	1	1	18616	80
0.004297	-5.45	Chemokine_CCR7	interpro domains	IPR001718	1	1	18616	80
0.004297	-5.45	CD40L	interpro domains	IPR003263	1	1	18616	80
0.004297	-5.45	Fibulin-5	interpro domains	IPR037288	1	1	18616	80
0.004297	-5.45	Ribosomal_S6e_CS	interpro domains	IPR018282	1	1	18616	80
0.004297	-5.45	Ribosomal_S6_euk	interpro domains	IPR014401	1	1	18616	80
0.004297	-5.45	Tshz2	interpro domains	IPR027010	1	1	18616	80
0.004297	-5.45	NUCB2	interpro domains	IPR028813	1	1	18616	80
0.004297	-5.45	TNFR_7	interpro domains	IPR022328	1	1	18616	80
0.004297	-5.45	FHIT	interpro domains	IPR039383	1	1	18616	80
0.004297	-5.45	Znf-NOSIP	interpro domains	IPR031790	1	1	18616	80
0.004297	-5.45	FN3_7	interpro domains	IPR040997	1	1	18616	80
0.004297	-5.45	RGS10_RGS	interpro domains	IPR037879	1	1	18616	80
0.004297	-5.45	Ysc84_actin-binding	interpro domains	IPR007461	1	1	18616	80
0.004297	-5.45	Aquaporin_3	interpro domains	IPR023275	1	1	18616	80
0.004297	-5.45	TESPA1	interpro domains	IPR026647	1	1	18616	80
0.004297	-5.45	Serinc5	interpro domains	IPR029555	1	1	18616	80
0.004297	-5.45	Tcell_CD5	interpro domains	IPR003566	1	1	18616	80
0.004297	-5.45	Apop_reg_Bcl2	interpro domains	IPR013278	1	1	18616	80
0.004297	-5.45	Ribosomal_S25	interpro domains	IPR004977	1	1	18616	80
0.004297	-5.45	TMEM204	interpro domains	IPR038992	1	1	18616	80
0.004297	-5.45	Myc-LZ	interpro domains	IPR003327	1	1	18616	80
0.004297	-5.45	SOCS3_SH2	interpro domains	IPR035863	1	1	18616	80
0.004297	-5.45	RIC3_N	interpro domains	IPR032763	1	1	18616	80
0.004297	-5.45	NOSIP	interpro domains	IPR016818	1	1	18616	80
0.004297	-5.45	ITK_SH3	interpro domains	IPR035583	1	1	18616	80
0.004297	-5.45	Flt3_lig	interpro domains	IPR004213	1	1	18616	80
0.004297	-5.45	SOCS3	interpro domains	IPR028414	1	1	18616	80
0.004297	-5.45	SVIP	interpro domains	IPR031632	1	1	18616	80
0.004297	-5.45	Apba2	interpro domains	IPR030529	1	1	18616	80
0.004303	-5.45	peptide transport	biological process	GO:0015833	1508	14	18054	77
0.004316	-5.45	Influenza Viral RNA Transcription and Replication	REACTOME pathways	R-HSA-168273	137	4	10287	50
0.004327	-5.44	Ribosomal_S6e	smart domains	SM01405	1	1	9476	41
0.004327	-5.44	Ribosomal_L31e	smart domains	SM01380	1	1	9476	41
0.004355	-5.44	STK33_SKM_DN	MSigDB lists	STK33_SKM_DN	240	5	17275	77
0.004372	-5.43	regulation of myeloid cell differentiation	biological process	GO:0045637	251	5	18054	77
0.004373	-5.43	dendritic spine	cellular component	GO:0043197	159	4	18985	79
0.004383	-5.43	regulation of cellular response to stress	biological process	GO:0080135	746	9	18054	77
0.004409	-5.42	negative regulation of biological process	biological process	GO:0048519	5753	36	18054	77
0.004418	-5.42	KEGG_WNT_SIGNALING_PATHWAY	MSigDB lists	KEGG_WNT_SIGNALING_PATHWAY	149	4	17275	77
0.004435	-5.42	adenosine ribonucleotides de novo biosynthesis	BIOCYC pathways	META_PWY-7219	1	1	902	4
0.004449	-5.42	very-long-chain enoyl-CoA reductase activity	molecular function	GO:0102758	1	1	17306	77
0.004449	-5.42	C-C motif chemokine 21 receptor activity	molecular function	GO:0038121	1	1	17306	77
0.004449	-5.42	C-C motif chemokine 19 receptor activity	molecular function	GO:0038117	1	1	17306	77
0.004449	-5.42	chemokine (C-C motif) ligand 19 binding	molecular function	GO:0035757	1	1	17306	77
0.004449	-5.42	10-hydroxy-9-(phosphonooxy)octadecanoate phosphatase activity	molecular function	GO:0033885	1	1	17306	77
0.004449	-5.42	chemokine (C-C motif) ligand 21 binding	molecular function	GO:0035758	1	1	17306	77
0.004468	-5.41	AGAP7P (ArfGAP with GTPase domain, ankyrin repeat and PH domain 7, pseudogene)	protein interactions	653268	1	1	17456	78
0.004468	-5.41	TCPT (thrombocytopenia, Paris-Trousseau type)	protein interactions	140892	1	1	17456	78
0.004468	-5.41	GALR3 (galanin receptor 3)	protein interactions	8484	1	1	17456	78
0.004468	-5.41	LCE3A (late cornified envelope 3A)	protein interactions	353142	1	1	17456	78
0.004468	-5.41	pin1.S (peptidylprolyl cis/trans isomerase, NIMA-interacting 1 S homeolog)	protein interactions	503670	1	1	17456	78
0.004468	-5.41	BICDL1 (BICD family like cargo adaptor 1)	protein interactions	92558	1	1	17456	78
0.004468	-5.41	CSNK2B (casein kinase 2 beta)	protein interactions	539235	1	1	17456	78
0.004468	-5.41	CSNK2A1 (casein kinase 2 alpha 1)	protein interactions	282419	1	1	17456	78
0.004468	-5.41	lwr (lesswright)	protein interactions	33226	1	1	17456	78
0.004468	-5.41	CS (citrate synthase)	protein interactions	397519	1	1	17456	78
0.004468	-5.41	nrarp.S (NOTCH regulated ankyrin repeat protein S homeolog)	protein interactions	495317	1	1	17456	78
0.004468	-5.41	WEE2 (WEE1 homolog 2)	protein interactions	494551	1	1	17456	78
0.004468	-5.41	AGAP5 (ArfGAP with GTPase domain, ankyrin repeat and PH domain 5)	protein interactions	729092	1	1	17456	78
0.004468	-5.41	DNAJC3 (DnaJ heat shock protein family (Hsp40) member C3)	protein interactions	286770	1	1	17456	78
0.004468	-5.41	AGAP10P (ArfGAP with GTPase domain, ankyrin repeat and PH domain 10, pseudogene)	protein interactions	653234	1	1	17456	78
0.004468	-5.41	ubc.L (ubiquitin C L homeolog)	protein interactions	380559	1	1	17456	78
0.004468	-5.41	IQCF3 (IQ motif containing F3)	protein interactions	401067	1	1	17456	78
0.004468	-5.41	CD5L (CD5 molecule like)	protein interactions	922	1	1	17456	78
0.004468	-5.41	fbxw7.L (F-box and WD repeat domain containing 7 L homeolog)	protein interactions	734230	1	1	17456	78
0.004468	-5.41	SGA1 (glucan 1,4-alpha-glucosidase)	protein interactions	854708	1	1	17456	78
0.004468	-5.41	TBC1D3B (TBC1 domain family member 3B)	protein interactions	414059	1	1	17456	78
0.004468	-5.41	FIBCD1 (fibrinogen C domain containing 1)	protein interactions	84929	1	1	17456	78
0.004511	-5.4	production of molecular mediator of immune response	biological process	GO:0002440	78	3	18054	77
0.004518	-5.4	TCELLCD5	prints domains	PR01409	1	1	4648	21
0.004518	-5.4	AQUAPORIN3	prints domains	PR02015	1	1	4648	21
0.004518	-5.4	APOPREGBCL2	prints domains	PR01863	1	1	4648	21
0.004518	-5.4	TNFACTORR7	prints domains	PR01960	1	1	4648	21
0.004518	-5.4	CD40LIGAND	prints domains	PR01702	1	1	4648	21
0.004518	-5.4	CHEMOKINER7	prints domains	PR00641	1	1	4648	21
0.004519	-5.4	Costimulation by the CD28 family	REACTOME pathways	R-HSA-388841	69	3	10287	50
0.004521	-5.4	Amplification and Expansion of Oncogenic Pathways as Metastatic Traits	WikiPathways	WP3678	17	2	5311	32
0.004529	-5.4	positive regulation of signal transduction	biological process	GO:0009967	1683	15	18054	77
0.004549	-5.39	GO_KINASE_BINDING	MSigDB lists	GO_KINASE_BINDING	587	8	17275	77
0.004553	-5.39	activation of immune response	biological process	GO:0002253	484	7	18054	77
0.004553	-5.39	morphogenesis of a branching epithelium	biological process	GO:0061138	157	4	18054	77
0.004554	-5.39	DNA Damage Response (only ATM dependent)	WikiPathways	WP710	114	4	5311	32
0.004567	-5.39	TARTE_PLASMA_CELL_VS_B_LYMPHOCYTE_UP	MSigDB lists	TARTE_PLASMA_CELL_VS_B_LYMPHOCYTE_UP	75	3	17275	77
0.004571	-5.39	neuron spine	cellular component	GO:0044309	161	4	18985	79
0.004577	-5.39	IL2 signaling events mediated by PI3K	Pathway Interaction DB	il2_pi3kpathway	37	3	2226	21
0.0046	-5.38	PYM1 (PYM homolog 1, exon junction complex associated factor)	protein interactions	84305	75	3	17456	78
0.004631	-5.37	GSE13547_CTRL_VS_ANTI_IGM_STIM_BCELL_2H_DN	MSigDB lists	GSE13547_CTRL_VS_ANTI_IGM_STIM_BCELL_2H_DN	151	4	17275	77
0.004652	-5.37	cellular response to stimulus	biological process	GO:0051716	6423	39	18054	77
0.004653	-5.37	protein folding chaperone	molecular function	GO:0044183	23	2	17306	77
0.004668	-5.37	STAT4_01	MSigDB lists	STAT4_01	244	5	17275	77
0.004669	-5.37	GO_CYSTEINE_TYPE_ENDOPEPTIDASE_INHIBITOR_ACTIVITY_INVOLVED_IN_APOPTOTIC_PROCESS	MSigDB lists	GO_CYSTEINE_TYPE_ENDOPEPTIDASE_INHIBITOR_ACTIVITY_INVOLVED_IN_APOPTOTIC_PROCESS	23	2	17275	77
0.004669	-5.37	GO_REGULATION_OF_SYNCYTIUM_FORMATION_BY_PLASMA_MEMBRANE_FUSION	MSigDB lists	GO_REGULATION_OF_SYNCYTIUM_FORMATION_BY_PLASMA_MEMBRANE_FUSION	23	2	17275	77
0.004693	-5.36	MYL9 (myosin light chain 9)	protein interactions	10398	23	2	17456	78
0.004694	-5.36	-	gene3d domains	3.10.440.10	1	1	8522	40
0.004697	-5.36	regulation of establishment of protein localization	biological process	GO:0070201	754	9	18054	77
0.004719	-5.36	RIBOSOMAL_S6E	prosite domains	PS00578	1	1	12079	57
0.004719	-5.36	RIBOSOMAL_L31E	prosite domains	PS01144	1	1	12079	57
0.004721	-5.36	UBE2I (ubiquitin conjugating enzyme E2 I)	protein interactions	7329	465	7	17456	78
0.004722	-5.36	RPL4 (ribosomal protein L4)	protein interactions	6124	244	5	17456	78
0.00474	-5.35	MORF_MYC	MSigDB lists	MORF_MYC	76	3	17275	77
0.00474	-5.35	STAMBOLSKY_RESPONSE_TO_VITAMIN_D3_UP	MSigDB lists	STAMBOLSKY_RESPONSE_TO_VITAMIN_D3_UP	76	3	17275	77
0.00474	-5.35	KEGG_PHOSPHATIDYLINOSITOL_SIGNALING_SYSTEM	MSigDB lists	KEGG_PHOSPHATIDYLINOSITOL_SIGNALING_SYSTEM	76	3	17275	77
0.004758	-5.35	MARTENS_TRETINOIN_RESPONSE_DN	MSigDB lists	MARTENS_TRETINOIN_RESPONSE_DN	723	9	17275	77
0.004774	-5.34	EHD1 (EH domain containing 1)	protein interactions	10938	76	3	17456	78
0.004786	-5.34	TPM3 (tropomyosin 3)	protein interactions	7170	152	4	17456	78
0.004852	-5.33	GSE21927_SPLEEN_MONOCYTE_VS_GMCSF_GCSF_BONE_MARROW_UP	MSigDB lists	GSE21927_SPLEEN_MONOCYTE_VS_GMCSF_GCSF_BONE_MARROW_UP	153	4	17275	77
0.004887	-5.32	RPL13 (ribosomal protein L13)	protein interactions	6137	246	5	17456	78
0.004914	-5.32	MORF_PAX7	MSigDB lists	MORF_PAX7	247	5	17275	77
0.004916	-5.32	GO_POSITIVE_REGULATION_OF_LYMPHOCYTE_DIFFERENTIATION	MSigDB lists	GO_POSITIVE_REGULATION_OF_LYMPHOCYTE_DIFFERENTIATION	77	3	17275	77
0.004952	-5.31	MOGS (mannosyl-oligosaccharide glucosidase)	protein interactions	7841	77	3	17456	78
0.004965	-5.31	GSE21033_1H_VS_24H_POLYIC_STIM_DC_DN	MSigDB lists	GSE21033_1H_VS_24H_POLYIC_STIM_DC_DN	154	4	17275	77
0.004965	-5.31	MULLIGHAN_NPM1_SIGNATURE_3_DN	MSigDB lists	MULLIGHAN_NPM1_SIGNATURE_3_DN	154	4	17275	77
0.004965	-5.31	GO_PROTEIN_TARGETING_TO_MEMBRANE	MSigDB lists	GO_PROTEIN_TARGETING_TO_MEMBRANE	154	4	17275	77
0.004976	-5.3	protein targeting to membrane	biological process	GO:0006612	161	4	18054	77
0.005011	-5.3	RPL36 (ribosomal protein L36)	protein interactions	25873	154	4	17456	78
0.005055	-5.29	positive regulation of endothelial cell apoptotic process	biological process	GO:2000353	25	2	18054	77
0.005055	-5.29	protein localization to cell surface	biological process	GO:0034394	25	2	18054	77
0.005055	-5.29	FYN (FYN proto-oncogene, Src family tyrosine kinase)	protein interactions	2534	248	5	17456	78
0.005079	-5.28	GO_RIBOSOMAL_SUBUNIT	MSigDB lists	GO_RIBOSOMAL_SUBUNIT	155	4	17275	77
0.005079	-5.28	GO_REGULATION_OF_THYMOCYTE_AGGREGATION	MSigDB lists	GO_REGULATION_OF_THYMOCYTE_AGGREGATION	24	2	17275	77
0.005097	-5.28	TAKEDA_TARGETS_OF_NUP98_HOXA9_FUSION_6HR_UP	MSigDB lists	TAKEDA_TARGETS_OF_NUP98_HOXA9_FUSION_6HR_UP	78	3	17275	77
0.005104	-5.28	ERP29 (endoplasmic reticulum protein 29)	protein interactions	10961	24	2	17456	78
0.005134	-5.27	IBTK (inhibitor of Bruton tyrosine kinase)	protein interactions	25998	78	3	17456	78
0.005134	-5.27	G6PD (glucose-6-phosphate dehydrogenase)	protein interactions	2539	78	3	17456	78
0.005145	-5.27	SR	smart domains	SM00202	25	2	9476	41
0.005157	-5.27	molecular function regulator	molecular function	GO:0098772	1800	16	17306	77
0.005193	-5.26	regulation of cell population proliferation	biological process	GO:0042127	1708	15	18054	77
0.005256	-5.25	HNF4_01	MSigDB lists	HNF4_01	251	5	17275	77
0.005256	-5.25	MORF_TNFRSF25	MSigDB lists	MORF_TNFRSF25	251	5	17275	77
0.005274	-5.25	CREIGHTON_ENDOCRINE_THERAPY_RESISTANCE_1	MSigDB lists	CREIGHTON_ENDOCRINE_THERAPY_RESISTANCE_1	476	7	17275	77
0.005295	-5.24	PID	pfam domains	PF00640	26	2	17385	73
0.005303	-5.24	Regulation of Wnt-mediated beta catenin signaling and target gene transcription	Pathway Interaction DB	wnt_beta_catenin_pathway	78	4	2226	21
0.005314	-5.24	GSE5099_DAY3_VS_DAY7_MCSF_TREATED_MACROPHAGE_DN	MSigDB lists	GSE5099_DAY3_VS_DAY7_MCSF_TREATED_MACROPHAGE_DN	157	4	17275	77
0.005316	-5.24	TUBG1 (tubulin gamma 1)	protein interactions	7283	251	5	17456	78
0.005319	-5.24	GFPT1 (glutamine--fructose-6-phosphate transaminase 1)	protein interactions	2673	79	3	17456	78
0.005319	-5.24	ATIC (5-aminoimidazole-4-carboxamide ribonucleotide formyltransferase/IMP cyclohydrolase)	protein interactions	471	79	3	17456	78
0.005366	-5.23	positive regulation of T cell differentiation	biological process	GO:0045582	83	3	18054	77
0.005378	-5.23	symbiont process	biological process	GO:0044403	770	9	18054	77
0.005387	-5.22	Kit receptor signaling pathway	WikiPathways	WP304	60	3	5311	32
0.005406	-5.22	Influenza Life Cycle	REACTOME pathways	R-HSA-168255	146	4	10287	50
0.005434	-5.22	GSE46606_DAY1_VS_DAY3_CD40L_IL2_IL5_STIMULATED_BCELL_UP	MSigDB lists	GSE46606_DAY1_VS_DAY3_CD40L_IL2_IL5_STIMULATED_BCELL_UP	158	4	17275	77
0.005461	-5.21	regulation of protein exit from endoplasmic reticulum	biological process	GO:0070861	26	2	18054	77
0.005461	-5.21	embryonic placenta morphogenesis	biological process	GO:0060669	26	2	18054	77
0.005475	-5.21	plasma membrane	cellular component	GO:0005886	5298	33	18985	79
0.005484	-5.21	NAP1L1 (nucleosome assembly protein 1 like 1)	protein interactions	4673	158	4	17456	78
0.005486	-5.21	cysteine-type endopeptidase inhibitor activity involved in apoptotic process	molecular function	GO:0043027	25	2	17306	77
0.005497	-5.2	macromolecule localization	biological process	GO:0033036	2423	19	18054	77
0.005505	-5.2	GO_POSITIVE_REGULATION_OF_BLOOD_VESSEL_ENDOTHELIAL_CELL_MIGRATION	MSigDB lists	GO_POSITIVE_REGULATION_OF_BLOOD_VESSEL_ENDOTHELIAL_CELL_MIGRATION	25	2	17275	77
0.005505	-5.2	LOPES_METHYLATED_IN_COLON_CANCER_UP	MSigDB lists	LOPES_METHYLATED_IN_COLON_CANCER_UP	25	2	17275	77
0.005505	-5.2	GO_CELLULAR_RESPONSE_TO_INTERLEUKIN_4	MSigDB lists	GO_CELLULAR_RESPONSE_TO_INTERLEUKIN_4	25	2	17275	77
0.005508	-5.2	REACTOME_IMMUNE_SYSTEM	MSigDB lists	REACTOME_IMMUNE_SYSTEM	879	10	17275	77
0.005509	-5.2	TFAP2A (transcription factor AP-2 alpha)	protein interactions	7020	80	3	17456	78
0.005532	-5.2	KCTD2 (potassium channel tetramerization domain containing 2)	protein interactions	23510	25	2	17456	78
0.005532	-5.2	CEP78 (centrosomal protein 78)	protein interactions	84131	25	2	17456	78
0.005541	-5.2	morphogenesis of a branching structure	biological process	GO:0001763	166	4	18054	77
0.005544	-5.2	SRCR	interpro domains	IPR001190	26	2	18616	80
0.005544	-5.2	SRCR-like_dom	interpro domains	IPR017448	26	2	18616	80
0.005544	-5.2	SRCR-like_dom_sf	interpro domains	IPR036772	26	2	18616	80
0.005555	-5.19	regulation of metabolic process	biological process	GO:0019222	7152	42	18054	77
0.005615	-5.18	KEGG_CYTOKINE_CYTOKINE_RECEPTOR_INTERACTION	MSigDB lists	KEGG_CYTOKINE_CYTOKINE_RECEPTOR_INTERACTION	255	5	17275	77
0.005649	-5.18	SRCR_2	prosite domains	PS50287	24	2	12079	57
0.005679	-5.17	MTOR_UP.N4.V1_DN	MSigDB lists	MTOR_UP.N4.V1_DN	160	4	17275	77
0.005679	-5.17	GSE32986_UNSTIM_VS_GMCSF_AND_CURDLAN_HIGHDOSE_STIM_DC_DN	MSigDB lists	GSE32986_UNSTIM_VS_GMCSF_AND_CURDLAN_HIGHDOSE_STIM_DC_DN	160	4	17275	77
0.005703	-5.17	ZNF131 (zinc finger protein 131)	protein interactions	7690	81	3	17456	78
0.005732	-5.16	ECPAS (Ecm29 proteasome adaptor and scaffold)	protein interactions	23392	160	4	17456	78
0.005732	-5.16	PTK2 (protein tyrosine kinase 2)	protein interactions	5747	160	4	17456	78
0.005745	-5.16	TARDBP (TAR DNA binding protein)	protein interactions	23435	364	6	17456	78
0.005753	-5.16	AAR2 (AAR2 splicing factor)	protein interactions	25980	609	8	17456	78
0.0058	-5.15	GO_ESTABLISHMENT_OF_PROTEIN_LOCALIZATION_TO_MEMBRANE	MSigDB lists	GO_ESTABLISHMENT_OF_PROTEIN_LOCALIZATION_TO_MEMBRANE	257	5	17275	77
0.005804	-5.15	GSE22045_TREG_VS_TCONV_DN	MSigDB lists	GSE22045_TREG_VS_TCONV_DN	161	4	17275	77
0.005804	-5.15	GSE17974_0H_VS_72H_IN_VITRO_ACT_CD4_TCELL_UP	MSigDB lists	GSE17974_0H_VS_72H_IN_VITRO_ACT_CD4_TCELL_UP	161	4	17275	77
0.005821	-5.15	AURKA (aurora kinase A)	protein interactions	6790	365	6	17456	78
0.005878	-5.14	positive regulation of protein modification process	biological process	GO:0031401	1236	12	18054	77
0.005881	-5.14	CD4-positive, alpha-beta T cell differentiation involved in immune response	biological process	GO:0002294	27	2	18054	77
0.005881	-5.14	cell-substrate adherens junction assembly	biological process	GO:0007045	27	2	18054	77
0.005881	-5.14	T-helper cell differentiation	biological process	GO:0042093	27	2	18054	77
0.005881	-5.14	positive regulation of syncytium formation by plasma membrane fusion	biological process	GO:0060143	27	2	18054	77
0.005881	-5.14	focal adhesion assembly	biological process	GO:0048041	27	2	18054	77
0.005894	-5.13	structural constituent of ribosome	molecular function	GO:0003735	162	4	17306	77
0.005906	-5.13	T-Cell antigen Receptor (TCR) pathway during Staphylococcus aureus infection	WikiPathways	WP3863	62	3	5311	32
0.005947	-5.12	BIOCARTA_WNT_PATHWAY	MSigDB lists	BIOCARTA_WNT_PATHWAY	26	2	17275	77
0.005947	-5.12	VALK_AML_CLUSTER_4	MSigDB lists	VALK_AML_CLUSTER_4	26	2	17275	77
0.005947	-5.12	MOREIRA_RESPONSE_TO_TSA_UP	MSigDB lists	MOREIRA_RESPONSE_TO_TSA_UP	26	2	17275	77
0.005973	-5.12	HAN_SATB1_TARGETS_UP	MSigDB lists	HAN_SATB1_TARGETS_UP	368	6	17275	77
0.005976	-5.12	SERPINB8 (serpin family B member 8)	protein interactions	5271	26	2	17456	78
0.005986	-5.12	RPS26 (ribosomal protein S26)	protein interactions	6231	162	4	17456	78
0.006001	-5.12	renal_cell_carcinoma	COSMIC cancer mutations	renal_cell_carcinoma	4581	31	17255	77
0.006001	-5.12	kidney-carcinoma-renal_cell_carcinoma	COSMIC cancer mutations	kidney-carcinoma-renal_cell_carcinoma	4581	31	17255	77
0.00602	-5.11	-	gene3d domains	3.10.250.10	25	2	8522	40
0.006057	-5.11	receptor complex	cellular component	GO:0043235	395	6	18985	79
0.006058	-5.11	RPL14 (ribosomal protein L14)	protein interactions	9045	259	5	17456	78
0.006058	-5.11	GO_POSITIVE_REGULATION_OF_MUSCLE_CELL_DIFFERENTIATION	MSigDB lists	GO_POSITIVE_REGULATION_OF_MUSCLE_CELL_DIFFERENTIATION	83	3	17275	77
0.006058	-5.11	MANTOVANI_VIRAL_GPCR_SIGNALING_UP	MSigDB lists	MANTOVANI_VIRAL_GPCR_SIGNALING_UP	83	3	17275	77
0.006058	-5.11	GO_REGULATION_OF_STRIATED_MUSCLE_CELL_DIFFERENTIATION	MSigDB lists	GO_REGULATION_OF_STRIATED_MUSCLE_CELL_DIFFERENTIATION	83	3	17275	77
0.006058	-5.11	NELSON_RESPONSE_TO_ANDROGEN_UP	MSigDB lists	NELSON_RESPONSE_TO_ANDROGEN_UP	83	3	17275	77
0.00606	-5.11	MORF_STK17A	MSigDB lists	MORF_STK17A	163	4	17275	77
0.00606	-5.11	GSE19888_CTRL_VS_A3R_INHIBITOR_TREATED_MAST_CELL_DN	MSigDB lists	GSE19888_CTRL_VS_A3R_INHIBITOR_TREATED_MAST_CELL_DN	163	4	17275	77
0.00606	-5.11	GSE34156_NOD2_LIGAND_VS_NOD2_AND_TLR1_TLR2_LIGAND_6H_TREATED_MONOCYTE_UP	MSigDB lists	GSE34156_NOD2_LIGAND_VS_NOD2_AND_TLR1_TLR2_LIGAND_6H_TREATED_MONOCYTE_UP	163	4	17275	77
0.00606	-5.11	ESC_V6.5_UP_EARLY.V1_DN	MSigDB lists	ESC_V6.5_UP_EARLY.V1_DN	163	4	17275	77
0.006117	-5.1	EEF1D (eukaryotic translation elongation factor 1 delta)	protein interactions	1936	163	4	17456	78
0.006191	-5.08	GSE25677_MPL_VS_R848_STIM_BCELL_DN	MSigDB lists	GSE25677_MPL_VS_R848_STIM_BCELL_DN	164	4	17275	77
0.006191	-5.08	GSE21360_NAIVE_VS_PRIMARY_MEMORY_CD8_TCELL_UP	MSigDB lists	GSE21360_NAIVE_VS_PRIMARY_MEMORY_CD8_TCELL_UP	164	4	17275	77
0.006246	-5.08	TP53 Network	WikiPathways	WP1742	20	2	5311	32
0.006249	-5.08	ACTN1 (actinin alpha 1)	protein interactions	87	164	4	17456	78
0.006249	-5.08	IKBKB (inhibitor of nuclear factor kappa B kinase subunit beta)	protein interactions	3551	164	4	17456	78
0.006263	-5.07	KEGG_SMALL_CELL_LUNG_CANCER	MSigDB lists	KEGG_SMALL_CELL_LUNG_CANCER	84	3	17275	77
0.006263	-5.07	PID_CMYB_PATHWAY	MSigDB lists	PID_CMYB_PATHWAY	84	3	17275	77
0.006283	-5.07	CACTGCC_MIR34A_MIR34C_MIR449	MSigDB lists	CACTGCC_MIR34A_MIR34C_MIR449	262	5	17275	77
0.006308	-5.07	EDA (ectodysplasin A)	protein interactions	1896	84	3	17456	78
0.006312	-5.07	regulation of phospholipid metabolic process	biological process	GO:1903725	88	3	18054	77
0.006316	-5.06	alpha-beta T cell activation involved in immune response	biological process	GO:0002287	28	2	18054	77
0.006316	-5.06	alpha-beta T cell differentiation involved in immune response	biological process	GO:0002293	28	2	18054	77
0.006324	-5.06	GSE40274_IRF4_VS_FOXP3_AND_IRF4_TRANSDUCED_ACTIVATED_CD4_TCELL_UP	MSigDB lists	GSE40274_IRF4_VS_FOXP3_AND_IRF4_TRANSDUCED_ACTIVATED_CD4_TCELL_UP	165	4	17275	77
0.006354	-5.06	RPL23 (ribosomal protein L23)	protein interactions	9349	262	5	17456	78
0.006404	-5.05	MODULE_115	MSigDB lists	MODULE_115	27	2	17275	77
0.006404	-5.05	GO_NEGATIVE_REGULATION_OF_LYMPHOCYTE_APOPTOTIC_PROCESS	MSigDB lists	GO_NEGATIVE_REGULATION_OF_LYMPHOCYTE_APOPTOTIC_PROCESS	27	2	17275	77
0.006404	-5.05	GO_REGULATION_OF_T_CELL_RECEPTOR_SIGNALING_PATHWAY	MSigDB lists	GO_REGULATION_OF_T_CELL_RECEPTOR_SIGNALING_PATHWAY	27	2	17275	77
0.006436	-5.05	GRAMD2B (GRAM domain containing 2B)	protein interactions	65983	27	2	17456	78
0.006436	-5.05	CSRP1 (cysteine and glycine rich protein 1)	protein interactions	1465	27	2	17456	78
0.006436	-5.05	IQSEC1 (IQ motif and Sec7 domain 1)	protein interactions	9922	27	2	17456	78
0.006458	-5.04	GSE9988_LPS_VS_CTRL_TREATED_MONOCYTE_UP	MSigDB lists	GSE9988_LPS_VS_CTRL_TREATED_MONOCYTE_UP	166	4	17275	77
0.006458	-5.04	GSE25123_CTRL_VS_IL4_AND_ROSIGLITAZONE_STIM_MACROPHAGE_DN	MSigDB lists	GSE25123_CTRL_VS_IL4_AND_ROSIGLITAZONE_STIM_MACROPHAGE_DN	166	4	17275	77
0.006471	-5.04	SAFFORD_T_LYMPHOCYTE_ANERGY	MSigDB lists	SAFFORD_T_LYMPHOCYTE_ANERGY	85	3	17275	77
0.006471	-5.04	FERRANDO_T_ALL_WITH_MLL_ENL_FUSION_UP	MSigDB lists	FERRANDO_T_ALL_WITH_MLL_ENL_FUSION_UP	85	3	17275	77
0.006475	-5.04	protein localization	biological process	GO:0008104	2099	17	18054	77
0.006518	-5.03	RPL17 (ribosomal protein L17)	protein interactions	6139	166	4	17456	78
0.006538	-5.03	skin-carcinoma-squamous_cell_carcinoma	COSMIC cancer mutations	skin-carcinoma-squamous_cell_carcinoma	495	7	17255	77
0.006557	-5.03	RPS14 (ribosomal protein S14)	protein interactions	6208	264	5	17456	78
0.006561	-5.03	GO_ESTABLISHMENT_OF_PROTEIN_LOCALIZATION	MSigDB lists	GO_ESTABLISHMENT_OF_PROTEIN_LOCALIZATION	1355	13	17275	77
0.006595	-5.02	GO_MORPHOGENESIS_OF_A_BRANCHING_STRUCTURE	MSigDB lists	GO_MORPHOGENESIS_OF_A_BRANCHING_STRUCTURE	167	4	17275	77
0.006627	-5.02	GO_REGULATION_OF_PROTEIN_LOCALIZATION	MSigDB lists	GO_REGULATION_OF_PROTEIN_LOCALIZATION	903	10	17275	77
0.006638	-5.01	GO_PLASMA_MEMBRANE_PROTEIN_COMPLEX	MSigDB lists	GO_PLASMA_MEMBRANE_PROTEIN_COMPLEX	497	7	17275	77
0.006639	-5.01	positive regulation of developmental process	biological process	GO:0051094	1418	13	18054	77
0.006656	-5.01	RBMX (RNA binding motif protein X-linked)	protein interactions	27316	167	4	17456	78
0.00666	-5.01	RPL5 (ribosomal protein L5)	protein interactions	6125	265	5	17456	78
0.006684	-5.01	GO_KINASE_INHIBITOR_ACTIVITY	MSigDB lists	GO_KINASE_INHIBITOR_ACTIVITY	86	3	17275	77
0.006684	-5.01	ZHANG_TARGETS_OF_EWSR1_FLI1_FUSION	MSigDB lists	ZHANG_TARGETS_OF_EWSR1_FLI1_FUSION	86	3	17275	77
0.006684	-5.01	WNT_SIGNALING	MSigDB lists	WNT_SIGNALING	86	3	17275	77
0.006717	-5	regulation of interleukin-1 beta production	biological process	GO:0032651	90	3	18054	77
0.006721	-5	haematopoietic_and_lymphoid_tissue-lymphoid_neoplasm-angioimmunoblastic_T_cell_lymphoma	COSMIC cancer mutations	haematopoietic_and_lymphoid_tissue-lymphoid_neoplasm-angioimmunoblastic_T_cell_lymphoma	266	5	17255	77
0.006732	-5	RPL10L (ribosomal protein L10 like)	protein interactions	140801	86	3	17456	78
0.006732	-5	ADSS (adenylosuccinate synthase)	protein interactions	159	86	3	17456	78
0.006733	-5	GSE9988_LOW_LPS_VS_VEHICLE_TREATED_MONOCYTE_UP	MSigDB lists	GSE9988_LOW_LPS_VS_VEHICLE_TREATED_MONOCYTE_UP	168	4	17275	77
0.006766	-5	regulation of syncytium formation by plasma membrane fusion	biological process	GO:0060142	29	2	18054	77
0.006766	-5	cellular response to interleukin-4	biological process	GO:0071353	29	2	18054	77
0.006771	-5	GO_INTERSPECIES_INTERACTION_BETWEEN_ORGANISMS	MSigDB lists	GO_INTERSPECIES_INTERACTION_BETWEEN_ORGANISMS	628	8	17275	77
0.006796	-4.99	RPS27 (ribosomal protein S27)	protein interactions	6232	168	4	17456	78
0.006868	-4.98	Catenin_binding_dom_sf	interpro domains	IPR027397	29	2	18616	80
0.006873	-4.98	GSE25088_CTRL_VS_IL4_AND_ROSIGLITAZONE_STIM_MACROPHAGE_UP	MSigDB lists	GSE25088_CTRL_VS_IL4_AND_ROSIGLITAZONE_STIM_MACROPHAGE_UP	169	4	17275	77
0.006873	-4.98	GSE46242_TH1_VS_ANERGIC_TH1_CD4_TCELL_WITH_EGR2_DELETED_DN	MSigDB lists	GSE46242_TH1_VS_ANERGIC_TH1_CD4_TCELL_WITH_EGR2_DELETED_DN	169	4	17275	77
0.006873	-4.98	GSE34205_HEALTHY_VS_FLU_INF_INFANT_PBMC_UP	MSigDB lists	GSE34205_HEALTHY_VS_FLU_INF_INFANT_PBMC_UP	169	4	17275	77
0.006873	-4.98	NAGASHIMA_NRG1_SIGNALING_UP	MSigDB lists	NAGASHIMA_NRG1_SIGNALING_UP	169	4	17275	77
0.006877	-4.98	REACTOME_CA_DEPENDENT_EVENTS	MSigDB lists	REACTOME_CA_DEPENDENT_EVENTS	28	2	17275	77
0.006877	-4.98	HWANG_PROSTATE_CANCER_MARKERS	MSigDB lists	HWANG_PROSTATE_CANCER_MARKERS	28	2	17275	77
0.006877	-4.98	MODULE_355	MSigDB lists	MODULE_355	28	2	17275	77
0.00689	-4.98	coated vesicle membrane	cellular component	GO:0030662	181	4	18985	79
0.006899	-4.98	TATA_C	MSigDB lists	TATA_C	268	5	17275	77
0.006911	-4.97	SDC4 (syndecan 4)	protein interactions	6385	28	2	17456	78
0.006911	-4.97	CD3EAP (CD3e molecule associated protein)	protein interactions	10849	28	2	17456	78
0.006951	-4.97	AHCY (adenosylhomocysteinase)	protein interactions	191	87	3	17456	78
0.006953	-4.97	central_nervous_system-brain-primitive_neuroectodermal_tumour-medulloblastoma	COSMIC cancer mutations	central_nervous_system-brain-primitive_neuroectodermal_tumour-medulloblastoma	7347	44	17255	77
0.006973	-4.97	Influenza Infection	REACTOME pathways	R-HSA-168254	157	4	10287	50
0.007006	-4.96	GO_REGULATION_OF_LIPID_METABOLIC_PROCESS	MSigDB lists	GO_REGULATION_OF_LIPID_METABOLIC_PROCESS	269	5	17275	77
0.007016	-4.96	GSE29618_PRE_VS_DAY7_POST_LAIV_FLU_VACCINE_MDC_DN	MSigDB lists	GSE29618_PRE_VS_DAY7_POST_LAIV_FLU_VACCINE_MDC_DN	170	4	17275	77
0.007016	-4.96	GSE9988_LOW_LPS_VS_CTRL_TREATED_MONOCYTE_UP	MSigDB lists	GSE9988_LOW_LPS_VS_CTRL_TREATED_MONOCYTE_UP	170	4	17275	77
0.00703	-4.96	Oncostatin M Signaling Pathway	WikiPathways	WP2374	66	3	5311	32
0.007128	-4.94	GO_ACTIVATION_OF_IMMUNE_RESPONSE	MSigDB lists	GO_ACTIVATION_OF_IMMUNE_RESPONSE	382	6	17275	77
0.007148	-4.94	angioimmunoblastic_T_cell_lymphoma	COSMIC cancer mutations	angioimmunoblastic_T_cell_lymphoma	270	5	17255	77
0.00716	-4.94	PRC1_BMI_UP.V1_DN	MSigDB lists	PRC1_BMI_UP.V1_DN	171	4	17275	77
0.00716	-4.94	LI_AMPLIFIED_IN_LUNG_CANCER	MSigDB lists	LI_AMPLIFIED_IN_LUNG_CANCER	171	4	17275	77
0.00716	-4.94	GSE26488_CTRL_VS_PEPTIDE_INJECTION_OT2_THYMOCYTE_DN	MSigDB lists	GSE26488_CTRL_VS_PEPTIDE_INJECTION_OT2_THYMOCYTE_DN	171	4	17275	77
0.007173	-4.94	KLC1 (kinesin light chain 1)	protein interactions	3831	88	3	17456	78
0.007226	-4.93	EIF6 (eukaryotic translation initiation factor 6)	protein interactions	3692	171	4	17456	78
0.007229	-4.93	homeostasis of number of cells within a tissue	biological process	GO:0048873	30	2	18054	77
0.007304	-4.92	RPS3A (ribosomal protein S3A)	protein interactions	6189	271	5	17456	78
0.007306	-4.92	GSE10325_LUPUS_BCELL_VS_LUPUS_MYELOID_UP	MSigDB lists	GSE10325_LUPUS_BCELL_VS_LUPUS_MYELOID_UP	172	4	17275	77
0.007306	-4.92	GSE36476_YOUNG_VS_OLD_DONOR_MEMORY_CD4_TCELL_16H_TSST_ACT_DN	MSigDB lists	GSE36476_YOUNG_VS_OLD_DONOR_MEMORY_CD4_TCELL_16H_TSST_ACT_DN	172	4	17275	77
0.007306	-4.92	GSE17974_1H_VS_72H_UNTREATED_IN_VITRO_CD4_TCELL_UP	MSigDB lists	GSE17974_1H_VS_72H_UNTREATED_IN_VITRO_CD4_TCELL_UP	172	4	17275	77
0.007347	-4.91	KEGG_PROSTATE_CANCER	MSigDB lists	KEGG_PROSTATE_CANCER	89	3	17275	77
0.007365	-4.91	NUNODA_RESPONSE_TO_DASATINIB_IMATINIB_UP	MSigDB lists	NUNODA_RESPONSE_TO_DASATINIB_IMATINIB_UP	29	2	17275	77
0.007365	-4.91	BIOCARTA_NKT_PATHWAY	MSigDB lists	BIOCARTA_NKT_PATHWAY	29	2	17275	77
0.007365	-4.91	GO_T_CELL_DIFFERENTIATION_INVOLVED_IN_IMMUNE_RESPONSE	MSigDB lists	GO_T_CELL_DIFFERENTIATION_INVOLVED_IN_IMMUNE_RESPONSE	29	2	17275	77
0.007365	-4.91	DAVIES_MULTIPLE_MYELOMA_VS_MGUS_DN	MSigDB lists	DAVIES_MULTIPLE_MYELOMA_VS_MGUS_DN	29	2	17275	77
0.007401	-4.91	GRIN2A (glutamate ionotropic receptor NMDA type subunit 2A)	protein interactions	2903	29	2	17456	78
0.00742	-4.9	SMID_BREAST_CANCER_BASAL_DN	MSigDB lists	SMID_BREAST_CANCER_BASAL_DN	638	8	17275	77
0.007537	-4.89	Regulation of Apoptosis by Parathyroid Hormone-related Protein	WikiPathways	WP3872	22	2	5311	32
0.007569	-4.88	Ribosome	KEGG pathways	ko03010	134	4	7161	42
0.007569	-4.88	Ribosome	KEGG pathways	hsa03010	134	4	7161	42
0.007576	-4.88	GO_CANONICAL_WNT_SIGNALING_PATHWAY	MSigDB lists	GO_CANONICAL_WNT_SIGNALING_PATHWAY	90	3	17275	77
0.007593	-4.88	interspecies interaction between organisms	biological process	GO:0044419	813	9	18054	77
0.007604	-4.88	GSE3982_BCELL_VS_TH2_UP	MSigDB lists	GSE3982_BCELL_VS_TH2_UP	174	4	17275	77
0.007604	-4.88	GSE17974_0.5H_VS_72H_IL4_AND_ANTI_IL12_ACT_CD4_TCELL_UP	MSigDB lists	GSE17974_0.5H_VS_72H_IL4_AND_ANTI_IL12_ACT_CD4_TCELL_UP	174	4	17275	77
0.007604	-4.88	GSE3982_MAST_CELL_VS_BCELL_DN	MSigDB lists	GSE3982_MAST_CELL_VS_BCELL_DN	174	4	17275	77
0.007604	-4.88	GSE3982_DC_VS_BCELL_DN	MSigDB lists	GSE3982_DC_VS_BCELL_DN	174	4	17275	77
0.007607	-4.88	FN1 (fibronectin 1)	protein interactions	2335	776	9	17456	78
0.007631	-4.88	SRSF9 (serine and arginine rich splicing factor 9)	protein interactions	8683	90	3	17456	78
0.007684	-4.87	GO_POSITIVE_REGULATION_OF_IMMUNE_RESPONSE	MSigDB lists	GO_POSITIVE_REGULATION_OF_IMMUNE_RESPONSE	511	7	17275	77
0.007706	-4.87	response to interleukin-4	biological process	GO:0070670	31	2	18054	77
0.007713	-4.86	ribosomal subunit	cellular component	GO:0044391	187	4	18985	79
0.007756	-4.86	GSE21927_C26GM_VS_4T1_TUMOR_MONOCYTE_BALBC_DN	MSigDB lists	GSE21927_C26GM_VS_4T1_TUMOR_MONOCYTE_BALBC_DN	175	4	17275	77
0.007756	-4.86	GSE29618_PRE_VS_DAY7_POST_LAIV_FLU_VACCINE_MDC_UP	MSigDB lists	GSE29618_PRE_VS_DAY7_POST_LAIV_FLU_VACCINE_MDC_UP	175	4	17275	77
0.007756	-4.86	GSE46242_CTRL_VS_EGR2_DELETED_ANERGIC_TH1_CD4_TCELL_UP	MSigDB lists	GSE46242_CTRL_VS_EGR2_DELETED_ANERGIC_TH1_CD4_TCELL_UP	175	4	17275	77
0.007756	-4.86	GSE3982_EFF_MEMORY_VS_CENT_MEMORY_CD4_TCELL_DN	MSigDB lists	GSE3982_EFF_MEMORY_VS_CENT_MEMORY_CD4_TCELL_DN	175	4	17275	77
0.007756	-4.86	GSE3982_MAC_VS_BASOPHIL_DN	MSigDB lists	GSE3982_MAC_VS_BASOPHIL_DN	175	4	17275	77
0.007756	-4.86	GSE40666_UNTREATED_VS_IFNA_STIM_STAT4_KO_EFFECTOR_CD8_TCELL_90MIN_DN	MSigDB lists	GSE40666_UNTREATED_VS_IFNA_STIM_STAT4_KO_EFFECTOR_CD8_TCELL_90MIN_DN	175	4	17275	77
0.007769	-4.86	cytokine-mediated signaling pathway	biological process	GO:0019221	672	8	18054	77
0.007785	-4.86	GO_VIRAL_LIFE_CYCLE	MSigDB lists	GO_VIRAL_LIFE_CYCLE	276	5	17275	77
0.007795	-4.85	positive regulation of T cell proliferation	biological process	GO:0042102	95	3	18054	77
0.007828	-4.85	RRS1 (ribosome biogenesis regulator 1 homolog)	protein interactions	23212	175	4	17456	78
0.007828	-4.85	RPL19 (ribosomal protein L19)	protein interactions	6143	175	4	17456	78
0.007866	-4.85	ANKRD28 (ankyrin repeat domain 28)	protein interactions	23243	91	3	17456	78
0.007866	-4.85	EEF1B2 (eukaryotic translation elongation factor 1 beta 2)	protein interactions	1933	91	3	17456	78
0.007868	-4.84	PID_IL2_STAT5_PATHWAY	MSigDB lists	PID_IL2_STAT5_PATHWAY	30	2	17275	77
0.007868	-4.84	GNF2_GLTSCR2	MSigDB lists	GNF2_GLTSCR2	30	2	17275	77
0.007868	-4.84	WORSCHECH_TUMOR_EVASION_AND_TOLEROGENICITY_UP	MSigDB lists	WORSCHECH_TUMOR_EVASION_AND_TOLEROGENICITY_UP	30	2	17275	77
0.007868	-4.84	VALK_AML_CLUSTER_15	MSigDB lists	VALK_AML_CLUSTER_15	30	2	17275	77
0.007868	-4.84	REACTOME_DAG_AND_IP3_SIGNALING	MSigDB lists	REACTOME_DAG_AND_IP3_SIGNALING	30	2	17275	77
0.007868	-4.84	GO_HOMEOSTASIS_OF_NUMBER_OF_CELLS_WITHIN_A_TISSUE	MSigDB lists	GO_HOMEOSTASIS_OF_NUMBER_OF_CELLS_WITHIN_A_TISSUE	30	2	17275	77
0.007868	-4.84	GO_RESPONSE_TO_INTERLEUKIN_4	MSigDB lists	GO_RESPONSE_TO_INTERLEUKIN_4	30	2	17275	77
0.007903	-4.84	GO_POSITIVE_REGULATION_OF_CELL_PROLIFERATION	MSigDB lists	GO_POSITIVE_REGULATION_OF_CELL_PROLIFERATION	783	9	17275	77
0.007907	-4.84	SEMG2 (semenogelin 2)	protein interactions	6407	30	2	17456	78
0.00791	-4.84	GSE3982_MAST_CELL_VS_BASOPHIL_DN	MSigDB lists	GSE3982_MAST_CELL_VS_BASOPHIL_DN	176	4	17275	77
0.00791	-4.84	GSE26669_CD4_VS_CD8_TCELL_IN_MLR_DN	MSigDB lists	GSE26669_CD4_VS_CD8_TCELL_IN_MLR_DN	176	4	17275	77
0.00791	-4.84	GSE15750_DAY6_VS_DAY10_TRAF6KO_EFF_CD8_TCELL_DN	MSigDB lists	GSE15750_DAY6_VS_DAY10_TRAF6KO_EFF_CD8_TCELL_DN	176	4	17275	77
0.00791	-4.84	membrane protein complex	cellular component	GO:0098796	1151	11	18985	79
0.007913	-4.84	cell periphery	cellular component	GO:0071944	5419	33	18985	79
0.007944	-4.84	regulation of catalytic activity	biological process	GO:0050790	2324	18	18054	77
0.007973	-4.83	GO_CELL_PROLIFERATION	MSigDB lists	GO_CELL_PROLIFERATION	646	8	17275	77
0.008001	-4.83	clathrin-coated vesicle	cellular component	GO:0030136	189	4	18985	79
0.008033	-4.82	protein kinase binding	molecular function	GO:0019901	648	8	17306	77
0.008051	-4.82	-	gene3d domains	4.10.900.10	29	2	8522	40
0.008055	-4.82	human chr8q24.13	chromosome location	human chr8q24.13	41	2	26169	86
0.008066	-4.82	GSE46242_TH1_VS_ANERGIC_TH1_CD4_TCELL_WITH_EGR2_DELETED_UP	MSigDB lists	GSE46242_TH1_VS_ANERGIC_TH1_CD4_TCELL_WITH_EGR2_DELETED_UP	177	4	17275	77
0.008066	-4.82	GSE22886_IGM_MEMORY_BCELL_VS_BLOOD_PLASMA_CELL_UP	MSigDB lists	GSE22886_IGM_MEMORY_BCELL_VS_BLOOD_PLASMA_CELL_UP	177	4	17275	77
0.008066	-4.82	GSE3982_MEMORY_CD4_TCELL_VS_TH1_UP	MSigDB lists	GSE3982_MEMORY_CD4_TCELL_VS_TH1_UP	177	4	17275	77
0.008066	-4.82	GSE39820_CTRL_VS_TGFBETA3_IL6_IL23A_CD4_TCELL_DN	MSigDB lists	GSE39820_CTRL_VS_TGFBETA3_IL6_IL23A_CD4_TCELL_DN	177	4	17275	77
0.008066	-4.82	GSE7219_WT_VS_NIK_NFKB2_KO_DC_UP	MSigDB lists	GSE7219_WT_VS_NIK_NFKB2_KO_DC_UP	177	4	17275	77
0.008074	-4.82	Calmodulin induced events	REACTOME pathways	R-HSA-111933	28	2	10287	50
0.008074	-4.82	CaM pathway	REACTOME pathways	R-HSA-111997	28	2	10287	50
0.008084	-4.82	regulation of lipid metabolic process	biological process	GO:0019216	410	6	18054	77
0.008105	-4.82	ZNF408 (zinc finger protein 408)	protein interactions	79797	92	3	17456	78
0.008105	-4.82	USP14 (ubiquitin specific peptidase 14)	protein interactions	9097	92	3	17456	78
0.008105	-4.82	BAG4 (BCL2 associated athanogene 4)	protein interactions	9530	92	3	17456	78
0.008193	-4.8	GO_POSITIVE_REGULATION_OF_DEVELOPMENTAL_PROCESS	MSigDB lists	GO_POSITIVE_REGULATION_OF_DEVELOPMENTAL_PROCESS	1081	11	17275	77
0.008198	-4.8	T cell differentiation involved in immune response	biological process	GO:0002292	32	2	18054	77
0.008198	-4.8	dendritic cell differentiation	biological process	GO:0097028	32	2	18054	77
0.008222	-4.8	whole membrane	cellular component	GO:0098805	1663	14	18985	79
0.008224	-4.8	GSE9988_ANTI_TREM1_VS_LPS_MONOCYTE_DN	MSigDB lists	GSE9988_ANTI_TREM1_VS_LPS_MONOCYTE_DN	178	4	17275	77
0.008224	-4.8	GSE3982_DC_VS_EFF_MEMORY_CD4_TCELL_DN	MSigDB lists	GSE3982_DC_VS_EFF_MEMORY_CD4_TCELL_DN	178	4	17275	77
0.008224	-4.8	GSE3982_NEUTROPHIL_VS_BASOPHIL_DN	MSigDB lists	GSE3982_NEUTROPHIL_VS_BASOPHIL_DN	178	4	17275	77
0.008224	-4.8	GSE45365_WT_VS_IFNAR_KO_CD8A_DC_MCMV_INFECTION_DN	MSigDB lists	GSE45365_WT_VS_IFNAR_KO_CD8A_DC_MCMV_INFECTION_DN	178	4	17275	77
0.008224	-4.8	GSE21063_3H_VS_16H_ANTI_IGM_STIM_BCELL_UP	MSigDB lists	GSE21063_3H_VS_16H_ANTI_IGM_STIM_BCELL_UP	178	4	17275	77
0.008289	-4.79	GO_POSITIVE_REGULATION_OF_T_CELL_PROLIFERATION	MSigDB lists	GO_POSITIVE_REGULATION_OF_T_CELL_PROLIFERATION	93	3	17275	77
0.008339	-4.79	MODULE_6	MSigDB lists	MODULE_6	395	6	17275	77
0.008349	-4.79	MAGED2 (MAGE family member D2)	protein interactions	10916	93	3	17456	78
0.008349	-4.79	STRN4 (striatin 4)	protein interactions	29888	93	3	17456	78
0.008381	-4.78	Vps55	pfam domains	PF04133	2	1	17385	73
0.008381	-4.78	ATP_synt_H	pfam domains	PF05493	2	1	17385	73
0.008381	-4.78	EF-1_beta_acid	pfam domains	PF10587	2	1	17385	73
0.008381	-4.78	EF1_GNE	pfam domains	PF00736	2	1	17385	73
0.008381	-4.78	CUTL	pfam domains	PF16557	2	1	17385	73
0.008381	-4.78	Ribosomal_S27e	pfam domains	PF01667	2	1	17385	73
0.008381	-4.78	ULD	pfam domains	PF16534	2	1	17385	73
0.008384	-4.78	GSE26290_WT_VS_PDK1_KO_ANTI_CD3_AND_IL2_STIM_CD8_TCELL_UP	MSigDB lists	GSE26290_WT_VS_PDK1_KO_ANTI_CD3_AND_IL2_STIM_CD8_TCELL_UP	179	4	17275	77
0.008384	-4.78	GSE22886_NAIVE_CD4_TCELL_VS_12H_ACT_TH2_UP	MSigDB lists	GSE22886_NAIVE_CD4_TCELL_VS_12H_ACT_TH2_UP	179	4	17275	77
0.008384	-4.78	PRC2_EZH2_UP.V1_DN	MSigDB lists	PRC2_EZH2_UP.V1_DN	179	4	17275	77
0.008384	-4.78	GSE13484_UNSTIM_VS_12H_YF17D_VACCINE_STIM_PBMC_UP	MSigDB lists	GSE13484_UNSTIM_VS_12H_YF17D_VACCINE_STIM_PBMC_UP	179	4	17275	77
0.008384	-4.78	GSE14350_TREG_VS_TEFF_IN_IL2RB_KO_UP	MSigDB lists	GSE14350_TREG_VS_TEFF_IN_IL2RB_KO_UP	179	4	17275	77
0.008387	-4.78	PID_CD40_PATHWAY	MSigDB lists	PID_CD40_PATHWAY	31	2	17275	77
0.008428	-4.78	ARMT1 (acidic residue methyltransferase 1)	protein interactions	79624	31	2	17456	78
0.008437	-4.78	GO_REGULATION_OF_RESPONSE_TO_WOUNDING	MSigDB lists	GO_REGULATION_OF_RESPONSE_TO_WOUNDING	396	6	17275	77
0.008451	-4.77	Adherens junction	KEGG pathways	ko04520	72	3	7161	42
0.008451	-4.77	Adherens junction	KEGG pathways	hsa04520	72	3	7161	42
0.008455	-4.77	tRNA Charging: Asparagine	SMPDB pathways	SMP0111854	80	4	1394	15
0.008455	-4.77	tRNA Charging: Glycine	SMPDB pathways	SMP0111870	80	4	1394	15
0.008455	-4.77	tRNA Charging: Alanine	SMPDB pathways	SMP0100356	80	4	1394	15
0.008455	-4.77	tRNA Charging: Serine	SMPDB pathways	SMP0119294	80	4	1394	15
0.008455	-4.77	tRNA Charging: Aspartic Acid	SMPDB pathways	SMP0111858	80	4	1394	15
0.008455	-4.77	tRNA Charging: Glutamic Acid	SMPDB pathways	SMP0111864	80	4	1394	15
0.008455	-4.77	tRNA Charging: Isoleucine	SMPDB pathways	SMP0111872	80	4	1394	15
0.008455	-4.77	tRNA Charging: Leucine	SMPDB pathways	SMP0111873	80	4	1394	15
0.008455	-4.77	tRNA Charging: Valine	SMPDB pathways	SMP0119305	80	4	1394	15
0.008455	-4.77	tRNA Charging: Tyrosine	SMPDB pathways	SMP0119304	80	4	1394	15
0.008455	-4.77	tRNA Charging: Proline	SMPDB pathways	SMP0112609	80	4	1394	15
0.008455	-4.77	tRNA Charging: Cysteine	SMPDB pathways	SMP0111860	80	4	1394	15
0.008455	-4.77	tRNA Charging: Tryptophan	SMPDB pathways	SMP0119303	80	4	1394	15
0.008455	-4.77	tRNA Charging: Lysine	SMPDB pathways	SMP0111874	80	4	1394	15
0.008455	-4.77	tRNA Charging: Histidine	SMPDB pathways	SMP0111871	80	4	1394	15
0.008455	-4.77	tRNA Charging: Glutamine	SMPDB pathways	SMP0111862	80	4	1394	15
0.008455	-4.77	tRNA Charging: Methionine	SMPDB pathways	SMP0111875	80	4	1394	15
0.008455	-4.77	tRNA Charging: Threonine	SMPDB pathways	SMP0119302	80	4	1394	15
0.008455	-4.77	tRNA Charging: Arginine	SMPDB pathways	SMP0111853	80	4	1394	15
0.008488	-4.77	regulation of calcium-mediated signaling	biological process	GO:0050848	98	3	18054	77
0.008499	-4.77	GO_REGULATION_OF_INFLAMMATORY_RESPONSE	MSigDB lists	GO_REGULATION_OF_INFLAMMATORY_RESPONSE	282	5	17275	77
0.008512	-4.77	positive regulation of T cell costimulation	biological process	GO:2000525	2	1	18054	77
0.008512	-4.77	purine deoxyribonucleoside diphosphate biosynthetic process	biological process	GO:0009183	2	1	18054	77
0.008512	-4.77	regulation of retinal cell programmed cell death	biological process	GO:0046668	2	1	18054	77
0.008512	-4.77	late endosome to Golgi transport	biological process	GO:0034499	2	1	18054	77
0.008512	-4.77	dendritic cell cytokine production	biological process	GO:0002371	2	1	18054	77
0.008512	-4.77	lymphoid lineage cell migration into thymus	biological process	GO:0097535	2	1	18054	77
0.008512	-4.77	trachea submucosa development	biological process	GO:0061152	2	1	18054	77
0.008512	-4.77	lymphoid lineage cell migration	biological process	GO:0097534	2	1	18054	77
0.008512	-4.77	histone H3-T6 phosphorylation	biological process	GO:0035408	2	1	18054	77
0.008512	-4.77	trachea gland development	biological process	GO:0061153	2	1	18054	77
0.008512	-4.77	positive regulation of lymphocyte anergy	biological process	GO:0002913	2	1	18054	77
0.008512	-4.77	positive regulation of protein oxidation	biological process	GO:1904808	2	1	18054	77
0.008512	-4.77	lymphocyte migration into lymph node	biological process	GO:0097022	2	1	18054	77
0.008512	-4.77	positive regulation of dense core granule biogenesis	biological process	GO:2000707	2	1	18054	77
0.008512	-4.77	regulation of protein oxidation	biological process	GO:1904806	2	1	18054	77
0.008512	-4.77	positive regulation of T cell anergy	biological process	GO:0002669	2	1	18054	77
0.008512	-4.77	interleukin-12 secretion	biological process	GO:0072610	2	1	18054	77
0.008512	-4.77	recycling endosome to Golgi transport	biological process	GO:0071955	2	1	18054	77
0.008512	-4.77	NK T cell differentiation	biological process	GO:0001865	2	1	18054	77
0.008536	-4.76	GO_MYELOID_LEUKOCYTE_ACTIVATION	MSigDB lists	GO_MYELOID_LEUKOCYTE_ACTIVATION	94	3	17275	77
0.008537	-4.76	GO_POSITIVE_REGULATION_OF_LOCOMOTION	MSigDB lists	GO_POSITIVE_REGULATION_OF_LOCOMOTION	397	6	17275	77
0.008546	-4.76	GSE30971_WBP7_HET_VS_KO_MACROPHAGE_DN	MSigDB lists	GSE30971_WBP7_HET_VS_KO_MACROPHAGE_DN	180	4	17275	77
0.008546	-4.76	GSE22886_NAIVE_VS_IGG_IGA_MEMORY_BCELL_DN	MSigDB lists	GSE22886_NAIVE_VS_IGG_IGA_MEMORY_BCELL_DN	180	4	17275	77
0.008546	-4.76	GSE15750_DAY6_VS_DAY10_EFF_CD8_TCELL_DN	MSigDB lists	GSE15750_DAY6_VS_DAY10_EFF_CD8_TCELL_DN	180	4	17275	77
0.008546	-4.76	GSE17721_CPG_VS_GARDIQUIMOD_24H_BMDC_DN	MSigDB lists	GSE17721_CPG_VS_GARDIQUIMOD_24H_BMDC_DN	180	4	17275	77
0.008546	-4.76	GSE30971_2H_VS_4H_LPS_STIM_MACROPHAGE_WBP7_KO_DN	MSigDB lists	GSE30971_2H_VS_4H_LPS_STIM_MACROPHAGE_WBP7_KO_DN	180	4	17275	77
0.008546	-4.76	GSE15330_MEGAKARYOCYTE_ERYTHROID_VS_GRANULOCYTE_MONOCYTE_PROGENITOR_IKAROS_KO_DN	MSigDB lists	GSE15330_MEGAKARYOCYTE_ERYTHROID_VS_GRANULOCYTE_MONOCYTE_PROGENITOR_IKAROS_KO_DN	180	4	17275	77
0.008577	-4.76	ATPase_V0-cplx_e1/e2_su_met	interpro domains	IPR017385	2	1	18616	80
0.008577	-4.76	Ribosomal_S27e	interpro domains	IPR000592	2	1	18616	80
0.008577	-4.76	Bcl2/BclX	interpro domains	IPR004725	2	1	18616	80
0.008577	-4.76	SATB_CUTL_sf	interpro domains	IPR038216	2	1	18616	80
0.008577	-4.76	SATB_ULD_sf	interpro domains	IPR038224	2	1	18616	80
0.008577	-4.76	FAM102-like	interpro domains	IPR039931	2	1	18616	80
0.008577	-4.76	INPP4	interpro domains	IPR039034	2	1	18616	80
0.008577	-4.76	Transl_elong_EF1B_B/D_CS	interpro domains	IPR001326	2	1	18616	80
0.008577	-4.76	AK1/5	interpro domains	IPR006267	2	1	18616	80
0.008577	-4.76	eEF-1beta-like_sf	interpro domains	IPR036219	2	1	18616	80
0.008577	-4.76	ULD	interpro domains	IPR032392	2	1	18616	80
0.008577	-4.76	DNase_TatD-rel_CS	interpro domains	IPR018228	2	1	18616	80
0.008577	-4.76	EF-1_beta_acid_region_euk	interpro domains	IPR018940	2	1	18616	80
0.008577	-4.76	Secretoglobin_3A	interpro domains	IPR040301	2	1	18616	80
0.008577	-4.76	Vps55/LEPROT	interpro domains	IPR007262	2	1	18616	80
0.008577	-4.76	CUTL	interpro domains	IPR032355	2	1	18616	80
0.008577	-4.76	NEDD4/Bsd2	interpro domains	IPR019325	2	1	18616	80
0.008577	-4.76	ATPase_V0-cplx_e1/e2_su	interpro domains	IPR008389	2	1	18616	80
0.008577	-4.76	HAD-SF_ppase_IA/epoxid_hydro_N	interpro domains	IPR011945	2	1	18616	80
0.008577	-4.76	EF1B_bsu/dsu_GNE	interpro domains	IPR014038	2	1	18616	80
0.008577	-4.76	SATB1/SATB2	interpro domains	IPR039673	2	1	18616	80
0.008577	-4.76	Nucleobindin	interpro domains	IPR040250	2	1	18616	80
0.008577	-4.76	TIKI1/2-like	interpro domains	IPR040230	2	1	18616	80
0.008635	-4.75	EF-1_beta_acid	smart domains	SM01182	2	1	9476	41
0.008635	-4.75	EF1_GNE	smart domains	SM00888	2	1	9476	41
0.008703	-4.74	T cell homeostasis	biological process	GO:0043029	33	2	18054	77
0.008703	-4.74	regulation of T cell apoptotic process	biological process	GO:0070232	33	2	18054	77
0.00871	-4.74	GSE6674_ANTI_IGM_VS_ANTI_IGM_AND_CPG_STIM_BCELL_UP	MSigDB lists	GSE6674_ANTI_IGM_VS_ANTI_IGM_AND_CPG_STIM_BCELL_UP	181	4	17275	77
0.00871	-4.74	GSE40274_FOXP3_VS_FOXP3_AND_EOS_TRANSDUCED_ACTIVATED_CD4_TCELL_UP	MSigDB lists	GSE40274_FOXP3_VS_FOXP3_AND_EOS_TRANSDUCED_ACTIVATED_CD4_TCELL_UP	181	4	17275	77
0.00871	-4.74	GSE10239_NAIVE_VS_KLRG1INT_EFF_CD8_TCELL_UP	MSigDB lists	GSE10239_NAIVE_VS_KLRG1INT_EFF_CD8_TCELL_UP	181	4	17275	77
0.00871	-4.74	GSE360_T_GONDII_VS_B_MALAYI_HIGH_DOSE_DC_UP	MSigDB lists	GSE360_T_GONDII_VS_B_MALAYI_HIGH_DOSE_DC_UP	181	4	17275	77
0.00871	-4.74	GSE12845_IGD_NEG_BLOOD_VS_PRE_GC_TONSIL_BCELL_UP	MSigDB lists	GSE12845_IGD_NEG_BLOOD_VS_PRE_GC_TONSIL_BCELL_UP	181	4	17275	77
0.00871	-4.74	GSE22601_IMMATURE_CD4_SINGLE_POSITIVE_VS_DOUBLE_POSITIVE_THYMOCYTE_DN	MSigDB lists	GSE22601_IMMATURE_CD4_SINGLE_POSITIVE_VS_DOUBLE_POSITIVE_THYMOCYTE_DN	181	4	17275	77
0.00871	-4.74	GSE37532_TREG_VS_TCONV_PPARG_KO_CD4_TCELL_FROM_VISCERAL_ADIPOSE_TISSUE_UP	MSigDB lists	GSE37532_TREG_VS_TCONV_PPARG_KO_CD4_TCELL_FROM_VISCERAL_ADIPOSE_TISSUE_UP	181	4	17275	77
0.008744	-4.74	viral process	biological process	GO:0016032	686	8	18054	77
0.008747	-4.74	immune response-activating signal transduction	biological process	GO:0002757	417	6	18054	77
0.00879	-4.73	RPS25 (ribosomal protein S25)	protein interactions	6230	181	4	17456	78
0.00879	-4.73	ICAM1 (intercellular adhesion molecule 1)	protein interactions	3383	181	4	17456	78
0.008836	-4.73	tRNA Charging: Phenylalanine	SMPDB pathways	SMP0111876	81	4	1394	15
0.008854	-4.73	lactate fermentation (reoxidation of cytosolic NADH)	BIOCYC pathways	HUMAN_PWY-5481	2	1	902	4
0.008877	-4.72	GSE28237_FOLLICULAR_VS_LATE_GC_BCELL_UP	MSigDB lists	GSE28237_FOLLICULAR_VS_LATE_GC_BCELL_UP	182	4	17275	77
0.008877	-4.72	GSE7219_UNSTIM_VS_LPS_AND_ANTI_CD40_STIM_NIK_NFKB2_KO_DC_DN	MSigDB lists	GSE7219_UNSTIM_VS_LPS_AND_ANTI_CD40_STIM_NIK_NFKB2_KO_DC_DN	182	4	17275	77
0.008877	-4.72	GSE42724_MEMORY_VS_B1_BCELL_DN	MSigDB lists	GSE42724_MEMORY_VS_B1_BCELL_DN	182	4	17275	77
0.008877	-4.72	GSE10239_NAIVE_VS_DAY4.5_EFF_CD8_TCELL_UP	MSigDB lists	GSE10239_NAIVE_VS_DAY4.5_EFF_CD8_TCELL_UP	182	4	17275	77
0.008877	-4.72	GSE17721_CTRL_VS_GARDIQUIMOD_12H_BMDC_UP	MSigDB lists	GSE17721_CTRL_VS_GARDIQUIMOD_12H_BMDC_UP	182	4	17275	77
0.008877	-4.72	GSE22886_NAIVE_TCELL_VS_NEUTROPHIL_UP	MSigDB lists	GSE22886_NAIVE_TCELL_VS_NEUTROPHIL_UP	182	4	17275	77
0.008879	-4.72	structural constituent of postsynapse	molecular function	GO:0099186	2	1	17306	77
0.008879	-4.72	bis(5'-adenosyl)-triphosphatase activity	molecular function	GO:0047710	2	1	17306	77
0.008879	-4.72	CD40 receptor binding	molecular function	GO:0005174	2	1	17306	77
0.008879	-4.72	phosphatidylinositol-3,4-bisphosphate 4-phosphatase activity	molecular function	GO:0016316	2	1	17306	77
0.008879	-4.72	histone kinase activity (H3-T6 specific)	molecular function	GO:0035403	2	1	17306	77
0.008879	-4.72	phosphatidylinositol 3-kinase catalytic subunit binding	molecular function	GO:0036313	2	1	17306	77
0.008879	-4.72	interleukin-7 receptor activity	molecular function	GO:0004917	2	1	17306	77
0.008917	-4.72	TLR7 (toll like receptor 7)	protein interactions	51284	2	1	17456	78
0.008917	-4.72	AGAP4 (ArfGAP with GTPase domain, ankyrin repeat and PH domain 4)	protein interactions	119016	2	1	17456	78
0.008917	-4.72	SOD3 (superoxide dismutase 3)	protein interactions	6649	2	1	17456	78
0.008917	-4.72	ERICH6 (glutamate rich 6)	protein interactions	131831	2	1	17456	78
0.008917	-4.72	HSF5 (heat shock transcription factor 5)	protein interactions	124535	2	1	17456	78
0.008917	-4.72	MIR17HG (miR-17-92a-1 cluster host gene)	protein interactions	407975	2	1	17456	78
0.008917	-4.72	Prkcb (protein kinase C, beta)	protein interactions	25023	2	1	17456	78
0.008917	-4.72	ALKBH1 (alkB homolog 1, histone H2A dioxygenase)	protein interactions	8846	2	1	17456	78
0.008917	-4.72	Becn1 (beclin 1, autophagy related)	protein interactions	56208	2	1	17456	78
0.008917	-4.72	Elob (elongin B)	protein interactions	67673	2	1	17456	78
0.008917	-4.72	OMP (olfactory marker protein)	protein interactions	4975	2	1	17456	78
0.008917	-4.72	Eif4e (eukaryotic translation initiation factor 4E)	protein interactions	13684	2	1	17456	78
0.008917	-4.72	ZBED5 (zinc finger BED-type containing 5)	protein interactions	58486	2	1	17456	78
0.008917	-4.72	NEK10 (NIMA related kinase 10)	protein interactions	152110	2	1	17456	78
0.008917	-4.72	GOLGA8A (golgin A8 family member A)	protein interactions	23015	2	1	17456	78
0.008917	-4.72	ANKRD7 (ankyrin repeat domain 7)	protein interactions	56311	2	1	17456	78
0.008917	-4.72	SPACA7 (sperm acrosome associated 7)	protein interactions	122258	2	1	17456	78
0.008917	-4.72	GUCA1A (guanylate cyclase activator 1A)	protein interactions	2978	2	1	17456	78
0.008917	-4.72	numb (numb)	protein interactions	34263	2	1	17456	78
0.008917	-4.72	KLRG1 (killer cell lectin like receptor G1)	protein interactions	10219	2	1	17456	78
0.00892	-4.72	PID_SYNDECAN_4_PATHWAY	MSigDB lists	PID_SYNDECAN_4_PATHWAY	32	2	17275	77
0.00892	-4.72	CAFFAREL_RESPONSE_TO_THC_UP	MSigDB lists	CAFFAREL_RESPONSE_TO_THC_UP	32	2	17275	77
0.00892	-4.72	GO_REGULATION_OF_INTERLEUKIN_1_SECRETION	MSigDB lists	GO_REGULATION_OF_INTERLEUKIN_1_SECRETION	32	2	17275	77
0.00892	-4.72	GO_DENDRITIC_CELL_DIFFERENTIATION	MSigDB lists	GO_DENDRITIC_CELL_DIFFERENTIATION	32	2	17275	77
0.00892	-4.72	BURTON_ADIPOGENESIS_1	MSigDB lists	BURTON_ADIPOGENESIS_1	32	2	17275	77
0.00892	-4.72	GO_ADHERENS_JUNCTION_ASSEMBLY	MSigDB lists	GO_ADHERENS_JUNCTION_ASSEMBLY	32	2	17275	77
0.008964	-4.71	CISH (cytokine inducible SH2 containing protein)	protein interactions	1154	32	2	17456	78
0.008964	-4.71	ADD3 (adducin 3)	protein interactions	120	32	2	17456	78
0.008964	-4.71	LRRC40 (leucine rich repeat containing 40)	protein interactions	55631	32	2	17456	78
0.008964	-4.71	VPS37B (VPS37B subunit of ESCRT-I)	protein interactions	79720	32	2	17456	78
0.008964	-4.71	ARL1 (ADP ribosylation factor like GTPase 1)	protein interactions	400	32	2	17456	78
0.009015	-4.71	GO_STRUCTURAL_MOLECULE_ACTIVITY	MSigDB lists	GO_STRUCTURAL_MOLECULE_ACTIVITY	660	8	17275	77
0.009041	-4.71	LABBE_WNT3A_TARGETS_DN	MSigDB lists	LABBE_WNT3A_TARGETS_DN	96	3	17275	77
0.009045	-4.71	GSE43863_NAIVE_VS_MEMORY_TFH_CD4_TCELL_D150_LCMV_UP	MSigDB lists	GSE43863_NAIVE_VS_MEMORY_TFH_CD4_TCELL_D150_LCMV_UP	183	4	17275	77
0.009045	-4.71	GSE29618_PDC_VS_MDC_DAY7_FLU_VACCINE_UP	MSigDB lists	GSE29618_PDC_VS_MDC_DAY7_FLU_VACCINE_UP	183	4	17275	77
0.009045	-4.71	GSE40274_XBP1_VS_FOXP3_AND_XBP1_TRANSDUCED_ACTIVATED_CD4_TCELL_DN	MSigDB lists	GSE40274_XBP1_VS_FOXP3_AND_XBP1_TRANSDUCED_ACTIVATED_CD4_TCELL_DN	183	4	17275	77
0.009045	-4.71	GSE23925_DARK_ZONE_VS_NAIVE_BCELL_UP	MSigDB lists	GSE23925_DARK_ZONE_VS_NAIVE_BCELL_UP	183	4	17275	77
0.009045	-4.71	GSE3982_NEUTROPHIL_VS_TH1_DN	MSigDB lists	GSE3982_NEUTROPHIL_VS_TH1_DN	183	4	17275	77
0.009045	-4.71	GSE3982_NEUTROPHIL_VS_CENT_MEMORY_CD4_TCELL_DN	MSigDB lists	GSE3982_NEUTROPHIL_VS_CENT_MEMORY_CD4_TCELL_DN	183	4	17275	77
0.009045	-4.71	P53_DN.V1_DN	MSigDB lists	P53_DN.V1_DN	183	4	17275	77
0.009045	-4.71	GSE3982_EOSINOPHIL_VS_EFF_MEMORY_CD4_TCELL_DN	MSigDB lists	GSE3982_EOSINOPHIL_VS_EFF_MEMORY_CD4_TCELL_DN	183	4	17275	77
0.009045	-4.71	GSE5142_HTERT_TRANSDUCED_VS_CTRL_CD8_TCELL_LATE_PASSAGE_CLONE_DN	MSigDB lists	GSE5142_HTERT_TRANSDUCED_VS_CTRL_CD8_TCELL_LATE_PASSAGE_CLONE_DN	183	4	17275	77
0.009111	-4.7	ER-PR-positive_carcinoma	COSMIC cancer mutations	ER-PR-positive_carcinoma	1906	16	17255	77
0.009111	-4.7	breast-carcinoma-ER-PR-positive_carcinoma	COSMIC cancer mutations	breast-carcinoma-ER-PR-positive_carcinoma	1906	16	17255	77
0.009153	-4.69	GO_ORGANIC_CYCLIC_COMPOUND_CATABOLIC_PROCESS	MSigDB lists	GO_ORGANIC_CYCLIC_COMPOUND_CATABOLIC_PROCESS	403	6	17275	77
0.009165	-4.69	HSP90AB1 (heat shock protein 90 alpha family class B member 1)	protein interactions	3326	402	6	17456	78
0.009215	-4.69	GSE360_L_MAJOR_VS_T_GONDII_MAC_UP	MSigDB lists	GSE360_L_MAJOR_VS_T_GONDII_MAC_UP	184	4	17275	77
0.009215	-4.69	GSE6259_33D1_POS_VS_DEC205_POS_SPLENIC_DC_DN	MSigDB lists	GSE6259_33D1_POS_VS_DEC205_POS_SPLENIC_DC_DN	184	4	17275	77
0.009215	-4.69	GSE17721_0.5H_VS_4H_LPS_BMDC_UP	MSigDB lists	GSE17721_0.5H_VS_4H_LPS_BMDC_UP	184	4	17275	77
0.009215	-4.69	GSE43863_DAY6_EFF_VS_DAY150_MEM_TH1_CD4_TCELL_DN	MSigDB lists	GSE43863_DAY6_EFF_VS_DAY150_MEM_TH1_CD4_TCELL_DN	184	4	17275	77
0.009215	-4.69	GSE10325_CD4_TCELL_VS_LUPUS_CD4_TCELL_UP	MSigDB lists	GSE10325_CD4_TCELL_VS_LUPUS_CD4_TCELL_UP	184	4	17275	77
0.009215	-4.69	GSE6674_PL2_3_VS_ANTI_IGM_AND_CPG_STIM_BCELL_DN	MSigDB lists	GSE6674_PL2_3_VS_ANTI_IGM_AND_CPG_STIM_BCELL_DN	184	4	17275	77
0.009215	-4.69	GSE40274_CTRL_VS_FOXP3_TRANSDUCED_ACTIVATED_CD4_TCELL_DN	MSigDB lists	GSE40274_CTRL_VS_FOXP3_TRANSDUCED_ACTIVATED_CD4_TCELL_DN	184	4	17275	77
0.009215	-4.69	GSE21670_UNTREATED_VS_IL6_TREATED_STAT3_KO_CD4_TCELL_DN	MSigDB lists	GSE21670_UNTREATED_VS_IL6_TREATED_STAT3_KO_CD4_TCELL_DN	184	4	17275	77
0.009215	-4.69	GSE16697_CD4_TCELL_VS_TFH_CD4_TCELL_DN	MSigDB lists	GSE16697_CD4_TCELL_VS_TFH_CD4_TCELL_DN	184	4	17275	77
0.009215	-4.69	GSE9650_EFFECTOR_VS_EXHAUSTED_CD8_TCELL_UP	MSigDB lists	GSE9650_EFFECTOR_VS_EXHAUSTED_CD8_TCELL_UP	184	4	17275	77
0.009229	-4.69	NOP56 (NOP56 ribonucleoprotein)	protein interactions	10528	287	5	17456	78
0.009229	-4.69	CDC37 (cell division cycle 37)	protein interactions	11140	287	5	17456	78
0.009234	-4.68	Ca-dependent events	REACTOME pathways	R-HSA-111996	30	2	10287	50
0.009267	-4.68	glycerophospholipid metabolic process	biological process	GO:0006650	301	5	18054	77
0.009282	-4.68	positive regulation of cell differentiation	biological process	GO:0045597	992	10	18054	77
0.0093	-4.68	MODULE_121	MSigDB lists	MODULE_121	97	3	17275	77
0.009319	-4.68	PID	prosite domains	PS01179	31	2	12079	57
0.009359	-4.67	plasma membrane protein complex	cellular component	GO:0098797	568	7	18985	79
0.009366	-4.67	JAK3 (Janus kinase 3)	protein interactions	3718	97	3	17456	78
0.009366	-4.67	UPF2 (UPF2 regulator of nonsense mediated mRNA decay)	protein interactions	26019	97	3	17456	78
0.009366	-4.67	-	gene3d domains	3.10.20.710	2	1	8522	40
0.009366	-4.67	-	gene3d domains	1.10.260.70	2	1	8522	40
0.009388	-4.67	GSE24142_EARLY_THYMIC_PROGENITOR_VS_DN2_THYMOCYTE_ADULT_UP	MSigDB lists	GSE24142_EARLY_THYMIC_PROGENITOR_VS_DN2_THYMOCYTE_ADULT_UP	185	4	17275	77
0.009388	-4.67	GSE21546_WT_VS_ELK1_KO_DP_THYMOCYTES_UP	MSigDB lists	GSE21546_WT_VS_ELK1_KO_DP_THYMOCYTES_UP	185	4	17275	77
0.009388	-4.67	GSE6875_TCONV_VS_FOXP3_KO_TREG_DN	MSigDB lists	GSE6875_TCONV_VS_FOXP3_KO_TREG_DN	185	4	17275	77
0.009388	-4.67	GSE2585_THYMIC_DC_VS_THYMIC_MACROPHAGE_DN	MSigDB lists	GSE2585_THYMIC_DC_VS_THYMIC_MACROPHAGE_DN	185	4	17275	77
0.009388	-4.67	GSE29618_LAIV_VS_TIV_FLU_VACCINE_DAY7_BCELL_DN	MSigDB lists	GSE29618_LAIV_VS_TIV_FLU_VACCINE_DAY7_BCELL_DN	185	4	17275	77
0.009388	-4.67	KASLER_HDAC7_TARGETS_1_UP	MSigDB lists	KASLER_HDAC7_TARGETS_1_UP	185	4	17275	77
0.009388	-4.67	GSE20366_TREG_VS_TCONV_DN	MSigDB lists	GSE20366_TREG_VS_TCONV_DN	185	4	17275	77
0.009388	-4.67	GSE27786_LSK_VS_LIN_NEG_CELL_DN	MSigDB lists	GSE27786_LSK_VS_LIN_NEG_CELL_DN	185	4	17275	77
0.009388	-4.67	GSE24634_IL4_VS_CTRL_TREATED_NAIVE_CD4_TCELL_DAY10_UP	MSigDB lists	GSE24634_IL4_VS_CTRL_TREATED_NAIVE_CD4_TCELL_DAY10_UP	185	4	17275	77
0.009388	-4.67	GSE32034_LY6C_HIGH_VS_LOW_MONOCYTE_DN	MSigDB lists	GSE32034_LY6C_HIGH_VS_LOW_MONOCYTE_DN	185	4	17275	77
0.009388	-4.67	GSE360_L_DONOVANI_VS_L_MAJOR_MAC_DN	MSigDB lists	GSE360_L_DONOVANI_VS_L_MAJOR_MAC_DN	185	4	17275	77
0.009388	-4.67	GSE18893_CTRL_VS_TNF_TREATED_TCONV_2H_UP	MSigDB lists	GSE18893_CTRL_VS_TNF_TREATED_TCONV_2H_UP	185	4	17275	77
0.009393	-4.67	blood coagulation	biological process	GO:0007596	302	5	18054	77
0.009416	-4.67	TATD_3	prosite domains	PS01091	2	1	12079	57
0.009416	-4.67	EF1BD_2	prosite domains	PS00825	2	1	12079	57
0.009416	-4.67	EF1BD_1	prosite domains	PS00824	2	1	12079	57
0.009416	-4.67	RIBOSOMAL_S27E	prosite domains	PS01168	2	1	12079	57
0.009436	-4.66	MAPK6/MAPK4 signaling	REACTOME pathways	R-HSA-5687128	90	3	10287	50
0.009466	-4.66	regulation of interleukin-1 production	biological process	GO:0032652	102	3	18054	77
0.009469	-4.66	PID_EPO_PATHWAY	MSigDB lists	PID_EPO_PATHWAY	33	2	17275	77
0.009469	-4.66	GO_POSITIVE_REGULATION_OF_INTERLEUKIN_12_PRODUCTION	MSigDB lists	GO_POSITIVE_REGULATION_OF_INTERLEUKIN_12_PRODUCTION	33	2	17275	77
0.009469	-4.66	MODULE_522	MSigDB lists	MODULE_522	33	2	17275	77
0.009473	-4.66	AHSA1 (activator of HSP90 ATPase activity 1)	protein interactions	10598	185	4	17456	78
0.009478	-4.66	Wnt signaling pathway	KEGG pathways	ko04310	143	4	7161	42
0.009478	-4.66	Wnt signaling pathway	KEGG pathways	hsa04310	143	4	7161	42
0.009515	-4.65	BAK1 (BCL2 antagonist/killer 1)	protein interactions	578	33	2	17456	78
0.009515	-4.65	MAGEA4 (MAGE family member A4)	protein interactions	4103	33	2	17456	78
0.009515	-4.65	SEMG1 (semenogelin 1)	protein interactions	6406	33	2	17456	78
0.009515	-4.65	LTBP4 (latent transforming growth factor beta binding protein 4)	protein interactions	8425	33	2	17456	78
0.009515	-4.65	HMGA2 (high mobility group AT-hook 2)	protein interactions	8091	33	2	17456	78
0.009522	-4.65	homeostatic process	biological process	GO:0042592	1653	14	18054	77
0.009562	-4.65	GSE5589_UNSTIM_VS_180MIN_LPS_AND_IL10_STIM_MACROPHAGE_DN	MSigDB lists	GSE5589_UNSTIM_VS_180MIN_LPS_AND_IL10_STIM_MACROPHAGE_DN	186	4	17275	77
0.009562	-4.65	GSE19888_ADENOSINE_A3R_INH_VS_ACT_IN_MAST_CELL_DN	MSigDB lists	GSE19888_ADENOSINE_A3R_INH_VS_ACT_IN_MAST_CELL_DN	186	4	17275	77
0.009562	-4.65	GSE10240_IL22_VS_IL22_AND_IL17_STIM_PRIMARY_BRONCHIAL_EPITHELIAL_CELLS_UP	MSigDB lists	GSE10240_IL22_VS_IL22_AND_IL17_STIM_PRIMARY_BRONCHIAL_EPITHELIAL_CELLS_UP	186	4	17275	77
0.009562	-4.65	GSE40666_WT_VS_STAT1_KO_CD8_TCELL_UP	MSigDB lists	GSE40666_WT_VS_STAT1_KO_CD8_TCELL_UP	186	4	17275	77
0.009562	-4.65	GSE5679_CTRL_VS_PPARG_LIGAND_ROSIGLITAZONE_AND_RARA_AGONIST_AM580_TREATED_DC_DN	MSigDB lists	GSE5679_CTRL_VS_PPARG_LIGAND_ROSIGLITAZONE_AND_RARA_AGONIST_AM580_TREATED_DC_DN	186	4	17275	77
0.009562	-4.65	GSE29618_MONOCYTE_VS_PDC_DAY7_FLU_VACCINE_DN	MSigDB lists	GSE29618_MONOCYTE_VS_PDC_DAY7_FLU_VACCINE_DN	186	4	17275	77
0.009562	-4.65	GSE37605_C57BL6_VS_NOD_FOXP3_IRES_GFP_TREG_DN	MSigDB lists	GSE37605_C57BL6_VS_NOD_FOXP3_IRES_GFP_TREG_DN	186	4	17275	77
0.009562	-4.65	GSE17721_LPS_VS_CPG_0.5H_BMDC_UP	MSigDB lists	GSE17721_LPS_VS_CPG_0.5H_BMDC_UP	186	4	17275	77
0.009562	-4.65	GSE5503_PLN_DC_VS_SPLEEN_DC_ACTIVATED_ALLOGENIC_TCELL_DN	MSigDB lists	GSE5503_PLN_DC_VS_SPLEEN_DC_ACTIVATED_ALLOGENIC_TCELL_DN	186	4	17275	77
0.009562	-4.65	GSE17186_NAIVE_VS_CD21LOW_TRANSITIONAL_BCELL_UP	MSigDB lists	GSE17186_NAIVE_VS_CD21LOW_TRANSITIONAL_BCELL_UP	186	4	17275	77
0.009562	-4.65	GSE16385_MONOCYTE_VS_12H_ROSIGLITAZONE_IL4_TREATED_MACROPHAGE_DN	MSigDB lists	GSE16385_MONOCYTE_VS_12H_ROSIGLITAZONE_IL4_TREATED_MACROPHAGE_DN	186	4	17275	77
0.009562	-4.65	GSE2405_S_AUREUS_VS_A_PHAGOCYTOPHILUM_NEUTROPHIL_UP	MSigDB lists	GSE2405_S_AUREUS_VS_A_PHAGOCYTOPHILUM_NEUTROPHIL_UP	186	4	17275	77
0.009562	-4.65	GSE29949_CD8_NEG_DC_SPLEEN_VS_DC_BRAIN_DN	MSigDB lists	GSE29949_CD8_NEG_DC_SPLEEN_VS_DC_BRAIN_DN	186	4	17275	77
0.009563	-4.65	WANG_ESOPHAGUS_CANCER_VS_NORMAL_DN	MSigDB lists	WANG_ESOPHAGUS_CANCER_VS_NORMAL_DN	98	3	17275	77
0.009563	-4.65	HALLMARK_ANDROGEN_RESPONSE	MSigDB lists	HALLMARK_ANDROGEN_RESPONSE	98	3	17275	77
0.009563	-4.65	SHAFFER_IRF4_TARGETS_IN_MYELOMA_VS_MATURE_B_LYMPHOCYTE	MSigDB lists	SHAFFER_IRF4_TARGETS_IN_MYELOMA_VS_MATURE_B_LYMPHOCYTE	98	3	17275	77
0.009563	-4.65	HOELZEL_NF1_TARGETS_DN	MSigDB lists	HOELZEL_NF1_TARGETS_DN	98	3	17275	77
0.00961	-4.64	YOSHIMURA_MAPK8_TARGETS_UP	MSigDB lists	YOSHIMURA_MAPK8_TARGETS_UP	1261	12	17275	77
0.009626	-4.64	positive regulation of cell communication	biological process	GO:0010647	1829	15	18054	77
0.009647	-4.64	coagulation	biological process	GO:0050817	304	5	18054	77
0.009674	-4.64	cellular response to hypoxia	biological process	GO:0071456	195	4	18054	77
0.009678	-4.64	IL-7 Signaling Pathway	WikiPathways	WP205	25	2	5311	32
0.009698	-4.64	NOSIP mediated eNOS trafficking	REACTOME pathways	R-HSA-203754	2	1	10287	50
0.009725	-4.63	Formation of the beta-catenin:TCF transactivating complex	REACTOME pathways	R-HSA-201722	91	3	10287	50
0.009739	-4.63	GSE15330_HSC_VS_MEGAKARYOCYTE_ERYTHROID_PROGENITOR_IKAROS_KO_UP	MSigDB lists	GSE15330_HSC_VS_MEGAKARYOCYTE_ERYTHROID_PROGENITOR_IKAROS_KO_UP	187	4	17275	77
0.009739	-4.63	GSE7460_CTRL_VS_TGFB_TREATED_ACT_TREG_DN	MSigDB lists	GSE7460_CTRL_VS_TGFB_TREATED_ACT_TREG_DN	187	4	17275	77
0.009739	-4.63	GSE12366_GC_VS_MEMORY_BCELL_DN	MSigDB lists	GSE12366_GC_VS_MEMORY_BCELL_DN	187	4	17275	77
0.009739	-4.63	GSE7852_THYMUS_VS_FAT_TREG_UP	MSigDB lists	GSE7852_THYMUS_VS_FAT_TREG_UP	187	4	17275	77
0.009739	-4.63	GSE29949_MICROGLIA_BRAIN_VS_MONOCYTE_BONE_MARROW_DN	MSigDB lists	GSE29949_MICROGLIA_BRAIN_VS_MONOCYTE_BONE_MARROW_DN	187	4	17275	77
0.009739	-4.63	GSE20366_TREG_VS_NAIVE_CD4_TCELL_HOMEOSTATIC_CONVERSION_DN	MSigDB lists	GSE20366_TREG_VS_NAIVE_CD4_TCELL_HOMEOSTATIC_CONVERSION_DN	187	4	17275	77
0.009739	-4.63	GSE43955_1H_VS_20H_ACT_CD4_TCELL_DN	MSigDB lists	GSE43955_1H_VS_20H_ACT_CD4_TCELL_DN	187	4	17275	77
0.009739	-4.63	GSE5679_PPARG_LIGAND_ROSIGLITAZONE_VS_RARA_AGONIST_AM580_TREATED_DC_DN	MSigDB lists	GSE5679_PPARG_LIGAND_ROSIGLITAZONE_VS_RARA_AGONIST_AM580_TREATED_DC_DN	187	4	17275	77
0.009739	-4.63	GSE26030_TH1_VS_TH17_RESTIMULATED_DAY15_POST_POLARIZATION_UP	MSigDB lists	GSE26030_TH1_VS_TH17_RESTIMULATED_DAY15_POST_POLARIZATION_UP	187	4	17275	77
0.009753	-4.63	positive regulation of interleukin-12 production	biological process	GO:0032735	35	2	18054	77
0.009753	-4.63	negative regulation of proteasomal ubiquitin-dependent protein catabolic process	biological process	GO:0032435	35	2	18054	77
0.009762	-4.63	establishment of protein localization to organelle	biological process	GO:0072594	427	6	18054	77
0.009874	-4.62	animal organ development	biological process	GO:0048513	3131	22	18054	77
0.009897	-4.62	CBL (Cbl proto-oncogene)	protein interactions	867	292	5	17456	78
0.009901	-4.62	EIF2S1 (eukaryotic translation initiation factor 2 subunit alpha)	protein interactions	1965	99	3	17456	78
0.009917	-4.61	GSE39110_UNTREATED_VS_IL2_TREATED_CD8_TCELL_DAY6_POST_IMMUNIZATION_DN	MSigDB lists	GSE39110_UNTREATED_VS_IL2_TREATED_CD8_TCELL_DAY6_POST_IMMUNIZATION_DN	188	4	17275	77
0.009917	-4.61	HOLLMANN_APOPTOSIS_VIA_CD40_UP	MSigDB lists	HOLLMANN_APOPTOSIS_VIA_CD40_UP	188	4	17275	77
0.009917	-4.61	GSE1448_CTRL_VS_ANTI_VBETA5_DP_THYMOCYTE_DN	MSigDB lists	GSE1448_CTRL_VS_ANTI_VBETA5_DP_THYMOCYTE_DN	188	4	17275	77
0.009917	-4.61	GSE29949_MICROGLIA_BRAIN_VS_CD8_POS_DC_SPLEEN_UP	MSigDB lists	GSE29949_MICROGLIA_BRAIN_VS_CD8_POS_DC_SPLEEN_UP	188	4	17275	77
0.009917	-4.61	GSE15930_NAIVE_VS_48H_IN_VITRO_STIM_IL12_CD8_TCELL_UP	MSigDB lists	GSE15930_NAIVE_VS_48H_IN_VITRO_STIM_IL12_CD8_TCELL_UP	188	4	17275	77
0.009917	-4.61	GSE4748_CTRL_VS_CYANOBACTERIUM_LPSLIKE_STIM_DC_3H_DN	MSigDB lists	GSE4748_CTRL_VS_CYANOBACTERIUM_LPSLIKE_STIM_DC_3H_DN	188	4	17275	77
0.009917	-4.61	GSE3982_DC_VS_BASOPHIL_DN	MSigDB lists	GSE3982_DC_VS_BASOPHIL_DN	188	4	17275	77
0.01	-4.6	positive regulation of signaling	biological process	GO:0023056	1837	15	18054	77
0.01002	-4.6	nuclear-transcribed mRNA catabolic process	biological process	GO:0000956	197	4	18054	77
0.01003	-4.6	GO_BETA_AMYLOID_BINDING	MSigDB lists	GO_BETA_AMYLOID_BINDING	34	2	17275	77
0.01003	-4.6	chr3p14	MSigDB lists	chr3p14	34	2	17275	77
0.01003	-4.6	HUMMEL_BURKITTS_LYMPHOMA_UP	MSigDB lists	HUMMEL_BURKITTS_LYMPHOMA_UP	34	2	17275	77
0.01003	-4.6	FIGUEROA_AML_METHYLATION_CLUSTER_6_DN	MSigDB lists	FIGUEROA_AML_METHYLATION_CLUSTER_6_DN	34	2	17275	77
0.01003	-4.6	VANASSE_BCL2_TARGETS_UP	MSigDB lists	VANASSE_BCL2_TARGETS_UP	34	2	17275	77
0.01003	-4.6	GO_NEGATIVE_REGULATION_OF_LYMPHOCYTE_MEDIATED_IMMUNITY	MSigDB lists	GO_NEGATIVE_REGULATION_OF_LYMPHOCYTE_MEDIATED_IMMUNITY	34	2	17275	77
0.01003	-4.6	GO_T_CELL_PROLIFERATION	MSigDB lists	GO_T_CELL_PROLIFERATION	34	2	17275	77
0.01003	-4.6	chr2q12	MSigDB lists	chr2q12	34	2	17275	77
0.01003	-4.6	GO_T_CELL_HOMEOSTASIS	MSigDB lists	GO_T_CELL_HOMEOSTASIS	34	2	17275	77
0.01004	-4.6	hemostasis	biological process	GO:0007599	307	5	18054	77
0.01008	-4.6	PDE12 (phosphodiesterase 12)	protein interactions	201626	34	2	17456	78
0.0101	-4.6	GSE39556_UNTREATED_VS_3H_POLYIC_INJ_MOUSE_NK_CELL_UP	MSigDB lists	GSE39556_UNTREATED_VS_3H_POLYIC_INJ_MOUSE_NK_CELL_UP	189	4	17275	77
0.0101	-4.6	GSE16266_CTRL_VS_HEATSHOCK_AND_LPS_STIM_MEF_DN	MSigDB lists	GSE16266_CTRL_VS_HEATSHOCK_AND_LPS_STIM_MEF_DN	189	4	17275	77
0.0101	-4.6	GSE24142_DN2_VS_DN3_THYMOCYTE_FETAL_DN	MSigDB lists	GSE24142_DN2_VS_DN3_THYMOCYTE_FETAL_DN	189	4	17275	77
0.0101	-4.6	GSE36888_UNTREATED_VS_IL2_TREATED_STAT5_AB_KNOCKIN_TCELL_17H_DN	MSigDB lists	GSE36888_UNTREATED_VS_IL2_TREATED_STAT5_AB_KNOCKIN_TCELL_17H_DN	189	4	17275	77
0.0101	-4.6	PENG_RAPAMYCIN_RESPONSE_UP	MSigDB lists	PENG_RAPAMYCIN_RESPONSE_UP	189	4	17275	77
0.0101	-4.6	GSE39556_UNTREATED_VS_3H_POLYIC_INJ_MOUSE_CD8A_DC_UP	MSigDB lists	GSE39556_UNTREATED_VS_3H_POLYIC_INJ_MOUSE_CD8A_DC_UP	189	4	17275	77
0.0101	-4.6	GSE29949_CD8_POS_DC_SPLEEN_VS_DC_BRAIN_UP	MSigDB lists	GSE29949_CD8_POS_DC_SPLEEN_VS_DC_BRAIN_UP	189	4	17275	77
0.0101	-4.6	GSE32164_ALTERNATIVELY_ACT_M2_VS_CMYC_INHIBITED_MACROPHAGE_DN	MSigDB lists	GSE32164_ALTERNATIVELY_ACT_M2_VS_CMYC_INHIBITED_MACROPHAGE_DN	189	4	17275	77
0.0101	-4.6	GSE21670_TGFB_VS_IL6_TREATED_STAT3_KO_CD4_TCELL_DN	MSigDB lists	GSE21670_TGFB_VS_IL6_TREATED_STAT3_KO_CD4_TCELL_DN	189	4	17275	77
0.0101	-4.6	GSE28726_NAIVE_CD4_TCELL_VS_NAIVE_VA24NEG_NKTCELL_DN	MSigDB lists	GSE28726_NAIVE_CD4_TCELL_VS_NAIVE_VA24NEG_NKTCELL_DN	189	4	17275	77
0.0101	-4.6	GSE5142_CTRL_VS_HTERT_TRANSDUCED_CD8_TCELL_EARLY_PASSAGE_CLONE_UP	MSigDB lists	GSE5142_CTRL_VS_HTERT_TRANSDUCED_CD8_TCELL_EARLY_PASSAGE_CLONE_UP	189	4	17275	77
0.0101	-4.59	PID_CXCR4_PATHWAY	MSigDB lists	PID_CXCR4_PATHWAY	100	3	17275	77
0.01015	-4.59	GO_REGULATION_OF_MULTICELLULAR_ORGANISMAL_DEVELOPMENT	MSigDB lists	GO_REGULATION_OF_MULTICELLULAR_ORGANISMAL_DEVELOPMENT	1594	14	17275	77
0.01028	-4.58	GSE26488_HDAC7_KO_VS_VP16_TRANSGENIC_HDAC7_KO_DOUBLE_POSITIVE_THYMOCYTE_DN	MSigDB lists	GSE26488_HDAC7_KO_VS_VP16_TRANSGENIC_HDAC7_KO_DOUBLE_POSITIVE_THYMOCYTE_DN	190	4	17275	77
0.01028	-4.58	GSE7852_TREG_VS_TCONV_FAT_DN	MSigDB lists	GSE7852_TREG_VS_TCONV_FAT_DN	190	4	17275	77
0.01028	-4.58	GSE2770_TGFB_AND_IL4_VS_TGFB_AND_IL12_TREATED_ACT_CD4_TCELL_6H_DN	MSigDB lists	GSE2770_TGFB_AND_IL4_VS_TGFB_AND_IL12_TREATED_ACT_CD4_TCELL_6H_DN	190	4	17275	77
0.01028	-4.58	GSE19923_WT_VS_HEB_AND_E2A_KO_DP_THYMOCYTE_DN	MSigDB lists	GSE19923_WT_VS_HEB_AND_E2A_KO_DP_THYMOCYTE_DN	190	4	17275	77
0.01028	-4.58	GSE26727_WT_VS_KLF2_KO_LPS_STIM_MACROPHAGE_UP	MSigDB lists	GSE26727_WT_VS_KLF2_KO_LPS_STIM_MACROPHAGE_UP	190	4	17275	77
0.01028	-4.58	GSE20715_0H_VS_24H_OZONE_TLR4_KO_LUNG_DN	MSigDB lists	GSE20715_0H_VS_24H_OZONE_TLR4_KO_LUNG_DN	190	4	17275	77
0.01028	-4.58	GSE360_T_GONDII_VS_B_MALAYI_HIGH_DOSE_MAC_UP	MSigDB lists	GSE360_T_GONDII_VS_B_MALAYI_HIGH_DOSE_MAC_UP	190	4	17275	77
0.0103	-4.58	adherens junction assembly	biological process	GO:0034333	36	2	18054	77
0.0103	-4.58	B cell receptor signaling pathway	biological process	GO:0050853	36	2	18054	77
0.01033	-4.57	GOZGIT_ESR1_TARGETS_DN	MSigDB lists	GOZGIT_ESR1_TARGETS_DN	676	8	17275	77
0.01037	-4.57	REACTOME_METABOLISM_OF_PROTEINS	MSigDB lists	REACTOME_METABOLISM_OF_PROTEINS	414	6	17275	77
0.01037	-4.57	Prolactin Signaling Pathway	WikiPathways	WP2037	76	3	5311	32
0.01037	-4.57	Arrhythmogenic Right Ventricular Cardiomyopathy	WikiPathways	WP2118	76	3	5311	32
0.01038	-4.57	regulation of protein transport	biological process	GO:0051223	707	8	18054	77
0.01038	-4.57	KEGG_MELANOGENESIS	MSigDB lists	KEGG_MELANOGENESIS	101	3	17275	77
0.01038	-4.57	JAZAG_TGFB1_SIGNALING_VIA_SMAD4_UP	MSigDB lists	JAZAG_TGFB1_SIGNALING_VIA_SMAD4_UP	101	3	17275	77
0.01038	-4.57	GO_POSITIVE_REGULATION_OF_EPITHELIAL_CELL_MIGRATION	MSigDB lists	GO_POSITIVE_REGULATION_OF_EPITHELIAL_CELL_MIGRATION	101	3	17275	77
0.01038	-4.57	GO_REGULATION_OF_B_CELL_ACTIVATION	MSigDB lists	GO_REGULATION_OF_B_CELL_ACTIVATION	101	3	17275	77
0.01045	-4.56	CACNA1A (calcium voltage-gated channel subunit alpha1 A)	protein interactions	773	101	3	17456	78
0.01047	-4.56	GSE19923_E2A_KO_VS_E2A_AND_HEB_KO_DP_THYMOCYTE_DN	MSigDB lists	GSE19923_E2A_KO_VS_E2A_AND_HEB_KO_DP_THYMOCYTE_DN	191	4	17275	77
0.01047	-4.56	GSE18893_TCONV_VS_TREG_24H_CULTURE_DN	MSigDB lists	GSE18893_TCONV_VS_TREG_24H_CULTURE_DN	191	4	17275	77
0.01047	-4.56	GSE28783_CTRL_ANTI_MIR_VS_UNTREATED_ATHEROSCLEROSIS_MACROPHAGE_DN	MSigDB lists	GSE28783_CTRL_ANTI_MIR_VS_UNTREATED_ATHEROSCLEROSIS_MACROPHAGE_DN	191	4	17275	77
0.01047	-4.56	GSE19772_HCMV_INFL_VS_HCMV_INF_MONOCYTES_AND_PI3K_INHIBITION_UP	MSigDB lists	GSE19772_HCMV_INFL_VS_HCMV_INF_MONOCYTES_AND_PI3K_INHIBITION_UP	191	4	17275	77
0.01047	-4.56	GSE1925_3H_VS_24H_IFNG_STIM_IFNG_PRIMED_MACROPHAGE_UP	MSigDB lists	GSE1925_3H_VS_24H_IFNG_STIM_IFNG_PRIMED_MACROPHAGE_UP	191	4	17275	77
0.01047	-4.56	GSE22886_NAIVE_CD8_TCELL_VS_MEMORY_TCELL_UP	MSigDB lists	GSE22886_NAIVE_CD8_TCELL_VS_MEMORY_TCELL_UP	191	4	17275	77
0.01047	-4.56	GSE36527_CD62L_HIGH_CD69_NEG_VS_CD62L_LOW_CD69_POS_TREG_KLRG1_NEG_DN	MSigDB lists	GSE36527_CD62L_HIGH_CD69_NEG_VS_CD62L_LOW_CD69_POS_TREG_KLRG1_NEG_DN	191	4	17275	77
0.01047	-4.56	GSE17721_CTRL_VS_CPG_0.5H_BMDC_DN	MSigDB lists	GSE17721_CTRL_VS_CPG_0.5H_BMDC_DN	191	4	17275	77
0.01047	-4.56	GSE24142_EARLY_THYMIC_PROGENITOR_VS_DN2_THYMOCYTE_UP	MSigDB lists	GSE24142_EARLY_THYMIC_PROGENITOR_VS_DN2_THYMOCYTE_UP	191	4	17275	77
0.01061	-4.55	BILANGES_SERUM_RESPONSE_TRANSLATION	MSigDB lists	BILANGES_SERUM_RESPONSE_TRANSLATION	35	2	17275	77
0.01065	-4.54	GSE30962_ACUTE_VS_CHRONIC_LCMV_PRIMARY_INF_CD8_TCELL_DN	MSigDB lists	GSE30962_ACUTE_VS_CHRONIC_LCMV_PRIMARY_INF_CD8_TCELL_DN	192	4	17275	77
0.01065	-4.54	GO_REGULATION_OF_STRESS_ACTIVATED_PROTEIN_KINASE_SIGNALING_CASCADE	MSigDB lists	GO_REGULATION_OF_STRESS_ACTIVATED_PROTEIN_KINASE_SIGNALING_CASCADE	192	4	17275	77
0.01065	-4.54	GO_DNA_RECOMBINATION	MSigDB lists	GO_DNA_RECOMBINATION	192	4	17275	77
0.01065	-4.54	GSE360_L_DONOVANI_VS_T_GONDII_MAC_DN	MSigDB lists	GSE360_L_DONOVANI_VS_T_GONDII_MAC_DN	192	4	17275	77
0.01065	-4.54	GSE2770_TGFB_AND_IL4_VS_IL12_TREATED_ACT_CD4_TCELL_6H_UP	MSigDB lists	GSE2770_TGFB_AND_IL4_VS_IL12_TREATED_ACT_CD4_TCELL_6H_UP	192	4	17275	77
0.01065	-4.54	GSE360_L_DONOVANI_VS_B_MALAYI_HIGH_DOSE_MAC_DN	MSigDB lists	GSE360_L_DONOVANI_VS_B_MALAYI_HIGH_DOSE_MAC_DN	192	4	17275	77
0.01065	-4.54	GSE26669_CD4_VS_CD8_TCELL_IN_MLR_UP	MSigDB lists	GSE26669_CD4_VS_CD8_TCELL_IN_MLR_UP	192	4	17275	77
0.01065	-4.54	GSE15930_NAIVE_VS_48H_IN_VITRO_STIM_IFNAB_CD8_TCELL_UP	MSigDB lists	GSE15930_NAIVE_VS_48H_IN_VITRO_STIM_IFNAB_CD8_TCELL_UP	192	4	17275	77
0.01065	-4.54	GSE20715_0H_VS_48H_OZONE_TLR4_KO_LUNG_DN	MSigDB lists	GSE20715_0H_VS_48H_OZONE_TLR4_KO_LUNG_DN	192	4	17275	77
0.01066	-4.54	GO_ODONTOGENESIS	MSigDB lists	GO_ODONTOGENESIS	102	3	17275	77
0.01066	-4.54	ARHGEF1 (Rho guanine nucleotide exchange factor 1)	protein interactions	9138	35	2	17456	78
0.01066	-4.54	EDF1 (endothelial differentiation related factor 1)	protein interactions	8721	35	2	17456	78
0.01066	-4.54	NEK7 (NIMA related kinase 7)	protein interactions	140609	35	2	17456	78
0.01074	-4.53	UFD1 (ubiquitin recognition factor in ER associated degradation 1)	protein interactions	7353	102	3	17456	78
0.01074	-4.53	PIAS4 (protein inhibitor of activated STAT 4)	protein interactions	51588	102	3	17456	78
0.01074	-4.53	ADSL (adenylosuccinate lyase)	protein interactions	158	102	3	17456	78
0.01075	-4.53	HNRNPA0 (heterogeneous nuclear ribonucleoprotein A0)	protein interactions	10949	192	4	17456	78
0.01083	-4.53	Infectious disease	REACTOME pathways	R-HSA-5663205	388	6	10287	50
0.01084	-4.52	GSE43863_TH1_VS_LY6C_INT_CXCR5POS_EFFECTOR_CD4_TCELL_DN	MSigDB lists	GSE43863_TH1_VS_LY6C_INT_CXCR5POS_EFFECTOR_CD4_TCELL_DN	193	4	17275	77
0.01084	-4.52	GSE24634_TEFF_VS_TCONV_DAY10_IN_CULTURE_DN	MSigDB lists	GSE24634_TEFF_VS_TCONV_DAY10_IN_CULTURE_DN	193	4	17275	77
0.01084	-4.52	GSE17580_UNINFECTED_VS_S_MANSONI_INF_TEFF_UP	MSigDB lists	GSE17580_UNINFECTED_VS_S_MANSONI_INF_TEFF_UP	193	4	17275	77
0.01084	-4.52	GSE20715_0H_VS_48H_OZONE_LUNG_DN	MSigDB lists	GSE20715_0H_VS_48H_OZONE_LUNG_DN	193	4	17275	77
0.01084	-4.52	GSE43955_TH0_VS_TGFB_IL6_TH17_ACT_CD4_TCELL_4H_UP	MSigDB lists	GSE43955_TH0_VS_TGFB_IL6_TH17_ACT_CD4_TCELL_4H_UP	193	4	17275	77
0.01084	-4.52	GSE41978_WT_VS_ID2_KO_KLRG1_LOW_EFFECTOR_CD8_TCELL_DN	MSigDB lists	GSE41978_WT_VS_ID2_KO_KLRG1_LOW_EFFECTOR_CD8_TCELL_DN	193	4	17275	77
0.01089	-4.52	EGFR tyrosine kinase inhibitor resistance	KEGG pathways	ko01521	79	3	7161	42
0.01089	-4.52	EGFR tyrosine kinase inhibitor resistance	KEGG pathways	hsa01521	79	3	7161	42
0.01095	-4.51	Major pathway of rRNA processing in the nucleolus and cytosol	REACTOME pathways	R-HSA-6791226	179	4	10287	50
0.01103	-4.51	GSE26669_CD4_VS_CD8_TCELL_IN_MLR_COSTIM_BLOCK_DN	MSigDB lists	GSE26669_CD4_VS_CD8_TCELL_IN_MLR_COSTIM_BLOCK_DN	194	4	17275	77
0.01103	-4.51	HALLMARK_IL2_STAT5_SIGNALING	MSigDB lists	HALLMARK_IL2_STAT5_SIGNALING	194	4	17275	77
0.01103	-4.51	GSE42021_TREG_PLN_VS_CD24HI_TREG_THYMUS_UP	MSigDB lists	GSE42021_TREG_PLN_VS_CD24HI_TREG_THYMUS_UP	194	4	17275	77
0.01103	-4.51	GSE24634_TREG_VS_TCONV_POST_DAY10_IL4_CONVERSION_DN	MSigDB lists	GSE24634_TREG_VS_TCONV_POST_DAY10_IL4_CONVERSION_DN	194	4	17275	77
0.01103	-4.51	GSE360_CTRL_VS_B_MALAYI_HIGH_DOSE_MAC_DN	MSigDB lists	GSE360_CTRL_VS_B_MALAYI_HIGH_DOSE_MAC_DN	194	4	17275	77
0.0111	-4.5	system development	biological process	GO:0048731	4365	28	18054	77
0.01114	-4.5	BRCA1 (BRCA1 DNA repair associated)	protein interactions	672	973	10	17456	78
0.0112	-4.49	TARTE_PLASMA_CELL_VS_B_LYMPHOCYTE_DN	MSigDB lists	TARTE_PLASMA_CELL_VS_B_LYMPHOCYTE_DN	36	2	17275	77
0.0112	-4.49	VALK_AML_WITH_CEBPA	MSigDB lists	VALK_AML_WITH_CEBPA	36	2	17275	77
0.0112	-4.49	MODULE_149	MSigDB lists	MODULE_149	36	2	17275	77
0.0112	-4.49	GO_NEGATIVE_REGULATION_OF_ADAPTIVE_IMMUNE_RESPONSE	MSigDB lists	GO_NEGATIVE_REGULATION_OF_ADAPTIVE_IMMUNE_RESPONSE	36	2	17275	77
0.01123	-4.49	regulation of cytokine production	biological process	GO:0001817	717	8	18054	77
0.01124	-4.49	Follicle Stimulating Hormone (FSH) signaling pathway	WikiPathways	WP2035	27	2	5311	32
0.01126	-4.49	ANKRD52 (ankyrin repeat domain 52)	protein interactions	283373	36	2	17456	78
0.01126	-4.49	AFAP1 (actin filament associated protein 1)	protein interactions	60312	36	2	17456	78
0.01126	-4.49	SLC1A1 (solute carrier family 1 member 1)	protein interactions	6505	36	2	17456	78
0.01127	-4.49	Role of Calcineurin-dependent NFAT signaling in lymphocytes	Pathway Interaction DB	nfat_3pathway	51	3	2226	21
0.01131	-4.48	SNRPA (small nuclear ribonucleoprotein polypeptide A)	protein interactions	6626	104	3	17456	78
0.01131	-4.48	ACTN2 (actinin alpha 2)	protein interactions	88	104	3	17456	78
0.01133	-4.48	positive regulation of muscle cell differentiation	biological process	GO:0051149	109	3	18054	77
0.01139	-4.47	negative regulation of response to stimulus	biological process	GO:0048585	1689	14	18054	77
0.01142	-4.47	GRUETZMANN_PANCREATIC_CANCER_DN	MSigDB lists	GRUETZMANN_PANCREATIC_CANCER_DN	196	4	17275	77
0.01142	-4.47	WIERENGA_STAT5A_TARGETS_UP	MSigDB lists	WIERENGA_STAT5A_TARGETS_UP	196	4	17275	77
0.01143	-4.47	positive regulation of epithelial cell apoptotic process	biological process	GO:1904037	38	2	18054	77
0.01143	-4.47	T cell proliferation	biological process	GO:0042098	38	2	18054	77
0.01146	-4.47	cellular response to decreased oxygen levels	biological process	GO:0036294	205	4	18054	77
0.01151	-4.46	PRPF8 (pre-mRNA processing factor 8)	protein interactions	10594	551	7	17456	78
0.01162	-4.45	TCF11MAFG_01	MSigDB lists	TCF11MAFG_01	197	4	17275	77
0.01166	-4.45	GO_HEMOSTASIS	MSigDB lists	GO_HEMOSTASIS	305	5	17275	77
0.01167	-4.45	GO_ION_HOMEOSTASIS	MSigDB lists	GO_ION_HOMEOSTASIS	554	7	17275	77
0.01173	-4.45	regulation of protein modification process	biological process	GO:0031399	1871	15	18054	77
0.01176	-4.44	DAG and IP3 signaling	REACTOME pathways	R-HSA-1489509	34	2	10287	50
0.01181	-4.44	GO_DEVELOPMENTAL_PIGMENTATION	MSigDB lists	GO_DEVELOPMENTAL_PIGMENTATION	37	2	17275	77
0.01181	-4.44	GO_EXTRINSIC_APOPTOTIC_SIGNALING_PATHWAY_VIA_DEATH_DOMAIN_RECEPTORS	MSigDB lists	GO_EXTRINSIC_APOPTOTIC_SIGNALING_PATHWAY_VIA_DEATH_DOMAIN_RECEPTORS	37	2	17275	77
0.01181	-4.44	PID_IL23_PATHWAY	MSigDB lists	PID_IL23_PATHWAY	37	2	17275	77
0.01183	-4.44	GO_MEMBRANE_ORGANIZATION	MSigDB lists	GO_MEMBRANE_ORGANIZATION	836	9	17275	77
0.01186	-4.43	PPP2R5A (protein phosphatase 2 regulatory subunit B'alpha)	protein interactions	5525	37	2	17456	78
0.01186	-4.43	PDLIM1 (PDZ and LIM domain 1)	protein interactions	9124	37	2	17456	78
0.01188	-4.43	IL2-mediated signaling events	Pathway Interaction DB	il2_1pathway	52	3	2226	21
0.01193	-4.43	GO_NEGATIVE_REGULATION_OF_CELL_COMMUNICATION	MSigDB lists	GO_NEGATIVE_REGULATION_OF_CELL_COMMUNICATION	1140	11	17275	77
0.01202	-4.42	Influenza A virus infection	WikiPathways	WP1438	2	1	5311	32
0.01207	-4.42	CHARAFE_BREAST_CANCER_LUMINAL_VS_MESENCHYMAL_DN	MSigDB lists	CHARAFE_BREAST_CANCER_LUMINAL_VS_MESENCHYMAL_DN	428	6	17275	77
0.01212	-4.41	regulation of cell differentiation	biological process	GO:0045595	1878	15	18054	77
0.01212	-4.41	MODULE_114	MSigDB lists	MODULE_114	308	5	17275	77
0.01213	-4.41	MODULE_456	MSigDB lists	MODULE_456	107	3	17275	77
0.0122	-4.41	RODWELL_AGING_KIDNEY_UP	MSigDB lists	RODWELL_AGING_KIDNEY_UP	429	6	17275	77
0.01221	-4.41	ZBTB1 (zinc finger and BTB domain containing 1)	protein interactions	22890	107	3	17456	78
0.01222	-4.4	Cargo recognition for clathrin-mediated endocytosis	REACTOME pathways	R-HSA-8856825	99	3	10287	50
0.01223	-4.4	GO_STRUCTURAL_CONSTITUENT_OF_RIBOSOME	MSigDB lists	GO_STRUCTURAL_CONSTITUENT_OF_RIBOSOME	200	4	17275	77
0.01226	-4.4	human chr12q13.2	chromosome location	human chr12q13.2	51	2	26169	86
0.01237	-4.39	MARSON_BOUND_BY_FOXP3_UNSTIMULATED	MSigDB lists	MARSON_BOUND_BY_FOXP3_UNSTIMULATED	1146	11	17275	77
0.01241	-4.39	positive regulation of cytokine production	biological process	GO:0001819	450	6	18054	77
0.01243	-4.39	GO_PLATELET_AGGREGATION	MSigDB lists	GO_PLATELET_AGGREGATION	38	2	17275	77
0.01243	-4.39	ONO_AML1_TARGETS_DN	MSigDB lists	ONO_AML1_TARGETS_DN	38	2	17275	77
0.01243	-4.39	GO_POSITIVE_REGULATION_OF_CALCIUM_MEDIATED_SIGNALING	MSigDB lists	GO_POSITIVE_REGULATION_OF_CALCIUM_MEDIATED_SIGNALING	38	2	17275	77
0.01243	-4.39	GO_CYTOKINE_SECRETION	MSigDB lists	GO_CYTOKINE_SECRETION	38	2	17275	77
0.01243	-4.39	GO_REGULATION_OF_ANTIGEN_RECEPTOR_MEDIATED_SIGNALING_PATHWAY	MSigDB lists	GO_REGULATION_OF_ANTIGEN_RECEPTOR_MEDIATED_SIGNALING_PATHWAY	38	2	17275	77
0.01243	-4.39	positive regulation of protein metabolic process	biological process	GO:0051247	1707	14	18054	77
0.01243	-4.39	alphav-beta3 integrin-PKCalpha complex	cellular component	GO:0035866	3	1	18985	79
0.01249	-4.38	AKAP13 (A-kinase anchoring protein 13)	protein interactions	11214	38	2	17456	78
0.01249	-4.38	ZBTB10 (zinc finger and BTB domain containing 10)	protein interactions	65986	38	2	17456	78
0.01252	-4.38	CD79B (CD79b molecule)	protein interactions	974	108	3	17456	78
0.01253	-4.38	GO_POSITIVE_REGULATION_OF_INTRACELLULAR_SIGNAL_TRANSDUCTION	MSigDB lists	GO_POSITIVE_REGULATION_OF_INTRACELLULAR_SIGNAL_TRANSDUCTION	844	9	17275	77
0.01254	-4.38	TatD_DNase	pfam domains	PF01026	3	1	17385	73
0.01254	-4.38	KRAP_IP3R_bind	pfam domains	PF14722	3	1	17385	73
0.01254	-4.38	TraB	pfam domains	PF01963	3	1	17385	73
0.01254	-4.38	CITED	pfam domains	PF04487	3	1	17385	73
0.01254	-4.38	VASt	pfam domains	PF16016	3	1	17385	73
0.01254	-4.38	DAG_kinase_N	pfam domains	PF14513	3	1	17385	73
0.01254	-4.38	Calcipressin	pfam domains	PF04847	3	1	17385	73
0.01254	-4.38	MGC-24	pfam domains	PF05283	3	1	17385	73
0.01254	-4.38	HIT	pfam domains	PF01230	3	1	17385	73
0.01254	-4.38	BH4	pfam domains	PF02180	3	1	17385	73
0.01254	-4.38	Myc_N	pfam domains	PF01056	3	1	17385	73
0.01256	-4.38	MODULE_117	MSigDB lists	MODULE_117	700	8	17275	77
0.01261	-4.37	HNRNPU (heterogeneous nuclear ribonucleoprotein U)	protein interactions	3192	561	7	17456	78
0.01261	-4.37	developmental pigmentation	biological process	GO:0048066	40	2	18054	77
0.01263	-4.37	DNA recombination	biological process	GO:0006310	211	4	18054	77
0.01266	-4.37	immune response-regulating signaling pathway	biological process	GO:0002764	452	6	18054	77
0.01272	-4.36	human chr11q12.2	chromosome location	human chr11q12.2	52	2	26169	86
0.01274	-4.36	fibroblast apoptotic process	biological process	GO:0044346	3	1	18054	77
0.01274	-4.36	dADP metabolic process	biological process	GO:0046056	3	1	18054	77
0.01274	-4.36	chemokine secretion	biological process	GO:0090195	3	1	18054	77
0.01274	-4.36	regulation of estrogen receptor binding	biological process	GO:0071898	3	1	18054	77
0.01274	-4.36	renal water absorption	biological process	GO:0070295	3	1	18054	77
0.01274	-4.36	olefin metabolic process	biological process	GO:1900673	3	1	18054	77
0.01274	-4.36	negative regulation of ER-associated ubiquitin-dependent protein catabolic process	biological process	GO:1903070	3	1	18054	77
0.01274	-4.36	positive regulation of serine C-palmitoyltransferase activity	biological process	GO:1904222	3	1	18054	77
0.01274	-4.36	receptor-mediated endocytosis involved in cholesterol transport	biological process	GO:0090118	3	1	18054	77
0.01274	-4.36	positive regulation of receptor-mediated endocytosis involved in cholesterol transport	biological process	GO:1905602	3	1	18054	77
0.01274	-4.36	negative regulation of Rac protein signal transduction	biological process	GO:0035021	3	1	18054	77
0.01274	-4.36	negative regulation of estrogen receptor binding	biological process	GO:0071899	3	1	18054	77
0.01274	-4.36	membrane raft polarization	biological process	GO:0001766	3	1	18054	77
0.01274	-4.36	chemokine (C-X-C motif) ligand 2 production	biological process	GO:0072567	3	1	18054	77
0.01274	-4.36	embryonic genitalia morphogenesis	biological process	GO:0030538	3	1	18054	77
0.01274	-4.36	positive regulation of CDP-diacylglycerol-serine O-phosphatidyltransferase activity	biological process	GO:1904219	3	1	18054	77
0.01274	-4.36	purine deoxyribonucleotide biosynthetic process	biological process	GO:0009153	3	1	18054	77
0.01274	-4.36	regulation of CDP-diacylglycerol-serine O-phosphatidyltransferase activity	biological process	GO:1904217	3	1	18054	77
0.01274	-4.36	regulation of immunological synapse formation	biological process	GO:2000520	3	1	18054	77
0.01274	-4.36	positive regulation of osteoclast proliferation	biological process	GO:0090290	3	1	18054	77
0.01274	-4.36	negative regulation of fibroblast growth factor production	biological process	GO:0090272	3	1	18054	77
0.01274	-4.36	chemokine (C-C motif) ligand 2 secretion	biological process	GO:0035926	3	1	18054	77
0.01274	-4.36	cochlear nucleus development	biological process	GO:0021747	3	1	18054	77
0.01274	-4.36	positive regulation of low-density lipoprotein particle clearance	biological process	GO:1905581	3	1	18054	77
0.01274	-4.36	embryonic hindgut morphogenesis	biological process	GO:0048619	3	1	18054	77
0.01274	-4.36	myeloid dendritic cell chemotaxis	biological process	GO:0002408	3	1	18054	77
0.01274	-4.36	regulation of dendritic cell dendrite assembly	biological process	GO:2000547	3	1	18054	77
0.01274	-4.36	positive regulation of extracellular matrix constituent secretion	biological process	GO:0003331	3	1	18054	77
0.01274	-4.36	regulation of dense core granule biogenesis	biological process	GO:2000705	3	1	18054	77
0.01274	-4.36	canonical Wnt signaling pathway involved in negative regulation of apoptotic process	biological process	GO:0044336	3	1	18054	77
0.01274	-4.36	regulation of T cell costimulation	biological process	GO:2000523	3	1	18054	77
0.01275	-4.36	WOOD_EBV_EBNA1_TARGETS_UP	MSigDB lists	WOOD_EBV_EBNA1_TARGETS_UP	109	3	17275	77
0.01275	-4.36	Jak-STAT signaling pathway	KEGG pathways	hsa04630	156	4	7161	42
0.01275	-4.36	Jak-STAT signaling pathway	KEGG pathways	ko04630	156	4	7161	42
0.01284	-4.36	Protein_kinase_C_a/b/g	interpro domains	IPR014375	3	1	18616	80
0.01284	-4.36	Bcl2_BH4_motif_CS	interpro domains	IPR020731	3	1	18616	80
0.01284	-4.36	ITPR-bd	interpro domains	IPR029325	3	1	18616	80
0.01284	-4.36	CITED	interpro domains	IPR007576	3	1	18616	80
0.01284	-4.36	DAG_kinase_typeI_N	interpro domains	IPR029477	3	1	18616	80
0.01284	-4.36	TraB_fam	interpro domains	IPR002816	3	1	18616	80
0.01284	-4.36	Teashirt_fam	interpro domains	IPR027008	3	1	18616	80
0.01284	-4.36	Calcipressin	interpro domains	IPR006931	3	1	18616	80
0.01284	-4.36	Tscrpt_reg_Myc	interpro domains	IPR002418	3	1	18616	80
0.01284	-4.36	Bcl2_BH4	interpro domains	IPR003093	3	1	18616	80
0.01284	-4.36	Histidine_triad_HIT	interpro domains	IPR001310	3	1	18616	80
0.01284	-4.36	TatD_family	interpro domains	IPR001130	3	1	18616	80
0.01284	-4.36	DGK_typeI_N_sf	interpro domains	IPR038199	3	1	18616	80
0.01284	-4.36	PGP-like_dom2	interpro domains	IPR023198	3	1	18616	80
0.01284	-4.36	VASt	interpro domains	IPR031968	3	1	18616	80
0.01284	-4.36	CD164_MGC24	interpro domains	IPR007947	3	1	18616	80
0.01284	-4.36	Tscrpt_reg_Myc_N	interpro domains	IPR012682	3	1	18616	80
0.01284	-4.36	Transl_elong_EF1B/ribosomal_S6	interpro domains	IPR014717	3	1	18616	80
0.01284	-4.36	PTB	smart domains	SM00462	40	2	9476	41
0.01286	-4.35	RODRIGUES_THYROID_CARCINOMA_POORLY_DIFFERENTIATED_DN	MSigDB lists	RODRIGUES_THYROID_CARCINOMA_POORLY_DIFFERENTIATED_DN	703	8	17275	77
0.01286	-4.35	Small cell lung cancer	KEGG pathways	hsa05222	84	3	7161	42
0.01286	-4.35	Small cell lung cancer	KEGG pathways	ko05222	84	3	7161	42
0.01289	-4.35	NAKAMURA_TUMOR_ZONE_PERIPHERAL_VS_CENTRAL_DN	MSigDB lists	NAKAMURA_TUMOR_ZONE_PERIPHERAL_VS_CENTRAL_DN	565	7	17275	77
0.01293	-4.35	GO_RESPONSE_TO_MOLECULE_OF_BACTERIAL_ORIGIN	MSigDB lists	GO_RESPONSE_TO_MOLECULE_OF_BACTERIAL_ORIGIN	313	5	17275	77
0.01293	-4.35	KRAP_IP3R_bind	smart domains	SM01257	3	1	9476	41
0.01293	-4.35	BH4	smart domains	SM00265	3	1	9476	41
0.01306	-4.34	GO_SCAVENGER_RECEPTOR_ACTIVITY	MSigDB lists	GO_SCAVENGER_RECEPTOR_ACTIVITY	39	2	17275	77
0.01306	-4.34	KORKOLA_SEMINOMA_UP	MSigDB lists	KORKOLA_SEMINOMA_UP	39	2	17275	77
0.01306	-4.34	GO_REGULATION_OF_PHOSPHATIDYLINOSITOL_3_KINASE_ACTIVITY	MSigDB lists	GO_REGULATION_OF_PHOSPHATIDYLINOSITOL_3_KINASE_ACTIVITY	39	2	17275	77
0.01306	-4.34	GO_REGULATION_OF_GLYCOPROTEIN_METABOLIC_PROCESS	MSigDB lists	GO_REGULATION_OF_GLYCOPROTEIN_METABOLIC_PROCESS	39	2	17275	77
0.01306	-4.34	ACAACCT_MIR453	MSigDB lists	ACAACCT_MIR453	39	2	17275	77
0.01306	-4.34	FARMER_BREAST_CANCER_CLUSTER_1	MSigDB lists	FARMER_BREAST_CANCER_CLUSTER_1	39	2	17275	77
0.01306	-4.34	GO_CELL_SUBSTRATE_JUNCTION_ASSEMBLY	MSigDB lists	GO_CELL_SUBSTRATE_JUNCTION_ASSEMBLY	39	2	17275	77
0.01306	-4.34	BIOCARTA_P38MAPK_PATHWAY	MSigDB lists	BIOCARTA_P38MAPK_PATHWAY	39	2	17275	77
0.01307	-4.34	GO_REGULATION_OF_ENDOTHELIAL_CELL_MIGRATION	MSigDB lists	GO_REGULATION_OF_ENDOTHELIAL_CELL_MIGRATION	110	3	17275	77
0.01307	-4.34	GO_CELL_MATRIX_ADHESION	MSigDB lists	GO_CELL_MATRIX_ADHESION	110	3	17275	77
0.01309	-4.34	regulation of peptide transport	biological process	GO:0090087	737	8	18054	77
0.01312	-4.33	TGM1 (transglutaminase 1)	protein interactions	7051	39	2	17456	78
0.01312	-4.33	NEXN (nexilin F-actin binding protein)	protein interactions	91624	39	2	17456	78
0.01313	-4.33	EGFR interacts with phospholipase C-gamma	REACTOME pathways	R-HSA-212718	36	2	10287	50
0.01313	-4.33	PLC-gamma1 signalling	REACTOME pathways	R-HSA-167021	36	2	10287	50
0.01316	-4.33	PAK2 (p21 (RAC1) activated kinase 2)	protein interactions	5062	110	3	17456	78
0.01316	-4.33	ARHGDIA (Rho GDP dissociation inhibitor alpha)	protein interactions	396	110	3	17456	78
0.01316	-4.33	regulation of response to stress	biological process	GO:0080134	1545	13	18054	77
0.01319	-4.33	extracellular exosome	cellular component	GO:0070062	2126	16	18985	79
[truncated: 1,848 more rows]

## Sheet: Cluster2
P-value	ln(P)	Term	GO Tree	GO ID	# of Genes in Term	# of Target Genes in Term	# of Total Genes	# of Target Genes
1.106e-38	-87.4	GSE10325_LUPUS_CD4_TCELL_VS_LUPUS_BCELL_UP	MSigDB lists	GSE10325_LUPUS_CD4_TCELL_VS_LUPUS_BCELL_UP	177	26	17275	52
1.365e-30	-68.77	GSE45739_UNSTIM_VS_ACD3_ACD28_STIM_NRAS_KO_CD4_TCELL_UP	MSigDB lists	GSE45739_UNSTIM_VS_ACD3_ACD28_STIM_NRAS_KO_CD4_TCELL_UP	180	22	17275	52
1.365e-30	-68.77	GSE10325_LUPUS_CD4_TCELL_VS_LUPUS_MYELOID_UP	MSigDB lists	GSE10325_LUPUS_CD4_TCELL_VS_LUPUS_MYELOID_UP	180	22	17275	52
2.267e-30	-68.26	GSE10325_CD4_TCELL_VS_MYELOID_UP	MSigDB lists	GSE10325_CD4_TCELL_VS_MYELOID_UP	184	22	17275	52
1.326e-28	-64.19	GSE22886_NAIVE_CD4_TCELL_VS_MONOCYTE_UP	MSigDB lists	GSE22886_NAIVE_CD4_TCELL_VS_MONOCYTE_UP	182	21	17275	52
2.502e-27	-61.25	GSE11057_PBMC_VS_MEM_CD4_TCELL_DN	MSigDB lists	GSE11057_PBMC_VS_MEM_CD4_TCELL_DN	171	20	17275	52
5.139e-27	-60.53	GSE22886_NAIVE_TCELL_VS_NKCELL_UP	MSigDB lists	GSE22886_NAIVE_TCELL_VS_NKCELL_UP	177	20	17275	52
7.229e-25	-55.59	GSE10325_CD4_TCELL_VS_BCELL_UP	MSigDB lists	GSE10325_CD4_TCELL_VS_BCELL_UP	184	19	17275	52
2.493e-23	-52.05	GSE22886_NAIVE_CD4_TCELL_VS_NKCELL_UP	MSigDB lists	GSE22886_NAIVE_CD4_TCELL_VS_NKCELL_UP	179	18	17275	52
5.61e-23	-51.23	GSE22886_CD4_TCELL_VS_BCELL_NAIVE_UP	MSigDB lists	GSE22886_CD4_TCELL_VS_BCELL_NAIVE_UP	187	18	17275	52
1.353e-21	-48.05	GSE22886_NAIVE_CD8_TCELL_VS_NKCELL_UP	MSigDB lists	GSE22886_NAIVE_CD8_TCELL_VS_NKCELL_UP	179	17	17275	52
1.642e-21	-47.86	GSE45739_UNSTIM_VS_ACD3_ACD28_STIM_WT_CD4_TCELL_UP	MSigDB lists	GSE45739_UNSTIM_VS_ACD3_ACD28_STIM_WT_CD4_TCELL_UP	181	17	17275	52
3.181e-21	-47.2	GSE22886_NAIVE_CD8_TCELL_VS_MEMORY_TCELL_DN	MSigDB lists	GSE22886_NAIVE_CD8_TCELL_VS_MEMORY_TCELL_DN	188	17	17275	52
4.19e-21	-46.92	GSE22886_NAIVE_CD8_TCELL_VS_MONOCYTE_UP	MSigDB lists	GSE22886_NAIVE_CD8_TCELL_VS_MONOCYTE_UP	191	17	17275	52
8.031e-20	-43.97	GSE22886_NAIVE_TCELL_VS_MONOCYTE_UP	MSigDB lists	GSE22886_NAIVE_TCELL_VS_MONOCYTE_UP	181	16	17275	52
6.373e-18	-39.59	GSE23568_ID3_TRANSDUCED_VS_ID3_KO_CD8_TCELL_UP	MSigDB lists	GSE23568_ID3_TRANSDUCED_VS_ID3_KO_CD8_TCELL_UP	188	15	17275	52
2.125e-16	-36.09	GSE22886_TCELL_VS_BCELL_NAIVE_UP	MSigDB lists	GSE22886_TCELL_VS_BCELL_NAIVE_UP	186	14	17275	52
4.912e-15	-32.95	GSE11057_CD4_CENT_MEM_VS_PBMC_UP	MSigDB lists	GSE11057_CD4_CENT_MEM_VS_PBMC_UP	180	13	17275	52
4.244e-14	-30.79	GSE21063_CTRL_VS_ANTI_IGM_STIM_BCELL_3H_UP	MSigDB lists	GSE21063_CTRL_VS_ANTI_IGM_STIM_BCELL_3H_UP	161	12	17275	52
9.302e-14	-30.01	SMID_BREAST_CANCER_NORMAL_LIKE_UP	MSigDB lists	SMID_BREAST_CANCER_NORMAL_LIKE_UP	436	16	17275	52
1.856e-13	-29.32	GSE22886_NAIVE_CD8_TCELL_VS_DC_UP	MSigDB lists	GSE22886_NAIVE_CD8_TCELL_VS_DC_UP	182	12	17275	52
3.307e-13	-28.74	GSE22886_NAIVE_VS_MEMORY_TCELL_DN	MSigDB lists	GSE22886_NAIVE_VS_MEMORY_TCELL_DN	191	12	17275	52
1.429e-12	-27.27	JAATINEN_HEMATOPOIETIC_STEM_CELL_DN	MSigDB lists	JAATINEN_HEMATOPOIETIC_STEM_CELL_DN	216	12	17275	52
1.648e-12	-27.13	regulation of immune system process	biological process	GO:0002682	1549	23	18054	49
1.901e-12	-26.99	GO_REGULATION_OF_CELL_ACTIVATION	MSigDB lists	GO_REGULATION_OF_CELL_ACTIVATION	441	15	17275	52
3.102e-12	-26.5	regulation of lymphocyte activation	biological process	GO:0051249	416	14	18054	49
3.123e-12	-26.49	GSE22886_NAIVE_CD4_TCELL_VS_DC_UP	MSigDB lists	GSE22886_NAIVE_CD4_TCELL_VS_DC_UP	173	11	17275	52
4.011e-12	-26.24	LEE_DIFFERENTIATING_T_LYMPHOCYTE	MSigDB lists	LEE_DIFFERENTIATING_T_LYMPHOCYTE	177	11	17275	52
4.443e-12	-26.14	positive regulation of lymphocyte activation	biological process	GO:0051251	265	12	18054	49
4.758e-12	-26.07	positive regulation of immune system process	biological process	GO:0002684	1005	19	18054	49
6.308e-12	-25.79	GO_REGULATION_OF_IMMUNE_SYSTEM_PROCESS	MSigDB lists	GO_REGULATION_OF_IMMUNE_SYSTEM_PROCESS	1317	22	17275	52
6.499e-12	-25.76	GSE3982_CENT_MEMORY_CD4_TCELL_VS_NKCELL_UP	MSigDB lists	GSE3982_CENT_MEMORY_CD4_TCELL_VS_NKCELL_UP	185	11	17275	52
7.308e-12	-25.64	GSE23568_CTRL_TRANSDUCED_VS_WT_CD8_TCELL_DN	MSigDB lists	GSE23568_CTRL_TRANSDUCED_VS_WT_CD8_TCELL_DN	187	11	17275	52
8.605e-12	-25.48	regulation of cell activation	biological process	GO:0050865	548	15	18054	49
9.201e-12	-25.41	GSE32164_RESTING_DIFFERENTIATED_VS_CMYC_INHIBITED_MACROPHAGE_DN	MSigDB lists	GSE32164_RESTING_DIFFERENTIATED_VS_CMYC_INHIBITED_MACROPHAGE_DN	191	11	17275	52
9.25e-12	-25.41	GO_POSITIVE_REGULATION_OF_IMMUNE_SYSTEM_PROCESS	MSigDB lists	GO_POSITIVE_REGULATION_OF_IMMUNE_SYSTEM_PROCESS	809	18	17275	52
2.657e-11	-24.35	GO_POSITIVE_REGULATION_OF_CELL_ACTIVATION	MSigDB lists	GO_POSITIVE_REGULATION_OF_CELL_ACTIVATION	277	12	17275	52
2.884e-11	-24.27	positive regulation of leukocyte activation	biological process	GO:0002696	311	12	18054	49
4.131e-11	-23.91	regulation of leukocyte activation	biological process	GO:0002694	505	14	18054	49
4.807e-11	-23.76	positive regulation of cell activation	biological process	GO:0050867	325	12	18054	49
1.019e-10	-23.01	GSE3982_MEMORY_CD4_TCELL_VS_BCELL_UP	MSigDB lists	GSE3982_MEMORY_CD4_TCELL_VS_BCELL_UP	176	10	17275	52
1.383e-10	-22.7	positive regulation of T cell activation	biological process	GO:0050870	202	10	18054	49
1.666e-10	-22.52	GSE23568_CTRL_VS_ID3_TRANSDUCED_CD8_TCELL_UP	MSigDB lists	GSE23568_CTRL_VS_ID3_TRANSDUCED_CD8_TCELL_UP	185	10	17275	52
1.756e-10	-22.46	GSE22886_CD8_TCELL_VS_BCELL_NAIVE_UP	MSigDB lists	GSE22886_CD8_TCELL_VS_BCELL_NAIVE_UP	186	10	17275	52
1.756e-10	-22.46	GSE1460_INTRATHYMIC_T_PROGENITOR_VS_CD4_THYMOCYTE_DN	MSigDB lists	GSE1460_INTRATHYMIC_T_PROGENITOR_VS_CD4_THYMOCYTE_DN	186	10	17275	52
1.756e-10	-22.46	GSE22886_NAIVE_CD4_TCELL_VS_NEUTROPHIL_UP	MSigDB lists	GSE22886_NAIVE_CD4_TCELL_VS_NEUTROPHIL_UP	186	10	17275	52
1.951e-10	-22.36	GSE32164_ALTERNATIVELY_ACT_M2_VS_CMYC_INHIBITED_MACROPHAGE_UP	MSigDB lists	GSE32164_ALTERNATIVELY_ACT_M2_VS_CMYC_INHIBITED_MACROPHAGE_UP	188	10	17275	52
2.241e-10	-22.22	SMID_BREAST_CANCER_LUMINAL_B_DN	MSigDB lists	SMID_BREAST_CANCER_LUMINAL_B_DN	514	14	17275	52
2.92e-10	-21.95	positive regulation of leukocyte cell-cell adhesion	biological process	GO:1903039	218	10	18054	49
3.702e-10	-21.72	MODULE_27	MSigDB lists	MODULE_27	348	12	17275	52
4.956e-10	-21.43	GO_POSITIVE_REGULATION_OF_CELL_ADHESION	MSigDB lists	GO_POSITIVE_REGULATION_OF_CELL_ADHESION	357	12	17275	52
5.534e-10	-21.31	positive regulation of cell adhesion	biological process	GO:0045785	402	12	18054	49
5.984e-10	-21.24	regulation of T cell activation	biological process	GO:0050863	314	11	18054	49
7.769e-10	-20.98	external side of plasma membrane	cellular component	GO:0009897	317	11	18985	52
8.098e-10	-20.93	GO_REGULATION_OF_HOMOTYPIC_CELL_CELL_ADHESION	MSigDB lists	GO_REGULATION_OF_HOMOTYPIC_CELL_CELL_ADHESION	290	11	17275	52
1.169e-09	-20.57	GSE26495_PD1HIGH_VS_PD1LOW_CD8_TCELL_UP	MSigDB lists	GSE26495_PD1HIGH_VS_PD1LOW_CD8_TCELL_UP	162	9	17275	52
1.342e-09	-20.43	positive regulation of cell-cell adhesion	biological process	GO:0022409	255	10	18054	49
1.634e-09	-20.23	MODULE_44	MSigDB lists	MODULE_44	310	11	17275	52
2.965e-09	-19.64	GSE11057_CD4_EFF_MEM_VS_PBMC_UP	MSigDB lists	GSE11057_CD4_EFF_MEM_VS_PBMC_UP	180	9	17275	52
3.773e-09	-19.4	GSE24634_IL4_VS_CTRL_TREATED_NAIVE_CD4_TCELL_DAY10_UP	MSigDB lists	GSE24634_IL4_VS_CTRL_TREATED_NAIVE_CD4_TCELL_DAY10_UP	185	9	17275	52
3.955e-09	-19.35	GSE23568_ID3_TRANSDUCED_VS_ID3_KO_CD8_TCELL_DN	MSigDB lists	GSE23568_ID3_TRANSDUCED_VS_ID3_KO_CD8_TCELL_DN	186	9	17275	52
4.146e-09	-19.3	GSE11057_NAIVE_VS_MEMORY_CD4_TCELL_DN	MSigDB lists	GSE11057_NAIVE_VS_MEMORY_CD4_TCELL_DN	187	9	17275	52
4.345e-09	-19.25	GSE3982_EFF_MEMORY_CD4_TCELL_VS_NKCELL_UP	MSigDB lists	GSE3982_EFF_MEMORY_CD4_TCELL_VS_NKCELL_UP	188	9	17275	52
4.648e-09	-19.19	GO_IMMUNE_SYSTEM_PROCESS	MSigDB lists	GO_IMMUNE_SYSTEM_PROCESS	1854	22	17275	52
4.672e-09	-19.18	lymphocyte activation	biological process	GO:0046649	382	11	18054	49
4.992e-09	-19.12	GSE15735_2H_VS_12H_HDAC_INHIBITOR_TREATED_CD4_TCELL_UP	MSigDB lists	GSE15735_2H_VS_12H_HDAC_INHIBITOR_TREATED_CD4_TCELL_UP	191	9	17275	52
7.269e-09	-18.74	regulation of leukocyte cell-cell adhesion	biological process	GO:1903037	304	10	18054	49
7.775e-09	-18.67	GO_REGULATION_OF_CELL_CELL_ADHESION	MSigDB lists	GO_REGULATION_OF_CELL_CELL_ADHESION	360	11	17275	52
8.568e-09	-18.58	regulation of cell-cell adhesion	biological process	GO:0022407	405	11	18054	49
1.138e-08	-18.29	LEE_EARLY_T_LYMPHOCYTE_DN	MSigDB lists	LEE_EARLY_T_LYMPHOCYTE_DN	53	6	17275	52
1.202e-08	-18.24	lymphocyte differentiation	biological process	GO:0030098	235	9	18054	49
1.253e-08	-18.2	KUMAR_TARGETS_OF_MLL_AF9_FUSION	MSigDB lists	KUMAR_TARGETS_OF_MLL_AF9_FUSION	377	11	17275	52
1.318e-08	-18.14	signal transduction	biological process	GO:0007165	4772	32	18054	49
1.62e-08	-17.94	GO_REGULATION_OF_CELL_ADHESION	MSigDB lists	GO_REGULATION_OF_CELL_ADHESION	597	13	17275	52
2.515e-08	-17.5	GO_POSITIVE_REGULATION_OF_CELL_CELL_ADHESION	MSigDB lists	GO_POSITIVE_REGULATION_OF_CELL_CELL_ADHESION	230	9	17275	52
2.586e-08	-17.47	cell communication	biological process	GO:0007154	5208	33	18054	49
2.657e-08	-17.44	MODULE_64	MSigDB lists	MODULE_64	509	12	17275	52
2.914e-08	-17.35	tumor necrosis factor-mediated signaling pathway	biological process	GO:0033209	118	7	18054	49
3.433e-08	-17.19	MODULE_84	MSigDB lists	MODULE_84	521	12	17275	52
4.651e-08	-16.88	GSE37301_HEMATOPOIETIC_STEM_CELL_VS_RAG2_KO_NK_CELL_DN	MSigDB lists	GSE37301_HEMATOPOIETIC_STEM_CELL_VS_RAG2_KO_NK_CELL_DN	174	8	17275	52
5.052e-08	-16.8	GO_LYMPHOCYTE_ACTIVATION	MSigDB lists	GO_LYMPHOCYTE_ACTIVATION	335	10	17275	52
6.466e-08	-16.55	GO_CELL_ACTIVATION	MSigDB lists	GO_CELL_ACTIVATION	552	12	17275	52
6.592e-08	-16.53	ZHENG_FOXP3_TARGETS_IN_THYMUS_UP	MSigDB lists	ZHENG_FOXP3_TARGETS_IN_THYMUS_UP	182	8	17275	52
6.878e-08	-16.49	GSE36476_CTRL_VS_TSST_ACT_16H_MEMORY_CD4_TCELL_OLD_UP	MSigDB lists	GSE36476_CTRL_VS_TSST_ACT_16H_MEMORY_CD4_TCELL_OLD_UP	183	8	17275	52
6.878e-08	-16.49	GSE22886_NAIVE_VS_IGM_MEMORY_BCELL_DN	MSigDB lists	GSE22886_NAIVE_VS_IGM_MEMORY_BCELL_DN	183	8	17275	52
7.174e-08	-16.45	GSE25123_CTRL_VS_IL4_STIM_MACROPHAGE_DN	MSigDB lists	GSE25123_CTRL_VS_IL4_STIM_MACROPHAGE_DN	184	8	17275	52
7.542e-08	-16.4	signaling	biological process	GO:0023052	5103	32	18054	49
8.012e-08	-16.34	MODULE_292	MSigDB lists	MODULE_292	123	7	17275	52
8.471e-08	-16.28	GSE36888_STAT5_AB_KNOCKIN_VS_WT_TCELL_IL2_TREATED_17H_UP	MSigDB lists	GSE36888_STAT5_AB_KNOCKIN_VS_WT_TCELL_IL2_TREATED_17H_UP	188	8	17275	52
8.826e-08	-16.24	GSE16385_ROSIGLITAZONE_IL4_VS_IFNG_TNF_STIM_MACROPHAGE_UP	MSigDB lists	GSE16385_ROSIGLITAZONE_IL4_VS_IFNG_TNF_STIM_MACROPHAGE_UP	189	8	17275	52
8.826e-08	-16.24	GSE24142_EARLY_THYMIC_PROGENITOR_VS_DN2_THYMOCYTE_DN	MSigDB lists	GSE24142_EARLY_THYMIC_PROGENITOR_VS_DN2_THYMOCYTE_DN	189	8	17275	52
9.048e-08	-16.22	immune system development	biological process	GO:0002520	635	12	18054	49
9.145e-08	-16.21	ZHENG_BOUND_BY_FOXP3	MSigDB lists	ZHENG_BOUND_BY_FOXP3	458	11	17275	52
9.335e-08	-16.19	immune system process	biological process	GO:0002376	2451	22	18054	49
1.053e-07	-16.07	side of membrane	cellular component	GO:0098552	510	11	18985	52
1.096e-07	-16.03	GO_POSITIVE_REGULATION_OF_RESPONSE_TO_STIMULUS	MSigDB lists	GO_POSITIVE_REGULATION_OF_RESPONSE_TO_STIMULUS	1814	20	17275	52
1.16e-07	-15.97	T cell receptor complex	cellular component	GO:0042101	17	4	18985	52
1.237e-07	-15.91	GO_POSITIVE_REGULATION_OF_INTRACELLULAR_SIGNAL_TRANSDUCTION	MSigDB lists	GO_POSITIVE_REGULATION_OF_INTRACELLULAR_SIGNAL_TRANSDUCTION	844	14	17275	52
1.488e-07	-15.72	adaptive immune response	biological process	GO:0002250	315	9	18054	49
1.525e-07	-15.7	GO_IMMUNE_RESPONSE	MSigDB lists	GO_IMMUNE_RESPONSE	1003	15	17275	52
1.68e-07	-15.6	GSE40274_CTRL_VS_EOS_TRANSDUCED_ACTIVATED_CD4_TCELL_DN	MSigDB lists	GSE40274_CTRL_VS_EOS_TRANSDUCED_ACTIVATED_CD4_TCELL_DN	137	7	17275	52
1.78e-07	-15.54	positive regulation of signal transduction	biological process	GO:0009967	1683	18	18054	49
1.801e-07	-15.53	thymic T cell selection	biological process	GO:0045061	19	4	18054	49
1.893e-07	-15.48	MODULE_46	MSigDB lists	MODULE_46	386	10	17275	52
1.949e-07	-15.45	GSE6269_E_COLI_VS_STAPH_AUREUS_INF_PBMC_UP	MSigDB lists	GSE6269_E_COLI_VS_STAPH_AUREUS_INF_PBMC_UP	140	7	17275	52
2.002e-07	-15.42	positive regulation of response to stimulus	biological process	GO:0048584	2329	21	18054	49
2.082e-07	-15.38	MODULE_75	MSigDB lists	MODULE_75	390	10	17275	52
2.095e-07	-15.38	leukocyte differentiation	biological process	GO:0002521	328	9	18054	49
2.292e-07	-15.29	regulation of cell adhesion	biological process	GO:0030155	692	12	18054	49
2.606e-07	-15.16	cellular response to tumor necrosis factor	biological process	GO:0071356	242	8	18054	49
2.736e-07	-15.11	GO_T_CELL_RECEPTOR_COMPLEX	MSigDB lists	GO_T_CELL_RECEPTOR_COMPLEX	19	4	17275	52
2.818e-07	-15.08	GO_LEUKOCYTE_ACTIVATION	MSigDB lists	GO_LEUKOCYTE_ACTIVATION	403	10	17275	52
2.947e-07	-15.04	immune response	biological process	GO:0006955	1544	17	18054	49
3.233e-07	-14.94	nef (Nef)	protein interactions	156110	797	13	17456	51
3.412e-07	-14.89	cellular response to stimulus	biological process	GO:0051716	6423	35	18054	49
3.908e-07	-14.76	regulation of response to stimulus	biological process	GO:0048583	4227	28	18054	49
4.243e-07	-14.67	BOYLAN_MULTIPLE_MYELOMA_C_D_DN	MSigDB lists	BOYLAN_MULTIPLE_MYELOMA_C_D_DN	232	8	17275	52
4.456e-07	-14.62	hematopoietic or lymphoid organ development	biological process	GO:0048534	598	11	18054	49
4.738e-07	-14.56	VILIMAS_NOTCH1_TARGETS_UP	MSigDB lists	VILIMAS_NOTCH1_TARGETS_UP	52	5	17275	52
5.236e-07	-14.46	cell activation	biological process	GO:0001775	1061	14	18054	49
5.345e-07	-14.44	response to tumor necrosis factor	biological process	GO:0034612	266	8	18054	49
5.48e-07	-14.42	GSE7218_IGM_VS_IGG_SIGNAL_THGOUGH_ANTIGEN_BCELL_DN	MSigDB lists	GSE7218_IGM_VS_IGG_SIGNAL_THGOUGH_ANTIGEN_BCELL_DN	163	7	17275	52
5.755e-07	-14.37	cell surface receptor signaling pathway	biological process	GO:0007166	2250	20	18054	49
6.187e-07	-14.3	positive regulation of cell communication	biological process	GO:0010647	1829	18	18054	49
6.198e-07	-14.29	GSE45365_WT_VS_IFNAR_KO_CD11B_DC_UP	MSigDB lists	GSE45365_WT_VS_IFNAR_KO_CD11B_DC_UP	166	7	17275	52
6.455e-07	-14.25	GSE16450_IMMATURE_VS_MATURE_NEURON_CELL_LINE_UP	MSigDB lists	GSE16450_IMMATURE_VS_MATURE_NEURON_CELL_LINE_UP	167	7	17275	52
6.6e-07	-14.23	positive regulation of signaling	biological process	GO:0023056	1837	18	18054	49
7.052e-07	-14.16	MODULE_45	MSigDB lists	MODULE_45	562	11	17275	52
7.247e-07	-14.14	HUTTMANN_B_CLL_POOR_SURVIVAL_UP	MSigDB lists	HUTTMANN_B_CLL_POOR_SURVIVAL_UP	249	8	17275	52
7.47e-07	-14.11	GO_LEUKOCYTE_CELL_CELL_ADHESION	MSigDB lists	GO_LEUKOCYTE_CELL_CELL_ADHESION	250	8	17275	52
7.492e-07	-14.1	BOSCO_TH1_CYTOTOXIC_MODULE	MSigDB lists	BOSCO_TH1_CYTOTOXIC_MODULE	106	6	17275	52
9.191e-07	-13.9	GSE3982_BASOPHIL_VS_CENT_MEMORY_CD4_TCELL_DN	MSigDB lists	GSE3982_BASOPHIL_VS_CENT_MEMORY_CD4_TCELL_DN	176	7	17275	52
9.548e-07	-13.86	GSE33424_CD161_HIGH_VS_NEG_CD8_TCELL_DN	MSigDB lists	GSE33424_CD161_HIGH_VS_NEG_CD8_TCELL_DN	177	7	17275	52
1.069e-06	-13.75	GSE22886_NAIVE_VS_IGG_IGA_MEMORY_BCELL_DN	MSigDB lists	GSE22886_NAIVE_VS_IGG_IGA_MEMORY_BCELL_DN	180	7	17275	52
1.069e-06	-13.75	GSE11057_NAIVE_VS_EFF_MEMORY_CD4_TCELL_DN	MSigDB lists	GSE11057_NAIVE_VS_EFF_MEMORY_CD4_TCELL_DN	180	7	17275	52
1.092e-06	-13.73	MODULE_345	MSigDB lists	MODULE_345	113	6	17275	52
1.094e-06	-13.73	WALLACE_PROSTATE_CANCER_RACE_UP	MSigDB lists	WALLACE_PROSTATE_CANCER_RACE_UP	263	8	17275	52
1.135e-06	-13.69	positive regulation of cellular process	biological process	GO:0048522	5358	31	18054	49
1.151e-06	-13.67	GSE42724_MEMORY_VS_B1_BCELL_DN	MSigDB lists	GSE42724_MEMORY_VS_B1_BCELL_DN	182	7	17275	52
1.151e-06	-13.67	GSE36476_CTRL_VS_TSST_ACT_72H_MEMORY_CD4_TCELL_YOUNG_UP	MSigDB lists	GSE36476_CTRL_VS_TSST_ACT_72H_MEMORY_CD4_TCELL_YOUNG_UP	182	7	17275	52
1.274e-06	-13.57	GO_TUMOR_NECROSIS_FACTOR_MEDIATED_SIGNALING_PATHWAY	MSigDB lists	GO_TUMOR_NECROSIS_FACTOR_MEDIATED_SIGNALING_PATHWAY	116	6	17275	52
1.284e-06	-13.57	GSE11057_NAIVE_VS_CENT_MEMORY_CD4_TCELL_DN	MSigDB lists	GSE11057_NAIVE_VS_CENT_MEMORY_CD4_TCELL_DN	185	7	17275	52
1.331e-06	-13.53	GSE23925_LIGHT_ZONE_VS_NAIVE_BCELL_UP	MSigDB lists	GSE23925_LIGHT_ZONE_VS_NAIVE_BCELL_UP	186	7	17275	52
1.347e-06	-13.52	positive regulation of lymphocyte proliferation	biological process	GO:0050671	130	6	18054	49
1.38e-06	-13.49	GSE17301_IFNA2_VS_IFNA2_AND_ACD3_ACD28_STIM_CD8_TCELL_DN	MSigDB lists	GSE17301_IFNA2_VS_IFNA2_AND_ACD3_ACD28_STIM_CD8_TCELL_DN	187	7	17275	52
1.404e-06	-13.48	cytokine-mediated signaling pathway	biological process	GO:0019221	672	11	18054	49
1.408e-06	-13.47	positive regulation of mononuclear cell proliferation	biological process	GO:0032946	131	6	18054	49
1.482e-06	-13.42	GSE16385_ROSIGLITAZONE_IFNG_TNF_VS_IL4_STIM_MACROPHAGE_UP	MSigDB lists	GSE16385_ROSIGLITAZONE_IFNG_TNF_VS_IL4_STIM_MACROPHAGE_UP	189	7	17275	52
1.535e-06	-13.39	GSE33374_CD8_ALPHAALPHA_VS_ALPHABETA_CD161_HIGH_TCELL_DN	MSigDB lists	GSE33374_CD8_ALPHAALPHA_VS_ALPHABETA_CD161_HIGH_TCELL_DN	190	7	17275	52
1.59e-06	-13.35	KAECH_DAY8_EFF_VS_MEMORY_CD8_TCELL_DN	MSigDB lists	KAECH_DAY8_EFF_VS_MEMORY_CD8_TCELL_DN	191	7	17275	52
1.608e-06	-13.34	T cell differentiation	biological process	GO:0030217	134	6	18054	49
1.702e-06	-13.28	GO_APOPTOTIC_SIGNALING_PATHWAY	MSigDB lists	GO_APOPTOTIC_SIGNALING_PATHWAY	279	8	17275	52
1.731e-06	-13.27	hemopoiesis	biological process	GO:0030097	548	10	18054	49
1.746e-06	-13.26	GO_INTRINSIC_COMPONENT_OF_PLASMA_MEMBRANE	MSigDB lists	GO_INTRINSIC_COMPONENT_OF_PLASMA_MEMBRANE	1566	17	17275	52
1.838e-06	-13.21	regulation of immune response	biological process	GO:0050776	1005	13	18054	49
1.882e-06	-13.18	MODULE_436	MSigDB lists	MODULE_436	124	6	17275	52
1.989e-06	-13.13	regulation of signal transduction	biological process	GO:0009966	3168	23	18054	49
1.991e-06	-13.13	positive regulation of leukocyte proliferation	biological process	GO:0070665	139	6	18054	49
2.089e-06	-13.08	HALLMARK_ALLOGRAFT_REJECTION	MSigDB lists	HALLMARK_ALLOGRAFT_REJECTION	199	7	17275	52
2.134e-06	-13.06	BIOCARTA_TCAPOPTOSIS_PATHWAY	MSigDB lists	BIOCARTA_TCAPOPTOSIS_PATHWAY	9	3	17275	52
2.142e-06	-13.05	regulation of leukocyte proliferation	biological process	GO:0070663	222	7	18054	49
2.27e-06	-13	GO_REGULATION_OF_INTRACELLULAR_SIGNAL_TRANSDUCTION	MSigDB lists	GO_REGULATION_OF_INTRACELLULAR_SIGNAL_TRANSDUCTION	1596	17	17275	52
2.274e-06	-12.99	GO_LYMPHOCYTE_COSTIMULATION	MSigDB lists	GO_LYMPHOCYTE_COSTIMULATION	71	5	17275	52
2.513e-06	-12.89	response to stimulus	biological process	GO:0050896	8044	38	18054	49
2.631e-06	-12.85	GO_REGULATION_OF_CELL_PROLIFERATION	MSigDB lists	GO_REGULATION_OF_CELL_PROLIFERATION	1430	16	17275	52
2.715e-06	-12.82	GO_LYMPHOCYTE_DIFFERENTIATION	MSigDB lists	GO_LYMPHOCYTE_DIFFERENTIATION	207	7	17275	52
2.836e-06	-12.77	cell periphery	cellular component	GO:0071944	5419	31	18985	52
2.869e-06	-12.76	T cell activation	biological process	GO:0042110	232	7	18054	49
3.411e-06	-12.59	regulation of cellular process	biological process	GO:0050794	10791	44	18054	49
3.672e-06	-12.51	T cell selection	biological process	GO:0045058	39	4	18054	49
4.005e-06	-12.43	negative regulation of apoptotic process	biological process	GO:0043066	908	12	18054	49
4.079e-06	-12.41	GO_CELL_DEATH	MSigDB lists	GO_CELL_DEATH	968	13	17275	52
4.184e-06	-12.38	GO_RESPONSE_TO_TUMOR_NECROSIS_FACTOR	MSigDB lists	GO_RESPONSE_TO_TUMOR_NECROSIS_FACTOR	221	7	17275	52
4.334e-06	-12.35	leukocyte activation	biological process	GO:0045321	915	12	18054	49
4.774e-06	-12.25	GO_BIOLOGICAL_ADHESION	MSigDB lists	GO_BIOLOGICAL_ADHESION	982	13	17275	52
4.786e-06	-12.25	response to cytokine	biological process	GO:0034097	1096	13	18054	49
5.009e-06	-12.2	negative regulation of programmed cell death	biological process	GO:0043069	928	12	18054	49
5.018e-06	-12.2	GO_RESPONSE_TO_CYTOKINE	MSigDB lists	GO_RESPONSE_TO_CYTOKINE	688	11	17275	52
5.054e-06	-12.2	GSE21063_CTRL_VS_ANTI_IGM_STIM_BCELL_8H_UP	MSigDB lists	GSE21063_CTRL_VS_ANTI_IGM_STIM_BCELL_8H_UP	147	6	17275	52
5.464e-06	-12.12	GSE3720_UNSTIM_VS_LPS_STIM_VD2_GAMMADELTA_TCELL_UP	MSigDB lists	GSE3720_UNSTIM_VS_LPS_STIM_VD2_GAMMADELTA_TCELL_UP	149	6	17275	52
5.549e-06	-12.1	KEGG_HEMATOPOIETIC_CELL_LINEAGE	MSigDB lists	KEGG_HEMATOPOIETIC_CELL_LINEAGE	85	5	17275	52
5.55e-06	-12.1	LCK (LCK proto-oncogene, Src family tyrosine kinase)	protein interactions	3932	154	6	17456	51
5.552e-06	-12.1	BIOCARTA_TCYTOTOXIC_PATHWAY	MSigDB lists	BIOCARTA_TCYTOTOXIC_PATHWAY	12	3	17275	52
5.552e-06	-12.1	BIOCARTA_THELPER_PATHWAY	MSigDB lists	BIOCARTA_THELPER_PATHWAY	12	3	17275	52
5.573e-06	-12.1	GO_IMMUNE_SYSTEM_DEVELOPMENT	MSigDB lists	GO_IMMUNE_SYSTEM_DEVELOPMENT	561	10	17275	52
5.789e-06	-12.06	ONDER_CDH1_TARGETS_2_DN	MSigDB lists	ONDER_CDH1_TARGETS_2_DN	440	9	17275	52
5.841e-06	-12.05	plasma membrane part	cellular component	GO:0044459	2794	21	18985	52
5.918e-06	-12.04	positive regulation of biological process	biological process	GO:0048518	6081	32	18054	49
6.226e-06	-11.99	regulation of cell population proliferation	biological process	GO:0042127	1708	16	18054	49
6.23e-06	-11.99	positive regulation of cell population proliferation	biological process	GO:0008284	948	12	18054	49
6.293e-06	-11.98	plasma membrane	cellular component	GO:0005886	5298	30	18985	52
6.571e-06	-11.93	cellular response to chemical stimulus	biological process	GO:0070887	2871	21	18054	49
6.607e-06	-11.93	GSE4984_UNTREATED_VS_GALECTIN1_TREATED_DC_DN	MSigDB lists	GSE4984_UNTREATED_VS_GALECTIN1_TREATED_DC_DN	154	6	17275	52
6.817e-06	-11.9	GO_POSITIVE_REGULATION_OF_MAPK_CASCADE	MSigDB lists	GO_POSITIVE_REGULATION_OF_MAPK_CASCADE	449	9	17275	52
7.465e-06	-11.81	Ig_4	pfam domains	PF16680	2	2	17385	48
7.815e-06	-11.76	GO_CELLULAR_RESPONSE_TO_CYTOKINE_STIMULUS	MSigDB lists	GO_CELLULAR_RESPONSE_TO_CYTOKINE_STIMULUS	583	10	17275	52
7.838e-06	-11.76	T cell differentiation in thymus	biological process	GO:0033077	47	4	18054	49
7.937e-06	-11.74	GSE3565_CTRL_VS_LPS_INJECTED_SPLENOCYTES_DN	MSigDB lists	GSE3565_CTRL_VS_LPS_INJECTED_SPLENOCYTES_DN	159	6	17275	52
7.953e-06	-11.74	Ig_4	interpro domains	IPR032052	2	2	18616	53
8.449e-06	-11.68	GO_ADAPTIVE_IMMUNE_RESPONSE	MSigDB lists	GO_ADAPTIVE_IMMUNE_RESPONSE	246	7	17275	52
8.813e-06	-11.64	CD247 (CD247 molecule)	protein interactions	919	45	4	17456	51
9.065e-06	-11.61	SANSOM_APC_TARGETS_DN	MSigDB lists	SANSOM_APC_TARGETS_DN	350	8	17275	52
9.627e-06	-11.55	apoptotic signaling pathway	biological process	GO:0097190	279	7	18054	49
9.757e-06	-11.54	GO_CELLULAR_RESPONSE_TO_ORGANIC_SUBSTANCE	MSigDB lists	GO_CELLULAR_RESPONSE_TO_ORGANIC_SUBSTANCE	1777	17	17275	52
1.041e-05	-11.47	QI_PLASMACYTOMA_UP	MSigDB lists	QI_PLASMACYTOMA_UP	254	7	17275	52
1.051e-05	-11.46	GSE17974_IL4_AND_ANTI_IL12_VS_UNTREATED_12H_ACT_CD4_TCELL_DN	MSigDB lists	GSE17974_IL4_AND_ANTI_IL12_VS_UNTREATED_12H_ACT_CD4_TCELL_DN	167	6	17275	52
1.063e-05	-11.45	cell surface	cellular component	GO:0009986	818	11	18985	52
1.068e-05	-11.45	KEGG_CYTOKINE_CYTOKINE_RECEPTOR_INTERACTION	MSigDB lists	KEGG_CYTOKINE_CYTOKINE_RECEPTOR_INTERACTION	255	7	17275	52
1.085e-05	-11.43	WINTER_HYPOXIA_DN	MSigDB lists	WINTER_HYPOXIA_DN	46	4	17275	52
1.108e-05	-11.41	plasma membrane receptor complex	cellular component	GO:0098802	185	6	18985	52
1.118e-05	-11.4	TNFR2 non-canonical NF-kB pathway	REACTOME pathways	R-HSA-5668541	104	5	10287	30
1.138e-05	-11.38	cellular response to cytokine stimulus	biological process	GO:0071345	1006	12	18054	49
1.175e-05	-11.35	regulation of apoptotic process	biological process	GO:0042981	1584	15	18054	49
1.193e-05	-11.34	GO_POSITIVE_REGULATION_OF_PROTEIN_METABOLIC_PROCESS	MSigDB lists	GO_POSITIVE_REGULATION_OF_PROTEIN_METABOLIC_PROCESS	1420	15	17275	52
1.203e-05	-11.33	GO_PLASMA_MEMBRANE_RECEPTOR_COMPLEX	MSigDB lists	GO_PLASMA_MEMBRANE_RECEPTOR_COMPLEX	171	6	17275	52
1.203e-05	-11.33	GSE17974_1.5H_VS_72H_IL4_AND_ANTI_IL12_ACT_CD4_TCELL_UP	MSigDB lists	GSE17974_1.5H_VS_72H_IL4_AND_ANTI_IL12_ACT_CD4_TCELL_UP	171	6	17275	52
1.285e-05	-11.26	GSE2770_TGFB_AND_IL4_ACT_VS_ACT_CD4_TCELL_2H_UP	MSigDB lists	GSE2770_TGFB_AND_IL4_ACT_VS_ACT_CD4_TCELL_2H_UP	173	6	17275	52
1.292e-05	-11.26	GO_REGULATION_OF_B_CELL_ACTIVATION	MSigDB lists	GO_REGULATION_OF_B_CELL_ACTIVATION	101	5	17275	52
1.295e-05	-11.25	negative regulation of cell death	biological process	GO:0060548	1019	12	18054	49
1.328e-05	-11.23	GSE12366_NAIVE_VS_MEMORY_BCELL_DN	MSigDB lists	GSE12366_NAIVE_VS_MEMORY_BCELL_DN	174	6	17275	52
1.347e-05	-11.21	positive regulation of intracellular signal transduction	biological process	GO:1902533	1023	12	18054	49
1.37e-05	-11.2	POOLA_INVASIVE_BREAST_CANCER_UP	MSigDB lists	POOLA_INVASIVE_BREAST_CANCER_UP	265	7	17275	52
1.385e-05	-11.19	regulation of cell communication	biological process	GO:0010646	3539	23	18054	49
1.417e-05	-11.16	GSE2770_IL12_AND_TGFB_ACT_VS_ACT_CD4_TCELL_6H_UP	MSigDB lists	GSE2770_IL12_AND_TGFB_ACT_VS_ACT_CD4_TCELL_6H_UP	176	6	17275	52
1.44e-05	-11.15	regulation of programmed cell death	biological process	GO:0043067	1611	15	18054	49
1.465e-05	-11.13	regulation of B cell activation	biological process	GO:0050864	115	5	18054	49
1.511e-05	-11.1	TONKS_TARGETS_OF_RUNX1_RUNX1T1_FUSION_HSC_DN	MSigDB lists	TONKS_TARGETS_OF_RUNX1_RUNX1T1_FUSION_HSC_DN	178	6	17275	52
1.56e-05	-11.07	GSE36476_CTRL_VS_TSST_ACT_40H_MEMORY_CD4_TCELL_YOUNG_UP	MSigDB lists	GSE36476_CTRL_VS_TSST_ACT_40H_MEMORY_CD4_TCELL_YOUNG_UP	179	6	17275	52
1.61e-05	-11.04	GSE33424_CD161_HIGH_VS_INT_CD8_TCELL_DN	MSigDB lists	GSE33424_CD161_HIGH_VS_INT_CD8_TCELL_DN	180	6	17275	52
1.662e-05	-11.01	GSE21670_UNTREATED_VS_IL6_TREATED_STAT3_KO_CD4_TCELL_UP	MSigDB lists	GSE21670_UNTREATED_VS_IL6_TREATED_STAT3_KO_CD4_TCELL_UP	181	6	17275	52
1.662e-05	-11.01	GSE22886_NAIVE_TCELL_VS_DC_UP	MSigDB lists	GSE22886_NAIVE_TCELL_VS_DC_UP	181	6	17275	52
1.662e-05	-11.01	GSE13522_CTRL_VS_T_CRUZI_G_STRAIN_INF_SKIN_UP	MSigDB lists	GSE13522_CTRL_VS_T_CRUZI_G_STRAIN_INF_SKIN_UP	181	6	17275	52
1.686e-05	-10.99	regulation of signaling	biological process	GO:0023051	3580	23	18054	49
1.7e-05	-10.98	GO_POSITIVE_REGULATION_OF_CELL_PROLIFERATION	MSigDB lists	GO_POSITIVE_REGULATION_OF_CELL_PROLIFERATION	783	11	17275	52
1.715e-05	-10.97	GSE1460_INTRATHYMIC_T_PROGENITOR_VS_DP_THYMOCYTE_DN	MSigDB lists	GSE1460_INTRATHYMIC_T_PROGENITOR_VS_DP_THYMOCYTE_DN	182	6	17275	52
1.804e-05	-10.92	GO_REGULATION_OF_IMMUNE_RESPONSE	MSigDB lists	GO_REGULATION_OF_IMMUNE_RESPONSE	788	11	17275	52
1.824e-05	-10.91	GSE24634_TEFF_VS_TCONV_DAY10_IN_CULTURE_UP	MSigDB lists	GSE24634_TEFF_VS_TCONV_DAY10_IN_CULTURE_UP	184	6	17275	52
1.828e-05	-10.91	tat (Tat)	protein interactions	155871	1718	16	17456	51
1.881e-05	-10.88	GSE24142_EARLY_THYMIC_PROGENITOR_VS_DN3_THYMOCYTE_DN	MSigDB lists	GSE24142_EARLY_THYMIC_PROGENITOR_VS_DN3_THYMOCYTE_DN	185	6	17275	52
1.881e-05	-10.88	GSE24142_EARLY_THYMIC_PROGENITOR_VS_DN3_THYMOCYTE_ADULT_DN	MSigDB lists	GSE24142_EARLY_THYMIC_PROGENITOR_VS_DN3_THYMOCYTE_ADULT_DN	185	6	17275	52
1.917e-05	-10.86	PID_CD8_TCR_PATHWAY	MSigDB lists	PID_CD8_TCR_PATHWAY	53	4	17275	52
1.939e-05	-10.85	GSE3982_NKCELL_VS_TH2_DN	MSigDB lists	GSE3982_NKCELL_VS_TH2_DN	186	6	17275	52
1.939e-05	-10.85	GSE13522_WT_VS_IFNAR_KO_SKING_T_CRUZI_Y_STRAIN_INF_UP	MSigDB lists	GSE13522_WT_VS_IFNAR_KO_SKING_T_CRUZI_Y_STRAIN_INF_UP	186	6	17275	52
1.939e-05	-10.85	GSE10240_IL22_VS_IL22_AND_IL17_STIM_PRIMARY_BRONCHIAL_EPITHELIAL_CELLS_UP	MSigDB lists	GSE10240_IL22_VS_IL22_AND_IL17_STIM_PRIMARY_BRONCHIAL_EPITHELIAL_CELLS_UP	186	6	17275	52
1.942e-05	-10.85	integral component of plasma membrane	cellular component	GO:0005887	1625	15	18985	52
1.956e-05	-10.84	LI_INDUCED_T_TO_NATURAL_KILLER_DN	MSigDB lists	LI_INDUCED_T_TO_NATURAL_KILLER_DN	110	5	17275	52
1.957e-05	-10.84	GO_POSITIVE_REGULATION_OF_CELL_COMMUNICATION	MSigDB lists	GO_POSITIVE_REGULATION_OF_CELL_COMMUNICATION	1480	15	17275	52
1.999e-05	-10.82	GSE1460_DP_VS_CD4_THYMOCYTE_DN	MSigDB lists	GSE1460_DP_VS_CD4_THYMOCYTE_DN	187	6	17275	52
1.999e-05	-10.82	GSE22601_IMMATURE_CD4_SINGLE_POSITIVE_VS_CD8_SINGLE_POSITIVE_THYMOCYTE_UP	MSigDB lists	GSE22601_IMMATURE_CD4_SINGLE_POSITIVE_VS_CD8_SINGLE_POSITIVE_THYMOCYTE_UP	187	6	17275	52
2.013e-05	-10.81	regulation of lymphocyte proliferation	biological process	GO:0050670	208	6	18054	49
2.044e-05	-10.8	MODULE_208	MSigDB lists	MODULE_208	111	5	17275	52
2.06e-05	-10.79	GSE2405_0H_VS_12H_A_PHAGOCYTOPHILUM_STIM_NEUTROPHIL_UP	MSigDB lists	GSE2405_0H_VS_12H_A_PHAGOCYTOPHILUM_STIM_NEUTROPHIL_UP	188	6	17275	52
2.069e-05	-10.79	regulation of mononuclear cell proliferation	biological process	GO:0032944	209	6	18054	49
2.123e-05	-10.76	GSE39556_UNTREATED_VS_3H_POLYIC_INJ_MOUSE_CD8A_DC_DN	MSigDB lists	GSE39556_UNTREATED_VS_3H_POLYIC_INJ_MOUSE_CD8A_DC_DN	189	6	17275	52
2.123e-05	-10.76	GSE14699_NAIVE_VS_DELETIONAL_TOLERANCE_CD8_TCELL_DN	MSigDB lists	GSE14699_NAIVE_VS_DELETIONAL_TOLERANCE_CD8_TCELL_DN	189	6	17275	52
2.123e-05	-10.76	GSE24142_EARLY_THYMIC_PROGENITOR_VS_DN2_THYMOCYTE_ADULT_DN	MSigDB lists	GSE24142_EARLY_THYMIC_PROGENITOR_VS_DN2_THYMOCYTE_ADULT_DN	189	6	17275	52
2.191e-05	-10.73	cellular response to organic substance	biological process	GO:0071310	2346	18	18054	49
2.253e-05	-10.7	GSE24142_DN2_VS_DN3_THYMOCYTE_DN	MSigDB lists	GSE24142_DN2_VS_DN3_THYMOCYTE_DN	191	6	17275	52
2.253e-05	-10.7	KAECH_NAIVE_VS_MEMORY_CD8_TCELL_DN	MSigDB lists	KAECH_NAIVE_VS_MEMORY_CD8_TCELL_DN	191	6	17275	52
2.289e-05	-10.68	apoptotic process	biological process	GO:0006915	901	11	18054	49
2.291e-05	-10.68	GO_LEUKOCYTE_DIFFERENTIATION	MSigDB lists	GO_LEUKOCYTE_DIFFERENTIATION	287	7	17275	52
2.32e-05	-10.67	GSE32164_RESTING_DIFFERENTIATED_VS_ALTERNATIVELY_ACT_M2_MACROPHAGE_DN	MSigDB lists	GSE32164_RESTING_DIFFERENTIATED_VS_ALTERNATIVELY_ACT_M2_MACROPHAGE_DN	192	6	17275	52
2.382e-05	-10.65	CD3_esu/gsu/dsu	interpro domains	IPR015484	3	2	18616	53
2.389e-05	-10.64	GSE3039_NKT_CELL_VS_ALPHAALPHA_CD8_TCELL_DN	MSigDB lists	GSE3039_NKT_CELL_VS_ALPHAALPHA_CD8_TCELL_DN	193	6	17275	52
2.409e-05	-10.63	GO_THYMIC_T_CELL_SELECTION	MSigDB lists	GO_THYMIC_T_CELL_SELECTION	19	3	17275	52
2.409e-05	-10.63	BIOCARTA_TOB1_PATHWAY	MSigDB lists	BIOCARTA_TOB1_PATHWAY	19	3	17275	52
2.409e-05	-10.63	BIOCARTA_CTLA4_PATHWAY	MSigDB lists	BIOCARTA_CTLA4_PATHWAY	19	3	17275	52
2.81e-05	-10.48	GO_POSITIVE_REGULATION_OF_MULTICELLULAR_ORGANISMAL_PROCESS	MSigDB lists	GO_POSITIVE_REGULATION_OF_MULTICELLULAR_ORGANISMAL_PROCESS	1338	14	17275	52
2.838e-05	-10.47	GO_REGULATION_OF_LEUKOCYTE_PROLIFERATION	MSigDB lists	GO_REGULATION_OF_LEUKOCYTE_PROLIFERATION	199	6	17275	52
2.932e-05	-10.44	TNFR_c6	pfam domains	PF00020	22	3	17385	48
2.939e-05	-10.43	REACTOME_IMMUNOREGULATORY_INTERACTIONS_BETWEEN_A_LYMPHOID_AND_A_NON_LYMPHOID_CELL	MSigDB lists	REACTOME_IMMUNOREGULATORY_INTERACTIONS_BETWEEN_A_LYMPHOID_AND_A_NON_LYMPHOID_CELL	59	4	17275	52
2.939e-05	-10.43	HADDAD_T_LYMPHOCYTE_AND_NK_PROGENITOR_DN	MSigDB lists	HADDAD_T_LYMPHOCYTE_AND_NK_PROGENITOR_DN	59	4	17275	52
3.134e-05	-10.37	GO_REGULATION_OF_CYTOKINE_PRODUCTION	MSigDB lists	GO_REGULATION_OF_CYTOKINE_PRODUCTION	544	9	17275	52
3.203e-05	-10.35	positive regulation of interleukin-4 production	biological process	GO:0032753	23	3	18054	49
3.354e-05	-10.3	GO_EXTERNAL_SIDE_OF_PLASMA_MEMBRANE	MSigDB lists	GO_EXTERNAL_SIDE_OF_PLASMA_MEMBRANE	205	6	17275	52
3.401e-05	-10.29	intrinsic component of plasma membrane	cellular component	GO:0031226	1704	15	18985	52
3.405e-05	-10.29	regulation of cell death	biological process	GO:0010941	1732	15	18054	49
3.589e-05	-10.24	Hematopoietic cell lineage	KEGG pathways	ko04640	96	5	7161	29
3.589e-05	-10.24	Hematopoietic cell lineage	KEGG pathways	hsa04640	96	5	7161	29
3.624e-05	-10.23	MODULE_171	MSigDB lists	MODULE_171	125	5	17275	52
3.655e-05	-10.22	regulation of T cell differentiation	biological process	GO:0045580	139	5	18054	49
3.805e-05	-10.18	GO_POSITIVE_REGULATION_OF_INTERLEUKIN_4_PRODUCTION	MSigDB lists	GO_POSITIVE_REGULATION_OF_INTERLEUKIN_4_PRODUCTION	22	3	17275	52
3.813e-05	-10.17	AKL_HTLV1_INFECTION_DN	MSigDB lists	AKL_HTLV1_INFECTION_DN	63	4	17275	52
4.006e-05	-10.13	response to organic substance	biological process	GO:0010033	2956	20	18054	49
4.315e-05	-10.05	PID_TCR_PATHWAY	MSigDB lists	PID_TCR_PATHWAY	65	4	17275	52
4.329e-05	-10.05	regulation of adaptive immune response based on somatic recombination of immune receptors built from immunoglobulin superfamily domains	biological process	GO:0002822	144	5	18054	49
4.388e-05	-10.03	GO_CYTOKINE_MEDIATED_SIGNALING_PATHWAY	MSigDB lists	GO_CYTOKINE_MEDIATED_SIGNALING_PATHWAY	436	8	17275	52
4.46e-05	-10.02	GO_INFLAMMATORY_RESPONSE	MSigDB lists	GO_INFLAMMATORY_RESPONSE	437	8	17275	52
4.541e-05	-10	positive regulation of B cell activation	biological process	GO:0050871	73	4	18054	49
4.583e-05	-9.99	GO_POSITIVE_REGULATION_OF_B_CELL_ACTIVATION	MSigDB lists	GO_POSITIVE_REGULATION_OF_B_CELL_ACTIVATION	66	4	17275	52
4.583e-05	-9.99	PID_CD8_TCR_DOWNSTREAM_PATHWAY	MSigDB lists	PID_CD8_TCR_DOWNSTREAM_PATHWAY	66	4	17275	52
4.624e-05	-9.98	positive regulation of leukocyte differentiation	biological process	GO:1902107	146	5	18054	49
4.677e-05	-9.97	GO_RECEPTOR_COMPLEX	MSigDB lists	GO_RECEPTOR_COMPLEX	321	7	17275	52
4.794e-05	-9.95	TNFR/NGFR_Cys_rich_reg	interpro domains	IPR001368	25	3	18616	53
4.832e-05	-9.94	GO_SINGLE_ORGANISM_CELL_ADHESION	MSigDB lists	GO_SINGLE_ORGANISM_CELL_ADHESION	442	8	17275	52
4.832e-05	-9.94	GO_IMMUNE_EFFECTOR_PROCESS	MSigDB lists	GO_IMMUNE_EFFECTOR_PROCESS	442	8	17275	52
4.877e-05	-9.93	GO_POSITIVE_REGULATION_OF_LEUKOCYTE_PROLIFERATION	MSigDB lists	GO_POSITIVE_REGULATION_OF_LEUKOCYTE_PROLIFERATION	133	5	17275	52
4.96e-05	-9.91	TNFR_NGFR_2	prosite domains	PS50050	22	3	12079	40
4.979e-05	-9.91	GO_DEATH_RECEPTOR_ACTIVITY	MSigDB lists	GO_DEATH_RECEPTOR_ACTIVITY	24	3	17275	52
5.099e-05	-9.88	GO_REGULATION_OF_CELL_DEATH	MSigDB lists	GO_REGULATION_OF_CELL_DEATH	1412	14	17275	52
5.249e-05	-9.85	regulation of interleukin-4 production	biological process	GO:0032673	27	3	18054	49
5.3e-05	-9.85	GO_CELL_CELL_ADHESION	MSigDB lists	GO_CELL_CELL_ADHESION	582	9	17275	52
5.617e-05	-9.79	GO_T_CELL_RECEPTOR_SIGNALING_PATHWAY	MSigDB lists	GO_T_CELL_RECEPTOR_SIGNALING_PATHWAY	137	5	17275	52
5.663e-05	-9.78	GO_KINASE_BINDING	MSigDB lists	GO_KINASE_BINDING	587	9	17275	52
5.691e-05	-9.77	TNFR_NGFR_1	prosite domains	PS00652	23	3	12079	40
5.921e-05	-9.73	MCLACHLAN_DENTAL_CARIES_UP	MSigDB lists	MCLACHLAN_DENTAL_CARIES_UP	227	6	17275	52
5.961e-05	-9.73	B cell activation	biological process	GO:0042113	154	5	18054	49
6.369e-05	-9.66	HOSHIDA_LIVER_CANCER_SUBCLASS_S1	MSigDB lists	HOSHIDA_LIVER_CANCER_SUBCLASS_S1	230	6	17275	52
6.66e-05	-9.62	Immune System	REACTOME pathways	R-HSA-168256	2101	16	10287	30
6.78e-05	-9.6	GO_POSITIVE_REGULATION_OF_DEVELOPMENTAL_PROCESS	MSigDB lists	GO_POSITIVE_REGULATION_OF_DEVELOPMENTAL_PROCESS	1081	12	17275	52
6.938e-05	-9.58	regulation of adaptive immune response	biological process	GO:0002819	159	5	18054	49
7.117e-05	-9.55	TNFR	smart domains	SM00208	23	3	9476	34
7.32e-05	-9.52	alpha-beta T cell receptor complex	cellular component	GO:0042105	5	2	18985	52
7.356e-05	-9.52	GSE3920_UNTREATED_VS_IFNG_TREATED_ENDOTHELIAL_CELL_UP	MSigDB lists	GSE3920_UNTREATED_VS_IFNG_TREATED_ENDOTHELIAL_CELL_UP	145	5	17275	52
7.385e-05	-9.51	positive regulation of developmental process	biological process	GO:0051094	1418	13	18054	49
7.516e-05	-9.5	positive regulation of T cell differentiation	biological process	GO:0045582	83	4	18054	49
7.662e-05	-9.48	Cytokine-cytokine receptor interaction	KEGG pathways	hsa04060	270	7	7161	29
7.662e-05	-9.48	Cytokine-cytokine receptor interaction	KEGG pathways	ko04060	270	7	7161	29
7.903e-05	-9.45	programmed cell death	biological process	GO:0012501	1032	11	18054	49
7.991e-05	-9.43	GO_TUMOR_NECROSIS_FACTOR_RECEPTOR_BINDING	MSigDB lists	GO_TUMOR_NECROSIS_FACTOR_RECEPTOR_BINDING	28	3	17275	52
8.077e-05	-9.42	TRAF2 (TNF receptor associated factor 2)	protein interactions	7186	361	7	17456	51
8.106e-05	-9.42	GSE8685_IL15_ACT_IL2_STARVED_VS_IL21_ACT_IL2_STARVED_CD4_TCELL_DN	MSigDB lists	GSE8685_IL15_ACT_IL2_STARVED_VS_IL21_ACT_IL2_STARVED_CD4_TCELL_DN	148	5	17275	52
8.137e-05	-9.42	CD9 (CD9 molecule)	protein interactions	928	29	3	17456	51
8.291e-05	-9.4	regulation of intracellular signal transduction	biological process	GO:1902531	1870	15	18054	49
8.617e-05	-9.36	TNFs bind their physiological receptors	REACTOME pathways	R-HSA-5669034	30	3	10287	30
8.752e-05	-9.34	T cell receptor signaling pathway	biological process	GO:0050852	167	5	18054	49
8.894e-05	-9.33	GO_REGULATION_OF_INTERLEUKIN_4_PRODUCTION	MSigDB lists	GO_REGULATION_OF_INTERLEUKIN_4_PRODUCTION	29	3	17275	52
9.258e-05	-9.29	regulation of lymphocyte differentiation	biological process	GO:0045619	169	5	18054	49
9.355e-05	-9.28	regulation of leukocyte differentiation	biological process	GO:1902105	274	6	18054	49
9.555e-05	-9.26	receptor complex	cellular component	GO:0043235	395	7	18985	52
9.573e-05	-9.25	regulation of immune effector process	biological process	GO:0002697	400	7	18054	49
9.613e-05	-9.25	GO_POSITIVE_REGULATION_OF_CYTOKINE_PRODUCTION	MSigDB lists	GO_POSITIVE_REGULATION_OF_CYTOKINE_PRODUCTION	360	7	17275	52
9.968e-05	-9.21	CD3E (CD3e molecule)	protein interactions	916	31	3	17456	51
0.0001022	-9.19	tumor necrosis factor receptor binding	molecular function	GO:0005164	31	3	17306	51
0.0001039	-9.17	GSE37301_MULTIPOTENT_PROGENITOR_VS_CD4_TCELL_UP	MSigDB lists	GSE37301_MULTIPOTENT_PROGENITOR_VS_CD4_TCELL_UP	156	5	17275	52
0.0001049	-9.16	regulation of biological process	biological process	GO:0050789	11862	44	18054	49
0.000106	-9.15	GO_REGULATION_OF_MAPK_CASCADE	MSigDB lists	GO_REGULATION_OF_MAPK_CASCADE	637	9	17275	52
0.0001071	-9.14	positive regulation of immune response	biological process	GO:0050778	710	9	18054	49
0.0001071	-9.14	GSE6566_STRONG_VS_WEAK_DC_STIMULATED_CD4_TCELL_DN	MSigDB lists	GSE6566_STRONG_VS_WEAK_DC_STIMULATED_CD4_TCELL_DN	157	5	17275	52
0.0001074	-9.14	cell death	biological process	GO:0008219	1068	11	18054	49
0.0001104	-9.11	GSE3720_UNSTIM_VS_PMA_STIM_VD2_GAMMADELTA_TCELL_UP	MSigDB lists	GSE3720_UNSTIM_VS_PMA_STIM_VD2_GAMMADELTA_TCELL_UP	158	5	17275	52
0.0001112	-9.1	ITAM	pfam domains	PF02189	6	2	17385	48
0.0001137	-9.08	GSE17974_IL4_AND_ANTI_IL12_VS_UNTREATED_72H_ACT_CD4_TCELL_UP	MSigDB lists	GSE17974_IL4_AND_ANTI_IL12_VS_UNTREATED_72H_ACT_CD4_TCELL_UP	159	5	17275	52
0.0001153	-9.07	regulation of cytokine production	biological process	GO:0001817	717	9	18054	49
0.0001171	-9.05	GSE7218_UNSTIM_VS_ANTIGEN_STIM_THROUGH_IGG_BCELL_DN	MSigDB lists	GSE7218_UNSTIM_VS_ANTIGEN_STIM_THROUGH_IGG_BCELL_DN	160	5	17275	52
0.0001171	-9.05	MTOR_UP.N4.V1_DN	MSigDB lists	MTOR_UP.N4.V1_DN	160	5	17275	52
0.0001171	-9.05	GSE24671_CTRL_VS_BAKIMULC_INFECTED_MOUSE_SPLENOCYTES_DN	MSigDB lists	GSE24671_CTRL_VS_BAKIMULC_INFECTED_MOUSE_SPLENOCYTES_DN	160	5	17275	52
0.0001205	-9.02	GO_DEFENSE_RESPONSE	MSigDB lists	GO_DEFENSE_RESPONSE	1148	12	17275	52
0.0001216	-9.01	positive regulation of protein metabolic process	biological process	GO:0051247	1707	14	18054	49
0.000122	-9.01	positive regulation of lymphocyte differentiation	biological process	GO:0045621	94	4	18054	49
0.000124	-9	immune response-activating signal transduction	biological process	GO:0002757	417	7	18054	49
0.0001241	-8.99	GSE2770_IL12_ACT_VS_ACT_CD4_TCELL_6H_DN	MSigDB lists	GSE2770_IL12_ACT_VS_ACT_CD4_TCELL_6H_DN	162	5	17275	52
0.0001241	-8.99	GSE37301_HEMATOPOIETIC_STEM_CELL_VS_RAG2_KO_NK_CELL_UP	MSigDB lists	GSE37301_HEMATOPOIETIC_STEM_CELL_VS_RAG2_KO_NK_CELL_UP	162	5	17275	52
0.0001246	-8.99	KCNE1 (potassium voltage-gated channel subfamily E regulatory subunit 1)	protein interactions	3753	6	2	17456	51
0.0001271	-8.97	positive regulation of T cell proliferation	biological process	GO:0042102	95	4	18054	49
0.0001278	-8.97	GSE19888_CTRL_VS_A3R_INHIBITOR_TREATED_MAST_CELL_DN	MSigDB lists	GSE19888_CTRL_VS_A3R_INHIBITOR_TREATED_MAST_CELL_DN	163	5	17275	52
0.0001317	-8.94	PID_IL12_STAT4_PATHWAY	MSigDB lists	PID_IL12_STAT4_PATHWAY	33	3	17275	52
0.0001317	-8.94	BIOCARTA_DEATH_PATHWAY	MSigDB lists	BIOCARTA_DEATH_PATHWAY	33	3	17275	52
0.0001331	-8.92	WANG_SMARCE1_TARGETS_UP	MSigDB lists	WANG_SMARCE1_TARGETS_UP	263	6	17275	52
0.0001389	-8.88	GO_ACTIVATION_OF_IMMUNE_RESPONSE	MSigDB lists	GO_ACTIVATION_OF_IMMUNE_RESPONSE	382	7	17275	52
0.0001392	-8.88	GO_ANTIGEN_RECEPTOR_MEDIATED_SIGNALING_PATHWAY	MSigDB lists	GO_ANTIGEN_RECEPTOR_MEDIATED_SIGNALING_PATHWAY	166	5	17275	52
0.0001441	-8.84	plasma membrane protein complex	cellular component	GO:0098797	568	8	18985	52
0.0001441	-8.84	REACTOME_DOWNSTREAM_TCR_SIGNALING	MSigDB lists	REACTOME_DOWNSTREAM_TCR_SIGNALING	34	3	17275	52
0.0001472	-8.82	GSE5542_UNTREATED_VS_IFNA_AND_IFNG_TREATED_EPITHELIAL_CELLS_6H_UP	MSigDB lists	GSE5542_UNTREATED_VS_IFNA_AND_IFNG_TREATED_EPITHELIAL_CELLS_6H_UP	168	5	17275	52
0.0001489	-8.81	positive regulation of hemopoiesis	biological process	GO:1903708	187	5	18054	49
0.0001514	-8.8	GSE3565_DUSP1_VS_WT_SPLENOCYTES_DN	MSigDB lists	GSE3565_DUSP1_VS_WT_SPLENOCYTES_DN	169	5	17275	52
0.0001514	-8.8	GSE5542_UNTREATED_VS_IFNA_TREATED_EPITHELIAL_CELLS_24H_DN	MSigDB lists	GSE5542_UNTREATED_VS_IFNA_TREATED_EPITHELIAL_CELLS_24H_DN	169	5	17275	52
0.0001541	-8.78	HAHTOLA_SEZARY_SYNDROM_UP	MSigDB lists	HAHTOLA_SEZARY_SYNDROM_UP	90	4	17275	52
0.0001549	-8.77	GO_NEGATIVE_REGULATION_OF_CELL_DEATH	MSigDB lists	GO_NEGATIVE_REGULATION_OF_CELL_DEATH	829	10	17275	52
0.0001549	-8.77	GO_RESPONSE_TO_BIOTIC_STIMULUS	MSigDB lists	GO_RESPONSE_TO_BIOTIC_STIMULUS	829	10	17275	52
0.0001556	-8.77	GSE29618_BCELL_VS_MDC_DAY7_FLU_VACCINE_UP	MSigDB lists	GSE29618_BCELL_VS_MDC_DAY7_FLU_VACCINE_UP	170	5	17275	52
0.0001556	-8.77	GSE21927_SPLEEN_MONOCYTE_VS_GMCSF_GCSF_BONE_MARROW_DN	MSigDB lists	GSE21927_SPLEEN_MONOCYTE_VS_GMCSF_GCSF_BONE_MARROW_DN	170	5	17275	52
0.0001556	-8.77	GSE37416_CTRL_VS_48H_F_TULARENSIS_LVS_NEUTROPHIL_UP	MSigDB lists	GSE37416_CTRL_VS_48H_F_TULARENSIS_LVS_NEUTROPHIL_UP	170	5	17275	52
0.0001556	-8.77	GSE32986_UNSTIM_VS_GMCSF_AND_CURDLAN_LOWDOSE_STIM_DC_DN	MSigDB lists	GSE32986_UNSTIM_VS_GMCSF_AND_CURDLAN_LOWDOSE_STIM_DC_DN	170	5	17275	52
0.0001571	-8.76	non_small_cell_carcinoma	COSMIC cancer mutations	non_small_cell_carcinoma	5266	28	17255	50
0.0001571	-8.76	lung-carcinoma-non_small_cell_carcinoma	COSMIC cancer mutations	lung-carcinoma-non_small_cell_carcinoma	5266	28	17255	50
0.0001603	-8.74	regulation of T cell receptor signaling pathway	biological process	GO:0050856	39	3	18054	49
0.0001607	-8.74	receptor signaling complex adaptor activity	molecular function	GO:0030159	36	3	17306	51
0.0001616	-8.73	biological regulation	biological process	GO:0065007	12526	45	18054	49
0.0001643	-8.71	GSE10325_LUPUS_BCELL_VS_LUPUS_MYELOID_UP	MSigDB lists	GSE10325_LUPUS_BCELL_VS_LUPUS_MYELOID_UP	172	5	17275	52
0.0001688	-8.69	GSE4590_LARGE_PRE_BCELL_VS_VPREB_POS_LARGE_PRE_BCELL_DN	MSigDB lists	GSE4590_LARGE_PRE_BCELL_VS_VPREB_POS_LARGE_PRE_BCELL_DN	173	5	17275	52
0.0001688	-8.69	GSE37301_PRO_BCELL_VS_RAG2_KO_NK_CELL_DN	MSigDB lists	GSE37301_PRO_BCELL_VS_RAG2_KO_NK_CELL_DN	173	5	17275	52
0.0001688	-8.69	GSE37301_CD4_TCELL_VS_GRANULOCYTE_MONOCYTE_PROGENITOR_DN	MSigDB lists	GSE37301_CD4_TCELL_VS_GRANULOCYTE_MONOCYTE_PROGENITOR_DN	173	5	17275	52
0.0001705	-8.68	RYTTCCTG_ETS2_B	MSigDB lists	RYTTCCTG_ETS2_B	1010	11	17275	52
0.0001708	-8.68	MODULE_6	MSigDB lists	MODULE_6	395	7	17275	52
0.0001712	-8.67	GO_T_CELL_SELECTION	MSigDB lists	GO_T_CELL_SELECTION	36	3	17275	52
0.0001712	-8.67	KEGG_PRIMARY_IMMUNODEFICIENCY	MSigDB lists	KEGG_PRIMARY_IMMUNODEFICIENCY	36	3	17275	52
0.0001734	-8.66	GSE5542_UNTREATED_VS_IFNA_TREATED_EPITHELIAL_CELLS_6H_UP	MSigDB lists	GSE5542_UNTREATED_VS_IFNA_TREATED_EPITHELIAL_CELLS_6H_UP	174	5	17275	52
0.0001734	-8.66	GSE32986_UNSTIM_VS_CURDLAN_HIGHDOSE_STIM_DC_DN	MSigDB lists	GSE32986_UNSTIM_VS_CURDLAN_HIGHDOSE_STIM_DC_DN	174	5	17275	52
0.0001768	-8.64	antigen receptor-mediated signaling pathway	biological process	GO:0050851	194	5	18054	49
0.0001781	-8.63	GSE3982_MAC_VS_BASOPHIL_DN	MSigDB lists	GSE3982_MAC_VS_BASOPHIL_DN	175	5	17275	52
0.0001822	-8.61	MODULE_169	MSigDB lists	MODULE_169	94	4	17275	52
0.0001878	-8.58	GSE3982_MEMORY_CD4_TCELL_VS_TH1_UP	MSigDB lists	GSE3982_MEMORY_CD4_TCELL_VS_TH1_UP	177	5	17275	52
0.0001878	-8.58	GSE17301_CTRL_VS_48H_IFNA2_STIM_CD8_TCELL_DN	MSigDB lists	GSE17301_CTRL_VS_48H_IFNA2_STIM_CD8_TCELL_DN	177	5	17275	52
0.0001878	-8.58	GSE3982_CENT_MEMORY_CD4_TCELL_VS_TH1_UP	MSigDB lists	GSE3982_CENT_MEMORY_CD4_TCELL_VS_TH1_UP	177	5	17275	52
0.0001893	-8.57	GO_SIGNAL_TRANSDUCER_ACTIVITY	MSigDB lists	GO_SIGNAL_TRANSDUCER_ACTIVITY	1595	14	17275	52
0.0001928	-8.55	GSE40274_LEF1_VS_FOXP3_AND_LEF1_TRANSDUCED_ACTIVATED_CD4_TCELL_DN	MSigDB lists	GSE40274_LEF1_VS_FOXP3_AND_LEF1_TRANSDUCED_ACTIVATED_CD4_TCELL_DN	178	5	17275	52
0.0001979	-8.53	GSE2128_C57BL6_VS_NOD_CD4CD8_DP_THYMOCYTE_DN	MSigDB lists	GSE2128_C57BL6_VS_NOD_CD4CD8_DP_THYMOCYTE_DN	179	5	17275	52
0.0001982	-8.53	positive regulation of cytokine production	biological process	GO:0001819	450	7	18054	49
0.000199	-8.52	homeostasis of number of cells	biological process	GO:0048872	199	5	18054	49
0.0002	-8.52	acute inflammatory response to antigenic stimulus	biological process	GO:0002438	8	2	18054	49
0.0002031	-8.5	GSE8621_UNSTIM_VS_LPS_STIM_MACROPHAGE_DN	MSigDB lists	GSE8621_UNSTIM_VS_LPS_STIM_MACROPHAGE_DN	180	5	17275	52
0.0002031	-8.5	GSE22886_NAIVE_CD8_TCELL_VS_NEUTROPHIL_UP	MSigDB lists	GSE22886_NAIVE_CD8_TCELL_VS_NEUTROPHIL_UP	180	5	17275	52
0.0002031	-8.5	GSE31082_CD4_VS_CD8_SP_THYMOCYTE_UP	MSigDB lists	GSE31082_CD4_VS_CD8_SP_THYMOCYTE_UP	180	5	17275	52
0.0002037	-8.5	immune response-regulating signaling pathway	biological process	GO:0002764	452	7	18054	49
0.0002049	-8.49	signaling adaptor activity	molecular function	GO:0035591	99	4	17306	51
0.0002084	-8.48	GSE6092_UNSTIM_VS_IFNG_STIM_ENDOTHELIAL_CELL_DN	MSigDB lists	GSE6092_UNSTIM_VS_IFNG_STIM_ENDOTHELIAL_CELL_DN	181	5	17275	52
0.0002084	-8.48	GSE29618_PDC_VS_MDC_UP	MSigDB lists	GSE29618_PDC_VS_MDC_UP	181	5	17275	52
0.0002084	-8.48	GSE28408_LY6G_POS_VS_NEG_DC_UP	MSigDB lists	GSE28408_LY6G_POS_VS_NEG_DC_UP	181	5	17275	52
0.0002084	-8.48	GSE22886_NAIVE_CD4_TCELL_VS_MEMORY_TCELL_DN	MSigDB lists	GSE22886_NAIVE_CD4_TCELL_VS_MEMORY_TCELL_DN	181	5	17275	52
0.0002086	-8.48	B cell differentiation	biological process	GO:0030183	108	4	18054	49
0.0002088	-8.47	Cytokine Signaling in Immune system	REACTOME pathways	R-HSA-1280215	756	9	10287	30
0.0002125	-8.46	positive regulation of multicellular organismal process	biological process	GO:0051240	1799	14	18054	49
0.0002138	-8.45	GSE21360_NAIVE_VS_TERTIARY_MEMORY_CD8_TCELL_UP	MSigDB lists	GSE21360_NAIVE_VS_TERTIARY_MEMORY_CD8_TCELL_UP	182	5	17275	52
0.0002138	-8.45	GSE24142_DN2_VS_DN3_THYMOCYTE_ADULT_DN	MSigDB lists	GSE24142_DN2_VS_DN3_THYMOCYTE_ADULT_DN	182	5	17275	52
0.0002138	-8.45	GSE20727_H2O2_VS_ROS_INHIBITOR_TREATED_DC_UP	MSigDB lists	GSE20727_H2O2_VS_ROS_INHIBITOR_TREATED_DC_UP	182	5	17275	52
0.0002193	-8.43	GSE4984_LPS_VS_VEHICLE_CTRL_TREATED_DC_DN	MSigDB lists	GSE4984_LPS_VS_VEHICLE_CTRL_TREATED_DC_DN	183	5	17275	52
0.0002193	-8.43	GSE3982_BCELL_VS_TH1_DN	MSigDB lists	GSE3982_BCELL_VS_TH1_DN	183	5	17275	52
0.0002193	-8.43	GSE40274_FOXP3_VS_FOXP3_AND_LEF1_TRANSDUCED_ACTIVATED_CD4_TCELL_UP	MSigDB lists	GSE40274_FOXP3_VS_FOXP3_AND_LEF1_TRANSDUCED_ACTIVATED_CD4_TCELL_UP	183	5	17275	52
0.0002193	-8.43	GSE21063_WT_VS_NFATC1_KO_3H_ANTI_IGM_STIM_BCELL_UP	MSigDB lists	GSE21063_WT_VS_NFATC1_KO_3H_ANTI_IGM_STIM_BCELL_UP	183	5	17275	52
0.0002203	-8.42	Phos_immunorcpt_sig_ITAM	interpro domains	IPR003110	8	2	18616	53
0.0002225	-8.41	GO_REGULATION_OF_PRODUCTION_OF_MOLECULAR_MEDIATOR_OF_IMMUNE_RESPONSE	MSigDB lists	GO_REGULATION_OF_PRODUCTION_OF_MOLECULAR_MEDIATOR_OF_IMMUNE_RESPONSE	99	4	17275	52
0.0002249	-8.4	GSE28726_ACT_CD4_TCELL_VS_ACT_NKTCELL_DN	MSigDB lists	GSE28726_ACT_CD4_TCELL_VS_ACT_NKTCELL_DN	184	5	17275	52
0.0002249	-8.4	GSE41087_WT_VS_FOXP3_MUT_ANTI_CD3_CD28_STIM_CD4_TCELL_UP	MSigDB lists	GSE41087_WT_VS_FOXP3_MUT_ANTI_CD3_CD28_STIM_CD4_TCELL_UP	184	5	17275	52
0.0002249	-8.4	GSE40277_EOS_AND_LEF1_TRANSDUCED_VS_CTRL_CD4_TCELL_UP	MSigDB lists	GSE40277_EOS_AND_LEF1_TRANSDUCED_VS_CTRL_CD4_TCELL_UP	184	5	17275	52
0.0002301	-8.38	B cell activation involved in immune response	biological process	GO:0002312	44	3	18054	49
0.0002306	-8.37	GSE24081_CONTROLLER_VS_PROGRESSOR_HIV_SPECIFIC_CD8_TCELL_UP	MSigDB lists	GSE24081_CONTROLLER_VS_PROGRESSOR_HIV_SPECIFIC_CD8_TCELL_UP	185	5	17275	52
0.0002306	-8.37	GSE21670_STAT3_KO_VS_WT_CD4_TCELL_TGFB_IL6_TREATED_DN	MSigDB lists	GSE21670_STAT3_KO_VS_WT_CD4_TCELL_TGFB_IL6_TREATED_DN	185	5	17275	52
0.0002306	-8.37	GSE40274_FOXP3_VS_FOXP3_AND_IRF4_TRANSDUCED_ACTIVATED_CD4_TCELL_UP	MSigDB lists	GSE40274_FOXP3_VS_FOXP3_AND_IRF4_TRANSDUCED_ACTIVATED_CD4_TCELL_UP	185	5	17275	52
0.0002306	-8.37	GSE23502_BM_VS_COLON_TUMOR_HDC_KO_MYELOID_DERIVED_SUPPRESSOR_CELL_DN	MSigDB lists	GSE23502_BM_VS_COLON_TUMOR_HDC_KO_MYELOID_DERIVED_SUPPRESSOR_CELL_DN	185	5	17275	52
0.0002311	-8.37	GO_REGULATION_OF_IMMUNE_EFFECTOR_PROCESS	MSigDB lists	GO_REGULATION_OF_IMMUNE_EFFECTOR_PROCESS	415	7	17275	52
0.0002317	-8.37	lymphocyte activation involved in immune response	biological process	GO:0002285	111	4	18054	49
0.0002349	-8.36	GO_REGULATION_OF_ENDOTHELIAL_CELL_APOPTOTIC_PROCESS	MSigDB lists	GO_REGULATION_OF_ENDOTHELIAL_CELL_APOPTOTIC_PROCESS	40	3	17275	52
0.0002365	-8.35	GSE17301_ACD3_ACD28_VS_ACD3_ACD28_AND_IFNA2_STIM_CD8_TCELL_DN	MSigDB lists	GSE17301_ACD3_ACD28_VS_ACD3_ACD28_AND_IFNA2_STIM_CD8_TCELL_DN	186	5	17275	52
0.0002365	-8.35	GSE42021_CD24HI_VS_CD24LOW_TCONV_THYMUS_UP	MSigDB lists	GSE42021_CD24HI_VS_CD24LOW_TCONV_THYMUS_UP	186	5	17275	52
0.0002365	-8.35	GSE5679_RARA_AGONIST_AM580_VS_AM580_AND_ROSIGLITAZONE_TREATED_DC_DN	MSigDB lists	GSE5679_RARA_AGONIST_AM580_VS_AM580_AND_ROSIGLITAZONE_TREATED_DC_DN	186	5	17275	52
0.0002365	-8.35	GSE2405_S_AUREUS_VS_A_PHAGOCYTOPHILUM_NEUTROPHIL_UP	MSigDB lists	GSE2405_S_AUREUS_VS_A_PHAGOCYTOPHILUM_NEUTROPHIL_UP	186	5	17275	52
0.0002424	-8.32	GSE28726_NAIVE_VS_ACTIVATED_CD4_TCELL_UP	MSigDB lists	GSE28726_NAIVE_VS_ACTIVATED_CD4_TCELL_UP	187	5	17275	52
0.0002424	-8.32	GSE29949_MICROGLIA_BRAIN_VS_MONOCYTE_BONE_MARROW_DN	MSigDB lists	GSE29949_MICROGLIA_BRAIN_VS_MONOCYTE_BONE_MARROW_DN	187	5	17275	52
0.0002424	-8.32	GSE27786_LIN_NEG_VS_CD8_TCELL_DN	MSigDB lists	GSE27786_LIN_NEG_VS_CD8_TCELL_DN	187	5	17275	52
0.0002424	-8.32	GSE22886_DAY1_VS_DAY7_MONOCYTE_IN_CULTURE_UP	MSigDB lists	GSE22886_DAY1_VS_DAY7_MONOCYTE_IN_CULTURE_UP	187	5	17275	52
0.0002444	-8.32	positive regulation of macromolecule metabolic process	biological process	GO:0010604	3352	20	18054	49
0.0002448	-8.31	negative regulation of cellular process	biological process	GO:0048523	4821	25	18054	49
0.000246	-8.31	FIGUEROA_AML_METHYLATION_CLUSTER_2_DN	MSigDB lists	FIGUEROA_AML_METHYLATION_CLUSTER_2_DN	8	2	17275	52
0.0002485	-8.3	GSE1448_CTRL_VS_ANTI_VBETA5_DP_THYMOCYTE_DN	MSigDB lists	GSE1448_CTRL_VS_ANTI_VBETA5_DP_THYMOCYTE_DN	188	5	17275	52
0.0002529	-8.28	KERLEY_RESPONSE_TO_CISPLATIN_UP	MSigDB lists	KERLEY_RESPONSE_TO_CISPLATIN_UP	41	3	17275	52
0.0002547	-8.28	GSE8515_IL1_VS_IL6_4H_STIM_MAC_UP	MSigDB lists	GSE8515_IL1_VS_IL6_4H_STIM_MAC_UP	189	5	17275	52
0.0002547	-8.28	GSE24574_BCL6_HIGH_VS_LOW_TFH_CD4_TCELL_UP	MSigDB lists	GSE24574_BCL6_HIGH_VS_LOW_TFH_CD4_TCELL_UP	189	5	17275	52
0.0002547	-8.28	GSE43863_DAY6_EFF_VS_DAY150_MEM_TH1_CD4_TCELL_UP	MSigDB lists	GSE43863_DAY6_EFF_VS_DAY150_MEM_TH1_CD4_TCELL_UP	189	5	17275	52
0.0002547	-8.28	GSE1925_CTRL_VS_3H_IFNG_STIM_MACROPHAGE_UP	MSigDB lists	GSE1925_CTRL_VS_3H_IFNG_STIM_MACROPHAGE_UP	189	5	17275	52
0.0002573	-8.27	positive regulation of cellular protein metabolic process	biological process	GO:0032270	1605	13	18054	49
0.0002595	-8.26	ITAM	smart domains	SM00077	7	2	9476	34
0.000261	-8.25	GSE7852_TREG_VS_TCONV_UP	MSigDB lists	GSE7852_TREG_VS_TCONV_UP	190	5	17275	52
0.000261	-8.25	GSE9650_EFFECTOR_VS_MEMORY_CD8_TCELL_DN	MSigDB lists	GSE9650_EFFECTOR_VS_MEMORY_CD8_TCELL_DN	190	5	17275	52
0.0002674	-8.23	GSE15930_STIM_VS_STIM_AND_IL12_48H_CD8_T_CELL_UP	MSigDB lists	GSE15930_STIM_VS_STIM_AND_IL12_48H_CD8_T_CELL_UP	191	5	17275	52
0.0002674	-8.23	GSE28737_WT_VS_BCL6_KO_FOLLICULAR_BCELL_DN	MSigDB lists	GSE28737_WT_VS_BCL6_KO_FOLLICULAR_BCELL_DN	191	5	17275	52
0.0002718	-8.21	SHIPP_DLBCL_VS_FOLLICULAR_LYMPHOMA_DN	MSigDB lists	SHIPP_DLBCL_VS_FOLLICULAR_LYMPHOMA_DN	42	3	17275	52
0.0002739	-8.2	GSE29164_CD8_TCELL_VS_CD8_TCELL_AND_IL12_TREATED_MELANOMA_DAY3_DN	MSigDB lists	GSE29164_CD8_TCELL_VS_CD8_TCELL_AND_IL12_TREATED_MELANOMA_DAY3_DN	192	5	17275	52
0.0002739	-8.2	GOLDRATH_EFF_VS_MEMORY_CD8_TCELL_DN	MSigDB lists	GOLDRATH_EFF_VS_MEMORY_CD8_TCELL_DN	192	5	17275	52
0.0002739	-8.2	GSE9650_NAIVE_VS_MEMORY_CD8_TCELL_DN	MSigDB lists	GSE9650_NAIVE_VS_MEMORY_CD8_TCELL_DN	192	5	17275	52
0.0002739	-8.2	KAECH_DAY15_EFF_VS_MEMORY_CD8_TCELL_DN	MSigDB lists	KAECH_DAY15_EFF_VS_MEMORY_CD8_TCELL_DN	192	5	17275	52
0.0002788	-8.19	KEGG_T_CELL_RECEPTOR_SIGNALING_PATHWAY	MSigDB lists	KEGG_T_CELL_RECEPTOR_SIGNALING_PATHWAY	105	4	17275	52
0.0002792	-8.18	regulation of hemopoiesis	biological process	GO:1903706	476	7	18054	49
0.0002813	-8.18	GO_REGULATION_OF_HEMOPOIESIS	MSigDB lists	GO_REGULATION_OF_HEMOPOIESIS	302	6	17275	52
0.0002916	-8.14	GO_TUMOR_NECROSIS_FACTOR_RECEPTOR_SUPERFAMILY_BINDING	MSigDB lists	GO_TUMOR_NECROSIS_FACTOR_RECEPTOR_SUPERFAMILY_BINDING	43	3	17275	52
0.0002957	-8.13	ITAM_1	prosite domains	PS51055	8	2	12079	40
0.0002974	-8.12	CD53 (CD53 molecule)	protein interactions	963	9	2	17456	51
0.0003012	-8.11	WIERENGA_STAT5A_TARGETS_UP	MSigDB lists	WIERENGA_STAT5A_TARGETS_UP	196	5	17275	52
0.0003025	-8.1	tumor necrosis factor-activated receptor activity	molecular function	GO:0005031	9	2	17306	51
0.0003054	-8.09	GO_SIGNALING_RECEPTOR_ACTIVITY	MSigDB lists	GO_SIGNALING_RECEPTOR_ACTIVITY	1268	12	17275	52
0.0003089	-8.08	activation of immune response	biological process	GO:0002253	484	7	18054	49
0.0003092	-8.08	GO_REGULATION_OF_PROTEIN_LOCALIZATION	MSigDB lists	GO_REGULATION_OF_PROTEIN_LOCALIZATION	903	10	17275	52
0.0003123	-8.07	KUROZUMI_RESPONSE_TO_ONCOCYTIC_VIRUS	MSigDB lists	KUROZUMI_RESPONSE_TO_ONCOCYTIC_VIRUS	44	3	17275	52
0.0003123	-8.07	BIOCARTA_TCR_PATHWAY	MSigDB lists	BIOCARTA_TCR_PATHWAY	44	3	17275	52
0.0003339	-8	GO_THYMOCYTE_AGGREGATION	MSigDB lists	GO_THYMOCYTE_AGGREGATION	45	3	17275	52
0.0003347	-8	tumor necrosis factor receptor superfamily binding	molecular function	GO:0032813	46	3	17306	51
0.0003564	-7.94	PID_NFAT_TFPATHWAY	MSigDB lists	PID_NFAT_TFPATHWAY	46	3	17275	52
0.0003564	-7.94	FIGUEROA_AML_METHYLATION_CLUSTER_5_DN	MSigDB lists	FIGUEROA_AML_METHYLATION_CLUSTER_5_DN	46	3	17275	52
0.0003564	-7.94	GO_REGULATION_OF_IMMUNOGLOBULIN_PRODUCTION	MSigDB lists	GO_REGULATION_OF_IMMUNOGLOBULIN_PRODUCTION	46	3	17275	52
0.000371	-7.9	TNFSF12 (TNF superfamily member 12)	protein interactions	8742	10	2	17456	51
0.0003799	-7.88	GO_REGULATION_OF_INTERLEUKIN_2_PRODUCTION	MSigDB lists	GO_REGULATION_OF_INTERLEUKIN_2_PRODUCTION	47	3	17275	52
0.0003799	-7.88	KOHOUTEK_CCNT1_TARGETS	MSigDB lists	KOHOUTEK_CCNT1_TARGETS	47	3	17275	52
0.0003898	-7.85	Primary immunodeficiency	KEGG pathways	hsa05340	36	3	7161	29
0.0003898	-7.85	Primary immunodeficiency	KEGG pathways	ko05340	36	3	7161	29
0.0003907	-7.85	positive regulation of T cell differentiation in thymus	biological process	GO:0033089	11	2	18054	49
0.0003907	-7.85	positive thymic T cell selection	biological process	GO:0045059	11	2	18054	49
0.0003938	-7.84	SHANK_TAL1_TARGETS_DN	MSigDB lists	SHANK_TAL1_TARGETS_DN	10	2	17275	52
0.0003958	-7.83	MODULE_63	MSigDB lists	MODULE_63	208	5	17275	52
0.0003977	-7.83	GO_RECEPTOR_ACTIVITY	MSigDB lists	GO_RECEPTOR_ACTIVITY	1505	13	17275	52
0.0004001	-7.82	regulation of lymphocyte apoptotic process	biological process	GO:0070228	53	3	18054	49
0.0004133	-7.79	GO_INTRACELLULAR_SIGNAL_TRANSDUCTION	MSigDB lists	GO_INTRACELLULAR_SIGNAL_TRANSDUCTION	1511	13	17275	52
0.0004228	-7.77	regulation of interleukin-2 production	biological process	GO:0032663	54	3	18054	49
0.0004228	-7.77	T cell costimulation	biological process	GO:0031295	54	3	18054	49
0.0004318	-7.75	integral component of membrane	cellular component	GO:0016021	5198	26	18985	52
0.0004324	-7.75	Immunoregulatory interactions between a Lymphoid and a non-Lymphoid cell	REACTOME pathways	R-HSA-198933	124	4	10287	30
0.0004324	-7.75	GO_RESPONSE_TO_EXTERNAL_STIMULUS	MSigDB lists	GO_RESPONSE_TO_EXTERNAL_STIMULUS	1727	14	17275	52
0.0004463	-7.71	immunoglobulin production	biological process	GO:0002377	55	3	18054	49
0.0004463	-7.71	lymphocyte costimulation	biological process	GO:0031294	55	3	18054	49
0.0004526	-7.7	CD72 (CD72 molecule)	protein interactions	971	11	2	17456	51
0.0004563	-7.69	REACTOME_TCR_SIGNALING	MSigDB lists	REACTOME_TCR_SIGNALING	50	3	17275	52
0.0004604	-7.68	death receptor activity	molecular function	GO:0005035	11	2	17306	51
0.0004634	-7.68	GO_REGULATION_OF_ADAPTIVE_IMMUNE_RESPONSE	MSigDB lists	GO_REGULATION_OF_ADAPTIVE_IMMUNE_RESPONSE	120	4	17275	52
0.0004669	-7.67	TCR signaling in naive CD8+ T cells	Pathway Interaction DB	cd8tcrpathway	48	4	2226	18
0.0004804	-7.64	BIOCARTA_TCRA_PATHWAY	MSigDB lists	BIOCARTA_TCRA_PATHWAY	11	2	17275	52
0.0004838	-7.63	MODULE_399	MSigDB lists	MODULE_399	51	3	17275	52
0.0004904	-7.62	SENESE_HDAC1_AND_HDAC2_TARGETS_UP	MSigDB lists	SENESE_HDAC1_AND_HDAC2_TARGETS_UP	218	5	17275	52
0.0005088	-7.58	GO_T_CELL_DIFFERENTIATION	MSigDB lists	GO_T_CELL_DIFFERENTIATION	123	4	17275	52
0.0005143	-7.57	NF-kappa B signaling pathway	KEGG pathways	hsa04064	94	4	7161	29
0.0005143	-7.57	NF-kappa B signaling pathway	KEGG pathways	ko04064	94	4	7161	29
0.0005154	-7.57	TNF_CS	interpro domains	IPR021184	12	2	18616	53
0.000522	-7.56	regulation of extrinsic apoptotic signaling pathway via death domain receptors	biological process	GO:1902041	58	3	18054	49
0.000524	-7.55	regulation of multicellular organismal process	biological process	GO:0051239	3262	19	18054	49
0.0005327	-7.54	GO_REGULATION_OF_LEUKOCYTE_DIFFERENTIATION	MSigDB lists	GO_REGULATION_OF_LEUKOCYTE_DIFFERENTIATION	222	5	17275	52
0.0005407	-7.52	GO_POSITIVE_REGULATION_OF_LEUKOCYTE_DIFFERENTIATION	MSigDB lists	GO_POSITIVE_REGULATION_OF_LEUKOCYTE_DIFFERENTIATION	125	4	17275	52
0.0005421	-7.52	LMP-1 (latent membrane protein LMP-1)	protein interactions	3783750	12	2	17456	51
0.0005449	-7.51	regulation of production of molecular mediator of immune response	biological process	GO:0002700	139	4	18054	49
0.000547	-7.51	Downstream signaling in naive CD8+ T cells	Pathway Interaction DB	cd8tcrdownstreampathway	50	4	2226	18
0.0005572	-7.49	ALCALAY_AML_BY_NPM1_LOCALIZATION_UP	MSigDB lists	ALCALAY_AML_BY_NPM1_LOCALIZATION_UP	126	4	17275	52
0.0005572	-7.49	KEGG_CELL_ADHESION_MOLECULES_CAMS	MSigDB lists	KEGG_CELL_ADHESION_MOLECULES_CAMS	126	4	17275	52
0.0005726	-7.47	GO_REGULATION_OF_EXTRINSIC_APOPTOTIC_SIGNALING_PATHWAY_VIA_DEATH_DOMAIN_RECEPTORS	MSigDB lists	GO_REGULATION_OF_EXTRINSIC_APOPTOTIC_SIGNALING_PATHWAY_VIA_DEATH_DOMAIN_RECEPTORS	54	3	17275	52
0.0005726	-7.47	MODULE_175	MSigDB lists	MODULE_175	54	3	17275	52
0.0005741	-7.46	GO_REGULATION_OF_LYMPHOCYTE_DIFFERENTIATION	MSigDB lists	GO_REGULATION_OF_LYMPHOCYTE_DIFFERENTIATION	127	4	17275	52
0.0005753	-7.46	BIOCARTA_ASBCELL_PATHWAY	MSigDB lists	BIOCARTA_ASBCELL_PATHWAY	12	2	17275	52
0.0006011	-7.42	TRAF1 (TNF receptor associated factor 1)	protein interactions	7185	235	5	17456	51
0.0006088	-7.4	GO_B_CELL_ACTIVATION	MSigDB lists	GO_B_CELL_ACTIVATION	129	4	17275	52
0.0006099	-7.4	TRAF3 (TNF receptor associated factor 3)	protein interactions	7187	133	4	17456	51
0.0006197	-7.39	ENK_UV_RESPONSE_EPIDERMIS_DN	MSigDB lists	ENK_UV_RESPONSE_EPIDERMIS_DN	489	7	17275	52
0.0006242	-7.38	GO_REGULATION_OF_SEQUENCE_SPECIFIC_DNA_BINDING_TRANSCRIPTION_FACTOR_ACTIVITY	MSigDB lists	GO_REGULATION_OF_SEQUENCE_SPECIFIC_DNA_BINDING_TRANSCRIPTION_FACTOR_ACTIVITY	351	6	17275	52
0.0006286	-7.37	TNFR1-induced proapoptotic signaling	REACTOME pathways	R-HSA-5357786	13	2	10287	30
0.0006349	-7.36	regulation of endothelial cell apoptotic process	biological process	GO:2000351	62	3	18054	49
0.0006395	-7.35	TNFRSF25 (TNF receptor superfamily member 25)	protein interactions	8718	13	2	17456	51
0.0006431	-7.35	positive regulation of T cell receptor signaling pathway	biological process	GO:0050862	14	2	18054	49
0.000646	-7.34	membrane part	cellular component	GO:0044425	6629	30	18985	52
0.0006505	-7.34	transmembrane receptor protein tyrosine kinase adaptor activity	molecular function	GO:0005068	13	2	17306	51
0.0006593	-7.32	T-Cell antigen Receptor (TCR) Signaling Pathway	WikiPathways	WP69	91	4	5311	24
0.0006654	-7.32	regulation of immunoglobulin production	biological process	GO:0002637	63	3	18054	49
0.0006711	-7.31	GO_REGULATION_OF_EPITHELIAL_CELL_APOPTOTIC_PROCESS	MSigDB lists	GO_REGULATION_OF_EPITHELIAL_CELL_APOPTOTIC_PROCESS	57	3	17275	52
0.0006761	-7.3	VERHAAK_AML_WITH_NPM1_MUTATED_DN	MSigDB lists	VERHAAK_AML_WITH_NPM1_MUTATED_DN	234	5	17275	52
0.0006786	-7.3	BIOCARTA_CTL_PATHWAY	MSigDB lists	BIOCARTA_CTL_PATHWAY	13	2	17275	52
0.0006786	-7.3	REACTOME_TRANSLOCATION_OF_ZAP_70_TO_IMMUNOLOGICAL_SYNAPSE	MSigDB lists	REACTOME_TRANSLOCATION_OF_ZAP_70_TO_IMMUNOLOGICAL_SYNAPSE	13	2	17275	52
0.0006821	-7.29	GO_PLASMA_MEMBRANE_PROTEIN_COMPLEX	MSigDB lists	GO_PLASMA_MEMBRANE_PROTEIN_COMPLEX	497	7	17275	52
0.0006866	-7.28	regulation of response to stress	biological process	GO:0080134	1545	12	18054	49
0.0006911	-7.28	TNF_1	prosite domains	PS00251	12	2	12079	40
0.0007009	-7.26	T cell receptor signaling pathway	KEGG pathways	ko04660	102	4	7161	29
0.0007009	-7.26	T cell receptor signaling pathway	KEGG pathways	hsa04660	102	4	7161	29
0.0007039	-7.26	regulation of response to external stimulus	biological process	GO:0032101	1116	10	18054	49
0.0007096	-7.25	positive regulation of metabolic process	biological process	GO:0009893	3624	20	18054	49
0.0007221	-7.23	GSE10211_UV_INACT_SENDAI_VS_LIVE_SENDAI_VIRUS_TRACHEAL_EPITHELIAL_CELLS_UP	MSigDB lists	GSE10211_UV_INACT_SENDAI_VS_LIVE_SENDAI_VIRUS_TRACHEAL_EPITHELIAL_CELLS_UP	135	4	17275	52
0.0007268	-7.23	intrinsic component of membrane	cellular component	GO:0031224	5362	26	18985	52
0.0007291	-7.22	regulation of antigen receptor-mediated signaling pathway	biological process	GO:0050854	65	3	18054	49
0.0007336	-7.22	signaling receptor activity	molecular function	GO:0038023	1429	12	17306	51
0.0007408	-7.21	regulation of cell proliferation involved in kidney development	biological process	GO:1901722	15	2	18054	49
0.0007664	-7.17	FYN (FYN proto-oncogene, Src family tyrosine kinase)	protein interactions	2534	248	5	17456	51
0.0007841	-7.15	GSE32255_WT_VS_JMJD2D_KNOCKDOWN_4H_LPS_STIM_DC_UP	MSigDB lists	GSE32255_WT_VS_JMJD2D_KNOCKDOWN_4H_LPS_STIM_DC_UP	138	4	17275	52
0.0007902	-7.14	BIOCARTA_IL17_PATHWAY	MSigDB lists	BIOCARTA_IL17_PATHWAY	14	2	17275	52
0.0007902	-7.14	BIOCARTA_CD40_PATHWAY	MSigDB lists	BIOCARTA_CD40_PATHWAY	14	2	17275	52
0.0008033	-7.13	GO_POSITIVE_REGULATION_OF_IMMUNE_RESPONSE	MSigDB lists	GO_POSITIVE_REGULATION_OF_IMMUNE_RESPONSE	511	7	17275	52
0.0008055	-7.12	GSE14699_NAIVE_VS_DELETIONAL_TOLERANCE_CD8_TCELL_UP	MSigDB lists	GSE14699_NAIVE_VS_DELETIONAL_TOLERANCE_CD8_TCELL_UP	139	4	17275	52
0.0008163	-7.11	YAUCH_HEDGEHOG_SIGNALING_PARACRINE_DN	MSigDB lists	YAUCH_HEDGEHOG_SIGNALING_PARACRINE_DN	244	5	17275	52
0.0008185	-7.11	REACTOME_COSTIMULATION_BY_THE_CD28_FAMILY	MSigDB lists	REACTOME_COSTIMULATION_BY_THE_CD28_FAMILY	61	3	17275	52
0.0008199	-7.11	regulation of extrinsic apoptotic signaling pathway	biological process	GO:2001236	155	4	18054	49
0.0008314	-7.09	JAEGER_METASTASIS_DN	MSigDB lists	JAEGER_METASTASIS_DN	245	5	17275	52
0.0008393	-7.08	Th17 cell differentiation	KEGG pathways	ko04659	107	4	7161	29
0.0008393	-7.08	Th17 cell differentiation	KEGG pathways	hsa04659	107	4	7161	29
0.0008399	-7.08	regulation of T cell proliferation	biological process	GO:0042129	156	4	18054	49
0.0008432	-7.08	Depolymerisation of the Nuclear Lamina	REACTOME pathways	R-HSA-4419969	15	2	10287	30
0.0008576	-7.06	PLAAT4 (phospholipase A and acyltransferase 4)	protein interactions	5920	15	2	17456	51
0.0008583	-7.06	BASSO_CD40_SIGNALING_DN	MSigDB lists	BASSO_CD40_SIGNALING_DN	62	3	17275	52
0.0008604	-7.06	GO_REGULATION_OF_CELLULAR_LOCALIZATION	MSigDB lists	GO_REGULATION_OF_CELLULAR_LOCALIZATION	1221	11	17275	52
0.0008651	-7.05	GOZGIT_ESR1_TARGETS_DN	MSigDB lists	GOZGIT_ESR1_TARGETS_DN	676	8	17275	52
0.0008734	-7.04	WONG_ADULT_TISSUE_STEM_MODULE	MSigDB lists	WONG_ADULT_TISSUE_STEM_MODULE	677	8	17275	52
0.0008898	-7.02	FULCHER_INFLAMMATORY_RESPONSE_LECTIN_VS_LPS_UP	MSigDB lists	FULCHER_INFLAMMATORY_RESPONSE_LECTIN_VS_LPS_UP	520	7	17275	52
0.0008994	-7.01	HERNANDEZ_MITOTIC_ARREST_BY_DOCETAXEL_2_UP	MSigDB lists	HERNANDEZ_MITOTIC_ARREST_BY_DOCETAXEL_2_UP	63	3	17275	52
0.0008994	-7.01	GO_POSITIVE_REGULATION_OF_PRODUCTION_OF_MOLECULAR_MEDIATOR_OF_IMMUNE_RESPONSE	MSigDB lists	GO_POSITIVE_REGULATION_OF_PRODUCTION_OF_MOLECULAR_MEDIATOR_OF_IMMUNE_RESPONSE	63	3	17275	52
0.0009051	-7.01	leukocyte homeostasis	biological process	GO:0001776	70	3	18054	49
0.0009051	-7.01	acute inflammatory response	biological process	GO:0002526	70	3	18054	49
0.00091	-7	REACTOME_CELL_EXTRACELLULAR_MATRIX_INTERACTIONS	MSigDB lists	REACTOME_CELL_EXTRACELLULAR_MATRIX_INTERACTIONS	15	2	17275	52
0.00091	-7	LEE_NAIVE_T_LYMPHOCYTE	MSigDB lists	LEE_NAIVE_T_LYMPHOCYTE	15	2	17275	52
0.00091	-7	REACTOME_PHOSPHORYLATION_OF_CD3_AND_TCR_ZETA_CHAINS	MSigDB lists	REACTOME_PHOSPHORYLATION_OF_CD3_AND_TCR_ZETA_CHAINS	15	2	17275	52
0.0009161	-7	LEE_BMP2_TARGETS_UP	MSigDB lists	LEE_BMP2_TARGETS_UP	682	8	17275	52
0.000919	-6.99	IGLESIAS_E2F_TARGETS_UP	MSigDB lists	IGLESIAS_E2F_TARGETS_UP	144	4	17275	52
0.0009416	-6.97	GEORGANTAS_HSC_MARKERS	MSigDB lists	GEORGANTAS_HSC_MARKERS	64	3	17275	52
0.0009562	-6.95	lymph node development	biological process	GO:0048535	17	2	18054	49
0.0009619	-6.95	Cell-extracellular matrix interactions	REACTOME pathways	R-HSA-446353	16	2	10287	30
0.0009783	-6.93	CD151 (CD151 molecule (Raph blood group))	protein interactions	977	16	2	17456	51
0.0009783	-6.93	CD46 (CD46 molecule)	protein interactions	4179	16	2	17456	51
0.0009878	-6.92	GO_CELL_SURFACE	MSigDB lists	GO_CELL_SURFACE	690	8	17275	52
0.0009887	-6.92	TNF	pfam domains	PF00229	17	2	17385	48
0.0009923	-6.92	GSE37301_HEMATOPOIETIC_STEM_CELL_VS_GRAN_MONO_PROGENITOR_UP	MSigDB lists	GSE37301_HEMATOPOIETIC_STEM_CELL_VS_GRAN_MONO_PROGENITOR_UP	147	4	17275	52
0.001018	-6.89	molecular transducer activity	molecular function	GO:0060089	1483	12	17306	51
0.00103	-6.88	Costimulation by the CD28 family	REACTOME pathways	R-HSA-388841	69	3	10287	30
0.001036	-6.87	regulation of DNA-binding transcription factor activity	biological process	GO:0051090	430	6	18054	49
0.001038	-6.87	GO_NEGATIVE_REGULATION_OF_INTERLEUKIN_2_PRODUCTION	MSigDB lists	GO_NEGATIVE_REGULATION_OF_INTERLEUKIN_2_PRODUCTION	16	2	17275	52
0.00105	-6.86	env (Envelope surface glycoprotein gp160, precursor)	protein interactions	155971	1501	12	17456	51
0.001051	-6.86	GO_SIDE_OF_MEMBRANE	MSigDB lists	GO_SIDE_OF_MEMBRANE	388	6	17275	52
0.001053	-6.86	positive regulation of nitrogen compound metabolic process	biological process	GO:0051173	3163	18	18054	49
0.001056	-6.85	GO_POSITIVE_REGULATION_OF_GENE_EXPRESSION	MSigDB lists	GO_POSITIVE_REGULATION_OF_GENE_EXPRESSION	1668	13	17275	52
0.00107	-6.84	GSE27241_CTRL_VS_DIGOXIN_TREATED_CD4_TCELL_IN_TH17_POLARIZING_CONDITIONS_UP	MSigDB lists	GSE27241_CTRL_VS_DIGOXIN_TREATED_CD4_TCELL_IN_TH17_POLARIZING_CONDITIONS_UP	150	4	17275	52
0.00107	-6.84	GO_REGULATION_OF_EXTRINSIC_APOPTOTIC_SIGNALING_PATHWAY	MSigDB lists	GO_REGULATION_OF_EXTRINSIC_APOPTOTIC_SIGNALING_PATHWAY	150	4	17275	52
0.001074	-6.84	mature B cell differentiation involved in immune response	biological process	GO:0002313	18	2	18054	49
0.001074	-6.84	negative regulation of T cell apoptotic process	biological process	GO:0070233	18	2	18054	49
0.001096	-6.82	GSE15624_CTRL_VS_3H_HALOFUGINONE_TREATED_CD4_TCELL_UP	MSigDB lists	GSE15624_CTRL_VS_3H_HALOFUGINONE_TREATED_CD4_TCELL_UP	151	4	17275	52
0.001096	-6.82	GSE11386_NAIVE_VS_MEMORY_BCELL_DN	MSigDB lists	GSE11386_NAIVE_VS_MEMORY_BCELL_DN	151	4	17275	52
0.001101	-6.81	TCR signaling in naive CD4+ T cells	Pathway Interaction DB	tcr_pathway	60	4	2226	18
0.00111	-6.8	SRCR	pfam domains	PF00530	18	2	17385	48
0.001122	-6.79	GO_CYTOKINE_RECEPTOR_BINDING	MSigDB lists	GO_CYTOKINE_RECEPTOR_BINDING	262	5	17275	52
0.001122	-6.79	REACTOME_IMMUNE_SYSTEM	MSigDB lists	REACTOME_IMMUNE_SYSTEM	879	9	17275	52
0.001151	-6.77	GSE3920_UNTREATED_VS_IFNA_TREATED_ENDOTHELIAL_CELL_DN	MSigDB lists	GSE3920_UNTREATED_VS_IFNA_TREATED_ENDOTHELIAL_CELL_DN	153	4	17275	52
0.001154	-6.76	GO_ENZYME_BINDING	MSigDB lists	GO_ENZYME_BINDING	1684	13	17275	52
0.001167	-6.75	GO_REGULATION_OF_RESPONSE_TO_WOUNDING	MSigDB lists	GO_REGULATION_OF_RESPONSE_TO_WOUNDING	396	6	17275	52
0.001174	-6.75	GO_LYMPH_NODE_DEVELOPMENT	MSigDB lists	GO_LYMPH_NODE_DEVELOPMENT	17	2	17275	52
0.001174	-6.75	GO_REGULATION_OF_LIPOPOLYSACCHARIDE_MEDIATED_SIGNALING_PATHWAY	MSigDB lists	GO_REGULATION_OF_LIPOPOLYSACCHARIDE_MEDIATED_SIGNALING_PATHWAY	17	2	17275	52
0.001174	-6.75	REACTOME_PD1_SIGNALING	MSigDB lists	REACTOME_PD1_SIGNALING	17	2	17275	52
0.001174	-6.75	BIOCARTA_NO2IL12_PATHWAY	MSigDB lists	BIOCARTA_NO2IL12_PATHWAY	17	2	17275	52
0.001174	-6.75	ONDER_CDH1_TARGETS_3_UP	MSigDB lists	ONDER_CDH1_TARGETS_3_UP	17	2	17275	52
0.001174	-6.75	CHEN_PDGF_TARGETS	MSigDB lists	CHEN_PDGF_TARGETS	17	2	17275	52
0.001174	-6.75	GO_REGULATION_OF_IMMUNOGLOBULIN_SECRETION	MSigDB lists	GO_REGULATION_OF_IMMUNOGLOBULIN_SECRETION	17	2	17275	52
0.001179	-6.74	GSE10422_WT_VS_BAFF_TRANSGENIC_LN_BCELL_UP	MSigDB lists	GSE10422_WT_VS_BAFF_TRANSGENIC_LN_BCELL_UP	154	4	17275	52
0.001179	-6.74	GSE26495_NAIVE_VS_PD1HIGH_CD8_TCELL_UP	MSigDB lists	GSE26495_NAIVE_VS_PD1HIGH_CD8_TCELL_UP	154	4	17275	52
0.001182	-6.74	TNF_dom	interpro domains	IPR006052	18	2	18616	53
0.00119	-6.73	response to chemical	biological process	GO:0042221	4367	22	18054	49
0.001193	-6.73	positive regulation of NIK/NF-kappaB signaling	biological process	GO:1901224	77	3	18054	49
0.001198	-6.73	regulation of immunoglobulin secretion	biological process	GO:0051023	19	2	18054	49
0.001199	-6.73	kinase binding	molecular function	GO:0019900	727	8	17306	51
0.001204	-6.72	positive regulation of response to external stimulus	biological process	GO:0032103	609	7	18054	49
0.001208	-6.72	GSE26495_NAIVE_VS_PD1LOW_CD8_TCELL_UP	MSigDB lists	GSE26495_NAIVE_VS_PD1LOW_CD8_TCELL_UP	155	4	17275	52
0.001222	-6.71	TNF receptor superfamily (TNFSF) members mediating non-canonical NF-kB pathway	REACTOME pathways	R-HSA-5676594	18	2	10287	30
0.001237	-6.7	GO_LEUKOCYTE_MEDIATED_IMMUNITY	MSigDB lists	GO_LEUKOCYTE_MEDIATED_IMMUNITY	156	4	17275	52
0.001237	-6.7	GSE29617_DAY3_VS_DAY7_TIV_FLU_VACCINE_PBMC_2008_DN	MSigDB lists	GSE29617_DAY3_VS_DAY7_TIV_FLU_VACCINE_PBMC_2008_DN	156	4	17275	52
0.001237	-6.7	GSE21360_NAIVE_VS_SECONDARY_MEMORY_CD8_TCELL_DN	MSigDB lists	GSE21360_NAIVE_VS_SECONDARY_MEMORY_CD8_TCELL_DN	156	4	17275	52
0.001237	-6.7	GO_POSITIVE_REGULATION_OF_HEMOPOIESIS	MSigDB lists	GO_POSITIVE_REGULATION_OF_HEMOPOIESIS	156	4	17275	52
0.001239	-6.69	production of molecular mediator of immune response	biological process	GO:0002440	78	3	18054	49
0.001247	-6.69	GO_POSITIVE_REGULATION_OF_PROTEIN_MODIFICATION_PROCESS	MSigDB lists	GO_POSITIVE_REGULATION_OF_PROTEIN_MODIFICATION_PROCESS	1080	10	17275	52
0.001273	-6.67	GO_ACUTE_INFLAMMATORY_RESPONSE	MSigDB lists	GO_ACUTE_INFLAMMATORY_RESPONSE	71	3	17275	52
0.001276	-6.66	PRKCA (protein kinase C alpha)	protein interactions	5578	278	5	17456	51
0.001283	-6.66	IL12 signaling mediated by STAT4	Pathway Interaction DB	il12_stat4pathway	28	3	2226	18
0.001296	-6.65	GSE13547_CTRL_VS_ANTI_IGM_STIM_BCELL_12H_DN	MSigDB lists	GSE13547_CTRL_VS_ANTI_IGM_STIM_BCELL_12H_DN	158	4	17275	52
0.001314	-6.63	positive regulation of protein kinase B signaling	biological process	GO:0051897	176	4	18054	49
0.001318	-6.63	GAVIN_IL2_RESPONSIVE_FOXP3_TARGETS_UP	MSigDB lists	GAVIN_IL2_RESPONSIVE_FOXP3_TARGETS_UP	18	2	17275	52
0.001327	-6.62	GSE26928_EFF_MEMORY_VS_CXCR5_POS_CD4_TCELL_DN	MSigDB lists	GSE26928_EFF_MEMORY_VS_CXCR5_POS_CD4_TCELL_DN	159	4	17275	52
0.001327	-6.62	GSE14415_FOXP3_KO_NATURAL_TREG_VS_TCONV_UP	MSigDB lists	GSE14415_FOXP3_KO_NATURAL_TREG_VS_TCONV_UP	159	4	17275	52
0.001335	-6.62	GO_REGULATION_OF_RESPONSE_TO_EXTERNAL_STIMULUS	MSigDB lists	GO_REGULATION_OF_RESPONSE_TO_EXTERNAL_STIMULUS	901	9	17275	52
0.001346	-6.61	DURAND_STROMA_S_UP	MSigDB lists	DURAND_STROMA_S_UP	273	5	17275	52
0.001359	-6.6	anatomical structure development	biological process	GO:0048856	5354	25	18054	49
0.001363	-6.6	Translocation of ZAP-70 to Immunological synapse	REACTOME pathways	R-HSA-202430	19	2	10287	30
0.001368	-6.59	HELLER_SILENCED_BY_METHYLATION_UP	MSigDB lists	HELLER_SILENCED_BY_METHYLATION_UP	274	5	17275	52
0.001389	-6.58	GSE3720_LPS_VS_PMA_STIM_VD1_GAMMADELTA_TCELL_DN	MSigDB lists	GSE3720_LPS_VS_PMA_STIM_VD1_GAMMADELTA_TCELL_DN	161	4	17275	52
0.001409	-6.56	TNF_2	prosite domains	PS50049	17	2	12079	40
0.001421	-6.56	GSE17974_IL4_AND_ANTI_IL12_VS_UNTREATED_48H_ACT_CD4_TCELL_UP	MSigDB lists	GSE17974_IL4_AND_ANTI_IL12_VS_UNTREATED_48H_ACT_CD4_TCELL_UP	162	4	17275	52
0.001442	-6.54	regulation of developmental process	biological process	GO:0050793	2696	16	18054	49
0.001443	-6.54	immune response-activating cell surface receptor signaling pathway	biological process	GO:0002429	308	5	18054	49
0.001453	-6.53	TNF	smart domains	SM00207	16	2	9476	34
0.001454	-6.53	GSE3565_CTRL_VS_LPS_INJECTED_DUSP1_KO_SPLENOCYTES_DN	MSigDB lists	GSE3565_CTRL_VS_LPS_INJECTED_DUSP1_KO_SPLENOCYTES_DN	163	4	17275	52
0.001471	-6.52	BIOCARTA_TH1TH2_PATHWAY	MSigDB lists	BIOCARTA_TH1TH2_PATHWAY	19	2	17275	52
0.001471	-6.52	ZHAN_MULTIPLE_MYELOMA_SPIKED	MSigDB lists	ZHAN_MULTIPLE_MYELOMA_SPIKED	19	2	17275	52
0.001471	-6.52	BIOCARTA_STATHMIN_PATHWAY	MSigDB lists	BIOCARTA_STATHMIN_PATHWAY	19	2	17275	52
0.001481	-6.51	defense response	biological process	GO:0006952	1230	10	18054	49
0.001482	-6.51	GO_IMMUNE_RESPONSE_REGULATING_CELL_SURFACE_RECEPTOR_SIGNALING_PATHWAY	MSigDB lists	GO_IMMUNE_RESPONSE_REGULATING_CELL_SURFACE_RECEPTOR_SIGNALING_PATHWAY	279	5	17275	52
0.001482	-6.51	regulation of leukocyte apoptotic process	biological process	GO:2000106	83	3	18054	49
0.001487	-6.51	GSE37301_PRO_BCELL_VS_GRANULOCYTE_MONOCYTE_PROGENITOR_DN	MSigDB lists	GSE37301_PRO_BCELL_VS_GRANULOCYTE_MONOCYTE_PROGENITOR_DN	164	4	17275	52
0.001487	-6.51	GSE11057_NAIVE_CD4_VS_PBMC_CD4_TCELL_UP	MSigDB lists	GSE11057_NAIVE_CD4_VS_PBMC_CD4_TCELL_UP	164	4	17275	52
0.001487	-6.51	GSE14699_NAIVE_VS_ACT_CD8_TCELL_DN	MSigDB lists	GSE14699_NAIVE_VS_ACT_CD8_TCELL_DN	164	4	17275	52
0.001491	-6.51	TARTE_PLASMA_CELL_VS_B_LYMPHOCYTE_UP	MSigDB lists	TARTE_PLASMA_CELL_VS_B_LYMPHOCYTE_UP	75	3	17275	52
0.001502	-6.5	CHARAFE_BREAST_CANCER_LUMINAL_VS_BASAL_DN	MSigDB lists	CHARAFE_BREAST_CANCER_LUMINAL_VS_BASAL_DN	416	6	17275	52
0.001502	-6.5	cytokine receptor binding	molecular function	GO:0005126	286	5	17306	51
0.001503	-6.5	GO_POSITIVE_REGULATION_OF_BIOSYNTHETIC_PROCESS	MSigDB lists	GO_POSITIVE_REGULATION_OF_BIOSYNTHETIC_PROCESS	1733	13	17275	52
0.001505	-6.5	regulation of protein localization	biological process	GO:0032880	1020	9	18054	49
0.001506	-6.5	leukocyte migration	biological process	GO:0050900	311	5	18054	49
0.001512	-6.49	Syndecan interactions	REACTOME pathways	R-HSA-3000170	20	2	10287	30
0.001521	-6.49	GSE27241_WT_CTRL_VS_DIGOXIN_TREATED_RORGT_KO_CD4_TCELL_IN_TH17_POLARIZING_CONDITIONS_UP	MSigDB lists	GSE27241_WT_CTRL_VS_DIGOXIN_TREATED_RORGT_KO_CD4_TCELL_IN_TH17_POLARIZING_CONDITIONS_UP	165	4	17275	52
0.001534	-6.48	lymphocyte proliferation	biological process	GO:0046651	84	3	18054	49
0.001549	-6.47	KEGG_PHOSPHATIDYLINOSITOL_SIGNALING_SYSTEM	MSigDB lists	KEGG_PHOSPHATIDYLINOSITOL_SIGNALING_SYSTEM	76	3	17275	52
0.001555	-6.47	GSE17974_0H_VS_12H_IN_VITRO_ACT_CD4_TCELL_UP	MSigDB lists	GSE17974_0H_VS_12H_IN_VITRO_ACT_CD4_TCELL_UP	166	4	17275	52
0.001555	-6.47	GSE16450_CTRL_VS_IFNA_6H_STIM_IMMATURE_NEURON_CELL_LINE_DN	MSigDB lists	GSE16450_CTRL_VS_IFNA_6H_STIM_IMMATURE_NEURON_CELL_LINE_DN	166	4	17275	52
0.001555	-6.47	GSE7219_UNSTIM_VS_LPS_AND_ANTI_CD40_STIM_DC_UP	MSigDB lists	GSE7219_UNSTIM_VS_LPS_AND_ANTI_CD40_STIM_DC_UP	166	4	17275	52
0.001589	-6.44	GSE21670_IL6_VS_TGFB_AND_IL6_TREATED_CD4_TCELL_UP	MSigDB lists	GSE21670_IL6_VS_TGFB_AND_IL6_TREATED_CD4_TCELL_UP	167	4	17275	52
0.001589	-6.44	GSE7219_UNSTIM_VS_LPS_AND_ANTI_CD40_STIM_DC_DN	MSigDB lists	GSE7219_UNSTIM_VS_LPS_AND_ANTI_CD40_STIM_DC_DN	167	4	17275	52
0.001589	-6.44	GSE29618_BCELL_VS_MONOCYTE_UP	MSigDB lists	GSE29618_BCELL_VS_MONOCYTE_UP	167	4	17275	52
0.001608	-6.43	GO_POSITIVE_REGULATION_OF_LYMPHOCYTE_DIFFERENTIATION	MSigDB lists	GO_POSITIVE_REGULATION_OF_LYMPHOCYTE_DIFFERENTIATION	77	3	17275	52
0.001641	-6.41	mononuclear cell proliferation	biological process	GO:0032943	86	3	18054	49
0.00166	-6.4	GSE25088_CTRL_VS_IL4_AND_ROSIGLITAZONE_STIM_MACROPHAGE_UP	MSigDB lists	GSE25088_CTRL_VS_IL4_AND_ROSIGLITAZONE_STIM_MACROPHAGE_UP	169	4	17275	52
0.00166	-6.4	GSE9509_LPS_VS_LPS_AND_IL10_STIM_IL10_KO_MACROPHAGE_30MIN_UP	MSigDB lists	GSE9509_LPS_VS_LPS_AND_IL10_STIM_IL10_KO_MACROPHAGE_30MIN_UP	169	4	17275	52
0.00166	-6.4	GSE10325_BCELL_VS_MYELOID_UP	MSigDB lists	GSE10325_BCELL_VS_MYELOID_UP	169	4	17275	52
0.00166	-6.4	GSE29617_CTRL_VS_DAY7_TIV_FLU_VACCINE_PBMC_2008_DN	MSigDB lists	GSE29617_CTRL_VS_DAY7_TIV_FLU_VACCINE_PBMC_2008_DN	169	4	17275	52
0.00166	-6.4	GSE27241_WT_VS_RORGT_KO_TH17_POLARIZED_CD4_TCELL_TREATED_WITH_DIGOXIN_DN	MSigDB lists	GSE27241_WT_VS_RORGT_KO_TH17_POLARIZED_CD4_TCELL_TREATED_WITH_DIGOXIN_DN	169	4	17275	52
0.00166	-6.4	GSE29618_BCELL_VS_MDC_UP	MSigDB lists	GSE29618_BCELL_VS_MDC_UP	169	4	17275	52
0.001669	-6.4	ONDER_CDH1_SIGNALING_VIA_CTNNB1	MSigDB lists	ONDER_CDH1_SIGNALING_VIA_CTNNB1	78	3	17275	52
0.001671	-6.39	YWHAG (tyrosine 3-monooxygenase/tryptophan 5-monooxygenase activation protein gamma)	protein interactions	7532	438	6	17456	51
0.001675	-6.39	MARSON_BOUND_BY_FOXP3_STIMULATED	MSigDB lists	MARSON_BOUND_BY_FOXP3_STIMULATED	931	9	17275	52
0.001689	-6.38	GRAESSMANN_RESPONSE_TO_MC_AND_DOXORUBICIN_UP	MSigDB lists	GRAESSMANN_RESPONSE_TO_MC_AND_DOXORUBICIN_UP	581	7	17275	52
0.001696	-6.38	SACM1L (SAC1 like phosphatidylinositide phosphatase)	protein interactions	22908	21	2	17456	51
0.001696	-6.38	ACP6 (acid phosphatase 6, lysophosphatidic)	protein interactions	51205	21	2	17456	51
0.001696	-6.38	TNNI3 (troponin I3, cardiac type)	protein interactions	7137	21	2	17456	51
0.001696	-6.38	JISON_SICKLE_CELL_DISEASE_DN	MSigDB lists	JISON_SICKLE_CELL_DISEASE_DN	170	4	17275	52
0.001725	-6.36	TNFRSF1A (TNF receptor superfamily member 1A)	protein interactions	7132	176	4	17456	51
0.001733	-6.36	GSE3920_UNTREATED_VS_IFNG_TREATED_FIBROBLAST_DN	MSigDB lists	GSE3920_UNTREATED_VS_IFNG_TREATED_FIBROBLAST_DN	171	4	17275	52
0.001733	-6.36	GSE2706_UNSTIM_VS_2H_LPS_AND_R848_DC_DN	MSigDB lists	GSE2706_UNSTIM_VS_2H_LPS_AND_R848_DC_DN	171	4	17275	52
0.00176	-6.34	negative regulation of interleukin-2 production	biological process	GO:0032703	23	2	18054	49
0.001799	-6.32	positive regulation of cellular metabolic process	biological process	GO:0031325	3309	18	18054	49
0.001799	-6.32	BIOCARTA_IL12_PATHWAY	MSigDB lists	BIOCARTA_IL12_PATHWAY	21	2	17275	52
0.001799	-6.32	WANG_TNF_TARGETS	MSigDB lists	WANG_TNF_TARGETS	21	2	17275	52
0.001809	-6.32	GSE22886_NAIVE_BCELL_VS_DC_UP	MSigDB lists	GSE22886_NAIVE_BCELL_VS_DC_UP	173	4	17275	52
0.001809	-6.32	GSE25088_WT_VS_STAT6_KO_MACROPHAGE_ROSIGLITAZONE_AND_IL4_STIM_DN	MSigDB lists	GSE25088_WT_VS_STAT6_KO_MACROPHAGE_ROSIGLITAZONE_AND_IL4_STIM_DN	173	4	17275	52
0.001832	-6.3	Phosphorylation of CD3 and TCR zeta chains	REACTOME pathways	R-HSA-202427	22	2	10287	30
0.001847	-6.29	GSE3982_MAST_CELL_VS_CENT_MEMORY_CD4_TCELL_DN	MSigDB lists	GSE3982_MAST_CELL_VS_CENT_MEMORY_CD4_TCELL_DN	174	4	17275	52
0.001861	-6.29	SPERACTRCPTR	prints domains	PR00258	17	2	4648	18
0.001862	-6.29	CD5 (CD5 molecule)	protein interactions	921	22	2	17456	51
0.001875	-6.28	CUI_TCF21_TARGETS_2_DN	MSigDB lists	CUI_TCF21_TARGETS_2_DN	763	8	17275	52
0.001884	-6.27	Measles	KEGG pathways	hsa05162	133	4	7161	29
0.001884	-6.27	Measles	KEGG pathways	ko05162	133	4	7161	29
0.001886	-6.27	GSE37301_MULTIPOTENT_PROGENITOR_VS_LYMPHOID_PRIMED_MPP_DN	MSigDB lists	GSE37301_MULTIPOTENT_PROGENITOR_VS_LYMPHOID_PRIMED_MPP_DN	175	4	17275	52
0.001886	-6.27	GSE22886_IGA_VS_IGM_MEMORY_BCELL_UP	MSigDB lists	GSE22886_IGA_VS_IGM_MEMORY_BCELL_UP	175	4	17275	52
0.001917	-6.26	mature B cell differentiation	biological process	GO:0002335	24	2	18054	49
0.001917	-6.26	inflammatory response to antigenic stimulus	biological process	GO:0002437	24	2	18054	49
0.001917	-6.26	positive regulation of antigen receptor-mediated signaling pathway	biological process	GO:0050857	24	2	18054	49
0.001917	-6.26	regulation of T cell differentiation in thymus	biological process	GO:0033081	24	2	18054	49
0.001926	-6.25	GSE2585_THYMIC_MACROPHAGE_VS_MTEC_UP	MSigDB lists	GSE2585_THYMIC_MACROPHAGE_VS_MTEC_UP	176	4	17275	52
0.001926	-6.25	GSE24634_NAIVE_CD4_TCELL_VS_DAY3_IL4_CONV_TREG_UP	MSigDB lists	GSE24634_NAIVE_CD4_TCELL_VS_DAY3_IL4_CONV_TREG_UP	176	4	17275	52
0.001926	-6.25	GSE25123_WT_VS_PPARG_KO_MACROPHAGE_IL4_AND_ROSIGLITAZONE_STIM_DN	MSigDB lists	GSE25123_WT_VS_PPARG_KO_MACROPHAGE_IL4_AND_ROSIGLITAZONE_STIM_DN	176	4	17275	52
0.001926	-6.25	GSE3982_MAC_VS_CENT_MEMORY_CD4_TCELL_DN	MSigDB lists	GSE3982_MAC_VS_CENT_MEMORY_CD4_TCELL_DN	176	4	17275	52
0.001926	-6.25	GSE21546_WT_VS_SAP1A_KO_AND_ELK1_KO_ANTI_CD3_STIM_DP_THYMOCYTES_DN	MSigDB lists	GSE21546_WT_VS_SAP1A_KO_AND_ELK1_KO_ANTI_CD3_STIM_DP_THYMOCYTES_DN	176	4	17275	52
0.001965	-6.23	pleura-mesothelioma	COSMIC cancer mutations	pleura-mesothelioma	4228	22	17255	50
0.001974	-6.23	mesothelioma	COSMIC cancer mutations	mesothelioma	4521	23	17255	50
0.001975	-6.23	WANG_IMMORTALIZED_BY_HOXA9_AND_MEIS1_DN	MSigDB lists	WANG_IMMORTALIZED_BY_HOXA9_AND_MEIS1_DN	22	2	17275	52
0.001975	-6.23	BIOCARTA_CSK_PATHWAY	MSigDB lists	BIOCARTA_CSK_PATHWAY	22	2	17275	52
0.001975	-6.23	BIOCARTA_SPPA_PATHWAY	MSigDB lists	BIOCARTA_SPPA_PATHWAY	22	2	17275	52
0.001991	-6.22	regulation of epithelial cell apoptotic process	biological process	GO:1904035	92	3	18054	49
0.001995	-6.22	FLECHNER_BIOPSY_KIDNEY_TRANSPLANT_REJECTED_VS_OK_UP	MSigDB lists	FLECHNER_BIOPSY_KIDNEY_TRANSPLANT_REJECTED_VS_OK_UP	83	3	17275	52
0.002002	-6.21	PD-1 signaling	REACTOME pathways	R-HSA-389948	23	2	10287	30
0.002007	-6.21	GSE2128_C57BL6_VS_NOD_THYMOCYTE_DN	MSigDB lists	GSE2128_C57BL6_VS_NOD_THYMOCYTE_DN	178	4	17275	52
0.002016	-6.21	inflammatory response	biological process	GO:0006954	490	6	18054	49
0.002025	-6.2	human chr7q31.1-q31.2	chromosome location	human chr7q31.1-q31.2	1	1	26169	53
0.002041	-6.19	human chr14q32.12	chromosome location	human chr14q32.12	33	2	26169	53
0.002048	-6.19	GSE21546_SAP1A_KO_VS_SAP1A_KO_AND_ELK1_KO_DP_THYMOCYTES_DN	MSigDB lists	GSE21546_SAP1A_KO_VS_SAP1A_KO_AND_ELK1_KO_DP_THYMOCYTES_DN	179	4	17275	52
0.002048	-6.19	GSE3982_BCELL_VS_CENT_MEMORY_CD4_TCELL_DN	MSigDB lists	GSE3982_BCELL_VS_CENT_MEMORY_CD4_TCELL_DN	179	4	17275	52
0.002048	-6.19	GSE37532_WT_VS_PPARG_KO_LN_TCONV_UP	MSigDB lists	GSE37532_WT_VS_PPARG_KO_LN_TCONV_UP	179	4	17275	52
0.002048	-6.19	GSE3982_BCELL_VS_TH2_DN	MSigDB lists	GSE3982_BCELL_VS_TH2_DN	179	4	17275	52
0.002054	-6.19	regulation of alpha-beta T cell activation	biological process	GO:0046634	93	3	18054	49
0.00208	-6.18	regulation of lipopolysaccharide-mediated signaling pathway	biological process	GO:0031664	25	2	18054	49
0.00209	-6.17	GSE8515_CTRL_VS_IL1_4H_STIM_MAC_DN	MSigDB lists	GSE8515_CTRL_VS_IL1_4H_STIM_MAC_DN	180	4	17275	52
0.00209	-6.17	GSE17301_IFNA2_VS_IFNA5_STIM_ACD3_ACD28_ACT_CD8_TCELL_UP	MSigDB lists	GSE17301_IFNA2_VS_IFNA5_STIM_ACD3_ACD28_ACT_CD8_TCELL_UP	180	4	17275	52
0.00209	-6.17	GSE7852_TREG_VS_TCONV_DN	MSigDB lists	GSE7852_TREG_VS_TCONV_DN	180	4	17275	52
0.00209	-6.17	GSE15750_DAY6_VS_DAY10_EFF_CD8_TCELL_DN	MSigDB lists	GSE15750_DAY6_VS_DAY10_EFF_CD8_TCELL_DN	180	4	17275	52
0.00209	-6.17	GSE40666_UNTREATED_VS_IFNA_STIM_EFFECTOR_CD8_TCELL_90MIN_UP	MSigDB lists	GSE40666_UNTREATED_VS_IFNA_STIM_EFFECTOR_CD8_TCELL_90MIN_UP	180	4	17275	52
0.00209	-6.17	GSE11961_MARGINAL_ZONE_BCELL_VS_MEMORY_BCELL_DAY40_DN	MSigDB lists	GSE11961_MARGINAL_ZONE_BCELL_VS_MEMORY_BCELL_DAY40_DN	180	4	17275	52
0.00209	-6.17	GSE22886_NAIVE_CD4_TCELL_VS_48H_ACT_TH1_UP	MSigDB lists	GSE22886_NAIVE_CD4_TCELL_VS_48H_ACT_TH1_UP	180	4	17275	52
0.002132	-6.15	ATF2_UP.V1_UP	MSigDB lists	ATF2_UP.V1_UP	181	4	17275	52
0.002132	-6.15	GSE15330_HSC_VS_MEGAKARYOCYTE_ERYTHROID_PROGENITOR_IKAROS_KO_DN	MSigDB lists	GSE15330_HSC_VS_MEGAKARYOCYTE_ERYTHROID_PROGENITOR_IKAROS_KO_DN	181	4	17275	52
0.002132	-6.15	GSE19401_UNSTIM_VS_RETINOIC_ACID_STIM_FOLLICULAR_DC_DN	MSigDB lists	GSE19401_UNSTIM_VS_RETINOIC_ACID_STIM_FOLLICULAR_DC_DN	181	4	17275	52
0.002132	-6.15	GSE3982_BCELL_VS_NKCELL_UP	MSigDB lists	GSE3982_BCELL_VS_NKCELL_UP	181	4	17275	52
0.002132	-6.15	GSE360_T_GONDII_VS_B_MALAYI_HIGH_DOSE_DC_UP	MSigDB lists	GSE360_T_GONDII_VS_B_MALAYI_HIGH_DOSE_DC_UP	181	4	17275	52
0.002135	-6.15	SAFFORD_T_LYMPHOCYTE_ANERGY	MSigDB lists	SAFFORD_T_LYMPHOCYTE_ANERGY	85	3	17275	52
0.002159	-6.14	BIOCARTA_NFKB_PATHWAY	MSigDB lists	BIOCARTA_NFKB_PATHWAY	23	2	17275	52
0.002159	-6.14	PID_NFKAPPAB_CANONICAL_PATHWAY	MSigDB lists	PID_NFKAPPAB_CANONICAL_PATHWAY	23	2	17275	52
0.002159	-6.14	MODULE_73	MSigDB lists	MODULE_73	23	2	17275	52
0.002175	-6.13	GSE24142_EARLY_THYMIC_PROGENITOR_VS_DN2_THYMOCYTE_FETAL_DN	MSigDB lists	GSE24142_EARLY_THYMIC_PROGENITOR_VS_DN2_THYMOCYTE_FETAL_DN	182	4	17275	52
0.002175	-6.13	GSE7400_CTRL_VS_CSF3_IN_VIVO_TREATED_PBMC_UP	MSigDB lists	GSE7400_CTRL_VS_CSF3_IN_VIVO_TREATED_PBMC_UP	182	4	17275	52
0.002175	-6.13	GSE29618_MONOCYTE_VS_PDC_DN	MSigDB lists	GSE29618_MONOCYTE_VS_PDC_DN	182	4	17275	52
0.002175	-6.13	KAECH_NAIVE_VS_DAY15_EFF_CD8_TCELL_UP	MSigDB lists	KAECH_NAIVE_VS_DAY15_EFF_CD8_TCELL_UP	182	4	17275	52
0.002175	-6.13	GSE20715_0H_VS_24H_OZONE_TLR4_KO_LUNG_UP	MSigDB lists	GSE20715_0H_VS_24H_OZONE_TLR4_KO_LUNG_UP	182	4	17275	52
0.002175	-6.13	GSE1460_CD4_THYMOCYTE_VS_NAIVE_CD4_TCELL_ADULT_BLOOD_DN	MSigDB lists	GSE1460_CD4_THYMOCYTE_VS_NAIVE_CD4_TCELL_ADULT_BLOOD_DN	182	4	17275	52
0.002182	-6.13	positive regulation of production of molecular mediator of immune response	biological process	GO:0002702	95	3	18054	49
0.002208	-6.12	GO_LEUKOCYTE_PROLIFERATION	MSigDB lists	GO_LEUKOCYTE_PROLIFERATION	86	3	17275	52
0.002208	-6.12	HILLION_HMGA1B_TARGETS	MSigDB lists	HILLION_HMGA1B_TARGETS	86	3	17275	52
0.002219	-6.11	GSE36476_CTRL_VS_TSST_ACT_40H_MEMORY_CD4_TCELL_OLD_UP	MSigDB lists	GSE36476_CTRL_VS_TSST_ACT_40H_MEMORY_CD4_TCELL_OLD_UP	183	4	17275	52
0.002219	-6.11	GSE43863_NAIVE_VS_MEMORY_TFH_CD4_TCELL_D150_LCMV_UP	MSigDB lists	GSE43863_NAIVE_VS_MEMORY_TFH_CD4_TCELL_D150_LCMV_UP	183	4	17275	52
0.002219	-6.11	GSE13493_CD4INTCD8POS_VS_CD8POS_THYMOCYTE_UP	MSigDB lists	GSE13493_CD4INTCD8POS_VS_CD8POS_THYMOCYTE_UP	183	4	17275	52
0.002219	-6.11	GSE36476_CTRL_VS_TSST_ACT_16H_MEMORY_CD4_TCELL_YOUNG_UP	MSigDB lists	GSE36476_CTRL_VS_TSST_ACT_16H_MEMORY_CD4_TCELL_YOUNG_UP	183	4	17275	52
0.002219	-6.11	GSE29618_PDC_VS_MDC_DAY7_FLU_VACCINE_UP	MSigDB lists	GSE29618_PDC_VS_MDC_DAY7_FLU_VACCINE_UP	183	4	17275	52
0.002219	-6.11	GSE43863_DAY6_EFF_VS_DAY150_MEM_LY6C_INT_CXCR5POS_CD4_TCELL_DN	MSigDB lists	GSE43863_DAY6_EFF_VS_DAY150_MEM_LY6C_INT_CXCR5POS_CD4_TCELL_DN	183	4	17275	52
0.00224	-6.1	GO_POSITIVE_REGULATION_OF_CELL_DIFFERENTIATION	MSigDB lists	GO_POSITIVE_REGULATION_OF_CELL_DIFFERENTIATION	785	8	17275	52
0.002249	-6.1	extrinsic apoptotic signaling pathway	biological process	GO:0097191	96	3	18054	49
0.00225	-6.1	positive T cell selection	biological process	GO:0043368	26	2	18054	49
0.002252	-6.1	immune response-regulating cell surface receptor signaling pathway	biological process	GO:0002768	341	5	18054	49
0.002263	-6.09	GSE16697_CD4_TCELL_VS_TFH_CD4_TCELL_DN	MSigDB lists	GSE16697_CD4_TCELL_VS_TFH_CD4_TCELL_DN	184	4	17275	52
0.002263	-6.09	GSE32986_CURDLAN_LOWDOSE_VS_GMCSF_AND_CURDLAN_LOWDOSE_STIM_DC_DN	MSigDB lists	GSE32986_CURDLAN_LOWDOSE_VS_GMCSF_AND_CURDLAN_LOWDOSE_STIM_DC_DN	184	4	17275	52
0.002263	-6.09	GSE369_PRE_VS_POST_IL6_INJECTION_IFNG_KO_LIVER_DN	MSigDB lists	GSE369_PRE_VS_POST_IL6_INJECTION_IFNG_KO_LIVER_DN	184	4	17275	52
0.002263	-6.09	GSE360_T_GONDII_VS_B_MALAYI_LOW_DOSE_DC_UP	MSigDB lists	GSE360_T_GONDII_VS_B_MALAYI_LOW_DOSE_DC_UP	184	4	17275	52
0.002263	-6.09	GSE10325_CD4_TCELL_VS_LUPUS_CD4_TCELL_UP	MSigDB lists	GSE10325_CD4_TCELL_VS_LUPUS_CD4_TCELL_UP	184	4	17275	52
0.002263	-6.09	GSE1460_DP_THYMOCYTE_VS_NAIVE_CD4_TCELL_ADULT_BLOOD_DN	MSigDB lists	GSE1460_DP_THYMOCYTE_VS_NAIVE_CD4_TCELL_ADULT_BLOOD_DN	184	4	17275	52
0.002282	-6.08	GO_B_CELL_DIFFERENTIATION	MSigDB lists	GO_B_CELL_DIFFERENTIATION	87	3	17275	52
0.002299	-6.08	IGv	smart domains	SM00406	74	3	9476	34
0.002308	-6.07	GSE19941_UNSTIM_VS_LPS_STIM_IL10_KO_MACROPHAGE_UP	MSigDB lists	GSE19941_UNSTIM_VS_LPS_STIM_IL10_KO_MACROPHAGE_UP	185	4	17275	52
0.002308	-6.07	GSE17186_BLOOD_VS_CORD_BLOOD_CD21HIGH_TRANSITIONAL_BCELL_DN	MSigDB lists	GSE17186_BLOOD_VS_CORD_BLOOD_CD21HIGH_TRANSITIONAL_BCELL_DN	185	4	17275	52
0.002308	-6.07	GSE26290_CTRL_VS_AKT_INHIBITOR_TREATED_ANTI_CD3_AND_IL2_STIM_CD8_TCELL_DN	MSigDB lists	GSE26290_CTRL_VS_AKT_INHIBITOR_TREATED_ANTI_CD3_AND_IL2_STIM_CD8_TCELL_DN	185	4	17275	52
0.002308	-6.07	GSE39110_UNTREATED_VS_IL2_TREATED_CD8_TCELL_DAY3_POST_IMMUNIZATION_UP	MSigDB lists	GSE39110_UNTREATED_VS_IL2_TREATED_CD8_TCELL_DAY3_POST_IMMUNIZATION_UP	185	4	17275	52
0.002308	-6.07	GSE22601_DOUBLE_POSITIVE_VS_CD8_SINGLE_POSITIVE_THYMOCYTE_UP	MSigDB lists	GSE22601_DOUBLE_POSITIVE_VS_CD8_SINGLE_POSITIVE_THYMOCYTE_UP	185	4	17275	52
0.002308	-6.07	GSE33425_CD8_ALPHAALPHA_VS_ALPHABETA_CD161_HIGH_TCELL_DN	MSigDB lists	GSE33425_CD8_ALPHAALPHA_VS_ALPHABETA_CD161_HIGH_TCELL_DN	185	4	17275	52
0.002308	-6.07	GSE20715_0H_VS_24H_OZONE_LUNG_UP	MSigDB lists	GSE20715_0H_VS_24H_OZONE_LUNG_UP	185	4	17275	52
0.002308	-6.07	GSE7831_UNSTIM_VS_INFLUENZA_STIM_PDC_4H_DN	MSigDB lists	GSE7831_UNSTIM_VS_INFLUENZA_STIM_PDC_4H_DN	185	4	17275	52
0.002308	-6.07	GSE5542_UNTREATED_VS_IFNG_TREATED_EPITHELIAL_CELLS_24H_UP	MSigDB lists	GSE5542_UNTREATED_VS_IFNG_TREATED_EPITHELIAL_CELLS_24H_UP	185	4	17275	52
0.002354	-6.05	GSE29949_CD8_NEG_DC_SPLEEN_VS_DC_BRAIN_DN	MSigDB lists	GSE29949_CD8_NEG_DC_SPLEEN_VS_DC_BRAIN_DN	186	4	17275	52
0.002354	-6.05	GSE7852_TREG_VS_TCONV_LN_UP	MSigDB lists	GSE7852_TREG_VS_TCONV_LN_UP	186	4	17275	52
0.002354	-6.05	GSE11961_UNSTIM_VS_ANTI_IGM_AND_CD40_STIM_6H_FOLLICULAR_BCELL_DN	MSigDB lists	GSE11961_UNSTIM_VS_ANTI_IGM_AND_CD40_STIM_6H_FOLLICULAR_BCELL_DN	186	4	17275	52
0.002354	-6.05	GSE3982_MAST_CELL_VS_TH1_DN	MSigDB lists	GSE3982_MAST_CELL_VS_TH1_DN	186	4	17275	52
0.002354	-6.05	GSE37605_C57BL6_VS_NOD_FOXP3_IRES_GFP_TREG_DN	MSigDB lists	GSE37605_C57BL6_VS_NOD_FOXP3_IRES_GFP_TREG_DN	186	4	17275	52
0.002354	-6.05	GSE40274_XBP1_VS_FOXP3_AND_XBP1_TRANSDUCED_ACTIVATED_CD4_TCELL_UP	MSigDB lists	GSE40274_XBP1_VS_FOXP3_AND_XBP1_TRANSDUCED_ACTIVATED_CD4_TCELL_UP	186	4	17275	52
0.002354	-6.05	GSE24634_IL4_VS_CTRL_TREATED_NAIVE_CD4_TCELL_DAY5_DN	MSigDB lists	GSE24634_IL4_VS_CTRL_TREATED_NAIVE_CD4_TCELL_DAY5_DN	186	4	17275	52
0.002354	-6.05	GSE19401_NAIVE_VS_IMMUNIZED_MOUSE_PLN_FOLLICULAR_DC_UP	MSigDB lists	GSE19401_NAIVE_VS_IMMUNIZED_MOUSE_PLN_FOLLICULAR_DC_UP	186	4	17275	52
0.002354	-6.05	GSE14350_IL2RB_KO_VS_WT_TREG_UP	MSigDB lists	GSE14350_IL2RB_KO_VS_WT_TREG_UP	186	4	17275	52
0.002354	-6.05	GSE17186_NAIVE_VS_CD21LOW_TRANSITIONAL_BCELL_UP	MSigDB lists	GSE17186_NAIVE_VS_CD21LOW_TRANSITIONAL_BCELL_UP	186	4	17275	52
0.00238	-6.04	renal_cell_carcinoma	COSMIC cancer mutations	renal_cell_carcinoma	4581	23	17255	50
0.00238	-6.04	kidney-carcinoma-renal_cell_carcinoma	COSMIC cancer mutations	kidney-carcinoma-renal_cell_carcinoma	4581	23	17255	50
0.002384	-6.04	leukocyte proliferation	biological process	GO:0070661	98	3	18054	49
0.002393	-6.04	Ig-like_dom_sf	interpro domains	IPR036179	482	6	18616	53
0.0024	-6.03	GSE3982_MAC_VS_TH1_DN	MSigDB lists	GSE3982_MAC_VS_TH1_DN	187	4	17275	52
0.0024	-6.03	GSE23321_CD8_STEM_CELL_MEMORY_VS_EFFECTOR_MEMORY_CD8_TCELL_DN	MSigDB lists	GSE23321_CD8_STEM_CELL_MEMORY_VS_EFFECTOR_MEMORY_CD8_TCELL_DN	187	4	17275	52
0.0024	-6.03	GSE1460_CD4_THYMOCYTE_VS_NAIVE_CD4_TCELL_ADULT_BLOOD_UP	MSigDB lists	GSE1460_CD4_THYMOCYTE_VS_NAIVE_CD4_TCELL_ADULT_BLOOD_UP	187	4	17275	52
0.0024	-6.03	GSE8921_UNSTIM_VS_TLR1_2_STIM_MONOCYTE_6H_UP	MSigDB lists	GSE8921_UNSTIM_VS_TLR1_2_STIM_MONOCYTE_6H_UP	187	4	17275	52
0.0024	-6.03	GSE37301_HEMATOPOIETIC_STEM_CELL_VS_PRO_BCELL_UP	MSigDB lists	GSE37301_HEMATOPOIETIC_STEM_CELL_VS_PRO_BCELL_UP	187	4	17275	52
0.0024	-6.03	GSE360_DC_VS_MAC_M_TUBERCULOSIS_UP	MSigDB lists	GSE360_DC_VS_MAC_M_TUBERCULOSIS_UP	187	4	17275	52
0.0024	-6.03	GSE26559_TCF1_KO_VS_WT_LIN_NEG_CELL_UP	MSigDB lists	GSE26559_TCF1_KO_VS_WT_LIN_NEG_CELL_UP	187	4	17275	52
0.0024	-6.03	GSE9650_NAIVE_VS_EFF_CD8_TCELL_UP	MSigDB lists	GSE9650_NAIVE_VS_EFF_CD8_TCELL_UP	187	4	17275	52
0.0024	-6.03	KAECH_NAIVE_VS_DAY8_EFF_CD8_TCELL_UP	MSigDB lists	KAECH_NAIVE_VS_DAY8_EFF_CD8_TCELL_UP	187	4	17275	52
0.002425	-6.02	CD4-positive, alpha-beta T cell differentiation involved in immune response	biological process	GO:0002294	27	2	18054	49
0.002425	-6.02	T-helper cell differentiation	biological process	GO:0042093	27	2	18054	49
0.002442	-6.01	lung-carcinoma	COSMIC cancer mutations	lung-carcinoma	4296	22	17255	50
0.002447	-6.01	GSE7831_UNSTIM_VS_CPG_STIM_PDC_1H_UP	MSigDB lists	GSE7831_UNSTIM_VS_CPG_STIM_PDC_1H_UP	188	4	17275	52
0.002447	-6.01	GSE339_EX_VIVO_VS_IN_CULTURE_CD4POS_DC_UP	MSigDB lists	GSE339_EX_VIVO_VS_IN_CULTURE_CD4POS_DC_UP	188	4	17275	52
0.002447	-6.01	GSE20715_0H_VS_6H_OZONE_TLR4_KO_LUNG_UP	MSigDB lists	GSE20715_0H_VS_6H_OZONE_TLR4_KO_LUNG_UP	188	4	17275	52
0.002447	-6.01	GSE4748_CTRL_VS_CYANOBACTERIUM_LPSLIKE_STIM_DC_3H_DN	MSigDB lists	GSE4748_CTRL_VS_CYANOBACTERIUM_LPSLIKE_STIM_DC_3H_DN	188	4	17275	52
0.002447	-6.01	GSE24026_PD1_LIGATION_VS_CTRL_IN_ACT_TCELL_LINE_UP	MSigDB lists	GSE24026_PD1_LIGATION_VS_CTRL_IN_ACT_TCELL_LINE_UP	188	4	17275	52
0.002447	-6.01	GSE28726_ACT_CD4_TCELL_VS_ACT_VA24NEG_NKTCELL_DN	MSigDB lists	GSE28726_ACT_CD4_TCELL_VS_ACT_VA24NEG_NKTCELL_DN	188	4	17275	52
0.002449	-6.01	GO_RESPONSE_TO_MOLECULE_OF_BACTERIAL_ORIGIN	MSigDB lists	GO_RESPONSE_TO_MOLECULE_OF_BACTERIAL_ORIGIN	313	5	17275	52
0.002454	-6.01	positive regulation of adaptive immune response based on somatic recombination of immune receptors built from immunoglobulin superfamily domains	biological process	GO:0002824	99	3	18054	49
0.002455	-6.01	cell migration	biological process	GO:0016477	886	8	18054	49
0.002456	-6.01	Cell adhesion molecules (CAMs)	KEGG pathways	ko04514	143	4	7161	29
0.002456	-6.01	Cell adhesion molecules (CAMs)	KEGG pathways	hsa04514	143	4	7161	29
0.002457	-6.01	RIPK1 (receptor interacting serine/threonine kinase 1)	protein interactions	8737	92	3	17456	51
0.002474	-6	SRCR-like_dom	interpro domains	IPR017448	26	2	18616	53
0.002474	-6	SRCR	interpro domains	IPR001190	26	2	18616	53
0.002474	-6	SRCR-like_dom_sf	interpro domains	IPR036772	26	2	18616	53
0.002494	-5.99	GSE29164_UNTREATED_VS_CD8_TCELL_TREATED_MELANOMA_DAY3_DN	MSigDB lists	GSE29164_UNTREATED_VS_CD8_TCELL_TREATED_MELANOMA_DAY3_DN	189	4	17275	52
0.002494	-5.99	GSE23925_DARK_ZONE_VS_NAIVE_BCELL_DN	MSigDB lists	GSE23925_DARK_ZONE_VS_NAIVE_BCELL_DN	189	4	17275	52
0.002494	-5.99	GSE7460_CTRL_VS_TGFB_TREATED_ACT_FOXP3_HET_TCONV_DN	MSigDB lists	GSE7460_CTRL_VS_TGFB_TREATED_ACT_FOXP3_HET_TCONV_DN	189	4	17275	52
0.002494	-5.99	GSE360_HIGH_DOSE_B_MALAYI_VS_M_TUBERCULOSIS_MAC_DN	MSigDB lists	GSE360_HIGH_DOSE_B_MALAYI_VS_M_TUBERCULOSIS_MAC_DN	189	4	17275	52
0.002494	-5.99	GSE5142_CTRL_VS_HTERT_TRANSDUCED_CD8_TCELL_EARLY_PASSAGE_CLONE_UP	MSigDB lists	GSE5142_CTRL_VS_HTERT_TRANSDUCED_CD8_TCELL_EARLY_PASSAGE_CLONE_UP	189	4	17275	52
0.002494	-5.99	GSE15330_LYMPHOID_MULTIPOTENT_VS_PRO_BCELL_UP	MSigDB lists	GSE15330_LYMPHOID_MULTIPOTENT_VS_PRO_BCELL_UP	189	4	17275	52
0.002494	-5.99	GSE24574_BCL6_HIGH_TFH_VS_TCONV_CD4_TCELL_UP	MSigDB lists	GSE24574_BCL6_HIGH_TFH_VS_TCONV_CD4_TCELL_UP	189	4	17275	52
0.002494	-5.99	GSE40441_NRP1_POS_INDUCED_TREG_VS_NRP1_NEG_NATURAL_TREG_UP	MSigDB lists	GSE40441_NRP1_POS_INDUCED_TREG_VS_NRP1_NEG_NATURAL_TREG_UP	189	4	17275	52
0.002494	-5.99	GSE24142_DN2_VS_DN3_THYMOCYTE_FETAL_DN	MSigDB lists	GSE24142_DN2_VS_DN3_THYMOCYTE_FETAL_DN	189	4	17275	52
0.002494	-5.99	GSE22196_HEALTHY_VS_OBESE_MOUSE_SKIN_GAMMADELTA_TCELL_DN	MSigDB lists	GSE22196_HEALTHY_VS_OBESE_MOUSE_SKIN_GAMMADELTA_TCELL_DN	189	4	17275	52
0.002494	-5.99	GSE2405_HEAT_KILLED_LYSATE_VS_LIVE_A_PHAGOCYTOPHILUM_STIM_NEUTROPHIL_9H_DN	MSigDB lists	GSE2405_HEAT_KILLED_LYSATE_VS_LIVE_A_PHAGOCYTOPHILUM_STIM_NEUTROPHIL_9H_DN	189	4	17275	52
0.002494	-5.99	GSE15330_HSC_VS_GRANULOCYTE_MONOCYTE_PROGENITOR_IKAROS_KO_UP	MSigDB lists	GSE15330_HSC_VS_GRANULOCYTE_MONOCYTE_PROGENITOR_IKAROS_KO_UP	189	4	17275	52
0.002499	-5.99	regulation of protein metabolic process	biological process	GO:0051246	2839	16	18054	49
0.002514	-5.99	GO_POSITIVE_REGULATION_OF_PHOSPHORUS_METABOLIC_PROCESS	MSigDB lists	GO_POSITIVE_REGULATION_OF_PHOSPHORUS_METABOLIC_PROCESS	988	9	17275	52
0.002542	-5.97	GSE9650_EXHAUSTED_VS_MEMORY_CD8_TCELL_DN	MSigDB lists	GSE9650_EXHAUSTED_VS_MEMORY_CD8_TCELL_DN	190	4	17275	52
0.002542	-5.97	GSE36078_UNTREATED_VS_AD5_INF_IL1R_KO_MOUSE_LUNG_DC_UP	MSigDB lists	GSE36078_UNTREATED_VS_AD5_INF_IL1R_KO_MOUSE_LUNG_DC_UP	190	4	17275	52
0.002542	-5.97	GOLDRATH_NAIVE_VS_MEMORY_CD8_TCELL_UP	MSigDB lists	GOLDRATH_NAIVE_VS_MEMORY_CD8_TCELL_UP	190	4	17275	52
0.002551	-5.97	REACTOME_GENERATION_OF_SECOND_MESSENGER_MOLECULES	MSigDB lists	REACTOME_GENERATION_OF_SECOND_MESSENGER_MOLECULES	25	2	17275	52
0.002551	-5.97	GO_INFLAMMATORY_RESPONSE_TO_ANTIGENIC_STIMULUS	MSigDB lists	GO_INFLAMMATORY_RESPONSE_TO_ANTIGENIC_STIMULUS	25	2	17275	52
0.002558	-5.97	TNFR1-induced NFkappaB signaling pathway	REACTOME pathways	R-HSA-5357956	26	2	10287	30
0.002564	-5.97	regulation of localization	biological process	GO:0032879	2846	16	18054	49
0.002575	-5.96	T-Cell antigen Receptor (TCR) pathway during Staphylococcus aureus infection	WikiPathways	WP3863	62	3	5311	24
0.002591	-5.96	GSE7831_UNSTIM_VS_CPG_STIM_PDC_4H_UP	MSigDB lists	GSE7831_UNSTIM_VS_CPG_STIM_PDC_4H_UP	191	4	17275	52
0.002601	-5.95	CD63 (CD63 molecule)	protein interactions	967	26	2	17456	51
0.002608	-5.95	alpha-beta T cell differentiation involved in immune response	biological process	GO:0002293	28	2	18054	49
0.002608	-5.95	alpha-beta T cell activation involved in immune response	biological process	GO:0002287	28	2	18054	49
0.002622	-5.94	regulation of cellular metabolic process	biological process	GO:0031323	6256	27	18054	49
0.00264	-5.94	GSE24814_STAT5_KO_VS_WT_PRE_BCELL_DN	MSigDB lists	GSE24814_STAT5_KO_VS_WT_PRE_BCELL_DN	192	4	17275	52
0.00264	-5.94	GSE17721_0.5H_VS_24H_CPG_BMDC_DN	MSigDB lists	GSE17721_0.5H_VS_24H_CPG_BMDC_DN	192	4	17275	52
0.00264	-5.94	GSE3994_WT_VS_PAC1_KO_ACTIVATED_MAST_CELL_DN	MSigDB lists	GSE3994_WT_VS_PAC1_KO_ACTIVATED_MAST_CELL_DN	192	4	17275	52
0.00264	-5.94	GSE26669_CD4_VS_CD8_TCELL_IN_MLR_UP	MSigDB lists	GSE26669_CD4_VS_CD8_TCELL_IN_MLR_UP	192	4	17275	52
0.00264	-5.94	GSE22886_DAY0_VS_DAY1_MONOCYTE_IN_CULTURE_DN	MSigDB lists	GSE22886_DAY0_VS_DAY1_MONOCYTE_IN_CULTURE_DN	192	4	17275	52
0.002646	-5.93	transmembrane signaling receptor activity	molecular function	GO:0004888	1222	10	17306	51
0.002658	-5.93	VECCHI_GASTRIC_CANCER_EARLY_DN	MSigDB lists	VECCHI_GASTRIC_CANCER_EARLY_DN	319	5	17275	52
0.00269	-5.92	GSE16385_ROSIGLITAZONE_IL4_VS_IL4_ALONE_STIM_MACROPHAGE_12H_DN	MSigDB lists	GSE16385_ROSIGLITAZONE_IL4_VS_IL4_ALONE_STIM_MACROPHAGE_12H_DN	193	4	17275	52
0.00269	-5.92	GSE19401_UNSTIM_VS_RETINOIC_ACID_AND_PAM2CSK4_STIM_FOLLICULAR_DC_DN	MSigDB lists	GSE19401_UNSTIM_VS_RETINOIC_ACID_AND_PAM2CSK4_STIM_FOLLICULAR_DC_DN	193	4	17275	52
0.002714	-5.91	regulation of cell proliferation involved in mesonephros development	biological process	GO:2000606	1	1	18054	49
0.002714	-5.91	negative regulation of nucleotide-binding oligomerization domain containing 1 signaling pathway	biological process	GO:0070429	1	1	18054	49
0.002714	-5.91	dendritic cell homeostasis	biological process	GO:0036145	1	1	18054	49
0.002714	-5.91	negative regulation of glial cell-derived neurotrophic factor receptor signaling pathway involved in ureteric bud formation	biological process	GO:2000734	1	1	18054	49
0.002714	-5.91	regulation of toll-like receptor 5 signaling pathway	biological process	GO:0034147	1	1	18054	49
0.002714	-5.91	regulation of glial cell-derived neurotrophic factor receptor signaling pathway involved in ureteric bud formation	biological process	GO:2000733	1	1	18054	49
0.002714	-5.91	pro-T cell differentiation	biological process	GO:0002572	1	1	18054	49
0.002714	-5.91	positive regulation of chaperone-mediated autophagy	biological process	GO:1904716	1	1	18054	49
0.002714	-5.91	negative regulation of cell proliferation involved in mesonephros development	biological process	GO:2000607	1	1	18054	49
0.002714	-5.91	negative regulation of epithelial tube formation	biological process	GO:1905277	1	1	18054	49
0.002714	-5.91	parathyroid hormone secretion	biological process	GO:0035898	1	1	18054	49
0.002714	-5.91	protein insertion into plasma membrane	biological process	GO:0098737	1	1	18054	49
0.002714	-5.91	hypersensitivity	biological process	GO:0002524	1	1	18054	49
0.002714	-5.91	negative regulation of toll-like receptor 5 signaling pathway	biological process	GO:0034148	1	1	18054	49
0.002714	-5.91	protein localization to cell leading edge	biological process	GO:1902463	1	1	18054	49
0.002714	-5.91	negative regulation of fibroblast growth factor receptor signaling pathway involved in ureteric bud formation	biological process	GO:2000703	1	1	18054	49
0.002714	-5.91	type IV hypersensitivity	biological process	GO:0001806	1	1	18054	49
0.002714	-5.91	regulation of fibroblast growth factor receptor signaling pathway involved in ureteric bud formation	biological process	GO:2000702	1	1	18054	49
0.002739	-5.9	hinge region between urothelial plaques of apical plasma membrane	cellular component	GO:0120003	1	1	18985	52
0.002739	-5.9	integrin alpha7-beta1 complex	cellular component	GO:0034677	1	1	18985	52
0.002739	-5.9	integral component of endoplasmic reticulum-Golgi intermediate compartment (ERGIC) membrane	cellular component	GO:1990701	1	1	18985	52
0.002739	-5.9	intrinsic component of endoplasmic reticulum-Golgi intermediate compartment (ERGIC) membrane	cellular component	GO:1990673	1	1	18985	52
0.002741	-5.9	GOLDRATH_NAIVE_VS_MEMORY_CD8_TCELL_DN	MSigDB lists	GOLDRATH_NAIVE_VS_MEMORY_CD8_TCELL_DN	194	4	17275	52
0.002741	-5.9	GSE360_L_MAJOR_VS_B_MALAYI_LOW_DOSE_DC_UP	MSigDB lists	GSE360_L_MAJOR_VS_B_MALAYI_LOW_DOSE_DC_UP	194	4	17275	52
0.002741	-5.9	GSE360_CTRL_VS_B_MALAYI_HIGH_DOSE_MAC_DN	MSigDB lists	GSE360_CTRL_VS_B_MALAYI_HIGH_DOSE_MAC_DN	194	4	17275	52
0.002741	-5.9	GSE1432_1H_VS_24H_IFNG_MICROGLIA_UP	MSigDB lists	GSE1432_1H_VS_24H_IFNG_MICROGLIA_UP	194	4	17275	52
0.002741	-5.9	GO_REGULATION_OF_RESPONSE_TO_STRESS	MSigDB lists	GO_REGULATION_OF_RESPONSE_TO_STRESS	1410	11	17275	52
0.002758	-5.89	MOREIRA_RESPONSE_TO_TSA_UP	MSigDB lists	MOREIRA_RESPONSE_TO_TSA_UP	26	2	17275	52
0.002758	-5.89	TIAN_TNF_SIGNALING_VIA_NFKB	MSigDB lists	TIAN_TNF_SIGNALING_VIA_NFKB	26	2	17275	52
0.002758	-5.89	GO_POSITIVE_REGULATION_OF_T_CELL_PROLIFERATION	MSigDB lists	GO_POSITIVE_REGULATION_OF_T_CELL_PROLIFERATION	93	3	17275	52
0.002761	-5.89	FN3_7	pfam domains	PF18447	1	1	17385	48
0.002761	-5.89	Aldose_epim	pfam domains	PF01263	1	1	17385	48
0.002761	-5.89	CCDC-167	pfam domains	PF15188	1	1	17385	48
0.002761	-5.89	TRADD_N	pfam domains	PF09034	1	1	17385	48
0.002761	-5.89	TMEM173	pfam domains	PF15009	1	1	17385	48
0.002792	-5.88	HALLMARK_P53_PATHWAY	MSigDB lists	HALLMARK_P53_PATHWAY	195	4	17275	52
0.002792	-5.88	GSE39556_CD8A_DC_VS_NK_CELL_UP	MSigDB lists	GSE39556_CD8A_DC_VS_NK_CELL_UP	195	4	17275	52
0.002796	-5.88	negative regulation of lymphocyte apoptotic process	biological process	GO:0070229	29	2	18054	49
0.002802	-5.88	GO_REGULATION_OF_CELL_DIFFERENTIATION	MSigDB lists	GO_REGULATION_OF_CELL_DIFFERENTIATION	1414	11	17275	52
0.002812	-5.87	regulation of protein transport	biological process	GO:0051223	707	7	18054	49
0.002818	-5.87	SRCR_2	prosite domains	PS50287	24	2	12079	40
0.002818	-5.87	DEATH_DOMAIN	prosite domains	PS50017	24	2	12079	40
0.002823	-5.87	positive regulation of adaptive immune response	biological process	GO:0002821	104	3	18054	49
0.002823	-5.87	negative regulation of extrinsic apoptotic signaling pathway	biological process	GO:2001237	104	3	18054	49
0.002825	-5.87	Downstream TCR signaling	REACTOME pathways	R-HSA-202424	98	3	10287	30
0.002839	-5.86	multicellular organism development	biological process	GO:0007275	4967	23	18054	49
0.002843	-5.86	GO_REGULATION_OF_CYTOKINE_BIOSYNTHETIC_PROCESS	MSigDB lists	GO_REGULATION_OF_CYTOKINE_BIOSYNTHETIC_PROCESS	94	3	17275	52
0.002847	-5.86	TNFR_7	interpro domains	IPR022328	1	1	18616	53
0.002847	-5.86	Sit1	interpro domains	IPR033269	1	1	18616	53
0.002847	-5.86	Aquaporin_3	interpro domains	IPR023275	1	1	18616	53
0.002847	-5.86	T-cell_rcpt-assoc_TM_adapter-1	interpro domains	IPR020399	1	1	18616	53
0.002847	-5.86	TNF_C	interpro domains	IPR002961	1	1	18616	53
0.002847	-5.86	TRADD	interpro domains	IPR035712	1	1	18616	53
0.002847	-5.86	STING	interpro domains	IPR029158	1	1	18616	53
0.002847	-5.86	Tcell_CD5	interpro domains	IPR003566	1	1	18616	53
0.002847	-5.86	TNFRSF7_N	interpro domains	IPR034000	1	1	18616	53
0.002847	-5.86	RCAN3	interpro domains	IPR034923	1	1	18616	53
0.002847	-5.86	ARID5B	interpro domains	IPR030408	1	1	18616	53
0.002847	-5.86	PLK3_STKc	interpro domains	IPR042703	1	1	18616	53
0.002847	-5.86	A20	interpro domains	IPR033478	1	1	18616	53
0.002847	-5.86	CD40L	interpro domains	IPR003263	1	1	18616	53
0.002847	-5.86	Coro1b	interpro domains	IPR027340	1	1	18616	53
0.002847	-5.86	TNFR_4	interpro domains	IPR020445	1	1	18616	53
0.002847	-5.86	CD28	interpro domains	IPR008093	1	1	18616	53
0.002847	-5.86	Tshz2	interpro domains	IPR027010	1	1	18616	53
0.002847	-5.86	Ser/Thr_kinase_Plk3	interpro domains	IPR020658	1	1	18616	53
0.002847	-5.86	TRADD_N_sf	interpro domains	IPR036729	1	1	18616	53
0.002847	-5.86	STING_C_sf	interpro domains	IPR038623	1	1	18616	53
0.002847	-5.86	C2A_Tac2-N	interpro domains	IPR037786	1	1	18616	53
0.002847	-5.86	FN3_7	interpro domains	IPR040997	1	1	18616	53
0.002847	-5.86	Tac2-N	interpro domains	IPR030542	1	1	18616	53
0.002847	-5.86	PBXIP1	interpro domains	IPR033589	1	1	18616	53
0.002847	-5.86	C2B_Tac2-N	interpro domains	IPR037788	1	1	18616	53
0.002847	-5.86	UBASH3A_SH3	interpro domains	IPR035634	1	1	18616	53
0.002847	-5.86	STING_C	interpro domains	IPR033952	1	1	18616	53
0.002847	-5.86	Ald1_epimerase_CS	interpro domains	IPR018052	1	1	18616	53
0.002847	-5.86	Integrin_beta-1	interpro domains	IPR027071	1	1	18616	53
0.002847	-5.86	TNFRSF25_N	interpro domains	IPR034050	1	1	18616	53
0.002847	-5.86	TNFR_25	interpro domains	IPR022329	1	1	18616	53
0.002847	-5.86	GATA-3	interpro domains	IPR029521	1	1	18616	53
0.002847	-5.86	TRADD_N	interpro domains	IPR009095	1	1	18616	53
0.002847	-5.86	cPKC_alpha	interpro domains	IPR034663	1	1	18616	53
0.002847	-5.86	Fibulin-5	interpro domains	IPR037288	1	1	18616	53
0.002847	-5.86	GH-type_carb-bd	interpro domains	IPR014718	1	1	18616	53
0.002847	-5.86	Serinc5	interpro domains	IPR029555	1	1	18616	53
0.002847	-5.86	CCDC-167	interpro domains	IPR028194	1	1	18616	53
0.002847	-5.86	CD3D	interpro domains	IPR015485	1	1	18616	53
0.002847	-5.86	Aldose_1-epimerase	interpro domains	IPR015443	1	1	18616	53
0.002847	-5.86	TESPA1	interpro domains	IPR026647	1	1	18616	53
0.002847	-5.86	TNFRSF4_N	interpro domains	IPR034022	1	1	18616	53
0.002847	-5.86	Aldose_1/G6P_1-epimerase	interpro domains	IPR008183	1	1	18616	53
0.002896	-5.84	LEE_RECENT_THYMIC_EMIGRANT	MSigDB lists	LEE_RECENT_THYMIC_EMIGRANT	197	4	17275	52
0.002922	-5.84	TMEM42 (transmembrane protein 42)	protein interactions	131616	1	1	17456	51
0.002922	-5.84	TMEM86A (transmembrane protein 86A)	protein interactions	144110	1	1	17456	51
0.002922	-5.84	SLC13A3 (solute carrier family 13 member 3)	protein interactions	64849	1	1	17456	51
0.002922	-5.84	TGFB1I1 (transforming growth factor beta 1 induced transcript 1)	protein interactions	395832	1	1	17456	51
0.002922	-5.84	ZNF25 (zinc finger protein 25)	protein interactions	219749	1	1	17456	51
0.002922	-5.84	PERM1 (PPARGC1 and ESRR induced regulator, muscle 1)	protein interactions	84808	1	1	17456	51
0.002922	-5.84	IZUMO2 (IZUMO family member 2)	protein interactions	126123	1	1	17456	51
0.002922	-5.84	CD5L (CD5 molecule like)	protein interactions	922	1	1	17456	51
0.002922	-5.84	VSTM1 (V-set and transmembrane domain containing 1)	protein interactions	284415	1	1	17456	51
0.002922	-5.84	FIBCD1 (fibrinogen C domain containing 1)	protein interactions	84929	1	1	17456	51
0.002922	-5.84	TMEM60 (transmembrane protein 60)	protein interactions	85025	1	1	17456	51
0.002922	-5.84	ZDHHC15 (zinc finger DHHC-type containing 15)	protein interactions	158866	1	1	17456	51
0.002922	-5.84	MARVELD1 (MARVEL domain containing 1)	protein interactions	83742	1	1	17456	51
0.002922	-5.84	CNIH3 (cornichon family AMPA receptor auxiliary protein 3)	protein interactions	149111	1	1	17456	51
0.002922	-5.84	PTK2 (protein tyrosine kinase 2)	protein interactions	396416	1	1	17456	51
0.002922	-5.84	ANKRD20A5P (ankyrin repeat domain 20 family member A5, pseudogene)	protein interactions	440482	1	1	17456	51
0.002922	-5.84	MMD2 (monocyte to macrophage differentiation associated 2)	protein interactions	221938	1	1	17456	51
0.002922	-5.84	AQP10 (aquaporin 10)	protein interactions	89872	1	1	17456	51
0.002922	-5.84	KCNK13 (potassium two pore domain channel subfamily K member 13)	protein interactions	56659	1	1	17456	51
0.002922	-5.84	Il17ra (interleukin 17 receptor A)	protein interactions	16172	1	1	17456	51
0.002922	-5.84	ITGA10 (integrin subunit alpha 10)	protein interactions	8515	1	1	17456	51
0.002922	-5.84	CLCA4 (chloride channel accessory 4)	protein interactions	22802	1	1	17456	51
0.002922	-5.84	CMTM7 (CKLF like MARVEL transmembrane domain containing 7)	protein interactions	112616	1	1	17456	51
0.002922	-5.84	ABCA9 (ATP binding cassette subfamily A member 9)	protein interactions	10350	1	1	17456	51
0.002922	-5.84	fbxw7.L (F-box and WD repeat domain containing 7 L homeolog)	protein interactions	734230	1	1	17456	51
0.002922	-5.84	FAXDC2 (fatty acid hydroxylase domain containing 2)	protein interactions	10826	1	1	17456	51
0.002947	-5.83	ciliary neurotrophic factor binding	molecular function	GO:0070119	1	1	17306	51
0.002947	-5.83	cyclic-di-GMP binding	molecular function	GO:0035438	1	1	17306	51
0.002947	-5.83	aldose 1-epimerase activity	molecular function	GO:0004034	1	1	17306	51
0.002947	-5.83	cyclic-GMP-AMP binding	molecular function	GO:0061507	1	1	17306	51
0.002973	-5.82	GO_NEGATIVE_REGULATION_OF_ENDOTHELIAL_CELL_APOPTOTIC_PROCESS	MSigDB lists	GO_NEGATIVE_REGULATION_OF_ENDOTHELIAL_CELL_APOPTOTIC_PROCESS	27	2	17275	52
0.002973	-5.82	GO_REGULATION_OF_T_CELL_RECEPTOR_SIGNALING_PATHWAY	MSigDB lists	GO_REGULATION_OF_T_CELL_RECEPTOR_SIGNALING_PATHWAY	27	2	17275	52
0.003013	-5.8	ITGA3 (integrin subunit alpha 3)	protein interactions	3675	28	2	17456	51
0.003013	-5.8	SDC4 (syndecan 4)	protein interactions	6385	28	2	17456	51
0.003018	-5.8	LABBE_WNT3A_TARGETS_DN	MSigDB lists	LABBE_WNT3A_TARGETS_DN	96	3	17275	52
0.003025	-5.8	BIRC3 (baculoviral IAP repeat containing 3)	protein interactions	330	99	3	17456	51
0.003036	-5.8	cell adhesion	biological process	GO:0007155	917	8	18054	49
0.003058	-5.79	system development	biological process	GO:0048731	4365	21	18054	49
0.003108	-5.77	GO_NEGATIVE_REGULATION_OF_EXTRINSIC_APOPTOTIC_SIGNALING_PATHWAY	MSigDB lists	GO_NEGATIVE_REGULATION_OF_EXTRINSIC_APOPTOTIC_SIGNALING_PATHWAY	97	3	17275	52
0.003108	-5.77	BASSO_CD40_SIGNALING_UP	MSigDB lists	BASSO_CD40_SIGNALING_UP	97	3	17275	52
0.003108	-5.77	GO_EXTRINSIC_APOPTOTIC_SIGNALING_PATHWAY	MSigDB lists	GO_EXTRINSIC_APOPTOTIC_SIGNALING_PATHWAY	97	3	17275	52
0.003109	-5.77	GO_POSITIVE_REGULATION_OF_ESTABLISHMENT_OF_PROTEIN_LOCALIZATION	MSigDB lists	GO_POSITIVE_REGULATION_OF_ESTABLISHMENT_OF_PROTEIN_LOCALIZATION	481	6	17275	52
0.003123	-5.77	protein complex oligomerization	biological process	GO:0051259	535	6	18054	49
0.003181	-5.75	biological adhesion	biological process	GO:0022610	924	8	18054	49
0.003195	-5.75	VALK_AML_CLUSTER_3	MSigDB lists	VALK_AML_CLUSTER_3	28	2	17275	52
0.003199	-5.74	GO_LYMPHOCYTE_ACTIVATION_INVOLVED_IN_IMMUNE_RESPONSE	MSigDB lists	GO_LYMPHOCYTE_ACTIVATION_INVOLVED_IN_IMMUNE_RESPONSE	98	3	17275	52
0.003298	-5.71	Death	pfam domains	PF00531	31	2	17385	48
0.003304	-5.71	GO_RESPONSE_TO_BACTERIUM	MSigDB lists	GO_RESPONSE_TO_BACTERIUM	487	6	17275	52
0.003312	-5.71	ALDOSE_1_EPIMERASE	prosite domains	PS00545	1	1	12079	40
0.003387	-5.69	PID_CXCR4_PATHWAY	MSigDB lists	PID_CXCR4_PATHWAY	100	3	17275	52
0.003387	-5.69	GO_PROTEASE_BINDING	MSigDB lists	GO_PROTEASE_BINDING	100	3	17275	52
0.003398	-5.68	T cell differentiation involved in immune response	biological process	GO:0002292	32	2	18054	49
0.003418	-5.68	-	gene3d domains	3.10.250.10	25	2	8522	30
0.003425	-5.68	GO_POSITIVE_REGULATION_OF_INTERLEUKIN_10_PRODUCTION	MSigDB lists	GO_POSITIVE_REGULATION_OF_INTERLEUKIN_10_PRODUCTION	29	2	17275	52
0.003425	-5.68	BIOCARTA_TNFR1_PATHWAY	MSigDB lists	BIOCARTA_TNFR1_PATHWAY	29	2	17275	52
0.003425	-5.68	MODULE_265	MSigDB lists	MODULE_265	29	2	17275	52
0.003425	-5.68	BIOCARTA_NKT_PATHWAY	MSigDB lists	BIOCARTA_NKT_PATHWAY	29	2	17275	52
0.003425	-5.68	ST_TUMOR_NECROSIS_FACTOR_PATHWAY	MSigDB lists	ST_TUMOR_NECROSIS_FACTOR_PATHWAY	29	2	17275	52
0.00343	-5.68	regulation of inflammatory response	biological process	GO:0050727	376	5	18054	49
0.00344	-5.67	GO_REGULATION_OF_BODY_FLUID_LEVELS	MSigDB lists	GO_REGULATION_OF_BODY_FLUID_LEVELS	491	6	17275	52
0.003455	-5.67	SEMG2 (semenogelin 2)	protein interactions	6407	30	2	17456	51
0.003459	-5.67	TEF1_Q6	MSigDB lists	TEF1_Q6	207	4	17275	52
0.00352	-5.65	developmental process	biological process	GO:0032502	5697	25	18054	49
0.00352	-5.65	-	gene3d domains	2.70.98.10	1	1	8522	30
0.00352	-5.65	-	gene3d domains	3.30.70.680	1	1	8522	30
0.00352	-5.65	-	gene3d domains	3.40.50.12100	1	1	8522	30
0.003541	-5.64	regulation of peptide transport	biological process	GO:0090087	737	7	18054	49
0.003547	-5.64	protein binding, bridging	molecular function	GO:0030674	213	4	17306	51
0.00356	-5.64	SR	smart domains	SM00202	25	2	9476	34
0.003572	-5.63	USP2 (ubiquitin specific peptidase 2)	protein interactions	9099	105	3	17456	51
0.003581	-5.63	GO_REGULATION_OF_T_CELL_DIFFERENTIATION	MSigDB lists	GO_REGULATION_OF_T_CELL_DIFFERENTIATION	102	3	17275	52
0.003602	-5.63	immune effector process	biological process	GO:0002252	943	8	18054	49
0.003611	-5.62	regulation of T cell apoptotic process	biological process	GO:0070232	33	2	18054	49
0.003627	-5.62	OSMAN_BLADDER_CANCER_DN	MSigDB lists	OSMAN_BLADDER_CANCER_DN	343	5	17275	52
0.003628	-5.62	Molecules associated with elastic fibres	REACTOME pathways	R-HSA-2129379	31	2	10287	30
0.003657	-5.61	regulation of cytokine biosynthetic process	biological process	GO:0042035	114	3	18054	49
0.003663	-5.61	BAUS_TFF2_TARGETS_UP	MSigDB lists	BAUS_TFF2_TARGETS_UP	30	2	17275	52
0.003663	-5.61	GO_POSITIVE_REGULATION_OF_IMMUNOGLOBULIN_PRODUCTION	MSigDB lists	GO_POSITIVE_REGULATION_OF_IMMUNOGLOBULIN_PRODUCTION	30	2	17275	52
0.003676	-5.61	regulation of cell differentiation	biological process	GO:0045595	1878	12	18054	49
0.003704	-5.6	GO_REGULATION_OF_PROTEIN_LOCALIZATION_TO_NUCLEUS	MSigDB lists	GO_REGULATION_OF_PROTEIN_LOCALIZATION_TO_NUCLEUS	211	4	17275	52
0.003792	-5.57	regulation of cell migration	biological process	GO:0030334	951	8	18054	49
0.00382	-5.57	Ig-like_fold	interpro domains	IPR013783	710	7	18616	53
0.00383	-5.56	CD4-positive, alpha-beta T cell differentiation	biological process	GO:0043367	34	2	18054	49
0.003834	-5.56	REACTOME_ADAPTIVE_IMMUNE_SYSTEM	MSigDB lists	REACTOME_ADAPTIVE_IMMUNE_SYSTEM	502	6	17275	52
0.003856	-5.56	clathrin-coated vesicle membrane	cellular component	GO:0030665	115	3	18985	52
0.003857	-5.56	YAGI_AML_WITH_T_8_21_TRANSLOCATION	MSigDB lists	YAGI_AML_WITH_T_8_21_TRANSLOCATION	348	5	17275	52
0.003873	-5.55	TNFC	prints domains	PR01237	1	1	4648	18
0.003873	-5.55	TNFACTORR7	prints domains	PR01960	1	1	4648	18
0.003873	-5.55	TCELLCD5	prints domains	PR01409	1	1	4648	18
0.003873	-5.55	CD40LIGAND	prints domains	PR01702	1	1	4648	18
0.003873	-5.55	TNFACTORR25	prints domains	PR01972	1	1	4648	18
0.003873	-5.55	AQUAPORIN3	prints domains	PR02015	1	1	4648	18
0.003873	-5.55	CD28ANTIGEN	prints domains	PR01717	1	1	4648	18
0.003873	-5.55	TNFACTORR4	prints domains	PR01921	1	1	4648	18
0.003885	-5.55	SENESE_HDAC2_TARGETS_UP	MSigDB lists	SENESE_HDAC2_TARGETS_UP	105	3	17275	52
0.003903	-5.55	protein complex involved in cell adhesion	cellular component	GO:0098636	34	2	18985	52
0.003908	-5.54	PID_CD40_PATHWAY	MSigDB lists	PID_CD40_PATHWAY	31	2	17275	52
0.003908	-5.54	MATTIOLI_MULTIPLE_MYELOMA_WITH_14Q32_TRANSLOCATIONS	MSigDB lists	MATTIOLI_MULTIPLE_MYELOMA_WITH_14Q32_TRANSLOCATIONS	31	2	17275	52
0.003908	-5.54	GO_IMMUNOLOGICAL_SYNAPSE	MSigDB lists	GO_IMMUNOLOGICAL_SYNAPSE	31	2	17275	52
0.003925	-5.54	SIVA1 (SIVA1 apoptosis inducing factor)	protein interactions	10572	32	2	17456	51
0.003925	-5.54	CISH (cytokine inducible SH2 containing protein)	protein interactions	1154	32	2	17456	51
0.003967	-5.53	CD4 (CD4 molecule)	protein interactions	920	109	3	17456	51
0.004014	-5.52	regulation of establishment of protein localization	biological process	GO:0070201	754	7	18054	49
0.004016	-5.52	Interleukin-4 and 13 signaling	REACTOME pathways	R-HSA-6785807	111	3	10287	30
0.004019	-5.52	regulation of multicellular organismal development	biological process	GO:2000026	2156	13	18054	49
0.004055	-5.51	negative regulation of endothelial cell apoptotic process	biological process	GO:2000352	35	2	18054	49
0.004055	-5.51	cytoplasmic pattern recognition receptor signaling pathway	biological process	GO:0002753	35	2	18054	49
0.004055	-5.51	positive regulation of interleukin-12 production	biological process	GO:0032735	35	2	18054	49
0.004059	-5.51	T Cell Receptor Signaling Pathway	SMPDB pathways	SMP0066977	44	3	1394	11
0.00407	-5.5	negative regulation of biological process	biological process	GO:0048519	5753	25	18054	49
0.004092	-5.5	GO_RESPONSE_TO_LIPID	MSigDB lists	GO_RESPONSE_TO_LIPID	866	8	17275	52
0.004096	-5.5	MODULE_456	MSigDB lists	MODULE_456	107	3	17275	52
0.004103	-5.5	skin-scalp-malignant_melanoma-desmoplastic	COSMIC cancer mutations	skin-scalp-malignant_melanoma-desmoplastic	33	2	17255	50
0.004104	-5.5	Generation of second messenger molecules	REACTOME pathways	R-HSA-202433	33	2	10287	30
0.004104	-5.5	Regulation of TNFR1 signaling	REACTOME pathways	R-HSA-5357905	33	2	10287	30
0.004125	-5.49	positive regulation of autophagy	biological process	GO:0010508	119	3	18054	49
0.004125	-5.49	G1/S transition of mitotic cell cycle	biological process	GO:0000082	119	3	18054	49
0.004146	-5.49	DEATH	smart domains	SM00005	27	2	9476	34
0.004149	-5.48	regulation of molecular function	biological process	GO:0065009	2982	16	18054	49
0.004161	-5.48	GO_ACTIVATION_OF_JUN_KINASE_ACTIVITY	MSigDB lists	GO_ACTIVATION_OF_JUN_KINASE_ACTIVITY	32	2	17275	52
0.004161	-5.48	PID_SYNDECAN_4_PATHWAY	MSigDB lists	PID_SYNDECAN_4_PATHWAY	32	2	17275	52
0.00417	-5.48	SEMG1 (semenogelin 1)	protein interactions	6406	33	2	17456	51
0.004204	-5.47	GO_CELL_CYCLE_G1_S_PHASE_TRANSITION	MSigDB lists	GO_CELL_CYCLE_G1_S_PHASE_TRANSITION	108	3	17275	52
0.004209	-5.47	Death_domain	interpro domains	IPR000488	34	2	18616	53
0.004213	-5.47	CD40L Signalling Pathway	SMPDB pathways	SMP0089759	13	2	1394	11
0.004223	-5.47	cell cycle G1/S phase transition	biological process	GO:0044843	120	3	18054	49
0.004223	-5.47	regulation of NIK/NF-kappaB signaling	biological process	GO:1901222	120	3	18054	49
0.004283	-5.45	regulation of protein kinase B signaling	biological process	GO:0051896	244	4	18054	49
0.004286	-5.45	positive regulation of interleukin-10 production	biological process	GO:0032733	36	2	18054	49
0.00432	-5.44	GO_POSITIVE_REGULATION_OF_MOLECULAR_FUNCTION	MSigDB lists	GO_POSITIVE_REGULATION_OF_MOLECULAR_FUNCTION	1720	12	17275	52
0.004322	-5.44	endocrine system development	biological process	GO:0035270	121	3	18054	49
0.004361	-5.44	intracellular signal transduction	biological process	GO:0035556	1667	11	18054	49
0.004368	-5.43	immunological synapse	cellular component	GO:0001772	36	2	18985	52
0.00442	-5.42	GO_RESPONSE_TO_VITAMIN_D	MSigDB lists	GO_RESPONSE_TO_VITAMIN_D	33	2	17275	52
0.00442	-5.42	GO_POSITIVE_REGULATION_OF_INTERLEUKIN_12_PRODUCTION	MSigDB lists	GO_POSITIVE_REGULATION_OF_INTERLEUKIN_12_PRODUCTION	33	2	17275	52
0.00442	-5.42	MODULE_300	MSigDB lists	MODULE_300	33	2	17275	52
0.004423	-5.42	MGAT4C (MGAT4 family member C)	protein interactions	25834	34	2	17456	51
0.004423	-5.42	GPKOW (G-patch domain and KOW motifs)	protein interactions	27238	34	2	17456	51
0.004426	-5.42	GO_REGULATION_OF_LYMPHOCYTE_MEDIATED_IMMUNITY	MSigDB lists	GO_REGULATION_OF_LYMPHOCYTE_MEDIATED_IMMUNITY	110	3	17275	52
0.004436	-5.42	GO_POSITIVE_REGULATION_OF_SEQUENCE_SPECIFIC_DNA_BINDING_TRANSCRIPTION_FACTOR_ACTIVITY	MSigDB lists	GO_POSITIVE_REGULATION_OF_SEQUENCE_SPECIFIC_DNA_BINDING_TRANSCRIPTION_FACTOR_ACTIVITY	222	4	17275	52
0.004507	-5.4	GO_REGULATION_OF_TRANSPORT	MSigDB lists	GO_REGULATION_OF_TRANSPORT	1729	12	17275	52
0.004523	-5.4	regulation of defense response to virus by host	biological process	GO:0050691	37	2	18054	49
0.004595	-5.38	signaling receptor binding	molecular function	GO:0005102	1542	11	17306	51
0.004636	-5.37	GO_REGULATION_OF_CELLULAR_PROTEIN_LOCALIZATION	MSigDB lists	GO_REGULATION_OF_CELLULAR_PROTEIN_LOCALIZATION	522	6	17275	52
0.004652	-5.37	GO_REGULATION_OF_I_KAPPAB_KINASE_NF_KAPPAB_SIGNALING	MSigDB lists	GO_REGULATION_OF_I_KAPPAB_KINASE_NF_KAPPAB_SIGNALING	225	4	17275	52
0.004688	-5.36	FIGUEROA_AML_METHYLATION_CLUSTER_6_DN	MSigDB lists	FIGUEROA_AML_METHYLATION_CLUSTER_6_DN	34	2	17275	52
0.004688	-5.36	GO_NEGATIVE_REGULATION_OF_EXTRINSIC_APOPTOTIC_SIGNALING_PATHWAY_VIA_DEATH_DOMAIN_RECEPTORS	MSigDB lists	GO_NEGATIVE_REGULATION_OF_EXTRINSIC_APOPTOTIC_SIGNALING_PATHWAY_VIA_DEATH_DOMAIN_RECEPTORS	34	2	17275	52
0.004688	-5.36	GO_CORECEPTOR_ACTIVITY	MSigDB lists	GO_CORECEPTOR_ACTIVITY	34	2	17275	52
0.004688	-5.36	GO_REGULATION_OF_MULTICELLULAR_ORGANISMAL_METABOLIC_PROCESS	MSigDB lists	GO_REGULATION_OF_MULTICELLULAR_ORGANISMAL_METABOLIC_PROCESS	34	2	17275	52
0.004771	-5.35	REACTOME_CELL_CELL_COMMUNICATION	MSigDB lists	REACTOME_CELL_CELL_COMMUNICATION	113	3	17275	52
0.004816	-5.34	human chr12q13.2	chromosome location	human chr12q13.2	51	2	26169	53
0.00488	-5.32	TCR signaling	REACTOME pathways	R-HSA-202403	119	3	10287	30
0.004884	-5.32	HAN_SATB1_TARGETS_UP	MSigDB lists	HAN_SATB1_TARGETS_UP	368	5	17275	52
0.004948	-5.31	SLC1A1 (solute carrier family 1 member 1)	protein interactions	6505	36	2	17456	51
0.004962	-5.31	KEGG_ALLOGRAFT_REJECTION	MSigDB lists	KEGG_ALLOGRAFT_REJECTION	35	2	17275	52
0.004962	-5.31	YANG_BREAST_CANCER_ESR1_UP	MSigDB lists	YANG_BREAST_CANCER_ESR1_UP	35	2	17275	52
0.004962	-5.31	GO_B_CELL_ACTIVATION_INVOLVED_IN_IMMUNE_RESPONSE	MSigDB lists	GO_B_CELL_ACTIVATION_INVOLVED_IN_IMMUNE_RESPONSE	35	2	17275	52
0.004962	-5.31	GO_NEGATIVE_REGULATION_OF_EPITHELIAL_CELL_APOPTOTIC_PROCESS	MSigDB lists	GO_NEGATIVE_REGULATION_OF_EPITHELIAL_CELL_APOPTOTIC_PROCESS	35	2	17275	52
0.004962	-5.31	SHAFFER_IRF4_MULTIPLE_MYELOMA_PROGRAM	MSigDB lists	SHAFFER_IRF4_MULTIPLE_MYELOMA_PROGRAM	35	2	17275	52
0.005002	-5.3	human chr11q12.2	chromosome location	human chr11q12.2	52	2	26169	53
0.00501	-5.3	localization of cell	biological process	GO:0051674	996	8	18054	49
0.00501	-5.3	cell motility	biological process	GO:0048870	996	8	18054	49
0.00501	-5.3	GO_LYMPHOCYTE_MEDIATED_IMMUNITY	MSigDB lists	GO_LYMPHOCYTE_MEDIATED_IMMUNITY	115	3	17275	52
0.005015	-5.3	negative regulation of extrinsic apoptotic signaling pathway via death domain receptors	biological process	GO:1902042	39	2	18054	49
0.005015	-5.3	CD4-positive, alpha-beta T cell activation	biological process	GO:0035710	39	2	18054	49
0.005015	-5.3	activation of JUN kinase activity	biological process	GO:0007257	39	2	18054	49
0.005104	-5.28	GO_REGULATION_OF_RESPONSE_TO_BIOTIC_STIMULUS	MSigDB lists	GO_REGULATION_OF_RESPONSE_TO_BIOTIC_STIMULUS	231	4	17275	52
0.005132	-5.27	MODULE_289	MSigDB lists	MODULE_289	116	3	17275	52
0.005132	-5.27	GO_INOSITOL_LIPID_MEDIATED_SIGNALING	MSigDB lists	GO_INOSITOL_LIPID_MEDIATED_SIGNALING	116	3	17275	52
0.005165	-5.27	locomotion	biological process	GO:0040011	1225	9	18054	49
0.005256	-5.25	GO_CYTOKINE_PRODUCTION	MSigDB lists	GO_CYTOKINE_PRODUCTION	117	3	17275	52
0.00527	-5.25	regulation of bone resorption	biological process	GO:0045124	40	2	18054	49
0.00527	-5.25	positive regulation of kidney development	biological process	GO:0090184	40	2	18054	49
0.005358	-5.23	positive regulation of DNA-binding transcription factor activity	biological process	GO:0051091	260	4	18054	49
0.005382	-5.22	GSE13522_CTRL_VS_T_CRUZI_Y_STRAIN_INF_SKIN_BALBC_MOUSE_DN	MSigDB lists	GSE13522_CTRL_VS_T_CRUZI_Y_STRAIN_INF_SKIN_BALBC_MOUSE_DN	118	3	17275	52
0.005421	-5.22	negative regulation of osteoclast proliferation	biological process	GO:0090291	2	1	18054	49
0.005421	-5.22	positive regulation of protein oxidation	biological process	GO:1904808	2	1	18054	49
0.005421	-5.22	tolerance induction to lipopolysaccharide	biological process	GO:0072573	2	1	18054	49
0.005421	-5.22	positive regulation of proteasomal ubiquitin-dependent protein catabolic process involved in cellular response to hypoxia	biological process	GO:2000777	2	1	18054	49
0.005421	-5.22	actin filament branching	biological process	GO:0090135	2	1	18054	49
0.005421	-5.22	negative regulation of CD40 signaling pathway	biological process	GO:2000349	2	1	18054	49
0.005421	-5.22	regulation of protein oxidation	biological process	GO:1904806	2	1	18054	49
0.005421	-5.22	cell-cell signaling involved in kidney development	biological process	GO:0060995	2	1	18054	49
0.005421	-5.22	histone H3-T6 phosphorylation	biological process	GO:0035408	2	1	18054	49
0.005421	-5.22	regulation of cellular response to X-ray	biological process	GO:2000683	2	1	18054	49
0.005421	-5.22	regulation of nucleotide-binding oligomerization domain containing 1 signaling pathway	biological process	GO:0070428	2	1	18054	49
0.005421	-5.22	regulation of astrocyte chemotaxis	biological process	GO:2000458	2	1	18054	49
0.005421	-5.22	hepatic immune response	biological process	GO:0002384	2	1	18054	49
0.005421	-5.22	cell-cell signaling involved in metanephros development	biological process	GO:0072204	2	1	18054	49
0.005421	-5.22	positive regulation of dense core granule biogenesis	biological process	GO:2000707	2	1	18054	49
0.005421	-5.22	canonical Wnt signaling pathway involved in metanephric kidney development	biological process	GO:0061290	2	1	18054	49
0.005421	-5.22	Wnt signaling pathway involved in kidney development	biological process	GO:0061289	2	1	18054	49
0.005421	-5.22	TST1_01	MSigDB lists	TST1_01	235	4	17275	52
0.005471	-5.21	integrin alpha10-beta1 complex	cellular component	GO:0034680	2	1	18985	52
0.005471	-5.21	integrin alpha3-beta1 complex	cellular component	GO:0034667	2	1	18985	52
0.005471	-5.21	integrin alpha11-beta1 complex	cellular component	GO:0034681	2	1	18985	52
0.005471	-5.21	integrin alpha1-beta1 complex	cellular component	GO:0034665	2	1	18985	52
0.005474	-5.21	positive regulation of protein modification process	biological process	GO:0031401	1236	9	18054	49
0.005486	-5.21	SRC (SRC proto-oncogene, non-receptor tyrosine kinase)	protein interactions	6714	390	5	17456	51
0.00551	-5.2	regulation of cell motility	biological process	GO:2000145	1012	8	18054	49
0.005515	-5.2	V-set_2	pfam domains	PF15910	2	1	17385	48
0.005515	-5.2	DUF3350	pfam domains	PF11830	2	1	17385	48
0.005515	-5.2	MDFI	pfam domains	PF15316	2	1	17385	48
0.005531	-5.2	positive regulation of B cell proliferation	biological process	GO:0030890	41	2	18054	49
0.005533	-5.2	GO_POSITIVE_REGULATION_OF_B_CELL_PROLIFERATION	MSigDB lists	GO_POSITIVE_REGULATION_OF_B_CELL_PROLIFERATION	37	2	17275	52
0.005533	-5.2	GO_EXTRINSIC_APOPTOTIC_SIGNALING_PATHWAY_VIA_DEATH_DOMAIN_RECEPTORS	MSigDB lists	GO_EXTRINSIC_APOPTOTIC_SIGNALING_PATHWAY_VIA_DEATH_DOMAIN_RECEPTORS	37	2	17275	52
0.005533	-5.2	GO_B_CELL_PROLIFERATION	MSigDB lists	GO_B_CELL_PROLIFERATION	37	2	17275	52
0.005585	-5.19	GO_RESPONSE_TO_VIRUS	MSigDB lists	GO_RESPONSE_TO_VIRUS	237	4	17275	52
0.005668	-5.17	DAVICIONI_TARGETS_OF_PAX_FOXO1_FUSIONS_UP	MSigDB lists	DAVICIONI_TARGETS_OF_PAX_FOXO1_FUSIONS_UP	238	4	17275	52
0.005676	-5.17	ovary-carcinoma-small_cell_carcinoma	COSMIC cancer mutations	ovary-carcinoma-small_cell_carcinoma	125	3	17255	50
0.005686	-5.17	TIKI1/2-like	interpro domains	IPR040230	2	1	18616	53
0.005686	-5.17	INPP4	interpro domains	IPR039034	2	1	18616	53
0.005686	-5.17	CTLA4/CD28	interpro domains	IPR040216	2	1	18616	53
0.005686	-5.17	FAM102-like	interpro domains	IPR039931	2	1	18616	53
0.005686	-5.17	DUF3350	interpro domains	IPR021785	2	1	18616	53
0.005686	-5.17	TF_GATA-2/3	interpro domains	IPR016374	2	1	18616	53
0.005686	-5.17	MDFI/MDFIC	interpro domains	IPR026134	2	1	18616	53
0.005696	-5.17	regulation of nitrogen compound metabolic process	biological process	GO:0051171	5887	25	18054	49
0.00577	-5.16	WIERENGA_STAT5A_TARGETS_GROUP1	MSigDB lists	WIERENGA_STAT5A_TARGETS_GROUP1	121	3	17275	52
0.00577	-5.16	GO_REGULATION_OF_WOUND_HEALING	MSigDB lists	GO_REGULATION_OF_WOUND_HEALING	121	3	17275	52
0.005798	-5.15	B cell proliferation	biological process	GO:0042100	42	2	18054	49
0.005798	-5.15	positive regulation of immunoglobulin production	biological process	GO:0002639	42	2	18054	49
0.005824	-5.15	Nef mediated downregulation of CD28 cell surface expression	REACTOME pathways	R-HSA-164939	2	1	10287	30
0.005829	-5.14	GO_REGULATION_OF_ANTIGEN_RECEPTOR_MEDIATED_SIGNALING_PATHWAY	MSigDB lists	GO_REGULATION_OF_ANTIGEN_RECEPTOR_MEDIATED_SIGNALING_PATHWAY	38	2	17275	52
0.005835	-5.14	SOD3 (superoxide dismutase 3)	protein interactions	6649	2	1	17456	51
0.005835	-5.14	FETUB (fetuin B)	protein interactions	26998	2	1	17456	51
0.005835	-5.14	ENTPD3 (ectonucleoside triphosphate diphosphohydrolase 3)	protein interactions	956	2	1	17456	51
0.005835	-5.14	C20orf141 (chromosome 20 open reading frame 141)	protein interactions	128653	2	1	17456	51
0.005835	-5.14	CLEC1A (C-type lectin domain family 1 member A)	protein interactions	51267	2	1	17456	51
0.005835	-5.14	SLC30A8 (solute carrier family 30 member 8)	protein interactions	169026	2	1	17456	51
0.005835	-5.14	TNFSF4 (TNF superfamily member 4)	protein interactions	7292	2	1	17456	51
0.005835	-5.14	PLPP4 (phospholipid phosphatase 4)	protein interactions	196051	2	1	17456	51
0.005835	-5.14	TRAM1L1 (translocation associated membrane protein 1 like 1)	protein interactions	133022	2	1	17456	51
0.005835	-5.14	EDDM3B (epididymal protein 3B)	protein interactions	64184	2	1	17456	51
0.005835	-5.14	TNFSF15 (TNF superfamily member 15)	protein interactions	9966	2	1	17456	51
0.005835	-5.14	ACOT6 (acyl-CoA thioesterase 6)	protein interactions	641372	2	1	17456	51
0.005835	-5.14	LVRN (laeverin)	protein interactions	206338	2	1	17456	51
0.005835	-5.14	COX14 (cytochrome c oxidase assembly factor COX14)	protein interactions	84987	2	1	17456	51
0.005835	-5.14	TMEM74 (transmembrane protein 74)	protein interactions	157753	2	1	17456	51
0.005835	-5.14	BRICD5 (BRICHOS domain containing 5)	protein interactions	283870	2	1	17456	51
0.005835	-5.14	SNORC (secondary ossification center associated regulator of chondrocyte maturation)	protein interactions	389084	2	1	17456	51
0.005835	-5.14	UBQLNL (ubiquilin like)	protein interactions	143630	2	1	17456	51
0.005835	-5.14	ITGA11 (integrin subunit alpha 11)	protein interactions	22801	2	1	17456	51
0.005835	-5.14	Prkcb (protein kinase C, beta)	protein interactions	25023	2	1	17456	51
0.005835	-5.14	CLEC4A (C-type lectin domain family 4 member A)	protein interactions	50856	2	1	17456	51
0.005835	-5.14	numb (numb)	protein interactions	34263	2	1	17456	51
0.005835	-5.14	CACNG1 (calcium voltage-gated channel auxiliary subunit gamma 1)	protein interactions	786	2	1	17456	51
0.005835	-5.14	ADGRE2 (adhesion G protein-coupled receptor E2)	protein interactions	30817	2	1	17456	51
0.005835	-5.14	LRRC23 (leucine rich repeat containing 23)	protein interactions	10233	2	1	17456	51
0.005835	-5.14	CLDND2 (claudin domain containing 2)	protein interactions	125875	2	1	17456	51
0.005835	-5.14	CD52 (CD52 molecule)	protein interactions	1043	2	1	17456	51
0.005835	-5.14	TNMD (tenomodulin)	protein interactions	64102	2	1	17456	51
0.005835	-5.14	GOLGA2P10 (GOLGA2 pseudogene 10)	protein interactions	80154	2	1	17456	51
0.005835	-5.14	SPANXD (SPANX family member D)	protein interactions	64648	2	1	17456	51
0.005835	-5.14	TMEM243 (transmembrane protein 243)	protein interactions	79161	2	1	17456	51
0.005865	-5.14	GO_RESPONSE_TO_OXYGEN_CONTAINING_COMPOUND	MSigDB lists	GO_RESPONSE_TO_OXYGEN_CONTAINING_COMPOUND	1336	10	17275	52
0.005885	-5.14	phosphatidylinositol-3,4-bisphosphate 4-phosphatase activity	molecular function	GO:0016316	2	1	17306	51
0.005885	-5.14	interleukin-6 binding	molecular function	GO:0019981	2	1	17306	51
0.005885	-5.14	histone kinase activity (H3-T6 specific)	molecular function	GO:0035403	2	1	17306	51
0.005885	-5.14	interleukin-12 alpha subunit binding	molecular function	GO:0042164	2	1	17306	51
0.005885	-5.14	interleukin-6 receptor activity	molecular function	GO:0004915	2	1	17306	51
0.005885	-5.14	interleukin-7 receptor activity	molecular function	GO:0004917	2	1	17306	51
0.005885	-5.14	CD40 receptor binding	molecular function	GO:0005174	2	1	17306	51
0.005889	-5.13	Th1 and Th2 cell differentiation	KEGG pathways	ko04658	92	3	7161	29
0.005889	-5.13	Th1 and Th2 cell differentiation	KEGG pathways	hsa04658	92	3	7161	29
0.005903	-5.13	GO_ADAPTIVE_IMMUNE_RESPONSE_BASED_ON_SOMATIC_RECOMBINATION_OF_IMMUNE_RECEPTORS_BUILT_FROM_IMMUNOGLOBULIN_SUPERFAMILY_DOMAINS	MSigDB lists	GO_ADAPTIVE_IMMUNE_RESPONSE_BASED_ON_SOMATIC_RECOMBINATION_OF_IMMUNE_RECEPTORS_BUILT_FROM_IMMUNOGLOBULIN_SUPERFAMILY_DOMAINS	122	3	17275	52
0.005922	-5.13	ONDER_CDH1_TARGETS_2_UP	MSigDB lists	ONDER_CDH1_TARGETS_2_UP	241	4	17275	52
0.006038	-5.11	GO_ENDOCRINE_SYSTEM_DEVELOPMENT	MSigDB lists	GO_ENDOCRINE_SYSTEM_DEVELOPMENT	123	3	17275	52
0.006081	-5.1	NOL3 (nucleolar protein 3)	protein interactions	8996	40	2	17456	51
0.006095	-5.1	RACCACAR_AML_Q6	MSigDB lists	RACCACAR_AML_Q6	243	4	17275	52
0.006104	-5.1	lymphocyte mediated immunity	biological process	GO:0002449	137	3	18054	49
0.006104	-5.1	platelet activation	biological process	GO:0030168	137	3	18054	49
0.006118	-5.1	Calcineurin-regulated NFAT-dependent transcription in lymphocytes	Pathway Interaction DB	nfat_tfpathway	48	3	2226	18
0.006133	-5.09	FARMER_BREAST_CANCER_CLUSTER_1	MSigDB lists	FARMER_BREAST_CANCER_CLUSTER_1	39	2	17275	52
0.006133	-5.09	HOFMANN_CELL_LYMPHOMA_DN	MSigDB lists	HOFMANN_CELL_LYMPHOMA_DN	39	2	17275	52
0.006133	-5.09	KORKOLA_SEMINOMA_UP	MSigDB lists	KORKOLA_SEMINOMA_UP	39	2	17275	52
0.006133	-5.09	GO_SCAVENGER_RECEPTOR_ACTIVITY	MSigDB lists	GO_SCAVENGER_RECEPTOR_ACTIVITY	39	2	17275	52
0.006272	-5.07	AML_Q6	MSigDB lists	AML_Q6	245	4	17275	52
0.006314	-5.07	GO_CELL_JUNCTION_ASSEMBLY	MSigDB lists	GO_CELL_JUNCTION_ASSEMBLY	125	3	17275	52
0.006354	-5.06	protease binding	molecular function	GO:0002020	128	3	17306	51
0.006381	-5.05	TOMM70 (translocase of outer mitochondrial membrane 70)	protein interactions	9868	41	2	17456	51
0.006381	-5.05	PRKG1 (protein kinase cGMP-dependent 1)	protein interactions	5592	41	2	17456	51
0.006408	-5.05	kidney-carcinoma	COSMIC cancer mutations	kidney-carcinoma	3745	19	17255	50
0.006443	-5.04	BARRIER_COLON_CANCER_RECURRENCE_UP	MSigDB lists	BARRIER_COLON_CANCER_RECURRENCE_UP	40	2	17275	52
0.006454	-5.04	PICCALUGA_ANGIOIMMUNOBLASTIC_LYMPHOMA_DN	MSigDB lists	PICCALUGA_ANGIOIMMUNOBLASTIC_LYMPHOMA_DN	126	3	17275	52
0.00648	-5.04	positive regulation of JNK cascade	biological process	GO:0046330	140	3	18054	49
0.006585	-5.02	Elastic fibre formation	REACTOME pathways	R-HSA-1566948	42	2	10287	30
0.006596	-5.02	XU_GH1_AUTOCRINE_TARGETS_DN	MSigDB lists	XU_GH1_AUTOCRINE_TARGETS_DN	127	3	17275	52
0.006617	-5.02	gag (Pr55(Gag))	protein interactions	155030	968	8	17456	51
0.006645	-5.01	trehalose degradation	BIOCYC pathways	HUMAN_PWY0-1182	2	1	902	3
0.006645	-5.01	lactate fermentation (reoxidation of cytosolic NADH)	BIOCYC pathways	HUMAN_PWY-5481	2	1	902	3
0.006647	-5.01	Cell-Cell communication	REACTOME pathways	R-HSA-1500931	133	3	10287	30
0.00667	-5.01	vpu (Vpu)	protein interactions	155945	257	4	17456	51
0.006675	-5.01	positive regulation of molecular function	biological process	GO:0044093	1764	11	18054	49
0.006729	-5	LU_AGING_BRAIN_UP	MSigDB lists	LU_AGING_BRAIN_UP	250	4	17275	52
0.006744	-5	response to stress	biological process	GO:0006950	3423	17	18054	49
0.006754	-5	animal organ development	biological process	GO:0048513	3131	16	18054	49
0.006755	-5	HIST1H1C (histone cluster 1 H1 family member c)	protein interactions	3006	132	3	17456	51
0.006761	-5	ONO_FOXP3_TARGETS_DN	MSigDB lists	ONO_FOXP3_TARGETS_DN	41	2	17275	52
0.006761	-5	GO_IMMUNOGLOBULIN_PRODUCTION	MSigDB lists	GO_IMMUNOGLOBULIN_PRODUCTION	41	2	17275	52
0.00682	-4.99	YWHAB (tyrosine 3-monooxygenase/tryptophan 5-monooxygenase activation protein beta)	protein interactions	7529	411	5	17456	51
0.006821	-4.99	Phosphatidylinositol signaling system	KEGG pathways	hsa04070	97	3	7161	29
0.006821	-4.99	Phosphatidylinositol signaling system	KEGG pathways	ko04070	97	3	7161	29
0.006872	-4.98	molecular adaptor activity	molecular function	GO:0060090	257	4	17306	51
0.006886	-4.98	GO_POSITIVE_REGULATION_OF_NF_KAPPAB_TRANSCRIPTION_FACTOR_ACTIVITY	MSigDB lists	GO_POSITIVE_REGULATION_OF_NF_KAPPAB_TRANSCRIPTION_FACTOR_ACTIVITY	129	3	17275	52
0.006893	-4.98	TNF signaling	REACTOME pathways	R-HSA-75893	43	2	10287	30
0.00691	-4.97	PUJANA_BRCA2_PCC_NETWORK	MSigDB lists	PUJANA_BRCA2_PCC_NETWORK	400	5	17275	52
0.006917	-4.97	integrin binding	molecular function	GO:0005178	132	3	17306	51
0.006918	-4.97	COREBINDINGFACTOR_Q6	MSigDB lists	COREBINDINGFACTOR_Q6	252	4	17275	52
0.006965	-4.97	GO_REGULATION_OF_MULTICELLULAR_ORGANISMAL_DEVELOPMENT	MSigDB lists	GO_REGULATION_OF_MULTICELLULAR_ORGANISMAL_DEVELOPMENT	1594	11	17275	52
0.007001	-4.96	OSBPL8 (oxysterol binding protein like 8)	protein interactions	114882	43	2	17456	51
0.007013	-4.96	GO_LEUKOCYTE_MIGRATION	MSigDB lists	GO_LEUKOCYTE_MIGRATION	253	4	17275	52
0.007025	-4.96	response to virus	biological process	GO:0009615	281	4	18054	49
0.007034	-4.96	ONDER_CDH1_TARGETS_1_UP	MSigDB lists	ONDER_CDH1_TARGETS_1_UP	130	3	17275	52
0.007103	-4.95	pleura	COSMIC cancer mutations	pleura	4964	23	17255	50
0.007184	-4.94	GO_POSITIVE_REGULATION_OF_STRESS_ACTIVATED_PROTEIN_KINASE_SIGNALING_CASCADE	MSigDB lists	GO_POSITIVE_REGULATION_OF_STRESS_ACTIVATED_PROTEIN_KINASE_SIGNALING_CASCADE	131	3	17275	52
0.007186	-4.94	IRAK1 (interleukin 1 receptor associated kinase 1)	protein interactions	3654	135	3	17456	51
0.007186	-4.94	ITGB1 (integrin subunit beta 1)	protein interactions	3688	135	3	17456	51
0.007216	-4.93	negative regulation of leukocyte apoptotic process	biological process	GO:2000107	47	2	18054	49
0.007294	-4.92	haematopoietic_and_lymphoid_tissue-lymphoid_neoplasm-angioimmunoblastic_T_cell_lymphoma	COSMIC cancer mutations	haematopoietic_and_lymphoid_tissue-lymphoid_neoplasm-angioimmunoblastic_T_cell_lymphoma	266	4	17255	50
0.00732	-4.92	YIPF5 (Yip1 domain family member 5)	protein interactions	81555	44	2	17456	51
0.00732	-4.92	LCP2 (lymphocyte cytosolic protein 2)	protein interactions	3937	44	2	17456	51
0.007352	-4.91	myelin sheath	cellular component	GO:0043209	47	2	18985	52
0.007376	-4.91	T-Cell Receptor and Co-stimulatory Signaling	WikiPathways	WP2583	29	2	5311	24
0.007411	-4.9	adaptive immune response based on somatic recombination of immune receptors built from immunoglobulin superfamily domains	biological process	GO:0002460	147	3	18054	49
0.007411	-4.9	cytokine production	biological process	GO:0001816	147	3	18054	49
0.007416	-4.9	STREICHER_LSM1_TARGETS_UP	MSigDB lists	STREICHER_LSM1_TARGETS_UP	43	2	17275	52
0.007416	-4.9	GO_MEMBRANE_DISASSEMBLY	MSigDB lists	GO_MEMBRANE_DISASSEMBLY	43	2	17275	52
0.007416	-4.9	HALLMARK_APICAL_SURFACE	MSigDB lists	HALLMARK_APICAL_SURFACE	43	2	17275	52
0.007443	-4.9	coreceptor activity	molecular function	GO:0015026	44	2	17306	51
0.007517	-4.89	regulation of bone remodeling	biological process	GO:0046850	48	2	18054	49
0.007517	-4.89	negative regulation of epithelial cell apoptotic process	biological process	GO:1904036	48	2	18054	49
0.00753	-4.89	Non-integrin membrane-ECM interactions	REACTOME pathways	R-HSA-3000171	45	2	10287	30
0.00755	-4.89	regulation of lymphocyte mediated immunity	biological process	GO:0002706	148	3	18054	49
0.007647	-4.87	CCDC47 (coiled-coil domain containing 47)	protein interactions	57003	45	2	17456	51
0.007647	-4.87	PARVA (parvin alpha)	protein interactions	55742	45	2	17456	51
0.00768	-4.87	angioimmunoblastic_T_cell_lymphoma	COSMIC cancer mutations	angioimmunoblastic_T_cell_lymphoma	270	4	17255	50
0.007755	-4.86	ST_T_CELL_SIGNAL_TRANSDUCTION	MSigDB lists	ST_T_CELL_SIGNAL_TRANSDUCTION	44	2	17275	52
0.007755	-4.86	GO_ACTIN_FILAMENT_BUNDLE_ORGANIZATION	MSigDB lists	GO_ACTIN_FILAMENT_BUNDLE_ORGANIZATION	44	2	17275	52
0.007755	-4.86	GO_REGULATION_OF_INTERLEUKIN_10_PRODUCTION	MSigDB lists	GO_REGULATION_OF_INTERLEUKIN_10_PRODUCTION	44	2	17275	52
0.007811	-4.85	YKACATTT_UNKNOWN	MSigDB lists	YKACATTT_UNKNOWN	261	4	17275	52
0.00794	-4.84	GPC1 (glypican 1)	protein interactions	2817	140	3	17456	51
0.007979	-4.83	TRADD (TNFRSF1A associated via death domain)	protein interactions	8717	46	2	17456	51
0.007979	-4.83	ANXA6 (annexin A6)	protein interactions	309	46	2	17456	51
0.008019	-4.83	MULLIGHAN_MLL_SIGNATURE_2_DN	MSigDB lists	MULLIGHAN_MLL_SIGNATURE_2_DN	263	4	17275	52
0.008035	-4.82	ovary-other-neoplasm	COSMIC cancer mutations	ovary-other-neoplasm	12999	45	17255	50
0.008082	-4.82	C1_1	pfam domains	PF00130	49	2	17385	48
0.0081	-4.82	PID_TNF_PATHWAY	MSigDB lists	PID_TNF_PATHWAY	45	2	17275	52
0.0081	-4.82	ZHAN_MULTIPLE_MYELOMA_CD1_VS_CD2_DN	MSigDB lists	ZHAN_MULTIPLE_MYELOMA_CD1_VS_CD2_DN	45	2	17275	52
0.0081	-4.82	KEGG_INTESTINAL_IMMUNE_NETWORK_FOR_IGA_PRODUCTION	MSigDB lists	KEGG_INTESTINAL_IMMUNE_NETWORK_FOR_IGA_PRODUCTION	45	2	17275	52
0.008118	-4.81	SENESE_HDAC1_TARGETS_UP	MSigDB lists	SENESE_HDAC1_TARGETS_UP	416	5	17275	52
0.008121	-4.81	regulation of CDP-diacylglycerol-serine O-phosphatidyltransferase activity	biological process	GO:1904217	3	1	18054	49
0.008121	-4.81	positive regulation of CDP-diacylglycerol-serine O-phosphatidyltransferase activity	biological process	GO:1904219	3	1	18054	49
0.008121	-4.81	negative regulation of nucleotide-binding oligomerization domain containing signaling pathway	biological process	GO:0070425	3	1	18054	49
0.008121	-4.81	positive regulation of serine C-palmitoyltransferase activity	biological process	GO:1904222	3	1	18054	49
0.008121	-4.81	interferon-beta production	biological process	GO:0032608	3	1	18054	49
0.008121	-4.81	positive regulation of thyroid hormone generation	biological process	GO:2000611	3	1	18054	49
0.008121	-4.81	negative regulation of DNA demethylation	biological process	GO:1901536	3	1	18054	49
0.008121	-4.81	negative regulation of toll-like receptor 3 signaling pathway	biological process	GO:0034140	3	1	18054	49
0.008121	-4.81	negative regulation of nucleotide-binding oligomerization domain containing 2 signaling pathway	biological process	GO:0070433	3	1	18054	49
0.008121	-4.81	regulation of dense core granule biogenesis	biological process	GO:2000705	3	1	18054	49
0.008121	-4.81	ureteric bud formation	biological process	GO:0060676	3	1	18054	49
0.008121	-4.81	T-helper 2 cell differentiation	biological process	GO:0045064	3	1	18054	49
0.008121	-4.81	membrane raft polarization	biological process	GO:0001766	3	1	18054	49
0.008121	-4.81	endomitotic cell cycle	biological process	GO:0007113	3	1	18054	49
0.008121	-4.81	mast cell differentiation	biological process	GO:0060374	3	1	18054	49
0.008121	-4.81	plasma cell differentiation	biological process	GO:0002317	3	1	18054	49
0.008121	-4.81	renal water absorption	biological process	GO:0070295	3	1	18054	49
0.008136	-4.81	alpha-beta T cell differentiation	biological process	GO:0046632	50	2	18054	49
0.008136	-4.81	leukocyte cell-cell adhesion	biological process	GO:0007159	50	2	18054	49
0.008191	-4.8	membrane	cellular component	GO:0016020	9090	34	18985	52
0.008195	-4.8	interleukin-12 complex	cellular component	GO:0043514	3	1	18985	52
0.008195	-4.8	integrin alpha2-beta1 complex	cellular component	GO:0034666	3	1	18985	52
0.008195	-4.8	alphav-beta3 integrin-PKCalpha complex	cellular component	GO:0035866	3	1	18985	52
0.008195	-4.8	interleukin-23 complex	cellular component	GO:0070743	3	1	18985	52
0.008195	-4.8	interleukin-6 receptor complex	cellular component	GO:0005896	3	1	18985	52
0.008195	-4.8	integrin alpha8-beta1 complex	cellular component	GO:0034678	3	1	18985	52
0.008254	-4.8	DAPK1 (death associated protein kinase 1)	protein interactions	1612	142	3	17456	51
0.008261	-4.8	TraB	pfam domains	PF01963	3	1	17385	48
0.008261	-4.8	BolA	pfam domains	PF01722	3	1	17385	48
0.008261	-4.8	DAG_kinase_N	pfam domains	PF14513	3	1	17385	48
0.008261	-4.8	Calcipressin	pfam domains	PF04847	3	1	17385	48
0.008261	-4.8	KRAP_IP3R_bind	pfam domains	PF14722	3	1	17385	48
0.008269	-4.8	positive regulation of inflammatory response	biological process	GO:0050729	153	3	18054	49
0.008285	-4.79	HALLMARK_UV_RESPONSE_DN	MSigDB lists	HALLMARK_UV_RESPONSE_DN	138	3	17275	52
0.008285	-4.79	GO_CELL_ACTIVATION_INVOLVED_IN_IMMUNE_RESPONSE	MSigDB lists	GO_CELL_ACTIVATION_INVOLVED_IN_IMMUNE_RESPONSE	138	3	17275	52
0.008292	-4.79	regulation of locomotion	biological process	GO:0040012	1085	8	18054	49
0.008315	-4.79	GO_REGULATION_OF_PROTEIN_MODIFICATION_PROCESS	MSigDB lists	GO_REGULATION_OF_PROTEIN_MODIFICATION_PROCESS	1633	11	17275	52
0.008319	-4.79	VAMP4 (vesicle associated membrane protein 4)	protein interactions	8674	47	2	17456	51
0.008413	-4.78	TBK1 (TANK binding kinase 1)	protein interactions	29110	143	3	17456	51
0.00845	-4.77	GSE14415_NATURAL_TREG_VS_FOXP3_KO_NATURAL_TREG_DN	MSigDB lists	GSE14415_NATURAL_TREG_VS_FOXP3_KO_NATURAL_TREG_DN	139	3	17275	52
0.00845	-4.77	NIKOLSKY_BREAST_CANCER_11Q12_Q14_AMPLICON	MSigDB lists	NIKOLSKY_BREAST_CANCER_11Q12_Q14_AMPLICON	139	3	17275	52
0.008452	-4.77	GO_REGULATION_OF_TUMOR_NECROSIS_FACTOR_MEDIATED_SIGNALING_PATHWAY	MSigDB lists	GO_REGULATION_OF_TUMOR_NECROSIS_FACTOR_MEDIATED_SIGNALING_PATHWAY	46	2	17275	52
0.008452	-4.77	PID_A6B1_A6B4_INTEGRIN_PATHWAY	MSigDB lists	PID_A6B1_A6B4_INTEGRIN_PATHWAY	46	2	17275	52
0.008517	-4.77	ITM2	interpro domains	IPR040145	3	1	18616	53
0.008517	-4.77	POLO_box_2	interpro domains	IPR033695	3	1	18616	53
0.008517	-4.77	PIM1/2/3	interpro domains	IPR017348	3	1	18616	53
0.008517	-4.77	BolA-like_sf	interpro domains	IPR036065	3	1	18616	53
0.008517	-4.77	DGK_typeI_N_sf	interpro domains	IPR038199	3	1	18616	53
0.008517	-4.77	TraB_fam	interpro domains	IPR002816	3	1	18616	53
0.008517	-4.77	Calcipressin	interpro domains	IPR006931	3	1	18616	53
0.008517	-4.77	Protein_kinase_C_a/b/g	interpro domains	IPR014375	3	1	18616	53
0.008517	-4.77	DAG_kinase_typeI_N	interpro domains	IPR029477	3	1	18616	53
0.008517	-4.77	Teashirt_fam	interpro domains	IPR027008	3	1	18616	53
0.008517	-4.77	BolA	interpro domains	IPR002634	3	1	18616	53
0.008517	-4.77	ITPR-bd	interpro domains	IPR029325	3	1	18616	53
0.008617	-4.75	GO_PLATELET_ACTIVATION	MSigDB lists	GO_PLATELET_ACTIVATION	140	3	17275	52
0.00864	-4.75	regulation of primary metabolic process	biological process	GO:0080090	6062	25	18054	49
0.008664	-4.75	DOK1 (docking protein 1)	protein interactions	1796	48	2	17456	51
0.008668	-4.75	haematopoietic_and_lymphoid_tissue-salivary_gland-lymphoid_neoplasm-MALT_lymphoma	COSMIC cancer mutations	haematopoietic_and_lymphoid_tissue-salivary_gland-lymphoid_neoplasm-MALT_lymphoma	3	1	17255	50
0.008668	-4.75	haematopoietic_and_lymphoid_tissue-lung-lymphoid_neoplasm-MALT_lymphoma	COSMIC cancer mutations	haematopoietic_and_lymphoid_tissue-lung-lymphoid_neoplasm-MALT_lymphoma	3	1	17255	50
0.008724	-4.74	STAT6-mediated induction of chemokines	REACTOME pathways	R-HSA-3249367	3	1	10287	30
0.008724	-4.74	Breakdown of the nuclear lamina	REACTOME pathways	R-HSA-352238	3	1	10287	30
0.00874	-4.74	C12orf4 (chromosome 12 open reading frame 4)	protein interactions	57102	3	1	17456	51
0.00874	-4.74	SMIM11A (small integral membrane protein 11A)	protein interactions	54065	3	1	17456	51
0.00874	-4.74	AVPR1A (arginine vasopressin receptor 1A)	protein interactions	552	3	1	17456	51
0.00874	-4.74	ZNF69 (zinc finger protein 69)	protein interactions	7620	3	1	17456	51
0.00874	-4.74	SLC41A2 (solute carrier family 41 member 2)	protein interactions	84102	3	1	17456	51
0.00874	-4.74	ADGRG7 (adhesion G protein-coupled receptor G7)	protein interactions	84873	3	1	17456	51
0.00874	-4.74	ZNF239 (zinc finger protein 239)	protein interactions	8187	3	1	17456	51
0.00874	-4.74	CHST1 (carbohydrate sulfotransferase 1)	protein interactions	8534	3	1	17456	51
0.00874	-4.74	CRLF2 (cytokine receptor like factor 2)	protein interactions	64109	3	1	17456	51
0.00874	-4.74	Grm5 (glutamate metabotropic receptor 5)	protein interactions	24418	3	1	17456	51
0.00874	-4.74	Tnfrsf1a (tumor necrosis factor receptor superfamily, member 1a)	protein interactions	21937	3	1	17456	51
0.00874	-4.74	ZDHHC24 (zinc finger DHHC-type containing 24)	protein interactions	254359	3	1	17456	51
0.00874	-4.74	TMEM140 (transmembrane protein 140)	protein interactions	55281	3	1	17456	51
0.00874	-4.74	NAT8 (N-acetyltransferase 8 (putative))	protein interactions	9027	3	1	17456	51
0.00874	-4.74	MLIP (muscular LMNA interacting protein)	protein interactions	90523	3	1	17456	51
0.00874	-4.74	HIST1H4G (histone cluster 1 H4 family member g)	protein interactions	8369	3	1	17456	51
0.00874	-4.74	TMEM203 (transmembrane protein 203)	protein interactions	94107	3	1	17456	51
0.00874	-4.74	PARPBP (PARP1 binding protein)	protein interactions	55010	3	1	17456	51
0.00874	-4.74	Prkcg (protein kinase C, gamma)	protein interactions	24681	3	1	17456	51
0.00874	-4.74	SPANXC (SPANX family member C)	protein interactions	64663	3	1	17456	51
0.00874	-4.74	LSMEM1 (leucine rich single-pass membrane protein 1)	protein interactions	286006	3	1	17456	51
0.00874	-4.74	HPR (haptoglobin-related protein)	protein interactions	3250	3	1	17456	51
0.00874	-4.74	AVPR1B (arginine vasopressin receptor 1B)	protein interactions	553	3	1	17456	51
0.00874	-4.74	TMEM234 (transmembrane protein 234)	protein interactions	56063	3	1	17456	51
0.00874	-4.74	GIN1 (gypsy retrotransposon integrase 1)	protein interactions	54826	3	1	17456	51
0.008776	-4.74	regulation of interleukin-10 production	biological process	GO:0032653	52	2	18054	49
0.008776	-4.74	nuclear envelope organization	biological process	GO:0006998	52	2	18054	49
0.008786	-4.73	GSE14415_NATURAL_TREG_VS_FOXP3_KO_NATURAL_TREG_UP	MSigDB lists	GSE14415_NATURAL_TREG_VS_FOXP3_KO_NATURAL_TREG_UP	141	3	17275	52
0.008786	-4.73	GSE14415_INDUCED_VS_NATURAL_TREG_UP	MSigDB lists	GSE14415_INDUCED_VS_NATURAL_TREG_UP	141	3	17275	52
0.008786	-4.73	GO_REGULATION_OF_T_CELL_PROLIFERATION	MSigDB lists	GO_REGULATION_OF_T_CELL_PROLIFERATION	141	3	17275	52
0.008815	-4.73	phosphatidylinositol-3,4-bisphosphate phosphatase activity	molecular function	GO:0106017	3	1	17306	51
0.008815	-4.73	interleukin-23 receptor binding	molecular function	GO:0045519	3	1	17306	51
0.008815	-4.73	calcium-dependent protein serine/threonine phosphatase regulator activity	molecular function	GO:0008597	3	1	17306	51
0.008815	-4.73	interleukin-12 binding	molecular function	GO:0019972	3	1	17306	51
0.008836	-4.73	regulation of cellular component movement	biological process	GO:0051270	1097	8	18054	49
0.008857	-4.73	regulation of protein secretion	biological process	GO:0050708	472	5	18054	49
0.008957	-4.72	GSE40666_STAT1_KO_VS_STAT4_KO_CD8_TCELL_DN	MSigDB lists	GSE40666_STAT1_KO_VS_STAT4_KO_CD8_TCELL_DN	142	3	17275	52
0.009006	-4.71	blood coagulation	biological process	GO:0007596	302	4	18054	49
0.009016	-4.71	SCARA3 (scavenger receptor class A member 3)	protein interactions	51435	49	2	17456	51
0.009105	-4.7	cellular defense response	biological process	GO:0006968	53	2	18054	49
0.009116	-4.7	CHARAFE_BREAST_CANCER_LUMINAL_VS_MESENCHYMAL_DN	MSigDB lists	CHARAFE_BREAST_CANCER_LUMINAL_VS_MESENCHYMAL_DN	428	5	17275	52
0.009176	-4.69	GO_POSITIVE_REGULATION_OF_TRANSCRIPTION_FACTOR_IMPORT_INTO_NUCLEUS	MSigDB lists	GO_POSITIVE_REGULATION_OF_TRANSCRIPTION_FACTOR_IMPORT_INTO_NUCLEUS	48	2	17275	52
0.009212	-4.69	coagulation	biological process	GO:0050817	304	4	18054	49
0.009231	-4.69	WANG_MLL_TARGETS	MSigDB lists	WANG_MLL_TARGETS	274	4	17275	52
0.009234	-4.68	Death Receptor Signalling	REACTOME pathways	R-HSA-73887	50	2	10287	30
0.009271	-4.68	G3BP1 (G3BP stress granule assembly factor 1)	protein interactions	10146	443	5	17456	51
0.009304	-4.68	GSE5589_WT_VS_IL10_KO_LPS_STIM_MACROPHAGE_180MIN_UP	MSigDB lists	GSE5589_WT_VS_IL10_KO_LPS_STIM_MACROPHAGE_180MIN_UP	144	3	17275	52
0.009339	-4.67	GO_PERINUCLEAR_REGION_OF_CYTOPLASM	MSigDB lists	GO_PERINUCLEAR_REGION_OF_CYTOPLASM	605	6	17275	52
0.009346	-4.67	GO_REGULATION_OF_EPITHELIAL_CELL_PROLIFERATION	MSigDB lists	GO_REGULATION_OF_EPITHELIAL_CELL_PROLIFERATION	275	4	17275	52
0.009374	-4.67	TIPRL (TOR signaling pathway regulator)	protein interactions	261726	50	2	17456	51
0.009374	-4.67	CD40 (CD40 molecule)	protein interactions	958	50	2	17456	51
0.009374	-4.67	ITGB2 (integrin subunit beta 2)	protein interactions	3689	50	2	17456	51
0.009403	-4.67	positive regulation of defense response	biological process	GO:0031349	479	5	18054	49
0.009438	-4.66	regulation of interleukin-12 production	biological process	GO:0032655	54	2	18054	49
0.009438	-4.66	lymphocyte homeostasis	biological process	GO:0002260	54	2	18054	49
0.009488	-4.66	Inflammatory Response Pathway	WikiPathways	WP453	33	2	5311	24
0.009527	-4.65	hemostasis	biological process	GO:0007599	307	4	18054	49
0.009548	-4.65	CROMER_TUMORIGENESIS_DN	MSigDB lists	CROMER_TUMORIGENESIS_DN	49	2	17275	52
0.009548	-4.65	HENDRICKS_SMARCA4_TARGETS_DN	MSigDB lists	HENDRICKS_SMARCA4_TARGETS_DN	49	2	17275	52
0.009548	-4.65	ZHOU_TNF_SIGNALING_30MIN	MSigDB lists	ZHOU_TNF_SIGNALING_30MIN	49	2	17275	52
0.00956	-4.65	MODULE_55	MSigDB lists	MODULE_55	798	7	17275	52
0.009613	-4.64	C2_domain_sf	interpro domains	IPR035892	154	3	18616	53
0.009615	-4.64	regulation of cellular protein metabolic process	biological process	GO:0032268	2670	14	18054	49
0.009661	-4.64	Allograft rejection	KEGG pathways	ko05330	37	2	7161	29
0.009661	-4.64	Allograft rejection	KEGG pathways	hsa05330	37	2	7161	29
0.009672	-4.64	regulation of metabolic process	biological process	GO:0019222	7152	28	18054	49
0.009739	-4.63	PYCARD (PYD and CARD domain containing)	protein interactions	29108	51	2	17456	51
0.009748	-4.63	MODULE_88	MSigDB lists	MODULE_88	801	7	17275	52
0.009757	-4.63	BIRC2 (baculoviral IAP repeat containing 2)	protein interactions	329	151	3	17456	51
0.00984	-4.62	GSE21033_CTRL_VS_POLYIC_STIM_DC_12H_UP	MSigDB lists	GSE21033_CTRL_VS_POLYIC_STIM_DC_12H_UP	147	3	17275	52
0.00984	-4.62	GSE40274_FOXP3_VS_FOXP3_AND_XBP1_TRANSDUCED_ACTIVATED_CD4_TCELL_DN	MSigDB lists	GSE40274_FOXP3_VS_FOXP3_AND_XBP1_TRANSDUCED_ACTIVATED_CD4_TCELL_DN	147	3	17275	52
0.009901	-4.62	scavenger receptor activity	molecular function	GO:0005044	51	2	17306	51
0.009927	-4.61	KEGG_AUTOIMMUNE_THYROID_DISEASE	MSigDB lists	KEGG_AUTOIMMUNE_THYROID_DISEASE	50	2	17275	52
0.009927	-4.61	FLECHNER_PBL_KIDNEY_TRANSPLANT_REJECTED_VS_OK_DN	MSigDB lists	FLECHNER_PBL_KIDNEY_TRANSPLANT_REJECTED_VS_OK_DN	50	2	17275	52
0.009927	-4.61	GO_REGULATION_OF_T_CELL_MEDIATED_IMMUNITY	MSigDB lists	GO_REGULATION_OF_T_CELL_MEDIATED_IMMUNITY	50	2	17275	52
0.009927	-4.61	YU_MYC_TARGETS_DN	MSigDB lists	YU_MYC_TARGETS_DN	50	2	17275	52
0.009927	-4.61	MARSON_FOXP3_TARGETS_DN	MSigDB lists	MARSON_FOXP3_TARGETS_DN	50	2	17275	52
0.009939	-4.61	HORIUCHI_WTAP_TARGETS_UP	MSigDB lists	HORIUCHI_WTAP_TARGETS_UP	280	4	17275	52
0.009939	-4.61	GO_MEMBRANE_MICRODOMAIN	MSigDB lists	GO_MEMBRANE_MICRODOMAIN	280	4	17275	52
0.009956	-4.61	D-galactose degradation V (Leloir pathway)	BIOCYC pathways	META_PWY66-422	3	1	902	3
0.009959	-4.61	Nuclear Envelope Breakdown	REACTOME pathways	R-HSA-2980766	52	2	10287	30
0.009972	-4.61	wound healing	biological process	GO:0042060	486	5	18054	49
0.009988	-4.61	Tumour_necrosis_fac-like_dom	interpro domains	IPR008983	53	2	18616	53
0.01002	-4.6	GSE13522_CTRL_VS_T_CRUZI_Y_STRAIN_INF_SKIN_IFNG_KO_UP	MSigDB lists	GSE13522_CTRL_VS_T_CRUZI_Y_STRAIN_INF_SKIN_IFNG_KO_UP	148	3	17275	52
0.01009	-4.6	-	gene3d domains	2.60.40.10	710	7	8522	30
0.0101	-4.6	central_nervous_system-medulla-primitive_neuroectodermal_tumour-medulloblastoma	COSMIC cancer mutations	central_nervous_system-medulla-primitive_neuroectodermal_tumour-medulloblastoma	15095	49	17255	50
0.0101	-4.6	central_nervous_system-medulla-primitive_neuroectodermal_tumour-medulloblastoma-classic	COSMIC cancer mutations	central_nervous_system-medulla-primitive_neuroectodermal_tumour-medulloblastoma-classic	15095	49	17255	50
0.0101	-4.6	central_nervous_system-medulla-primitive_neuroectodermal_tumour-medulloblastoma-large_cell	COSMIC cancer mutations	central_nervous_system-medulla-primitive_neuroectodermal_tumour-medulloblastoma-large_cell	15095	49	17255	50
0.0101	-4.6	central_nervous_system-medulla-primitive_neuroectodermal_tumour-medulloblastoma-desmoplastic	COSMIC cancer mutations	central_nervous_system-medulla-primitive_neuroectodermal_tumour-medulloblastoma-desmoplastic	15095	49	17255	50
0.01011	-4.59	RNF5 (ring finger protein 5)	protein interactions	6048	52	2	17456	51
0.01012	-4.59	regulation of kidney development	biological process	GO:0090183	56	2	18054	49
0.01012	-4.59	classic	COSMIC cancer mutations	classic	15096	49	17255	50
0.01018	-4.59	GO_REGULATION_OF_INFLAMMATORY_RESPONSE	MSigDB lists	GO_REGULATION_OF_INFLAMMATORY_RESPONSE	282	4	17275	52
0.0102	-4.59	enzyme binding	molecular function	GO:0019899	2212	13	17306	51
0.01021	-4.58	GSE25123_WT_VS_PPARG_KO_MACROPHAGE_ROSIGLITAZONE_STIM_DN	MSigDB lists	GSE25123_WT_VS_PPARG_KO_MACROPHAGE_ROSIGLITAZONE_STIM_DN	149	3	17275	52
0.01021	-4.58	GSE13547_WT_VS_ZFX_KO_BCELL_ANTI_IGM_STIM_2H_DN	MSigDB lists	GSE13547_WT_VS_ZFX_KO_BCELL_ANTI_IGM_STIM_2H_DN	149	3	17275	52
0.01021	-4.58	GSE14386_UNTREATED_VS_IFNA_TREATED_ACT_PBMC_MS_PATIENT_DN	MSigDB lists	GSE14386_UNTREATED_VS_IFNA_TREATED_ACT_PBMC_MS_PATIENT_DN	149	3	17275	52
0.01021	-4.58	BROWNE_HCMV_INFECTION_14HR_UP	MSigDB lists	BROWNE_HCMV_INFECTION_14HR_UP	149	3	17275	52
0.01021	-4.58	GO_AMEBOIDAL_TYPE_CELL_MIGRATION	MSigDB lists	GO_AMEBOIDAL_TYPE_CELL_MIGRATION	149	3	17275	52
0.01024	-4.58	medulla	COSMIC cancer mutations	medulla	15100	49	17255	50
0.01026	-4.58	viral process	biological process	GO:0016032	686	6	18054	49
0.01026	-4.58	regulation of protein modification process	biological process	GO:0031399	1871	11	18054	49
0.01027	-4.58	desmoplastic	COSMIC cancer mutations	desmoplastic	15101	49	17255	50
0.01031	-4.58	WAKABAYASHI_ADIPOGENESIS_PPARG_BOUND_8D	MSigDB lists	WAKABAYASHI_ADIPOGENESIS_PPARG_BOUND_8D	618	6	17275	52
0.01031	-4.57	MODULE_85	MSigDB lists	MODULE_85	51	2	17275	52
0.01031	-4.57	NATSUME_RESPONSE_TO_INTERFERON_BETA_DN	MSigDB lists	NATSUME_RESPONSE_TO_INTERFERON_BETA_DN	51	2	17275	52
0.01031	-4.57	PID_CASPASE_PATHWAY	MSigDB lists	PID_CASPASE_PATHWAY	51	2	17275	52
0.01031	-4.57	chr9p13	MSigDB lists	chr9p13	51	2	17275	52
0.01031	-4.57	GO_REGULATION_OF_INTERLEUKIN_12_PRODUCTION	MSigDB lists	GO_REGULATION_OF_INTERLEUKIN_12_PRODUCTION	51	2	17275	52
0.01031	-4.57	TONKS_TARGETS_OF_RUNX1_RUNX1T1_FUSION_MONOCYTE_DN	MSigDB lists	TONKS_TARGETS_OF_RUNX1_RUNX1T1_FUSION_MONOCYTE_DN	51	2	17275	52
0.01035	-4.57	CBL (Cbl proto-oncogene)	protein interactions	867	292	4	17456	51
0.01035	-4.57	PIK3R1 (phosphoinositide-3-kinase regulatory subunit 1)	protein interactions	5295	292	4	17456	51
0.01043	-4.56	GO_GLYCEROPHOSPHOLIPID_METABOLIC_PROCESS	MSigDB lists	GO_GLYCEROPHOSPHOLIPID_METABOLIC_PROCESS	284	4	17275	52
0.01048	-4.56	MODULE_38	MSigDB lists	MODULE_38	443	5	17275	52
0.01049	-4.56	PAPOLA (poly(A) polymerase alpha)	protein interactions	10914	53	2	17456	51
0.01052	-4.55	-	gene3d domains	1.10.238.110	3	1	8522	30
0.01057	-4.55	REACTOME_HEMOSTASIS	MSigDB lists	REACTOME_HEMOSTASIS	444	5	17275	52
0.01058	-4.55	GSE13547_CTRL_VS_ANTI_IGM_STIM_BCELL_2H_DN	MSigDB lists	GSE13547_CTRL_VS_ANTI_IGM_STIM_BCELL_2H_DN	151	3	17275	52
0.01058	-4.55	GSE37301_PRO_BCELL_VS_CD4_TCELL_DN	MSigDB lists	GSE37301_PRO_BCELL_VS_CD4_TCELL_DN	151	3	17275	52
0.01058	-4.55	GSE17974_IL4_AND_ANTI_IL12_VS_UNTREATED_2H_ACT_CD4_TCELL_DN	MSigDB lists	GSE17974_IL4_AND_ANTI_IL12_VS_UNTREATED_2H_ACT_CD4_TCELL_DN	151	3	17275	52
0.01058	-4.55	GSE3920_IFNB_VS_IFNG_TREATED_ENDOTHELIAL_CELL_UP	MSigDB lists	GSE3920_IFNB_VS_IFNG_TREATED_ENDOTHELIAL_CELL_UP	151	3	17275	52
0.01058	-4.55	GO_POSITIVE_REGULATION_OF_MULTI_ORGANISM_PROCESS	MSigDB lists	GO_POSITIVE_REGULATION_OF_MULTI_ORGANISM_PROCESS	151	3	17275	52
0.0107	-4.54	GO_REGULATION_OF_DNA_RECOMBINATION	MSigDB lists	GO_REGULATION_OF_DNA_RECOMBINATION	52	2	17275	52
0.01073	-4.54	KRAP_IP3R_bind	smart domains	SM01257	3	1	9476	34
0.01077	-4.53	GO_REGULATION_OF_LEUKOCYTE_MEDIATED_IMMUNITY	MSigDB lists	GO_REGULATION_OF_LEUKOCYTE_MEDIATED_IMMUNITY	152	3	17275	52
0.01077	-4.53	GSE15330_HSC_VS_MEGAKARYOCYTE_ERYTHROID_PROGENITOR_UP	MSigDB lists	GSE15330_HSC_VS_MEGAKARYOCYTE_ERYTHROID_PROGENITOR_UP	152	3	17275	52
0.01077	-4.53	GSE15330_HSC_VS_MEGAKARYOCYTE_ERYTHROID_PROGENITOR_DN	MSigDB lists	GSE15330_HSC_VS_MEGAKARYOCYTE_ERYTHROID_PROGENITOR_DN	152	3	17275	52
0.01078	-4.53	identical protein binding	molecular function	GO:0042802	1731	11	17306	51
0.01081	-4.53	FISCHER_DIRECT_P53_TARGETS_META_ANALYSIS	MSigDB lists	FISCHER_DIRECT_P53_TARGETS_META_ANALYSIS	287	4	17275	52
0.01081	-4.53	ureter maturation	biological process	GO:0035799	4	1	18054	49
0.01081	-4.53	formation of radial glial scaffolds	biological process	GO:0021943	4	1	18054	49
0.01081	-4.53	reticulophagy	biological process	GO:0061709	4	1	18054	49
0.01081	-4.53	B-1 B cell homeostasis	biological process	GO:0001922	4	1	18054	49
0.01081	-4.53	membrane raft distribution	biological process	GO:0031580	4	1	18054	49
0.01081	-4.53	regulation of ureteric bud formation	biological process	GO:0072106	4	1	18054	49
0.01081	-4.53	negative regulation of mesonephros development	biological process	GO:0061218	4	1	18054	49
0.01081	-4.53	positive regulation of epithelial tube formation	biological process	GO:1905278	4	1	18054	49
0.01081	-4.53	positive regulation of histone H3-K9 trimethylation	biological process	GO:1900114	4	1	18054	49
0.01081	-4.53	protein K33-linked deubiquitination	biological process	GO:1990168	4	1	18054	49
0.01081	-4.53	negative regulation of mammary gland epithelial cell proliferation	biological process	GO:0033600	4	1	18054	49
0.01081	-4.53	regulation of collagen catabolic process	biological process	GO:0010710	4	1	18054	49
0.01081	-4.53	regulation of serine C-palmitoyltransferase activity	biological process	GO:1904220	4	1	18054	49
0.01081	-4.53	establishment or maintenance of microtubule cytoskeleton polarity	biological process	GO:0030951	4	1	18054	49
0.01081	-4.53	positive regulation of histone H3-K14 acetylation	biological process	GO:0071442	4	1	18054	49
0.01081	-4.53	positive regulation of ureteric bud formation	biological process	GO:0072107	4	1	18054	49
0.01081	-4.53	calcium-independent cell-matrix adhesion	biological process	GO:0007161	4	1	18054	49
0.01081	-4.53	negative regulation of chronic inflammatory response	biological process	GO:0002677	4	1	18054	49
0.01081	-4.53	desmosome assembly	biological process	GO:0002159	4	1	18054	49
0.01081	-4.53	negative regulation of receptor recycling	biological process	GO:0001920	4	1	18054	49
0.01081	-4.53	T follicular helper cell differentiation	biological process	GO:0061470	4	1	18054	49
0.01087	-4.52	PLD2 (phospholipase D2)	protein interactions	5338	54	2	17456	51
0.01087	-4.52	PTPRC (protein tyrosine phosphatase receptor type C)	protein interactions	5788	54	2	17456	51
0.01089	-4.52	YWHAZ (tyrosine 3-monooxygenase/tryptophan 5-monooxygenase activation protein zeta)	protein interactions	7534	461	5	17456	51
0.01091	-4.52	elastic fiber	cellular component	GO:0071953	4	1	18985	52
0.01091	-4.52	ciliary neurotrophic factor receptor complex	cellular component	GO:0070110	4	1	18985	52
0.01096	-4.51	ovary	COSMIC cancer mutations	ovary	15124	49	17255	50
0.01097	-4.51	GSE12003_4D_VS_8D_CULTURE_BM_PROGENITOR_UP	MSigDB lists	GSE12003_4D_VS_8D_CULTURE_BM_PROGENITOR_UP	153	3	17275	52
0.01097	-4.51	GO_HUMORAL_IMMUNE_RESPONSE	MSigDB lists	GO_HUMORAL_IMMUNE_RESPONSE	153	3	17275	52
0.01097	-4.51	GSE15659_TREG_VS_TCONV_DN	MSigDB lists	GSE15659_TREG_VS_TCONV_DN	153	3	17275	52
0.011	-4.51	POLO_box	pfam domains	PF00659	4	1	17385	48
0.011	-4.51	NT-C2	pfam domains	PF10358	4	1	17385	48
0.01101	-4.51	ameboidal-type cell migration	biological process	GO:0001667	170	3	18054	49
0.01101	-4.51	membrane raft	cellular component	GO:0045121	317	4	18985	52
0.01103	-4.51	CHUK (component of inhibitor of nuclear factor kappa B kinase complex)	protein interactions	1147	158	3	17456	51
0.01105	-4.51	PEREZ_TP53_TARGETS	MSigDB lists	PEREZ_TP53_TARGETS	1026	8	17275	52
0.01106	-4.5	GO_REGULATION_OF_MULTI_ORGANISM_PROCESS	MSigDB lists	GO_REGULATION_OF_MULTI_ORGANISM_PROCESS	449	5	17275	52
0.0111	-4.5	WORSCHECH_TUMOR_REJECTION_UP	MSigDB lists	WORSCHECH_TUMOR_REJECTION_UP	53	2	17275	52
0.0111	-4.5	LINDSTEDT_DENDRITIC_CELL_MATURATION_B	MSigDB lists	LINDSTEDT_DENDRITIC_CELL_MATURATION_B	53	2	17275	52
0.0111	-4.5	KLEIN_PRIMARY_EFFUSION_LYMPHOMA_DN	MSigDB lists	KLEIN_PRIMARY_EFFUSION_LYMPHOMA_DN	53	2	17275	52
0.01113	-4.5	membrane microdomain	cellular component	GO:0098857	318	4	18985	52
0.01116	-4.5	GSE9509_10MIN_VS_30MIN_LPS_AND_IL10_STIM_IL10_KO_MACROPHAGE_DN	MSigDB lists	GSE9509_10MIN_VS_30MIN_LPS_AND_IL10_STIM_IL10_KO_MACROPHAGE_DN	154	3	17275	52
0.01116	-4.5	GSE6269_E_COLI_VS_STREP_PNEUMO_INF_PBMC_UP	MSigDB lists	GSE6269_E_COLI_VS_STREP_PNEUMO_INF_PBMC_UP	154	3	17275	52
0.01116	-4.5	GSE21033_1H_VS_24H_POLYIC_STIM_DC_DN	MSigDB lists	GSE21033_1H_VS_24H_POLYIC_STIM_DC_DN	154	3	17275	52
0.01116	-4.5	GSE37605_C57BL6_VS_NOD_FOXP3_FUSION_GFP_TCONV_UP	MSigDB lists	GSE37605_C57BL6_VS_NOD_FOXP3_FUSION_GFP_TCONV_UP	154	3	17275	52
0.01116	-4.5	GSE13547_WT_VS_ZFX_KO_BCELL_UP	MSigDB lists	GSE13547_WT_VS_ZFX_KO_BCELL_UP	154	3	17275	52
0.01116	-4.5	GO_REGULATION_OF_JNK_CASCADE	MSigDB lists	GO_REGULATION_OF_JNK_CASCADE	154	3	17275	52
0.01118	-4.49	regulation of peptide secretion	biological process	GO:0002791	500	5	18054	49
0.01126	-4.49	ITGA6 (integrin subunit alpha 6)	protein interactions	3655	55	2	17456	51
0.01127	-4.49	positive regulation of multi-organism process	biological process	GO:0043902	501	5	18054	49
0.01134	-4.48	POLO_box_dom_sf	interpro domains	IPR036947	4	1	18616	53
0.01134	-4.48	PINCH	interpro domains	IPR017351	4	1	18616	53
0.01134	-4.48	POLO_box_dom	interpro domains	IPR000959	4	1	18616	53
0.01134	-4.48	NT-C2	interpro domains	IPR019448	4	1	18616	53
0.01134	-4.48	POLO_box_1	interpro domains	IPR033701	4	1	18616	53
0.01136	-4.48	GSE21927_UNTREATED_VS_GMCSF_IL6_TREATED_BONE_MARROW_UP	MSigDB lists	GSE21927_UNTREATED_VS_GMCSF_IL6_TREATED_BONE_MARROW_UP	155	3	17275	52
0.01136	-4.48	GSE19941_UNSTIM_VS_LPS_AND_IL10_STIM_IL10_KO_NFKBP50_KO_MACROPHAGE_UP	MSigDB lists	GSE19941_UNSTIM_VS_LPS_AND_IL10_STIM_IL10_KO_NFKBP50_KO_MACROPHAGE_UP	155	3	17275	52
0.01136	-4.48	GSE17974_IL4_AND_ANTI_IL12_VS_UNTREATED_2H_ACT_CD4_TCELL_UP	MSigDB lists	GSE17974_IL4_AND_ANTI_IL12_VS_UNTREATED_2H_ACT_CD4_TCELL_UP	155	3	17275	52
0.01136	-4.48	GSE14415_ACT_VS_CTRL_NATURAL_TREG_DN	MSigDB lists	GSE14415_ACT_VS_CTRL_NATURAL_TREG_DN	155	3	17275	52
0.01136	-4.48	positive regulation of stress-activated MAPK cascade	biological process	GO:0032874	172	3	18054	49
0.01136	-4.48	GO_WOUND_HEALING	MSigDB lists	GO_WOUND_HEALING	452	5	17275	52
0.01136	-4.48	regulation of body fluid levels	biological process	GO:0050878	502	5	18054	49
0.01151	-4.46	WIERENGA_STAT5A_TARGETS_GROUP2	MSigDB lists	WIERENGA_STAT5A_TARGETS_GROUP2	54	2	17275	52
0.01151	-4.46	GO_REGULATION_OF_LYMPHOCYTE_APOPTOTIC_PROCESS	MSigDB lists	GO_REGULATION_OF_LYMPHOCYTE_APOPTOTIC_PROCESS	54	2	17275	52
0.01151	-4.46	GO_CELLULAR_DEFENSE_RESPONSE	MSigDB lists	GO_CELLULAR_DEFENSE_RESPONSE	54	2	17275	52
0.01151	-4.46	GO_ENDOTHELIAL_CELL_MIGRATION	MSigDB lists	GO_ENDOTHELIAL_CELL_MIGRATION	54	2	17275	52
0.01151	-4.46	GARCIA_TARGETS_OF_FLI1_AND_DAX1_UP	MSigDB lists	GARCIA_TARGETS_OF_FLI1_AND_DAX1_UP	54	2	17275	52
0.01154	-4.46	positive regulation of stress-activated protein kinase signaling cascade	biological process	GO:0070304	173	3	18054	49
0.01154	-4.46	AIDS_related_lymphoma	COSMIC cancer mutations	AIDS_related_lymphoma	4	1	17255	50
0.01154	-4.46	haematopoietic_and_lymphoid_tissue-eye-lymphoid_neoplasm-MALT_lymphoma	COSMIC cancer mutations	haematopoietic_and_lymphoid_tissue-eye-lymphoid_neoplasm-MALT_lymphoma	4	1	17255	50
0.01154	-4.46	haematopoietic_and_lymphoid_tissue-skin-lymphoid_neoplasm-marginal_zone_lymphoma	COSMIC cancer mutations	haematopoietic_and_lymphoid_tissue-skin-lymphoid_neoplasm-marginal_zone_lymphoma	4	1	17255	50
0.01154	-4.46	haematopoietic_and_lymphoid_tissue-lymphoid_neoplasm-AIDS_related_lymphoma	COSMIC cancer mutations	haematopoietic_and_lymphoid_tissue-lymphoid_neoplasm-AIDS_related_lymphoma	4	1	17255	50
0.01155	-4.46	GSE37301_PRO_BCELL_VS_CD4_TCELL_UP	MSigDB lists	GSE37301_PRO_BCELL_VS_CD4_TCELL_UP	156	3	17275	52
0.01155	-4.46	regulation of tumor necrosis factor-mediated signaling pathway	biological process	GO:0010803	60	2	18054	49
0.01162	-4.46	Localization of the PINCH-ILK-PARVIN complex to focal adhesions	REACTOME pathways	R-HSA-446343	4	1	10287	30
0.01164	-4.45	DLX3 (distal-less homeobox 3)	protein interactions	1747	4	1	17456	51
0.01164	-4.45	NALCN (sodium leak channel, non-selective)	protein interactions	259232	4	1	17456	51
0.01164	-4.45	SERP2 (stress associated endoplasmic reticulum protein family member 2)	protein interactions	387923	4	1	17456	51
0.01164	-4.45	HLA-DOB (major histocompatibility complex, class II, DO beta)	protein interactions	3112	4	1	17456	51
0.01164	-4.45	Pick1 (protein interacting with PRKCA 1)	protein interactions	84591	4	1	17456	51
0.01164	-4.45	OSTCP1 (oligosaccharyltransferase complex subunit pseudogene 1)	protein interactions	202459	4	1	17456	51
0.01164	-4.45	NINJ2 (ninjurin 2)	protein interactions	4815	4	1	17456	51
0.01164	-4.45	HLA-DOA (major histocompatibility complex, class II, DO alpha)	protein interactions	3111	4	1	17456	51
0.01164	-4.45	Rab14 (RAB14, member RAS oncogene family)	protein interactions	68365	4	1	17456	51
0.01164	-4.45	TMEM218 (transmembrane protein 218)	protein interactions	219854	4	1	17456	51
0.01164	-4.45	LPAR3 (lysophosphatidic acid receptor 3)	protein interactions	23566	4	1	17456	51
0.01164	-4.45	FAM169A (family with sequence similarity 169 member A)	protein interactions	26049	4	1	17456	51
0.01164	-4.45	AQP3 (aquaporin 3 (Gill blood group))	protein interactions	360	4	1	17456	51
0.01164	-4.45	FGD4 (FYVE, RhoGEF and PH domain containing 4)	protein interactions	121512	4	1	17456	51
0.01164	-4.45	PRELID3A (PRELI domain containing 3A)	protein interactions	10650	4	1	17456	51
0.01164	-4.45	SLC35A4 (solute carrier family 35 member A4)	protein interactions	113829	4	1	17456	51
0.01164	-4.45	CFHR5 (complement factor H related 5)	protein interactions	81494	4	1	17456	51
0.01164	-4.45	FAIM (Fas apoptotic inhibitory molecule)	protein interactions	55179	4	1	17456	51
0.01164	-4.45	KIF12 (kinesin family member 12)	protein interactions	113220	4	1	17456	51
0.01164	-4.45	LHFPL5 (LHFPL tetraspan subfamily member 5)	protein interactions	222662	4	1	17456	51
0.01164	-4.45	PAQR5 (progestin and adipoQ receptor family member 5)	protein interactions	54852	4	1	17456	51
0.01164	-4.45	CYB561D2 (cytochrome b561 family member D2)	protein interactions	11068	4	1	17456	51
0.01164	-4.45	CLDN10 (claudin 10)	protein interactions	9071	4	1	17456	51
0.01164	-4.45	Grb2 (growth factor receptor bound protein 2)	protein interactions	14784	4	1	17456	51
0.01164	-4.45	CD3G (CD3g molecule)	protein interactions	917	4	1	17456	51
0.01164	-4.45	UNC50 (unc-50 inner nuclear membrane RNA binding protein)	protein interactions	25972	4	1	17456	51
0.01164	-4.45	SLC35B4 (solute carrier family 35 member B4)	protein interactions	84912	4	1	17456	51
0.01174	-4.45	lipoteichoic acid binding	molecular function	GO:0070891	4	1	17306	51
0.01174	-4.45	glycerol channel activity	molecular function	GO:0015254	4	1	17306	51
0.01174	-4.45	phosphatidylinositol-4,5-bisphosphate 4-phosphatase activity	molecular function	GO:0034597	4	1	17306	51
0.01175	-4.44	GO_POSITIVE_REGULATION_OF_IMMUNE_EFFECTOR_PROCESS	MSigDB lists	GO_POSITIVE_REGULATION_OF_IMMUNE_EFFECTOR_PROCESS	157	3	17275	52
0.01182	-4.44	GO_PROTEIN_LOCALIZATION	MSigDB lists	GO_PROTEIN_LOCALIZATION	1715	11	17275	52
0.01186	-4.43	GO_POSITIVE_REGULATION_OF_RESPONSE_TO_EXTERNAL_STIMULUS	MSigDB lists	GO_POSITIVE_REGULATION_OF_RESPONSE_TO_EXTERNAL_STIMULUS	295	4	17275	52
0.01192	-4.43	KEGG_PATHOGENIC_ESCHERICHIA_COLI_INFECTION	MSigDB lists	KEGG_PATHOGENIC_ESCHERICHIA_COLI_INFECTION	55	2	17275	52
0.01192	-4.43	GO_REGULATION_OF_B_CELL_PROLIFERATION	MSigDB lists	GO_REGULATION_OF_B_CELL_PROLIFERATION	55	2	17275	52
0.01193	-4.43	alpha-beta T cell activation	biological process	GO:0046631	61	2	18054	49
0.01193	-4.43	positive regulation of alpha-beta T cell activation	biological process	GO:0046635	61	2	18054	49
0.01193	-4.43	regulation of B cell proliferation	biological process	GO:0030888	61	2	18054	49
0.01196	-4.43	CASORELLI_ACUTE_PROMYELOCYTIC_LEUKEMIA_UP	MSigDB lists	CASORELLI_ACUTE_PROMYELOCYTIC_LEUKEMIA_UP	158	3	17275	52
0.01196	-4.43	GO_MYELIN_SHEATH	MSigDB lists	GO_MYELIN_SHEATH	158	3	17275	52
0.01196	-4.43	GSE27291_0H_VS_6H_STIM_GAMMADELTA_TCELL_DN	MSigDB lists	GSE27291_0H_VS_6H_STIM_GAMMADELTA_TCELL_DN	158	3	17275	52
0.01196	-4.43	GSE8685_IL15_ACT_IL2_STARVED_VS_IL21_ACT_IL2_STARVED_CD4_TCELL_UP	MSigDB lists	GSE8685_IL15_ACT_IL2_STARVED_VS_IL21_ACT_IL2_STARVED_CD4_TCELL_UP	158	3	17275	52
0.01198	-4.42	ZWANG_CLASS_1_TRANSIENTLY_INDUCED_BY_EGF	MSigDB lists	ZWANG_CLASS_1_TRANSIENTLY_INDUCED_BY_EGF	458	5	17275	52
0.01208	-4.42	SENESE_HDAC3_TARGETS_UP	MSigDB lists	SENESE_HDAC3_TARGETS_UP	459	5	17275	52
0.01216	-4.41	GSE40274_CTRL_VS_FOXP3_AND_LEF1_TRANSDUCED_ACTIVATED_CD4_TCELL_UP	MSigDB lists	GSE40274_CTRL_VS_FOXP3_AND_LEF1_TRANSDUCED_ACTIVATED_CD4_TCELL_UP	159	3	17275	52
0.01216	-4.41	GSE14415_ACT_TCONV_VS_ACT_NATURAL_TREG_UP	MSigDB lists	GSE14415_ACT_TCONV_VS_ACT_NATURAL_TREG_UP	159	3	17275	52
0.0123	-4.4	actin filament bundle assembly	biological process	GO:0051017	62	2	18054	49
0.01234	-4.4	BARIS_THYROID_CANCER_DN	MSigDB lists	BARIS_THYROID_CANCER_DN	56	2	17275	52
0.01234	-4.4	DAVICIONI_PAX_FOXO1_SIGNATURE_IN_ARMS_UP	MSigDB lists	DAVICIONI_PAX_FOXO1_SIGNATURE_IN_ARMS_UP	56	2	17275	52
0.01234	-4.4	KANNAN_TP53_TARGETS_UP	MSigDB lists	KANNAN_TP53_TARGETS_UP	56	2	17275	52
0.01237	-4.39	GSE3920_IFNA_VS_IFNB_TREATED_ENDOTHELIAL_CELL_UP	MSigDB lists	GSE3920_IFNA_VS_IFNB_TREATED_ENDOTHELIAL_CELL_UP	160	3	17275	52
0.01237	-4.39	GSE32901_TH17_EMRICHED_VS_TH17_NEG_CD4_TCELL_DN	MSigDB lists	GSE32901_TH17_EMRICHED_VS_TH17_NEG_CD4_TCELL_DN	160	3	17275	52
0.0124	-4.39	perinuclear region of cytoplasm	cellular component	GO:0048471	707	6	18985	52
0.01242	-4.39	membrane protein complex	cellular component	GO:0098796	1151	8	18985	52
0.01249	-4.38	large_cell	COSMIC cancer mutations	large_cell	15170	49	17255	50
0.01255	-4.38	Ig_V-set	interpro domains	IPR013106	170	3	18616	53
0.01258	-4.38	GSE3720_UNSTIM_VS_PMA_STIM_VD1_GAMMADELTA_TCELL_UP	MSigDB lists	GSE3720_UNSTIM_VS_PMA_STIM_VD1_GAMMADELTA_TCELL_UP	161	3	17275	52
0.01258	-4.38	GSE14415_INDUCED_TREG_VS_FOXP3_KO_INDUCED_TREG_UP	MSigDB lists	GSE14415_INDUCED_TREG_VS_FOXP3_KO_INDUCED_TREG_UP	161	3	17275	52
0.01258	-4.38	GSE6269_FLU_VS_STAPH_AUREUS_INF_PBMC_UP	MSigDB lists	GSE6269_FLU_VS_STAPH_AUREUS_INF_PBMC_UP	161	3	17275	52
0.01258	-4.38	GSE14415_FOXP3_KO_NATURAL_TREG_VS_TCONV_DN	MSigDB lists	GSE14415_FOXP3_KO_NATURAL_TREG_VS_TCONV_DN	161	3	17275	52
0.01258	-4.38	GSE23114_PERITONEAL_CAVITY_B1A_BCELL_VS_SPLEEN_BCELL_UP	MSigDB lists	GSE23114_PERITONEAL_CAVITY_B1A_BCELL_VS_SPLEEN_BCELL_UP	161	3	17275	52
0.01259	-4.38	YWHAE (tyrosine 3-monooxygenase/tryptophan 5-monooxygenase activation protein epsilon)	protein interactions	7531	478	5	17456	51
0.01261	-4.37	membrane region	cellular component	GO:0098589	330	4	18985	52
0.01262	-4.37	human chr9p13.3	chromosome location	human chr9p13.3	84	2	26169	53
0.01276	-4.36	BILBAN_B_CLL_LPL_UP	MSigDB lists	BILBAN_B_CLL_LPL_UP	57	2	17275	52
0.01276	-4.36	GO_POSITIVE_REGULATION_OF_OSTEOBLAST_DIFFERENTIATION	MSigDB lists	GO_POSITIVE_REGULATION_OF_OSTEOBLAST_DIFFERENTIATION	57	2	17275	52
0.01279	-4.36	GSE40274_FOXP3_VS_FOXP3_AND_SATB1_TRANSDUCED_ACTIVATED_CD4_TCELL_DN	MSigDB lists	GSE40274_FOXP3_VS_FOXP3_AND_SATB1_TRANSDUCED_ACTIVATED_CD4_TCELL_DN	162	3	17275	52
0.01279	-4.36	GSE32986_GMCSF_AND_CURDLAN_LOWDOSE_VS_GMCSF_AND_CURDLAN_HIGHDOSE_STIM_DC_DN	MSigDB lists	GSE32986_GMCSF_AND_CURDLAN_LOWDOSE_VS_GMCSF_AND_CURDLAN_HIGHDOSE_STIM_DC_DN	162	3	17275	52
0.01288	-4.35	TOE1 (target of EGR1, exonuclease)	protein interactions	114034	59	2	17456	51
0.013	-4.34	GSE7219_WT_VS_NIK_NFKB2_KO_DC_DN	MSigDB lists	GSE7219_WT_VS_NIK_NFKB2_KO_DC_DN	163	3	17275	52
0.013	-4.34	GSE11973_MIR223_KOVS_WT_BONE_MARROW_NEUTROPHIL_DN	MSigDB lists	GSE11973_MIR223_KOVS_WT_BONE_MARROW_NEUTROPHIL_DN	163	3	17275	52
0.01307	-4.34	organelle disassembly	biological process	GO:1903008	64	2	18054	49
0.0131	-4.34	TGGAAA_NFAT_Q4_01	MSigDB lists	TGGAAA_NFAT_Q4_01	1740	11	17275	52
0.01318	-4.33	C2_NT	prosite domains	PS51840	4	1	12079	40
0.01318	-4.33	POLO_BOX	prosite domains	PS50078	4	1	12079	40
0.01319	-4.33	HOSHIDA_LIVER_CANCER_LATE_RECURRENCE_UP	MSigDB lists	HOSHIDA_LIVER_CANCER_LATE_RECURRENCE_UP	58	2	17275	52
0.01319	-4.33	GO_PRODUCTION_OF_MOLECULAR_MEDIATOR_OF_IMMUNE_RESPONSE	MSigDB lists	GO_PRODUCTION_OF_MOLECULAR_MEDIATOR_OF_IMMUNE_RESPONSE	58	2	17275	52
0.01319	-4.33	DAVICIONI_RHABDOMYOSARCOMA_PAX_FOXO1_FUSION_UP	MSigDB lists	DAVICIONI_RHABDOMYOSARCOMA_PAX_FOXO1_FUSION_UP	58	2	17275	52
0.01319	-4.33	BIOCARTA_HIVNEF_PATHWAY	MSigDB lists	BIOCARTA_HIVNEF_PATHWAY	58	2	17275	52
0.01319	-4.33	GO_POSITIVE_REGULATION_OF_CYTOKINE_BIOSYNTHETIC_PROCESS	MSigDB lists	GO_POSITIVE_REGULATION_OF_CYTOKINE_BIOSYNTHETIC_PROCESS	58	2	17275	52
0.01321	-4.33	GSE26030_UNSTIM_VS_RESTIM_TH17_DAY5_POST_POLARIZATION_UP	MSigDB lists	GSE26030_UNSTIM_VS_RESTIM_TH17_DAY5_POST_POLARIZATION_UP	164	3	17275	52
0.01321	-4.33	GSE21360_NAIVE_VS_PRIMARY_MEMORY_CD8_TCELL_UP	MSigDB lists	GSE21360_NAIVE_VS_PRIMARY_MEMORY_CD8_TCELL_UP	164	3	17275	52
0.01321	-4.33	GSE17974_CTRL_VS_ACT_IL4_AND_ANTI_IL12_24H_CD4_TCELL_UP	MSigDB lists	GSE17974_CTRL_VS_ACT_IL4_AND_ANTI_IL12_24H_CD4_TCELL_UP	164	3	17275	52
0.01327	-4.32	GO_HEMOSTASIS	MSigDB lists	GO_HEMOSTASIS	305	4	17275	52
0.01338	-4.31	coated vesicle membrane	cellular component	GO:0030662	181	3	18985	52
0.01342	-4.31	LEI_MYB_TARGETS	MSigDB lists	LEI_MYB_TARGETS	306	4	17275	52
0.01343	-4.31	GSE37532_WT_VS_PPARG_KO_LN_TREG_UP	MSigDB lists	GSE37532_WT_VS_PPARG_KO_LN_TREG_UP	165	3	17275	52
0.01343	-4.31	NOTCH_DN.V1_DN	MSigDB lists	NOTCH_DN.V1_DN	165	3	17275	52
0.01346	-4.31	T cell activation involved in immune response	biological process	GO:0002286	65	2	18054	49
0.01346	-4.31	endothelial cell migration	biological process	GO:0043542	65	2	18054	49
0.01346	-4.31	regulation of histone methylation	biological process	GO:0031060	65	2	18054	49
0.01348	-4.31	negative regulation of transport	biological process	GO:0051051	524	5	18054	49
0.0135	-4.31	regulatory T cell differentiation	biological process	GO:0045066	5	1	18054	49
0.0135	-4.31	cell-cell adhesion mediated by integrin	biological process	GO:0033631	5	1	18054	49
0.0135	-4.31	membrane raft localization	biological process	GO:0051665	5	1	18054	49
0.0135	-4.31	renal water transport	biological process	GO:0003097	5	1	18054	49
0.0135	-4.31	protein K29-linked deubiquitination	biological process	GO:0035523	5	1	18054	49
0.0135	-4.31	protein localization to paranode region of axon	biological process	GO:0002175	5	1	18054	49
0.0135	-4.31	nephric duct formation	biological process	GO:0072179	5	1	18054	49
0.0135	-4.31	negative regulation of toll-like receptor 2 signaling pathway	biological process	GO:0034136	5	1	18054	49
0.0135	-4.31	immunoglobulin secretion	biological process	GO:0048305	5	1	18054	49
0.0135	-4.31	negative regulation of smooth muscle cell chemotaxis	biological process	GO:0071672	5	1	18054	49
0.0135	-4.31	galactose catabolic process via UDP-galactose	biological process	GO:0033499	5	1	18054	49
0.0135	-4.31	regulation of thyroid hormone generation	biological process	GO:2000609	5	1	18054	49
0.0135	-4.31	COP9 signalosome assembly	biological process	GO:0010387	5	1	18054	49
0.0135	-4.31	regulation of osteoclast proliferation	biological process	GO:0090289	5	1	18054	49
0.0135	-4.31	positive regulation of adenylate cyclase-activating G protein-coupled receptor signaling pathway	biological process	GO:0106071	5	1	18054	49
0.01362	-4.3	lamin filament	cellular component	GO:0005638	5	1	18985	52
0.01365	-4.29	GSE8685_IL2_ACT_IL2_STARVED_VS_IL21_ACT_IL2_STARVED_CD4_TCELL_UP	MSigDB lists	GSE8685_IL2_ACT_IL2_STARVED_VS_IL21_ACT_IL2_STARVED_CD4_TCELL_UP	166	3	17275	52
0.01373	-4.29	-	gene3d domains	2.60.120.40	51	2	8522	30
0.01373	-4.29	I-EGF_1	pfam domains	PF18372	5	1	17385	48
0.01373	-4.29	Serinc	pfam domains	PF03348	5	1	17385	48
0.01373	-4.29	LTD	pfam domains	PF00932	5	1	17385	48
0.01374	-4.29	protein binding	molecular function	GO:0005515	11679	42	17306	51
0.01386	-4.28	actin filament bundle organization	biological process	GO:0061572	66	2	18054	49
0.01387	-4.28	GSE6269_STAPH_AUREUS_VS_STREP_PNEUMO_INF_PBMC_DN	MSigDB lists	GSE6269_STAPH_AUREUS_VS_STREP_PNEUMO_INF_PBMC_DN	167	3	17275	52
0.01387	-4.28	GSE29617_CTRL_VS_DAY3_TIV_FLU_VACCINE_PBMC_2008_UP	MSigDB lists	GSE29617_CTRL_VS_DAY3_TIV_FLU_VACCINE_PBMC_2008_UP	167	3	17275	52
0.01387	-4.28	GSE17974_CTRL_VS_ACT_IL4_AND_ANTI_IL12_6H_CD4_TCELL_UP	MSigDB lists	GSE17974_CTRL_VS_ACT_IL4_AND_ANTI_IL12_6H_CD4_TCELL_UP	167	3	17275	52
0.01387	-4.28	GSE27291_0H_VS_7D_STIM_GAMMADELTA_TCELL_DN	MSigDB lists	GSE27291_0H_VS_7D_STIM_GAMMADELTA_TCELL_DN	167	3	17275	52
0.01397	-4.27	skin-carcinoma-squamous_cell_carcinoma	COSMIC cancer mutations	skin-carcinoma-squamous_cell_carcinoma	495	5	17255	50
0.01401	-4.27	regulation of JNK cascade	biological process	GO:0046328	186	3	18054	49
0.01401	-4.27	-	gene3d domains	3.30.1120.30	4	1	8522	30
0.01407	-4.26	PTPN6 (protein tyrosine phosphatase non-receptor type 6)	protein interactions	5777	173	3	17456	51
0.01407	-4.26	KEGG_GLYCOLYSIS_GLUCONEOGENESIS	MSigDB lists	KEGG_GLYCOLYSIS_GLUCONEOGENESIS	60	2	17275	52
0.01407	-4.26	GO_CARGO_RECEPTOR_ACTIVITY	MSigDB lists	GO_CARGO_RECEPTOR_ACTIVITY	60	2	17275	52
0.01407	-4.26	GO_POSITIVE_REGULATION_OF_JUN_KINASE_ACTIVITY	MSigDB lists	GO_POSITIVE_REGULATION_OF_JUN_KINASE_ACTIVITY	60	2	17275	52
0.01408	-4.26	human chr11q23.3	chromosome location	human chr11q23.3	89	2	26169	53
[truncated: 1,604 more rows]

## Sheet: Cluster3
P-value	ln(P)	Term	GO Tree	GO ID	# of Genes in Term	# of Target Genes in Term	# of Total Genes	# of Target Genes
[truncated: 5,311 more rows]

[truncated: 7 more sheets: Cluster4, Cluster5, Cluster6, Cluster7, Cluster8, Cluster9, Cluster10]
