# Supplementary material for: BootCellNet, a resampling-based procedure, promotes unsupervised identification of cell populations via robust inference of gene regulatory networks
Source: PLoS Comput Biol. 2024 Sep 30;20(9):e1012480. doi: 10.1371/journal.pcbi.1012480 (PMC11466406; doi:10.1371/journal.pcbi.1012480)
Supplement: S10 Table — The output of FindAllMarkers function in Seurat was printed as a table. (XLSX) [file pcbi.1012480.s012.xlsx]

## Sheet: S10_Table
p_val	avg_log2FC	pct.1	pct.2	p_val_adj	cluster	gene
1.9996924802741e-95	3.97991	0.114	0.012	3.40227678593836e-91	0	ADTRP
3.83809584008358e-143	3.32096	0.199	0.029	6.5301362623182e-139	0	FHIT
2.18502065535493e-74	3.31882	0.109	0.016	3.71759414302088e-70	0	RP11-291B21.2
8.67954641559693e-69	3.19272	0.1	0.015	1.47673802714966e-64	0	RP11-664D1.1
2.51179095298159e-102	3.17553	0.142	0.02	4.27356112740287e-98	0	EPHX2
1.11480686424206e-118	3.08171	0.17	0.025	1.89673239882144e-114	0	CHRM3-AS2
3.11085287275012e-78	2.99577	0.111	0.016	5.29280507769705e-74	0	AK5
2.95457745945432e-82	2.93078	0.127	0.021	5.02691808951558e-78	0	TSHZ2
0	2.93014	0.548	0.111	0	0	CCR7
0	2.91937	0.499	0.089	0	0	LEF1
3.82948907814588e-100	2.87721	0.163	0.029	6.51549271755741e-96	0	C14orf64
4.80148140129779e-78	2.64556	0.13	0.023	8.16924045616806e-74	0	NELL2
2.00852544628627e-52	2.62304	0.103	0.023	3.41730519431146e-48	0	MDS2
2.29819747658424e-122	2.60558	0.212	0.043	3.91015318666043e-118	0	NGFRAP1
3.07547743580204e-101	2.46361	0.189	0.04	5.23261730927359e-97	0	TRABD2A
1.28773606697945e-82	2.46206	0.178	0.045	2.19095414435883e-78	0	ACTN1
2.06109287872889e-183	2.36859	0.337	0.077	3.50674342386933e-179	0	MAL
8.14806257469199e-137	2.2785	0.288	0.075	1.3863113664581e-132	0	OXNAD1
9.27283180966602e-45	2.23216	0.116	0.034	1.57767960409658e-40	0	FAM134B
5.95173292116516e-160	2.16709	0.362	0.105	1.01262783920704e-155	0	PRKCQ-AS1
1.86457447602593e-61	2.12658	0.146	0.04	3.17238701351051e-57	0	SCGB3A1
8.2836226567253e-69	2.06912	0.158	0.041	1.40937555881524e-64	0	APBA2
1.29450990450518e-92	2.04989	0.232	0.069	2.20247915152512e-88	0	CAMK4
8.88366262113352e-41	2.04919	0.105	0.03	1.51146635835966e-36	0	AC013264.2
3.51672423342049e-51	2.03003	0.138	0.041	5.98335461074161e-47	0	PRKCA
5.29607728724421e-97	2.02275	0.265	0.087	9.01074589651731e-93	0	SH3YL1
1.69668256657422e-32	1.99841	0.106	0.037	2.88673571876938e-28	0	SERINC5
8.60276392040108e-104	1.9661	0.268	0.082	1.46367425341704e-99	0	LDLRAP1
1.28631846205224e-130	1.9288	0.344	0.113	2.18854223133569e-126	0	TCF7
8.63979608503119e-209	1.88734	0.534	0.195	1.46997490590721e-204	0	PIK3IP1
1.84034143155822e-40	1.87509	0.118	0.037	3.13115691165315e-36	0	TMEM204
2.63426298631785e-33	1.86121	0.106	0.036	4.48193504492118e-29	0	FBLN5
6.06682181036763e-58	1.85493	0.189	0.068	1.03220906281595e-53	0	RP4-594I10.3
7.27851609009616e-51	1.85004	0.158	0.053	1.23836672756896e-46	0	CD8B
4.57589752294875e-30	1.83103	0.112	0.043	7.78543204554501e-26	0	CITED4
1.05220190715974e-239	1.71196	0.673	0.311	1.79021632484159e-235	0	NOSIP
2.3620905291534e-77	1.70927	0.265	0.101	4.0188608263016e-73	0	RCAN3
2.31366950857982e-188	1.64818	0.52	0.191	3.93647730189771e-184	0	CD27
2.97024803086792e-51	1.64629	0.209	0.088	5.05357999971868e-47	0	SUSD3
5.2324904139218e-46	1.61422	0.193	0.081	8.90255919024655e-42	0	SATB1
2.08363307959606e-34	1.57467	0.143	0.058	3.54509332162474e-30	0	FLT3LG
3.1372941531643e-68	1.55791	0.253	0.099	5.33779227219375e-64	0	BCL11B
2.98532049389684e-24	1.55123	0.109	0.046	5.07922428831608e-20	0	FAM102A
0	1.54362	0.9	0.491	0	0	LDHB
3.0204036260436e-29	1.51333	0.126	0.052	5.13891472935057e-25	0	TECR
3.77697191992146e-24	1.50601	0.118	0.052	6.42614002455437e-20	0	CD5
6.4998079540766e-27	1.46979	0.124	0.053	1.10587732530659e-22	0	TESPA1
9.0869165421044e-157	1.46891	0.599	0.312	1.54604798047364e-152	0	C6orf48
8.43838113539752e-45	1.45845	0.213	0.096	1.43570616637653e-40	0	MYC
8.32618681368815e-24	1.44156	0.128	0.06	1.4166174244809e-19	0	DGKA
3.30834881462824e-98	1.43911	0.426	0.214	5.62882467320849e-94	0	RGS10
1.19295502616922e-22	1.42116	0.1	0.041	2.02969368152432e-18	0	SUPT3H
2.21441616956485e-24	1.39636	0.132	0.062	3.76760767089763e-20	0	BCL2
8.03857413745941e-122	1.38754	0.46	0.196	1.36768300374734e-117	0	CD3G
3.7830878490656e-71	1.37179	0.3	0.129	6.43654566640021e-67	0	TRAT1
1.82950459577528e-131	1.35955	0.573	0.313	3.11271911925205e-127	0	LEPROTL1
9.91431085825976e-20	1.34745	0.106	0.049	1.68682084942432e-15	0	ABLIM1
2.47897505482165e-30	1.33195	0.152	0.068	4.21772815827355e-26	0	CD40LG
4.09511942194255e-18	1.32302	0.106	0.052	6.96743618449305e-14	0	TACC3
2.04413175405028e-19	1.31388	0.107	0.05	3.47788576634115e-15	0	RIC3
1.55208627843382e-21	1.30863	0.112	0.05	2.64071959412729e-17	0	ITK
4.36115965706744e-75	1.30488	0.403	0.216	7.42007704053454e-71	0	SNHG8
1.47694029305776e-305	1.30216	0.915	0.646	2.51286621460847e-301	0	C17orf76-AS1
1.28395965189569e-24	1.2986	0.151	0.075	2.18452895173533e-20	0	CHMP7
1.12300131151984e-98	1.29598	0.433	0.198	1.91067443141985e-94	0	LINC00861
6.28877553630783e-16	1.29107	0.1	0.049	1.06997226974741e-11	0	IPCEF1
5.98998549433403e-43	1.29088	0.229	0.11	1.01913613200599e-38	0	RGCC
5.09193908331289e-46	1.27418	0.232	0.107	8.66342515634855e-42	0	CD6
5.45149015274662e-22	1.26667	0.111	0.049	9.2751653458831e-18	0	INPP4B
1.90787831296896e-24	1.26406	0.152	0.076	3.24606416168538e-20	0	SELM
1.30013161984594e-27	1.24492	0.154	0.073	2.21204393800588e-23	0	RGL4
3.11467829629644e-70	1.23344	0.434	0.257	5.29931365331877e-66	0	NDFIP1
3.77300498942179e-25	1.21597	0.149	0.072	6.41939068900223e-21	0	AC006129.2
3.12774049880708e-23	1.2086	0.159	0.082	5.32153768467037e-19	0	PRMT10
1.84261174505478e-188	1.20404	0.73	0.362	3.13501962303621e-184	0	CD3E
0	1.19989	0.983	0.788	0	0	GAS5
4.424174012109e-26	1.17958	0.2	0.111	7.52728966420225e-22	0	ZNF331
2.63022056272208e-17	1.17781	0.125	0.066	4.47505726541534e-13	0	ATP6V0E2
1.2923846897452e-19	1.16988	0.164	0.095	2.19886331113249e-15	0	HSPB1
5.61831460253192e-20	1.16765	0.14	0.074	9.55900046474781e-16	0	STMN3
2.36898014838481e-15	1.16199	0.151	0.093	4.03058282446191e-11	0	SOCS3
1.4126120183951e-20	1.1514	0.111	0.05	2.40341808809742e-16	0	TMIGD2
2.62910213027331e-51	1.14598	0.316	0.164	4.473154364447e-47	0	GIMAP5
7.23502758046166e-61	1.14058	0.418	0.253	1.23096759253975e-56	0	EEF1B2
2.00927526023861e-227	1.13146	0.806	0.364	3.41858092776997e-223	0	CD3D
2.15200480324972e-41	1.12682	0.279	0.149	3.66142097224907e-37	0	NUCB2
6.98764483286787e-236	1.10936	0.853	0.402	1.18887789186414e-231	0	TRAC
1.34460832513441e-21	1.09956	0.167	0.091	2.28771660438369e-17	0	SLC25A45
9.55467014624955e-176	1.09533	0.66	0.277	1.6256315786829e-171	0	IL7R
2.02511657216762e-78	1.08282	0.5	0.301	3.44553333588598e-74	0	TMEM123
2.32966295432532e-115	1.08025	0.659	0.404	3.96368855048911e-111	0	PCED1B-AS1
4.58376177043923e-22	1.07714	0.192	0.111	7.7988122762253e-18	0	SVIP
1.01755221932388e-47	1.07461	0.365	0.217	1.73126334595765e-43	0	FOXP1
6.62809656834584e-15	1.07386	0.147	0.089	1.12770435013836e-10	0	PDE7A
5.15258479601144e-14	1.05436	0.111	0.06	8.76660777193387e-10	0	BEX2
1.86783695873173e-14	1.05273	0.101	0.052	3.17793780158617e-10	0	SMPD1
0	1.05248	0.994	0.926	0	0	RPL31
0	1.05057	1	0.992	0	0	RPS6
1.06557904248461e-24	1.0456	0.225	0.134	1.81297618288331e-20	0	GCC2
2.83023670491359e-31	1.04424	0.244	0.137	4.81536472973999e-27	0	PIM2
9.66356214040661e-168	1.04162	0.815	0.504	1.64415846256878e-163	0	TRBC2
2.95575998473549e-20	1.03503	0.172	0.097	5.02893003802897e-16	0	AAK1
9.59708024137077e-133	1.03378	0.753	0.535	1.63284723226682e-128	0	EIF3E
1.93527415312217e-17	1.03329	0.161	0.095	3.29267544412206e-13	0	GRAMD1A
7.30489084296892e-77	1.03197	0.546	0.351	1.24285412802273e-72	0	RPS27
1.65353431474425e-12	1.02381	0.125	0.075	2.81332328310587e-08	0	TATDN1
8.32046191676836e-31	1.02226	0.267	0.158	1.41564339051897e-26	0	MGAT4A
0	1.00822	0.994	0.887	0	0	RPS25
2.83592224924823e-39	1.00716	0.317	0.185	4.82503811487094e-35	0	RHOH
6.86706440909966e-10	1.00486	0.104	0.063	1.16836233856422e-05	0	C12orf65
0	7.71268	0.84	0.018	0	1	S100A12
0	7.56444	0.237	0.002	0	1	CLEC4E
1.06842653148629e-189	7.38467	0.142	0.002	1.81782090067078e-185	1	CYP1B1
0	6.90109	0.991	0.129	0	1	S100A8
0	6.72643	0.793	0.018	0	1	VCAN
0	6.66779	0.995	0.153	0	1	S100A9
0	6.53222	0.658	0.015	0	1	CD14
0	6.47783	0.402	0.009	0	1	MGST1
9.25026774295165e-142	6.43225	0.107	0.001	1.57384055378579e-137	1	CYP27A1
9.34608470382292e-147	6.22508	0.118	0.003	1.59014285150843e-142	1	PLA2G7
5.6239105688043e-132	6.18519	0.104	0.002	9.56852144176363e-128	1	RNASE2
4.04756715657845e-135	6.01331	0.11	0.003	6.88653076020258e-131	1	ALDH1A1
0	6.01216	0.38	0.013	0	1	IL8
9.30605977334972e-199	5.88423	0.166	0.005	1.58333300983772e-194	1	QPCT
1.047746062546e-190	5.87627	0.16	0.005	1.78263515081576e-186	1	CREB5
0	5.81421	0.343	0.012	0	1	ASGR1
6.09515312355197e-230	5.76894	0.184	0.004	1.03702935244113e-225	1	TREM1
0	5.75831	0.456	0.02	0	1	RP11-1143G9.4
4.69328055511933e-127	5.74666	0.108	0.003	7.98514753648002e-123	1	HBEGF
0	5.62277	0.434	0.017	0	1	CSF3R
0	5.58314	0.78	0.031	0	1	LGALS2
0	5.49481	1	0.115	0	1	LYZ
5.63348557995992e-298	5.45408	0.261	0.011	9.5848123657438e-294	1	RBP7
5.63329010188527e-149	5.44121	0.13	0.005	9.5844797793476e-145	1	FAM198B
0	5.43591	0.941	0.063	0	1	MNDA
0	5.41464	0.475	0.02	0	1	CD36
5.72283305447697e-113	5.2415	0.113	0.007	9.73682815888711e-109	1	ANPEP
1.89436128933546e-243	5.21412	0.214	0.008	3.22306629767535e-239	1	CD93
0	5.19289	0.292	0.016	0	1	PLBD1
0	5.15214	0.707	0.025	0	1	MS4A6A
2.39498336198869e-171	5.09837	0.156	0.007	4.07482469208756e-167	1	RETN
2.78285221834542e-238	5.03767	0.226	0.012	4.7347447642929e-234	1	FPR1
9.6058287769564e-263	4.98777	0.245	0.013	1.63433570811136e-258	1	HNMT
2.49032731746639e-124	4.97866	0.115	0.005	4.23704289793731e-120	1	KCNE3
3.04325824447069e-181	4.96423	0.17	0.008	5.17779957714243e-177	1	BST1
0	4.96298	0.659	0.038	0	1	CSTA
6.2304499215766e-180	4.95911	0.177	0.01	1.06004874965704e-175	1	TIMP2
8.52531591494482e-221	4.87515	0.216	0.013	1.45049724976871e-216	1	IL1B
3.5360799774617e-273	4.85497	0.26	0.014	6.01628647365334e-269	1	SGK1
1.2473875528127e-306	4.82908	0.288	0.016	2.12230518235553e-302	1	TMEM176A
1.13905955111317e-111	4.79689	0.105	0.005	1.93799592026395e-107	1	F13A1
2.45811091891141e-156	4.75247	0.162	0.011	4.18222991743588e-152	1	OSCAR
5.06426617743061e-256	4.70869	0.258	0.017	8.61634247428044e-252	1	CD302
6.41677940493265e-109	4.66828	0.112	0.007	1.09175084795524e-104	1	TLR2
0	4.54012	0.917	0.065	0	1	FCN1
0	4.49301	0.511	0.032	0	1	TMEM176B
0	4.48787	0.342	0.021	0	1	CDA
2.23107173642804e-118	4.46536	0.131	0.01	3.79594545235866e-114	1	LRP1
2.66552763965083e-160	4.35217	0.175	0.013	4.53512872610192e-156	1	DMXL2
1.82978227512951e-231	4.34952	0.241	0.017	3.11319156290534e-227	1	TNFAIP2
5.33482215841085e-121	4.33998	0.131	0.009	9.07666642032023e-117	1	VSTM1
3.82626632657673e-118	4.33754	0.129	0.01	6.51000952803765e-114	1	RBM47
0	4.25791	0.417	0.034	0	1	KLF4
0	4.23773	0.358	0.029	0	1	CLEC4A
2.9123355898245e-113	4.23607	0.125	0.009	4.95504777252741e-109	1	CCR2
7.79076523815022e-276	4.19575	0.293	0.022	1.32552079761888e-271	1	RAB32
0	4.16822	0.437	0.036	0	1	CLEC7A
9.2808079844683e-187	4.16801	0.212	0.018	1.57903667047744e-182	1	LRRK2
5.90391613383737e-134	4.09884	0.151	0.012	1.00449229101109e-129	1	IRAK3
0	4.05309	0.389	0.034	0	1	MPEG1
5.21853058408004e-88	4.0065	0.104	0.009	8.87880793575379e-84	1	PID1
0	3.98192	0.348	0.031	0	1	CLEC12A
4.69216998997397e-245	3.90808	0.288	0.027	7.98325802094172e-241	1	PLAUR
2.78983875096178e-137	3.8453	0.167	0.016	4.74663165088637e-133	1	CD300E
4.54305850391353e-111	3.81166	0.131	0.011	7.72955973855849e-107	1	MARCO
8.02396589953187e-190	3.80505	0.245	0.027	1.36519755814635e-185	1	RAB31
0	3.79381	0.529	0.057	0	1	TNFSF13B
0	3.79046	0.386	0.033	0	1	CPVL
1.16331817239182e-129	3.77377	0.166	0.018	1.97926953850744e-125	1	ZNF385A
3.15736313040662e-268	3.75473	0.324	0.033	5.37193763007382e-264	1	IGSF6
3.30221540572475e-109	3.74591	0.129	0.011	5.61838929130008e-105	1	PLXDC2
2.29547692454143e-108	3.70429	0.134	0.013	3.90552443941479e-104	1	ZNF467
1.50563164830281e-185	3.70186	0.231	0.024	2.5616816864224e-181	1	TGFBI
0	3.69956	0.811	0.072	0	1	CFD
5.24886124911986e-137	3.6949	0.174	0.018	8.93041252925253e-133	1	DPYSL2
6.02388296555257e-96	3.69041	0.122	0.013	1.02490344775911e-91	1	ARHGEF40
0	3.67098	0.446	0.048	0	1	NUP214
1.12284087535489e-101	3.65935	0.13	0.013	1.91040146532881e-97	1	CD33
0	3.63274	0.444	0.052	0	1	CYBB
1.6408720196575e-128	3.60105	0.177	0.021	2.79177965424526e-124	1	PRAM1
1.22596274998277e-72	3.58619	0.11	0.015	2.08585302282068e-68	1	CSF2RA
0	3.58407	0.994	0.115	0	1	CST3
6.49249838107953e-83	3.55648	0.102	0.009	1.10463367455687e-78	1	ID1
1.54632543109898e-144	3.55514	0.183	0.019	2.63091808847181e-140	1	ALDH2
0	3.5348	0.467	0.056	0	1	BLVRB
0	3.52239	0.528	0.062	0	1	FGL2
6.80610185376645e-135	3.50495	0.183	0.021	1.15799016939982e-130	1	RXRA
2.43993175736972e-103	3.49762	0.129	0.013	4.15129989198884e-99	1	RAB3D
1.06310371547189e-80	3.47204	0.113	0.013	1.80876466150388e-76	1	IL13RA1
6.81709690035478e-157	3.46609	0.21	0.024	1.15986086662636e-152	1	KLF10
3.84783464780572e-124	3.46228	0.18	0.023	6.54670586977666e-120	1	C5AR1
3.01539090917105e-242	3.45645	0.331	0.042	5.13038609286362e-238	1	NAMPT
0	3.43436	0.904	0.194	0	1	GPX1
6.08473219868912e-242	3.41521	0.319	0.038	1.03525633628497e-237	1	NCF2
2.78658630528294e-125	3.41282	0.155	0.015	4.7410979398084e-121	1	IER3
2.59707815836411e-164	3.39968	0.226	0.027	4.41866877864069e-160	1	SLC11A1
7.18681595204754e-184	3.37913	0.255	0.032	1.22276486608137e-179	1	ODF3B
7.80111268280028e-195	3.35953	0.271	0.034	1.32728131185164e-190	1	SLC7A7
0	3.35185	0.66	0.101	0	1	GRN
1.11823379078772e-71	3.32299	0.111	0.016	1.90256297164623e-67	1	PLXNB2
3.1588191262237e-93	3.3151	0.127	0.015	5.37441486135699e-89	1	CDKN1A
2.81234661793817e-71	3.30656	0.11	0.016	4.78492653576001e-67	1	CD1D
0	3.2975	0.938	0.109	0	1	IFI30
2.40275007936469e-88	3.29616	0.133	0.018	4.08803898503108e-84	1	LILRA2
4.06676672241566e-80	3.28568	0.122	0.017	6.91919690151801e-76	1	MTMR11
0	3.27722	0.703	0.097	0	1	TYMP
3.78774102736261e-69	3.24626	0.114	0.017	6.44446258395474e-65	1	P2RY13
2.75869436842704e-74	3.23684	0.111	0.015	4.69364259844177e-70	1	FCGR2A
2.0530824982191e-57	3.20962	0.104	0.018	3.49311456246997e-53	1	LINC00877
3.3036111427395e-243	3.17467	0.356	0.05	5.62076399825698e-239	1	DUSP6
3.59722370615228e-109	3.17394	0.158	0.02	6.1203164136475e-105	1	MEGF9
7.02132937701369e-72	3.15948	0.114	0.017	1.19460898020511e-67	1	CKAP4
0	3.15516	0.646	0.058	0	1	SERPINA1
3.60347342955734e-111	3.12141	0.178	0.027	6.13094969304885e-107	1	MAFB
7.05940573681908e-79	3.11821	0.137	0.023	1.2010872920624e-74	1	LMO2
0	3.11619	0.977	0.247	0	1	LGALS1
4.20826122371704e-115	3.11457	0.185	0.028	7.15993564603217e-111	1	ENTPD1
1.8699415426243e-171	3.10612	0.262	0.038	3.18151854062098e-167	1	CFP
3.23294462222004e-157	3.08627	0.251	0.038	5.50053198024517e-153	1	SMCO4
7.19927577526515e-122	3.08612	0.181	0.024	1.22488478040361e-117	1	QKI
1.47834656315465e-123	3.07085	0.194	0.028	2.51525884255132e-119	1	SULT1A1
0	3.04396	0.838	0.197	0	1	AP1S2
9.97307392474701e-87	3.03988	0.131	0.018	1.69681879755646e-82	1	ATP6V1A
8.1513224505081e-69	3.03862	0.11	0.016	1.38686600172945e-64	1	KIAA0930
9.45408645625952e-132	3.0333	0.21	0.031	1.60851826966799e-127	1	OGFRL1
1.56981444745515e-264	3.00458	0.388	0.055	2.67088230090019e-260	1	LGALS3
2.31537724172626e-280	2.97756	0.459	0.081	3.93938283907306e-276	1	GCA
6.94970847334614e-232	2.97714	0.392	0.07	1.18242339965511e-227	1	LY96
0	2.97622	0.691	0.134	0	1	RGS2
1.27836399870727e-97	2.97417	0.125	0.013	2.17500850740055e-93	1	NRGN
1.03402290837071e-279	2.95867	0.391	0.051	1.75928657630192e-275	1	CD68
0	2.94663	0.662	0.09	0	1	SPI1
1.88780377977693e-71	2.93606	0.12	0.019	3.21190935091247e-67	1	LILRB4
6.35571255016476e-162	2.9247	0.248	0.035	1.08136093328503e-157	1	PILRA
0	2.92146	0.638	0.116	0	1	FCGRT
1.1194836210698e-118	2.89346	0.21	0.036	1.90468943288816e-114	1	C19orf38
1.63004649925584e-70	2.89253	0.13	0.023	2.77336111383388e-66	1	CORO1C
0	2.88455	0.959	0.168	0	1	AIF1
6.39110908435116e-89	2.88204	0.123	0.014	1.08738329961151e-84	1	CATSPER1
1.53322631122422e-83	2.86231	0.142	0.022	2.60863124591689e-79	1	GNS
6.52461032395375e-84	2.8567	0.151	0.026	1.11009720051749e-79	1	RASSF2
8.82060598829149e-71	2.85181	0.13	0.023	1.50073790284791e-66	1	BACH1
1.46500514078129e-79	2.84994	0.133	0.02	2.49255974652529e-75	1	TET2
0	2.84839	0.998	0.3	0	1	TYROBP
2.59320545959905e-105	2.83022	0.181	0.029	4.41207976896183e-101	1	CREG1
3.83895660825476e-104	2.82548	0.203	0.039	6.53160077328464e-100	1	CD86
1.15158155855907e-242	2.81957	0.469	0.102	1.9593008637324e-238	1	RNU1-60P
1.73911368555157e-119	2.7885	0.219	0.039	2.95892802459743e-115	1	MARCKS
7.91348681507972e-186	2.76671	0.326	0.058	1.34640064671766e-181	1	RNF130
6.04821196419287e-95	2.73941	0.164	0.026	1.02904278358778e-90	1	IRS2
0	2.73347	0.944	0.294	0	1	CTSS
1.32598101807003e-56	2.72993	0.11	0.021	2.25602410414436e-52	1	SECTM1
2.52579913056138e-76	2.72001	0.147	0.027	4.29739464073713e-72	1	SLC31A2
0	2.71891	0.94	0.118	0	1	LST1
5.19995416999371e-79	2.6859	0.149	0.027	8.8472020248273e-75	1	LILRB2
1.37597098264284e-104	2.6752	0.189	0.033	2.34107702986853e-100	1	CCNY
2.2906456040352e-92	2.67129	0.189	0.038	3.89730443070548e-88	1	ROGDI
2.1614140059092e-75	2.6653	0.145	0.027	3.67742978965391e-71	1	GPBAR1
5.07440273178481e-131	2.66053	0.251	0.048	8.63358880785867e-127	1	PGD
8.00969816035306e-52	2.65418	0.114	0.024	1.36277004500247e-47	1	LRRC25
4.70747880120723e-139	2.62271	0.257	0.047	8.00930443237399e-135	1	STX11
1.68821761398604e-180	2.59817	0.359	0.074	2.87233344843584e-176	1	RHOB
2.25932281388667e-98	2.59634	0.207	0.043	3.84401183554678e-94	1	MSRB1
6.04532990416683e-136	2.57236	0.271	0.054	1.02855242989494e-131	1	EIF4EBP1
1.17662110373168e-50	2.56739	0.102	0.02	2.00190314588908e-46	1	APAF1
0	2.56681	0.594	0.119	0	1	CEBPD
6.14234450336448e-57	2.54987	0.119	0.024	1.04505849380243e-52	1	CCDC88A
1.09144605116476e-84	2.5244	0.18	0.037	1.85698631145172e-80	1	NOTCH2
6.82185209715252e-103	2.52369	0.205	0.04	1.16066991580953e-98	1	LY86
0	2.50755	0.999	0.73	0	1	S100A6
0	2.46664	0.888	0.294	0	1	GSTP1
5.64244057882603e-78	2.45675	0.159	0.031	9.60004840081461e-74	1	CRTAP
5.9602835925131e-215	2.44774	0.446	0.1	1.01408265043018e-210	1	CAPG
3.55846726057823e-97	2.44526	0.19	0.035	6.0543761971478e-93	1	DPYD
7.45461250386117e-240	2.44229	0.488	0.108	1.26832777140694e-235	1	APLP2
1.268273804247e-120	2.44208	0.252	0.052	2.15784105054584e-116	1	CECR1
1.74921562542472e-48	2.44133	0.107	0.023	2.97611546509762e-44	1	SLC43A2
1.21942006493422e-294	2.43413	0.492	0.083	2.07472129847908e-290	1	RNASE6
3.84823776504659e-66	2.43059	0.151	0.033	6.54739173345026e-62	1	PAK1
3.98403428524255e-83	2.42879	0.168	0.032	6.77843593291168e-79	1	ITGAM
0	2.42253	1	0.944	0	1	FTL
1.46175729280554e-65	2.41845	0.149	0.033	2.48703385797934e-61	1	FAM49A
2.92943153363813e-100	2.40792	0.23	0.052	4.98413481133192e-96	1	SCO2
0	2.40697	0.93	0.378	0	1	TSPO
1.07637611325873e-70	2.39314	0.16	0.035	1.83134631909841e-66	1	MGST2
1.9500988091262e-96	2.37451	0.186	0.034	3.31789811384732e-92	1	FOSL2
1.94333304802846e-220	2.35452	0.523	0.141	3.30638684791563e-216	1	JUND
1.15236986649153e-77	2.34013	0.181	0.041	1.96064209084868e-73	1	CPPED1
1.01552965974615e-169	2.33167	0.391	0.095	1.7278221630921e-165	1	CTSB
4.31640211784669e-70	2.33161	0.13	0.022	7.34392656330436e-66	1	GAS7
0	2.32845	0.952	0.364	0	1	S100A11
9.01134132233709e-153	2.32104	0.293	0.055	1.53318961258243e-148	1	HCK
0	2.31687	0.764	0.211	0	1	NPC2
7.02447016824968e-74	2.31473	0.176	0.04	1.195143354426e-69	1	NUDT16
1.933961919419e-79	2.31037	0.143	0.025	3.29044280969948e-75	1	RGS18
0	2.29905	0.973	0.496	0	1	NEAT1
6.98658429213719e-97	2.29211	0.233	0.055	1.18869745146422e-92	1	PICALM
2.15681749361012e-50	2.29122	0.127	0.03	3.66960928362827e-46	1	EHBP1L1
1.14760156457597e-196	2.28746	0.454	0.114	1.95252930196956e-192	1	C4orf48
1.63904433610502e-44	2.27068	0.102	0.022	2.78867003344907e-40	1	ABHD5
1.31899230016691e-56	2.26883	0.123	0.025	2.24413349950399e-52	1	FAR1
7.13688730642231e-102	2.2677	0.238	0.054	1.21427000631469e-97	1	PLSCR1
2.04558500589576e-83	2.26701	0.197	0.045	3.48035832903104e-79	1	CHP1
1.93720726952303e-166	2.26476	0.378	0.089	3.29596444836648e-162	1	BRI3
3.57932675840274e-48	2.25352	0.122	0.029	6.08986654674641e-44	1	CAMK1
3.24414703936484e-62	2.25046	0.124	0.023	5.51959177277533e-58	1	RASSF4
1.15047652699246e-45	2.24811	0.107	0.024	1.95742076302497e-41	1	HIPK3
1.35905823095116e-54	2.24621	0.149	0.039	2.3123016741403e-50	1	CD83
4.22047132200275e-166	2.23837	0.38	0.091	7.18070990725549e-162	1	CTSH
2.38592720365038e-157	2.22102	0.355	0.082	4.05941654429076e-153	1	MIR24-2
5.95350873872088e-56	2.20154	0.127	0.027	1.01292997680597e-51	1	ARHGAP26
2.90389895600862e-123	2.20081	0.342	0.096	4.94069368375307e-119	1	SOD2
8.28211349240765e-41	2.19632	0.11	0.028	1.40911878959824e-36	1	SH2B3
3.07898227054761e-143	2.17749	0.255	0.043	5.2385804351097e-139	1	RP11-290F20.3
1.15037376654748e-70	2.17057	0.168	0.038	1.95724592640389e-66	1	IL17RA
3.20832244978808e-244	2.14865	0.642	0.211	5.45863981606944e-240	1	TKT
4.76542937718014e-78	2.14745	0.183	0.041	8.1079015423343e-74	1	GNAQ
2.20323904118012e-79	2.14674	0.203	0.05	3.74859090466385e-75	1	C9orf72
1.68293883519185e-36	2.14656	0.102	0.027	2.86335213419542e-32	1	CSF1R
7.16254128321559e-303	2.14639	0.724	0.225	1.2186347739263e-298	1	PYCARD
9.42501156812157e-43	2.14345	0.119	0.031	1.6035714682002e-38	1	MBD2
1.0574194801465e-83	2.14068	0.213	0.052	1.79909350352126e-79	1	GRINA
6.77521071825096e-108	2.131	0.293	0.08	1.15273435160322e-103	1	CTSZ
8.59880567307974e-136	2.12917	0.363	0.098	1.46300079721779e-131	1	TPP1
0	2.12834	0.902	0.306	0	1	PSAP
3.19593563689462e-94	2.10084	0.258	0.068	5.43756489261251e-90	1	TMEM205
1.98722506396935e-107	2.09786	0.276	0.069	3.38106472383745e-103	1	GLUL
1.04465370557103e-83	2.09184	0.197	0.044	1.77737381465855e-79	1	ANKRD28
3.59993251264616e-49	2.09065	0.121	0.028	6.12492517701617e-45	1	FES
9.17951479409317e-91	2.08027	0.247	0.065	1.56180264706701e-86	1	BLVRA
1.26589837001435e-147	2.07755	0.351	0.085	2.15379948674242e-143	1	YBX3
1.24633658761414e-59	2.07248	0.146	0.034	2.12051707016669e-55	1	PHACTR1
7.12281491106175e-134	2.06967	0.355	0.095	1.21187572896805e-129	1	UBE2D1
0	2.05212	1	0.819	0	1	FTH1
1.80313672707345e-33	2.04116	0.1	0.028	3.06785682744276e-29	1	NAGA
3.73971932798977e-47	2.04027	0.154	0.046	6.36275846464179e-43	1	OTUD1
1.01396383339654e-42	2.03203	0.128	0.036	1.72515806614087e-38	1	LACTB
1.09675263266081e-42	2.03064	0.129	0.036	1.8660149292091e-38	1	FAM45A
1.46083377008823e-132	2.01958	0.384	0.112	2.48546257642811e-128	1	TMEM167A
1.28678629539928e-70	2.0185	0.197	0.052	2.18933820299233e-66	1	RAB11FIP1
3.75333208590116e-52	2.00552	0.147	0.038	6.38591921095223e-48	1	MBOAT7
5.79128404434989e-83	2.00234	0.243	0.068	9.8532906730569e-79	1	ATP6V1B2
5.21533516873467e-47	2.002	0.135	0.036	8.87337125608517e-43	1	METTL7A
6.0880194236104e-59	1.99852	0.167	0.044	1.03581562473307e-54	1	GPCPD1
2.40786384145855e-72	1.99003	0.204	0.054	4.09673953985757e-68	1	FAM120A
2.98826990888921e-48	1.98336	0.151	0.044	5.0842424229841e-44	1	VNN2
1.54053659679684e-68	1.97969	0.213	0.062	2.62106896579014e-64	1	MFSD1
4.18313503148898e-46	1.95434	0.136	0.037	7.11718594257534e-42	1	MSRB2
4.45969582405565e-111	1.94914	0.32	0.089	7.58772647504828e-107	1	PTPLAD2
0	1.9461	0.959	0.27	0	1	FCER1G
1.11937878540224e-41	1.94297	0.127	0.036	1.90451106548336e-37	1	YWHAG
1.62426472045334e-44	1.93935	0.123	0.032	2.76352399537931e-40	1	CMIP
2.04570401197215e-201	1.93738	0.608	0.21	3.48056080596942e-197	1	ATP6V0B
2.66313543503181e-185	1.93424	0.536	0.165	4.53105862916311e-181	1	STXBP2
9.07612018755061e-160	1.91906	0.446	0.127	1.54421108870986e-155	1	AMICA1
5.83482474147958e-104	1.91602	0.272	0.068	9.92737081515335e-100	1	PTPRE
1.19789726107966e-54	1.91397	0.164	0.046	2.03810240000094e-50	1	NCF4
5.5203367804072e-201	1.91379	0.641	0.239	9.3923009981848e-197	1	NFKBIA
7.97240922946467e-33	1.90589	0.115	0.036	1.35642570630112e-28	1	KYNU
9.18654799717374e-140	1.89716	0.391	0.107	1.56299927623914e-135	1	AGTRAP
1.58059220129141e-148	1.89007	0.284	0.052	2.6892195712772e-144	1	MS4A7
2.93705505341628e-207	1.88578	0.671	0.258	4.99710546788247e-203	1	MCL1
1.7756210905404e-121	1.87538	0.381	0.118	3.02104172344544e-117	1	PPT1
1.13501798314257e-49	1.86592	0.148	0.041	1.93111959651877e-45	1	CLTC
2.41087509280803e-161	1.8645	0.473	0.142	4.10186288290358e-157	1	ANXA5
3.77570972783304e-39	1.84077	0.111	0.03	6.42399253093513e-35	1	HMOX1
9.77312718418284e-116	1.83913	0.35	0.102	1.66279985911687e-111	1	LYST
1.30467816328789e-158	1.83018	0.486	0.149	2.21977942701801e-154	1	ASAH1
1.17981013751389e-43	1.82751	0.12	0.03	2.00732896796613e-39	1	APOBR
4.89875491182865e-52	1.82296	0.174	0.053	8.33474160698527e-48	1	SLC16A3
6.88309283462844e-55	1.82267	0.175	0.051	1.17108941488368e-50	1	WARS
1.49749322950225e-168	1.81461	0.575	0.212	2.54783498067512e-164	1	TALDO1
3.75230534525289e-198	1.80515	0.649	0.246	6.38417231441328e-194	1	AP2S1
1.86424923367468e-42	1.79174	0.144	0.044	3.1718336461741e-38	1	TBXAS1
7.39917696347462e-71	1.78918	0.233	0.07	1.25889596856557e-66	1	NUMB
3.99035304465709e-34	1.7834	0.131	0.043	6.78918667017958e-30	1	TESC
8.00701479789257e-37	1.78254	0.129	0.04	1.36231349771344e-32	1	PIK3AP1
1.2273795056789e-74	1.78217	0.252	0.078	2.08826349096209e-70	1	IFNGR2
0	1.77968	0.939	0.412	0	1	SAT1
2.3392601337907e-106	1.77646	0.309	0.087	3.9800171916315e-102	1	MARCH1
5.53344038557289e-88	1.76212	0.317	0.105	9.41459547201372e-84	1	ATOX1
2.82192899056612e-142	1.75652	0.496	0.173	4.8012299845492e-138	1	LTA4H
0	1.75141	0.998	0.717	0	1	S100A4
3.97494235474958e-54	1.75051	0.193	0.061	6.76296692237093e-50	1	PDXK
1.16971394005826e-33	1.73598	0.112	0.033	1.99015129761512e-29	1	MED13L
1.21948764122919e-51	1.73282	0.191	0.062	2.07483627278735e-47	1	SPTSSA
8.01310079028658e-82	1.73052	0.297	0.099	1.36334896845936e-77	1	BCL2A1
2.93879095686068e-33	1.7208	0.118	0.037	5.00005893400276e-29	1	PLEC
3.11610146302401e-35	1.71289	0.124	0.039	5.30173502918905e-31	1	SULF2
2.97787769208961e-38	1.70206	0.139	0.044	5.06656110532126e-34	1	SYK
2.64717671519014e-140	1.69598	0.501	0.178	4.50390646322451e-136	1	GLIPR1
8.95024092558636e-73	1.68252	0.256	0.08	1.52279399107926e-68	1	NINJ1
0	1.68226	0.973	0.55	0	1	SRGN
2.19441503449816e-44	1.68116	0.175	0.059	3.73357773969517e-40	1	HIF1A
1.34735228975642e-75	1.67844	0.276	0.091	2.29238518579157e-71	1	SNX10
5.71156236270347e-28	1.66308	0.119	0.042	9.71765220390368e-24	1	RNVU1-14
2.52505400176199e-42	1.65787	0.163	0.054	4.29612687859785e-38	1	UBXN11
1.69202463447043e-72	1.64718	0.27	0.089	2.87881071308799e-68	1	HEXB
1.05561612466413e-77	1.64053	0.309	0.108	1.79602527450355e-73	1	ZFAND5
2.61895961322037e-149	1.62318	0.583	0.225	4.45589788593315e-145	1	SDCBP
4.93882636825499e-36	1.60706	0.151	0.053	8.40291918294904e-32	1	MAP3K1
2.99827039621334e-31	1.60639	0.139	0.051	5.10125725211738e-27	1	CARS2
2.27819769703956e-23	1.57727	0.102	0.037	3.87612556174311e-19	1	EIF4E3
4.82165972684191e-44	1.57672	0.193	0.07	8.20357185924882e-40	1	UBE2R2
1.73294668401624e-32	1.5743	0.13	0.044	2.94843548818524e-28	1	AGPAT2
1.10579444216765e-26	1.56916	0.114	0.04	1.88139866390405e-22	1	FUOM
5.40689644069885e-100	1.56903	0.409	0.15	9.19929360420502e-96	1	SPG21
7.90743982441189e-26	1.56783	0.109	0.038	1.34537181172544e-21	1	STAT2
2.24807425182804e-29	1.56329	0.117	0.039	3.82487353206023e-25	1	ADAM17
3.31762899365019e-26	1.55853	0.106	0.036	5.64461396979643e-22	1	AGTPBP1
6.87526251784982e-52	1.55632	0.209	0.072	1.16975716478697e-47	1	SCPEP1
7.60873172585074e-38	1.55597	0.16	0.056	1.29454961583624e-33	1	AZI2
1.87278914807437e-49	1.55263	0.218	0.079	3.18636345653374e-45	1	RTN3
3.58177499193727e-43	1.54312	0.191	0.07	6.09403197128207e-39	1	NAGK
2.143156719e-37	1.54196	0.176	0.067	3.64636684170661e-33	1	TMEM107
1.38727971972346e-85	1.53907	0.362	0.134	2.3603177151375e-81	1	AHNAK
2.1627258892079e-205	1.53853	0.651	0.211	3.67966182789832e-201	1	HLA-DRB5
5.1079834127321e-76	1.52868	0.305	0.105	8.69072297842239e-72	1	BNIP3L
2.82724639620157e-125	1.52196	0.513	0.196	4.81027701849736e-121	1	CEBPB
1.71410080115356e-22	1.52181	0.103	0.038	2.91637110308266e-18	1	HIATL1
2.04989370228861e-25	1.52008	0.102	0.035	3.48768914507384e-21	1	KDM6B
1.84800324413565e-212	1.51832	0.848	0.494	3.14419271957239e-208	1	S100A10
2.97080399263822e-42	1.51357	0.216	0.087	5.05452591307467e-38	1	C20orf27
8.60283315151578e-148	1.50216	0.602	0.242	1.46368603239889e-143	1	ANXA2
2.32608195759357e-36	1.49826	0.162	0.059	3.9575958426497e-32	1	HOTAIRM1
8.6309805432166e-34	1.49606	0.143	0.05	1.46847502962287e-29	1	MAP3K2
3.90704474589262e-44	1.49381	0.183	0.063	6.6474459306617e-40	1	LAMP2
5.65934832795136e-41	1.4924	0.184	0.067	9.62881524517644e-37	1	PTBP3
4.36139834089111e-74	1.48558	0.331	0.124	7.42048313719214e-70	1	HSBP1
2.94418375179149e-74	1.47736	0.363	0.147	5.00923423529804e-70	1	VMP1
1.84153023974441e-39	1.47189	0.187	0.071	3.13317954990113e-35	1	LGALS9
1.16826491449813e-59	1.46287	0.268	0.099	1.98768592552712e-55	1	ZYX
2.59793702543139e-51	1.46112	0.226	0.081	4.42013005506897e-47	1	IRF2BP2
2.34544148960661e-41	1.45474	0.185	0.067	3.99053415041668e-37	1	TRMT1
1.04174468894287e-25	1.45331	0.115	0.042	1.7724244137674e-21	1	TRIP12
7.95116446905743e-62	1.45284	0.297	0.116	1.35281112276543e-57	1	FBXL5
6.74631994369204e-33	1.45224	0.16	0.061	1.14781887521976e-28	1	LAP3
2.32526979123714e-37	1.43535	0.177	0.067	3.95621402281088e-33	1	ADRBK1
6.86558451555919e-53	1.43242	0.26	0.102	1.16811054947724e-48	1	PRDX3
3.56703833301871e-135	1.43053	0.494	0.165	6.06895901979803e-131	1	HLA-DMA
4.79243850784397e-95	1.42902	0.455	0.187	8.15385487724573e-91	1	CNPY3
3.18150127422881e-90	1.42394	0.405	0.155	5.4130062679729e-86	1	SAMHD1
1.1485835276778e-35	1.42153	0.183	0.073	1.95420001399101e-31	1	PLEKHO1
2.0956156360368e-99	1.4196	0.493	0.209	3.56548044315301e-95	1	RAC1
5.06657724371126e-24	1.41957	0.123	0.049	8.62027452245034e-20	1	CD58
3.50979755430748e-216	1.41862	0.879	0.532	5.97156955889875e-212	1	C14orf2
7.44318326062836e-22	1.40794	0.112	0.044	1.26638319996331e-17	1	BCKDK
4.5057874039421e-103	1.38841	0.489	0.202	7.66614668906708e-99	1	CARD16
1.4370018985634e-21	1.38649	0.112	0.044	2.44491503021577e-17	1	ADCY7
1.75027617357856e-42	1.3822	0.2	0.075	2.97791988172656e-38	1	SKAP2
5.59425329122138e-102	1.36392	0.541	0.242	9.51806254968406e-98	1	MT-RNR1
1.90252318572417e-28	1.36375	0.136	0.051	3.2369529481911e-24	1	MAPK14
1.36222520467631e-95	1.36124	0.496	0.218	2.31768996323627e-91	1	H2AFY
4.88755640030595e-67	1.35707	0.293	0.105	8.31568845948054e-63	1	ZEB2
2.08482919880494e-33	1.35536	0.159	0.059	3.54712839884672e-29	1	VAMP3
1.74577165729634e-16	1.35361	0.104	0.046	2.970255897724e-12	1	SCIMP
1.21843289766488e-33	1.3479	0.149	0.053	2.07304173208703e-29	1	MPST
1.03634057471786e-126	1.34569	0.622	0.275	1.76322985382497e-122	1	C10orf54
2.09018430446246e-18	1.34497	0.1	0.041	3.55623957561242e-14	1	ASAP1
2.29986509125704e-56	1.34404	0.267	0.102	3.91299046626473e-52	1	LYN
1.36554968026758e-32	1.33896	0.176	0.072	2.32334622600727e-28	1	JOSD2
0	1.33461	0.992	0.779	0	1	FOS
1.06729696956952e-19	1.33339	0.112	0.047	1.81589906402558e-15	1	DICER1
3.79606727613938e-67	1.33125	0.372	0.159	6.45862886362353e-63	1	NFKBIZ
4.34038926783274e-21	1.32931	0.108	0.042	7.38473830029063e-17	1	PTEN
5.36161918880061e-114	1.32766	0.586	0.267	9.12225888782537e-110	1	FKBP1A
6.19324695648584e-83	1.32702	0.435	0.186	1.0537190371765e-78	1	GSTO1
1.48800000354047e-55	1.32679	0.299	0.123	2.53168320602375e-51	1	ATP6V0D1
1.60880341186215e-47	1.32672	0.256	0.105	2.73721812494227e-43	1	YWHAE
2.33814887641472e-28	1.32412	0.137	0.052	3.978126498332e-24	1	EFCAB2
2.72377338075009e-50	1.3186	0.259	0.102	4.6342280300082e-46	1	COMT
2.27863592059806e-53	1.31549	0.274	0.109	3.87687115530554e-49	1	NCOA4
7.04470741560631e-63	1.31284	0.387	0.177	1.19858651969126e-58	1	METTL9
1.10734374577415e-63	1.30876	0.371	0.164	1.88403464906014e-59	1	POLE4
4.98367536628772e-69	1.30714	0.417	0.191	8.47922526820192e-65	1	LAMTOR2
2.17763766989963e-17	1.30663	0.101	0.042	3.70503273156723e-13	1	MEF2A
7.75150384708257e-54	1.3063	0.284	0.114	1.31884086454263e-49	1	IFNGR1
1.42332058975536e-46	1.30594	0.255	0.105	2.42163765140977e-42	1	NAPRT1
1.58524888010644e-38	1.29597	0.203	0.081	2.6971424446131e-34	1	DUSP23
2.90148241001155e-29	1.29539	0.174	0.074	4.93658217239365e-25	1	ZNF106
5.85484975454744e-95	1.29266	0.493	0.207	9.96144137238701e-91	1	CTSD
6.75017676286136e-35	1.29108	0.179	0.07	1.14847507443323e-30	1	CD4
2.78068896718484e-26	1.28059	0.143	0.058	4.73106420876829e-22	1	RAP2B
2.28062783412792e-78	1.28027	0.414	0.171	3.88026019698525e-74	1	TIMP1
8.91661925330006e-42	1.27994	0.245	0.105	1.51707359975647e-37	1	CAPNS1
1.39871093082553e-85	1.26592	0.34	0.115	2.37976677770656e-81	1	HLA-DMB
1.13752222368841e-181	1.26583	0.885	0.548	1.93538031138346e-177	1	VIM
4.07867251806349e-35	1.25256	0.204	0.085	6.93945342223322e-31	1	SERPINB6
4.32110426069836e-17	1.25246	0.106	0.046	7.35192678915219e-13	1	MTHFD2
9.22357699915837e-214	1.24645	0.822	0.386	1.56929939063681e-209	1	COTL1
3.84183419949104e-31	1.23894	0.179	0.075	6.53649670701405e-27	1	PRCP
5.75885662638742e-24	1.23857	0.134	0.055	9.79811866413556e-20	1	DOCK2
1.97109946454004e-78	1.23363	0.38	0.148	3.35362862896843e-74	1	FGR
1.39374091973814e-181	1.22844	0.876	0.601	2.37131080084246e-177	1	GAPDH
6.27548049631937e-53	1.22707	0.305	0.129	1.06771025164378e-48	1	SAT2
5.16579664181841e-51	1.22521	0.317	0.14	8.78908640638984e-47	1	NDUFB1
5.57713146204649e-66	1.22127	0.415	0.194	9.4889314695259e-62	1	PGLS
5.02410569653033e-20	1.2193	0.108	0.043	8.54801343207671e-16	1	SLC36A4
2.70968965345063e-131	1.21536	0.782	0.476	4.61026597638091e-127	1	TCEB2
9.09237622811842e-62	1.21467	0.378	0.167	1.54697689145207e-57	1	CASP1
9.21722192779338e-21	1.21358	0.122	0.052	1.56821813879477e-16	1	SH3BP2
1.45435810132309e-142	1.21159	0.803	0.444	2.4744448735911e-138	1	ANXA1
2.64616859449755e-17	1.20482	0.107	0.047	4.50219124667813e-13	1	NIPSNAP3A
2.25728410988333e-34	1.20295	0.215	0.094	3.8405431845555e-30	1	USP3
1.07964159191632e-25	1.20119	0.166	0.073	1.83690220448642e-21	1	CTNNB1
4.85636695600229e-36	1.20097	0.239	0.108	8.2626227389423e-32	1	ACAP2
3.67928932521799e-28	1.1975	0.178	0.078	6.25994285792589e-24	1	DDX3X
5.78717177482473e-131	1.1947	0.778	0.451	9.8462940576868e-127	1	LAMTOR4
6.49454525207134e-33	1.19465	0.21	0.092	1.10498192918742e-28	1	VMA21
1.82816931332441e-18	1.19244	0.107	0.045	3.11044726969015e-14	1	WDR26
1.56408632542356e-23	1.19067	0.15	0.066	2.66113647407564e-19	1	LEPROT
2.06092581232699e-190	1.19063	0.712	0.25	3.50645917709315e-186	1	HLA-DRB1
4.3879629319108e-79	1.17056	0.513	0.25	7.46568013235304e-75	1	PRELID1
8.36951391035635e-61	1.16941	0.396	0.183	1.42398909670803e-56	1	CLTA
3.44296361531234e-292	1.16839	0.981	0.801	5.85785829509242e-288	1	OAZ1
1.16202139943881e-63	1.16822	0.447	0.218	1.97706320900519e-59	1	CKLF
6.38984436449505e-36	1.16456	0.259	0.122	1.08716812017519e-31	1	AKIRIN2
7.33048850813252e-18	1.16293	0.103	0.043	1.24720931477367e-13	1	JARID2
4.84014956471698e-29	1.15501	0.164	0.067	8.23503046940948e-25	1	FAM105A
3.43429545660632e-20	1.15463	0.132	0.059	5.84311028986999e-16	1	ARID1A
5.84044343263436e-18	1.15455	0.128	0.059	9.93693045628409e-14	1	KIF22
5.56451662565747e-19	1.15263	0.118	0.051	9.46746858689362e-15	1	TMEM33
2.27589892911135e-38	1.14822	0.264	0.122	3.87221443799006e-34	1	FAM96A
1.12380546001449e-102	1.14747	0.691	0.384	1.91204260966866e-98	1	POLR2L
6.53411245008214e-74	1.14721	0.483	0.232	1.11171389225698e-69	1	LINC00936
7.82450767284598e-17	1.14424	0.102	0.044	1.33126173545801e-12	1	NUFIP2
3.97169063228351e-290	1.14376	0.993	0.798	6.75743444176716e-286	1	CYBA
5.86286153134481e-21	1.14031	0.11	0.043	9.97507260943006e-17	1	GABARAPL1
6.61235972042507e-22	1.13944	0.131	0.055	1.12502688283312e-17	1	ADAM10
6.23087129764954e-38	1.13816	0.273	0.129	1.06012044258209e-33	1	ATG3
6.98904427485085e-33	1.1347	0.199	0.084	1.18911599292312e-28	1	MIDN
8.27025992226545e-32	1.13425	0.226	0.105	1.40710202317424e-27	1	RNF13
1.86166713064146e-33	1.12671	0.227	0.103	3.16744045607337e-29	1	SPCS3
3.64156474731396e-47	1.12537	0.345	0.165	6.19575826107996e-43	1	IFI27L2
3.89988011399992e-34	1.12299	0.226	0.101	6.63525602595946e-30	1	H2AFJ
1.77485381163593e-52	1.12226	0.4	0.201	3.01973627511736e-48	1	ACTR2
6.62312633747055e-41	1.11848	0.293	0.138	1.12685871505724e-36	1	CANX
4.0358028481584e-39	1.11389	0.259	0.117	6.8665149658567e-35	1	BID
0	1.10183	0.941	0.275	0	1	HLA-DRA
5.42114337779482e-29	1.09949	0.217	0.102	9.2235333429801e-25	1	STX10
7.63822436588212e-51	1.09612	0.352	0.165	1.29956749361118e-46	1	MTPN
5.65197256095767e-22	1.08228	0.167	0.079	9.61626611521337e-18	1	RPN1
3.12125694787327e-15	1.08227	0.1	0.044	5.31050657111159e-11	1	FRAT2
6.79075180914314e-21	1.07711	0.161	0.077	1.15537851280761e-16	1	EIF4EBP2
7.36975145038033e-25	1.07635	0.185	0.087	1.25388951176771e-20	1	RILPL2
3.89154848390429e-23	1.07421	0.151	0.067	6.62108059051475e-19	1	HHEX
1.43618262550696e-18	1.06976	0.135	0.063	2.44352111903754e-14	1	C20orf24
3.33090265949723e-18	1.06907	0.133	0.062	5.66719778486858e-14	1	RCBTB2
2.19043664593972e-67	1.06667	0.531	0.285	3.72680890940184e-63	1	SEC11A
7.25830517232448e-18	1.06614	0.135	0.064	1.23492804201929e-13	1	TMED5
5.61355717126858e-144	1.06163	0.879	0.632	9.55090617119636e-140	1	CALM2
4.70521383468912e-108	1.05923	0.643	0.305	8.00545081834007e-104	1	CD63
6.04717974771185e-25	1.05511	0.197	0.095	1.02886716227569e-20	1	RAB10
1.29180784323648e-15	1.05366	0.129	0.064	2.19788186448255e-11	1	NABP1
8.57052681132656e-17	1.05119	0.122	0.057	1.4581894316791e-12	1	KMT2C
6.05511177797568e-18	1.04741	0.137	0.065	1.03021671790478e-13	1	LENG8
2.27103648562568e-15	1.04648	0.121	0.058	3.86394147664354e-11	1	PRKAG2
2.58910821764469e-54	1.04067	0.381	0.178	4.40510872150068e-50	1	FLNA
1.27445389916994e-62	1.03131	0.511	0.273	2.16835586404773e-58	1	BLOC1S1
4.21203852003995e-16	1.02814	0.13	0.063	7.16636233799596e-12	1	ZNF593
1.35947981484251e-28	1.02467	0.226	0.109	2.31301895697304e-24	1	SSR3
4.25022534277717e-24	1.02375	0.189	0.091	7.23133339820108e-20	1	TXNDC17
6.00744031499506e-43	1.02154	0.391	0.207	1.02210589519326e-38	1	TMEM219
1.10350768904873e-30	1.01848	0.28	0.146	1.87750798214751e-26	1	TIMM13
1.81345947724598e-14	1.01807	0.134	0.069	3.08541995458631e-10	1	TREX1
2.66454847220918e-59	1.01564	0.533	0.304	4.5334627706167e-55	1	ATP6V1F
6.80395989642372e-36	1.01073	0.297	0.147	1.15762573677753e-31	1	DYNLT1
8.3672853099295e-13	1.0101	0.102	0.05	1.42360992263141e-08	1	SEC14L1
2.74225795866038e-38	1.00915	0.315	0.157	4.66567769086477e-34	1	IQGAP1
0	6.02654	0.328	0.011	0	2	SH2D1B
0	5.78447	0.56	0.022	0	2	MYOM2
0	5.57623	0.898	0.045	0	2	KLRF1
0	5.43409	0.655	0.035	0	2	SPON2
7.50004105980506e-106	5.37715	0.115	0.009	1.27605698591523e-101	2	PTGDS
0	5.13481	0.968	0.117	0	2	GNLY
1.38727094378144e-115	5.06842	0.104	0.004	2.36030278374974e-111	2	FASLG
7.64890808348298e-194	5.0516	0.174	0.007	1.30138522132379e-189	2	XCL2
0	5.00301	0.346	0.015	0	2	CD160
0	4.99039	0.324	0.016	0	2	AKR1C3
4.76653046060303e-213	4.97848	0.187	0.007	8.10977492567e-209	2	XCL1
0	4.93186	0.879	0.062	0	2	GZMB
0	4.90995	0.674	0.047	0	2	CLIC3
0	4.79684	0.372	0.02	0	2	TTC38
0	4.71549	0.335	0.018	0	2	GPR56
0	4.70681	0.351	0.03	0	2	IGFBP7
1.8540692628152e-192	4.6868	0.178	0.008	3.15451344375378e-188	2	IL18RAP
0	4.6493	0.933	0.105	0	2	PRF1
0	4.64414	0.486	0.033	0	2	IL2RB
9.22297014833274e-121	4.59823	0.123	0.008	1.56919614103733e-116	2	OSBPL5
1.13863063810261e-236	4.52389	0.225	0.012	1.93726616766779e-232	2	PRSS23
0	4.47807	0.723	0.049	0	2	KLRD1
0	4.42163	0.596	0.057	0	2	CCL4
0	4.40262	0.367	0.022	0	2	S1PR5
1.18929446298228e-124	4.38193	0.138	0.011	2.02346559931806e-120	2	GFOD1
0	4.38009	0.782	0.08	0	2	HOPX
6.67341305309756e-295	4.32791	0.303	0.022	1.13541449685402e-290	2	PTGDR
1.02289153643378e-288	4.29217	0.307	0.024	1.74034766008843e-284	2	TBX21
3.74201102312507e-299	4.22678	0.298	0.019	6.36665755474499e-295	2	KLRC1
0	4.19824	0.629	0.051	0	2	FGFBP2
2.27608675483253e-113	4.12673	0.138	0.013	3.87253400467207e-109	2	SIGLEC7
8.71951847685987e-162	4.10266	0.208	0.023	1.48353887365294e-157	2	CHST2
0	4.06604	0.999	0.201	0	2	NKG7
5.49173544589974e-241	4.01753	0.262	0.02	9.34363868765381e-237	2	C1orf21
0	3.87777	0.523	0.056	0	2	MATK
5.99182068232295e-114	3.83867	0.156	0.019	1.01944837089043e-109	2	HAVCR2
2.07021141560468e-119	3.80016	0.155	0.017	3.5222577025098e-115	2	CD244
0	3.79592	0.749	0.052	0	2	TRDC
5.15926761095842e-87	3.723	0.103	0.009	8.77797791328466e-83	2	LAIR2
0	3.70756	0.936	0.139	0	2	CST7
2.69144737984825e-213	3.67574	0.256	0.025	4.57922857207382e-209	2	FCRL6
4.38596636553797e-190	3.60215	0.324	0.058	7.46228317432631e-186	2	CCL3
0	3.55077	0.864	0.153	0	2	CTSW
0	3.51296	0.606	0.094	0	2	CMC1
4.57019495261919e-160	3.49634	0.233	0.032	7.77572969238628e-156	2	CEP78
9.96357780327301e-79	3.43661	0.134	0.022	1.69520312744887e-74	2	CD38
0	3.38909	0.621	0.065	0	2	FCGR3A
0	3.36999	0.955	0.172	0	2	GZMA
1.06790115450205e-61	3.36974	0.105	0.017	1.81692702426979e-57	2	CTBP2
2.49188373421881e-45	3.30124	0.102	0.022	4.23969098539988e-41	2	S100B
1.71943827395055e-107	3.28872	0.195	0.036	2.92545227929946e-103	2	GSN
6.72895917183455e-72	3.17484	0.127	0.021	1.14486511349593e-67	2	GTF3C1
5.25958197522814e-92	3.15109	0.143	0.02	8.94865277265316e-88	2	TGFBR3
2.87372325160627e-74	3.11183	0.127	0.02	4.88935274028291e-70	2	YPEL1
2.08421766750562e-139	3.10516	0.227	0.036	3.54608793949406e-135	2	PLEKHF1
1.19457600319647e-171	3.055	0.329	0.07	2.03245161183848e-167	2	CD300A
8.30753182546204e-93	3.0356	0.16	0.026	1.41344346478411e-88	2	ZBTB16
0	3.03285	0.517	0.1	0	2	APMAP
1.00941845451711e-177	3.0244	0.307	0.055	1.7174245585154e-173	2	NCR3
2.44148074123898e-120	2.94525	0.239	0.049	4.153935333144e-116	2	CX3CR1
2.63343753191928e-301	2.91524	0.512	0.102	4.48053061680746e-297	2	RHOC
0	2.91146	0.777	0.209	0	2	CD247
3.54373556505576e-52	2.90816	0.105	0.021	6.02931169038586e-48	2	SLAMF7
8.9622125007949e-184	2.90318	0.337	0.067	1.52483083488524e-179	2	TPST2
1.09993218168158e-67	2.89082	0.128	0.023	1.87142461391305e-63	2	RGS3
2.23219734393209e-120	2.85412	0.233	0.045	3.79786056096606e-116	2	SH2D2A
2.62689644038707e-61	2.82674	0.116	0.021	4.46940160367457e-57	2	LLGL2
1.11678735416526e-65	2.80713	0.116	0.019	1.90010200437678e-61	2	IFNG
2.16150916769236e-153	2.79507	0.324	0.076	3.67759169791177e-149	2	AOAH
1.30964958846865e-249	2.7791	0.464	0.101	2.22823780982056e-245	2	CHST12
1.25936057220211e-199	2.76257	0.364	0.07	2.14267607754466e-195	2	SAMD3
3.41697365384308e-167	2.7497	0.235	0.029	5.81363897464862e-163	2	TRGC1
1.56272361429517e-88	2.71281	0.182	0.037	2.65881795736179e-84	2	SYTL3
4.86818104651985e-214	2.70597	0.403	0.084	8.28272323254888e-210	2	PYHIN1
3.68786854494603e-84	2.67318	0.166	0.032	6.27453954237117e-80	2	MYBL1
5.53628059637303e-69	2.66117	0.171	0.042	9.41942780666908e-65	2	HSH2D
0	2.64371	0.491	0.075	0	2	GZMH
5.60251251380752e-291	2.62429	0.612	0.179	9.53211479099211e-287	2	EFHD2
1.88969796854245e-150	2.58768	0.367	0.101	3.21513212367812e-146	2	ABI3
4.63663994993523e-60	2.56173	0.117	0.022	7.8887792108198e-56	2	EOMES
0	2.51912	0.902	0.351	0	2	CD7
2.38040091473247e-81	2.51518	0.228	0.065	4.05001411632582e-77	2	STARD3NL
0	2.46306	0.696	0.199	0	2	GZMM
6.77311239634237e-50	2.45999	0.148	0.042	1.15237734311369e-45	2	PTPN12
1.859237491317e-44	2.45441	0.123	0.033	3.16330666772674e-40	2	ADRB2
1.09529683174626e-50	2.45206	0.139	0.037	1.86353802953308e-46	2	FHL3
4.55079540795088e-151	2.44392	0.37	0.101	7.74272330708763e-147	2	C5orf56
1.81530794488602e-58	2.44092	0.141	0.033	3.08856493742907e-54	2	CCDC28B
1.3008995326113e-174	2.4084	0.415	0.113	2.21335046478487e-170	2	APOBEC3G
2.69793422473723e-59	2.40495	0.164	0.044	4.59026528996793e-55	2	LPCAT1
0	2.36802	0.776	0.202	0	2	CCL5
2.57987609273235e-36	2.35974	0.115	0.034	4.38940118417482e-32	2	ASCL2
1.45790979801563e-39	2.35828	0.114	0.031	2.48048773034379e-35	2	RMDN3
3.89037952724675e-135	2.3514	0.337	0.089	6.61909172765761e-131	2	CXXC5
5.39573531521244e-48	2.34789	0.128	0.033	9.18030406530244e-44	2	TFDP2
4.50298866524491e-52	2.33814	0.144	0.038	7.6613849150477e-48	2	MVD
3.75290513291404e-69	2.32568	0.207	0.061	6.38519279313994e-65	2	ADAM8
1.73305064673787e-61	2.30388	0.183	0.053	2.94861237035982e-57	2	GNPTAB
0	2.28262	0.879	0.427	0	2	IFITM2
7.31966626469409e-59	2.26699	0.17	0.047	1.24536801827505e-54	2	PLA2G16
4.21627235053078e-82	2.25119	0.235	0.068	7.17356577719307e-78	2	RUNX3
7.39208708058902e-289	2.21748	0.732	0.276	1.25768969589142e-284	2	ID2
4.01671773012155e-48	2.20495	0.147	0.042	6.83404354602881e-44	2	HENMT1
1.48243449717621e-61	2.19418	0.199	0.062	2.52221405349561e-57	2	SIRT2
2.4228851716241e-38	2.18536	0.114	0.032	4.12229683100125e-34	2	ST6GALNAC6
2.88895486404442e-69	2.16425	0.184	0.047	4.91526780568518e-65	2	TIGIT
1.8859905795024e-153	2.15973	0.446	0.148	3.20882437196538e-149	2	PLEK
2.78640883165325e-54	2.14743	0.191	0.063	4.74079598617484e-50	2	UBE2F
6.00721096518226e-62	2.14041	0.204	0.065	1.02206687361611e-57	2	MIB2
7.92227790632775e-146	2.12681	0.44	0.15	1.3478963629826e-141	2	ARPC5L
1.31784854050746e-133	2.11404	0.399	0.131	2.24218750681939e-129	2	ZAP70
0	2.10646	0.878	0.425	0	2	ITGB2
2.52129449619658e-56	2.10134	0.187	0.059	4.28973045582885e-52	2	LAIR1
1.20764573701547e-29	2.10007	0.107	0.035	2.05468845695812e-25	2	VAV3
6.7583970057881e-111	2.09622	0.333	0.103	1.14987366656479e-106	2	TXK
2.29442967804634e-56	2.09374	0.182	0.055	3.90374265422804e-52	2	PATL2
1.76015888986817e-152	2.06822	0.438	0.14	2.9947343352217e-148	2	C12orf75
1.38427937706138e-50	2.047	0.188	0.064	2.35521293213222e-46	2	ACAA2
2.7190507918633e-73	2.03703	0.246	0.08	4.62619301727622e-69	2	TSEN54
1.98664041715276e-212	2.02244	0.629	0.249	3.3800700057437e-208	2	MYO1F
9.08886393911966e-65	2.02071	0.218	0.07	1.54637931060182e-60	2	STOM
2.14864325436964e-47	2.01892	0.156	0.048	3.65570163298451e-43	2	TMIGD2
1.36353498846657e-42	2.01448	0.178	0.066	2.31991842937703e-38	2	MAP3K8
0	2.01337	0.876	0.243	0	2	KLRB1
6.8724241387784e-58	1.99344	0.221	0.079	1.16927424297176e-53	2	GCHFR
9.93679317005172e-41	1.98836	0.147	0.048	1.6906459899526e-36	2	GSAP
7.02034746742932e-154	1.98767	0.511	0.203	1.19444191810842e-149	2	DOK2
3.91826505348365e-45	1.96765	0.188	0.07	6.66653616199708e-41	2	G6PD
4.36071162387472e-82	1.96516	0.303	0.11	7.41931475686045e-78	2	RP11-705C15.5
3.8026197227535e-25	1.94169	0.111	0.042	6.46977719629281e-21	2	SCLT1
1.66603029991113e-46	1.9189	0.197	0.074	2.8345839522688e-42	2	ACTN4
6.72877289943144e-28	1.88604	0.118	0.042	1.14483342110926e-23	2	USB1
3.54276956520725e-36	1.8715	0.147	0.052	6.02766813824361e-32	2	RAB37
8.39298277968088e-65	1.84856	0.296	0.125	1.4279820901349e-60	2	GNG2
4.81644206534144e-109	1.82656	0.368	0.124	8.19469452997192e-105	2	KLRG1
9.17757369677777e-51	1.82203	0.234	0.094	1.56147238876977e-46	2	RASSF1
1.91017967379905e-31	1.81968	0.135	0.05	3.24997969700171e-27	2	ZBP1
1.11540889190734e-71	1.80907	0.295	0.114	1.89775668869116e-67	2	PTPN4
7.24123995477827e-69	1.80027	0.294	0.117	1.23202456590597e-64	2	SPN
1.48162228284293e-162	1.80008	0.586	0.257	2.52083215202895e-158	2	XBP1
3.72968251901374e-29	1.78473	0.13	0.048	6.34568183784998e-25	2	NPRL2
2.9384136088254e-33	1.7841	0.146	0.054	4.99941691405554e-29	2	PXN
1.03209580738259e-36	1.78257	0.166	0.064	1.75600780668074e-32	2	TSPAN32
2.19483428224885e-55	1.77866	0.235	0.089	3.7342910478182e-51	2	LAT2
5.8901954558028e-175	1.76042	0.646	0.305	1.00215785485029e-170	2	CD63
5.56907347406082e-78	1.75511	0.328	0.129	9.47522160876708e-74	2	PRKCH
1.31141838402622e-240	1.74261	0.78	0.394	2.23124723858222e-236	2	PLAC8
8.60725193716402e-39	1.73723	0.218	0.098	1.46443784458909e-34	2	MAPK1
9.65019235021509e-83	1.72811	0.359	0.149	1.6418837264656e-78	2	SLC9A3R1
4.61383124986336e-303	1.71841	0.906	0.54	7.84997248851753e-299	2	HCST
1.30925857597334e-162	1.7124	0.598	0.256	2.22757254116104e-158	2	IFITM1
1.51112817850696e-125	1.70856	0.566	0.296	2.57103348291175e-121	2	JAK1
4.68180450054495e-76	1.7021	0.354	0.153	7.96562217722718e-72	2	FGR
1.12192394680029e-179	1.70036	0.681	0.344	1.90884140308601e-175	2	LITAF
1.69114677357583e-28	1.69841	0.137	0.054	2.87731712056192e-24	2	TRPV2
1.04570568359544e-68	1.69823	0.323	0.137	1.77916365006928e-64	2	DENND2D
3.71239332409792e-52	1.69216	0.25	0.102	6.3162660016202e-48	2	CYB5B
3.69393102076311e-67	1.68926	0.334	0.151	6.28485423872635e-63	2	GPR65
6.55709268006629e-22	1.67793	0.111	0.045	1.11562374858648e-17	2	DIP2A
4.55599249647547e-59	1.67337	0.305	0.138	7.75156563350336e-55	2	IDI1
3.69199788821343e-55	1.66853	0.275	0.117	6.28156520700634e-51	2	SIPA1
3.22496376910018e-26	1.65563	0.127	0.05	5.48695335674704e-22	2	CD320
7.69909455022208e-24	1.65131	0.147	0.066	1.30992394677479e-19	2	SASH3
7.92151816586038e-107	1.64686	0.492	0.237	1.34776710073949e-102	2	PPP1R18
8.68104854706892e-35	1.64532	0.187	0.08	1.47699359979831e-30	2	DNAJC1
2.4726868935964e-111	1.63868	0.504	0.234	4.20702948076492e-107	2	ARL4C
5.16275443859706e-19	1.6194	0.11	0.048	8.78391040182904e-15	2	CTNNBIP1
5.41218359674068e-44	1.61535	0.249	0.114	9.20828917149459e-40	2	ZEB2
1.25400880294551e-19	1.61429	0.122	0.055	2.1335705773315e-15	2	RAP1B
1.27625979907459e-72	1.61089	0.382	0.183	2.17142842214551e-68	2	CTSC
4.12963053291651e-100	1.60891	0.497	0.249	7.02615338870415e-96	2	ALOX5AP
6.27589785374178e-23	1.60541	0.151	0.071	1.06778126083563e-18	2	ADA
2.14797057894133e-39	1.60215	0.238	0.113	3.65455714301079e-35	2	CISD3
7.07539752994596e-24	1.59659	0.125	0.051	1.20380813574501e-19	2	PRR5
7.10535656341521e-21	1.59391	0.134	0.062	1.20890536569946e-16	2	ITGAL
4.48540921334366e-22	1.58212	0.153	0.074	7.6314752355829e-18	2	RIN3
1.44631936156515e-26	1.57684	0.14	0.058	2.46076776176694e-22	2	ZNF276
1.69869605668188e-19	1.57368	0.118	0.052	2.89016147083854e-15	2	MAPRE2
5.83275863838861e-84	1.56787	0.46	0.24	9.92385554735439e-80	2	PDIA3
5.20838526161538e-42	1.55573	0.241	0.109	8.8615466841124e-38	2	ARID5A
3.92735529861215e-25	1.54725	0.16	0.074	6.68200230505871e-21	2	DTNBP1
5.72340849519715e-74	1.53679	0.414	0.211	9.73780721372844e-70	2	DHRS7
2.17719498876241e-83	1.53446	0.44	0.218	3.70427955388037e-79	2	CTSD
3.50082280129373e-52	1.53237	0.257	0.105	5.95629991412115e-48	2	SH2D1A
3.52911990091716e-18	1.52868	0.104	0.044	6.00444459942046e-14	2	ITGAM
1.41973062622069e-33	1.52677	0.19	0.083	2.41552968745188e-29	2	STAT4
1.53307926684999e-17	1.51051	0.109	0.049	2.60838106461857e-13	2	YARS
1.85817703616692e-18	1.50255	0.114	0.051	3.16150240933439e-14	2	TRAPPC10
1.3884740980091e-20	1.49823	0.148	0.073	2.36234983035268e-16	2	TNFRSF1A
1.00100014510039e-53	1.4915	0.284	0.124	1.7031016468738e-49	2	FKBP11
3.70124922942038e-17	1.48698	0.117	0.055	6.29730543893583e-13	2	APOL6
9.44833072454956e-17	1.48374	0.114	0.054	1.60753898947486e-12	2	UCHL5
1.33660397984957e-156	1.4707	0.692	0.374	2.27409801131605e-152	2	RARRES3
6.13662485947768e-42	1.4689	0.289	0.147	1.04408535359153e-37	2	CDK2AP2
2.5098653515795e-50	1.46526	0.307	0.148	4.27028490917736e-46	2	PTPN7
3.86487034651524e-25	1.46522	0.187	0.094	6.57569040756102e-21	2	RPS6KA1
1.92309649611374e-16	1.46222	0.103	0.046	3.27195637848792e-12	2	VPS37B
1.87857997451684e-32	1.46074	0.187	0.081	3.19621596864295e-28	2	RNF125
5.82275030645737e-152	1.45617	0.705	0.411	9.90682737140657e-148	2	CD99
5.88623968863808e-127	1.44939	0.637	0.365	1.00148482062488e-122	2	BIN2
4.15876612523471e-43	1.44457	0.29	0.148	7.07572468547434e-39	2	GLIPR2
4.59951452846655e-67	1.4428	0.434	0.239	7.82561401873299e-63	2	CALR
2.3573611535832e-14	1.44007	0.116	0.059	4.01081426670645e-10	2	MPST
2.94066582810064e-32	1.42915	0.221	0.108	5.00324883993043e-28	2	SDF4
6.51084444017531e-43	1.42706	0.312	0.167	1.10775507305143e-38	2	MBP
3.48578579472952e-14	1.42379	0.114	0.058	5.93071595115281e-10	2	RAB9A
6.60699473961782e-21	1.42024	0.168	0.087	1.12411408499858e-16	2	CD2BP2
1.68109475499675e-298	1.4173	0.885	0.285	2.86021461615147e-294	2	FCER1G
9.83807569766417e-18	1.41551	0.151	0.08	1.67385019920058e-13	2	ZCCHC17
9.98314431256872e-16	1.40545	0.133	0.07	1.69853217334044e-11	2	TAPBPL
1.65100646478089e-163	1.39793	0.752	0.469	2.8090223991782e-159	2	RAC2
1.42682057924337e-17	1.39627	0.128	0.062	2.42759253352467e-13	2	PTPN22
1.09240767605082e-24	1.38921	0.208	0.113	1.85862242003287e-20	2	PIP4K2A
6.84495719460814e-52	1.38045	0.399	0.232	1.16460101709063e-47	2	MIR142
3.83861922058776e-10	1.37794	0.124	0.076	6.53102674190802e-06	2	ANXA4
4.09996114230595e-55	1.37779	0.376	0.202	6.97567388751933e-51	2	CD97
2.21887648342466e-14	1.36516	0.127	0.067	3.77519644889871e-10	2	ARHGEF3
2.59562617722174e-20	1.35773	0.149	0.073	4.41619837792508e-16	2	SYNE1
1.12407355641819e-14	1.34501	0.121	0.062	1.91249874888991e-10	2	BATF
2.89968361079454e-31	1.34353	0.215	0.104	4.93352169540583e-27	2	PTGER2
5.04315217546603e-54	1.34302	0.389	0.216	8.58041911133791e-50	2	C9orf142
7.90942599413525e-61	1.33887	0.443	0.262	1.34570973864217e-56	2	OSTF1
9.14916571106054e-103	1.33886	0.609	0.361	1.55663905407984e-98	2	CCND3
6.32197129741084e-09	1.3312	0.1	0.059	0.000107562	2	ELOVL1
1.12438960701562e-41	1.32794	0.29	0.146	1.91303647737638e-37	2	SKAP1
2.14895596394749e-15	1.32594	0.149	0.083	3.65623367706025e-11	2	DNAJB11
1.32227304416222e-13	1.32079	0.116	0.06	2.24971535733759e-09	2	MRPL10
1.20286606476295e-142	1.31766	0.745	0.468	2.04655632258768e-138	2	CLIC1
1.09852352674394e-19	1.31648	0.182	0.101	1.86902792840214e-15	2	PSTPIP1
1.03516438526209e-22	1.30883	0.211	0.118	1.76122868508492e-18	2	AKNA
7.31209558252063e-21	1.30809	0.192	0.107	1.24407994241006e-16	2	IQGAP2
2.82143367916683e-83	1.30559	0.528	0.297	4.80038726173444e-79	2	ANXA6
1.56929330043202e-31	1.30315	0.242	0.125	2.66999562135503e-27	2	SH3BP5
4.73980868415097e-132	1.29577	0.71	0.457	8.06431049521447e-128	2	UBB
4.5118333774174e-20	1.29152	0.195	0.11	7.67643330833796e-16	2	STK10
1.18366613029961e-33	1.28996	0.26	0.135	2.01388955409175e-29	2	RASAL3
6.75118638073967e-20	1.28974	0.168	0.088	1.14864685081905e-15	2	PITPNC1
2.30631833167045e-25	1.28889	0.235	0.134	3.9239700095041e-21	2	RAB8A
2.89916324439557e-09	1.28714	0.103	0.06	4.93263634401463e-05	2	AP2A1
1.13806153556455e-20	1.28691	0.22	0.13	1.93629789660952e-16	2	SDF2L1
1.07242583422477e-53	1.28629	0.402	0.23	1.82462531435002e-49	2	P4HB
1.90579619894533e-15	1.28589	0.124	0.063	3.24252165288558e-11	2	PLEKHA1
5.98265954482419e-43	1.28533	0.336	0.188	1.01788969495639e-38	2	CFLAR
5.00713891136491e-21	1.27914	0.2	0.113	8.51914614379626e-17	2	CREM
9.13746243371543e-16	1.27595	0.162	0.093	1.55464785847234e-11	2	EBP
1.51743643560042e-70	1.26845	0.525	0.33	2.58176635153055e-66	2	FAM49B
3.78726848643439e-50	1.26713	0.398	0.23	6.44365860281947e-46	2	SUN2
4.416315101271e-10	1.26276	0.111	0.064	7.51391851330249e-06	2	RAB8B
1.0193678111681e-16	1.26258	0.178	0.105	1.73435239392141e-12	2	ILK
2.98096450928553e-44	1.26122	0.363	0.21	5.07181301609841e-40	2	TGFB1
3.9363587858496e-26	1.25923	0.235	0.131	6.69732083824451e-22	2	RNF166
8.80793499054212e-17	1.25458	0.15	0.08	1.49858205929084e-12	2	RP11-489E7.4
2.75955862499223e-09	1.24909	0.101	0.058	4.69511304456178e-05	2	INPP5K
2.70211815066005e-13	1.24894	0.148	0.087	4.597383821533e-09	2	NRBP1
1.39343281679768e-12	1.24579	0.134	0.077	2.37078659449958e-08	2	CYB561D2
7.11652719917074e-11	1.24497	0.126	0.075	1.21080593766691e-06	2	MAD2L2
7.87569223620404e-33	1.24428	0.264	0.141	1.33997027706776e-28	2	SYNE2
4.56482106938936e-29	1.2437	0.247	0.132	7.76658656745906e-25	2	ITGB7
2.92657120821193e-13	1.24252	0.131	0.072	4.97926825365178e-09	2	DNM2
2.91006329858917e-15	1.22879	0.15	0.084	4.95118169621962e-11	2	VPS26A
2.29975221170494e-14	1.22853	0.139	0.077	3.91279841299479e-10	2	HCP5
7.90064768446537e-16	1.22655	0.164	0.094	1.34421619703494e-11	2	MIF4GD
5.90641384878126e-13	1.2248	0.138	0.079	1.00491725223164e-08	2	PTPRA
6.31330966296756e-216	1.21946	0.92	0.561	1.0741465060573e-211	2	SRGN
4.56477973727661e-35	1.21842	0.291	0.158	7.76651624500242e-31	2	DDIT4
3.28710958878777e-28	1.21235	0.2	0.097	5.59268825436351e-24	2	IFITM3
2.25533978525791e-28	1.21035	0.267	0.154	3.83723511063781e-24	2	RHOF
7.27747983001162e-31	1.20731	0.28	0.16	1.23819041827818e-26	2	HMOX2
1.05358198767934e-16	1.20092	0.178	0.104	1.79256439383763e-12	2	GYG1
1.89214590253647e-15	1.19915	0.183	0.112	3.21929703857555e-11	2	CARHSP1
1.15332299736328e-15	1.19401	0.18	0.108	1.96226374771388e-11	2	SLA
1.02086391841606e-10	1.1919	0.149	0.095	1.73689787079308e-06	2	SLC38A2
5.03418613140475e-27	1.19058	0.277	0.166	8.56516428397205e-23	2	HSPA5
6.98735749783303e-23	1.18859	0.245	0.145	1.18882900468131e-18	2	ARHGAP9
4.10944074112224e-92	1.18692	0.639	0.426	6.99180247694538e-88	2	LY6E
2.66799693141492e-13	1.18685	0.157	0.094	4.53932997910935e-09	2	ADD1
2.77530523777034e-10	1.18616	0.142	0.09	4.72190433154246e-06	2	PRKAG1
1.0177538954224e-23	1.17343	0.247	0.147	1.73160647767167e-19	2	IDH2
2.63414144045137e-16	1.1726	0.198	0.121	4.48172824678396e-12	2	UTRN
2.49137989588878e-26	1.17143	0.263	0.153	4.23883375486518e-22	2	CDKN2D
1.3770285553854e-63	1.17115	0.489	0.287	2.34287638413273e-59	2	STK17A
8.74998604012967e-13	1.17	0.152	0.091	1.48872262486766e-08	2	APOBEC3C
5.89068567699569e-18	1.16482	0.19	0.109	1.00224126108405e-13	2	MANF
3.59745609727236e-11	1.16213	0.121	0.069	6.1207118038992e-07	2	HELZ
1.77154913167941e-11	1.15992	0.13	0.075	3.01411369263935e-07	2	PIGT
5.70776939712669e-09	1.15963	0.105	0.062	9.71119885227134e-05	2	ACTR1A
2.43066015031911e-12	1.15958	0.153	0.093	4.13552517975294e-08	2	IFI35
2.0650803747181e-82	1.15692	0.61	0.382	3.51352774954538e-78	2	IL2RG
1.81156693570702e-13	1.15611	0.172	0.107	3.08219998441192e-09	2	STX8
1.7195817627041e-15	1.15189	0.186	0.113	2.92569641106476e-11	2	TADA3
9.47021936781559e-15	1.1512	0.159	0.092	1.61126312324014e-10	2	DERL1
2.49588565877521e-21	1.15038	0.229	0.135	4.24649985984014e-17	2	DEF6
2.39907524911653e-13	1.14582	0.165	0.101	4.08178662884687e-09	2	TES
3.13511442912782e-39	1.14545	0.397	0.259	5.33408368971808e-35	2	BSG
1.55344818158508e-07	1.14064	0.123	0.082	0.00264304	2	DDAH2
2.26414803634415e-08	1.1394	0.104	0.062	0.000385222	2	TSEN15
6.16980533551827e-09	1.13771	0.112	0.067	0.000104973	2	GLMN
1.62094679925602e-24	1.13707	0.213	0.113	2.75787888425419e-20	2	OPTN
4.72717874324827e-26	1.13402	0.281	0.169	8.04282191376261e-22	2	TAP1
6.7032060251089e-17	1.13149	0.186	0.108	1.14048347311203e-12	2	ARHGAP25
1.11605335591385e-35	1.12886	0.346	0.21	1.89885317975183e-31	2	IRF1
2.16262163770272e-19	1.12772	0.213	0.126	3.67948445438741e-15	2	NT5C
5.83641644395648e-43	1.12425	0.461	0.313	9.93007893774755e-39	2	CD164
4.03191497526696e-09	1.12233	0.12	0.074	6.8599001389192e-05	2	PEX2
1.84911338492709e-165	1.12013	0.873	0.602	3.14608151311494e-161	2	PTPRCAP
7.31528406244946e-24	1.11939	0.26	0.156	1.24462243038515e-19	2	RNF126
1.16729050901591e-20	1.11832	0.231	0.138	1.98602807203967e-16	2	AGTRAP
5.84942390892852e-36	1.11469	0.361	0.224	9.95220983865099e-32	2	BST2
7.50758336346116e-12	1.11425	0.14	0.083	1.27734023345928e-07	2	RAB27A
1.02896575011272e-43	1.10358	0.436	0.284	1.75068232724179e-39	2	ARPC4
4.70584037791985e-11	1.10064	0.141	0.086	8.00651681899284e-07	2	RBM38
3.13992556483868e-06	1.09712	0.102	0.068	0.0534227	2	ARFGAP3
6.92032481932471e-10	1.09441	0.135	0.084	1.17742406475991e-05	2	C14orf119
5.72415929340747e-60	1.09078	0.53	0.353	9.73908462180346e-56	2	DBI
5.03039128932596e-10	1.08956	0.139	0.087	8.55870773965919e-06	2	HEXA
1.02389711599073e-07	1.08949	0.109	0.069	0.00174206	2	ILKAP
1.06881386299239e-08	1.08283	0.114	0.07	0.000181848	2	KCNAB2
1.73365122235669e-13	1.08114	0.177	0.11	2.94963418971767e-09	2	TMEM109
1.53556451769282e-19	1.07788	0.199	0.111	2.61260947040256e-15	2	DGKZ
2.10137660188082e-39	1.07648	0.393	0.244	3.57528215044003e-35	2	PRMT2
7.19688715464682e-30	1.07572	0.357	0.237	1.22447838049161e-25	2	MSN
1.02521824598102e-269	1.07469	0.988	0.915	1.74430632371211e-265	2	PFN1
4.571269279232e-26	1.07347	0.303	0.191	7.77755755168532e-22	2	LAMP1
1.75505840638556e-09	1.07048	0.133	0.083	2.98605637262439e-05	2	CSNK1D
3.28342736907076e-24	1.06868	0.292	0.186	5.58642332573699e-20	2	SYTL1
3.75790358756979e-09	1.06832	0.132	0.084	6.39369716389125e-05	2	RAB4B
1.31557944274219e-08	1.06668	0.142	0.094	0.000223833	2	RAB7L1
1.13711072080516e-20	1.06497	0.273	0.179	1.93468018037789e-16	2	RNF167
1.13696212892598e-16	1.06368	0.231	0.15	1.93442736615466e-12	2	PPP2R1A
5.41680777874571e-11	1.06198	0.172	0.114	9.21615675475794e-07	2	THEMIS2
1.37016110249436e-08	1.05925	0.127	0.081	0.000233119	2	LASP1
7.2925063110132e-20	1.05721	0.279	0.185	1.24074702375579e-15	2	CDC42SE1
1.59811984126846e-07	1.05577	0.11	0.07	0.00271904	2	WDR45
2.72409539350938e-09	1.055	0.156	0.104	4.63477590251686e-05	2	TPM4
9.1476381607975e-23	1.05311	0.273	0.173	1.55637915667809e-18	2	FERMT3
5.8239076489009e-41	1.05129	0.328	0.17	9.90879647383999e-37	2	CEBPD
6.23171370489308e-14	1.05011	0.195	0.125	1.06026376975051e-09	2	HDDC2
4.23491946416886e-15	1.04804	0.205	0.13	7.20529197633689e-11	2	SRPK2
2.70986961916188e-14	1.04534	0.191	0.119	4.61057217004203e-10	2	LRP10
1.18860585680305e-83	1.04269	0.646	0.445	2.02229400476472e-79	2	PPP1CA
1.12922754177244e-08	1.03942	0.155	0.107	0.000192127	2	MAP2K2
2.43907936031045e-08	1.03757	0.132	0.087	0.000414985	2	MACF1
1.03489679668313e-06	1.03722	0.118	0.08	0.0176077	2	CRELD2
8.92277331882456e-14	1.03713	0.198	0.128	1.51812065246481e-09	2	FDPS
1.27112338105318e-20	1.03637	0.251	0.155	2.16268932052387e-16	2	FYN
2.16948121711056e-29	1.0339	0.334	0.213	3.69115534279191e-25	2	SIGIRR
1.62636917609655e-39	1.0331	0.418	0.271	2.76710451621067e-35	2	SCP2
9.83847245848603e-11	1.02915	0.157	0.1	1.67391770408681e-06	2	TINF2
1.43369999992275e-17	1.02795	0.23	0.144	2.43929717986857e-13	2	BTN3A2
2.39166129589812e-15	1.02714	0.212	0.136	4.06917252884106e-11	2	CTDSP1
3.39736118189834e-25	1.02692	0.328	0.219	5.78027031488184e-21	2	TMED9
1.89551355746497e-11	1.02555	0.176	0.116	3.22502676667091e-07	2	NAPA
1.50018252280375e-14	1.01823	0.221	0.148	2.5524105442983e-10	2	HLA-G
3.85103269203269e-25	1.01776	0.324	0.217	6.55214702222442e-21	2	POLR2G
3.73657238160351e-09	1.01438	0.144	0.095	6.35740425006022e-05	2	MIDN
1.40328788461189e-09	1.01288	0.143	0.091	2.38755400687868e-05	2	IVNS1ABP
1.81843205483799e-11	1.01274	0.182	0.121	3.09388029810136e-07	2	SH3GLB1
2.01775788776748e-10	1.01035	0.169	0.112	3.43301327024758e-06	2	SH3BP1
1.34149870329803e-08	1.00915	0.142	0.095	0.000228243	2	SAR1A
2.86222354594104e-25	1.00604	0.332	0.223	4.86978714106408e-21	2	LMAN2
1.32205899112725e-10	1.00594	0.173	0.116	2.2493511675039e-06	2	ASNA1
4.17678794226858e-83	1.00453	0.696	0.498	7.10638700497576e-79	2	CD53
1.23811863520327e-23	1.00397	0.333	0.231	2.10653504593484e-19	2	WDR1
2.41648981266126e-08	1.00308	0.119	0.075	0.000411142	2	BZW1
1.19191080120787e-16	1.00221	0.249	0.168	2.02791703717507e-12	2	PIN1
4.01977552572839e-127	1.00194	0.848	0.648	6.83924607947429e-123	2	CALM1
9.13476856917879e-09	1.00057	0.135	0.087	0.000155419	2	GPAA1
1.36076526956088e-113	3.35126	0.15	0.015	2.31520602963088e-109	3	TNFRSF4
3.58655434403601e-78	3.04713	0.112	0.013	6.10216356094287e-74	3	NPDC1
5.63467881588408e-75	2.25776	0.178	0.038	9.58684253734517e-71	3	CRIP2
5.30425953799317e-112	2.05727	0.313	0.08	9.02466717794157e-108	3	AQP3
2.81389003754161e-60	1.95651	0.178	0.046	4.7875525098733e-56	3	INPP4B
3.26835602837886e-43	1.83446	0.166	0.053	5.56078094668379e-39	3	ITGB1
1.12004660298288e-74	1.79936	0.237	0.064	1.90564729031508e-70	3	CD40LG
1.61637437725921e-32	1.79261	0.1	0.027	2.75009936546882e-28	3	HAPLN3
1.23781488701333e-36	1.76516	0.116	0.031	2.10601824876447e-32	3	CD28
1.46978912909867e-115	1.68729	0.417	0.13	2.50069922424849e-111	3	TRAT1
2.43029627303784e-45	1.66681	0.171	0.053	4.13490607894659e-41	3	TNFRSF25
1.33100277078724e-27	1.63318	0.107	0.033	2.2645681142174e-23	3	GALM
1.13854303246961e-48	1.61953	0.255	0.102	1.93711711544379e-44	3	CORO1B
1.66114504374906e-49	1.61218	0.211	0.071	2.82627217743466e-45	3	GATA3
2.03597961620817e-34	1.60701	0.147	0.049	3.46401571901659e-30	3	RP11-138A9.2
9.74329629426502e-53	1.60596	0.274	0.111	1.65772443150625e-48	3	LIMS1
9.01483320215185e-34	1.51017	0.138	0.044	1.53378372101412e-29	3	AP3M2
2.84475686440385e-76	1.50331	0.325	0.111	4.84006932909671e-72	3	MAL
1.47055157106003e-56	1.48623	0.321	0.135	2.50199644300154e-52	3	TRADD
1.03763755217377e-21	1.46168	0.109	0.041	1.76543653126845e-17	3	CCDC104
2.61333229737048e-112	1.43626	0.535	0.216	4.44632357074614e-108	3	GPR183
3.73018365999417e-37	1.42988	0.16	0.053	6.34653447911407e-33	3	CD5
9.1942315635245e-27	1.41241	0.121	0.042	1.56430655821806e-22	3	FBLN5
5.28623282639212e-40	1.39935	0.234	0.097	8.99399653082355e-36	3	CCDC167
3.14014182967555e-161	1.39766	0.73	0.312	5.34263730900997e-157	3	IL7R
2.4991881996581e-28	1.38787	0.136	0.049	4.25211880289829e-24	3	GPR171
4.30993222813921e-23	1.36252	0.117	0.043	7.33291869295606e-19	3	SIRPG
3.50555584323364e-220	1.3577	0.923	0.445	5.96435271167771e-216	3	TRAC
1.9258328550331e-57	1.31758	0.329	0.133	3.27661201955332e-53	3	ITM2A
9.77200304890265e-28	1.30632	0.15	0.058	1.6626085987403e-23	3	TESPA1
5.20127277657515e-40	1.29441	0.254	0.108	8.84944550206496e-36	3	TTC39C
2.53779808389652e-58	1.29349	0.345	0.143	4.31780965994154e-54	3	PBXIP1
2.25813364445105e-23	1.27702	0.216	0.112	3.84198858266902e-19	3	LPAR6
2.13323831739643e-56	1.27038	0.296	0.111	3.62949167321829e-52	3	CD6
1.14789103043428e-21	1.26637	0.127	0.051	1.95302179918088e-17	3	FAM102A
4.54088381767586e-18	1.26002	0.119	0.052	7.7258597273937e-14	3	RP11-138A9.1
3.05581722002515e-38	1.25509	0.237	0.099	5.19916741815078e-34	3	SIT1
2.35081781016678e-22	1.23048	0.101	0.035	3.99968142221777e-18	3	NSG1
1.41024281454996e-48	1.2186	0.288	0.117	2.39938712467531e-44	3	RCAN3
4.75314379163559e-194	1.20985	0.967	0.603	8.08699884708879e-190	3	LTB
3.5450393857913e-19	1.16709	0.14	0.064	6.03153001098532e-15	3	CD82
5.46817151219899e-14	1.15927	0.1	0.045	9.30354701085537e-10	3	MDFIC
1.44294379365612e-156	1.13091	0.857	0.41	2.45502457052652e-152	3	CD3D
1.04559665830024e-29	1.1278	0.194	0.082	1.77897815443203e-25	3	RP4-594I10.3
1.63072931305317e-22	1.12577	0.169	0.077	2.77452285322867e-18	3	IGHV1OR15-1
7.03320462656926e-27	1.12412	0.198	0.089	1.19662943516449e-22	3	ARID5B
2.99265176214167e-16	1.12319	0.114	0.05	5.09169770810784e-12	3	SFXN1
5.38570304266866e-24	1.11358	0.172	0.076	9.16323515679646e-20	3	STMN3
2.90530347431733e-51	1.09966	0.445	0.234	4.9430833312035e-47	3	PLP2
5.81484290961925e-15	1.08326	0.104	0.046	9.8933737264262e-11	3	SERINC5
5.77861826330099e-161	1.08323	0.899	0.541	9.83174111318031e-157	3	LDHB
1.12273090270679e-12	1.08164	0.108	0.053	1.91021435786534e-08	3	IL6R
1.56473980305884e-75	1.04462	0.502	0.221	2.66224830092431e-71	3	CD3G
3.76911112499189e-16	1.04356	0.135	0.064	6.4127656680612e-12	3	CCND2
3.26209562215681e-32	1.03763	0.298	0.149	5.55012949153759e-28	3	SPOCK2
8.62358471385218e-11	1.02051	0.124	0.068	1.46721670321481e-06	3	USP10
3.99376908990319e-26	1.01213	0.216	0.101	6.79499872956128e-22	3	SUSD3
8.60704944277582e-13	1.01078	0.116	0.057	1.46440339219388e-08	3	CD59
1.13655946286794e-26	1.0105	0.205	0.093	1.93374227012351e-22	3	CAMK4
7.55593422850849e-16	1.00946	0.138	0.067	1.28556664963843e-11	3	DGKA
1.58381567435798e-62	1.00185	0.644	0.412	2.69470398835267e-58	3	GSTK1
4.02975084043479e-27	1.00183	0.247	0.122	6.85621807991574e-23	3	RGCC
2.76128452203193e-117	4.73421	0.125	0.007	4.69804948578512e-113	4	LAG3
0	4.08188	0.589	0.057	0	4	GZMK
2.9815434554094e-222	3.79894	0.335	0.041	5.07279803503355e-218	4	TRGC2
2.467483028023e-108	2.76628	0.269	0.058	4.19817562387832e-104	4	CD8A
2.54899753091531e-210	2.67783	0.499	0.116	4.33686439909931e-206	4	LYAR
0	2.46183	0.897	0.215	0	4	CCL5
1.67366142589725e-96	2.31147	0.36	0.113	2.84756755002159e-92	4	GZMH
2.91070745935852e-50	2.3053	0.171	0.047	4.95227767135258e-46	4	GPR171
1.14518643955932e-37	2.30208	0.112	0.027	1.94842020826622e-33	4	EOMES
2.34801563455509e-34	2.255	0.153	0.05	3.99491380063204e-30	4	TRGC1
2.93712771913978e-163	2.21906	0.471	0.123	4.99722910134442e-159	4	KLRG1
3.56645533463805e-57	2.12468	0.192	0.052	6.06796710635318e-53	4	AC092580.4
3.556375442289e-105	2.09491	0.479	0.19	6.0508171775105e-101	4	DUSP2
1.75542977734152e-29	2.09008	0.116	0.035	2.98668822316886e-25	4	NSG1
5.49821956528287e-27	1.96132	0.114	0.036	9.35467076837228e-23	4	CXCR3
2.91700137577322e-26	1.83597	0.112	0.035	4.96298614074056e-22	4	A2M-AS1
1.46584692623794e-20	1.80896	0.102	0.036	2.49399196030124e-16	4	GBP5
3.07430322262665e-37	1.80721	0.184	0.065	5.23061950297699e-33	4	CD8B
3.16579677720492e-32	1.70433	0.137	0.042	5.38628663673645e-28	4	MYBL1
3.37930549633209e-103	1.68889	0.631	0.307	5.74955037145942e-99	4	KLRB1
1.01909554965734e-16	1.58059	0.108	0.044	1.733889168187e-12	4	ERN1
1.41445457509924e-16	1.53374	0.102	0.04	2.40655301407384e-12	4	ADRB2
1.02076063105031e-30	1.48295	0.197	0.08	1.73672213766899e-26	4	STOM
4.51931028701033e-236	1.47571	0.801	0.232	7.68915452231938e-232	4	GZMA
2.42093462445683e-19	1.46296	0.148	0.066	4.11897817005084e-15	4	PATL2
2.80078015148674e-48	1.45356	0.326	0.143	4.76524734973954e-44	4	RORA
7.6012323703513e-09	1.43703	0.119	0.07	0.000129327	4	LINC00152
2.87129070356652e-194	1.4299	0.931	0.527	4.88521400304807e-190	4	IL32
9.94256644403263e-31	1.4299	0.208	0.088	1.69162825478771e-26	4	TC2N
6.12166672226605e-16	1.4137	0.124	0.055	1.04154037612635e-11	4	PRR5
2.8940915768122e-41	1.38691	0.252	0.1	4.92400740878828e-37	4	SAMD3
3.22676237347628e-23	1.37123	0.137	0.052	5.49001350223255e-19	4	FCRL6
1.78474234579814e-157	1.35513	0.85	0.424	3.03656062714096e-153	4	CD3D
4.65596559000094e-41	1.34326	0.309	0.142	7.92165985482759e-37	4	SYNE2
1.71116511540334e-58	1.33813	0.377	0.163	2.91137632734724e-54	4	C12orf75
7.59031858848448e-84	1.33591	0.569	0.282	1.29141680464475e-79	4	CD2
4.85426529976076e-25	1.27659	0.233	0.116	8.25904698101296e-21	4	SH2D1A
2.41091748257332e-18	1.24709	0.186	0.095	4.10193500485025e-14	4	PARP8
5.36810300369331e-28	1.23332	0.267	0.134	9.13329045048381e-24	4	FKBP11
6.69948894866885e-20	1.21115	0.206	0.107	1.13985104972652e-15	4	SIT1
8.84543239218695e-26	1.20884	0.282	0.156	1.50496186720669e-21	4	FYN
3.45868361519011e-140	1.18955	0.643	0.218	5.88460430288445e-136	4	CST7
1.02353256953012e-130	1.172	0.858	0.468	1.74143831379855e-126	4	TRAC
1.68951724883798e-10	1.16829	0.123	0.066	2.87454464717294e-06	4	PTPN22
1.42041011515353e-54	1.16699	0.459	0.235	2.41668576992222e-50	4	CD3G
2.60548066505066e-09	1.16006	0.116	0.064	4.43296480351719e-05	4	ZBTB38
2.8823640970074e-63	1.15581	0.602	0.342	4.90405427464838e-59	4	IL7R
1.40962482437387e-09	1.14414	0.114	0.062	2.3983356761897e-05	4	TGIF1
6.45333638269401e-19	1.13245	0.211	0.11	1.09797065215156e-14	4	PTGER2
2.12856842270798e-28	1.12886	0.285	0.145	3.62154631439536e-24	4	APOBEC3G
3.38833696754579e-10	1.12698	0.11	0.057	5.76491651658241e-06	4	RP11-138A9.2
1.76824000301761e-13	1.12508	0.171	0.095	3.00848354113416e-09	4	ODF2L
3.74262829670042e-46	1.11634	0.522	0.326	6.3677077840061e-42	4	PPP2R5C
7.20764332860804e-18	1.08542	0.188	0.096	1.22630843592937e-13	4	TSEN54
2.00099277992402e-26	1.0681	0.249	0.12	3.40448911576273e-22	4	PYHIN1
1.88712093178579e-09	1.03194	0.15	0.09	3.21074755334034e-05	4	DNAJC1
3.90403504339083e-48	1.0241	0.498	0.285	6.64232522282516e-44	4	MYO1F
7.7410064767995e-09	1.01843	0.115	0.064	0.000131705	4	TNFRSF25
5.645088724026e-13	1.00371	0.188	0.11	9.60455395505784e-09	4	CDC25B
3.6837506718048e-264	9.70447	0.174	0.001	6.26753339300868e-260	5	IGHG1
8.67654523103202e-229	9.1089	0.152	0.001	1.47622740560779e-224	5	AL928768.3
3.14714776900658e-206	8.03047	0.134	0	5.3545572141878e-202	5	SSPN
6.96955112085842e-275	8.01765	0.318	0.016	1.18579942770285e-270	5	IGHA1
0	7.44833	0.298	0.001	0	5	TNFRSF13B
4.81429372967994e-229	5.97359	0.174	0.002	8.19103935167745e-225	5	AC079767.4
0	5.53757	0.71	0.035	0	5	IGJ
0	5.41036	0.304	0.008	0	5	CLECL1
2.45160571036232e-164	5.31696	0.144	0.003	4.17116195561045e-160	5	TNFRSF17
0	5.2864	0.339	0.008	0	5	RP5-887A10.1
1.70689462871497e-248	5.20453	0.233	0.007	2.90411052129565e-244	5	AIM2
0	4.83069	0.347	0.008	0	5	POU2AF1
2.49704177285149e-189	4.78342	0.158	0.003	4.24846687232952e-185	5	CPNE5
5.50231883635575e-197	4.71689	0.178	0.005	9.36164526817567e-193	5	BACE2
1.10665549952584e-244	4.68478	0.219	0.005	1.88286366689327e-240	5	COBLL1
4.58189484935691e-298	4.6438	0.337	0.015	7.79563589669585e-294	5	IGLC3
2.83534566932631e-246	4.61675	0.245	0.008	4.82405712179179e-242	5	PPP1R14A
7.08268953260502e-199	4.60825	0.178	0.004	1.20504879707742e-194	5	PAX5
3.02847222059982e-133	4.53151	0.134	0.005	5.15264263612854e-129	5	AC096579.7
7.02751857386761e-177	4.51004	0.154	0.003	1.19566201015784e-172	5	PKHD1L1
1.75688051565737e-256	4.43225	0.323	0.018	2.98915650933945e-252	5	IGLC2
2.89609438845115e-279	4.38694	0.27	0.008	4.92741499251079e-275	5	FCRL2
0	4.35549	0.45	0.015	0	5	SPIB
3.70248094023302e-219	4.31916	0.225	0.008	6.29940107171246e-215	5	TLR10
7.65774733997604e-246	4.2996	0.296	0.015	1.30288913242352e-241	5	MZB1
2.10386745396416e-143	4.26087	0.14	0.004	3.57952008617463e-139	5	EBF1
1.45074714951869e-148	4.25399	0.146	0.005	2.46830120019109e-144	5	IGKJ5
0	4.21417	0.921	0.054	0	5	MS4A1
0	4.2126	0.448	0.018	0	5	BLK
0	4.20463	0.755	0.036	0	5	BANK1
3.30590291603748e-180	4.18133	0.233	0.014	5.62466322134617e-176	5	CD1C
4.11548934893464e-237	4.10986	0.256	0.01	7.0020935782774e-233	5	FCGR2B
2.34527059465384e-236	4.00911	0.249	0.01	3.99024338974404e-232	5	TNFRSF13C
8.04234614877627e-115	3.97788	0.126	0.005	1.36832477375279e-110	5	IGLL5
2.37373451809404e-271	3.96775	0.29	0.012	4.0386719090852e-267	5	KIAA0125
2.31981191248411e-197	3.91725	0.223	0.01	3.94692798790047e-193	5	KIAA0226L
2.94089612434836e-283	3.9103	0.296	0.011	5.00364066596629e-279	5	PNOC
1.29089633241681e-245	3.88767	0.26	0.01	2.19633101997396e-241	5	CTA-250D10.23
0	3.88507	0.57	0.03	0	5	VPREB3
0	3.87309	0.487	0.022	0	5	FCRLA
0	3.85734	0.391	0.02	0	5	RALGPS2
9.68204372455101e-94	3.80189	0.11	0.005	1.64730291929511e-89	5	PAWR
0	3.79579	0.959	0.07	0	5	CD79A
1.06993778569813e-110	3.79005	0.126	0.006	1.82039214858681e-106	5	RP11-131L23.1
1.49032296981868e-280	3.78942	0.312	0.013	2.5356355008495e-276	5	CD19
0	3.75403	0.42	0.023	0	5	GNG7
2.89272441640604e-163	3.72327	0.183	0.008	4.92168132207324e-159	5	RASGRP3
6.43957848846203e-106	3.67556	0.128	0.007	1.09562988402693e-101	5	DERL3
1.25637158592632e-214	3.65072	0.294	0.019	2.13759061629503e-210	5	CD180
3.61879403969171e-242	3.64978	0.284	0.014	6.15701617913147e-238	5	FAM129C
0	3.63744	0.726	0.068	0	5	IGHM
8.48327315829306e-89	3.63645	0.108	0.006	1.44334409515198e-84	5	WDR34
6.7450749874032e-235	3.60078	0.28	0.014	1.14760705835678e-230	5	BLNK
1.0468713875701e-139	3.5732	0.162	0.008	1.78114697881177e-135	5	OSBPL10
0	3.54951	0.446	0.03	0	5	ARHGAP24
0	3.52893	0.742	0.044	0	5	LINC00926
1.22958055443556e-225	3.52889	0.258	0.012	2.09200835531666e-221	5	RP11-693J15.5
5.43854752897713e-209	3.51973	0.329	0.027	9.25314476580168e-205	5	BASP1
4.74070913674923e-96	3.51214	0.11	0.005	8.06584252526513e-92	5	FCRL5
0	3.48564	0.45	0.029	0	5	ADAM28
6.48914620489168e-216	3.47773	0.32	0.024	1.10406333530027e-211	5	TCF4
1.09561356798689e-94	3.45485	0.105	0.005	1.86407692457289e-90	5	COL19A1
6.94435868136566e-229	3.44786	0.32	0.021	1.18151318604755e-224	5	P2RX5
0	3.44527	0.438	0.023	0	5	CD22
3.14491001159332e-118	3.4368	0.154	0.009	5.35074989372487e-114	5	RP11-428G5.5
1.24046809069909e-128	3.41226	0.183	0.012	2.11053240951543e-124	5	SH2B2
0	3.38967	0.473	0.032	0	5	PDLIM1
1.31706618055766e-224	3.38746	0.355	0.029	2.24085639960081e-220	5	SWAP70
3.17093885611822e-203	3.37501	0.286	0.019	5.39503536979953e-199	5	BCL11A
4.19206042226156e-76	3.31729	0.11	0.008	7.13237160243582e-72	5	SETBP1
1.29971331008329e-256	3.30825	0.375	0.027	2.21133222577571e-252	5	CD40
1.88497949345116e-288	3.28542	0.404	0.027	3.20710411015781e-284	5	HLA-DOB
2.2694599436569e-83	3.27326	0.124	0.009	3.86125914813786e-79	5	KMO
0	3.23825	0.939	0.149	0	5	CD79B
2.84709381225156e-237	3.23022	0.304	0.017	4.8440454121648e-233	5	PKIG
1.26525863894321e-77	3.21679	0.105	0.007	2.15271104829798e-73	5	LCN10
1.97277527620115e-89	3.13404	0.132	0.009	3.35647985492864e-85	5	CNR2
2.26035581080876e-71	3.13112	0.105	0.008	3.84576937651003e-67	5	RP11-102N12.3
1.49984114088925e-183	3.1246	0.308	0.027	2.55182971710898e-179	5	METTL8
1.1747260698903e-167	3.08189	0.294	0.027	1.99867893531136e-163	5	QRSL1
5.84477255668355e-104	2.96439	0.166	0.013	9.9442960279414e-100	5	HLA-DOA
1.84019968810211e-135	2.90059	0.174	0.01	3.13091574933694e-131	5	SNX22
2.80643243948012e-216	2.88286	0.333	0.025	4.77486415253148e-212	5	TSPAN13
2.09503708828409e-155	2.85467	0.221	0.015	3.56449610200655e-151	5	FCRL1
7.60405780811708e-183	2.8545	0.391	0.047	1.29375439547304e-178	5	GAPT
7.5376550485304e-82	2.83583	0.134	0.011	1.28245662995696e-77	5	STAP1
1.0424421318162e-125	2.82184	0.225	0.021	1.77361104307208e-121	5	AFF3
1.6696549849849e-189	2.80269	0.377	0.041	2.8407509914533e-185	5	EAF2
6.80855941869527e-157	2.78561	0.268	0.023	1.15840829949681e-152	5	CD72
3.19062528765331e-178	2.78411	0.335	0.033	5.42852986441334e-174	5	SEL1L3
3.98521638621899e-62	2.77763	0.103	0.009	6.780447159513e-58	5	SEMA4B
2.43188901706409e-79	2.75584	0.126	0.01	4.13761597363285e-75	5	CXCR5
1.02309753849329e-291	2.73758	0.54	0.054	1.74069815199248e-287	5	IGHD
1.08658578175219e-100	2.69392	0.239	0.032	1.84871704907318e-96	5	ALOX5
2.36934147912548e-134	2.66803	0.333	0.047	4.03119759258409e-130	5	HLA-DQB2
2.80354669481871e-105	2.66576	0.274	0.041	4.76995434656456e-101	5	SCIMP
9.76899026380436e-255	2.65797	1	0.634	1.66209600348367e-250	5	CD74
5.97838438230233e-191	2.65619	0.325	0.028	1.01716231880492e-186	5	FCER2
2.78163628026493e-141	2.62245	0.325	0.041	4.73267596724275e-137	5	ORAI2
1.80896576070439e-282	2.61645	0.783	0.148	3.07777434526245e-278	5	HLA-DQB1
3.20127050551074e-53	2.60829	0.101	0.01	5.44664163807598e-49	5	NT5E
4.53015510663482e-152	2.58214	0.381	0.054	7.70760589842848e-148	5	CD82
6.35425587141398e-194	2.56424	0.55	0.093	1.08111309396237e-189	5	MARCH1
2.75303957038601e-93	2.55858	0.209	0.026	4.68402152505476e-89	5	KDM4B
1.94118651271385e-116	2.55013	0.292	0.041	3.30273473273134e-112	5	BTK
1.2926725602299e-165	2.52694	0.458	0.074	2.19935309397515e-161	5	CYB561A3
4.17379671344426e-198	2.52539	0.495	0.072	7.10129772825407e-194	5	HVCN1
1.91508846119354e-185	2.49997	0.513	0.085	3.2583315078747e-181	5	MEF2C
8.37226479731936e-99	2.49926	0.27	0.042	1.42445713261592e-94	5	CCDC50
4.03094566843063e-73	2.49247	0.193	0.028	6.85825096026787e-69	5	TFEB
9.92003472998573e-48	2.47143	0.118	0.016	1.68779470895977e-43	5	ZNF296
1.33397475716663e-256	2.46635	0.732	0.133	2.26962465184331e-252	5	HLA-DQA2
3.94691364257821e-52	2.46192	0.118	0.015	6.71527887148256e-48	5	TMED8
5.75133789461044e-197	2.45525	0.515	0.079	9.78532629389019e-193	5	IRF8
3.64725710263748e-98	2.45516	0.237	0.032	6.20544323442741e-94	5	TSPAN3
3.03313857637214e-289	2.45505	0.992	0.341	5.16058197383956e-285	5	HLA-DRA
3.08867019283317e-115	2.44007	0.243	0.028	5.25506346608636e-111	5	STRBP
2.44931121683626e-230	2.39951	0.667	0.118	4.16725810432521e-226	5	HLA-DQA1
3.94583537634614e-84	2.39905	0.178	0.021	6.71344430931533e-80	5	BCL7A
2.93020921461581e-178	2.38945	0.594	0.121	4.98545795774734e-174	5	HLA-DMB
2.23479834178427e-94	2.38933	0.209	0.025	3.80228589871176e-90	5	CDCA7L
1.6438294257776e-43	2.37856	0.108	0.015	2.796811385018e-39	5	DOPEY2
8.3355140682505e-267	2.3606	0.968	0.326	1.41820436357214e-262	5	HLA-DPA1
2.23704056136082e-88	2.33059	0.211	0.028	3.80610081109929e-84	5	GUCD1
3.20970923429639e-82	2.32848	0.178	0.021	5.46099929123187e-78	5	BTLA
9.3259101116846e-73	2.3283	0.195	0.029	1.58671034640202e-68	5	CD81
2.11396528525635e-51	2.28993	0.122	0.016	3.59670053633515e-47	5	ADAM19
9.23817452191918e-112	2.28446	0.296	0.043	1.57178301315933e-107	5	GGA2
8.47360373171905e-57	2.28435	0.105	0.01	1.44169893891468e-52	5	RAB30
1.36789830333217e-50	2.26331	0.122	0.016	2.32734217328936e-46	5	ZDHHC21
1.34759384798951e-87	2.25015	0.294	0.055	2.29279617296935e-83	5	IFT57
1.83125846793078e-115	2.23269	0.355	0.062	3.11570315733743e-111	5	HHEX
1.31189985982004e-80	2.23175	0.199	0.028	2.23206642149781e-76	5	PLD4
2.54116771143167e-67	2.21841	0.231	0.044	4.32354274422984e-63	5	ACP5
2.48463282338884e-131	2.16984	0.426	0.077	4.22735428571378e-127	5	PLEKHF2
3.26575200558233e-49	2.16976	0.15	0.025	5.55635046229778e-45	5	ARHGAP17
9.35760936941241e-43	2.1672	0.14	0.026	1.59210365811183e-38	5	FGD2
1.46568097352079e-53	2.14547	0.146	0.022	2.49370960834827e-49	5	PLCG2
4.09369713785303e-75	2.14198	0.268	0.053	6.96501631034314e-71	5	LY86
9.62612615336539e-83	2.14019	0.229	0.035	1.63778910373359e-78	5	TMEM156
3.97407342168842e-70	2.12727	0.209	0.034	6.76148851966067e-66	5	RNGTT
1.76875920868678e-52	2.12561	0.146	0.023	3.00936691765969e-48	5	HDAC9
1.35210828219609e-105	2.12355	0.329	0.056	2.30047703132843e-101	5	PPAPDC1B
1.22937024143289e-100	2.10489	0.371	0.075	2.09165052877392e-96	5	TMEM154
7.42964773985458e-88	2.09477	0.266	0.044	1.26408026645886e-83	5	KIAA0040
2.34840591718803e-97	2.0839	0.448	0.113	3.99557782750371e-93	5	SMARCB1
7.88713897637174e-26	2.06838	0.11	0.025	1.34191782543989e-21	5	SLC2A6
1.13159763818908e-111	2.06627	0.333	0.055	1.9253002216149e-107	5	TCL1A
2.05014451993361e-74	2.05823	0.256	0.048	3.48811588621504e-70	5	P2RY10
1.58093472832481e-172	2.03929	0.712	0.184	2.68980234677183e-168	5	HLA-DMA
1.53191419616992e-215	2.02812	0.968	0.415	2.60639881336351e-211	5	HLA-DPB1
3.95152248070236e-34	2.02261	0.105	0.018	6.72312034866699e-30	5	FCRL3
8.94513395218983e-48	2.01603	0.187	0.04	1.52192509062558e-43	5	KYNU
6.45008552574784e-75	1.98465	0.237	0.041	1.09741755135074e-70	5	BCAS4
4.59589658429717e-123	1.98056	0.594	0.164	7.8194584485232e-119	5	SNX2
6.46137413474398e-59	1.97795	0.227	0.047	1.09933819528534e-54	5	ITM2C
1.63522904187361e-72	1.9709	0.349	0.088	2.78217869184376e-68	5	SMIM14
1.08118051840062e-215	1.95465	0.927	0.283	1.83952053400682e-211	5	HLA-DRB1
1.63008277744905e-34	1.95216	0.11	0.019	2.77342283755181e-30	5	SIDT1
3.99021167721803e-55	1.94719	0.223	0.048	6.78894614761876e-51	5	SYK
8.42990432034848e-33	1.93952	0.101	0.018	1.43426392106409e-28	5	SYVN1
5.80103144316792e-40	1.93465	0.118	0.019	9.86987489740591e-36	5	RRAS2
2.36239638118023e-64	1.92869	0.249	0.051	4.01938120294004e-60	5	RIC3
4.07971927162081e-60	1.92277	0.215	0.042	6.94123436873565e-56	5	CLASRP
1.85425685118924e-135	1.92059	0.509	0.103	3.15483260661337e-131	5	CXXC5
3.28865568035355e-98	1.91931	0.422	0.098	5.59531877455354e-94	5	STX7
6.23958109869765e-56	1.91208	0.225	0.048	1.06160232813242e-51	5	ID3
3.01005327944218e-53	1.90821	0.193	0.038	5.12130464964293e-49	5	OPN3
1.81340635138954e-63	1.89354	0.249	0.052	3.08532956625417e-59	5	NCF4
2.99354881851376e-34	1.87974	0.156	0.037	5.09322395981931e-30	5	UBE2E2
5.81401081311201e-32	1.87712	0.105	0.019	9.89195799742878e-28	5	C11orf24
2.7692306637458e-101	1.87179	0.513	0.14	4.7115690512971e-97	5	POU2F2
2.78806772134069e-111	1.86839	0.432	0.089	4.74361842108905e-107	5	TPD52
3.0672704664948e-70	1.84799	0.268	0.054	5.21865397169425e-66	5	SP140
2.33575388077928e-49	1.83857	0.197	0.041	3.97405165275786e-45	5	TRAF5
4.553923015807e-51	1.83551	0.205	0.044	7.74804461909403e-47	5	PXK
6.85183189555609e-39	1.8337	0.181	0.043	1.16577067870991e-34	5	LYPLAL1
3.0234799920833e-41	1.83309	0.176	0.04	5.14414885853053e-37	5	NFKBID
6.25965561485578e-47	1.8204	0.201	0.045	1.06501780631156e-42	5	DAPP1
4.13221187687666e-34	1.81792	0.116	0.022	7.03054528731795e-30	5	CERS4
4.11917399522122e-59	1.80908	0.231	0.048	7.00836263546938e-55	5	CYSLTR1
2.27371488576607e-69	1.80036	0.249	0.048	3.86849850664239e-65	5	SMC6
1.20454878518881e-33	1.79537	0.14	0.031	2.04941930312025e-29	5	SIDT2
2.9681837938148e-51	1.79422	0.199	0.041	5.05006790679649e-47	5	C16orf74
3.92890370959866e-38	1.79163	0.132	0.025	6.68463677151115e-34	5	DUS2
9.68993150792374e-49	1.78916	0.158	0.028	1.64864494675814e-44	5	CHD7
2.11843880047974e-190	1.78731	0.976	0.633	3.60431177513623e-186	5	CD37
1.65874005843899e-51	1.77774	0.219	0.049	2.8221803354281e-47	5	SHMT2
6.9454750265657e-52	1.75702	0.256	0.064	1.18170312101989e-47	5	LRMP
4.88665586565127e-36	1.75683	0.174	0.044	8.31415628981907e-32	5	PHACTR1
9.70903526489891e-38	1.74778	0.154	0.033	1.6518952599699e-33	5	RABEP2
2.51521553816192e-98	1.73806	0.538	0.152	4.27938771662869e-94	5	SYPL1
1.4594414505394e-60	1.71905	0.318	0.085	2.48309368394773e-56	5	LYL1
1.21615324793465e-29	1.71661	0.108	0.021	2.06916313603601e-25	5	RP11-421L21.3
1.23974807462198e-59	1.68392	0.278	0.066	2.10930737416183e-55	5	ADK
3.23949871744655e-38	1.67984	0.122	0.021	5.51168311786355e-34	5	MARCH9
1.18237521365172e-29	1.67772	0.13	0.03	2.01169318850704e-25	5	CXorf21
5.08327550564986e-81	1.67089	0.387	0.094	8.64868494531268e-77	5	LAT2
2.97461874642661e-54	1.66826	0.249	0.059	5.06101633517023e-50	5	C15orf57
6.09843233354936e-15	1.66763	0.103	0.033	1.03758727723009e-10	5	EGR1
3.79181464752076e-153	1.66271	0.807	0.246	6.45139344129181e-149	5	HLA-DRB5
3.92998571683353e-24	1.63439	0.124	0.032	6.68647769862057e-20	5	ACBD3
6.13455623800399e-27	1.62789	0.136	0.035	1.043733398334e-22	5	DAAM1
4.47904105113954e-39	1.62662	0.197	0.05	7.62064044440881e-35	5	DNAJC10
2.60440562840644e-59	1.6088	0.387	0.121	4.43113573617072e-55	5	CTSH
1.83299302106826e-24	1.6026	0.136	0.038	3.11865432604555e-20	5	UNC93B1
2.03031896872375e-83	1.60144	0.491	0.142	3.45438469338659e-79	5	BIRC3
4.49549608193027e-43	1.58938	0.207	0.05	7.64863703379617e-39	5	TOR3A
4.06773903737299e-79	1.58859	0.544	0.181	6.9208511981864e-75	5	EZR
8.04115434100712e-56	1.57911	0.29	0.075	1.36812199957895e-51	5	DDAH2
1.34622408132675e-64	1.57836	0.391	0.114	2.29046565196933e-60	5	SYNGR2
6.04105074799978e-28	1.57778	0.105	0.022	1.02782437426468e-23	5	ZNF821
1.11764769640658e-44	1.55231	0.243	0.065	1.90156579066616e-40	5	MTSS1
5.97615084775146e-48	1.54762	0.335	0.107	1.01678230523643e-43	5	UBE2J1
6.05229671917603e-31	1.53645	0.11	0.021	1.02973776380061e-26	5	BACH2
1.40173395527223e-36	1.53187	0.181	0.045	2.38491015150018e-32	5	SNRNP25
9.79902475596717e-24	1.52828	0.114	0.028	1.66720607198025e-19	5	RNF41
5.86115369944857e-39	1.52696	0.164	0.036	9.97216690424179e-35	5	RHBDF2
4.23685613785469e-57	1.52471	0.292	0.074	7.20858703294597e-53	5	ODC1
1.85147063405447e-59	1.51897	0.373	0.109	3.15009213678028e-55	5	MBD4
5.09867120891554e-25	1.51737	0.112	0.026	8.6748791948489e-21	5	PIKFYVE
1.64773601488788e-62	1.50438	0.458	0.152	2.80345805573023e-58	5	DRAM2
4.19363410242702e-39	1.50193	0.193	0.048	7.13504906186933e-35	5	UVRAG
6.00885056452205e-67	1.47945	0.527	0.192	1.02234583504778e-62	5	PRKCB
7.32567802501648e-64	1.47614	0.387	0.109	1.2463908591763e-59	5	PPM1K
4.87149661663913e-52	1.46855	0.3	0.082	8.28836434354981e-48	5	ZCCHC7
2.58233136868488e-67	1.46832	0.43	0.13	4.39357859068045e-63	5	RNASE6
6.54535724383878e-22	1.46324	0.103	0.025	1.11362708146673e-17	5	TATDN3
1.97318546816998e-26	1.45195	0.116	0.027	3.3571777555444e-22	5	FAM43A
5.47604883758388e-40	1.44449	0.16	0.034	9.31694949226522e-36	5	SNX29
1.20668392358236e-22	1.43958	0.11	0.027	2.05305202758303e-18	5	RP11-35G9.3
6.27517215051834e-24	1.41978	0.122	0.031	1.06765778968919e-19	5	RP11-861A13.4
6.67904895252318e-67	1.41935	0.487	0.158	1.13637338878229e-62	5	PARP1
1.05591378653015e-48	1.41864	0.304	0.089	1.7965317164024e-44	5	IL4R
1.82117193977731e-32	1.41765	0.168	0.043	3.09854193833712e-28	5	CCNG2
2.52196024891403e-39	1.41244	0.205	0.052	4.29086316750234e-35	5	NUP88
5.57081465783241e-24	1.39465	0.168	0.053	9.47818405883606e-20	5	AP3B1
2.35706367222413e-34	1.39263	0.172	0.043	4.01030813192214e-30	5	MCM5
8.97253505878052e-34	1.38433	0.193	0.053	1.52658711490092e-29	5	NCOA3
2.58304456365562e-19	1.38093	0.116	0.033	4.39479202060367e-15	5	C5orf45
3.29223753302267e-73	1.3722	0.525	0.168	5.60141293868476e-69	5	FAIM3
2.90205385482836e-45	1.37058	0.345	0.115	4.93755442860497e-41	5	CHPT1
5.70857238827428e-18	1.36951	0.112	0.033	9.71256506140985e-14	5	DMXL1
5.44628918231724e-20	1.36841	0.12	0.035	9.26631641479456e-16	5	LHPP
5.72407562184356e-33	1.3677	0.176	0.046	9.73894226300464e-29	5	RP11-94L15.2
3.22059339751767e-29	1.36679	0.16	0.043	5.47951760653656e-25	5	NFKB2
1.15008834855383e-31	1.36472	0.227	0.072	1.95676031622948e-27	5	DUSP22
8.36698558889552e-30	1.36332	0.187	0.055	1.42355892809468e-25	5	ANKRD13A
3.57054111373267e-30	1.36009	0.187	0.054	6.07491865090476e-26	5	PLEKHA2
5.21517189751627e-34	1.35632	0.174	0.044	8.87309346643419e-30	5	CAMK1D
3.22914270626567e-31	1.34555	0.168	0.044	5.49406340044042e-27	5	METTL7A
1.92345632395991e-28	1.34211	0.193	0.06	3.27256858958539e-24	5	MARCKS
1.92053038672696e-43	1.32082	0.272	0.077	3.26759039997726e-39	5	IGHV1OR15-1
1.78534003948377e-21	1.31889	0.11	0.028	3.03757754317769e-17	5	EP400
6.56908825741065e-56	1.30979	0.408	0.133	1.11766467611585e-51	5	FAM26F
5.95988456542821e-22	1.30158	0.144	0.044	1.01401475996196e-17	5	TIFA
1.96172306527137e-33	1.29135	0.225	0.068	3.3376756232527e-29	5	REL
1.52278809716713e-24	1.29122	0.156	0.046	2.59087166852016e-20	5	POLM
1.81600864198836e-21	1.28853	0.122	0.034	3.089757103479e-17	5	SPTBN1
1.11849760495017e-21	1.28261	0.134	0.039	1.90301182506222e-17	5	RNF141
3.51920705312466e-42	1.27904	0.312	0.1	5.98757888018631e-38	5	RP11-220I1.1
2.61801166424784e-21	1.27773	0.118	0.032	4.45428504555127e-17	5	NOC3L
4.28432707510506e-28	1.26848	0.14	0.035	7.28935408558375e-24	5	ATP2A3
1.36843153948404e-56	1.26522	0.517	0.195	2.32824942127814e-52	5	SP110
3.03640798415479e-36	1.26452	0.302	0.105	5.16614454424096e-32	5	SPINT2
1.95142854269035e-16	1.26089	0.116	0.037	3.32016052253336e-12	5	PARVB
3.44736997757985e-39	1.26053	0.306	0.101	5.86535527985436e-35	5	TRIM38
7.40239206192746e-13	1.25973	0.103	0.037	1.25944298541634e-08	5	ATG4C
2.85733195090252e-19	1.25018	0.142	0.047	4.86146458126554e-15	5	ENTPD1
2.36217376973777e-36	1.24971	0.282	0.094	4.01900245183184e-32	5	IFNGR2
1.72838785236562e-29	1.2497	0.241	0.083	2.94067909201487e-25	5	KIAA1033
9.2323916969396e-22	1.24579	0.13	0.037	1.5707991233173e-17	5	GNB5
4.50874599287745e-19	1.23831	0.132	0.041	7.67118043228169e-15	5	CTB-133G6.1
2.35475561220699e-24	1.22152	0.207	0.073	4.00638119860897e-20	5	ZNF581
4.70599825362089e-45	1.21574	0.497	0.205	8.00678542871058e-41	5	CHCHD10
6.69878347661467e-43	1.20449	0.298	0.091	1.13973102071122e-38	5	ARID5B
1.06576559376771e-14	1.20316	0.122	0.043	1.81329358123637e-10	5	GINM1
1.91366748218899e-25	1.20263	0.193	0.063	3.25591385419635e-21	5	HIST1H2BK
1.63811565242967e-24	1.1999	0.166	0.051	2.78708997104384e-20	5	PDE4B
1.6771543435817e-33	1.19962	0.235	0.073	2.8535104001699e-29	5	RP1-313I6.12
3.24108629559355e-17	1.18332	0.12	0.038	5.51438422332287e-13	5	RELB
1.27556846576236e-17	1.18161	0.122	0.038	2.17025218764807e-13	5	TMEM19
6.1074065474826e-22	1.18107	0.14	0.041	1.03911414998869e-17	5	GPR18
6.53354378975459e-26	1.17736	0.132	0.033	1.11161714038885e-21	5	FAM46C
3.43370079070389e-28	1.17627	0.207	0.066	5.84209852530359e-24	5	APPL1
1.05566409326935e-36	1.17364	0.298	0.102	1.79610688828847e-32	5	CTSZ
8.13019544296764e-29	1.16601	0.365	0.159	1.38327145266651e-24	5	MARCKSL1
7.54946581581959e-27	1.16426	0.211	0.07	1.28446611390355e-22	5	PTPN1
2.18936512663123e-18	1.1609	0.132	0.042	3.72498582645037e-14	5	CSNK1G3
5.20264843896523e-22	1.15956	0.168	0.056	8.85178605405544e-18	5	HMBOX1
1.12059131956895e-16	1.15945	0.126	0.042	1.90657407111462e-12	5	IQSEC1
3.51549124269563e-17	1.15864	0.11	0.033	5.98125680032234e-13	5	MGME1
1.75104687516869e-26	1.13742	0.233	0.083	2.979231153412e-22	5	ACADM
4.5943817011072e-19	1.13689	0.154	0.053	7.81688102626379e-15	5	HSPA4
4.62569179526456e-22	1.13361	0.17	0.057	7.87015202046313e-18	5	PHKB
3.51690457228294e-19	1.1312	0.108	0.029	5.98366143928219e-15	5	GRAP
2.44623547139355e-27	1.12931	0.239	0.085	4.16202503102899e-23	5	SKAP2
2.05073234335506e-18	1.12393	0.134	0.043	3.4891160089843e-14	5	CLN8
4.03776192841374e-95	1.12195	0.959	0.634	6.86984814500314e-91	5	LTB
5.99637735478038e-17	1.1203	0.134	0.046	1.02022364314233e-12	5	PHTF2
2.3833050364266e-13	1.11905	0.146	0.06	4.05495518897621e-09	5	CD86
9.76297893166803e-20	1.11136	0.156	0.053	1.661073235434e-15	5	TCOF1
1.93074375649564e-22	1.10856	0.158	0.05	3.28496742730168e-18	5	CD83
1.74898306619946e-15	1.10787	0.101	0.031	2.97571978883176e-11	5	VCPKMT
1.31919407316905e-19	1.09881	0.172	0.062	2.24447679608982e-15	5	PRKD3
1.79726362361683e-22	1.09121	0.217	0.082	3.05786432922167e-18	5	MIS18BP1
5.38415915391009e-14	1.08854	0.128	0.048	9.16060838446262e-10	5	WDR11
1.50273940024399e-21	1.08715	0.16	0.052	2.55676081557512e-17	5	POLK
1.75880769496972e-44	1.07663	0.363	0.122	2.99243541222149e-40	5	PMAIP1
7.46870848772706e-30	1.07566	0.189	0.054	1.27072606210188e-25	5	HSH2D
9.73491749060539e-15	1.07479	0.132	0.048	1.6562988618516e-10	5	ALDH16A1
1.9285209125087e-18	1.07177	0.17	0.063	3.2811854805423e-14	5	TMEM55B
1.7634999472747e-37	1.06981	0.438	0.179	3.00041881029318e-33	5	SNHG7
1.0567724544517e-17	1.06742	0.142	0.049	1.79799265400412e-13	5	RABEP1
1.12886210666818e-19	1.06717	0.183	0.067	1.92064598828523e-15	5	NIPA2
7.68758184907152e-55	1.06137	0.773	0.439	1.30796517580103e-50	5	SNX3
4.34477775388244e-54	1.05419	0.627	0.268	7.39220487045559e-50	5	PTPN6
4.80242786624316e-19	1.04885	0.162	0.057	8.17085077162611e-15	5	CEPT1
9.06825526640021e-15	1.0473	0.101	0.032	1.54287295102533e-10	5	ZNF672
1.24588018765571e-26	1.04357	0.276	0.106	2.11974055127743e-22	5	LMBRD1
3.75988382979937e-32	1.02609	0.353	0.142	6.39706634802064e-28	5	CAPG
4.94471708478124e-12	1.02245	0.101	0.037	8.41294164804681e-08	5	TCEB3
4.90176055307398e-43	1.01871	0.513	0.213	8.33985540500007e-39	5	SP100
3.6538897353983e-31	1.01799	0.41	0.181	6.21672799580667e-27	5	HERPUD1
8.00120814963282e-16	1.0178	0.15	0.056	1.36132555457853e-11	5	MRPL15
8.73035577435922e-31	1.0144	0.331	0.129	1.48538273144948e-26	5	RPL22L1
9.25130105285661e-15	1.01301	0.174	0.073	1.57401636113302e-10	5	OSGEP
9.67547216961546e-18	1.00968	0.16	0.058	1.64618483493837e-13	5	ZBTB20
2.80161902479475e-30	1.00542	0.335	0.132	4.76667460878579e-26	5	FAM96A
3.33813355843339e-22	1.00353	0.178	0.06	5.67950043631857e-18	5	ERGIC1
2.56853313218606e-103	6.28403	0.114	0.004	4.37010227110136e-99	6	KCNG1
3.5968064246864e-124	6.09123	0.137	0.005	6.11960645096144e-120	6	RP11-164H13.1
0	5.73759	0.883	0.029	0	6	TCL1A
0	5.22283	0.898	0.041	0	6	IGHD
0	5.16369	0.457	0.025	0	6	FCER2
4.16687583555406e-109	5.13769	0.155	0.009	7.08952254661168e-105	6	CD200
8.83290669969011e-154	4.95309	0.239	0.017	1.50283074588528e-149	6	FCRL1
2.55317009226773e-239	4.68276	0.373	0.027	4.34396359498431e-235	6	TSPAN13
2.50716410318193e-106	4.47739	0.201	0.018	4.26568900515373e-102	6	RP11-693J15.5
0	4.38361	0.706	0.056	0	6	LINC00926
1.4588163028839e-189	4.35361	0.355	0.033	2.48203005772668e-185	6	CD22
3.60368161200521e-57	4.34489	0.129	0.015	6.13130389466566e-53	6	SNX22
4.24895707157728e-101	4.29261	0.208	0.021	7.22917556158159e-97	6	BCL7A
0	4.27463	0.952	0.065	0	6	IGHM
3.24675167843546e-131	4.23547	0.266	0.027	5.52402330569009e-127	6	CD72
1.13758458102003e-112	4.22781	0.236	0.025	1.93548640614748e-108	6	PKIG
4.22098858013546e-104	4.1553	0.223	0.024	7.18158997024247e-100	6	AFF3
6.3337408003298e-161	4.13476	0.335	0.036	1.07762265976811e-156	6	HLA-DOB
8.50466511704862e-307	4.12018	0.508	0.04	1.44698372301465e-302	6	VPREB3
5.21371253105921e-84	4.08334	0.193	0.022	8.87061050034414e-80	6	BLNK
3.68432812379435e-194	4.08152	0.368	0.035	6.2685158698237e-190	6	FCRLA
3.54264725841638e-208	4.07352	0.452	0.053	6.02746004546962e-204	6	PPAPDC1B
6.9698488710094e-99	4.07102	0.213	0.023	1.18585008691354e-94	6	CD19
0	4.04154	0.939	0.083	0	6	CD79A
3.28910568691324e-81	3.90604	0.19	0.022	5.59608441571419e-77	6	FAM129C
7.67110058567392e-138	3.90394	0.33	0.042	1.30516105364656e-133	6	ADAM28
1.50910949670704e-78	3.89509	0.188	0.023	2.56759889769735e-74	6	BTLA
4.90425149481271e-219	3.82767	0.546	0.079	8.34409349327434e-215	6	IL4R
1.11507025914392e-80	3.76453	0.208	0.027	1.89718053890746e-76	6	CD180
7.60401070487949e-56	3.71658	0.157	0.022	1.2937463813282e-51	6	PNOC
1.31507458468067e-280	3.70318	0.553	0.056	2.2374678983757e-276	6	BANK1
6.83782985201101e-45	3.69492	0.127	0.018	1.16338837102115e-40	6	KIAA0226L
0	3.681	0.949	0.159	0	6	CD79B
0	3.67493	0.792	0.072	0	6	MS4A1
2.1094687990801e-43	3.67157	0.132	0.02	3.58905021475489e-39	6	CTA-250D10.23
3.29684670176015e-108	3.6705	0.315	0.049	5.60925497837471e-104	6	EAF2
3.98300191883506e-69	3.653	0.195	0.028	6.77667946470596e-65	6	CDCA7L
8.44115619567639e-29	3.65144	0.104	0.019	1.43617831513238e-24	6	HLA-DOA
6.87309209246651e-175	3.62057	0.487	0.078	1.16938788861225e-170	6	HVCN1
7.8950227568768e-46	3.61128	0.132	0.019	1.34325917185502e-41	6	TNFRSF13C
6.97827132867754e-38	3.60576	0.104	0.014	1.1872830838612e-33	6	STAP1
1.64873684486239e-53	3.58995	0.155	0.023	2.80516086784888e-49	6	KIAA0125
1.81417196722325e-106	3.57096	0.297	0.044	3.08663218503363e-102	6	ARHGAP24
1.12745438853558e-139	3.55921	0.272	0.025	1.91825089665444e-135	6	IGLC2
2.38602218760873e-72	3.48449	0.234	0.039	4.05957814999749e-68	6	CD40
6.77411944685188e-69	3.4663	0.206	0.032	1.15254868268738e-64	6	P2RX5
1.15443789273858e-43	3.4081	0.16	0.03	1.96416063070542e-39	6	BCL11A
1.32706047392175e-37	3.36182	0.122	0.02	2.25786069033046e-33	6	FCRL2
7.19806403594985e-122	3.35224	0.249	0.025	1.22467861507651e-117	6	IGLC3
1.90382000791338e-86	3.30514	0.244	0.035	3.23915936146383e-82	6	BLK
1.33187872565947e-51	3.29081	0.206	0.042	2.26605846383703e-47	6	SWAP70
2.90383988359304e-55	3.28011	0.19	0.033	4.9405931779452e-51	6	STRBP
4.50294990769913e-81	3.2193	0.297	0.057	7.66131897295931e-77	6	GAPT
2.56609323917867e-80	3.2055	0.274	0.049	4.36595103713859e-76	6	PDLIM1
1.09722974301803e-25	3.19711	0.107	0.022	1.86682668477088e-21	6	FCGR2B
1.51966872169083e-55	3.1722	0.208	0.04	2.58556436308477e-51	6	GNG7
2.43390847936308e-29	3.11482	0.114	0.022	4.14105188678835e-25	6	BACH2
2.15247228857469e-59	3.11384	0.203	0.035	3.66221635178099e-55	6	RALGPS2
3.14078444584578e-100	3.08909	0.416	0.096	5.34373065616201e-96	6	MEF2C
9.38298741349992e-44	3.02512	0.178	0.036	1.59642147853288e-39	6	SPIB
2.91069769160113e-93	3.01904	0.378	0.084	4.95226105249017e-89	6	PLEKHF2
1.10069759458244e-109	2.98674	0.421	0.09	1.87272688742257e-105	6	IRF8
2.40378489063822e-37	2.93439	0.195	0.05	4.08979961293186e-33	6	BTK
4.51407490121108e-90	2.91864	0.373	0.083	7.68024703692054e-86	6	CYB561A3
4.85591816868472e-226	2.8986	1	0.639	8.26185917220018e-222	6	CD74
6.09323857434092e-19	2.8857	0.102	0.026	1.03670361103836e-14	6	POU2AF1
2.56582875333381e-31	2.87351	0.16	0.039	4.36550104092215e-27	6	RNGTT
2.78741868587402e-29	2.87187	0.16	0.042	4.74251415214606e-25	6	OPN3
1.27432130062696e-30	2.83964	0.157	0.039	2.16813026088671e-26	6	METTL8
7.27794290586883e-47	2.83302	0.259	0.071	1.23826920600452e-42	6	HHEX
1.55376962471304e-149	2.81284	0.609	0.148	2.64358363948676e-145	6	HLA-DQA2
1.60875843225275e-39	2.79037	0.216	0.057	2.73714159663483e-35	6	HLA-DQB2
5.24772159768879e-24	2.74126	0.137	0.037	8.92847352630771e-20	6	SNX29
1.70546309131777e-41	2.72215	0.15	0.027	2.90167490356806e-37	6	MZB1
8.36001027620753e-64	2.71002	0.36	0.106	1.42237214839395e-59	6	STX7
2.97823593170675e-102	2.68164	0.495	0.135	5.06717061420587e-98	6	HLA-DQA1
8.66665336805517e-164	2.67982	0.67	0.163	1.47454440404091e-159	6	HLA-DQB1
3.57977686839487e-34	2.66442	0.178	0.044	6.09063236388704e-30	6	C16orf74
4.99761747626129e-25	2.63864	0.145	0.039	8.50294637411096e-21	6	QRSL1
7.22567814167668e-24	2.62709	0.157	0.047	1.22937687902487e-19	6	SEL1L3
2.74356593466095e-18	2.57159	0.142	0.047	4.66790308123213e-14	6	PHACTR1
4.4263645688886e-252	2.56546	1	0.349	7.53101667750707e-248	6	HLA-DRA
5.50755801509273e-30	2.55884	0.185	0.053	9.37055920687876e-26	6	ORAI2
3.884447729824e-94	2.55354	0.48	0.133	6.60899936752255e-90	6	HLA-DMB
6.88254594575995e-23	2.53472	0.137	0.038	1.1709963672116e-18	6	TCF4
1.54441553539968e-14	2.5233	0.107	0.034	2.62766859192901e-10	6	KDM4B
4.66776389948588e-42	2.48005	0.277	0.087	7.94173349858527e-38	6	ZCCHC7
2.31144766447551e-30	2.47904	0.221	0.072	3.93269705633863e-26	6	ADK
3.90812523407448e-19	2.47665	0.102	0.025	6.64928427325432e-15	6	RP5-887A10.1
2.07946735181418e-85	2.46006	0.48	0.147	3.53800575237665e-81	6	BIRC3
2.20012386265646e-85	2.39529	0.515	0.174	3.7432907399237e-81	6	SNX2
2.57996071725933e-49	2.39094	0.345	0.116	4.38954516434502e-45	6	YBX3
2.6633816831144e-15	2.33068	0.122	0.041	4.53147759565083e-11	6	TSPAN3
1.62237980258084e-19	2.32841	0.145	0.046	2.76031699611104e-15	6	CCNG2
4.80167186731814e-100	2.31581	0.596	0.198	8.16956451505509e-96	6	HLA-DMA
8.0528838218487e-57	2.29743	0.398	0.136	1.37011765344934e-52	6	RNASE6
7.15614282975923e-45	2.29194	0.327	0.111	1.21754614105524e-40	6	MARCH1
4.62020630516675e-182	2.28895	0.888	0.294	7.8608190076107e-178	6	HLA-DRB1
2.62018540112002e-26	2.2865	0.208	0.071	4.45798344146561e-22	6	REL
2.82904473162653e-200	2.27357	0.949	0.336	4.81333670638937e-196	6	HLA-DPA1
8.35689989259907e-26	2.26139	0.239	0.092	1.42184294772681e-21	6	LYL1
5.68863034662582e-12	2.25679	0.112	0.041	9.67863567174917e-08	6	UBE2E2
2.64645124824692e-16	2.25389	0.129	0.043	4.50267215376731e-12	6	TMEM156
9.12593282894273e-38	2.24577	0.292	0.101	1.55268621151632e-33	6	TPD52
1.91705831667509e-17	2.19491	0.17	0.066	3.26168301999099e-13	6	C15orf57
3.13123017959784e-12	2.15812	0.107	0.038	5.32747502756776e-08	6	RABEP2
7.73246889920373e-47	2.1552	0.373	0.138	1.31560225851052e-42	6	FAM26F
4.27388156960372e-20	2.14412	0.178	0.064	7.27158210252378e-16	6	IFT57
3.81442315894073e-14	2.13295	0.142	0.055	6.48985956262177e-10	6	GGA2
9.07391147790983e-12	2.12745	0.127	0.051	1.54383529885158e-07	6	DAPP1
2.32355600774963e-10	2.10534	0.107	0.042	3.95329819158522e-06	6	RNF141
1.55017227996197e-154	2.08083	0.949	0.639	2.6374631171273e-150	6	CD37
2.02407581513732e-14	2.05707	0.145	0.056	3.44376259187463e-10	6	P2RY10
5.17337173610736e-20	2.03793	0.228	0.098	8.80197467181306e-16	6	SMIM14
1.94304515476705e-11	2.01694	0.135	0.057	3.30589702632066e-07	6	SMC6
4.2376656853425e-13	1.95548	0.137	0.054	7.20996439704172e-09	6	KIAA0040
1.9344440746886e-152	1.91884	0.926	0.425	3.29126314867518e-148	6	HLA-DPB1
9.11542811519966e-11	1.89979	0.129	0.056	1.55089893952007e-06	6	HSPA4
1.29602221891586e-99	1.89623	0.693	0.26	2.20505220326345e-95	6	HLA-DRB5
1.13251000868203e-06	1.87299	0.112	0.057	0.0192685	6	SYK
3.99059447594625e-14	1.87255	0.168	0.072	6.78959744137495e-10	6	MTSS1
1.33844113832939e-32	1.87031	0.371	0.177	2.27722375275362e-28	6	BLOC1S2
4.04396841952129e-09	1.86974	0.127	0.059	6.88040786897352e-05	6	NUP88
5.71992026903186e-21	1.86275	0.244	0.106	9.7318723457308e-17	6	LAT2
2.7233627537993e-21	1.84218	0.264	0.122	4.63352938931412e-17	6	CHPT1
4.45783235508544e-07	1.83397	0.114	0.057	0.00758456	6	CYSLTR1
7.51247294413057e-11	1.78277	0.147	0.067	1.27817214671438e-06	6	HIST1H2BK
3.89581489900438e-29	1.76387	0.297	0.12	6.62833946916605e-25	6	CXXC5
2.32020148349761e-09	1.76124	0.109	0.045	3.94759080402283e-05	6	CAMK2D
1.32501766888679e-111	1.75983	0.904	0.566	2.25438506184398e-107	6	CXCR4
2.29759385253781e-28	1.72611	0.348	0.167	3.90912618070783e-24	6	SYPL1
2.57175263466046e-07	1.71605	0.112	0.054	0.00437558	6	UVRAG
8.86829498707899e-08	1.70024	0.117	0.056	0.00150885	6	DNAJC10
3.52050206969266e-11	1.681	0.132	0.055	5.98978222137509e-07	6	ID3
3.36704740291685e-10	1.65376	0.15	0.071	5.72869445132273e-06	6	APPL1
1.28142031268488e-09	1.64228	0.17	0.09	2.18020852000205e-05	6	SCPEP1
4.16035728369208e-06	1.6411	0.112	0.059	0.0707843	6	TBC1D22A
6.87960545860958e-23	1.62645	0.322	0.164	1.17049607272783e-18	6	MARCKSL1
6.66660298721467e-08	1.62084	0.129	0.064	0.00113426	6	SP140
1.04086137624097e-06	1.60639	0.104	0.051	0.0177092	6	BCAS4
5.48186978842607e-06	1.59582	0.117	0.064	0.0932685	6	LY86
2.38082011982942e-14	1.57874	0.282	0.166	4.05072735187777e-10	6	DRAM2
7.08618392011528e-08	1.57617	0.162	0.091	0.00120564	6	TMEM154
3.98469398116618e-24	1.55936	0.353	0.182	6.77955833955614e-20	6	FAIM3
7.16532513988244e-07	1.55683	0.119	0.061	0.0121911	6	SGSM3
8.73253010285502e-06	1.53488	0.15	0.092	0.148575	6	SKAP2
9.07276069548351e-17	1.51904	0.305	0.176	1.54363950472957e-12	6	LSM10
1.84646902597234e-27	1.50646	0.444	0.265	3.14158240078934e-23	6	RCSD1
3.85868502262981e-06	1.49268	0.15	0.09	0.0656517	6	KIAA1033
0.000416722	1.48405	0.102	0.062	1	6	CEPT1
2.96050043955804e-12	1.45785	0.223	0.121	5.03699544786405e-08	6	MBD4
7.53037838464998e-17	1.43743	0.322	0.188	1.28121857836435e-12	6	SNHG7
7.64206637183915e-05	1.43646	0.102	0.057	1	6	TCOF1
2.67037246787071e-06	1.42542	0.145	0.084	0.0454337	6	ODC1
9.68525351694731e-06	1.42137	0.195	0.136	0.164785	6	PSMC6
4.33871012080705e-09	1.41988	0.168	0.088	7.38188139954111e-05	6	NUPL1
0.000125736	1.41306	0.104	0.06	1	6	PLEKHA2
9.20199441683045e-08	1.40161	0.165	0.093	0.00156563	6	ZNF274
8.27701473789177e-08	1.38674	0.157	0.086	0.00140825	6	IGHV1OR15-1
4.34541007461046e-11	1.37204	0.218	0.122	7.39328070094224e-07	6	PPM1K
3.60142930302486e-88	1.37027	0.34	0.064	6.12747181616649e-84	6	IGJ
5.07996999638642e-06	1.36397	0.155	0.095	0.0864306	6	NT5C3A
6.09236147520089e-07	1.35449	0.145	0.08	0.0103655	6	RP1-313I6.12
1.18727872474925e-14	1.35204	0.297	0.176	2.02003602228837e-10	6	DCK
3.47298023567698e-08	1.35188	0.241	0.159	0.000590893	6	POU2F2
9.84716519527562e-17	1.33996	0.34	0.206	1.67539668632419e-12	6	PRKCB
2.20139846749079e-06	1.32438	0.15	0.088	0.0374546	6	CTD-3184A7.4
4.82087626552933e-12	1.31692	0.279	0.175	8.2022388781716e-08	6	EIF1AY
9.18111608196122e-08	1.31464	0.185	0.11	0.00156208	6	RP11-220I1.1
9.96782647129472e-07	1.30334	0.195	0.128	0.0169593	6	SYNGR2
1.64489991017428e-39	1.30044	0.596	0.373	2.79863270717052e-35	6	ISG20
2.60734564164941e-06	1.29126	0.175	0.111	0.0443614	6	TRIM38
9.30325871097883e-26	1.29049	0.515	0.355	1.58285643708594e-21	6	SEC62
2.16936412142846e-06	1.28188	0.195	0.128	0.0369096	6	RNASEH2B
1.23857719578504e-69	1.26907	0.863	0.684	2.10731524090867e-65	6	LAPTM5
1.60681493363744e-07	1.26875	0.226	0.15	0.00273383	6	ITSN2
1.291476287781e-05	1.2687	0.178	0.118	0.219732	6	SNX10
2.1444498092717e-05	1.26692	0.122	0.07	0.364857	6	ZNF75A
9.27196119866784e-07	1.26318	0.183	0.114	0.0157753	6	RB1
0.000120457	1.24601	0.152	0.102	1	6	ARID5B
0.00171329	1.22952	0.117	0.079	1	6	ZNF581
0.000216503	1.22738	0.127	0.081	1	6	PRDM2
0.00127017	1.22278	0.145	0.104	1	6	IFNGR2
0.000926037	1.21892	0.107	0.068	1	6	HMCES
1.78505803901595e-09	1.2173	0.289	0.199	3.03709774758173e-05	6	SMAP2
3.02533060485123e-11	1.19612	0.325	0.227	5.14729749109389e-07	6	SP100
1.11040509683047e-13	1.1949	0.34	0.218	1.88924323174736e-09	6	LTA4H
3.62456724629991e-08	1.19205	0.289	0.211	0.000616684	6	SP110
0.00384164	1.18665	0.109	0.074	1	6	LRMP
0.00404973	1.18622	0.114	0.08	1	6	DUSP22
8.30108473902714e-09	1.1835	0.266	0.181	0.000141235	6	CD55
8.64499874446206e-05	1.17427	0.165	0.112	1	6	GLO1
6.30518805519472e-38	1.16767	0.647	0.451	1.07276469571083e-33	6	SNX3
0.00146423	1.1516	0.127	0.088	1	6	CYB5R4
2.49305860132436e-09	1.14969	0.256	0.164	4.24168990429327e-05	6	APLP2
0.00622071	1.14962	0.107	0.075	1	6	NGLY1
0.0035163	1.14482	0.124	0.089	1	6	MIS18BP1
1.35964190592348e-06	1.1163	0.244	0.175	0.0231329	6	PARP1
0.00723574	1.1085	0.122	0.09	1	6	PRCP
0.00234732	1.08806	0.155	0.115	1	6	SPINT2
0.00338661	1.08667	0.124	0.088	1	6	AFF4
0.00271015	1.0722	0.124	0.087	1	6	GABPB1-AS1
3.39312072764341e-05	1.06545	0.195	0.137	0.577306	6	NT5C
4.40540729862919e-05	1.05165	0.246	0.193	0.749536	6	MTPN
2.39677793346071e-06	1.03968	0.266	0.201	0.0407788	6	EZR
7.13087662792218e-10	1.03325	0.373	0.287	1.21324734947468e-05	6	PTPN6
0.00169128	1.03026	0.152	0.112	1	6	STX5
9.69480994131895e-13	1.02596	0.396	0.284	1.64947496341601e-08	6	IFI16
0.000837744	1.02016	0.16	0.115	1	6	LMBRD1
0.0028196	1.01913	0.129	0.092	1	6	CHMP7
1.80897493954691e-87	1.01754	0.995	0.855	3.07778996214511e-83	6	CD52
6.34590475065067e-34	1.01705	0.708	0.498	1.0796922342757e-29	6	SELL
0.00317145	1.01032	0.14	0.101	1	6	CDC40
2.41806744525864e-267	10.9099	0.168	0	4.11409995136305e-263	7	LYPD2
0	8.12843	0.418	0.001	0	7	CDKN1C
1.86206482673488e-220	8.0504	0.161	0.001	3.16811709620672e-216	7	C1QA
8.8280312766264e-239	7.45412	0.168	0.001	1.50200124140522e-234	7	VMO1
5.57854333148639e-307	7.23563	0.218	0.001	9.49133362419094e-303	7	CKB
2.862840445921e-148	6.88969	0.111	0.001	4.87083673469e-144	7	PAPSS2
0	6.63436	0.535	0.005	0	7	HES4
4.73904874345915e-158	5.95951	0.117	0.001	8.0630175321214e-154	7	CEACAM3
6.6975830888124e-189	5.66073	0.161	0.002	1.13952678673054e-184	7	TNFRSF8
0	5.40958	0.386	0.008	0	7	ZNF703
1.24414808605467e-161	5.26761	0.139	0.002	2.11679355361342e-157	7	ICAM4
4.24758617881363e-176	5.15596	0.18	0.005	7.22684312463352e-172	7	CTD-2006K23.1
0	5.09819	0.43	0.01	0	7	TCF7L2
7.65315193338154e-174	5.07757	0.168	0.004	1.30210726994554e-169	7	TBC1D8
1.8210726050736e-207	5.0686	0.225	0.007	3.09837293027223e-203	7	MS4A4A
5.06003182043604e-216	4.78859	0.259	0.009	8.60913813928989e-212	7	BATF3
0	4.74371	0.854	0.056	0	7	MS4A7
2.19388772550295e-164	4.73252	0.168	0.004	3.73268057617072e-160	7	RP11-362F19.1
1.8310312071497e-269	4.64011	0.316	0.011	3.1153164958445e-265	7	LILRA3
0	4.59126	0.801	0.046	0	7	RP11-290F20.3
8.79459935151434e-197	4.57469	0.199	0.005	1.49631313366665e-192	7	CTSL
4.91765398722288e-307	4.5043	0.389	0.016	8.36689649386101e-303	7	SIGLEC10
0	4.44551	0.472	0.024	0	7	HMOX1
6.8960199476485e-180	4.44057	0.222	0.008	1.17328883389292e-175	7	CDH23
8.15676558761338e-107	4.41217	0.13	0.005	1.38779209707654e-102	7	HCAR3
3.38534165488515e-171	4.36545	0.187	0.005	5.7598202916216e-167	7	NEURL
9.51397925186743e-104	4.33102	0.13	0.005	1.61870842991272e-99	7	PLAGL2
7.25602728977486e-136	4.31515	0.158	0.005	1.2345404830823e-131	7	EMR1
5.88215755428892e-92	4.30567	0.114	0.004	1.00079028628672e-87	7	MYOF
0	4.26095	0.456	0.021	0	7	CSF1R
9.63361987026972e-212	4.23488	0.31	0.016	1.63906408472769e-207	7	APOBEC3A
7.63810081106526e-136	4.19344	0.171	0.007	1.29954647199464e-131	7	TAGLN
8.70320112560949e-129	4.03519	0.168	0.007	1.4807626395112e-124	7	HK3
0	4.03099	0.494	0.028	0	7	LILRB2
0	4.02691	0.481	0.027	0	7	GPBAR1
4.52665804682772e-281	4.01166	0.421	0.022	7.70165600087268e-277	7	LRRC25
7.66824348869422e-243	3.98108	0.373	0.02	1.30467494716643e-238	7	CXCL16
2.13132857921482e-226	3.97186	0.32	0.015	3.62624244467609e-222	7	EMR2
3.80849697206004e-96	3.93887	0.136	0.007	6.47977674826294e-92	7	CARD9
4.45475501898204e-228	3.87517	0.342	0.018	7.57932018929604e-224	7	LILRB1
0	3.77433	0.706	0.067	0	7	HCK
6.9684084378236e-165	3.75973	0.259	0.015	1.18560501161131e-160	7	RRAS
7.25242611431291e-252	3.7481	0.43	0.028	1.2339277790892e-247	7	CAMK1
0	3.73852	0.994	0.219	0	7	LST1
1.91536742244297e-202	3.72293	0.345	0.022	3.25880613254447e-198	7	SECTM1
0	3.70933	0.604	0.047	0	7	PILRA
0	3.70784	0.516	0.031	0	7	MAFB
1.95072690531576e-295	3.66169	0.592	0.049	3.31896675670423e-291	7	WARS
1.37833144418008e-144	3.63349	0.234	0.014	2.34509311912799e-140	7	LILRA1
2.17754372642838e-97	3.54267	0.161	0.01	3.70487289614525e-93	7	EPB41L3
0	3.54083	0.934	0.119	0	7	SERPINA1
0	3.54037	0.763	0.077	0	7	CD68
4.12058140185201e-120	3.43203	0.209	0.013	7.01075719711101e-116	7	LILRA5
1.47793890443436e-140	3.41842	0.259	0.018	2.51456525200463e-136	7	CD300LF
1.01545303913262e-111	3.39725	0.215	0.016	1.72769180078024e-107	7	TPPP3
9.65448428028448e-160	3.38924	0.294	0.021	1.6426139554476e-155	7	LINC00877
2.11246244813428e-120	3.38099	0.218	0.015	3.59414360925567e-116	7	ADAP2
2.00516364627197e-82	3.36736	0.146	0.01	3.41158542776713e-78	7	CHST15
4.63818735592106e-262	3.36521	0.715	0.088	7.89141196736409e-258	7	IFITM3
2.52862232021835e-155	3.35403	0.313	0.025	4.3021980156195e-151	7	LILRA2
2.2019325527061e-51	3.34827	0.111	0.01	3.74636804517416e-47	7	TNNI2
2.77959354387179e-274	3.34589	1	0.266	4.72920045554347e-270	7	AIF1
3.26029136617561e-124	3.32769	0.244	0.018	5.54705973041117e-120	7	RNF144B
4.18932396467237e-238	3.3251	0.513	0.045	7.12771579349357e-234	7	C19orf38
2.70711853726275e-150	3.31993	0.259	0.016	4.60589147929884e-146	7	C3AR1
1.99008309880171e-239	3.30113	0.446	0.032	3.38592738430123e-235	7	C5AR1
7.97882033672721e-133	3.23747	0.272	0.022	1.35751649209077e-128	7	CD300C
1.05268258332283e-137	3.23378	0.272	0.021	1.79103414726546e-133	7	PLXNB2
2.03884947476751e-84	3.20779	0.177	0.015	3.46889849636945e-80	7	DOCK5
1.09006362018437e-177	3.20266	0.424	0.042	1.85463424338169e-173	7	TESC
2.30059260062024e-58	3.19026	0.117	0.009	3.91422825069528e-54	7	TTYH3
3.74018080297137e-72	3.15633	0.152	0.013	6.36354361817549e-68	7	ZDHHC1
2.71648695714845e-107	3.13853	0.253	0.024	4.62183090889237e-103	7	MTMR11
1.35399697790766e-278	3.12465	0.987	0.211	2.30369045821209e-274	7	IFI30
3.96764269427681e-56	3.11196	0.108	0.008	6.75054728004256e-52	7	RIN1
5.21381932404772e-78	3.11073	0.165	0.014	8.87079219793479e-74	7	LPCAT2
4.57032543368763e-142	3.09093	0.38	0.042	7.77595169287613e-138	7	OAS1
3.12564085681641e-110	3.09087	0.244	0.021	5.31796535378744e-106	7	SLC2A6
1.06304979892423e-55	3.08003	0.123	0.011	1.80867292788968e-51	7	FGD4
2.2573116777547e-109	3.07788	0.253	0.023	3.84059008853185e-105	7	P2RY13
8.34870375185141e-107	3.07047	0.225	0.019	1.42044845634e-102	7	CEBPA
2.97568611918778e-189	3.03817	0.516	0.059	5.06283236318608e-185	7	FAM110A
1.24919060468903e-302	3.02957	0.949	0.15	2.12537289481792e-298	7	SPI1
3.74295705993742e-67	3.02682	0.149	0.013	6.36826714177752e-63	7	ALDH3B1
5.38080350288258e-179	2.99804	0.453	0.047	9.15489907980443e-175	7	CPPED1
1.51270004142283e-51	2.98733	0.117	0.011	2.5737078504768e-47	7	KIAA0513
6.60701960070113e-213	2.97706	0.525	0.053	1.12411831486329e-208	7	SLC7A7
1.7945856535729e-135	2.97177	0.339	0.034	3.05330803098894e-131	7	SLC31A2
2.02400496849905e-202	2.9511	1	0.475	3.44364205340428e-198	7	SAT1
2.45416811759126e-136	2.95019	0.316	0.029	4.17552163526977e-132	7	LMO2
4.84848945071054e-228	2.94898	0.782	0.127	8.24921995143891e-224	7	FCGR3A
1.43376885846251e-59	2.88505	0.12	0.009	2.43941433578812e-55	7	SLC24A4
2.85270234497335e-268	2.83639	0.934	0.159	4.85358776973766e-264	7	CFD
2.46530561037756e-101	2.80725	0.275	0.03	4.19447096549637e-97	7	CD300E
5.3032478880521e-204	2.75781	0.994	0.434	9.02294595673184e-200	7	COTL1
1.12094930263453e-195	2.75674	0.684	0.104	1.90718314350239e-191	7	LYN
9.1405863299862e-107	2.75432	0.285	0.031	1.55517935818385e-102	7	SH2B3
9.27987473664293e-72	2.74001	0.218	0.027	1.57887788769243e-67	7	LILRB4
1.31389538547512e-117	2.71948	0.392	0.055	2.23546160884738e-113	7	MARCKS
7.29103750646363e-109	2.71788	0.31	0.036	1.24049712134972e-104	7	NR4A1
4.85916918318783e-199	2.71659	0.741	0.125	8.26739044827578e-195	7	FAM26F
2.81307740315605e-151	2.71621	0.408	0.044	4.7861698937297e-147	7	SLC11A1
2.67851672201439e-121	2.71594	0.323	0.035	4.55722835083529e-117	7	PRAM1
3.45950667657215e-51	2.707	0.108	0.009	5.88600465951985e-47	7	SMPDL3A
6.22515656201312e-188	2.70072	0.703	0.116	1.05914813746091e-183	7	BID
5.74931334389238e-126	2.69241	0.396	0.052	9.7818817232985e-122	7	CD86
5.3079214857463e-51	2.66838	0.13	0.013	9.03089761584875e-47	7	GPR137B
1.31852140764235e-168	2.6528	0.503	0.062	2.24333232296269e-164	7	IGSF6
4.4266358979891e-197	2.64327	0.984	0.377	7.53147831683865e-193	7	PSAP
1.85907361064551e-245	2.63483	1	0.225	3.16302784115228e-241	7	CST3
3.51828732258317e-110	2.63128	0.313	0.036	5.986014050643e-106	7	RXRA
5.5359994139035e-166	2.61789	0.506	0.064	9.41894940281541e-162	7	CLEC12A
1.78191884873318e-147	2.61715	0.478	0.064	3.03175672923464e-143	7	STX11
4.87257518487973e-174	2.61093	0.835	0.199	8.29019941955437e-170	7	STXBP2
2.04384793270685e-128	2.61033	0.383	0.046	3.47740287270743e-124	7	TBXAS1
8.78147091367914e-58	2.60705	0.184	0.024	1.49407946125337e-53	7	MARCO
1.89504524486205e-46	2.59984	0.123	0.013	3.2242299796083e-42	7	RASGRP4
1.22887371472957e-110	2.59371	0.339	0.042	2.09080573824089e-106	7	PIK3AP1
4.31089924678472e-159	2.5551	0.481	0.059	7.33456397847952e-155	7	MTSS1
5.01388002858224e-46	2.54335	0.139	0.017	8.53061548062982e-42	7	STAC3
7.54992402611585e-79	2.53626	0.218	0.024	1.28454407380335e-74	7	C15orf39
1.60219020381383e-72	2.52259	0.196	0.021	2.72596641276884e-68	7	PTP4A3
4.12416475048548e-170	2.51623	0.652	0.105	7.016853906476e-166	7	TNFRSF1B
2.77079434490989e-35	2.51148	0.123	0.018	4.71422949842968e-31	7	SEMA4A
7.22093369760984e-154	2.50549	0.573	0.089	1.22856965931134e-149	7	LGALS3
1.03829419091196e-75	2.49878	0.234	0.03	1.76655373641762e-71	7	SIDT2
7.81410101489767e-185	2.49778	0.763	0.143	1.32949114667469e-180	7	RHOC
1.47630782845325e-141	2.49605	0.434	0.054	2.51179013933036e-137	7	PLAUR
1.92135070696222e-52	2.48591	0.149	0.017	3.26898609282553e-48	7	ITGAX
2.63076498481052e-111	2.47637	0.386	0.054	4.47598354515662e-107	7	CUX1
9.13593513957773e-209	2.47356	0.861	0.167	1.55438800464776e-204	7	TYMP
2.32471184616427e-168	2.47066	0.661	0.108	3.95526473506389e-164	7	BCL2A1
1.76227395830983e-134	2.46213	0.468	0.067	2.99833291266834e-130	7	NCF2
3.10613530835824e-52	2.46139	0.184	0.026	5.28477861364071e-48	7	FGD2
3.44393565486005e-167	2.4498	0.858	0.221	5.85951212317889e-163	7	CEBPB
1.62213883007704e-122	2.4487	0.418	0.058	2.75990700549308e-118	7	SLC16A3
1.21774154704868e-174	2.44346	0.579	0.079	2.07186546814862e-170	7	DUSP6
3.70190953367158e-34	2.44173	0.101	0.012	6.29842888058882e-30	7	CYBRD1
8.5962944324658e-117	2.4272	0.307	0.033	1.46257353473973e-112	7	RGS18
5.87220929942534e-198	2.42505	1	0.355	9.99097690204228e-194	7	FCER1G
1.5076333021856e-165	2.41033	0.57	0.081	2.56508730033858e-161	7	CLEC7A
1.62230737951189e-41	2.40838	0.158	0.025	2.76019377550152e-37	7	IRF5
1.04120208091948e-162	2.4025	0.665	0.113	1.77150122047641e-158	7	BRI3
1.6097981321298e-52	2.39174	0.171	0.023	2.73891054200564e-48	7	PLXNC1
3.71229820610387e-37	2.39154	0.101	0.011	6.31610416786512e-33	7	NSMF
8.55188416611456e-59	2.38168	0.215	0.032	1.45501757202273e-54	7	NAGA
1.65230652439971e-187	2.37488	0.943	0.273	2.81123432061366e-183	7	NPC2
1.38910020644933e-48	2.36883	0.152	0.019	2.3634150912529e-44	7	PRKACA
8.57568817201277e-116	2.36504	0.44	0.067	1.45906758558625e-111	7	MAPKAPK3
4.14025670453452e-176	2.35211	0.987	0.374	7.04423275709504e-172	7	CTSS
6.42078563008915e-39	2.34916	0.12	0.015	1.09243246710337e-34	7	MCTP1
1.29287810336276e-58	2.34438	0.18	0.023	2.1997028050614e-54	7	VSTM1
2.58416675157609e-153	2.33512	0.608	0.099	4.39670131113156e-149	7	RHOB
5.5829477482291e-49	2.32838	0.171	0.024	9.49882729883699e-45	7	FCGR2A
5.49595901098278e-165	2.32248	1	0.951	9.35082466128611e-161	7	FTL
6.82913255232756e-57	2.31742	0.203	0.029	1.16190861245301e-52	7	SLC43A2
5.61022188143858e-107	2.31164	0.396	0.059	9.54523150907961e-103	7	SMCO4
1.29571244878307e-120	2.30719	0.465	0.073	2.20452516035952e-116	7	NAMPT
1.4061880645361e-45	2.30021	0.146	0.019	2.39248837300171e-41	7	KDM1B
1.63220572457973e-30	2.29619	0.101	0.014	2.77703481979995e-26	7	LINC00173
3.73270134356749e-39	2.29285	0.123	0.016	6.35081806594572e-35	7	RASGEF1B
1.76438909611655e-53	2.29079	0.184	0.026	3.0019316081327e-49	7	ADRBK2
1.81978773049368e-72	2.27602	0.256	0.036	3.09618684466194e-68	7	MBD2
4.2981487910608e-111	2.27498	0.405	0.059	7.31287035311085e-107	7	CDA
4.69002798469749e-62	2.26857	0.234	0.036	7.97961361316431e-58	7	UNC93B1
2.09643898994794e-41	2.26107	0.158	0.025	3.56688129749743e-37	7	CSF2RA
5.20051319526534e-29	2.25401	0.12	0.02	8.84815315042444e-25	7	PID1
4.6883324961014e-156	2.24926	0.585	0.089	7.97672890886692e-152	7	TMEM176B
7.53525361893993e-74	2.24792	0.247	0.033	1.28204805072644e-69	7	SNX18
3.12163989265584e-103	2.24053	0.44	0.075	5.31115811336465e-99	7	LGALS9
1.7505408689579e-33	2.2363	0.114	0.016	2.97837023444498e-29	7	SLC8A1
1.39210452548389e-78	2.23156	0.288	0.042	2.36852663965829e-74	7	PAK1
6.84252012009234e-43	2.22978	0.139	0.018	1.16418637323251e-38	7	DUSP5
6.26103955506471e-62	2.22263	0.209	0.028	1.06525326989871e-57	7	ARRB1
2.24653293893572e-52	2.22006	0.19	0.028	3.82225114230523e-48	7	IRAK3
2.34114705892325e-86	2.21867	0.31	0.045	3.98322760605202e-82	7	SCIMP
3.82055569092437e-167	2.21734	1	0.842	6.50029345253873e-163	7	FTH1
2.42869284407191e-85	2.21145	0.389	0.071	4.13217800490395e-81	7	UNC119
7.94012258864139e-50	2.20883	0.193	0.03	1.35093245723145e-45	7	PHF19
3.6333207743029e-38	2.19741	0.152	0.024	6.18173196539895e-34	7	APH1B
3.96680533156805e-43	2.19296	0.168	0.026	6.74912259112988e-39	7	CD33
2.37084226450555e-103	2.17531	0.484	0.09	4.03375102882974e-99	7	IFNGR2
1.36001577013777e-77	2.16804	0.285	0.042	2.31393083131241e-73	7	FAM49A
2.05425666571258e-32	2.1678	0.127	0.02	3.49511229104339e-28	7	EVI5
1.99538987155498e-41	2.15982	0.142	0.02	3.39495632746365e-37	7	LFNG
8.95449639400325e-35	2.15326	0.142	0.024	1.52351801647571e-30	7	RAB34
2.02325077526142e-163	2.1495	0.994	0.436	3.44235886902977e-159	7	S100A11
8.49389169610621e-117	2.14169	0.737	0.188	1.44515073317551e-112	7	TIMP1
3.92488246370093e-51	2.13408	0.196	0.03	6.67779502374076e-47	7	FBP1
2.03138243656657e-65	2.12006	0.269	0.044	3.45619407757436e-61	7	TNFAIP2
3.95916162267903e-34	2.11943	0.13	0.02	6.7361175848261e-30	7	CHN2
7.66634704433071e-124	2.1139	0.547	0.097	1.30435228612243e-119	7	CYBB
3.37587694750922e-43	2.11171	0.155	0.023	5.74371703849219e-39	7	PPM1F
4.37840585607043e-126	2.11079	0.62	0.121	7.44941972351822e-122	7	LYST
8.7815375602608e-51	2.10987	0.209	0.034	1.49409080050277e-46	7	ZNF385A
1.74448821644079e-30	2.10962	0.111	0.017	2.96807225145236e-26	7	CAMKK2
1.12885938793684e-128	2.10915	0.661	0.136	1.92064136263574e-124	7	HSBP1
9.65084698446634e-41	2.10336	0.149	0.022	1.6419951059371e-36	7	HRH2
2.87309537728679e-111	2.09633	0.608	0.129	4.88828447491574e-107	7	NAAA
5.27798818556464e-49	2.09321	0.171	0.024	8.97996909891968e-45	7	DOK3
9.66350330914906e-115	2.0924	0.462	0.074	1.64414845301862e-110	7	CPVL
5.91162839716244e-47	2.08299	0.136	0.016	1.00580445549322e-42	7	FAM214B
1.51298540455565e-40	2.07651	0.158	0.025	2.57419336731097e-36	7	ARHGEF40
8.71956451891364e-67	2.07651	0.297	0.052	1.48354670724797e-62	7	ROGDI
2.04754158195112e-52	2.07203	0.206	0.032	3.48368724753163e-48	7	RELT
6.63949276107543e-116	2.06397	0.699	0.172	1.12964329836937e-111	7	NFKBIZ
5.69021311465861e-49	2.05895	0.161	0.022	9.68132859328015e-45	7	GNGT2
4.79497890730093e-108	2.0576	0.579	0.122	8.1581771128818e-104	7	ZFAND5
5.65385621054715e-64	2.05129	0.225	0.031	9.61947095662492e-60	7	DMXL2
1.82590936900161e-88	2.05118	0.402	0.071	3.10660220041934e-84	7	INSIG1
1.26901379824998e-66	2.04993	0.282	0.047	2.15910007634252e-62	7	CD83
8.23829970351498e-125	2.0496	0.731	0.172	1.40166431155604e-120	7	ANXA5
1.38795971231316e-124	2.04104	0.741	0.18	2.36147465452961e-120	7	ASAH1
5.05170066160546e-94	2.03491	0.44	0.08	8.59496350565553e-90	7	BLVRA
5.42302093978665e-31	2.03486	0.12	0.019	9.22672782695301e-27	7	DENND6B
4.13343801649006e-84	2.03246	0.396	0.071	7.03263144125618e-80	7	ADRBK1
5.62398619988298e-187	2.0322	0.877	0.173	9.5686501204809e-183	7	FCN1
4.8235981516786e-83	2.03215	0.332	0.052	8.20686989526598e-79	7	GCH1
8.66989402063444e-37	2.02431	0.114	0.015	1.47509576867074e-32	7	TRIB1
8.75294382936895e-103	2.02337	0.475	0.085	1.48922586312883e-98	7	RNF130
3.96949255814776e-45	2.01128	0.155	0.021	6.75369463843261e-41	7	NPL
5.50615248028435e-126	2.00691	0.611	0.116	9.36816782995578e-122	7	FGL2
9.856565051556e-42	2.00165	0.193	0.035	1.67699597787174e-37	7	GNS
3.10540829338028e-128	1.99866	0.633	0.123	5.28354167035722e-124	7	ABI3
7.60365281809004e-81	1.99041	0.358	0.062	1.29368549046984e-76	7	CFP
2.05354357267331e-41	1.9606	0.212	0.042	3.49389903454637e-37	7	KYNU
7.48822576923954e-24	1.95958	0.101	0.017	1.27404673237842e-19	7	RP11-295G20.2
3.30550942759393e-43	1.95413	0.171	0.027	5.62399374010831e-39	7	PRADC1
2.45824049937805e-102	1.9461	0.459	0.08	4.18245038564182e-98	7	KLF4
5.90685943941887e-44	1.94113	0.193	0.033	1.00499306502273e-39	7	BACH1
1.07630614115931e-50	1.92817	0.209	0.034	1.83122726856845e-46	7	ACOT9
9.03093120664774e-27	1.91909	0.139	0.028	1.53652263549905e-22	7	CDKN1A
9.38775776220888e-71	1.91773	0.307	0.052	1.59723310566222e-66	7	NUDT16
1.61403840893924e-26	1.9173	0.101	0.016	2.74612494896923e-22	7	BCL6
4.32069667616354e-74	1.91183	0.316	0.052	7.35123332482465e-70	7	SH3BP2
2.2320587508908e-59	1.89944	0.266	0.046	3.79762475876561e-55	7	SULT1A1
2.56317188743503e-24	1.89656	0.114	0.021	4.36098064928197e-20	7	EMILIN2
2.90952347699384e-47	1.89226	0.215	0.038	4.95026324375733e-43	7	IMPDH1
7.16763249685871e-55	1.89208	0.206	0.031	1.21950099301554e-50	7	PLD4
1.69011412248963e-88	1.87798	0.509	0.109	2.87556016800386e-84	7	OAZ2
4.59076240413178e-93	1.87614	0.453	0.085	7.81072315438981e-89	7	LYL1
2.62246570826077e-129	1.85924	0.908	0.28	4.46186315603488e-125	7	PYCARD
1.10471805713834e-23	1.8553	0.108	0.02	1.87956730241517e-19	7	IL15
5.86938492416926e-85	1.85026	0.415	0.077	9.98617150998157e-81	7	MPEG1
3.42030674811182e-58	1.849	0.269	0.048	5.81930990123744e-54	7	TGFBI
3.58417273889327e-45	1.84764	0.165	0.024	6.09811149795301e-41	7	LRP1
6.27926584257909e-123	1.84734	0.725	0.162	1.06835429045641e-118	7	FGR
1.30988915628591e-75	1.84608	0.437	0.094	2.22864541050485e-71	7	C20orf27
1.34341516233413e-24	1.84532	0.13	0.027	2.28568655719528e-20	7	KIAA0930
1.34772994904179e-56	1.84523	0.266	0.048	2.2930277352997e-52	7	BTK
1.18665675484797e-38	1.83704	0.199	0.039	2.01897780269833e-34	7	EHBP1L1
1.51496102761738e-28	1.82436	0.111	0.017	2.57755469238821e-24	7	NFAM1
2.06114245968754e-29	1.82315	0.149	0.029	3.50682778091238e-25	7	PPM1N
7.62031247959279e-49	1.81941	0.294	0.065	1.29651996527792e-44	7	C9orf72
6.62091727062943e-38	1.81778	0.196	0.039	1.12648286442489e-33	7	PDLIM5
2.79953462056466e-85	1.80921	0.579	0.146	4.76312820342871e-81	7	POU2F2
1.25925922859227e-25	1.80374	0.111	0.019	2.14250365152689e-21	7	DENND5A
2.04169909435608e-79	1.80366	0.525	0.127	3.47374683913744e-75	7	ATP1B3
1.56693919545083e-85	1.80087	0.522	0.119	2.66599034714004e-81	7	SOD2
5.70526287500116e-76	1.79988	0.449	0.097	9.70693425552696e-72	7	RAB10
3.15472843632975e-144	1.79904	1	0.388	5.36745496157143e-140	7	TYROBP
3.47082359217321e-25	1.79876	0.123	0.024	5.9052592597235e-21	7	ACER3
3.17849489869056e-65	1.79424	0.297	0.052	5.40789122063212e-61	7	RAB31
2.34268662297584e-68	1.7942	0.348	0.067	3.98584702033109e-64	7	GRINA
1.45542836259795e-128	1.78804	0.934	0.343	2.47626581612414e-124	7	HLA-DPA1
4.63767608442527e-81	1.77959	0.551	0.135	7.89054209004115e-77	7	ATG3
1.04645472856254e-36	1.77488	0.158	0.027	1.78043807517631e-32	7	SCARB2
1.66546880681331e-79	1.77473	0.478	0.106	2.83362862791217e-75	7	SNX10
8.48250754931397e-43	1.77361	0.234	0.048	1.44321383444028e-38	7	CD302
9.5261925557859e-67	1.76946	0.339	0.064	1.62078640144141e-62	7	HOTAIRM1
5.64845149983125e-33	1.76155	0.139	0.023	9.61027538181288e-29	7	ITPK1
5.0732502093137e-28	1.7445	0.155	0.033	8.63162790612634e-24	7	SNAPC3
1.89431709334837e-28	1.74037	0.139	0.027	3.22299110262291e-24	7	PPCDC
1.85330787916949e-29	1.73867	0.114	0.018	3.15321802561897e-25	7	TLR1
1.21382502758825e-35	1.73174	0.165	0.03	2.06520190193864e-31	7	OSCAR
7.02591598628135e-103	1.72403	0.848	0.295	1.19538934590591e-98	7	FKBP1A
1.83418935467196e-119	1.72019	0.873	0.257	3.12068976803888e-115	7	HLA-DRB5
2.0724526524642e-25	1.71518	0.13	0.026	3.52607094290259e-21	7	FNIP2
3.2033654462651e-39	1.71262	0.196	0.038	5.45020597027544e-35	7	ARHGAP27
3.97719021280518e-84	1.70432	0.658	0.181	6.76679142806673e-80	7	CASP1
3.09094754121407e-56	1.70306	0.285	0.054	5.25893814662162e-52	7	MYD88
6.6933583778787e-27	1.70105	0.139	0.028	1.13880799441228e-22	7	JAK2
1.21525855651675e-90	1.6934	0.709	0.204	2.0676409080576e-86	7	LTA4H
1.34820466143963e-59	1.69081	0.402	0.096	2.29383541097338e-55	7	NINJ1
1.39277770876458e-67	1.6871	0.38	0.078	2.36967199369206e-63	7	TCIRG1
3.90957991956882e-58	1.68677	0.294	0.056	6.65175927515439e-54	7	RALB
9.44148873303164e-37	1.68137	0.209	0.044	1.606374893038e-32	7	FAM45A
2.22244049830197e-52	1.68014	0.266	0.051	3.78126026381096e-48	7	TMEM176A
4.92051326194597e-26	1.67613	0.13	0.025	8.37176126387487e-22	7	RYBP
1.5495696250823e-24	1.676	0.117	0.022	2.63643776011502e-20	7	PLEKHO2
1.1201860701859e-17	1.6753	0.111	0.026	1.90588457981429e-13	7	MAP3K3
5.59679944521017e-36	1.67243	0.19	0.038	9.52239457608059e-32	7	SRD5A3
1.41026573529168e-29	1.67169	0.149	0.029	2.39942612202526e-25	7	ARAP1
9.81061253775135e-32	1.66704	0.142	0.025	1.66917761717301e-27	7	ADAP1
1.12490629251995e-21	1.666	0.108	0.021	1.91391556609345e-17	7	PRKCD
3.20281905199817e-25	1.65785	0.12	0.023	5.44927633506969e-21	7	DENND3
3.23605080818026e-36	1.64936	0.171	0.031	5.5058168450379e-32	7	MPP1
1.83859125986406e-74	1.64788	0.649	0.195	3.12817916953271e-70	7	CMTM6
4.89790708501816e-102	1.64744	0.741	0.202	8.3332991144499e-98	7	RGS2
1.20184614666135e-77	1.64643	0.506	0.117	2.04482103392962e-73	7	UTRN
3.86401687493632e-40	1.6437	0.222	0.046	6.57423831101666e-36	7	WDR11
6.31317925604129e-41	1.63998	0.237	0.051	1.07412431862287e-36	7	SEC14L1
4.06637148164258e-87	1.6342	0.801	0.271	6.91852443886668e-83	7	PRELID1
3.63453172586181e-51	1.63165	0.323	0.074	6.18379227838129e-47	7	ANXA4
1.08019254574902e-49	1.62993	0.31	0.071	1.83783959733739e-45	7	HHEX
1.0837620790015e-117	1.62658	0.987	0.555	1.84391280121315e-113	7	NEAT1
2.7930823898735e-20	1.62586	0.111	0.023	4.75215037813078e-16	7	DIAPH2
1.12260718316836e-56	1.62188	0.351	0.078	1.91000386144264e-52	7	NAGK
1.64716247322129e-20	1.6085	0.111	0.023	2.80248223193871e-16	7	SLC35F6
3.0859006434036e-24	1.6084	0.111	0.02	5.25035135468688e-20	7	DNASE1L1
3.27109989689871e-43	1.60509	0.234	0.047	5.56544936458347e-39	7	C11orf21
3.63400549565808e-59	1.60481	0.411	0.1	6.18289695031266e-55	7	CNIH4
6.26572888570151e-85	1.60436	0.744	0.227	1.06605111261325e-80	7	CARD16
2.00488596596209e-80	1.60293	0.854	0.364	3.4111129824879e-76	7	CSTB
6.19276548286764e-124	1.60235	0.968	0.339	1.0536371192551e-119	7	LGALS1
3.31922140197188e-74	1.60019	0.519	0.127	5.64732329331495e-70	7	CTSB
2.30395775970762e-21	1.59613	0.101	0.019	3.91995373236654e-17	7	MIR22HG
1.26988730525677e-49	1.59508	0.494	0.155	2.16058626116387e-45	7	MT2A
2.21242229410228e-22	1.59413	0.108	0.02	3.76421529118562e-18	7	TLR2
5.59142810459723e-63	1.59208	0.424	0.101	9.51325577716173e-59	7	CTSZ
7.790031207048e-22	1.59036	0.146	0.035	1.32539590956715e-17	7	KCNQ1OT1
4.59926080392694e-33	1.58549	0.199	0.044	7.8251823318013e-29	7	LACTB
4.02884069758701e-68	1.58226	0.5	0.126	6.85466956287453e-64	7	LIPA
5.46149121202464e-56	1.58015	0.421	0.109	9.29218114813872e-52	7	UBE2J1
6.88294779203232e-32	1.57981	0.203	0.047	1.17106473733638e-27	7	FAM195A
3.48857603608245e-21	1.57973	0.142	0.035	5.93546326779068e-17	7	CCDC88A
2.7224338664013e-34	1.57877	0.19	0.039	4.63194898029518e-30	7	TPMT
1.96683841952008e-26	1.57635	0.136	0.027	3.34637888697146e-22	7	SOX4
1.17614731052205e-122	1.5757	1	0.753	2.00109703412221e-118	7	S100A4
1.82730073072953e-35	1.57506	0.228	0.053	3.10896946326322e-31	7	NOTCH2
5.99819725215861e-44	1.57105	0.266	0.058	1.02053328048227e-39	7	AP2A1
9.53252678410226e-30	1.57048	0.142	0.026	1.62186410704716e-25	7	SVIL
9.40207994604356e-114	1.56525	0.915	0.299	1.59966988201985e-109	7	HLA-DRB1
9.47123251105399e-58	1.56473	0.383	0.089	1.61143549943073e-53	7	PCGF5
1.72416418157675e-18	1.55856	0.108	0.024	2.93349293853468e-14	7	FAM126A
2.67315455871112e-33	1.55342	0.212	0.049	4.54810516619111e-29	7	MTHFD2
3.04662929589624e-25	1.55341	0.139	0.029	5.18353508403786e-21	7	STK40
5.01763927788329e-25	1.55335	0.161	0.038	8.53701146739063e-21	7	DPYSL2
2.05903915732006e-28	1.55124	0.174	0.039	3.50324922226435e-24	7	UBE2E2
2.18811019552146e-28	1.55039	0.168	0.037	3.72285068666021e-24	7	SH2D3C
1.55089801221339e-26	1.54917	0.187	0.047	2.63869787797986e-22	7	SULF2
2.44432425256871e-18	1.54215	0.111	0.025	4.1587732833204e-14	7	RBM47
8.0141927658115e-69	1.53689	0.535	0.138	1.36353475717517e-64	7	RNF149
4.56326398145483e-31	1.53133	0.168	0.034	7.76393733804725e-27	7	FKBP15
1.91244308028489e-15	1.5306	0.108	0.027	3.25383065679672e-11	7	MOSPD2
5.88336048381162e-21	1.52537	0.123	0.027	1.00099495271571e-16	7	RAB3D
9.42406872326198e-103	1.5207	0.582	0.119	1.60341105257579e-98	7	CSTA
1.33519562612946e-25	1.52046	0.155	0.035	2.27170183829666e-21	7	RENBP
6.55756013463233e-26	1.51943	0.149	0.032	1.11570328130634e-21	7	NBPF10
3.39482518451966e-17	1.51362	0.108	0.025	5.77595556894174e-13	7	NADK
2.12143082395237e-41	1.51119	0.209	0.04	3.60940240387256e-37	7	FPR1
1.60634203317807e-23	1.49687	0.136	0.03	2.73303033524917e-19	7	PSTPIP2
5.27863320554178e-24	1.49416	0.146	0.033	8.98106653590878e-20	7	PEA15
3.03228513114033e-30	1.4918	0.187	0.042	5.15912992212216e-26	7	SNN
6.01764785228554e-25	1.48448	0.139	0.03	1.02384260558786e-20	7	ARID3A
4.99696074393027e-23	1.4785	0.139	0.031	8.50182900972296e-19	7	RARA
1.23422978478614e-48	1.47633	0.285	0.06	2.09991855583514e-44	7	MSRB1
1.29510328078019e-72	1.47432	0.801	0.311	2.20348872191942e-68	7	C10orf54
3.36984369311184e-21	1.47046	0.142	0.035	5.73345205946049e-17	7	AMPD2
1.90557193160448e-22	1.46979	0.155	0.038	3.24214008443186e-18	7	PLCB2
3.25760997801107e-20	1.46447	0.114	0.025	5.54249761658804e-16	7	PGAM1
1.78990280829852e-61	1.46367	0.475	0.123	3.0453406380391e-57	7	CTSH
3.23709106690158e-80	1.4628	0.927	0.493	5.50758674122634e-76	7	NAP1L1
4.0744228272081e-57	1.46233	0.449	0.116	6.93222299821187e-53	7	NAPRT1
7.33803918466929e-26	1.46202	0.133	0.027	1.24849398687963e-21	7	NRGN
8.76478124352893e-104	1.46177	0.981	0.658	1.49123988077401e-99	7	CALM2
2.75392494635557e-78	1.45252	0.867	0.38	4.68552790372936e-74	7	RNASET2
1.22518242913698e-18	1.44778	0.111	0.025	2.08452538493366e-14	7	ETS2
7.56712480496098e-65	1.44639	0.595	0.178	1.28747061431606e-60	7	MTPN
1.18292047034094e-20	1.44561	0.127	0.029	2.01262088823808e-16	7	UBAC1
1.09330330702136e-67	1.44318	0.687	0.222	1.86014624656615e-63	7	VAMP5
1.21095365206156e-52	1.44243	0.345	0.079	2.06031654361754e-48	7	IER5
1.16003569787984e-22	1.44025	0.123	0.026	1.97368473637276e-18	7	FUCA2
1.04153809753307e-79	1.43979	0.782	0.259	1.77207291914277e-75	7	TKT
4.18325939833154e-43	1.43871	0.332	0.086	7.11739754032128e-39	7	ATP6V1B2
1.98432729935735e-24	1.43563	0.174	0.044	3.37613446712659e-20	7	LRRK2
4.77238765873441e-82	1.43446	0.668	0.18	8.11974036257072e-78	7	FCGRT
7.11507039249385e-29	1.4338	0.19	0.045	1.2105580765789e-24	7	STK24
6.74478377286077e-53	1.43205	0.421	0.111	1.14755751111453e-48	7	THEMIS2
2.69696743949469e-23	1.43205	0.142	0.032	4.58862040155626e-19	7	FAM91A1
3.31546472445483e-18	1.42847	0.123	0.031	5.64093168218744e-14	7	PACSIN2
7.29050789048681e-26	1.42804	0.18	0.044	1.24040701248743e-21	7	HNMT
3.70002371805682e-22	1.4231	0.139	0.032	6.29522035390187e-18	7	RP11-1398P2.1
2.43793823648803e-39	1.4157	0.335	0.093	4.14790811556074e-35	7	MIDN
2.14099129698738e-33	1.41492	0.218	0.051	3.64268259269432e-29	7	AGPAT2
6.89282725788672e-32	1.41213	0.241	0.062	1.17274562965685e-27	7	MAP3K1
6.89178227774431e-17	1.40909	0.133	0.036	1.17256783673542e-12	7	REEP3
4.051444136173e-27	1.40783	0.177	0.042	6.89312705328475e-23	7	FAM46A
3.20145752232829e-72	1.40382	0.772	0.271	5.44695982848935e-68	7	RHOG
[truncated: 2,068 more rows]
