# Supplementary material for: BootCellNet, a resampling-based procedure, promotes unsupervised identification of cell populations via robust inference of gene regulatory networks
Source: PLoS Comput Biol. 2024 Sep 30;20(9):e1012480. doi: 10.1371/journal.pcbi.1012480 (PMC11466406; doi:10.1371/journal.pcbi.1012480)
Supplement: S11 Table — Each sheet corresponds to each cluster. (XLSX) [file pcbi.1012480.s013.xlsx]

## Sheet: Cluster1
P-value	ln(P)	Term	GO Tree	GO ID	# of Genes in Term	# of Target Genes in Term	# of Total Genes	# of Target Genes
1.49e-45	-103.22	GSE22886_NAIVE_CD4_TCELL_VS_MONOCYTE_UP	MSigDB lists	GSE22886_NAIVE_CD4_TCELL_VS_MONOCYTE_UP	182	34	17275	86
4.034e-44	-99.92	GSE10325_LUPUS_CD4_TCELL_VS_LUPUS_BCELL_UP	MSigDB lists	GSE10325_LUPUS_CD4_TCELL_VS_LUPUS_BCELL_UP	177	33	17275	86
7.185e-40	-90.13	GSE10325_CD4_TCELL_VS_MYELOID_UP	MSigDB lists	GSE10325_CD4_TCELL_VS_MYELOID_UP	184	31	17275	86
1.266e-38	-87.26	GSE22886_NAIVE_TCELL_VS_NKCELL_UP	MSigDB lists	GSE22886_NAIVE_TCELL_VS_NKCELL_UP	177	30	17275	86
2.598e-38	-86.54	GSE22886_NAIVE_TCELL_VS_MONOCYTE_UP	MSigDB lists	GSE22886_NAIVE_TCELL_VS_MONOCYTE_UP	181	30	17275	86
2.251e-34	-77.48	GSE22886_CD4_TCELL_VS_BCELL_NAIVE_UP	MSigDB lists	GSE22886_CD4_TCELL_VS_BCELL_NAIVE_UP	187	28	17275	86
3.837e-33	-74.64	GSE10325_LUPUS_CD4_TCELL_VS_LUPUS_MYELOID_UP	MSigDB lists	GSE10325_LUPUS_CD4_TCELL_VS_LUPUS_MYELOID_UP	180	27	17275	86
3.489e-31	-70.13	GSE10325_CD4_TCELL_VS_BCELL_UP	MSigDB lists	GSE10325_CD4_TCELL_VS_BCELL_UP	184	26	17275	86
9.66e-31	-69.11	GSE22886_NAIVE_CD8_TCELL_VS_MONOCYTE_UP	MSigDB lists	GSE22886_NAIVE_CD8_TCELL_VS_MONOCYTE_UP	191	26	17275	86
7.751e-30	-67.03	GSE22886_NAIVE_CD8_TCELL_VS_NKCELL_UP	MSigDB lists	GSE22886_NAIVE_CD8_TCELL_VS_NKCELL_UP	179	25	17275	86
8.981e-28	-62.28	GSE22886_TCELL_VS_BCELL_NAIVE_UP	MSigDB lists	GSE22886_TCELL_VS_BCELL_NAIVE_UP	186	24	17275	86
9.774e-24	-52.98	GSE22886_NAIVE_CD4_TCELL_VS_DC_UP	MSigDB lists	GSE22886_NAIVE_CD4_TCELL_VS_DC_UP	173	21	17275	86
2.6e-23	-52	GSE22886_NAIVE_TCELL_VS_DC_UP	MSigDB lists	GSE22886_NAIVE_TCELL_VS_DC_UP	181	21	17275	86
2.477e-20	-45.14	GSE45739_UNSTIM_VS_ACD3_ACD28_STIM_NRAS_KO_CD4_TCELL_UP	MSigDB lists	GSE45739_UNSTIM_VS_ACD3_ACD28_STIM_NRAS_KO_CD4_TCELL_UP	180	19	17275	86
1.851e-19	-43.13	GSE11057_NAIVE_VS_EFF_MEMORY_CD4_TCELL_UP	MSigDB lists	GSE11057_NAIVE_VS_EFF_MEMORY_CD4_TCELL_UP	167	18	17275	86
6.589e-19	-41.86	GSE22886_NAIVE_CD4_TCELL_VS_NKCELL_UP	MSigDB lists	GSE22886_NAIVE_CD4_TCELL_VS_NKCELL_UP	179	18	17275	86
1.325e-18	-41.17	GSE22886_CD8_TCELL_VS_BCELL_NAIVE_UP	MSigDB lists	GSE22886_CD8_TCELL_VS_BCELL_NAIVE_UP	186	18	17275	86
4.022e-18	-40.05	GSE11057_NAIVE_CD4_VS_PBMC_CD4_TCELL_UP	MSigDB lists	GSE11057_NAIVE_CD4_VS_PBMC_CD4_TCELL_UP	164	17	17275	86
4.071e-17	-37.74	GSE26495_NAIVE_VS_PD1HIGH_CD8_TCELL_UP	MSigDB lists	GSE26495_NAIVE_VS_PD1HIGH_CD8_TCELL_UP	154	16	17275	86
4.522e-17	-37.63	GSE26495_NAIVE_VS_PD1LOW_CD8_TCELL_UP	MSigDB lists	GSE26495_NAIVE_VS_PD1LOW_CD8_TCELL_UP	155	16	17275	86
4.405e-16	-35.36	JAATINEN_HEMATOPOIETIC_STEM_CELL_DN	MSigDB lists	JAATINEN_HEMATOPOIETIC_STEM_CELL_DN	216	17	17275	86
1.849e-15	-33.92	GO_CELL_ACTIVATION	MSigDB lists	GO_CELL_ACTIVATION	552	23	17275	86
2.22e-15	-33.74	T cell differentiation	biological process	GO:0030217	134	14	18054	86
9.15e-15	-32.32	LEE_DIFFERENTIATING_T_LYMPHOCYTE	MSigDB lists	LEE_DIFFERENTIATING_T_LYMPHOCYTE	177	15	17275	86
1.176e-14	-32.07	GSE11057_CD4_CENT_MEM_VS_PBMC_UP	MSigDB lists	GSE11057_CD4_CENT_MEM_VS_PBMC_UP	180	15	17275	86
1.277e-14	-31.99	GSE45739_UNSTIM_VS_ACD3_ACD28_STIM_WT_CD4_TCELL_UP	MSigDB lists	GSE45739_UNSTIM_VS_ACD3_ACD28_STIM_WT_CD4_TCELL_UP	181	15	17275	86
1.387e-14	-31.91	GSE22886_NAIVE_CD8_TCELL_VS_DC_UP	MSigDB lists	GSE22886_NAIVE_CD8_TCELL_VS_DC_UP	182	15	17275	86
1.753e-14	-31.67	lymphocyte differentiation	biological process	GO:0030098	235	16	18054	86
1.769e-14	-31.67	GSE24142_EARLY_THYMIC_PROGENITOR_VS_DN3_THYMOCYTE_DN	MSigDB lists	GSE24142_EARLY_THYMIC_PROGENITOR_VS_DN3_THYMOCYTE_DN	185	15	17275	86
2.247e-14	-31.43	GSE23568_ID3_TRANSDUCED_VS_ID3_KO_CD8_TCELL_UP	MSigDB lists	GSE23568_ID3_TRANSDUCED_VS_ID3_KO_CD8_TCELL_UP	188	15	17275	86
3.071e-14	-31.11	KAECH_DAY15_EFF_VS_MEMORY_CD8_TCELL_DN	MSigDB lists	KAECH_DAY15_EFF_VS_MEMORY_CD8_TCELL_DN	192	15	17275	86
3.552e-14	-30.97	GO_T_CELL_DIFFERENTIATION	MSigDB lists	GO_T_CELL_DIFFERENTIATION	123	13	17275	86
4.408e-14	-30.75	GO_LYMPHOCYTE_ACTIVATION	MSigDB lists	GO_LYMPHOCYTE_ACTIVATION	335	18	17275	86
4.495e-14	-30.73	GSE32986_GMCSF_VS_GMCSF_AND_CURDLAN_LOWDOSE_STIM_DC_DN	MSigDB lists	GSE32986_GMCSF_VS_GMCSF_AND_CURDLAN_LOWDOSE_STIM_DC_DN	159	14	17275	86
4.495e-14	-30.73	GSE3565_CTRL_VS_LPS_INJECTED_SPLENOCYTES_DN	MSigDB lists	GSE3565_CTRL_VS_LPS_INJECTED_SPLENOCYTES_DN	159	14	17275	86
8.366e-14	-30.11	GO_LEUKOCYTE_ACTIVATION	MSigDB lists	GO_LEUKOCYTE_ACTIVATION	403	19	17275	86
8.916e-14	-30.05	GSE21670_IL6_VS_TGFB_AND_IL6_TREATED_CD4_TCELL_UP	MSigDB lists	GSE21670_IL6_VS_TGFB_AND_IL6_TREATED_CD4_TCELL_UP	167	14	17275	86
8.978e-14	-30.04	GO_LEUKOCYTE_CELL_CELL_ADHESION	MSigDB lists	GO_LEUKOCYTE_CELL_CELL_ADHESION	250	16	17275	86
9.333e-14	-30	GO_LYMPHOCYTE_DIFFERENTIATION	MSigDB lists	GO_LYMPHOCYTE_DIFFERENTIATION	207	15	17275	86
1.052e-13	-29.88	GSE3565_DUSP1_VS_WT_SPLENOCYTES_DN	MSigDB lists	GSE3565_DUSP1_VS_WT_SPLENOCYTES_DN	169	14	17275	86
1.239e-13	-29.72	GSE11057_PBMC_VS_MEM_CD4_TCELL_DN	MSigDB lists	GSE11057_PBMC_VS_MEM_CD4_TCELL_DN	171	14	17275	86
1.746e-13	-29.38	MODULE_44	MSigDB lists	MODULE_44	310	17	17275	86
1.992e-13	-29.24	lymphocyte activation	biological process	GO:0046649	382	18	18054	86
2.168e-13	-29.16	leukocyte differentiation	biological process	GO:0002521	328	17	18054	86
2.653e-13	-28.96	T cell activation	biological process	GO:0042110	232	15	18054	86
5.648e-13	-28.2	GSE15330_HSC_VS_MEGAKARYOCYTE_ERYTHROID_PROGENITOR_UP	MSigDB lists	GSE15330_HSC_VS_MEGAKARYOCYTE_ERYTHROID_PROGENITOR_UP	152	13	17275	86
6.688e-13	-28.03	GSE4984_UNTREATED_VS_GALECTIN1_TREATED_DC_DN	MSigDB lists	GSE4984_UNTREATED_VS_GALECTIN1_TREATED_DC_DN	154	13	17275	86
7.553e-13	-27.91	GO_LEUKOCYTE_DIFFERENTIATION	MSigDB lists	GO_LEUKOCYTE_DIFFERENTIATION	287	16	17275	86
1.187e-12	-27.46	GSE14415_INDUCED_TREG_VS_FOXP3_KO_INDUCED_TREG_UP	MSigDB lists	GSE14415_INDUCED_TREG_VS_FOXP3_KO_INDUCED_TREG_UP	161	13	17275	86
1.391e-12	-27.3	GSE3565_CTRL_VS_LPS_INJECTED_DUSP1_KO_SPLENOCYTES_DN	MSigDB lists	GSE3565_CTRL_VS_LPS_INJECTED_DUSP1_KO_SPLENOCYTES_DN	163	13	17275	86
1.505e-12	-27.22	GSE14699_NAIVE_VS_ACT_CD8_TCELL_DN	MSigDB lists	GSE14699_NAIVE_VS_ACT_CD8_TCELL_DN	164	13	17275	86
2.051e-12	-26.91	GSE5542_UNTREATED_VS_IFNA_AND_IFNG_TREATED_EPITHELIAL_CELLS_6H_UP	MSigDB lists	GSE5542_UNTREATED_VS_IFNA_AND_IFNG_TREATED_EPITHELIAL_CELLS_6H_UP	168	13	17275	86
3.719e-12	-26.32	GSE24634_NAIVE_CD4_TCELL_VS_DAY3_IL4_CONV_TREG_UP	MSigDB lists	GSE24634_NAIVE_CD4_TCELL_VS_DAY3_IL4_CONV_TREG_UP	176	13	17275	86
4.829e-12	-26.06	GO_SINGLE_ORGANISM_CELL_ADHESION	MSigDB lists	GO_SINGLE_ORGANISM_CELL_ADHESION	442	18	17275	86
7.518e-12	-25.61	GSE1460_INTRATHYMIC_T_PROGENITOR_VS_CD4_THYMOCYTE_DN	MSigDB lists	GSE1460_INTRATHYMIC_T_PROGENITOR_VS_CD4_THYMOCYTE_DN	186	13	17275	86
7.518e-12	-25.61	GSE22886_NAIVE_CD4_TCELL_VS_NEUTROPHIL_UP	MSigDB lists	GSE22886_NAIVE_CD4_TCELL_VS_NEUTROPHIL_UP	186	13	17275	86
8.047e-12	-25.55	GSE23568_CTRL_TRANSDUCED_VS_WT_CD8_TCELL_DN	MSigDB lists	GSE23568_CTRL_TRANSDUCED_VS_WT_CD8_TCELL_DN	187	13	17275	86
9.211e-12	-25.41	GSE16385_ROSIGLITAZONE_IL4_VS_IFNG_TNF_STIM_MACROPHAGE_UP	MSigDB lists	GSE16385_ROSIGLITAZONE_IL4_VS_IFNG_TNF_STIM_MACROPHAGE_UP	189	13	17275	86
1.053e-11	-25.28	GSE40068_CXCR5POS_BCL6POS_TFH_VS_CXCR5NEG_BCL6NEG_CD4_TCELL_DN	MSigDB lists	GSE40068_CXCR5POS_BCL6POS_TFH_VS_CXCR5NEG_BCL6NEG_CD4_TCELL_DN	191	13	17275	86
1.248e-11	-25.11	cell activation	biological process	GO:0001775	1061	25	18054	86
1.651e-11	-24.83	GSE11057_EFF_MEM_VS_CENT_MEM_CD4_TCELL_DN	MSigDB lists	GSE11057_EFF_MEM_VS_CENT_MEM_CD4_TCELL_DN	156	12	17275	86
2.396e-11	-24.45	GSE14415_FOXP3_KO_NATURAL_TREG_VS_TCONV_DN	MSigDB lists	GSE14415_FOXP3_KO_NATURAL_TREG_VS_TCONV_DN	161	12	17275	86
2.396e-11	-24.45	GSE11057_NAIVE_VS_MEMORY_CD4_TCELL_UP	MSigDB lists	GSE11057_NAIVE_VS_MEMORY_CD4_TCELL_UP	161	12	17275	86
4.644e-11	-23.79	KUMAR_TARGETS_OF_MLL_AF9_FUSION	MSigDB lists	KUMAR_TARGETS_OF_MLL_AF9_FUSION	377	16	17275	86
5.248e-11	-23.67	GO_CELL_CELL_ADHESION	MSigDB lists	GO_CELL_CELL_ADHESION	582	19	17275	86
8.156e-11	-23.23	hemopoiesis	biological process	GO:0030097	548	18	18054	86
1.062e-10	-22.97	T cell receptor complex	cellular component	GO:0042101	17	6	18985	89
1.709e-10	-22.49	LI_INDUCED_T_TO_NATURAL_KILLER_DN	MSigDB lists	LI_INDUCED_T_TO_NATURAL_KILLER_DN	110	10	17275	86
1.767e-10	-22.46	GSE24142_DN2_VS_DN3_THYMOCYTE_DN	MSigDB lists	GSE24142_DN2_VS_DN3_THYMOCYTE_DN	191	12	17275	86
2.717e-10	-22.03	GSE15330_LYMPHOID_MULTIPOTENT_VS_MEGAKARYOCYTE_ERYTHROID_PROGENITOR_IKAROS_KO_UP	MSigDB lists	GSE15330_LYMPHOID_MULTIPOTENT_VS_MEGAKARYOCYTE_ERYTHROID_PROGENITOR_IKAROS_KO_UP	154	11	17275	86
2.717e-10	-22.03	GSE11057_NAIVE_VS_CENT_MEMORY_CD4_TCELL_UP	MSigDB lists	GSE11057_NAIVE_VS_CENT_MEMORY_CD4_TCELL_UP	154	11	17275	86
2.913e-10	-21.96	GSE13738_RESTING_VS_BYSTANDER_ACTIVATED_CD4_TCELL_UP	MSigDB lists	GSE13738_RESTING_VS_BYSTANDER_ACTIVATED_CD4_TCELL_UP	155	11	17275	86
3.284e-10	-21.84	GO_T_CELL_RECEPTOR_COMPLEX	MSigDB lists	GO_T_CELL_RECEPTOR_COMPLEX	19	6	17275	86
3.348e-10	-21.82	hematopoietic or lymphoid organ development	biological process	GO:0048534	598	18	18054	86
3.952e-10	-21.65	SMID_BREAST_CANCER_NORMAL_LIKE_UP	MSigDB lists	SMID_BREAST_CANCER_NORMAL_LIKE_UP	436	16	17275	86
6.072e-10	-21.22	GSE32986_UNSTIM_VS_GMCSF_STIM_DC_UP	MSigDB lists	GSE32986_UNSTIM_VS_GMCSF_STIM_DC_UP	166	11	17275	86
7.829e-10	-20.97	GSE5542_UNTREATED_VS_IFNG_TREATED_EPITHELIAL_CELLS_6H_UP	MSigDB lists	GSE5542_UNTREATED_VS_IFNG_TREATED_EPITHELIAL_CELLS_6H_UP	170	11	17275	86
8.083e-10	-20.94	ZHENG_BOUND_BY_FOXP3	MSigDB lists	ZHENG_BOUND_BY_FOXP3	458	16	17275	86
8.746e-10	-20.86	immune system development	biological process	GO:0002520	635	18	18054	86
1.419e-09	-20.37	OSMAN_BLADDER_CANCER_DN	MSigDB lists	OSMAN_BLADDER_CANCER_DN	343	14	17275	86
1.437e-09	-20.36	GSE11057_CD4_EFF_MEM_VS_PBMC_UP	MSigDB lists	GSE11057_CD4_EFF_MEM_VS_PBMC_UP	180	11	17275	86
1.499e-09	-20.32	GSE40274_CTRL_VS_EOS_TRANSDUCED_ACTIVATED_CD4_TCELL_DN	MSigDB lists	GSE40274_CTRL_VS_EOS_TRANSDUCED_ACTIVATED_CD4_TCELL_DN	137	10	17275	86
1.61e-09	-20.25	nef (Nef)	protein interactions	156110	797	20	17456	87
1.616e-09	-20.24	KAECH_NAIVE_VS_DAY15_EFF_CD8_TCELL_UP	MSigDB lists	KAECH_NAIVE_VS_DAY15_EFF_CD8_TCELL_UP	182	11	17275	86
1.616e-09	-20.24	GSE13522_CTRL_VS_T_CRUZI_Y_STRAIN_INF_SKIN_IFNAR_KO_UP	MSigDB lists	GSE13522_CTRL_VS_T_CRUZI_Y_STRAIN_INF_SKIN_IFNAR_KO_UP	182	11	17275	86
1.727e-09	-20.18	GSE14699_NAIVE_VS_DELETIONAL_TOLERANCE_CD8_TCELL_UP	MSigDB lists	GSE14699_NAIVE_VS_DELETIONAL_TOLERANCE_CD8_TCELL_UP	139	10	17275	86
1.946e-09	-20.06	GO_IMMUNE_SYSTEM_DEVELOPMENT	MSigDB lists	GO_IMMUNE_SYSTEM_DEVELOPMENT	561	17	17275	86
2.151e-09	-19.96	GSE9650_NAIVE_VS_EFF_CD8_TCELL_UP	MSigDB lists	GSE9650_NAIVE_VS_EFF_CD8_TCELL_UP	187	11	17275	86
2.151e-09	-19.96	KAECH_NAIVE_VS_DAY8_EFF_CD8_TCELL_UP	MSigDB lists	KAECH_NAIVE_VS_DAY8_EFF_CD8_TCELL_UP	187	11	17275	86
2.276e-09	-19.9	GSE28726_ACT_CD4_TCELL_VS_ACT_VA24NEG_NKTCELL_DN	MSigDB lists	GSE28726_ACT_CD4_TCELL_VS_ACT_VA24NEG_NKTCELL_DN	188	11	17275	86
2.301e-09	-19.89	GO_ALPHA_BETA_T_CELL_DIFFERENTIATION	MSigDB lists	GO_ALPHA_BETA_T_CELL_DIFFERENTIATION	45	7	17275	86
2.339e-09	-19.87	T cell differentiation in thymus	biological process	GO:0033077	47	7	18054	86
2.407e-09	-19.84	GSE24142_EARLY_THYMIC_PROGENITOR_VS_DN2_THYMOCYTE_DN	MSigDB lists	GSE24142_EARLY_THYMIC_PROGENITOR_VS_DN2_THYMOCYTE_DN	189	11	17275	86
2.545e-09	-19.79	GSE9650_EFFECTOR_VS_MEMORY_CD8_TCELL_DN	MSigDB lists	GSE9650_EFFECTOR_VS_MEMORY_CD8_TCELL_DN	190	11	17275	86
2.689e-09	-19.73	GSE24574_BCL6_HIGH_TFH_VS_TFH_CD4_TCELL_DN	MSigDB lists	GSE24574_BCL6_HIGH_TFH_VS_TFH_CD4_TCELL_DN	191	11	17275	86
3.673e-09	-19.42	alpha-beta T cell differentiation	biological process	GO:0046632	50	7	18054	86
4.176e-09	-19.29	GO_REGULATION_OF_CELL_ACTIVATION	MSigDB lists	GO_REGULATION_OF_CELL_ACTIVATION	441	15	17275	86
5.307e-09	-19.05	GSE37301_MULTIPOTENT_PROGENITOR_VS_CD4_TCELL_UP	MSigDB lists	GSE37301_MULTIPOTENT_PROGENITOR_VS_CD4_TCELL_UP	156	10	17275	86
6.002e-09	-18.93	GSE3720_UNSTIM_VS_PMA_STIM_VD2_GAMMADELTA_TCELL_UP	MSigDB lists	GSE3720_UNSTIM_VS_PMA_STIM_VD2_GAMMADELTA_TCELL_UP	158	10	17275	86
6.379e-09	-18.87	GSE14415_ACT_TCONV_VS_ACT_NATURAL_TREG_UP	MSigDB lists	GSE14415_ACT_TCONV_VS_ACT_NATURAL_TREG_UP	159	10	17275	86
7.197e-09	-18.75	GSE21063_CTRL_VS_ANTI_IGM_STIM_BCELL_3H_UP	MSigDB lists	GSE21063_CTRL_VS_ANTI_IGM_STIM_BCELL_3H_UP	161	10	17275	86
7.57e-09	-18.7	GO_ALPHA_BETA_T_CELL_ACTIVATION	MSigDB lists	GO_ALPHA_BETA_T_CELL_ACTIVATION	53	7	17275	86
7.735e-09	-18.68	leukocyte activation	biological process	GO:0045321	915	20	18054	86
9.583e-09	-18.46	GO_BIOLOGICAL_ADHESION	MSigDB lists	GO_BIOLOGICAL_ADHESION	982	21	17275	86
1.024e-08	-18.4	GSE16450_IMMATURE_VS_MATURE_NEURON_CELL_LINE_UP	MSigDB lists	GSE16450_IMMATURE_VS_MATURE_NEURON_CELL_LINE_UP	167	10	17275	86
1.213e-08	-18.23	GO_POSITIVE_REGULATION_OF_CELL_ACTIVATION	MSigDB lists	GO_POSITIVE_REGULATION_OF_CELL_ACTIVATION	277	12	17275	86
1.214e-08	-18.23	GSE32986_UNSTIM_VS_GMCSF_AND_CURDLAN_LOWDOSE_STIM_DC_DN	MSigDB lists	GSE32986_UNSTIM_VS_GMCSF_AND_CURDLAN_LOWDOSE_STIM_DC_DN	170	10	17275	86
1.214e-08	-18.23	JISON_SICKLE_CELL_DISEASE_DN	MSigDB lists	JISON_SICKLE_CELL_DISEASE_DN	170	10	17275	86
1.538e-08	-17.99	alpha-beta T cell activation	biological process	GO:0046631	61	7	18054	86
1.693e-08	-17.89	GSE3982_MEMORY_CD4_TCELL_VS_BCELL_UP	MSigDB lists	GSE3982_MEMORY_CD4_TCELL_VS_BCELL_UP	176	10	17275	86
1.886e-08	-17.79	GSE40274_LEF1_VS_FOXP3_AND_LEF1_TRANSDUCED_ACTIVATED_CD4_TCELL_DN	MSigDB lists	GSE40274_LEF1_VS_FOXP3_AND_LEF1_TRANSDUCED_ACTIVATED_CD4_TCELL_DN	178	10	17275	86
2.019e-08	-17.72	GO_REGULATION_OF_HOMOTYPIC_CELL_CELL_ADHESION	MSigDB lists	GO_REGULATION_OF_HOMOTYPIC_CELL_CELL_ADHESION	290	12	17275	86
2.331e-08	-17.57	GSE7400_CTRL_VS_CSF3_IN_VIVO_TREATED_PBMC_UP	MSigDB lists	GSE7400_CTRL_VS_CSF3_IN_VIVO_TREATED_PBMC_UP	182	10	17275	86
2.487e-08	-17.51	GO_REGULATION_OF_CELL_CELL_ADHESION	MSigDB lists	GO_REGULATION_OF_CELL_CELL_ADHESION	360	13	17275	86
2.586e-08	-17.47	GSE10239_NAIVE_VS_KLRG1HIGH_EFF_CD8_TCELL_UP	MSigDB lists	GSE10239_NAIVE_VS_KLRG1HIGH_EFF_CD8_TCELL_UP	184	10	17275	86
2.815e-08	-17.39	T cell selection	biological process	GO:0045058	39	6	18054	86
2.866e-08	-17.37	GSE26156_DOUBLE_POSITIVE_VS_CD4_SINGLE_POSITIVE_THYMOCYTE_UP	MSigDB lists	GSE26156_DOUBLE_POSITIVE_VS_CD4_SINGLE_POSITIVE_THYMOCYTE_UP	186	10	17275	86
3.336e-08	-17.22	GSE24142_EARLY_THYMIC_PROGENITOR_VS_DN2_THYMOCYTE_ADULT_DN	MSigDB lists	GSE24142_EARLY_THYMIC_PROGENITOR_VS_DN2_THYMOCYTE_ADULT_DN	189	10	17275	86
3.508e-08	-17.17	GOLDRATH_NAIVE_VS_MEMORY_CD8_TCELL_UP	MSigDB lists	GOLDRATH_NAIVE_VS_MEMORY_CD8_TCELL_UP	190	10	17275	86
3.687e-08	-17.12	KAECH_DAY8_EFF_VS_MEMORY_CD8_TCELL_DN	MSigDB lists	KAECH_DAY8_EFF_VS_MEMORY_CD8_TCELL_DN	191	10	17275	86
5.123e-08	-16.79	positive regulation of lymphocyte activation	biological process	GO:0051251	265	11	18054	86
5.417e-08	-16.73	GSE3720_UNSTIM_VS_LPS_STIM_VD2_GAMMADELTA_TCELL_UP	MSigDB lists	GSE3720_UNSTIM_VS_LPS_STIM_VD2_GAMMADELTA_TCELL_UP	149	9	17275	86
5.94e-08	-16.64	regulation of cell-cell adhesion	biological process	GO:0022407	405	13	18054	86
6.079e-08	-16.62	GSE11386_NAIVE_VS_MEMORY_BCELL_DN	MSigDB lists	GSE11386_NAIVE_VS_MEMORY_BCELL_DN	151	9	17275	86
7.118e-08	-16.46	GO_REGULATION_OF_IMMUNE_SYSTEM_PROCESS	MSigDB lists	GO_REGULATION_OF_IMMUNE_SYSTEM_PROCESS	1317	23	17275	86
7.882e-08	-16.36	MODULE_208	MSigDB lists	MODULE_208	111	8	17275	86
8.506e-08	-16.28	GSE13946_CTRL_VS_DSS_COLITIS_GD_TCELL_FROM_COLON_DN	MSigDB lists	GSE13946_CTRL_VS_DSS_COLITIS_GD_TCELL_FROM_COLON_DN	157	9	17275	86
8.892e-08	-16.24	GO_THYMOCYTE_AGGREGATION	MSigDB lists	GO_THYMOCYTE_AGGREGATION	45	6	17275	86
9.484e-08	-16.17	GSE14415_FOXP3_KO_NATURAL_TREG_VS_TCONV_UP	MSigDB lists	GSE14415_FOXP3_KO_NATURAL_TREG_VS_TCONV_UP	159	9	17275	86
1.056e-07	-16.06	GSE26928_NAIVE_VS_CXCR5_POS_CD4_TCELL_UP	MSigDB lists	GSE26928_NAIVE_VS_CXCR5_POS_CD4_TCELL_UP	161	9	17275	86
1.056e-07	-16.06	CD3_esu/gsu/dsu	interpro domains	IPR015484	3	3	18616	89
1.27e-07	-15.88	GSE13522_CTRL_VS_T_CRUZI_Y_STRAIN_INF_SKIN_BALBC_MOUSE_DN	MSigDB lists	GSE13522_CTRL_VS_T_CRUZI_Y_STRAIN_INF_SKIN_BALBC_MOUSE_DN	118	8	17275	86
1.326e-07	-15.84	positive T cell selection	biological process	GO:0043368	26	5	18054	86
1.372e-07	-15.8	GSE7219_UNSTIM_VS_LPS_AND_ANTI_CD40_STIM_DC_UP	MSigDB lists	GSE7219_UNSTIM_VS_LPS_AND_ANTI_CD40_STIM_DC_UP	166	9	17275	86
1.425e-07	-15.76	regulation of immune system process	biological process	GO:0002682	1549	24	18054	86
1.599e-07	-15.65	GSE2935_UV_INACTIVATED_VS_LIVE_SENDAI_VIRUS_INF_MACROPHAGE_UP	MSigDB lists	GSE2935_UV_INACTIVATED_VS_LIVE_SENDAI_VIRUS_INF_MACROPHAGE_UP	169	9	17275	86
1.599e-07	-15.65	GSE5542_UNTREATED_VS_IFNA_TREATED_EPITHELIAL_CELLS_24H_DN	MSigDB lists	GSE5542_UNTREATED_VS_IFNA_TREATED_EPITHELIAL_CELLS_24H_DN	169	9	17275	86
1.752e-07	-15.56	MODULE_292	MSigDB lists	MODULE_292	123	8	17275	86
1.935e-07	-15.46	positive regulation of immune system process	biological process	GO:0002684	1005	19	18054	86
1.985e-07	-15.43	MODULE_171	MSigDB lists	MODULE_171	125	8	17275	86
2.051e-07	-15.4	GSE3982_MAST_CELL_VS_CENT_MEMORY_CD4_TCELL_DN	MSigDB lists	GSE3982_MAST_CELL_VS_CENT_MEMORY_CD4_TCELL_DN	174	9	17275	86
2.132e-07	-15.36	KEGG_HEMATOPOIETIC_CELL_LINEAGE	MSigDB lists	KEGG_HEMATOPOIETIC_CELL_LINEAGE	85	7	17275	86
2.26e-07	-15.3	GSE2770_IL12_AND_TGFB_ACT_VS_ACT_CD4_TCELL_6H_UP	MSigDB lists	GSE2770_IL12_AND_TGFB_ACT_VS_ACT_CD4_TCELL_6H_UP	176	9	17275	86
2.372e-07	-15.25	GSE33424_CD161_HIGH_VS_NEG_CD8_TCELL_DN	MSigDB lists	GSE33424_CD161_HIGH_VS_NEG_CD8_TCELL_DN	177	9	17275	86
2.428e-07	-15.23	LEE_EARLY_T_LYMPHOCYTE_DN	MSigDB lists	LEE_EARLY_T_LYMPHOCYTE_DN	53	6	17275	86
2.577e-07	-15.17	positive regulation of leukocyte activation	biological process	GO:0002696	311	11	18054	86
2.713e-07	-15.12	external side of plasma membrane	cellular component	GO:0009897	317	11	18985	89
2.735e-07	-15.11	GSE33424_CD161_HIGH_VS_INT_CD8_TCELL_DN	MSigDB lists	GSE33424_CD161_HIGH_VS_INT_CD8_TCELL_DN	180	9	17275	86
2.735e-07	-15.11	GSE22886_NAIVE_CD8_TCELL_VS_NEUTROPHIL_UP	MSigDB lists	GSE22886_NAIVE_CD8_TCELL_VS_NEUTROPHIL_UP	180	9	17275	86
2.928e-07	-15.04	adaptive immune response	biological process	GO:0002250	315	11	18054	86
3.004e-07	-15.02	GSE20715_0H_VS_24H_OZONE_TLR4_KO_LUNG_UP	MSigDB lists	GSE20715_0H_VS_24H_OZONE_TLR4_KO_LUNG_UP	182	9	17275	86
3.004e-07	-15.02	GSE20727_H2O2_VS_ROS_INHIBITOR_TREATED_DC_UP	MSigDB lists	GSE20727_H2O2_VS_ROS_INHIBITOR_TREATED_DC_UP	182	9	17275	86
3.004e-07	-15.02	GSE36476_CTRL_VS_TSST_ACT_72H_MEMORY_CD4_TCELL_YOUNG_UP	MSigDB lists	GSE36476_CTRL_VS_TSST_ACT_72H_MEMORY_CD4_TCELL_YOUNG_UP	182	9	17275	86
3.147e-07	-14.97	GSE36476_CTRL_VS_TSST_ACT_16H_MEMORY_CD4_TCELL_YOUNG_UP	MSigDB lists	GSE36476_CTRL_VS_TSST_ACT_16H_MEMORY_CD4_TCELL_YOUNG_UP	183	9	17275	86
3.295e-07	-14.93	GSE28726_ACT_CD4_TCELL_VS_ACT_NKTCELL_DN	MSigDB lists	GSE28726_ACT_CD4_TCELL_VS_ACT_NKTCELL_DN	184	9	17275	86
3.295e-07	-14.93	GSE1460_DP_THYMOCYTE_VS_NAIVE_CD4_TCELL_ADULT_BLOOD_DN	MSigDB lists	GSE1460_DP_THYMOCYTE_VS_NAIVE_CD4_TCELL_ADULT_BLOOD_DN	184	9	17275	86
3.45e-07	-14.88	GSE3982_CENT_MEMORY_CD4_TCELL_VS_NKCELL_UP	MSigDB lists	GSE3982_CENT_MEMORY_CD4_TCELL_VS_NKCELL_UP	185	9	17275	86
3.45e-07	-14.88	GSE24142_EARLY_THYMIC_PROGENITOR_VS_DN3_THYMOCYTE_ADULT_DN	MSigDB lists	GSE24142_EARLY_THYMIC_PROGENITOR_VS_DN3_THYMOCYTE_ADULT_DN	185	9	17275	86
3.611e-07	-14.83	GSE36078_WT_VS_IL1R_KO_LUNG_DC_AFTER_AD5_INF_DN	MSigDB lists	GSE36078_WT_VS_IL1R_KO_LUNG_DC_AFTER_AD5_INF_DN	186	9	17275	86
3.995e-07	-14.73	positive regulation of cell activation	biological process	GO:0050867	325	11	18054	86
4.133e-07	-14.7	GSE24574_BCL6_HIGH_VS_LOW_TFH_CD4_TCELL_UP	MSigDB lists	GSE24574_BCL6_HIGH_VS_LOW_TFH_CD4_TCELL_UP	189	9	17275	86
4.133e-07	-14.7	GSE14699_NAIVE_VS_DELETIONAL_TOLERANCE_CD8_TCELL_DN	MSigDB lists	GSE14699_NAIVE_VS_DELETIONAL_TOLERANCE_CD8_TCELL_DN	189	9	17275	86
4.49e-07	-14.62	GSE32901_NAIVE_VS_TH17_ENRICHED_CD4_TCELL_UP	MSigDB lists	GSE32901_NAIVE_VS_TH17_ENRICHED_CD4_TCELL_UP	139	8	17275	86
4.516e-07	-14.61	GOLDRATH_NAIVE_VS_EFF_CD8_TCELL_UP	MSigDB lists	GOLDRATH_NAIVE_VS_EFF_CD8_TCELL_UP	191	9	17275	86
4.719e-07	-14.57	GSE29164_CD8_TCELL_VS_CD8_TCELL_AND_IL12_TREATED_MELANOMA_DAY3_DN	MSigDB lists	GSE29164_CD8_TCELL_VS_CD8_TCELL_AND_IL12_TREATED_MELANOMA_DAY3_DN	192	9	17275	86
4.925e-07	-14.52	ZHENG_FOXP3_TARGETS_IN_T_LYMPHOCYTE_DN	MSigDB lists	ZHENG_FOXP3_TARGETS_IN_T_LYMPHOCYTE_DN	32	5	17275	86
4.93e-07	-14.52	GSE3039_NKT_CELL_VS_ALPHAALPHA_CD8_TCELL_DN	MSigDB lists	GSE3039_NKT_CELL_VS_ALPHAALPHA_CD8_TCELL_DN	193	9	17275	86
5.025e-07	-14.5	positive regulation of T cell activation	biological process	GO:0050870	202	9	18054	86
6.274e-07	-14.28	regulation of lymphocyte activation	biological process	GO:0051249	416	12	18054	86
6.532e-07	-14.24	GSE13547_CTRL_VS_ANTI_IGM_STIM_ZFX_KO_BCELL_12H_DN	MSigDB lists	GSE13547_CTRL_VS_ANTI_IGM_STIM_ZFX_KO_BCELL_12H_DN	146	8	17275	86
7.109e-07	-14.16	side of membrane	cellular component	GO:0098552	510	13	18985	89
7.625e-07	-14.09	GSE3565_DUSP1_VS_WT_SPLENOCYTES_POST_LPS_INJECTION_UP	MSigDB lists	GSE3565_DUSP1_VS_WT_SPLENOCYTES_POST_LPS_INJECTION_UP	149	8	17275	86
8.176e-07	-14.02	GO_EXTERNAL_SIDE_OF_PLASMA_MEMBRANE	MSigDB lists	GO_EXTERNAL_SIDE_OF_PLASMA_MEMBRANE	205	9	17275	86
8.798e-07	-13.94	regulation of apoptotic process	biological process	GO:0042981	1584	23	18054	86
8.87e-07	-13.94	GSE15330_HSC_VS_MEGAKARYOCYTE_ERYTHROID_PROGENITOR_DN	MSigDB lists	GSE15330_HSC_VS_MEGAKARYOCYTE_ERYTHROID_PROGENITOR_DN	152	8	17275	86
9.076e-07	-13.91	GO_T_CELL_SELECTION	MSigDB lists	GO_T_CELL_SELECTION	36	5	17275	86
9.076e-07	-13.91	KEGG_PRIMARY_IMMUNODEFICIENCY	MSigDB lists	KEGG_PRIMARY_IMMUNODEFICIENCY	36	5	17275	86
9.51e-07	-13.87	positive regulation of leukocyte cell-cell adhesion	biological process	GO:1903039	218	9	18054	86
9.892e-07	-13.83	alpha-beta T cell receptor complex	cellular component	GO:0042105	5	3	18985	89
1.036e-06	-13.78	T cell receptor V(D)J recombination	biological process	GO:0033153	5	3	18054	86
1.036e-06	-13.78	somatic recombination of T cell receptor gene segments	biological process	GO:0002681	5	3	18054	86
1.036e-06	-13.78	somatic diversification of T cell receptor genes	biological process	GO:0002568	5	3	18054	86
1.18e-06	-13.65	regulation of programmed cell death	biological process	GO:0043067	1611	23	18054	86
1.189e-06	-13.64	GSE13547_CTRL_VS_ANTI_IGM_STIM_BCELL_12H_DN	MSigDB lists	GSE13547_CTRL_VS_ANTI_IGM_STIM_BCELL_12H_DN	158	8	17275	86
1.363e-06	-13.51	GO_REGULATION_OF_CELL_ADHESION	MSigDB lists	GO_REGULATION_OF_CELL_ADHESION	597	14	17275	86
1.41e-06	-13.47	GO_LYMPHOCYTE_COSTIMULATION	MSigDB lists	GO_LYMPHOCYTE_COSTIMULATION	71	6	17275	86
1.491e-06	-13.42	MODULE_345	MSigDB lists	MODULE_345	113	7	17275	86
1.542e-06	-13.38	GO_POSITIVE_REGULATION_OF_CELL_ADHESION	MSigDB lists	GO_POSITIVE_REGULATION_OF_CELL_ADHESION	357	11	17275	86
1.586e-06	-13.35	GO_REGULATION_OF_LEUKOCYTE_DIFFERENTIATION	MSigDB lists	GO_REGULATION_OF_LEUKOCYTE_DIFFERENTIATION	222	9	17275	86
1.761e-06	-13.25	thymic T cell selection	biological process	GO:0045061	19	4	18054	86
1.803e-06	-13.23	GSE32901_TH1_VS_TH17_ENRICHED_CD4_TCELL_UP	MSigDB lists	GSE32901_TH1_VS_TH17_ENRICHED_CD4_TCELL_UP	167	8	17275	86
1.808e-06	-13.22	regulation of leukocyte cell-cell adhesion	biological process	GO:1903037	304	10	18054	86
1.846e-06	-13.2	regulation of cell activation	biological process	GO:0050865	548	13	18054	86
2.001e-06	-13.12	SHIPP_DLBCL_VS_FOLLICULAR_LYMPHOMA_DN	MSigDB lists	SHIPP_DLBCL_VS_FOLLICULAR_LYMPHOMA_DN	42	5	17275	86
2.002e-06	-13.12	ITAM	pfam domains	PF02189	6	3	17385	82
2.059e-06	-13.09	GO_POSITIVE_REGULATION_OF_IMMUNE_SYSTEM_PROCESS	MSigDB lists	GO_POSITIVE_REGULATION_OF_IMMUNE_SYSTEM_PROCESS	809	16	17275	86
2.061e-06	-13.09	GSE4984_LPS_VS_VEHICLE_CTRL_TREATED_DC_UP	MSigDB lists	GSE4984_LPS_VS_VEHICLE_CTRL_TREATED_DC_UP	170	8	17275	86
2.096e-06	-13.08	BIOCARTA_STATHMIN_PATHWAY	MSigDB lists	BIOCARTA_STATHMIN_PATHWAY	19	4	17275	86
2.096e-06	-13.08	BIOCARTA_CTLA4_PATHWAY	MSigDB lists	BIOCARTA_CTLA4_PATHWAY	19	4	17275	86
2.124e-06	-13.06	GO_POSITIVE_REGULATION_OF_CELL_CELL_ADHESION	MSigDB lists	GO_POSITIVE_REGULATION_OF_CELL_CELL_ADHESION	230	9	17275	86
2.153e-06	-13.05	GSE17974_1.5H_VS_72H_IL4_AND_ANTI_IL12_ACT_CD4_TCELL_UP	MSigDB lists	GSE17974_1.5H_VS_72H_IL4_AND_ANTI_IL12_ACT_CD4_TCELL_UP	171	8	17275	86
2.153e-06	-13.05	GSE5542_UNTREATED_VS_IFNA_TREATED_EPITHELIAL_CELLS_6H_DN	MSigDB lists	GSE5542_UNTREATED_VS_IFNA_TREATED_EPITHELIAL_CELLS_6H_DN	171	8	17275	86
2.18e-06	-13.04	Hematopoietic cell lineage	KEGG pathways	ko04640	96	7	7161	46
2.18e-06	-13.04	Hematopoietic cell lineage	KEGG pathways	hsa04640	96	7	7161	46
2.274e-06	-12.99	GO_IMMUNE_SYSTEM_PROCESS	MSigDB lists	GO_IMMUNE_SYSTEM_PROCESS	1854	25	17275	86
2.416e-06	-12.93	regulation of T cell activation	biological process	GO:0050863	314	10	18054	86
2.671e-06	-12.83	GSE5099_CLASSICAL_M1_VS_ALTERNATIVE_M2_MACROPHAGE_UP	MSigDB lists	GSE5099_CLASSICAL_M1_VS_ALTERNATIVE_M2_MACROPHAGE_UP	176	8	17275	86
2.781e-06	-12.79	MODULE_436	MSigDB lists	MODULE_436	124	7	17275	86
2.786e-06	-12.79	GSE5099_DAY3_VS_DAY7_MCSF_TREATED_MACROPHAGE_UP	MSigDB lists	GSE5099_DAY3_VS_DAY7_MCSF_TREATED_MACROPHAGE_UP	177	8	17275	86
2.843e-06	-12.77	Primary immunodeficiency	KEGG pathways	hsa05340	36	5	7161	46
2.843e-06	-12.77	Primary immunodeficiency	KEGG pathways	ko05340	36	5	7161	46
2.956e-06	-12.73	lymphocyte proliferation	biological process	GO:0046651	84	6	18054	86
3.029e-06	-12.71	GSE22886_NAIVE_CD4_TCELL_VS_48H_ACT_TH2_UP	MSigDB lists	GSE22886_NAIVE_CD4_TCELL_VS_48H_ACT_TH2_UP	179	8	17275	86
3.029e-06	-12.71	GSE36476_CTRL_VS_TSST_ACT_40H_MEMORY_CD4_TCELL_YOUNG_UP	MSigDB lists	GSE36476_CTRL_VS_TSST_ACT_40H_MEMORY_CD4_TCELL_YOUNG_UP	179	8	17275	86
3.157e-06	-12.67	GSE17301_IFNA2_VS_IFNA5_STIM_ACD3_ACD28_ACT_CD8_TCELL_UP	MSigDB lists	GSE17301_IFNA2_VS_IFNA5_STIM_ACD3_ACD28_ACT_CD8_TCELL_UP	180	8	17275	86
3.157e-06	-12.67	GSE24634_TEFF_VS_TCONV_DAY5_IN_CULTURE_DN	MSigDB lists	GSE24634_TEFF_VS_TCONV_DAY5_IN_CULTURE_DN	180	8	17275	86
3.157e-06	-12.67	GSE21670_UNTREATED_VS_TGFB_IL6_TREATED_STAT3_KO_CD4_TCELL_DN	MSigDB lists	GSE21670_UNTREATED_VS_TGFB_IL6_TREATED_STAT3_KO_CD4_TCELL_DN	180	8	17275	86
3.394e-06	-12.59	mononuclear cell proliferation	biological process	GO:0032943	86	6	18054	86
3.427e-06	-12.58	GSE1460_CD4_THYMOCYTE_VS_NAIVE_CD4_TCELL_ADULT_BLOOD_DN	MSigDB lists	GSE1460_CD4_THYMOCYTE_VS_NAIVE_CD4_TCELL_ADULT_BLOOD_DN	182	8	17275	86
3.427e-06	-12.58	GSE24142_DN2_VS_DN3_THYMOCYTE_ADULT_DN	MSigDB lists	GSE24142_DN2_VS_DN3_THYMOCYTE_ADULT_DN	182	8	17275	86
3.445e-06	-12.58	GO_SIDE_OF_MEMBRANE	MSigDB lists	GO_SIDE_OF_MEMBRANE	388	11	17275	86
3.465e-06	-12.57	positive regulation of cell-cell adhesion	biological process	GO:0022409	255	9	18054	86
3.569e-06	-12.54	GSE36476_CTRL_VS_TSST_ACT_16H_MEMORY_CD4_TCELL_OLD_UP	MSigDB lists	GSE36476_CTRL_VS_TSST_ACT_16H_MEMORY_CD4_TCELL_OLD_UP	183	8	17275	86
3.717e-06	-12.5	GSE25123_CTRL_VS_IL4_STIM_MACROPHAGE_DN	MSigDB lists	GSE25123_CTRL_VS_IL4_STIM_MACROPHAGE_DN	184	8	17275	86
3.869e-06	-12.46	GSE22601_DOUBLE_POSITIVE_VS_CD8_SINGLE_POSITIVE_THYMOCYTE_UP	MSigDB lists	GSE22601_DOUBLE_POSITIVE_VS_CD8_SINGLE_POSITIVE_THYMOCYTE_UP	185	8	17275	86
3.869e-06	-12.46	GSE16385_IFNG_TNF_VS_UNSTIM_MACROPHAGE_ROSIGLITAZONE_TREATED_DN	MSigDB lists	GSE16385_IFNG_TNF_VS_UNSTIM_MACROPHAGE_ROSIGLITAZONE_TREATED_DN	185	8	17275	86
3.869e-06	-12.46	GSE33162_UNTREATED_VS_4H_LPS_STIM_HDAC3_HET_MACROPHAGE_DN	MSigDB lists	GSE33162_UNTREATED_VS_4H_LPS_STIM_HDAC3_HET_MACROPHAGE_DN	185	8	17275	86
3.933e-06	-12.45	MODULE_45	MSigDB lists	MODULE_45	562	13	17275	86
3.948e-06	-12.44	ITAM	smart domains	SM00077	7	3	9476	47
4.072e-06	-12.41	regulation of cell death	biological process	GO:0010941	1732	23	18054	86
4.086e-06	-12.41	GO_REGULATION_OF_CELL_DEATH	MSigDB lists	GO_REGULATION_OF_CELL_DEATH	1412	21	17275	86
4.19e-06	-12.38	GSE24634_NAIVE_CD4_TCELL_VS_DAY5_IL4_CONV_TREG_UP	MSigDB lists	GSE24634_NAIVE_CD4_TCELL_VS_DAY5_IL4_CONV_TREG_UP	187	8	17275	86
4.19e-06	-12.38	GSE8921_UNSTIM_VS_TLR1_2_STIM_MONOCYTE_6H_UP	MSigDB lists	GSE8921_UNSTIM_VS_TLR1_2_STIM_MONOCYTE_6H_UP	187	8	17275	86
4.19e-06	-12.38	GSE1460_DP_VS_CD4_THYMOCYTE_DN	MSigDB lists	GSE1460_DP_VS_CD4_THYMOCYTE_DN	187	8	17275	86
4.358e-06	-12.34	GSE24634_NAIVE_CD4_TCELL_VS_DAY7_IL4_CONV_TREG_UP	MSigDB lists	GSE24634_NAIVE_CD4_TCELL_VS_DAY7_IL4_CONV_TREG_UP	188	8	17275	86
4.362e-06	-12.34	GO_LEUKOCYTE_PROLIFERATION	MSigDB lists	GO_LEUKOCYTE_PROLIFERATION	86	6	17275	86
4.533e-06	-12.3	GSE24142_EARLY_THYMIC_PROGENITOR_VS_DN3_THYMOCYTE_FETAL_DN	MSigDB lists	GSE24142_EARLY_THYMIC_PROGENITOR_VS_DN3_THYMOCYTE_FETAL_DN	189	8	17275	86
4.567e-06	-12.3	regulation of cell adhesion	biological process	GO:0030155	692	14	18054	86
4.698e-06	-12.27	regulation of leukocyte activation	biological process	GO:0002694	505	12	18054	86
4.716e-06	-12.26	Binding of TCF/LEF:CTNNB1 to target gene promoters	REACTOME pathways	R-HSA-4411364	7	3	10287	54
4.741e-06	-12.26	positive regulation of antigen receptor-mediated signaling pathway	biological process	GO:0050857	24	4	18054	86
4.83e-06	-12.24	REACTOME_TCR_SIGNALING	MSigDB lists	REACTOME_TCR_SIGNALING	50	5	17275	86
4.895e-06	-12.23	GSE10211_UV_INACT_SENDAI_VS_LIVE_SENDAI_VIRUS_TRACHEAL_EPITHELIAL_CELLS_UP	MSigDB lists	GSE10211_UV_INACT_SENDAI_VS_LIVE_SENDAI_VIRUS_TRACHEAL_EPITHELIAL_CELLS_UP	135	7	17275	86
5.163e-06	-12.17	negative regulation of apoptotic process	biological process	GO:0043066	908	16	18054	86
5.708e-06	-12.07	GSE39556_CD8A_DC_VS_NK_CELL_UP	MSigDB lists	GSE39556_CD8A_DC_VS_NK_CELL_UP	195	8	17275	86
5.814e-06	-12.06	Phos_immunorcpt_sig_ITAM	interpro domains	IPR003110	8	3	18616	89
6.21e-06	-11.99	regulation of leukocyte differentiation	biological process	GO:1902105	274	9	18054	86
6.465e-06	-11.95	PID_CD8_TCR_PATHWAY	MSigDB lists	PID_CD8_TCR_PATHWAY	53	5	17275	86
6.686e-06	-11.92	REACTOME_GENERATION_OF_SECOND_MESSENGER_MOLECULES	MSigDB lists	REACTOME_GENERATION_OF_SECOND_MESSENGER_MOLECULES	25	4	17275	86
6.802e-06	-11.9	negative regulation of programmed cell death	biological process	GO:0043069	928	16	18054	86
7.081e-06	-11.86	ITAM_1	prosite domains	PS51055	8	3	12079	62
7.259e-06	-11.83	leukocyte proliferation	biological process	GO:0070661	98	6	18054	86
8.297e-06	-11.7	immune response	biological process	GO:0006955	1544	21	18054	86
9.26e-06	-11.59	SANSOM_APC_TARGETS_DN	MSigDB lists	SANSOM_APC_TARGETS_DN	350	10	17275	86
9.792e-06	-11.53	BIOCARTA_TCAPOPTOSIS_PATHWAY	MSigDB lists	BIOCARTA_TCAPOPTOSIS_PATHWAY	9	3	17275	86
1.003e-05	-11.51	MODULE_84	MSigDB lists	MODULE_84	521	12	17275	86
1.023e-05	-11.49	GSE3920_IFNB_VS_IFNG_TREATED_ENDOTHELIAL_CELL_UP	MSigDB lists	GSE3920_IFNB_VS_IFNG_TREATED_ENDOTHELIAL_CELL_UP	151	7	17275	86
1.102e-05	-11.42	REACTOME_IMMUNOREGULATORY_INTERACTIONS_BETWEEN_A_LYMPHOID_AND_A_NON_LYMPHOID_CELL	MSigDB lists	REACTOME_IMMUNOREGULATORY_INTERACTIONS_BETWEEN_A_LYMPHOID_AND_A_NON_LYMPHOID_CELL	59	5	17275	86
1.163e-05	-11.36	GSE34156_NOD2_LIGAND_VS_NOD2_AND_TLR1_TLR2_LIGAND_24H_TREATED_MONOCYTE_DN	MSigDB lists	GSE34156_NOD2_LIGAND_VS_NOD2_AND_TLR1_TLR2_LIGAND_24H_TREATED_MONOCYTE_DN	154	7	17275	86
1.174e-05	-11.35	LCK (LCK proto-oncogene, Src family tyrosine kinase)	protein interactions	3932	154	7	17456	87
1.236e-05	-11.3	GO_REGULATION_OF_INTERLEUKIN_4_PRODUCTION	MSigDB lists	GO_REGULATION_OF_INTERLEUKIN_4_PRODUCTION	29	4	17275	86
1.24e-05	-11.3	GO_REGULATION_OF_MYELOID_LEUKOCYTE_DIFFERENTIATION	MSigDB lists	GO_REGULATION_OF_MYELOID_LEUKOCYTE_DIFFERENTIATION	103	6	17275	86
1.305e-05	-11.25	GO_NEGATIVE_REGULATION_OF_CELL_DEATH	MSigDB lists	GO_NEGATIVE_REGULATION_OF_CELL_DEATH	829	15	17275	86
1.385e-05	-11.19	KEGG_T_CELL_RECEPTOR_SIGNALING_PATHWAY	MSigDB lists	KEGG_T_CELL_RECEPTOR_SIGNALING_PATHWAY	105	6	17275	86
1.394e-05	-11.18	SHANK_TAL1_TARGETS_DN	MSigDB lists	SHANK_TAL1_TARGETS_DN	10	3	17275	86
1.492e-05	-11.11	GSE7218_UNSTIM_VS_ANTIGEN_STIM_THROUGH_IGG_BCELL_DN	MSigDB lists	GSE7218_UNSTIM_VS_ANTIGEN_STIM_THROUGH_IGG_BCELL_DN	160	7	17275	86
1.576e-05	-11.06	immune system process	biological process	GO:0002376	2451	27	18054	86
1.617e-05	-11.03	GSE37301_HEMATOPOIETIC_STEM_CELL_VS_RAG2_KO_NK_CELL_UP	MSigDB lists	GSE37301_HEMATOPOIETIC_STEM_CELL_VS_RAG2_KO_NK_CELL_UP	162	7	17275	86
1.646e-05	-11.01	MORF_JUND	MSigDB lists	MORF_JUND	64	5	17275	86
1.675e-05	-11	positive thymic T cell selection	biological process	GO:0045059	11	3	18054	86
1.683e-05	-10.99	GSE25087_TREG_VS_TCONV_ADULT_DN	MSigDB lists	GSE25087_TREG_VS_TCONV_ADULT_DN	163	7	17275	86
1.683e-05	-10.99	GSE7219_WT_VS_NIK_NFKB2_KO_DC_DN	MSigDB lists	GSE7219_WT_VS_NIK_NFKB2_KO_DC_DN	163	7	17275	86
1.776e-05	-10.94	PID_TCR_PATHWAY	MSigDB lists	PID_TCR_PATHWAY	65	5	17275	86
1.841e-05	-10.9	MODULE_32	MSigDB lists	MODULE_32	229	8	17275	86
1.851e-05	-10.9	GO_SOMATIC_CELL_DNA_RECOMBINATION	MSigDB lists	GO_SOMATIC_CELL_DNA_RECOMBINATION	32	4	17275	86
1.894e-05	-10.87	GSE45365_WT_VS_IFNAR_KO_CD11B_DC_UP	MSigDB lists	GSE45365_WT_VS_IFNAR_KO_CD11B_DC_UP	166	7	17275	86
1.894e-05	-10.87	GSE25087_TREG_VS_TCONV_FETUS_DN	MSigDB lists	GSE25087_TREG_VS_TCONV_FETUS_DN	166	7	17275	86
1.894e-05	-10.87	GSE17974_0H_VS_12H_IN_VITRO_ACT_CD4_TCELL_UP	MSigDB lists	GSE17974_0H_VS_12H_IN_VITRO_ACT_CD4_TCELL_UP	166	7	17275	86
1.91e-05	-10.87	BIOCARTA_TCRA_PATHWAY	MSigDB lists	BIOCARTA_TCRA_PATHWAY	11	3	17275	86
1.914e-05	-10.86	PID_CD8_TCR_DOWNSTREAM_PATHWAY	MSigDB lists	PID_CD8_TCR_DOWNSTREAM_PATHWAY	66	5	17275	86
1.915e-05	-10.86	GO_REGULATION_OF_HEMOPOIESIS	MSigDB lists	GO_REGULATION_OF_HEMOPOIESIS	302	9	17275	86
1.969e-05	-10.84	GSE29618_BCELL_VS_MONOCYTE_UP	MSigDB lists	GSE29618_BCELL_VS_MONOCYTE_UP	167	7	17275	86
2.102e-05	-10.77	positive regulation of cell adhesion	biological process	GO:0045785	402	10	18054	86
2.126e-05	-10.76	GSE10325_BCELL_VS_MYELOID_UP	MSigDB lists	GSE10325_BCELL_VS_MYELOID_UP	169	7	17275	86
2.126e-05	-10.76	GSE29618_BCELL_VS_MDC_UP	MSigDB lists	GSE29618_BCELL_VS_MDC_UP	169	7	17275	86
2.158e-05	-10.74	MODULE_46	MSigDB lists	MODULE_46	386	10	17275	86
2.178e-05	-10.73	negative regulation of cell death	biological process	GO:0060548	1019	16	18054	86
2.198e-05	-10.73	Ig_4	pfam domains	PF16680	2	2	17385	82
2.205e-05	-10.72	protein binding	molecular function	GO:0005515	11679	75	17306	86
2.26e-05	-10.7	Ig_4	interpro domains	IPR032052	2	2	18616	89
2.293e-05	-10.68	GSE7219_UNSTIM_VS_LPS_AND_ANTI_CD40_STIM_NIK_NFKB2_KO_DC_UP	MSigDB lists	GSE7219_UNSTIM_VS_LPS_AND_ANTI_CD40_STIM_NIK_NFKB2_KO_DC_UP	171	7	17275	86
2.357e-05	-10.66	MODULE_75	MSigDB lists	MODULE_75	390	10	17275	86
2.369e-05	-10.65	REACTOME_DOWNSTREAM_TCR_SIGNALING	MSigDB lists	REACTOME_DOWNSTREAM_TCR_SIGNALING	34	4	17275	86
2.369e-05	-10.65	PID_IL2_PI3K_PATHWAY	MSigDB lists	PID_IL2_PI3K_PATHWAY	34	4	17275	86
2.381e-05	-10.65	GSE26928_NAIVE_VS_EFF_MEMORY_CD4_TCELL_UP	MSigDB lists	GSE26928_NAIVE_VS_EFF_MEMORY_CD4_TCELL_UP	172	7	17275	86
2.472e-05	-10.61	GSE5542_UNTREATED_VS_IFNG_TREATED_EPITHELIAL_CELLS_24H_DN	MSigDB lists	GSE5542_UNTREATED_VS_IFNG_TREATED_EPITHELIAL_CELLS_24H_DN	173	7	17275	86
2.472e-05	-10.61	GSE4590_LARGE_PRE_BCELL_VS_VPREB_POS_LARGE_PRE_BCELL_DN	MSigDB lists	GSE4590_LARGE_PRE_BCELL_VS_VPREB_POS_LARGE_PRE_BCELL_DN	173	7	17275	86
2.472e-05	-10.61	GSE29618_BCELL_VS_MONOCYTE_DAY7_FLU_VACCINE_UP	MSigDB lists	GSE29618_BCELL_VS_MONOCYTE_DAY7_FLU_VACCINE_UP	173	7	17275	86
2.479e-05	-10.61	Generation of second messenger molecules	REACTOME pathways	R-HSA-202433	33	4	10287	54
2.516e-05	-10.59	somatic diversification of immune receptors via germline recombination within a single locus	biological process	GO:0002562	36	4	18054	86
2.516e-05	-10.59	somatic cell DNA recombination	biological process	GO:0016444	36	4	18054	86
2.537e-05	-10.58	BIOCARTA_TCYTOTOXIC_PATHWAY	MSigDB lists	BIOCARTA_TCYTOTOXIC_PATHWAY	12	3	17275	86
2.537e-05	-10.58	BIOCARTA_THELPER_PATHWAY	MSigDB lists	BIOCARTA_THELPER_PATHWAY	12	3	17275	86
2.565e-05	-10.57	GSE37301_COMMON_LYMPHOID_PROGENITOR_VS_GRAN_MONO_PROGENITOR_DN	MSigDB lists	GSE37301_COMMON_LYMPHOID_PROGENITOR_VS_GRAN_MONO_PROGENITOR_DN	174	7	17275	86
2.76e-05	-10.5	GSE1460_CD4_THYMOCYTE_VS_NAIVE_CD4_TCELL_CORD_BLOOD_DN	MSigDB lists	GSE1460_CD4_THYMOCYTE_VS_NAIVE_CD4_TCELL_CORD_BLOOD_DN	176	7	17275	86
2.965e-05	-10.43	receptor signaling complex adaptor activity	molecular function	GO:0030159	36	4	17306	86
3.066e-05	-10.39	GO_IMMUNE_RESPONSE	MSigDB lists	GO_IMMUNE_RESPONSE	1003	16	17275	86
3.075e-05	-10.39	GO_ADAPTIVE_IMMUNE_RESPONSE	MSigDB lists	GO_ADAPTIVE_IMMUNE_RESPONSE	246	8	17275	86
3.076e-05	-10.39	GSE6674_ANTI_IGM_VS_CPG_STIM_BCELL_UP	MSigDB lists	GSE6674_ANTI_IGM_VS_CPG_STIM_BCELL_UP	179	7	17275	86
3.188e-05	-10.35	GSE23925_LIGHT_ZONE_VS_NAIVE_BCELL_DN	MSigDB lists	GSE23925_LIGHT_ZONE_VS_NAIVE_BCELL_DN	180	7	17275	86
3.188e-05	-10.35	GSE22886_NAIVE_CD4_TCELL_VS_48H_ACT_TH1_UP	MSigDB lists	GSE22886_NAIVE_CD4_TCELL_VS_48H_ACT_TH1_UP	180	7	17275	86
3.286e-05	-10.32	REACTOME_TRANSLOCATION_OF_ZAP_70_TO_IMMUNOLOGICAL_SYNAPSE	MSigDB lists	REACTOME_TRANSLOCATION_OF_ZAP_70_TO_IMMUNOLOGICAL_SYNAPSE	13	3	17275	86
3.286e-05	-10.32	BIOCARTA_CTL_PATHWAY	MSigDB lists	BIOCARTA_CTL_PATHWAY	13	3	17275	86
3.303e-05	-10.32	GSE25088_WT_VS_STAT6_KO_MACROPHAGE_IL4_STIM_UP	MSigDB lists	GSE25088_WT_VS_STAT6_KO_MACROPHAGE_IL4_STIM_UP	181	7	17275	86
3.303e-05	-10.32	GSE39110_DAY3_VS_DAY6_POST_IMMUNIZATION_CD8_TCELL_UP	MSigDB lists	GSE39110_DAY3_VS_DAY6_POST_IMMUNIZATION_CD8_TCELL_UP	181	7	17275	86
3.335e-05	-10.31	GO_B_CELL_PROLIFERATION	MSigDB lists	GO_B_CELL_PROLIFERATION	37	4	17275	86
3.421e-05	-10.28	GSE24142_EARLY_THYMIC_PROGENITOR_VS_DN2_THYMOCYTE_FETAL_DN	MSigDB lists	GSE24142_EARLY_THYMIC_PROGENITOR_VS_DN2_THYMOCYTE_FETAL_DN	182	7	17275	86
3.421e-05	-10.28	GSE15330_HSC_VS_PRO_BCELL_UP	MSigDB lists	GSE15330_HSC_VS_PRO_BCELL_UP	182	7	17275	86
3.421e-05	-10.28	GSE20366_EX_VIVO_VS_DEC205_CONVERSION_DN	MSigDB lists	GSE20366_EX_VIVO_VS_DEC205_CONVERSION_DN	182	7	17275	86
3.543e-05	-10.25	GSE3982_MAST_CELL_VS_EFF_MEMORY_CD4_TCELL_DN	MSigDB lists	GSE3982_MAST_CELL_VS_EFF_MEMORY_CD4_TCELL_DN	183	7	17275	86
3.592e-05	-10.23	FAU (FAU ubiquitin like and ribosomal protein S30 fusion)	protein interactions	2197	75	5	17456	87
3.643e-05	-10.22	positive regulation of lymphocyte proliferation	biological process	GO:0050671	130	6	18054	86
3.657e-05	-10.22	positive regulation of T cell receptor signaling pathway	biological process	GO:0050862	14	3	18054	86
3.669e-05	-10.21	GSE24634_IL4_VS_CTRL_TREATED_NAIVE_CD4_TCELL_DAY3_DN	MSigDB lists	GSE24634_IL4_VS_CTRL_TREATED_NAIVE_CD4_TCELL_DAY3_DN	184	7	17275	86
3.669e-05	-10.21	GSE29164_UNTREATED_VS_CD8_TCELL_AND_IL12_TREATED_MELANOMA_DAY7_DN	MSigDB lists	GSE29164_UNTREATED_VS_CD8_TCELL_AND_IL12_TREATED_MELANOMA_DAY7_DN	184	7	17275	86
3.669e-05	-10.21	GSE7852_TREG_VS_TCONV_LN_DN	MSigDB lists	GSE7852_TREG_VS_TCONV_LN_DN	184	7	17275	86
3.669e-05	-10.21	GSE40068_CXCR5POS_BCL6POS_TFH_VS_CXCR5NEG_BCL6NEG_CD4_TCELL_UP	MSigDB lists	GSE40068_CXCR5POS_BCL6POS_TFH_VS_CXCR5NEG_BCL6NEG_CD4_TCELL_UP	184	7	17275	86
3.714e-05	-10.2	GO_SOMATIC_DIVERSIFICATION_OF_IMMUNE_RECEPTORS	MSigDB lists	GO_SOMATIC_DIVERSIFICATION_OF_IMMUNE_RECEPTORS	38	4	17275	86
3.798e-05	-10.18	GSE39110_UNTREATED_VS_IL2_TREATED_CD8_TCELL_DAY3_POST_IMMUNIZATION_UP	MSigDB lists	GSE39110_UNTREATED_VS_IL2_TREATED_CD8_TCELL_DAY3_POST_IMMUNIZATION_UP	185	7	17275	86
3.798e-05	-10.18	GSE9650_NAIVE_VS_EXHAUSTED_CD8_TCELL_UP	MSigDB lists	GSE9650_NAIVE_VS_EXHAUSTED_CD8_TCELL_UP	185	7	17275	86
3.798e-05	-10.18	GSE20715_0H_VS_24H_OZONE_LUNG_UP	MSigDB lists	GSE20715_0H_VS_24H_OZONE_LUNG_UP	185	7	17275	86
3.798e-05	-10.18	GSE21670_STAT3_KO_VS_WT_CD4_TCELL_TGFB_IL6_TREATED_DN	MSigDB lists	GSE21670_STAT3_KO_VS_WT_CD4_TCELL_TGFB_IL6_TREATED_DN	185	7	17275	86
3.798e-05	-10.18	GSE33425_CD8_ALPHAALPHA_VS_ALPHABETA_CD161_HIGH_TCELL_DN	MSigDB lists	GSE33425_CD8_ALPHAALPHA_VS_ALPHABETA_CD161_HIGH_TCELL_DN	185	7	17275	86
3.798e-05	-10.18	GSE24081_CONTROLLER_VS_PROGRESSOR_HIV_SPECIFIC_CD8_TCELL_UP	MSigDB lists	GSE24081_CONTROLLER_VS_PROGRESSOR_HIV_SPECIFIC_CD8_TCELL_UP	185	7	17275	86
3.798e-05	-10.18	GSE23568_CTRL_VS_ID3_TRANSDUCED_CD8_TCELL_UP	MSigDB lists	GSE23568_CTRL_VS_ID3_TRANSDUCED_CD8_TCELL_UP	185	7	17275	86
3.803e-05	-10.18	positive regulation of mononuclear cell proliferation	biological process	GO:0032946	131	6	18054	86
3.93e-05	-10.14	GSE2405_0H_VS_9H_A_PHAGOCYTOPHILUM_STIM_NEUTROPHIL_DN	MSigDB lists	GSE2405_0H_VS_9H_A_PHAGOCYTOPHILUM_STIM_NEUTROPHIL_DN	186	7	17275	86
3.93e-05	-10.14	GSE14350_IL2RB_KO_VS_WT_TREG_UP	MSigDB lists	GSE14350_IL2RB_KO_VS_WT_TREG_UP	186	7	17275	86
3.93e-05	-10.14	GSE17301_ACD3_ACD28_VS_ACD3_ACD28_AND_IFNA2_STIM_CD8_TCELL_DN	MSigDB lists	GSE17301_ACD3_ACD28_VS_ACD3_ACD28_AND_IFNA2_STIM_CD8_TCELL_DN	186	7	17275	86
3.93e-05	-10.14	GSE32164_RESTING_DIFFERENTIATED_VS_ALTERNATIVELY_ACT_M2_MACROPHAGE_UP	MSigDB lists	GSE32164_RESTING_DIFFERENTIATED_VS_ALTERNATIVELY_ACT_M2_MACROPHAGE_UP	186	7	17275	86
4.067e-05	-10.11	GSE28726_NAIVE_VS_ACTIVATED_CD4_TCELL_UP	MSigDB lists	GSE28726_NAIVE_VS_ACTIVATED_CD4_TCELL_UP	187	7	17275	86
4.168e-05	-10.09	BIOCARTA_IL17_PATHWAY	MSigDB lists	BIOCARTA_IL17_PATHWAY	14	3	17275	86
4.207e-05	-10.08	GSE20715_0H_VS_6H_OZONE_TLR4_KO_LUNG_UP	MSigDB lists	GSE20715_0H_VS_6H_OZONE_TLR4_KO_LUNG_UP	188	7	17275	86
4.254e-05	-10.07	T cell receptor signaling pathway	KEGG pathways	hsa04660	102	6	7161	46
4.254e-05	-10.07	T cell receptor signaling pathway	KEGG pathways	ko04660	102	6	7161	46
4.352e-05	-10.04	GSE39556_UNTREATED_VS_3H_POLYIC_INJ_MOUSE_CD8A_DC_DN	MSigDB lists	GSE39556_UNTREATED_VS_3H_POLYIC_INJ_MOUSE_CD8A_DC_DN	189	7	17275	86
4.429e-05	-10.02	regulation of response to stimulus	biological process	GO:0048583	4227	37	18054	86
4.5e-05	-10.01	GSE33374_CD8_ALPHAALPHA_VS_ALPHABETA_CD161_HIGH_TCELL_DN	MSigDB lists	GSE33374_CD8_ALPHAALPHA_VS_ALPHABETA_CD161_HIGH_TCELL_DN	190	7	17275	86
4.5e-05	-10.01	GSE9650_EXHAUSTED_VS_MEMORY_CD8_TCELL_DN	MSigDB lists	GSE9650_EXHAUSTED_VS_MEMORY_CD8_TCELL_DN	190	7	17275	86
4.5e-05	-10.01	GSE37301_HEMATOPOIETIC_STEM_CELL_VS_COMMON_LYMPHOID_PROGENITOR_DN	MSigDB lists	GSE37301_HEMATOPOIETIC_STEM_CELL_VS_COMMON_LYMPHOID_PROGENITOR_DN	190	7	17275	86
4.5e-05	-10.01	GSE2405_0H_VS_24H_A_PHAGOCYTOPHILUM_STIM_NEUTROPHIL_UP	MSigDB lists	GSE2405_0H_VS_24H_A_PHAGOCYTOPHILUM_STIM_NEUTROPHIL_UP	190	7	17275	86
4.653e-05	-9.98	GSE32164_RESTING_DIFFERENTIATED_VS_CMYC_INHIBITED_MACROPHAGE_DN	MSigDB lists	GSE32164_RESTING_DIFFERENTIATED_VS_CMYC_INHIBITED_MACROPHAGE_DN	191	7	17275	86
4.678e-05	-9.97	B cell proliferation	biological process	GO:0042100	42	4	18054	86
4.729e-05	-9.96	regulation of leukocyte apoptotic process	biological process	GO:2000106	83	5	18054	86
4.738e-05	-9.96	SMID_BREAST_CANCER_LUMINAL_B_DN	MSigDB lists	SMID_BREAST_CANCER_LUMINAL_B_DN	514	11	17275	86
4.81e-05	-9.94	GSE7764_NKCELL_VS_SPLENOCYTE_DN	MSigDB lists	GSE7764_NKCELL_VS_SPLENOCYTE_DN	192	7	17275	86
4.851e-05	-9.93	MORF_EIF4A2	MSigDB lists	MORF_EIF4A2	131	6	17275	86
4.875e-05	-9.93	BOYLAN_MULTIPLE_MYELOMA_D_UP	MSigDB lists	BOYLAN_MULTIPLE_MYELOMA_D_UP	80	5	17275	86
4.939e-05	-9.92	WALLACE_PROSTATE_CANCER_RACE_UP	MSigDB lists	WALLACE_PROSTATE_CANCER_RACE_UP	263	8	17275	86
5.191e-05	-9.87	REACTOME_PHOSPHORYLATION_OF_CD3_AND_TCR_ZETA_CHAINS	MSigDB lists	REACTOME_PHOSPHORYLATION_OF_CD3_AND_TCR_ZETA_CHAINS	15	3	17275	86
5.191e-05	-9.87	LEE_NAIVE_T_LYMPHOCYTE	MSigDB lists	LEE_NAIVE_T_LYMPHOCYTE	15	3	17275	86
5.191e-05	-9.87	GO_V_D_J_RECOMBINATION	MSigDB lists	GO_V_D_J_RECOMBINATION	15	3	17275	86
5.28e-05	-9.85	GO_POSITIVE_REGULATION_OF_LEUKOCYTE_PROLIFERATION	MSigDB lists	GO_POSITIVE_REGULATION_OF_LEUKOCYTE_PROLIFERATION	133	6	17275	86
5.301e-05	-9.84	positive regulation of leukocyte proliferation	biological process	GO:0070665	139	6	18054	86
5.532e-05	-9.8	RPS20 (ribosomal protein S20)	protein interactions	6224	196	7	17456	87
5.819e-05	-9.75	HOEBEKE_LYMPHOID_STEM_CELL_DN	MSigDB lists	HOEBEKE_LYMPHOID_STEM_CELL_DN	83	5	17275	86
5.819e-05	-9.75	FLECHNER_BIOPSY_KIDNEY_TRANSPLANT_REJECTED_VS_OK_UP	MSigDB lists	FLECHNER_BIOPSY_KIDNEY_TRANSPLANT_REJECTED_VS_OK_UP	83	5	17275	86
6.033e-05	-9.72	GO_REGULATION_OF_LEUKOCYTE_PROLIFERATION	MSigDB lists	GO_REGULATION_OF_LEUKOCYTE_PROLIFERATION	199	7	17275	86
6.033e-05	-9.72	HALLMARK_ALLOGRAFT_REJECTION	MSigDB lists	HALLMARK_ALLOGRAFT_REJECTION	199	7	17275	86
6.203e-05	-9.69	RPS27L (ribosomal protein S27 like)	protein interactions	51065	84	5	17456	87
6.366e-05	-9.66	BAKER_HEMATOPOIESIS_STAT3_TARGETS	MSigDB lists	BAKER_HEMATOPOIESIS_STAT3_TARGETS	16	3	17275	86
6.39e-05	-9.66	CD3D (CD3d molecule)	protein interactions	915	16	3	17456	87
6.676e-05	-9.61	BIOCARTA_TCR_PATHWAY	MSigDB lists	BIOCARTA_TCR_PATHWAY	44	4	17275	86
6.762e-05	-9.6	V(D)J recombination	biological process	GO:0033151	17	3	18054	86
6.969e-05	-9.57	positive regulation of leukocyte differentiation	biological process	GO:1902107	146	6	18054	86
7.3e-05	-9.53	CRGAARNNNNCGA_UNKNOWN	MSigDB lists	CRGAARNNNNCGA_UNKNOWN	45	4	17275	86
7.321e-05	-9.52	negative regulation of leukocyte apoptotic process	biological process	GO:2000107	47	4	18054	86
7.321e-05	-9.52	somatic diversification of immune receptors	biological process	GO:0002200	47	4	18054	86
7.337e-05	-9.52	CD247 (CD247 molecule)	protein interactions	919	45	4	17456	87
7.702e-05	-9.47	BIOCARTA_NO2IL12_PATHWAY	MSigDB lists	BIOCARTA_NO2IL12_PATHWAY	17	3	17275	86
7.702e-05	-9.47	REACTOME_PD1_SIGNALING	MSigDB lists	REACTOME_PD1_SIGNALING	17	3	17275	86
8.215e-05	-9.41	REACTOME_TRANSLATION	MSigDB lists	REACTOME_TRANSLATION	144	6	17275	86
8.347e-05	-9.39	LINDGREN_BLADDER_CANCER_CLUSTER_2B	MSigDB lists	LINDGREN_BLADDER_CANCER_CLUSTER_2B	365	9	17275	86
8.717e-05	-9.35	MORF_BCL2	MSigDB lists	MORF_BCL2	211	7	17275	86
8.797e-05	-9.34	RPL7A (ribosomal protein L7a)	protein interactions	6130	211	7	17456	87
9.207e-05	-9.29	GSE40274_FOXP3_VS_FOXP3_AND_XBP1_TRANSDUCED_ACTIVATED_CD4_TCELL_DN	MSigDB lists	GSE40274_FOXP3_VS_FOXP3_AND_XBP1_TRANSDUCED_ACTIVATED_CD4_TCELL_DN	147	6	17275	86
9.209e-05	-9.29	BIOCARTA_TEL_PATHWAY	MSigDB lists	BIOCARTA_TEL_PATHWAY	18	3	17275	86
9.259e-05	-9.29	HSIAO_HOUSEKEEPING_GENES	MSigDB lists	HSIAO_HOUSEKEEPING_GENES	370	9	17275	86
9.259e-05	-9.29	TARTE_PLASMA_CELL_VS_PLASMABLAST_UP	MSigDB lists	TARTE_PLASMA_CELL_VS_PLASMABLAST_UP	370	9	17275	86
9.426e-05	-9.27	REACTOME_FORMATION_OF_THE_TERNARY_COMPLEX_AND_SUBSEQUENTLY_THE_43S_COMPLEX	MSigDB lists	REACTOME_FORMATION_OF_THE_TERNARY_COMPLEX_AND_SUBSEQUENTLY_THE_43S_COMPLEX	48	4	17275	86
9.558e-05	-9.26	GSE8685_IL15_ACT_IL2_STARVED_VS_IL21_ACT_IL2_STARVED_CD4_TCELL_DN	MSigDB lists	GSE8685_IL15_ACT_IL2_STARVED_VS_IL21_ACT_IL2_STARVED_CD4_TCELL_DN	148	6	17275	86
9.92e-05	-9.22	GSE13547_WT_VS_ZFX_KO_BCELL_ANTI_IGM_STIM_2H_DN	MSigDB lists	GSE13547_WT_VS_ZFX_KO_BCELL_ANTI_IGM_STIM_2H_DN	149	6	17275	86
0.0001035	-9.18	IL-2 Signaling Pathway	WikiPathways	WP49	42	4	5311	32
0.000109	-9.12	GO_THYMIC_T_CELL_SELECTION	MSigDB lists	GO_THYMIC_T_CELL_SELECTION	19	3	17275	86
0.000109	-9.12	BIOCARTA_TOB1_PATHWAY	MSigDB lists	BIOCARTA_TOB1_PATHWAY	19	3	17275	86
0.000109	-9.12	cell surface	cellular component	GO:0009986	818	13	18985	89
0.0001176	-9.05	regulation of lymphocyte apoptotic process	biological process	GO:0070228	53	4	18054	86
0.0001179	-9.05	TCR signaling in naive CD8+ T cells	Pathway Interaction DB	cd8tcrpathway	48	5	2226	24
0.000119	-9.04	GSE6269_E_COLI_VS_STREP_PNEUMO_INF_PBMC_UP	MSigDB lists	GSE6269_E_COLI_VS_STREP_PNEUMO_INF_PBMC_UP	154	6	17275	86
0.000119	-9.04	GSE21033_1H_VS_24H_POLYIC_STIM_DC_DN	MSigDB lists	GSE21033_1H_VS_24H_POLYIC_STIM_DC_DN	154	6	17275	86
0.0001233	-9	GSE19941_UNSTIM_VS_LPS_AND_IL10_STIM_IL10_KO_NFKBP50_KO_MACROPHAGE_UP	MSigDB lists	GSE19941_UNSTIM_VS_LPS_AND_IL10_STIM_IL10_KO_NFKBP50_KO_MACROPHAGE_UP	155	6	17275	86
0.0001249	-8.99	Translocation of ZAP-70 to Immunological synapse	REACTOME pathways	R-HSA-202430	19	3	10287	54
0.0001255	-8.98	RYTTCCTG_ETS2_B	MSigDB lists	RYTTCCTG_ETS2_B	1010	15	17275	86
0.0001265	-8.98	MODULE_83	MSigDB lists	MODULE_83	301	8	17275	86
0.0001266	-8.97	T cell costimulation	biological process	GO:0031295	54	4	18054	86
0.0001277	-8.97	FERRANDO_TAL1_NEIGHBORS	MSigDB lists	FERRANDO_TAL1_NEIGHBORS	20	3	17275	86
0.0001292	-8.95	VILIMAS_NOTCH1_TARGETS_UP	MSigDB lists	VILIMAS_NOTCH1_TARGETS_UP	52	4	17275	86
0.0001311	-8.94	CTNNB1_binding	pfam domains	PF08347	4	2	17385	82
0.0001348	-8.91	TCF/LEF	interpro domains	IPR024940	4	2	18616	89
0.0001348	-8.91	CTNNB1-bd_N	interpro domains	IPR013558	4	2	18616	89
0.000136	-8.9	lymphocyte costimulation	biological process	GO:0031294	55	4	18054	86
0.0001369	-8.9	GSE34156_UNTREATED_VS_24H_TLR1_TLR2_LIGAND_TREATED_MONOCYTE_DN	MSigDB lists	GSE34156_UNTREATED_VS_24H_TLR1_TLR2_LIGAND_TREATED_MONOCYTE_DN	158	6	17275	86
0.0001369	-8.9	GSE37301_MULTIPOTENT_PROGENITOR_VS_COMMON_LYMPHOID_PROGENITOR_UP	MSigDB lists	GSE37301_MULTIPOTENT_PROGENITOR_VS_COMMON_LYMPHOID_PROGENITOR_UP	158	6	17275	86
0.0001369	-8.9	GSE21670_UNTREATED_VS_TGFB_IL6_TREATED_CD4_TCELL_DN	MSigDB lists	GSE21670_UNTREATED_VS_TGFB_IL6_TREATED_CD4_TCELL_DN	158	6	17275	86
0.0001404	-8.87	Eukaryotic Translation Elongation	REACTOME pathways	R-HSA-156842	96	5	10287	54
0.0001412	-8.87	MORF_TPT1	MSigDB lists	MORF_TPT1	100	5	17275	86
0.0001417	-8.86	MORF_NPM1	MSigDB lists	MORF_NPM1	159	6	17275	86
0.0001438	-8.85	Downstream signaling in naive CD8+ T cells	Pathway Interaction DB	cd8tcrdownstreampathway	50	5	2226	24
0.0001464	-8.83	CD3G (CD3g molecule)	protein interactions	917	4	2	17456	87
0.0001464	-8.83	C11orf98 (chromosome 11 open reading frame 98)	protein interactions	102288414	4	2	17456	87
0.0001485	-8.82	GO_POSITIVE_T_CELL_SELECTION	MSigDB lists	GO_POSITIVE_T_CELL_SELECTION	21	3	17275	86
0.0001485	-8.82	BIOCARTA_IL12_PATHWAY	MSigDB lists	BIOCARTA_IL12_PATHWAY	21	3	17275	86
0.0001489	-8.81	RPL34 (ribosomal protein L34)	protein interactions	6164	101	5	17456	87
0.000149	-8.81	MYLK (myosin light chain kinase)	protein interactions	4638	21	3	17456	87
0.0001517	-8.79	GSE3720_LPS_VS_PMA_STIM_VD1_GAMMADELTA_TCELL_DN	MSigDB lists	GSE3720_LPS_VS_PMA_STIM_VD1_GAMMADELTA_TCELL_DN	161	6	17275	86
0.0001517	-8.79	GSE34156_NOD2_LIGAND_VS_TLR1_TLR2_LIGAND_24H_TREATED_MONOCYTE_DN	MSigDB lists	GSE34156_NOD2_LIGAND_VS_TLR1_TLR2_LIGAND_24H_TREATED_MONOCYTE_DN	161	6	17275	86
0.0001569	-8.76	GSE26495_PD1HIGH_VS_PD1LOW_CD8_TCELL_UP	MSigDB lists	GSE26495_PD1HIGH_VS_PD1LOW_CD8_TCELL_UP	162	6	17275	86
0.0001569	-8.76	GSE40274_FOXP3_VS_FOXP3_AND_SATB1_TRANSDUCED_ACTIVATED_CD4_TCELL_DN	MSigDB lists	GSE40274_FOXP3_VS_FOXP3_AND_SATB1_TRANSDUCED_ACTIVATED_CD4_TCELL_DN	162	6	17275	86
0.0001623	-8.73	GSE7218_IGM_VS_IGG_SIGNAL_THGOUGH_ANTIGEN_BCELL_DN	MSigDB lists	GSE7218_IGM_VS_IGG_SIGNAL_THGOUGH_ANTIGEN_BCELL_DN	163	6	17275	86
0.0001641	-8.71	Formation of the ternary complex, and subsequently, the 43S complex	REACTOME pathways	R-HSA-72695	53	4	10287	54
0.0001713	-8.67	BIOCARTA_CSK_PATHWAY	MSigDB lists	BIOCARTA_CSK_PATHWAY	22	3	17275	86
0.0001713	-8.67	WANG_IMMORTALIZED_BY_HOXA9_AND_MEIS1_DN	MSigDB lists	WANG_IMMORTALIZED_BY_HOXA9_AND_MEIS1_DN	22	3	17275	86
0.0001726	-8.66	REACTOME_ACTIVATION_OF_THE_MRNA_UPON_BINDING_OF_THE_CAP_BINDING_COMPLEX_AND_EIFS_AND_SUBSEQUENT_BINDING_TO_43S	MSigDB lists	REACTOME_ACTIVATION_OF_THE_MRNA_UPON_BINDING_OF_THE_CAP_BINDING_COMPLEX_AND_EIFS_AND_SUBSEQUENT_BINDING_TO_43S	56	4	17275	86
0.0001748	-8.65	RPL22 (ribosomal protein L22)	protein interactions	6146	165	6	17456	87
0.0001776	-8.64	REACTOME_3_UTR_MEDIATED_TRANSLATIONAL_REGULATION	MSigDB lists	REACTOME_3_UTR_MEDIATED_TRANSLATIONAL_REGULATION	105	5	17275	86
0.0001776	-8.64	HAHTOLA_MYCOSIS_FUNGOIDES_CD4_DN	MSigDB lists	HAHTOLA_MYCOSIS_FUNGOIDES_CD4_DN	105	5	17275	86
0.0001792	-8.63	GSE16450_CTRL_VS_IFNA_6H_STIM_IMMATURE_NEURON_CELL_LINE_DN	MSigDB lists	GSE16450_CTRL_VS_IFNA_6H_STIM_IMMATURE_NEURON_CELL_LINE_DN	166	6	17275	86
0.0001792	-8.63	GO_ANTIGEN_RECEPTOR_MEDIATED_SIGNALING_PATHWAY	MSigDB lists	GO_ANTIGEN_RECEPTOR_MEDIATED_SIGNALING_PATHWAY	166	6	17275	86
0.0001849	-8.6	KEGG_ACUTE_MYELOID_LEUKEMIA	MSigDB lists	KEGG_ACUTE_MYELOID_LEUKEMIA	57	4	17275	86
0.0001852	-8.59	GSE17974_0H_VS_2H_IN_VITRO_ACT_CD4_TCELL_UP	MSigDB lists	GSE17974_0H_VS_2H_IN_VITRO_ACT_CD4_TCELL_UP	167	6	17275	86
0.000192	-8.56	SMURF1 (SMAD specific E3 ubiquitin protein ligase 1)	protein interactions	57154	407	9	17456	87
0.0001922	-8.56	Translation	REACTOME pathways	R-HSA-72766	162	6	10287	54
0.0001927	-8.55	RPS23 (ribosomal protein S23)	protein interactions	6228	168	6	17456	87
0.0001962	-8.54	Phosphorylation of CD3 and TCR zeta chains	REACTOME pathways	R-HSA-202427	22	3	10287	54
0.0001963	-8.54	GO_RECEPTOR_SIGNALING_COMPLEX_SCAFFOLD_ACTIVITY	MSigDB lists	GO_RECEPTOR_SIGNALING_COMPLEX_SCAFFOLD_ACTIVITY	23	3	17275	86
0.0001965	-8.53	regulation of T cell differentiation in thymus	biological process	GO:0033081	24	3	18054	86
0.0001975	-8.53	GSE21063_CTRL_VS_ANTI_IGM_STIM_BCELL_NFATC1_KO_3H_DN	MSigDB lists	GSE21063_CTRL_VS_ANTI_IGM_STIM_BCELL_NFATC1_KO_3H_DN	169	6	17275	86
0.0001979	-8.53	GO_PRODUCTION_OF_MOLECULAR_MEDIATOR_OF_IMMUNE_RESPONSE	MSigDB lists	GO_PRODUCTION_OF_MOLECULAR_MEDIATOR_OF_IMMUNE_RESPONSE	58	4	17275	86
0.0001991	-8.52	RPL21 (ribosomal protein L21)	protein interactions	6144	169	6	17456	87
0.000204	-8.5	GSE37416_CTRL_VS_48H_F_TULARENSIS_LVS_NEUTROPHIL_UP	MSigDB lists	GSE37416_CTRL_VS_48H_F_TULARENSIS_LVS_NEUTROPHIL_UP	170	6	17275	86
0.000204	-8.5	GSE29618_BCELL_VS_MDC_DAY7_FLU_VACCINE_UP	MSigDB lists	GSE29618_BCELL_VS_MDC_DAY7_FLU_VACCINE_UP	170	6	17275	86
0.0002105	-8.47	GO_PLASMA_MEMBRANE_RECEPTOR_COMPLEX	MSigDB lists	GO_PLASMA_MEMBRANE_RECEPTOR_COMPLEX	171	6	17275	86
0.0002105	-8.47	GSE29618_BCELL_VS_PDC_UP	MSigDB lists	GSE29618_BCELL_VS_PDC_UP	171	6	17275	86
0.000214	-8.45	Formation of a pool of free 40S subunits	REACTOME pathways	R-HSA-72689	105	5	10287	54
0.0002173	-8.43	GSE10325_LUPUS_BCELL_VS_LUPUS_MYELOID_UP	MSigDB lists	GSE10325_LUPUS_BCELL_VS_LUPUS_MYELOID_UP	172	6	17275	86
0.0002173	-8.43	GSE17974_CTRL_VS_ACT_IL4_AND_ANTI_IL12_2H_CD4_TCELL_UP	MSigDB lists	GSE17974_CTRL_VS_ACT_IL4_AND_ANTI_IL12_2H_CD4_TCELL_UP	172	6	17275	86
0.0002173	-8.43	GSE1460_NAIVE_CD4_TCELL_CORD_BLOOD_VS_THYMIC_STROMAL_CELL_UP	MSigDB lists	GSE1460_NAIVE_CD4_TCELL_CORD_BLOOD_VS_THYMIC_STROMAL_CELL_UP	172	6	17275	86
0.0002173	-8.43	GSE17974_CTRL_VS_ACT_IL4_AND_ANTI_IL12_72H_CD4_TCELL_UP	MSigDB lists	GSE17974_CTRL_VS_ACT_IL4_AND_ANTI_IL12_72H_CD4_TCELL_UP	172	6	17275	86
0.0002216	-8.41	RPSA (ribosomal protein SA)	protein interactions	3921	245	7	17456	87
0.0002222	-8.41	negative regulation of apoptotic process in bone marrow cell	biological process	GO:0071866	5	2	18054	86
0.0002242	-8.4	GSE25088_CTRL_VS_IL4_AND_ROSIGLITAZONE_STIM_MACROPHAGE_DN	MSigDB lists	GSE25088_CTRL_VS_IL4_AND_ROSIGLITAZONE_STIM_MACROPHAGE_DN	173	6	17275	86
0.0002242	-8.4	GSE2770_TGFB_AND_IL4_ACT_VS_ACT_CD4_TCELL_2H_UP	MSigDB lists	GSE2770_TGFB_AND_IL4_ACT_VS_ACT_CD4_TCELL_2H_UP	173	6	17275	86
0.0002248	-8.4	PD-1 signaling	REACTOME pathways	R-HSA-389948	23	3	10287	54
0.0002313	-8.37	GSE32986_UNSTIM_VS_CURDLAN_HIGHDOSE_STIM_DC_DN	MSigDB lists	GSE32986_UNSTIM_VS_CURDLAN_HIGHDOSE_STIM_DC_DN	174	6	17275	86
0.0002313	-8.37	GSE17974_CTRL_VS_ACT_IL4_AND_ANTI_IL12_4H_CD4_TCELL_UP	MSigDB lists	GSE17974_CTRL_VS_ACT_IL4_AND_ANTI_IL12_4H_CD4_TCELL_UP	174	6	17275	86
0.0002313	-8.37	GSE3920_IFNA_VS_IFNG_TREATED_FIBROBLAST_DN	MSigDB lists	GSE3920_IFNA_VS_IFNG_TREATED_FIBROBLAST_DN	174	6	17275	86
0.0002347	-8.36	plasma membrane receptor complex	cellular component	GO:0098802	185	6	18985	89
0.0002404	-8.33	regulation of myeloid leukocyte differentiation	biological process	GO:0002761	117	5	18054	86
0.0002423	-8.33	tat (Tat)	protein interactions	155871	1718	20	17456	87
0.0002432	-8.32	Prkca (protein kinase C, alpha)	protein interactions	24680	5	2	17456	87
0.0002432	-8.32	GNRHR (gonadotropin releasing hormone receptor)	protein interactions	2798	5	2	17456	87
0.000246	-8.31	GSE25123_WT_VS_PPARG_KO_MACROPHAGE_IL4_AND_ROSIGLITAZONE_STIM_DN	MSigDB lists	GSE25123_WT_VS_PPARG_KO_MACROPHAGE_IL4_AND_ROSIGLITAZONE_STIM_DN	176	6	17275	86
0.0002501	-8.29	nuclear-transcribed mRNA catabolic process, nonsense-mediated decay	biological process	GO:0000184	118	5	18054	86
0.0002536	-8.28	GO_REGULATION_OF_MYELOID_CELL_DIFFERENTIATION	MSigDB lists	GO_REGULATION_OF_MYELOID_CELL_DIFFERENTIATION	177	6	17275	86
0.0002536	-8.28	GSE24634_NAIVE_CD4_TCELL_VS_DAY10_IL4_CONV_TREG_UP	MSigDB lists	GSE24634_NAIVE_CD4_TCELL_VS_DAY10_IL4_CONV_TREG_UP	177	6	17275	86
0.0002563	-8.27	GNF2_ST13	MSigDB lists	GNF2_ST13	62	4	17275	86
0.0002563	-8.27	KEGG_COLORECTAL_CANCER	MSigDB lists	KEGG_COLORECTAL_CANCER	62	4	17275	86
0.0002604	-8.25	regulation of antigen receptor-mediated signaling pathway	biological process	GO:0050854	65	4	18054	86
0.0002615	-8.25	GSE17186_MEMORY_VS_NAIVE_BCELL_UP	MSigDB lists	GSE17186_MEMORY_VS_NAIVE_BCELL_UP	178	6	17275	86
0.0002615	-8.25	GSE3982_DC_VS_NKCELL_DN	MSigDB lists	GSE3982_DC_VS_NKCELL_DN	178	6	17275	86
0.0002615	-8.25	GSE7764_IL15_NK_CELL_24H_VS_SPLENOCYTE_DN	MSigDB lists	GSE7764_IL15_NK_CELL_24H_VS_SPLENOCYTE_DN	178	6	17275	86
0.0002666	-8.23	regulation of immune response	biological process	GO:0050776	1005	14	18054	86
0.0002695	-8.22	GSE3982_DC_VS_CENT_MEMORY_CD4_TCELL_DN	MSigDB lists	GSE3982_DC_VS_CENT_MEMORY_CD4_TCELL_DN	179	6	17275	86
0.0002695	-8.22	GSE8678_IL7R_LOW_VS_HIGH_EFF_CD8_TCELL_DN	MSigDB lists	GSE8678_IL7R_LOW_VS_HIGH_EFF_CD8_TCELL_DN	179	6	17275	86
0.0002695	-8.22	GSE16451_CTRL_VS_WEST_EQUINE_ENC_VIRUS_IMMATURE_NEURON_CELL_LINE_UP	MSigDB lists	GSE16451_CTRL_VS_WEST_EQUINE_ENC_VIRUS_IMMATURE_NEURON_CELL_LINE_UP	179	6	17275	86
0.0002695	-8.22	GSE1460_INTRATHYMIC_T_PROGENITOR_VS_NAIVE_CD4_TCELL_ADULT_BLOOD_DN	MSigDB lists	GSE1460_INTRATHYMIC_T_PROGENITOR_VS_NAIVE_CD4_TCELL_ADULT_BLOOD_DN	179	6	17275	86
0.0002696	-8.22	positive regulation of hemopoiesis	biological process	GO:1903708	187	6	18054	86
0.0002726	-8.21	PID_IL12_2PATHWAY	MSigDB lists	PID_IL12_2PATHWAY	63	4	17275	86
0.0002776	-8.19	GSE24634_TEFF_VS_TCONV_DAY3_IN_CULTURE_DN	MSigDB lists	GSE24634_TEFF_VS_TCONV_DAY3_IN_CULTURE_DN	180	6	17275	86
0.0002776	-8.19	GSE39110_DAY3_VS_DAY6_POST_IMMUNIZATION_CD8_TCELL_WITH_IL2_TREATMENT_DN	MSigDB lists	GSE39110_DAY3_VS_DAY6_POST_IMMUNIZATION_CD8_TCELL_WITH_IL2_TREATMENT_DN	180	6	17275	86
0.0002776	-8.19	GSE31082_CD4_VS_CD8_SP_THYMOCYTE_UP	MSigDB lists	GSE31082_CD4_VS_CD8_SP_THYMOCYTE_UP	180	6	17275	86
0.0002776	-8.19	GSE17580_TREG_VS_TEFF_S_MANSONI_INF_DN	MSigDB lists	GSE17580_TREG_VS_TEFF_S_MANSONI_INF_DN	180	6	17275	86
0.0002776	-8.19	GSE5142_CTRL_VS_HTERT_TRANSDUCED_CD8_TCELL_EARLY_PASSAGE_CLONE_DN	MSigDB lists	GSE5142_CTRL_VS_HTERT_TRANSDUCED_CD8_TCELL_EARLY_PASSAGE_CLONE_DN	180	6	17275	86
0.000281	-8.18	regulation of interleukin-4 production	biological process	GO:0032673	27	3	18054	86
0.0002827	-8.17	GNF2_EIF3S6	MSigDB lists	GNF2_EIF3S6	116	5	17275	86
0.0002827	-8.17	GO_NUCLEAR_TRANSCRIBED_MRNA_CATABOLIC_PROCESS_NONSENSE_MEDIATED_DECAY	MSigDB lists	GO_NUCLEAR_TRANSCRIBED_MRNA_CATABOLIC_PROCESS_NONSENSE_MEDIATED_DECAY	116	5	17275	86
0.0002836	-8.17	Ribosomal scanning and start codon recognition	REACTOME pathways	R-HSA-72702	61	4	10287	54
0.0002846	-8.16	GO_CELL_DEATH	MSigDB lists	GO_CELL_DEATH	968	14	17275	86
0.000286	-8.16	GO_MYELOID_CELL_DIFFERENTIATION	MSigDB lists	GO_MYELOID_CELL_DIFFERENTIATION	181	6	17275	86
0.000286	-8.16	GSE17721_0.5H_VS_12H_LPS_BMDC_UP	MSigDB lists	GSE17721_0.5H_VS_12H_LPS_BMDC_UP	181	6	17275	86
0.0002862	-8.16	ZMIZ1 (zinc finger MIZ-type containing 1)	protein interactions	57178	26	3	17456	87
0.0002946	-8.13	GSE22886_NAIVE_CD4_TCELL_VS_12H_ACT_TH1_UP	MSigDB lists	GSE22886_NAIVE_CD4_TCELL_VS_12H_ACT_TH1_UP	182	6	17275	86
0.0003019	-8.11	Translation initiation complex formation	REACTOME pathways	R-HSA-72649	62	4	10287	54
0.0003034	-8.1	GSE22886_NAIVE_VS_IGM_MEMORY_BCELL_DN	MSigDB lists	GSE22886_NAIVE_VS_IGM_MEMORY_BCELL_DN	183	6	17275	86
0.0003034	-8.1	KAECH_NAIVE_VS_MEMORY_CD8_TCELL_UP	MSigDB lists	KAECH_NAIVE_VS_MEMORY_CD8_TCELL_UP	183	6	17275	86
0.0003034	-8.1	GSE37301_COMMON_LYMPHOID_PROGENITOR_VS_RAG2_KO_NK_CELL_DN	MSigDB lists	GSE37301_COMMON_LYMPHOID_PROGENITOR_VS_RAG2_KO_NK_CELL_DN	183	6	17275	86
0.0003034	-8.1	GSE7460_TCONV_VS_TREG_LN_UP	MSigDB lists	GSE7460_TCONV_VS_TREG_LN_UP	183	6	17275	86
0.0003124	-8.07	GSE10325_CD4_TCELL_VS_LUPUS_CD4_TCELL_UP	MSigDB lists	GSE10325_CD4_TCELL_VS_LUPUS_CD4_TCELL_UP	184	6	17275	86
0.0003124	-8.07	GSE24210_RESTING_TREG_VS_TCONV_UP	MSigDB lists	GSE24210_RESTING_TREG_VS_TCONV_UP	184	6	17275	86
0.0003124	-8.07	GSE7460_FOXP3_MUT_VS_WT_ACT_WITH_TGFB_TCONV_DN	MSigDB lists	GSE7460_FOXP3_MUT_VS_WT_ACT_WITH_TGFB_TCONV_DN	184	6	17275	86
0.0003196	-8.05	GNF2_ATM	MSigDB lists	GNF2_ATM	27	3	17275	86
0.0003196	-8.05	MODULE_115	MSigDB lists	MODULE_115	27	3	17275	86
0.0003208	-8.04	SHCBP1 (SHC binding and spindle associated 1)	protein interactions	79801	27	3	17456	87
0.0003212	-8.04	Activation of the mRNA upon binding of the cap-binding complex and eIFs, and subsequent binding to 43S	REACTOME pathways	R-HSA-72662	63	4	10287	54
0.0003216	-8.04	GSE10239_MEMORY_VS_KLRG1HIGH_EFF_CD8_TCELL_UP	MSigDB lists	GSE10239_MEMORY_VS_KLRG1HIGH_EFF_CD8_TCELL_UP	185	6	17275	86
0.0003216	-8.04	GSE12003_MIR223_KO_VS_WT_BM_PROGENITOR_4D_CULTURE_UP	MSigDB lists	GSE12003_MIR223_KO_VS_WT_BM_PROGENITOR_4D_CULTURE_UP	185	6	17275	86
0.0003216	-8.04	GSE33425_CD161_HIGH_VS_INT_CD8_TCELL_DN	MSigDB lists	GSE33425_CD161_HIGH_VS_INT_CD8_TCELL_DN	185	6	17275	86
0.0003216	-8.04	GSE7831_UNSTIM_VS_INFLUENZA_STIM_PDC_4H_DN	MSigDB lists	GSE7831_UNSTIM_VS_INFLUENZA_STIM_PDC_4H_DN	185	6	17275	86
0.0003254	-8.03	RACK1 (receptor for activated C kinase 1)	protein interactions	10399	261	7	17456	87
0.0003271	-8.03	human chr11q23.3	chromosome location	human chr11q23.3	89	4	26169	96
0.0003273	-8.02	TTGTTT_FOXO4_01	MSigDB lists	TTGTTT_FOXO4_01	1901	21	17275	86
0.0003283	-8.02	antigen receptor-mediated signaling pathway	biological process	GO:0050851	194	6	18054	86
0.000331	-8.01	GSE8621_UNSTIM_VS_LPS_PRIMED_AND_LPS_STIM_MACROPHAGE_DN	MSigDB lists	GSE8621_UNSTIM_VS_LPS_PRIMED_AND_LPS_STIM_MACROPHAGE_DN	186	6	17275	86
0.000331	-8.01	GSE23568_ID3_TRANSDUCED_VS_ID3_KO_CD8_TCELL_DN	MSigDB lists	GSE23568_ID3_TRANSDUCED_VS_ID3_KO_CD8_TCELL_DN	186	6	17275	86
0.000331	-8.01	GSE17721_0.5H_VS_24H_LPS_BMDC_UP	MSigDB lists	GSE17721_0.5H_VS_24H_LPS_BMDC_UP	186	6	17275	86
0.0003323	-8.01	regulation of apoptotic process in bone marrow cell	biological process	GO:0071865	6	2	18054	86
0.0003387	-7.99	MODULE_27	MSigDB lists	MODULE_27	348	8	17275	86
0.0003406	-7.98	GSE22601_DOUBLE_NEGATIVE_VS_CD4_SINGLE_POSITIVE_THYMOCYTE_UP	MSigDB lists	GSE22601_DOUBLE_NEGATIVE_VS_CD4_SINGLE_POSITIVE_THYMOCYTE_UP	187	6	17275	86
0.0003406	-7.98	GSE21670_STAT3_KO_VS_WT_CD4_TCELL_DN	MSigDB lists	GSE21670_STAT3_KO_VS_WT_CD4_TCELL_DN	187	6	17275	86
0.0003414	-7.98	PUJANA_ATM_PCC_NETWORK	MSigDB lists	PUJANA_ATM_PCC_NETWORK	1362	17	17275	86
0.0003448	-7.97	TCR signaling in naive CD4+ T cells	Pathway Interaction DB	tcr_pathway	60	5	2226	24
0.0003487	-7.96	negative regulation of lymphocyte apoptotic process	biological process	GO:0070229	29	3	18054	86
0.0003487	-7.96	beta-catenin-TCF complex assembly	biological process	GO:1904837	29	3	18054	86
0.0003488	-7.96	GO_IMMUNE_EFFECTOR_PROCESS	MSigDB lists	GO_IMMUNE_EFFECTOR_PROCESS	442	9	17275	86
0.0003505	-7.96	GSE39556_UNTREATED_VS_3H_POLYIC_INJ_MOUSE_NK_CELL_DN	MSigDB lists	GSE39556_UNTREATED_VS_3H_POLYIC_INJ_MOUSE_NK_CELL_DN	188	6	17275	86
0.0003505	-7.96	GSE36888_STAT5_AB_KNOCKIN_VS_WT_TCELL_IL2_TREATED_17H_UP	MSigDB lists	GSE36888_STAT5_AB_KNOCKIN_VS_WT_TCELL_IL2_TREATED_17H_UP	188	6	17275	86
0.0003505	-7.96	GSE21670_UNTREATED_VS_IL6_TREATED_CD4_TCELL_DN	MSigDB lists	GSE21670_UNTREATED_VS_IL6_TREATED_CD4_TCELL_DN	188	6	17275	86
0.0003505	-7.96	GSE3982_EFF_MEMORY_CD4_TCELL_VS_NKCELL_UP	MSigDB lists	GSE3982_EFF_MEMORY_CD4_TCELL_VS_NKCELL_UP	188	6	17275	86
0.0003505	-7.96	GSE41867_DAY6_VS_DAY8_LCMV_ARMSTRONG_EFFECTOR_CD8_TCELL_UP	MSigDB lists	GSE41867_DAY6_VS_DAY8_LCMV_ARMSTRONG_EFFECTOR_CD8_TCELL_UP	188	6	17275	86
0.0003541	-7.95	GTP hydrolysis and joining of the 60S ribosomal subunit	REACTOME pathways	R-HSA-72706	117	5	10287	54
0.0003541	-7.95	L13a-mediated translational silencing of Ceruloplasmin expression	REACTOME pathways	R-HSA-156827	117	5	10287	54
0.0003567	-7.94	MODULE_29	MSigDB lists	MODULE_29	28	3	17275	86
0.0003592	-7.93	RPL35A (ribosomal protein L35a)	protein interactions	6165	122	5	17456	87
0.0003605	-7.93	GSE2405_HEAT_KILLED_LYSATE_VS_LIVE_A_PHAGOCYTOPHILUM_STIM_NEUTROPHIL_9H_DN	MSigDB lists	GSE2405_HEAT_KILLED_LYSATE_VS_LIVE_A_PHAGOCYTOPHILUM_STIM_NEUTROPHIL_9H_DN	189	6	17275	86
0.0003636	-7.92	BOK (BCL2 family apoptosis regulator BOK)	protein interactions	666	6	2	17456	87
0.0003636	-7.92	CD8B (CD8b molecule)	protein interactions	926	6	2	17456	87
0.0003664	-7.91	GARY_CD5_TARGETS_UP	MSigDB lists	GARY_CD5_TARGETS_UP	445	9	17275	86
0.0003697	-7.9	env (Envelope surface glycoprotein gp160, precursor)	protein interactions	155971	1501	18	17456	87
0.0003708	-7.9	GSE7852_TREG_VS_TCONV_FAT_DN	MSigDB lists	GSE7852_TREG_VS_TCONV_FAT_DN	190	6	17275	86
0.0003708	-7.9	GSE17721_CTRL_VS_POLYIC_1H_BMDC_DN	MSigDB lists	GSE17721_CTRL_VS_POLYIC_1H_BMDC_DN	190	6	17275	86
0.000383	-7.87	TCR signaling	REACTOME pathways	R-HSA-202403	119	5	10287	54
0.0003921	-7.84	GOLDRATH_EFF_VS_MEMORY_CD8_TCELL_DN	MSigDB lists	GOLDRATH_EFF_VS_MEMORY_CD8_TCELL_DN	192	6	17275	86
0.000395	-7.84	RPS18 (ribosomal protein S18)	protein interactions	6222	192	6	17456	87
0.000395	-7.84	IGSF8 (immunoglobulin superfamily member 8)	protein interactions	93185	192	6	17456	87
0.0003964	-7.83	KEGG_THYROID_CANCER	MSigDB lists	KEGG_THYROID_CANCER	29	3	17275	86
0.0003964	-7.83	GO_POSITIVE_REGULATION_OF_MYOTUBE_DIFFERENTIATION	MSigDB lists	GO_POSITIVE_REGULATION_OF_MYOTUBE_DIFFERENTIATION	29	3	17275	86
0.0003992	-7.83	GO_POSITIVE_REGULATION_OF_LEUKOCYTE_DIFFERENTIATION	MSigDB lists	GO_POSITIVE_REGULATION_OF_LEUKOCYTE_DIFFERENTIATION	125	5	17275	86
0.0004001	-7.82	Acute myeloid leukemia	KEGG pathways	hsa05221	55	4	7161	46
0.0004001	-7.82	Acute myeloid leukemia	KEGG pathways	ko05221	55	4	7161	46
0.0004031	-7.82	GSE19401_UNSTIM_VS_RETINOIC_ACID_AND_PAM2CSK4_STIM_FOLLICULAR_DC_DN	MSigDB lists	GSE19401_UNSTIM_VS_RETINOIC_ACID_AND_PAM2CSK4_STIM_FOLLICULAR_DC_DN	193	6	17275	86
0.0004061	-7.81	RPS10 (ribosomal protein S10)	protein interactions	6204	193	6	17456	87
0.0004141	-7.79	MODULE_248	MSigDB lists	MODULE_248	126	5	17275	86
0.0004143	-7.79	GSE26669_CD4_VS_CD8_TCELL_IN_MLR_COSTIM_BLOCK_DN	MSigDB lists	GSE26669_CD4_VS_CD8_TCELL_IN_MLR_COSTIM_BLOCK_DN	194	6	17275	86
0.0004265	-7.76	positive regulation of response to stimulus	biological process	GO:0048584	2329	23	18054	86
0.000429	-7.75	RPS9 (ribosomal protein S9)	protein interactions	6203	195	6	17456	87
0.0004294	-7.75	GO_REGULATION_OF_LYMPHOCYTE_DIFFERENTIATION	MSigDB lists	GO_REGULATION_OF_LYMPHOCYTE_DIFFERENTIATION	127	5	17275	86
0.0004347	-7.74	regulation of hemopoiesis	biological process	GO:1903706	476	9	18054	86
0.0004375	-7.73	MATSUDA_NATURAL_KILLER_DIFFERENTIATION	MSigDB lists	MATSUDA_NATURAL_KILLER_DIFFERENTIATION	456	9	17275	86
0.000455	-7.7	CTNNB1 (catenin beta 1)	protein interactions	1499	665	11	17456	87
0.0004629	-7.68	Immunoregulatory interactions between a Lymphoid and a non-Lymphoid cell	REACTOME pathways	R-HSA-198933	124	5	10287	54
0.0004637	-7.68	regulation of extracellular matrix constituent secretion	biological process	GO:0003330	7	2	18054	86
0.0004756	-7.65	regulation of lymphocyte proliferation	biological process	GO:0050670	208	6	18054	86
0.0004802	-7.64	Eukaryotic Translation Initiation	REACTOME pathways	R-HSA-72613	125	5	10287	54
0.0004802	-7.64	Cap-dependent Translation Initiation	REACTOME pathways	R-HSA-72737	125	5	10287	54
0.0004841	-7.63	GO_IMMUNOLOGICAL_SYNAPSE	MSigDB lists	GO_IMMUNOLOGICAL_SYNAPSE	31	3	17275	86
0.0004859	-7.63	CD3E (CD3e molecule)	protein interactions	916	31	3	17456	87
0.0004878	-7.63	regulation of mononuclear cell proliferation	biological process	GO:0032944	209	6	18054	86
0.0004977	-7.61	platelet activation	biological process	GO:0030168	137	5	18054	86
0.0005044	-7.59	T cell receptor binding	molecular function	GO:0042608	7	2	17306	86
0.0005062	-7.59	BAKER_HEMATOPOESIS_STAT5_TARGETS	MSigDB lists	BAKER_HEMATOPOESIS_STAT5_TARGETS	7	2	17275	86
0.0005074	-7.59	NECAB3 (N-terminal EF-hand calcium binding protein 3)	protein interactions	63941	7	2	17456	87
0.0005074	-7.59	CD6 (CD6 molecule)	protein interactions	923	7	2	17456	87
0.0005119	-7.58	GO_REGULATION_OF_IMMUNE_RESPONSE	MSigDB lists	GO_REGULATION_OF_IMMUNE_RESPONSE	788	12	17275	86
0.000517	-7.57	RPS19 (ribosomal protein S19)	protein interactions	6223	202	6	17456	87
0.0005234	-7.56	production of molecular mediator of immune response	biological process	GO:0002440	78	4	18054	86
0.0005293	-7.54	regulation of signal transduction	biological process	GO:0009966	3168	28	18054	86
0.0005316	-7.54	PID_BETA_CATENIN_NUC_PATHWAY	MSigDB lists	PID_BETA_CATENIN_NUC_PATHWAY	75	4	17275	86
0.0005418	-7.52	IL2 signaling events mediated by PI3K	Pathway Interaction DB	il2_pi3kpathway	37	4	2226	24
0.0005493	-7.51	translational initiation	biological process	GO:0006413	140	5	18054	86
0.0005588	-7.49	Colorectal cancer	KEGG pathways	ko05210	60	4	7161	46
0.0005588	-7.49	Colorectal cancer	KEGG pathways	hsa05210	60	4	7161	46
0.0005591	-7.49	MORF_MYC	MSigDB lists	MORF_MYC	76	4	17275	86
0.0005613	-7.49	CD4-positive, alpha-beta T cell differentiation	biological process	GO:0043367	34	3	18054	86
0.0005676	-7.47	MORF_ACTG1	MSigDB lists	MORF_ACTG1	135	5	17275	86
0.0005802	-7.45	myeloid cell differentiation	biological process	GO:0030099	216	6	18054	86
0.0005834	-7.45	PID_IL12_STAT4_PATHWAY	MSigDB lists	PID_IL12_STAT4_PATHWAY	33	3	17275	86
0.0005986	-7.42	GO_REGULATION_OF_CELL_PROLIFERATION	MSigDB lists	GO_REGULATION_OF_CELL_PROLIFERATION	1430	17	17275	86
0.0006069	-7.41	GO_T_CELL_RECEPTOR_SIGNALING_PATHWAY	MSigDB lists	GO_T_CELL_RECEPTOR_SIGNALING_PATHWAY	137	5	17275	86
0.0006139	-7.4	REACTOME_METABOLISM_OF_MRNA	MSigDB lists	REACTOME_METABOLISM_OF_MRNA	209	6	17275	86
0.0006164	-7.39	CD8-positive, alpha-beta T cell differentiation	biological process	GO:0043374	8	2	18054	86
0.0006164	-7.39	positive regulation of cell proliferation in bone marrow	biological process	GO:0071864	8	2	18054	86
0.0006169	-7.39	GO_REGULATION_OF_LEUKOCYTE_APOPTOTIC_PROCESS	MSigDB lists	GO_REGULATION_OF_LEUKOCYTE_APOPTOTIC_PROCESS	78	4	17275	86
0.0006234	-7.38	GO_AMIDE_BIOSYNTHETIC_PROCESS	MSigDB lists	GO_AMIDE_BIOSYNTHETIC_PROCESS	479	9	17275	86
0.0006273	-7.37	GSE7568_IL4_VS_IL4_AND_DEXAMETHASONE_TREATED_MACROPHAGE_DN	MSigDB lists	GSE7568_IL4_VS_IL4_AND_DEXAMETHASONE_TREATED_MACROPHAGE_DN	138	5	17275	86
0.0006358	-7.36	immunological synapse	cellular component	GO:0001772	36	3	18985	89
0.0006376	-7.36	GO_CD4_POSITIVE_ALPHA_BETA_T_CELL_ACTIVATION	MSigDB lists	GO_CD4_POSITIVE_ALPHA_BETA_T_CELL_ACTIVATION	34	3	17275	86
0.0006501	-7.34	RPL15 (ribosomal protein L15)	protein interactions	6138	211	6	17456	87
0.0006529	-7.33	T-Cell Receptor and Co-stimulatory Signaling	WikiPathways	WP2583	29	3	5311	32
0.0006696	-7.31	GSE6269_E_COLI_VS_STAPH_AUREUS_INF_PBMC_UP	MSigDB lists	GSE6269_E_COLI_VS_STAPH_AUREUS_INF_PBMC_UP	140	5	17275	86
0.0006696	-7.31	GO_PLATELET_ACTIVATION	MSigDB lists	GO_PLATELET_ACTIVATION	140	5	17275	86
0.0006699	-7.31	regulation of leukocyte proliferation	biological process	GO:0070663	222	6	18054	86
0.0006727	-7.3	FIGUEROA_AML_METHYLATION_CLUSTER_2_DN	MSigDB lists	FIGUEROA_AML_METHYLATION_CLUSTER_2_DN	8	2	17275	86
0.0006743	-7.3	MICALL2 (MICAL like 2)	protein interactions	79778	8	2	17456	87
0.0006855	-7.29	cytokine production	biological process	GO:0001816	147	5	18054	86
0.0006875	-7.28	T Cell Receptor Signaling Pathway	SMPDB pathways	SMP0066977	44	4	1394	14
0.0006915	-7.28	GO_TRANSLATIONAL_INITIATION	MSigDB lists	GO_TRANSLATIONAL_INITIATION	141	5	17275	86
0.0006915	-7.28	GO_REGULATION_OF_T_CELL_PROLIFERATION	MSigDB lists	GO_REGULATION_OF_T_CELL_PROLIFERATION	141	5	17275	86
0.0006934	-7.27	amide biosynthetic process	biological process	GO:0043604	508	9	18054	86
0.0006974	-7.27	NOS1 (nitric oxide synthase 1)	protein interactions	4842	35	3	17456	87
0.0007314	-7.22	biological regulation	biological process	GO:0065007	12526	73	18054	86
0.0007477	-7.2	intracellular signal transduction	biological process	GO:0035556	1667	18	18054	86
0.0007553	-7.19	MODULE_149	MSigDB lists	MODULE_149	36	3	17275	86
0.0007581	-7.18	HSPB8 (heat shock protein family B (small) member 8)	protein interactions	26353	36	3	17456	87
0.0007605	-7.18	GSE40274_CTRL_VS_FOXP3_AND_XBP1_TRANSDUCED_ACTIVATED_CD4_TCELL_DN	MSigDB lists	GSE40274_CTRL_VS_FOXP3_AND_XBP1_TRANSDUCED_ACTIVATED_CD4_TCELL_DN	144	5	17275	86
0.0007607	-7.18	RPS3 (ribosomal protein S3)	protein interactions	6188	301	7	17456	87
0.0007654	-7.18	MORF_FDXR	MSigDB lists	MORF_FDXR	218	6	17275	86
0.0007804	-7.16	positive regulation of myotube differentiation	biological process	GO:0010831	38	3	18054	86
0.0007837	-7.15	RPL29 (ribosomal protein L29)	protein interactions	6159	83	4	17456	87
0.0008062	-7.12	UBL4A (ubiquitin like 4A)	protein interactions	8266	304	7	17456	87
0.0008065	-7.12	Thyroid cancer	KEGG pathways	ko05216	29	3	7161	46
0.0008065	-7.12	Thyroid cancer	KEGG pathways	hsa05216	29	3	7161	46
0.0008142	-7.11	RPS12 (ribosomal protein S12)	protein interactions	6206	146	5	17456	87
0.0008142	-7.11	RPL38 (ribosomal protein L38)	protein interactions	6169	146	5	17456	87
0.000819	-7.11	GNF2_TPT1	MSigDB lists	GNF2_TPT1	37	3	17275	86
0.0008426	-7.08	CD4-positive, alpha-beta T cell activation	biological process	GO:0035710	39	3	18054	86
0.0008426	-7.08	regulation of T cell receptor signaling pathway	biological process	GO:0050856	39	3	18054	86
0.0008529	-7.07	REACTOME_PEPTIDE_CHAIN_ELONGATION	MSigDB lists	REACTOME_PEPTIDE_CHAIN_ELONGATION	85	4	17275	86
0.000859	-7.06	AP-2 adaptor complex binding	molecular function	GO:0035612	9	2	17306	86
0.000886	-7.03	BIOCARTA_IL2RB_PATHWAY	MSigDB lists	BIOCARTA_IL2RB_PATHWAY	38	3	17275	86
0.000886	-7.03	HAHTOLA_SEZARY_SYNDROM_DN	MSigDB lists	HAHTOLA_SEZARY_SYNDROM_DN	38	3	17275	86
0.0008883	-7.03	GO_ORGANIC_CYCLIC_COMPOUND_CATABOLIC_PROCESS	MSigDB lists	GO_ORGANIC_CYCLIC_COMPOUND_CATABOLIC_PROCESS	403	8	17275	86
0.0008911	-7.02	KEGG_RIBOSOME	MSigDB lists	KEGG_RIBOSOME	86	4	17275	86
0.0008922	-7.02	RPL13A (ribosomal protein L13a)	protein interactions	23521	149	5	17456	87
0.000902	-7.01	GO_REGULATION_OF_I_KAPPAB_KINASE_NF_KAPPAB_SIGNALING	MSigDB lists	GO_REGULATION_OF_I_KAPPAB_KINASE_NF_KAPPAB_SIGNALING	225	6	17275	86
0.0009382	-6.97	RPS2 (ribosomal protein S2)	protein interactions	6187	312	7	17456	87
0.0009472	-6.96	TUBGCP3 (tubulin gamma complex associated protein 3)	protein interactions	10426	151	5	17456	87
0.0009587	-6.95	MODULE_64	MSigDB lists	MODULE_64	509	9	17275	86
0.0009845	-6.92	regulation of cell proliferation in bone marrow	biological process	GO:0071863	10	2	18054	86
0.0009845	-6.92	CD8-positive, alpha-beta T cell activation	biological process	GO:0036037	10	2	18054	86
0.001011	-6.9	HOSHIDA_LIVER_CANCER_SUBCLASS_S1	MSigDB lists	HOSHIDA_LIVER_CANCER_SUBCLASS_S1	230	6	17275	86
0.00103	-6.88	HOFFMANN_IMMATURE_TO_MATURE_B_LYMPHOCYTE_UP	MSigDB lists	HOFFMANN_IMMATURE_TO_MATURE_B_LYMPHOCYTE_UP	40	3	17275	86
0.001034	-6.87	EBNA-LP (nuclear antigen EBNA-LP)	protein interactions	3783746	154	5	17456	87
0.001034	-6.87	regulation of protein localization	biological process	GO:0032880	1020	13	18054	86
0.001056	-6.85	positive regulation of lymphocyte differentiation	biological process	GO:0045621	94	4	18054	86
0.001057	-6.85	BOYLAN_MULTIPLE_MYELOMA_C_D_DN	MSigDB lists	BOYLAN_MULTIPLE_MYELOMA_C_D_DN	232	6	17275	86
0.001058	-6.85	GO_RIBOSOMAL_SUBUNIT	MSigDB lists	GO_RIBOSOMAL_SUBUNIT	155	5	17275	86
0.001061	-6.85	Prkab1 (protein kinase AMP-activated non-catalytic subunit beta 1)	protein interactions	83803	90	4	17456	87
0.001073	-6.84	cytosolic small ribosomal subunit	cellular component	GO:0022627	43	3	18985	89
0.001074	-6.84	BAKER_HEMATOPOESIS_STAT1_TARGETS	MSigDB lists	BAKER_HEMATOPOESIS_STAT1_TARGETS	10	2	17275	86
0.001088	-6.82	RPL8 (ribosomal protein L8)	protein interactions	6132	233	6	17456	87
0.001089	-6.82	GSE29617_DAY3_VS_DAY7_TIV_FLU_VACCINE_PBMC_2008_DN	MSigDB lists	GSE29617_DAY3_VS_DAY7_TIV_FLU_VACCINE_PBMC_2008_DN	156	5	17275	86
0.001089	-6.82	GO_POSITIVE_REGULATION_OF_HEMOPOIESIS	MSigDB lists	GO_POSITIVE_REGULATION_OF_HEMOPOIESIS	156	5	17275	86
0.001089	-6.82	GO_NEGATIVE_REGULATION_OF_INTRACELLULAR_SIGNAL_TRANSDUCTION	MSigDB lists	GO_NEGATIVE_REGULATION_OF_INTRACELLULAR_SIGNAL_TRANSDUCTION	416	8	17275	86
0.001099	-6.81	positive regulation of T cell proliferation	biological process	GO:0042102	95	4	18054	86
0.001108	-6.81	GO_IMMUNOGLOBULIN_PRODUCTION	MSigDB lists	GO_IMMUNOGLOBULIN_PRODUCTION	41	3	17275	86
0.00111	-6.8	GO_INTRACELLULAR_SIGNAL_TRANSDUCTION	MSigDB lists	GO_INTRACELLULAR_SIGNAL_TRANSDUCTION	1511	17	17275	86
0.001112	-6.8	EIF3CL (eukaryotic translation initiation factor 3 subunit C like)	protein interactions	728689	41	3	17456	87
0.001121	-6.79	GSE6566_STRONG_VS_WEAK_DC_STIMULATED_CD4_TCELL_DN	MSigDB lists	GSE6566_STRONG_VS_WEAK_DC_STIMULATED_CD4_TCELL_DN	157	5	17275	86
0.001126	-6.79	apoptotic process	biological process	GO:0006915	901	12	18054	86
0.00114	-6.78	signaling	biological process	GO:0023052	5103	38	18054	86
0.001168	-6.75	GO_RECEPTOR_BINDING	MSigDB lists	GO_RECEPTOR_BINDING	1381	16	17275	86
0.001182	-6.74	cell population proliferation	biological process	GO:0008283	548	9	18054	86
0.001186	-6.74	GSE26928_EFF_MEMORY_VS_CXCR5_POS_CD4_TCELL_DN	MSigDB lists	GSE26928_EFF_MEMORY_VS_CXCR5_POS_CD4_TCELL_DN	159	5	17275	86
0.001186	-6.74	GSE40274_CTRL_VS_FOXP3_AND_LEF1_TRANSDUCED_ACTIVATED_CD4_TCELL_UP	MSigDB lists	GSE40274_CTRL_VS_FOXP3_AND_LEF1_TRANSDUCED_ACTIVATED_CD4_TCELL_UP	159	5	17275	86
0.001189	-6.73	HALLMARK_WNT_BETA_CATENIN_SIGNALING	MSigDB lists	HALLMARK_WNT_BETA_CATENIN_SIGNALING	42	3	17275	86
0.001189	-6.73	GO_BETA_CATENIN_TCF_COMPLEX_ASSEMBLY	MSigDB lists	GO_BETA_CATENIN_TCF_COMPLEX_ASSEMBLY	42	3	17275	86
0.001189	-6.73	GO_NEGATIVE_REGULATION_OF_LEUKOCYTE_APOPTOTIC_PROCESS	MSigDB lists	GO_NEGATIVE_REGULATION_OF_LEUKOCYTE_APOPTOTIC_PROCESS	42	3	17275	86
0.001193	-6.73	GO_POSITIVE_REGULATION_OF_T_CELL_PROLIFERATION	MSigDB lists	GO_POSITIVE_REGULATION_OF_T_CELL_PROLIFERATION	93	4	17275	86
0.001193	-6.73	GO_MYELOID_LEUKOCYTE_DIFFERENTIATION	MSigDB lists	GO_MYELOID_LEUKOCYTE_DIFFERENTIATION	93	4	17275	86
0.0012	-6.73	negative thymic T cell selection	biological process	GO:0045060	11	2	18054	86
0.0012	-6.73	positive regulation of T cell differentiation in thymus	biological process	GO:0033089	11	2	18054	86
0.001215	-6.71	T cell receptor signaling pathway	biological process	GO:0050852	167	5	18054	86
0.001219	-6.71	GSE32986_UNSTIM_VS_GMCSF_AND_CURDLAN_HIGHDOSE_STIM_DC_DN	MSigDB lists	GSE32986_UNSTIM_VS_GMCSF_AND_CURDLAN_HIGHDOSE_STIM_DC_DN	160	5	17275	86
0.001242	-6.69	MODULE_169	MSigDB lists	MODULE_169	94	4	17275	86
0.001253	-6.68	GSE13738_RESTING_VS_TCR_ACTIVATED_CD4_TCELL_UP	MSigDB lists	GSE13738_RESTING_VS_TCR_ACTIVATED_CD4_TCELL_UP	161	5	17275	86
0.001253	-6.68	GSE17974_0H_VS_72H_IN_VITRO_ACT_CD4_TCELL_UP	MSigDB lists	GSE17974_0H_VS_72H_IN_VITRO_ACT_CD4_TCELL_UP	161	5	17275	86
0.001253	-6.68	GSE3720_UNSTIM_VS_PMA_STIM_VD1_GAMMADELTA_TCELL_UP	MSigDB lists	GSE3720_UNSTIM_VS_PMA_STIM_VD1_GAMMADELTA_TCELL_UP	161	5	17275	86
0.001258	-6.68	STK33_SKM_DN	MSigDB lists	STK33_SKM_DN	240	6	17275	86
0.001273	-6.67	STREICHER_LSM1_TARGETS_UP	MSigDB lists	STREICHER_LSM1_TARGETS_UP	43	3	17275	86
0.001273	-6.67	GO_CYTOSOLIC_SMALL_RIBOSOMAL_SUBUNIT	MSigDB lists	GO_CYTOSOLIC_SMALL_RIBOSOMAL_SUBUNIT	43	3	17275	86
0.001279	-6.66	GO_POSITIVE_REGULATION_OF_RESPONSE_TO_STIMULUS	MSigDB lists	GO_POSITIVE_REGULATION_OF_RESPONSE_TO_STIMULUS	1814	19	17275	86
0.00128	-6.66	regulation of lymphocyte differentiation	biological process	GO:0045619	169	5	18054	86
0.001288	-6.65	GSE17974_0H_VS_24H_IN_VITRO_ACT_CD4_TCELL_UP	MSigDB lists	GSE17974_0H_VS_24H_IN_VITRO_ACT_CD4_TCELL_UP	162	5	17275	86
0.001288	-6.65	GSE2770_IL12_ACT_VS_ACT_CD4_TCELL_6H_DN	MSigDB lists	GSE2770_IL12_ACT_VS_ACT_CD4_TCELL_6H_DN	162	5	17275	86
0.001309	-6.64	GO_IMMUNOLOGICAL_SYNAPSE_FORMATION	MSigDB lists	GO_IMMUNOLOGICAL_SYNAPSE_FORMATION	11	2	17275	86
0.001312	-6.64	DGKD (diacylglycerol kinase delta)	protein interactions	8527	11	2	17456	87
0.001329	-6.62	SRP-dependent cotranslational protein targeting to membrane	biological process	GO:0006614	100	4	18054	86
0.001333	-6.62	signal transduction	biological process	GO:0007165	4772	36	18054	86
0.001346	-6.61	Peptide chain elongation	REACTOME pathways	R-HSA-156902	92	4	10287	54
0.001346	-6.61	Viral mRNA Translation	REACTOME pathways	R-HSA-192823	92	4	10287	54
0.00136	-6.6	GSE26928_NAIVE_VS_CENT_MEMORY_CD4_TCELL_UP	MSigDB lists	GSE26928_NAIVE_VS_CENT_MEMORY_CD4_TCELL_UP	164	5	17275	86
0.001366	-6.6	GO_CELL_PROLIFERATION	MSigDB lists	GO_CELL_PROLIFERATION	646	10	17275	86
0.001368	-6.59	STAT4_01	MSigDB lists	STAT4_01	244	6	17275	86
0.001397	-6.57	GSE27241_WT_CTRL_VS_DIGOXIN_TREATED_RORGT_KO_CD4_TCELL_IN_TH17_POLARIZING_CONDITIONS_UP	MSigDB lists	GSE27241_WT_CTRL_VS_DIGOXIN_TREATED_RORGT_KO_CD4_TCELL_IN_TH17_POLARIZING_CONDITIONS_UP	165	5	17275	86
0.001414	-6.56	PIH1D1 (PIH1 domain containing 1)	protein interactions	55011	648	10	17456	87
0.001418	-6.56	regulation of cell communication	biological process	GO:0010646	3539	29	18054	86
0.001435	-6.55	negative T cell selection	biological process	GO:0043383	12	2	18054	86
0.001435	-6.55	GSE17974_0H_VS_6H_IN_VITRO_ACT_CD4_TCELL_UP	MSigDB lists	GSE17974_0H_VS_6H_IN_VITRO_ACT_CD4_TCELL_UP	166	5	17275	86
0.001444	-6.54	RPL27A (ribosomal protein L27a)	protein interactions	6157	166	5	17456	87
0.001447	-6.54	MODULE_23	MSigDB lists	MODULE_23	540	9	17275	86
0.001449	-6.54	SHAFFER_IRF4_TARGETS_IN_MYELOMA_VS_MATURE_B_LYMPHOCYTE	MSigDB lists	SHAFFER_IRF4_TARGETS_IN_MYELOMA_VS_MATURE_B_LYMPHOCYTE	98	4	17275	86
0.001449	-6.54	GO_LYMPHOCYTE_ACTIVATION_INVOLVED_IN_IMMUNE_RESPONSE	MSigDB lists	GO_LYMPHOCYTE_ACTIVATION_INVOLVED_IN_IMMUNE_RESPONSE	98	4	17275	86
0.001456	-6.53	MORF_PAX7	MSigDB lists	MORF_PAX7	247	6	17275	86
0.001459	-6.53	PTPN22 (protein tyrosine phosphatase non-receptor type 22)	protein interactions	26191	45	3	17456	87
0.001474	-6.52	GSE7219_UNSTIM_VS_LPS_AND_ANTI_CD40_STIM_DC_DN	MSigDB lists	GSE7219_UNSTIM_VS_LPS_AND_ANTI_CD40_STIM_DC_DN	167	5	17275	86
0.001482	-6.51	RPS15 (ribosomal protein S15)	protein interactions	6209	167	5	17456	87
0.001494	-6.51	signaling adaptor activity	molecular function	GO:0035591	99	4	17306	86
0.001511	-6.49	RPLP0P6 (ribosomal protein lateral stalk subunit P0 pseudogene 6)	protein interactions	220717	99	4	17456	87
0.001513	-6.49	GO_HOMEOSTASIS_OF_NUMBER_OF_CELLS	MSigDB lists	GO_HOMEOSTASIS_OF_NUMBER_OF_CELLS	168	5	17275	86
0.001513	-6.49	GSE9988_LOW_LPS_VS_VEHICLE_TREATED_MONOCYTE_UP	MSigDB lists	GSE9988_LOW_LPS_VS_VEHICLE_TREATED_MONOCYTE_UP	168	5	17275	86
0.001513	-6.49	GSE22601_DOUBLE_NEGATIVE_VS_CD8_SINGLE_POSITIVE_THYMOCYTE_DN	MSigDB lists	GSE22601_DOUBLE_NEGATIVE_VS_CD8_SINGLE_POSITIVE_THYMOCYTE_DN	168	5	17275	86
0.001516	-6.49	Selenocysteine synthesis	REACTOME pathways	R-HSA-2408557	95	4	10287	54
0.001522	-6.49	phosphate-containing compound metabolic process	biological process	GO:0006796	2077	20	18054	86
0.001522	-6.49	GO_REGULATION_OF_CYTOKINE_PRODUCTION	MSigDB lists	GO_REGULATION_OF_CYTOKINE_PRODUCTION	544	9	17275	86
0.001536	-6.48	cotranslational protein targeting to membrane	biological process	GO:0006613	104	4	18054	86
0.001549	-6.47	WINTER_HYPOXIA_DN	MSigDB lists	WINTER_HYPOXIA_DN	46	3	17275	86
0.001553	-6.47	GSE27241_WT_VS_RORGT_KO_TH17_POLARIZED_CD4_TCELL_TREATED_WITH_DIGOXIN_DN	MSigDB lists	GSE27241_WT_VS_RORGT_KO_TH17_POLARIZED_CD4_TCELL_TREATED_WITH_DIGOXIN_DN	169	5	17275	86
0.001555	-6.47	FOXP1 (forkhead box P1)	protein interactions	27086	46	3	17456	87
0.001557	-6.46	CDK9 (cyclin dependent kinase 9)	protein interactions	1025	545	9	17456	87
0.001565	-6.46	SPIELMAN_LYMPHOBLAST_EUROPEAN_VS_ASIAN_2FC_UP	MSigDB lists	SPIELMAN_LYMPHOBLAST_EUROPEAN_VS_ASIAN_2FC_UP	12	2	17275	86
0.001565	-6.46	GO_CALCIUM_DEPENDENT_PROTEIN_KINASE_ACTIVITY	MSigDB lists	GO_CALCIUM_DEPENDENT_PROTEIN_KINASE_ACTIVITY	12	2	17275	86
0.001568	-6.46	cell death	biological process	GO:0008219	1068	13	18054	86
0.001569	-6.46	ADPRHL2 (ADP-ribosylhydrolase like 2)	protein interactions	54936	12	2	17456	87
0.001573	-6.45	establishment of protein localization to membrane	biological process	GO:0090150	262	6	18054	86
0.001576	-6.45	Eukaryotic Translation Termination	REACTOME pathways	R-HSA-72764	96	4	10287	54
0.00158	-6.45	MORF_TNFRSF25	MSigDB lists	MORF_TNFRSF25	251	6	17275	86
0.001619	-6.43	REACTOME_INFLUENZA_VIRAL_RNA_TRANSCRIPTION_AND_REPLICATION	MSigDB lists	REACTOME_INFLUENZA_VIRAL_RNA_TRANSCRIPTION_AND_REPLICATION	101	4	17275	86
0.001624	-6.42	RPL30 (ribosomal protein L30)	protein interactions	6156	252	6	17456	87
0.001636	-6.42	GSE17974_0H_VS_4H_IN_VITRO_ACT_CD4_TCELL_UP	MSigDB lists	GSE17974_0H_VS_4H_IN_VITRO_ACT_CD4_TCELL_UP	171	5	17275	86
0.001645	-6.41	REACTOME_METABOLISM_OF_RNA	MSigDB lists	REACTOME_METABOLISM_OF_RNA	253	6	17275	86
0.001649	-6.41	GO_REGULATION_OF_INTERLEUKIN_1_BETA_PRODUCTION	MSigDB lists	GO_REGULATION_OF_INTERLEUKIN_1_BETA_PRODUCTION	47	3	17275	86
0.001655	-6.4	UGDH (UDP-glucose 6-dehydrogenase)	protein interactions	7358	47	3	17456	87
0.001673	-6.39	PTEN (phosphatase and tensin homolog)	protein interactions	5728	345	7	17456	87
0.001677	-6.39	cell surface receptor signaling pathway	biological process	GO:0007166	2250	21	18054	86
0.001679	-6.39	MODULE_145	MSigDB lists	MODULE_145	102	4	17275	86
0.001679	-6.39	GO_ESTABLISHMENT_OF_PROTEIN_LOCALIZATION_TO_ENDOPLASMIC_RETICULUM	MSigDB lists	GO_ESTABLISHMENT_OF_PROTEIN_LOCALIZATION_TO_ENDOPLASMIC_RETICULUM	102	4	17275	86
0.001688	-6.38	IL-5 Signaling Pathway	WikiPathways	WP127	40	3	5311	32
0.001688	-6.38	RPS24 (ribosomal protein S24)	protein interactions	6229	172	5	17456	87
0.001691	-6.38	immunological synapse formation	biological process	GO:0001771	13	2	18054	86
0.001701	-6.38	Downstream TCR signaling	REACTOME pathways	R-HSA-202424	98	4	10287	54
0.001705	-6.37	regulation of signaling	biological process	GO:0023051	3580	29	18054	86
0.001717	-6.37	cell communication	biological process	GO:0007154	5208	38	18054	86
0.001724	-6.36	RPL7 (ribosomal protein L7)	protein interactions	6129	255	6	17456	87
0.001726	-6.36	cytosolic ribosome	cellular component	GO:0022626	109	4	18985	89
0.001726	-6.36	Repression of WNT target genes	REACTOME pathways	R-HSA-4641265	12	2	10287	54
0.001734	-6.36	positive regulation of cell population proliferation	biological process	GO:0008284	948	12	18054	86
0.001749	-6.35	GO_PHOSPHATE_CONTAINING_COMPOUND_METABOLIC_PROCESS	MSigDB lists	GO_PHOSPHATE_CONTAINING_COMPOUND_METABOLIC_PROCESS	1863	19	17275	86
0.001753	-6.35	PID_CERAMIDE_PATHWAY	MSigDB lists	PID_CERAMIDE_PATHWAY	48	3	17275	86
0.001754	-6.35	GO_NEGATIVE_REGULATION_OF_RESPONSE_TO_STIMULUS	MSigDB lists	GO_NEGATIVE_REGULATION_OF_RESPONSE_TO_STIMULUS	1299	15	17275	86
0.001766	-6.34	GSE17974_0.5H_VS_72H_IL4_AND_ANTI_IL12_ACT_CD4_TCELL_UP	MSigDB lists	GSE17974_0.5H_VS_72H_IL4_AND_ANTI_IL12_ACT_CD4_TCELL_UP	174	5	17275	86
0.001766	-6.34	Nonsense Mediated Decay (NMD) independent of the Exon Junction Complex (EJC)	REACTOME pathways	R-HSA-975956	99	4	10287	54
0.001766	-6.34	Cargo recognition for clathrin-mediated endocytosis	REACTOME pathways	R-HSA-8856825	99	4	10287	54
0.00178	-6.33	phosphorus metabolic process	biological process	GO:0006793	2104	20	18054	86
0.001793	-6.32	vpu (Vpu)	protein interactions	155945	257	6	17456	87
0.00181	-6.31	GSE3982_EFF_MEMORY_VS_CENT_MEMORY_CD4_TCELL_DN	MSigDB lists	GSE3982_EFF_MEMORY_VS_CENT_MEMORY_CD4_TCELL_DN	175	5	17275	86
0.00181	-6.31	GSE3982_MAC_VS_BASOPHIL_DN	MSigDB lists	GSE3982_MAC_VS_BASOPHIL_DN	175	5	17275	86
0.00181	-6.31	GSE21927_C26GM_VS_4T1_TUMOR_MONOCYTE_BALBC_DN	MSigDB lists	GSE21927_C26GM_VS_4T1_TUMOR_MONOCYTE_BALBC_DN	175	5	17275	86
0.001821	-6.31	RPLP2 (ribosomal protein lateral stalk subunit P2)	protein interactions	6181	175	5	17456	87
0.001844	-6.3	GO_NEGATIVE_T_CELL_SELECTION	MSigDB lists	GO_NEGATIVE_T_CELL_SELECTION	13	2	17275	86
0.001844	-6.3	GO_REGULATION_OF_MONOCYTE_DIFFERENTIATION	MSigDB lists	GO_REGULATION_OF_MONOCYTE_DIFFERENTIATION	13	2	17275	86
0.001856	-6.29	GSE3982_MAC_VS_CENT_MEMORY_CD4_TCELL_DN	MSigDB lists	GSE3982_MAC_VS_CENT_MEMORY_CD4_TCELL_DN	176	5	17275	86
0.001856	-6.29	GSE15750_DAY6_VS_DAY10_TRAF6KO_EFF_CD8_TCELL_DN	MSigDB lists	GSE15750_DAY6_VS_DAY10_TRAF6KO_EFF_CD8_TCELL_DN	176	5	17275	86
0.001856	-6.29	GSE2585_THYMIC_MACROPHAGE_VS_MTEC_UP	MSigDB lists	GSE2585_THYMIC_MACROPHAGE_VS_MTEC_UP	176	5	17275	86
0.00186	-6.29	GO_RESPONSE_TO_GAMMA_RADIATION	MSigDB lists	GO_RESPONSE_TO_GAMMA_RADIATION	49	3	17275	86
0.001867	-6.28	IGHG1 (immunoglobulin heavy constant gamma 1 (G1m marker))	protein interactions	3500	49	3	17456	87
0.001867	-6.28	chr11q23	MSigDB lists	chr11q23	105	4	17275	86
0.00187	-6.28	ribosomal subunit	cellular component	GO:0044391	187	5	18985	89
0.001888	-6.27	myeloid leukocyte differentiation	biological process	GO:0002573	110	4	18054	86
0.001903	-6.26	GSE39820_CTRL_VS_TGFBETA3_IL6_IL23A_CD4_TCELL_DN	MSigDB lists	GSE39820_CTRL_VS_TGFBETA3_IL6_IL23A_CD4_TCELL_DN	177	5	17275	86
0.001903	-6.26	GSE36392_TYPE_2_MYELOID_VS_EOSINOPHIL_IL25_TREATED_LUNG_UP	MSigDB lists	GSE36392_TYPE_2_MYELOID_VS_EOSINOPHIL_IL25_TREATED_LUNG_UP	177	5	17275	86
0.001903	-6.26	GSE36476_YOUNG_VS_OLD_DONOR_MEMORY_CD4_TCELL_72H_TSST_ACT_DN	MSigDB lists	GSE36476_YOUNG_VS_OLD_DONOR_MEMORY_CD4_TCELL_72H_TSST_ACT_DN	177	5	17275	86
0.001925	-6.25	translation	biological process	GO:0006412	370	7	18054	86
0.001929	-6.25	Cytoplasmic Ribosomal Proteins	WikiPathways	WP477	90	4	5311	32
0.001933	-6.25	BOSCO_TH1_CYTOTOXIC_MODULE	MSigDB lists	BOSCO_TH1_CYTOTOXIC_MODULE	106	4	17275	86
0.001933	-6.25	REACTOME_NONSENSE_MEDIATED_DECAY_ENHANCED_BY_THE_EXON_JUNCTION_COMPLEX	MSigDB lists	REACTOME_NONSENSE_MEDIATED_DECAY_ENHANCED_BY_THE_EXON_JUNCTION_COMPLEX	106	4	17275	86
0.00195	-6.24	GSE9988_ANTI_TREM1_VS_LPS_MONOCYTE_DN	MSigDB lists	GSE9988_ANTI_TREM1_VS_LPS_MONOCYTE_DN	178	5	17275	86
0.00195	-6.24	TONKS_TARGETS_OF_RUNX1_RUNX1T1_FUSION_HSC_DN	MSigDB lists	TONKS_TARGETS_OF_RUNX1_RUNX1T1_FUSION_HSC_DN	178	5	17275	86
0.00195	-6.24	GSE3982_DC_VS_EFF_MEMORY_CD4_TCELL_DN	MSigDB lists	GSE3982_DC_VS_EFF_MEMORY_CD4_TCELL_DN	178	5	17275	86
0.001951	-6.24	lymphocyte activation involved in immune response	biological process	GO:0002285	111	4	18054	86
0.001959	-6.24	clathrin-coated vesicle	cellular component	GO:0030136	189	5	18985	89
0.001972	-6.23	MARSON_FOXP3_TARGETS_DN	MSigDB lists	MARSON_FOXP3_TARGETS_DN	50	3	17275	86
0.001979	-6.23	PALLD (palladin, cytoskeletal associated protein)	protein interactions	23022	50	3	17456	87
0.001985	-6.22	positive regulation of immune response	biological process	GO:0050778	710	10	18054	86
0.001999	-6.22	GSE22886_NAIVE_CD4_TCELL_VS_12H_ACT_TH2_UP	MSigDB lists	GSE22886_NAIVE_CD4_TCELL_VS_12H_ACT_TH2_UP	179	5	17275	86
0.001999	-6.22	GSE14350_TREG_VS_TEFF_IN_IL2RB_KO_UP	MSigDB lists	GSE14350_TREG_VS_TEFF_IN_IL2RB_KO_UP	179	5	17275	86
0.001999	-6.22	GSE17974_2.5H_VS_72H_IL4_AND_ANTI_IL12_ACT_CD4_TCELL_UP	MSigDB lists	GSE17974_2.5H_VS_72H_IL4_AND_ANTI_IL12_ACT_CD4_TCELL_UP	179	5	17275	86
0.001999	-6.22	GSE36392_MAC_VS_NEUTROPHIL_IL25_TREATED_LUNG_UP	MSigDB lists	GSE36392_MAC_VS_NEUTROPHIL_IL25_TREATED_LUNG_UP	179	5	17275	86
0.001999	-6.22	GSE37532_WT_VS_PPARG_KO_LN_TCONV_UP	MSigDB lists	GSE37532_WT_VS_PPARG_KO_LN_TCONV_UP	179	5	17275	86
0.002001	-6.21	REACTOME_SRP_DEPENDENT_COTRANSLATIONAL_PROTEIN_TARGETING_TO_MEMBRANE	MSigDB lists	REACTOME_SRP_DEPENDENT_COTRANSLATIONAL_PROTEIN_TARGETING_TO_MEMBRANE	107	4	17275	86
0.00201	-6.21	T-Cell antigen Receptor (TCR) Signaling Pathway	WikiPathways	WP69	91	4	5311	32
0.002012	-6.21	GO_REGULATION_OF_INTRACELLULAR_SIGNAL_TRANSDUCTION	MSigDB lists	GO_REGULATION_OF_INTRACELLULAR_SIGNAL_TRANSDUCTION	1596	17	17275	86
0.002014	-6.21	vesicle	cellular component	GO:0031982	3842	30	18985	89
0.002016	-6.21	positive regulation of protein modification process	biological process	GO:0031401	1236	14	18054	86
0.002048	-6.19	GSE15750_DAY6_VS_DAY10_EFF_CD8_TCELL_DN	MSigDB lists	GSE15750_DAY6_VS_DAY10_EFF_CD8_TCELL_DN	180	5	17275	86
0.002048	-6.19	GSE15767_MED_VS_SCS_MAC_LN_DN	MSigDB lists	GSE15767_MED_VS_SCS_MAC_LN_DN	180	5	17275	86
0.002048	-6.19	GSE3982_CENT_MEMORY_CD4_TCELL_VS_TH2_UP	MSigDB lists	GSE3982_CENT_MEMORY_CD4_TCELL_VS_TH2_UP	180	5	17275	86
0.002048	-6.19	GSE12366_PLASMA_CELL_VS_NAIVE_BCELL_DN	MSigDB lists	GSE12366_PLASMA_CELL_VS_NAIVE_BCELL_DN	180	5	17275	86
0.002048	-6.19	GSE30962_ACUTE_VS_CHRONIC_LCMV_SECONDARY_INF_CD8_TCELL_UP	MSigDB lists	GSE30962_ACUTE_VS_CHRONIC_LCMV_SECONDARY_INF_CD8_TCELL_UP	180	5	17275	86
0.002048	-6.19	GSE1460_CORD_VS_ADULT_BLOOD_NAIVE_CD4_TCELL_DN	MSigDB lists	GSE1460_CORD_VS_ADULT_BLOOD_NAIVE_CD4_TCELL_DN	180	5	17275	86
0.002048	-6.19	GSE25085_FETAL_LIVER_VS_FETAL_BM_SP4_THYMIC_IMPLANT_UP	MSigDB lists	GSE25085_FETAL_LIVER_VS_FETAL_BM_SP4_THYMIC_IMPLANT_UP	180	5	17275	86
0.00207	-6.18	GO_CYTOSOLIC_RIBOSOME	MSigDB lists	GO_CYTOSOLIC_RIBOSOME	108	4	17275	86
0.00207	-6.18	DIAZ_CHRONIC_MEYLOGENOUS_LEUKEMIA_DN	MSigDB lists	DIAZ_CHRONIC_MEYLOGENOUS_LEUKEMIA_DN	108	4	17275	86
0.002078	-6.18	POOLA_INVASIVE_BREAST_CANCER_UP	MSigDB lists	POOLA_INVASIVE_BREAST_CANCER_UP	265	6	17275	86
0.00208	-6.18	AMBRA1 (autophagy and beclin 1 regulator 1)	protein interactions	55626	108	4	17456	87
0.002083	-6.17	protein targeting to ER	biological process	GO:0045047	113	4	18054	86
0.002088	-6.17	GO_REGULATION_OF_INTERLEUKIN_12_PRODUCTION	MSigDB lists	GO_REGULATION_OF_INTERLEUKIN_12_PRODUCTION	51	3	17275	86
0.002098	-6.17	GSE22601_IMMATURE_CD4_SINGLE_POSITIVE_VS_DOUBLE_POSITIVE_THYMOCYTE_DN	MSigDB lists	GSE22601_IMMATURE_CD4_SINGLE_POSITIVE_VS_DOUBLE_POSITIVE_THYMOCYTE_DN	181	5	17275	86
0.002098	-6.17	GSE29618_PRE_VS_DAY7_FLU_VACCINE_MDC_UP	MSigDB lists	GSE29618_PRE_VS_DAY7_FLU_VACCINE_MDC_UP	181	5	17275	86
0.002098	-6.17	GSE21670_UNTREATED_VS_IL6_TREATED_STAT3_KO_CD4_TCELL_UP	MSigDB lists	GSE21670_UNTREATED_VS_IL6_TREATED_STAT3_KO_CD4_TCELL_UP	181	5	17275	86
0.002098	-6.17	GSE33162_UNTREATED_VS_4H_LPS_STIM_HDAC3_HET_MACROPHAGE_UP	MSigDB lists	GSE33162_UNTREATED_VS_4H_LPS_STIM_HDAC3_HET_MACROPHAGE_UP	181	5	17275	86
0.002098	-6.17	GSE1460_DP_THYMOCYTE_VS_NAIVE_CD4_TCELL_CORD_BLOOD_DN	MSigDB lists	GSE1460_DP_THYMOCYTE_VS_NAIVE_CD4_TCELL_CORD_BLOOD_DN	181	5	17275	86
0.002098	-6.17	GSE16450_IMMATURE_VS_MATURE_NEURON_CELL_LINE_12H_IFNA_STIM_DN	MSigDB lists	GSE16450_IMMATURE_VS_MATURE_NEURON_CELL_LINE_12H_IFNA_STIM_DN	181	5	17275	86
0.002098	-6.17	GSE10239_NAIVE_VS_KLRG1INT_EFF_CD8_TCELL_UP	MSigDB lists	GSE10239_NAIVE_VS_KLRG1INT_EFF_CD8_TCELL_UP	181	5	17275	86
0.0021	-6.17	clathrin-coated vesicle membrane	cellular component	GO:0030665	115	4	18985	89
0.00211	-6.16	ICAM1 (intercellular adhesion molecule 1)	protein interactions	3383	181	5	17456	87
0.00211	-6.16	RPS25 (ribosomal protein S25)	protein interactions	6230	181	5	17456	87
0.002144	-6.15	HAHTOLA_MYCOSIS_FUNGOIDES_DN	MSigDB lists	HAHTOLA_MYCOSIS_FUNGOIDES_DN	14	2	17275	86
0.002144	-6.15	GO_POSITIVE_REGULATION_OF_ANTIGEN_RECEPTOR_MEDIATED_SIGNALING_PATHWAY	MSigDB lists	GO_POSITIVE_REGULATION_OF_ANTIGEN_RECEPTOR_MEDIATED_SIGNALING_PATHWAY	14	2	17275	86
0.002144	-6.15	GO_OXYGEN_TRANSPORT	MSigDB lists	GO_OXYGEN_TRANSPORT	14	2	17275	86
0.002149	-6.14	GSE41867_NAIVE_VS_DAY6_LCMV_EFFECTOR_CD8_TCELL_DN	MSigDB lists	GSE41867_NAIVE_VS_DAY6_LCMV_EFFECTOR_CD8_TCELL_DN	182	5	17275	86
0.002149	-6.14	GSE30971_2H_VS_4H_LPS_STIM_MACROPHAGE_WBP7_KO_UP	MSigDB lists	GSE30971_2H_VS_4H_LPS_STIM_MACROPHAGE_WBP7_KO_UP	182	5	17275	86
0.002149	-6.14	GSE42724_MEMORY_VS_B1_BCELL_DN	MSigDB lists	GSE42724_MEMORY_VS_B1_BCELL_DN	182	5	17275	86
0.002149	-6.14	GSE10239_NAIVE_VS_DAY4.5_EFF_CD8_TCELL_UP	MSigDB lists	GSE10239_NAIVE_VS_DAY4.5_EFF_CD8_TCELL_UP	182	5	17275	86
0.002149	-6.14	GSE28237_FOLLICULAR_VS_LATE_GC_BCELL_UP	MSigDB lists	GSE28237_FOLLICULAR_VS_LATE_GC_BCELL_UP	182	5	17275	86
0.002149	-6.14	GSE30971_WBP7_HET_VS_KO_MACROPHAGE_2H_LPS_STIM_DN	MSigDB lists	GSE30971_WBP7_HET_VS_KO_MACROPHAGE_2H_LPS_STIM_DN	182	5	17275	86
0.002149	-6.14	GSE15733_BM_VS_SPLEEN_MEMORY_CD4_TCELL_DN	MSigDB lists	GSE15733_BM_VS_SPLEEN_MEMORY_CD4_TCELL_DN	182	5	17275	86
0.002149	-6.14	TRAT1 (T cell receptor associated transmembrane adaptor 1)	protein interactions	50852	14	2	17456	87
0.002151	-6.14	viral transcription	biological process	GO:0019083	114	4	18054	86
0.002159	-6.14	apoptotic signaling pathway	biological process	GO:0097190	279	6	18054	86
0.002161	-6.14	RPL31 (ribosomal protein L31)	protein interactions	6160	182	5	17456	87
0.002172	-6.13	regulation of interleukin-12 production	biological process	GO:0032655	54	3	18054	86
0.002198	-6.12	TATA_C	MSigDB lists	TATA_C	268	6	17275	86
0.0022	-6.12	GSE13411_SWITCHED_MEMORY_BCELL_VS_PLASMA_CELL_UP	MSigDB lists	GSE13411_SWITCHED_MEMORY_BCELL_VS_PLASMA_CELL_UP	183	5	17275	86
0.0022	-6.12	GSE27241_CTRL_VS_DIGOXIN_TREATED_CD4_TCELL_IN_TH17_POLARIZING_CONDITIONS_DN	MSigDB lists	GSE27241_CTRL_VS_DIGOXIN_TREATED_CD4_TCELL_IN_TH17_POLARIZING_CONDITIONS_DN	183	5	17275	86
0.0022	-6.12	GSE23925_DARK_ZONE_VS_NAIVE_BCELL_UP	MSigDB lists	GSE23925_DARK_ZONE_VS_NAIVE_BCELL_UP	183	5	17275	86
0.0022	-6.12	GSE3982_NEUTROPHIL_VS_TH1_DN	MSigDB lists	GSE3982_NEUTROPHIL_VS_TH1_DN	183	5	17275	86
0.0022	-6.12	GSE13493_CD4INTCD8POS_VS_CD8POS_THYMOCYTE_UP	MSigDB lists	GSE13493_CD4INTCD8POS_VS_CD8POS_THYMOCYTE_UP	183	5	17275	86
0.0022	-6.12	GSE43863_TH1_VS_TFH_EFFECTOR_CD4_TCELL_DN	MSigDB lists	GSE43863_TH1_VS_TFH_EFFECTOR_CD4_TCELL_DN	183	5	17275	86
0.0022	-6.12	GSE5142_HTERT_TRANSDUCED_VS_CTRL_CD8_TCELL_LATE_PASSAGE_CLONE_DN	MSigDB lists	GSE5142_HTERT_TRANSDUCED_VS_CTRL_CD8_TCELL_LATE_PASSAGE_CLONE_DN	183	5	17275	86
0.0022	-6.12	GSE13484_UNSTIM_VS_3H_YF17D_VACCINE_STIM_PBMC_UP	MSigDB lists	GSE13484_UNSTIM_VS_3H_YF17D_VACCINE_STIM_PBMC_UP	183	5	17275	86
0.0022	-6.12	GSE43863_DAY6_EFF_VS_DAY150_MEM_LY6C_INT_CXCR5POS_CD4_TCELL_DN	MSigDB lists	GSE43863_DAY6_EFF_VS_DAY150_MEM_LY6C_INT_CXCR5POS_CD4_TCELL_DN	183	5	17275	86
0.0022	-6.12	GSE1925_3H_VS_24H_IFNG_STIM_MACROPHAGE_DN	MSigDB lists	GSE1925_3H_VS_24H_IFNG_STIM_MACROPHAGE_DN	183	5	17275	86
0.002208	-6.12	GO_POSITIVE_REGULATION_OF_STRIATED_MUSCLE_CELL_DIFFERENTIATION	MSigDB lists	GO_POSITIVE_REGULATION_OF_STRIATED_MUSCLE_CELL_DIFFERENTIATION	52	3	17275	86
0.002208	-6.12	GUTIERREZ_CHRONIC_LYMPHOCYTIC_LEUKEMIA_DN	MSigDB lists	GUTIERREZ_CHRONIC_LYMPHOCYTIC_LEUKEMIA_DN	52	3	17275	86
0.002208	-6.12	KEGG_ENDOMETRIAL_CANCER	MSigDB lists	KEGG_ENDOMETRIAL_CANCER	52	3	17275	86
0.002216	-6.11	ALDH1B1 (aldehyde dehydrogenase 1 family member B1)	protein interactions	219	52	3	17456	87
0.002216	-6.11	positive regulation of signal transduction	biological process	GO:0009967	1683	17	18054	86
0.002226	-6.11	Interleukin-11 Signaling Pathway	WikiPathways	WP2332	44	3	5311	32
0.002253	-6.1	GSE43863_DAY6_EFF_VS_DAY150_MEM_TH1_CD4_TCELL_DN	MSigDB lists	GSE43863_DAY6_EFF_VS_DAY150_MEM_TH1_CD4_TCELL_DN	184	5	17275	86
0.002253	-6.1	GSE8921_UNSTIM_VS_TLR1_2_STIM_MONOCYTE_12H_UP	MSigDB lists	GSE8921_UNSTIM_VS_TLR1_2_STIM_MONOCYTE_12H_UP	184	5	17275	86
0.002253	-6.1	GSE21670_UNTREATED_VS_IL6_TREATED_STAT3_KO_CD4_TCELL_DN	MSigDB lists	GSE21670_UNTREATED_VS_IL6_TREATED_STAT3_KO_CD4_TCELL_DN	184	5	17275	86
0.002253	-6.1	GSE20366_CD103_KLRG1_DP_VS_DN_TREG_UP	MSigDB lists	GSE20366_CD103_KLRG1_DP_VS_DN_TREG_UP	184	5	17275	86
0.002253	-6.1	GSE9650_EFFECTOR_VS_EXHAUSTED_CD8_TCELL_UP	MSigDB lists	GSE9650_EFFECTOR_VS_EXHAUSTED_CD8_TCELL_UP	184	5	17275	86
0.002262	-6.09	oxygen transport	biological process	GO:0015671	15	2	18054	86
0.002274	-6.09	regulation of biological process	biological process	GO:0050789	11862	69	18054	86
0.00229	-6.08	regulation of phosphatidylinositol 3-kinase activity	biological process	GO:0043551	55	3	18054	86
0.00229	-6.08	immunoglobulin production	biological process	GO:0002377	55	3	18054	86
0.002298	-6.08	BTK (Bruton tyrosine kinase)	protein interactions	695	111	4	17456	87
0.0023	-6.07	AURKA (aurora kinase A)	protein interactions	6790	365	7	17456	87
0.002302	-6.07	SPERACTRCPTR	prints domains	PR00258	17	2	4648	20
0.002307	-6.07	GSE20366_TREG_VS_TCONV_DN	MSigDB lists	GSE20366_TREG_VS_TCONV_DN	185	5	17275	86
0.002307	-6.07	GSE14308_TH1_VS_TH17_DN	MSigDB lists	GSE14308_TH1_VS_TH17_DN	185	5	17275	86
0.002307	-6.07	GSE32034_LY6C_HIGH_VS_LOW_MONOCYTE_DN	MSigDB lists	GSE32034_LY6C_HIGH_VS_LOW_MONOCYTE_DN	185	5	17275	86
0.002332	-6.06	PID_NFAT_3PATHWAY	MSigDB lists	PID_NFAT_3PATHWAY	53	3	17275	86
0.002332	-6.06	GO_REGULATION_OF_MYOTUBE_DIFFERENTIATION	MSigDB lists	GO_REGULATION_OF_MYOTUBE_DIFFERENTIATION	53	3	17275	86
0.00234	-6.06	RPS3A (ribosomal protein S3A)	protein interactions	6189	271	6	17456	87
0.00234	-6.06	VPS4B (vacuolar protein sorting 4 homolog B)	protein interactions	9525	53	3	17456	87
0.002341	-6.06	GO_POSITIVE_REGULATION_OF_MULTICELLULAR_ORGANISMAL_PROCESS	MSigDB lists	GO_POSITIVE_REGULATION_OF_MULTICELLULAR_ORGANISMAL_PROCESS	1338	15	17275	86
0.002361	-6.05	GSE10240_IL22_VS_IL22_AND_IL17_STIM_PRIMARY_BRONCHIAL_EPITHELIAL_CELLS_UP	MSigDB lists	GSE10240_IL22_VS_IL22_AND_IL17_STIM_PRIMARY_BRONCHIAL_EPITHELIAL_CELLS_UP	186	5	17275	86
0.002361	-6.05	KAECH_DAY8_EFF_VS_DAY15_EFF_CD8_TCELL_DN	MSigDB lists	KAECH_DAY8_EFF_VS_DAY15_EFF_CD8_TCELL_DN	186	5	17275	86
0.002361	-6.05	GSE2405_S_AUREUS_VS_A_PHAGOCYTOPHILUM_NEUTROPHIL_UP	MSigDB lists	GSE2405_S_AUREUS_VS_A_PHAGOCYTOPHILUM_NEUTROPHIL_UP	186	5	17275	86
0.002361	-6.05	GSE19888_ADENOSINE_A3R_INH_VS_ACT_IN_MAST_CELL_DN	MSigDB lists	GSE19888_ADENOSINE_A3R_INH_VS_ACT_IN_MAST_CELL_DN	186	5	17275	86
0.002364	-6.05	establishment of protein localization to endoplasmic reticulum	biological process	GO:0072599	117	4	18054	86
0.002381	-6.04	GRAESSMANN_RESPONSE_TO_MC_AND_DOXORUBICIN_UP	MSigDB lists	GRAESSMANN_RESPONSE_TO_MC_AND_DOXORUBICIN_UP	581	9	17275	86
0.002417	-6.03	GSE40666_NAIVE_VS_EFFECTOR_CD8_TCELL_UP	MSigDB lists	GSE40666_NAIVE_VS_EFFECTOR_CD8_TCELL_UP	187	5	17275	86
0.002417	-6.03	GSE21670_UNTREATED_VS_TGFB_TREATED_STAT3_KO_CD4_TCELL_DN	MSigDB lists	GSE21670_UNTREATED_VS_TGFB_TREATED_STAT3_KO_CD4_TCELL_DN	187	5	17275	86
0.002417	-6.03	GSE27786_LIN_NEG_VS_CD8_TCELL_DN	MSigDB lists	GSE27786_LIN_NEG_VS_CD8_TCELL_DN	187	5	17275	86
0.002417	-6.03	GSE20366_TREG_VS_NAIVE_CD4_TCELL_DN	MSigDB lists	GSE20366_TREG_VS_NAIVE_CD4_TCELL_DN	187	5	17275	86
0.002417	-6.03	GSE20366_TREG_VS_NAIVE_CD4_TCELL_HOMEOSTATIC_CONVERSION_DN	MSigDB lists	GSE20366_TREG_VS_NAIVE_CD4_TCELL_HOMEOSTATIC_CONVERSION_DN	187	5	17275	86
0.002417	-6.03	GSE22601_IMMATURE_CD4_SINGLE_POSITIVE_VS_CD8_SINGLE_POSITIVE_THYMOCYTE_UP	MSigDB lists	GSE22601_IMMATURE_CD4_SINGLE_POSITIVE_VS_CD8_SINGLE_POSITIVE_THYMOCYTE_UP	187	5	17275	86
0.002417	-6.03	GSE29949_MICROGLIA_BRAIN_VS_MONOCYTE_BONE_MARROW_DN	MSigDB lists	GSE29949_MICROGLIA_BRAIN_VS_MONOCYTE_BONE_MARROW_DN	187	5	17275	86
0.002431	-6.02	RPL27 (ribosomal protein L27)	protein interactions	6155	187	5	17456	87
0.002441	-6.02	WANG_ESOPHAGUS_CANCER_VS_NORMAL_UP	MSigDB lists	WANG_ESOPHAGUS_CANCER_VS_NORMAL_UP	113	4	17275	86
0.002452	-6.01	CEP57 (centrosomal protein 57)	protein interactions	9702	113	4	17456	87
0.00246	-6.01	GO_REGULATION_OF_LYMPHOCYTE_APOPTOTIC_PROCESS	MSigDB lists	GO_REGULATION_OF_LYMPHOCYTE_APOPTOTIC_PROCESS	54	3	17275	86
0.00246	-6.01	TIEN_INTESTINE_PROBIOTICS_6HR_UP	MSigDB lists	TIEN_INTESTINE_PROBIOTICS_6HR_UP	54	3	17275	86
0.002466	-6.01	NIELSEN_LEIOMYOSARCOMA_DN	MSigDB lists	NIELSEN_LEIOMYOSARCOMA_DN	15	2	17275	86
0.002466	-6.01	ABDELMOHSEN_ELAVL4_TARGETS	MSigDB lists	ABDELMOHSEN_ELAVL4_TARGETS	15	2	17275	86
0.002466	-6.01	BIOCARTA_HSP27_PATHWAY	MSigDB lists	BIOCARTA_HSP27_PATHWAY	15	2	17275	86
0.002472	-6	BIK (BCL2 interacting killer)	protein interactions	638	15	2	17456	87
0.002472	-6	GRK3 (G protein-coupled receptor kinase 3)	protein interactions	157	15	2	17456	87
0.002472	-6	GRIA4 (glutamate ionotropic receptor AMPA type subunit 4)	protein interactions	2893	15	2	17456	87
0.002473	-6	GSE22886_NAIVE_CD8_TCELL_VS_MEMORY_TCELL_DN	MSigDB lists	GSE22886_NAIVE_CD8_TCELL_VS_MEMORY_TCELL_DN	188	5	17275	86
0.002473	-6	GSE2405_0H_VS_12H_A_PHAGOCYTOPHILUM_STIM_NEUTROPHIL_UP	MSigDB lists	GSE2405_0H_VS_12H_A_PHAGOCYTOPHILUM_STIM_NEUTROPHIL_UP	188	5	17275	86
0.002473	-6	GSE3982_DC_VS_BASOPHIL_DN	MSigDB lists	GSE3982_DC_VS_BASOPHIL_DN	188	5	17275	86
0.002473	-6	GSE24026_PD1_LIGATION_VS_CTRL_IN_ACT_TCELL_LINE_UP	MSigDB lists	GSE24026_PD1_LIGATION_VS_CTRL_IN_ACT_TCELL_LINE_UP	188	5	17275	86
0.002506	-5.99	nuclear-transcribed mRNA catabolic process	biological process	GO:0000956	197	5	18054	86
0.002517	-5.98	RPL18 (ribosomal protein L18)	protein interactions	6141	275	6	17456	87
0.00252	-5.98	KEGG_LEUKOCYTE_TRANSENDOTHELIAL_MIGRATION	MSigDB lists	KEGG_LEUKOCYTE_TRANSENDOTHELIAL_MIGRATION	114	4	17275	86
0.002531	-5.98	GSE18893_TCONV_VS_TREG_2H_CULTURE_DN	MSigDB lists	GSE18893_TCONV_VS_TREG_2H_CULTURE_DN	189	5	17275	86
0.002531	-5.98	GSE17301_CTRL_VS_48H_ACD3_ACD28_STIM_CD8_TCELL_UP	MSigDB lists	GSE17301_CTRL_VS_48H_ACD3_ACD28_STIM_CD8_TCELL_UP	189	5	17275	86
0.002531	-5.98	GSE29949_CD8_POS_DC_SPLEEN_VS_DC_BRAIN_UP	MSigDB lists	GSE29949_CD8_POS_DC_SPLEEN_VS_DC_BRAIN_UP	189	5	17275	86
0.002531	-5.98	GSE1925_CTRL_VS_3H_IFNG_STIM_MACROPHAGE_UP	MSigDB lists	GSE1925_CTRL_VS_3H_IFNG_STIM_MACROPHAGE_UP	189	5	17275	86
0.002531	-5.98	GSE32164_ALTERNATIVELY_ACT_M2_VS_CMYC_INHIBITED_MACROPHAGE_DN	MSigDB lists	GSE32164_ALTERNATIVELY_ACT_M2_VS_CMYC_INHIBITED_MACROPHAGE_DN	189	5	17275	86
0.002531	-5.98	GSE25123_CTRL_VS_IL4_AND_ROSIGLITAZONE_STIM_MACROPHAGE_UP	MSigDB lists	GSE25123_CTRL_VS_IL4_AND_ROSIGLITAZONE_STIM_MACROPHAGE_UP	189	5	17275	86
0.002531	-5.98	GSE24142_DN2_VS_DN3_THYMOCYTE_FETAL_DN	MSigDB lists	GSE24142_DN2_VS_DN3_THYMOCYTE_FETAL_DN	189	5	17275	86
0.002573	-5.96	positive regulation of protein metabolic process	biological process	GO:0051247	1707	17	18054	86
0.002589	-5.96	regulation of cell population proliferation	biological process	GO:0042127	1708	17	18054	86
0.002589	-5.96	GSE2826_XID_VS_BTK_KO_BCELL_DN	MSigDB lists	GSE2826_XID_VS_BTK_KO_BCELL_DN	190	5	17275	86
0.002589	-5.96	GSE17186_MEMORY_VS_CD21HIGH_TRANSITIONAL_BCELL_DN	MSigDB lists	GSE17186_MEMORY_VS_CD21HIGH_TRANSITIONAL_BCELL_DN	190	5	17275	86
0.002589	-5.96	GSE40277_GATA1_AND_SATB1_TRANSDUCED_VS_CTRL_CD4_TCELL_DN	MSigDB lists	GSE40277_GATA1_AND_SATB1_TRANSDUCED_VS_CTRL_CD4_TCELL_DN	190	5	17275	86
0.002589	-5.96	GSE7764_IL15_TREATED_VS_CTRL_NK_CELL_24H_DN	MSigDB lists	GSE7764_IL15_TREATED_VS_CTRL_NK_CELL_24H_DN	190	5	17275	86
0.002593	-5.96	PID_IL2_1PATHWAY	MSigDB lists	PID_IL2_1PATHWAY	55	3	17275	86
0.002602	-5.95	BAD (BCL2 associated agonist of cell death)	protein interactions	572	55	3	17456	87
0.002618	-5.95	homeostasis of number of cells	biological process	GO:0048872	199	5	18054	86
0.002649	-5.93	GSE15735_2H_VS_12H_HDAC_INHIBITOR_TREATED_CD4_TCELL_UP	MSigDB lists	GSE15735_2H_VS_12H_HDAC_INHIBITOR_TREATED_CD4_TCELL_UP	191	5	17275	86
0.002649	-5.93	PEDRIOLI_MIR31_TARGETS_UP	MSigDB lists	PEDRIOLI_MIR31_TARGETS_UP	191	5	17275	86
0.002649	-5.93	GSE36527_CD62L_HIGH_CD69_NEG_VS_CD62L_LOW_CD69_POS_TREG_KLRG1_NEG_DN	MSigDB lists	GSE36527_CD62L_HIGH_CD69_NEG_VS_CD62L_LOW_CD69_POS_TREG_KLRG1_NEG_DN	191	5	17275	86
0.002649	-5.93	GSE7831_UNSTIM_VS_CPG_STIM_PDC_4H_UP	MSigDB lists	GSE7831_UNSTIM_VS_CPG_STIM_PDC_4H_UP	191	5	17275	86
0.002649	-5.93	GSE33374_CD8_ALPHAALPHA_VS_ALPHABETA_CD161_HIGH_TCELL_UP	MSigDB lists	GSE33374_CD8_ALPHAALPHA_VS_ALPHABETA_CD161_HIGH_TCELL_UP	191	5	17275	86
0.002649	-5.93	GSE15930_STIM_VS_STIM_AND_IL12_48H_CD8_T_CELL_UP	MSigDB lists	GSE15930_STIM_VS_STIM_AND_IL12_48H_CD8_T_CELL_UP	191	5	17275	86
0.00265	-5.93	Ribosome, eukaryotes	KEGG pathways	M00177	91	4	7161	46
0.00265	-5.93	Ribosome, eukaryotes	KEGG pathways	hsa_M00177	91	4	7161	46
0.002661	-5.93	peptide biosynthetic process	biological process	GO:0043043	392	7	18054	86
0.002664	-5.93	RPL35 (ribosomal protein L35)	protein interactions	11224	191	5	17456	87
0.002686	-5.92	GO_IMMUNE_RESPONSE_REGULATING_CELL_SURFACE_RECEPTOR_SIGNALING_PATHWAY	MSigDB lists	GO_IMMUNE_RESPONSE_REGULATING_CELL_SURFACE_RECEPTOR_SIGNALING_PATHWAY	279	6	17275	86
0.002686	-5.92	GO_APOPTOTIC_SIGNALING_PATHWAY	MSigDB lists	GO_APOPTOTIC_SIGNALING_PATHWAY	279	6	17275	86
0.002692	-5.92	Thymic Stromal LymphoPoietin (TSLP) Signaling Pathway	WikiPathways	WP2203	47	3	5311	32
0.002709	-5.91	GSE33425_CD161_HIGH_VS_NEG_CD8_TCELL_UP	MSigDB lists	GSE33425_CD161_HIGH_VS_NEG_CD8_TCELL_UP	192	5	17275	86
0.002709	-5.91	GSE20715_0H_VS_48H_OZONE_TLR4_KO_LUNG_UP	MSigDB lists	GSE20715_0H_VS_48H_OZONE_TLR4_KO_LUNG_UP	192	5	17275	86
0.002709	-5.91	GSE360_L_DONOVANI_VS_B_MALAYI_HIGH_DOSE_MAC_DN	MSigDB lists	GSE360_L_DONOVANI_VS_B_MALAYI_HIGH_DOSE_MAC_DN	192	5	17275	86
0.002709	-5.91	GSE2770_TGFB_AND_IL4_VS_IL12_TREATED_ACT_CD4_TCELL_6H_UP	MSigDB lists	GSE2770_TGFB_AND_IL4_VS_IL12_TREATED_ACT_CD4_TCELL_6H_UP	192	5	17275	86
0.002769	-5.89	GO_CYTOKINE_PRODUCTION	MSigDB lists	GO_CYTOKINE_PRODUCTION	117	4	17275	86
0.00277	-5.89	GSE360_CTRL_VS_L_MAJOR_DC_DN	MSigDB lists	GSE360_CTRL_VS_L_MAJOR_DC_DN	193	5	17275	86
0.002809	-5.87	BIOCARTA_CDMAC_PATHWAY	MSigDB lists	BIOCARTA_CDMAC_PATHWAY	16	2	17275	86
0.002809	-5.87	FINETTI_BREAST_CANCER_KINOME_GREEN	MSigDB lists	FINETTI_BREAST_CANCER_KINOME_GREEN	16	2	17275	86
0.002816	-5.87	PMAIP1 (phorbol-12-myristate-13-acetate-induced protein 1)	protein interactions	5366	16	2	17456	87
0.002816	-5.87	LDLRAD1 (low density lipoprotein receptor class A domain containing 1)	protein interactions	388633	16	2	17456	87
0.002833	-5.87	GSE1432_1H_VS_24H_IFNG_MICROGLIA_UP	MSigDB lists	GSE1432_1H_VS_24H_IFNG_MICROGLIA_UP	194	5	17275	86
0.002833	-5.87	GSE42021_TREG_PLN_VS_CD24HI_TREG_THYMUS_UP	MSigDB lists	GSE42021_TREG_PLN_VS_CD24HI_TREG_THYMUS_UP	194	5	17275	86
0.002855	-5.86	TAKEDA_TARGETS_OF_NUP98_HOXA9_FUSION_16D_DN	MSigDB lists	TAKEDA_TARGETS_OF_NUP98_HOXA9_FUSION_16D_DN	118	4	17275	86
0.002869	-5.85	positive regulation of macromolecule metabolic process	biological process	GO:0010604	3352	27	18054	86
0.002871	-5.85	GO_REGULATION_OF_INTERLEUKIN_1_PRODUCTION	MSigDB lists	GO_REGULATION_OF_INTERLEUKIN_1_PRODUCTION	57	3	17275	86
0.002871	-5.85	SANSOM_WNT_PATHWAY_REQUIRE_MYC	MSigDB lists	SANSOM_WNT_PATHWAY_REQUIRE_MYC	57	3	17275	86
0.002912	-5.84	late endosome to vacuole transport	biological process	GO:0045324	17	2	18054	86
0.002913	-5.84	RPL24 (ribosomal protein L24)	protein interactions	6152	195	5	17456	87
0.00296	-5.82	GRUETZMANN_PANCREATIC_CANCER_DN	MSigDB lists	GRUETZMANN_PANCREATIC_CANCER_DN	196	5	17275	86
0.00296	-5.82	HALLMARK_ESTROGEN_RESPONSE_EARLY	MSigDB lists	HALLMARK_ESTROGEN_RESPONSE_EARLY	196	5	17275	86
0.002987	-5.81	positive regulation of cellular process	biological process	GO:0048522	5358	38	18054	86
0.002994	-5.81	ENK_UV_RESPONSE_EPIDERMIS_DN	MSigDB lists	ENK_UV_RESPONSE_EPIDERMIS_DN	489	8	17275	86
0.003017	-5.8	PID_ATF2_PATHWAY	MSigDB lists	PID_ATF2_PATHWAY	58	3	17275	86
0.003024	-5.8	IL12 signaling mediated by STAT4	Pathway Interaction DB	il12_stat4pathway	28	3	2226	24
0.003047	-5.79	Eif3a (eukaryotic translation initiation factor 3, subunit A)	protein interactions	13669	120	4	17456	87
0.003048	-5.79	SRP-dependent cotranslational protein targeting to membrane	REACTOME pathways	R-HSA-1799339	115	4	10287	54
0.003068	-5.79	regulation of establishment of protein localization	biological process	GO:0070201	754	10	18054	86
0.00311	-5.77	RPL9 (ribosomal protein L9)	protein interactions	6133	198	5	17456	87
0.003125	-5.77	GO_PROTEIN_LOCALIZATION_TO_ENDOPLASMIC_RETICULUM	MSigDB lists	GO_PROTEIN_LOCALIZATION_TO_ENDOPLASMIC_RETICULUM	121	4	17275	86
0.00314	-5.76	BCL2 (BCL2 apoptosis regulator)	protein interactions	596	121	4	17456	87
0.00314	-5.76	RPS17 (ribosomal protein S17)	protein interactions	6218	121	4	17456	87
0.003167	-5.75	HADDAD_T_LYMPHOCYTE_AND_NK_PROGENITOR_DN	MSigDB lists	HADDAD_T_LYMPHOCYTE_AND_NK_PROGENITOR_DN	59	3	17275	86
0.003174	-5.75	HASLINGER_B_CLL_WITH_MUTATED_VH_GENES	MSigDB lists	HASLINGER_B_CLL_WITH_MUTATED_VH_GENES	17	2	17275	86
0.003174	-5.75	BIOCARTA_IL7_PATHWAY	MSigDB lists	BIOCARTA_IL7_PATHWAY	17	2	17275	86
0.003178	-5.75	RPL12 (ribosomal protein L12)	protein interactions	6136	199	5	17456	87
0.003178	-5.75	TOE1 (target of EGR1, exonuclease)	protein interactions	114034	59	3	17456	87
0.003181	-5.75	PRR14L (proline rich 14 like)	protein interactions	253143	17	2	17456	87
0.003181	-5.75	TFAP2B (transcription factor AP-2 beta)	protein interactions	7021	17	2	17456	87
0.003181	-5.75	FHIT (fragile histidine triad diadenosine triphosphatase)	protein interactions	2272	17	2	17456	87
0.003195	-5.75	kinase binding	molecular function	GO:0019900	727	10	17306	86
0.003202	-5.74	SRCR	pfam domains	PF00530	18	2	17385	82
0.003266	-5.72	negative regulation of T cell apoptotic process	biological process	GO:0070233	18	2	18054	86
0.00327	-5.72	viral gene expression	biological process	GO:0019080	128	4	18054	86
0.003291	-5.72	AAR2 (AAR2 splicing factor)	protein interactions	25980	609	9	17456	87
0.003315	-5.71	MODULE_188	MSigDB lists	MODULE_188	123	4	17275	86
0.003317	-5.71	KAT2B (lysine acetyltransferase 2B)	protein interactions	8850	201	5	17456	87
0.003322	-5.71	BOYAULT_LIVER_CANCER_SUBCLASS_G6_UP	MSigDB lists	BOYAULT_LIVER_CANCER_SUBCLASS_G6_UP	60	3	17275	86
0.003322	-5.71	GO_T_CELL_ACTIVATION_INVOLVED_IN_IMMUNE_RESPONSE	MSigDB lists	GO_T_CELL_ACTIVATION_INVOLVED_IN_IMMUNE_RESPONSE	60	3	17275	86
0.003323	-5.71	SRC (SRC proto-oncogene, non-receptor tyrosine kinase)	protein interactions	6714	390	7	17456	87
0.003334	-5.7	TTF2 (transcription termination factor 2)	protein interactions	8458	60	3	17456	87
0.003388	-5.69	RPS5 (ribosomal protein S5)	protein interactions	6193	202	5	17456	87
0.003462	-5.67	positive regulation of cellular protein metabolic process	biological process	GO:0032270	1605	16	18054	86
0.003482	-5.66	REACTOME_COSTIMULATION_BY_THE_CD28_FAMILY	MSigDB lists	REACTOME_COSTIMULATION_BY_THE_CD28_FAMILY	61	3	17275	86
0.003491	-5.66	programmed cell death	biological process	GO:0012501	1032	12	18054	86
0.003494	-5.66	CUX1 (cut like homeobox 1)	protein interactions	1523	61	3	17456	87
0.003494	-5.66	EIF3M (eukaryotic translation initiation factor 3 subunit M)	protein interactions	10480	61	3	17456	87
0.003506	-5.65	Wnt Signaling Pathway and Pluripotency	WikiPathways	WP399	106	4	5311	32
0.003512	-5.65	REACTOME_ADAPTIVE_IMMUNE_SYSTEM	MSigDB lists	REACTOME_ADAPTIVE_IMMUNE_SYSTEM	502	8	17275	86
0.003512	-5.65	GSE34217_MIR17_92_OVEREXPRESS_VS_WT_ACT_CD8_TCELL_UP	MSigDB lists	GSE34217_MIR17_92_OVEREXPRESS_VS_WT_ACT_CD8_TCELL_UP	125	4	17275	86
0.003522	-5.65	immune response-activating cell surface receptor signaling pathway	biological process	GO:0002429	308	6	18054	86
0.003526	-5.65	regulation of lipid kinase activity	biological process	GO:0043550	64	3	18054	86
0.003526	-5.65	regulation of myotube differentiation	biological process	GO:0010830	64	3	18054	86
0.003537	-5.64	signaling receptor binding	molecular function	GO:0005102	1542	16	17306	86
0.003553	-5.64	Nonsense-Mediated Decay (NMD)	REACTOME pathways	R-HSA-927802	120	4	10287	54
0.003553	-5.64	Nonsense Mediated Decay (NMD) enhanced by the Exon Junction Complex (EJC)	REACTOME pathways	R-HSA-975957	120	4	10287	54
0.003559	-5.64	GO_REGULATION_OF_PROTEIN_EXIT_FROM_ENDOPLASMIC_RETICULUM	MSigDB lists	GO_REGULATION_OF_PROTEIN_EXIT_FROM_ENDOPLASMIC_RETICULUM	18	2	17275	86
0.003559	-5.64	BIOCARTA_CARDIACEGF_PATHWAY	MSigDB lists	BIOCARTA_CARDIACEGF_PATHWAY	18	2	17275	86
0.003559	-5.64	MOREIRA_RESPONSE_TO_TSA_DN	MSigDB lists	MOREIRA_RESPONSE_TO_TSA_DN	18	2	17275	86
0.003559	-5.64	GO_GAS_TRANSPORT	MSigDB lists	GO_GAS_TRANSPORT	18	2	17275	86
0.003567	-5.64	NCAPG2 (non-SMC condensin II complex subunit G2)	protein interactions	54892	18	2	17456	87
0.003567	-5.64	ADCY9 (adenylate cyclase 9)	protein interactions	115	18	2	17456	87
0.003598	-5.63	IL12-mediated signaling events	Pathway Interaction DB	il12_2pathway	61	4	2226	24
0.003607	-5.62	RPS11 (ribosomal protein S11)	protein interactions	6205	205	5	17456	87
0.003614	-5.62	MODULE_361	MSigDB lists	MODULE_361	126	4	17275	86
0.003614	-5.62	PICCALUGA_ANGIOIMMUNOBLASTIC_LYMPHOMA_DN	MSigDB lists	PICCALUGA_ANGIOIMMUNOBLASTIC_LYMPHOMA_DN	126	4	17275	86
0.003614	-5.62	NCL (nucleolin)	protein interactions	4691	396	7	17456	87
0.003638	-5.62	gas transport	biological process	GO:0015669	19	2	18054	86
0.003638	-5.62	positive regulation of myoblast fusion	biological process	GO:1901741	19	2	18054	86
0.003646	-5.61	GO_PROTEIN_COMPLEX_SCAFFOLD	MSigDB lists	GO_PROTEIN_COMPLEX_SCAFFOLD	62	3	17275	86
0.003658	-5.61	DCAF8 (DDB1 and CUL4 associated factor 8)	protein interactions	50717	62	3	17456	87
0.00366	-5.61	Selenoamino acid metabolism	REACTOME pathways	R-HSA-2408522	121	4	10287	54
0.003662	-5.61	MORF_RBBP8	MSigDB lists	MORF_RBBP8	206	5	17275	86
0.003668	-5.61	human chr1p34.2|1p35-p34	chromosome location	human chr1p34.2|1p35-p34	1	1	26169	96
0.003668	-5.61	human chr3p25.1-p24.3	chromosome location	human chr3p25.1-p24.3	1	1	26169	96
0.003668	-5.61	human chr8p21.2-p21.1	chromosome location	human chr8p21.2-p21.1	1	1	26169	96
0.003668	-5.61	human chr14q24.1|14q22-q24	chromosome location	human chr14q24.1|14q22-q24	1	1	26169	96
0.003684	-5.6	T cell activation involved in immune response	biological process	GO:0002286	65	3	18054	86
0.003719	-5.59	mRNA catabolic process	biological process	GO:0006402	216	5	18054	86
0.003734	-5.59	AP2B1 (adaptor related protein complex 2 subunit beta 1)	protein interactions	163	127	4	17456	87
0.003745	-5.59	plasma membrane	cellular component	GO:0005886	5298	37	18985	89
0.003789	-5.58	PUJANA_BRCA2_PCC_NETWORK	MSigDB lists	PUJANA_BRCA2_PCC_NETWORK	400	7	17275	86
0.003795	-5.57	Wnt Signaling Pathway Netpath	WikiPathways	WP363	53	3	5311	32
0.003801	-5.57	RPL6 (ribosomal protein L6)	protein interactions	6128	299	6	17456	87
0.003814	-5.57	KOKKINAKIS_METHIONINE_DEPRIVATION_48HR_DN	MSigDB lists	KOKKINAKIS_METHIONINE_DEPRIVATION_48HR_DN	63	3	17275	86
0.003828	-5.57	IRS2 (insulin receptor substrate 2)	protein interactions	8660	63	3	17456	87
0.00384	-5.56	PIK3CA (phosphatidylinositol-4,5-bisphosphate 3-kinase catalytic subunit alpha)	protein interactions	5290	128	4	17456	87
0.003841	-5.56	YAGI_AML_WITH_INV_16_TRANSLOCATION	MSigDB lists	YAGI_AML_WITH_INV_16_TRANSLOCATION	401	7	17275	86
0.003858	-5.56	GO_REGULATION_OF_RESPONSE_TO_STRESS	MSigDB lists	GO_REGULATION_OF_RESPONSE_TO_STRESS	1410	15	17275	86
0.003874	-5.55	TP53 (tumor protein p53)	protein interactions	7157	1132	13	17456	87
0.00393	-5.54	GO_B_CELL_ACTIVATION	MSigDB lists	GO_B_CELL_ACTIVATION	129	4	17275	86
0.003937	-5.54	Endometrial cancer	KEGG pathways	hsa05213	50	3	7161	46
0.003937	-5.54	Endometrial cancer	KEGG pathways	ko05213	50	3	7161	46
0.003965	-5.53	GO_REGULATION_OF_MYOBLAST_FUSION	MSigDB lists	GO_REGULATION_OF_MYOBLAST_FUSION	19	2	17275	86
0.003965	-5.53	MARSON_FOXP3_CORE_DIRECT_TARGETS	MSigDB lists	MARSON_FOXP3_CORE_DIRECT_TARGETS	19	2	17275	86
0.003969	-5.53	Ca2+ pathway	REACTOME pathways	R-HSA-4086398	61	3	10287	54
0.003996	-5.52	RPL10A (ribosomal protein L10a)	protein interactions	4736	210	5	17456	87
0.003996	-5.52	RPS7 (ribosomal protein S7)	protein interactions	6201	210	5	17456	87
0.004002	-5.52	Apoptosis-related network due to altered Notch3 in ovarian cancer	WikiPathways	WP2864	54	3	5311	32
0.00403	-5.51	regulation of monocyte differentiation	biological process	GO:0045655	20	2	18054	86
0.004054	-5.51	GO_RNA_CATABOLIC_PROCESS	MSigDB lists	GO_RNA_CATABOLIC_PROCESS	211	5	17275	86
0.004055	-5.51	RNF31 (ring finger protein 31)	protein interactions	55072	303	6	17456	87
0.004058	-5.51	human chr1p36.11	chromosome location	human chr1p36.11	87	3	26169	96
0.004085	-5.5	lung-carcinoma-undifferentiated_carcinoma	COSMIC cancer mutations	lung-carcinoma-undifferentiated_carcinoma	1417	15	17255	86
0.004136	-5.49	GO_RIBOSOME	MSigDB lists	GO_RIBOSOME	212	5	17275	86
0.004136	-5.49	LINDGREN_BLADDER_CANCER_CLUSTER_3_DN	MSigDB lists	LINDGREN_BLADDER_CANCER_CLUSTER_3_DN	212	5	17275	86
0.00416	-5.48	RPS15A (ribosomal protein S15a)	protein interactions	6210	212	5	17456	87
0.004166	-5.48	MCMURRAY_TP53_HRAS_COOPERATION_RESPONSE_DN	MSigDB lists	MCMURRAY_TP53_HRAS_COOPERATION_RESPONSE_DN	65	3	17275	86
0.004166	-5.48	GO_POSITIVE_REGULATION_OF_ENDOTHELIAL_CELL_MIGRATION	MSigDB lists	GO_POSITIVE_REGULATION_OF_ENDOTHELIAL_CELL_MIGRATION	65	3	17275	86
0.004166	-5.48	VANASSE_BCL2_TARGETS_DN	MSigDB lists	VANASSE_BCL2_TARGETS_DN	65	3	17275	86
0.004166	-5.48	BILANGES_SERUM_AND_RAPAMYCIN_SENSITIVE_GENES	MSigDB lists	BILANGES_SERUM_AND_RAPAMYCIN_SENSITIVE_GENES	65	3	17275	86
0.00418	-5.48	PLCG2 (phospholipase C gamma 2)	protein interactions	5336	65	3	17456	87
0.004243	-5.46	RPS13 (ribosomal protein S13)	protein interactions	6207	213	5	17456	87
0.004285	-5.45	RPS28 (ribosomal protein S28)	protein interactions	6234	132	4	17456	87
0.004303	-5.45	TNFACTORR7	prints domains	PR01960	1	1	4648	20
0.004303	-5.45	APOPREGBCL2	prints domains	PR01863	1	1	4648	20
0.004303	-5.45	CD40LIGAND	prints domains	PR01702	1	1	4648	20
0.004303	-5.45	CHEMOKINER7	prints domains	PR00641	1	1	4648	20
0.004303	-5.45	TCELLCD5	prints domains	PR01409	1	1	4648	20
0.004315	-5.45	positive regulation of metabolic process	biological process	GO:0009893	3624	28	18054	86
0.004328	-5.44	RPS16 (ribosomal protein S16)	protein interactions	6217	214	5	17456	87
0.004348	-5.44	GCM_TPT1	MSigDB lists	GCM_TPT1	66	3	17275	86
0.004348	-5.44	GO_SMALL_RIBOSOMAL_SUBUNIT	MSigDB lists	GO_SMALL_RIBOSOMAL_SUBUNIT	66	3	17275	86
0.00436	-5.44	MODULE_114	MSigDB lists	MODULE_114	308	6	17275	86
0.00436	-5.44	GRESHOCK_CANCER_COPY_NUMBER_UP	MSigDB lists	GRESHOCK_CANCER_COPY_NUMBER_UP	308	6	17275	86
0.004361	-5.43	undifferentiated_carcinoma	COSMIC cancer mutations	undifferentiated_carcinoma	1427	15	17255	86
0.004364	-5.43	PNO1 (partner of NOB1 homolog)	protein interactions	56902	66	3	17456	87
0.004364	-5.43	LOC101929876 (40S ribosomal protein S26)	protein interactions	101929876	66	3	17456	87
0.004381	-5.43	MODULE_119	MSigDB lists	MODULE_119	133	4	17275	86
0.004387	-5.43	regulation of T cell differentiation	biological process	GO:0045580	139	4	18054	86
0.004387	-5.43	vacuolar transport	biological process	GO:0007034	139	4	18054	86
0.004387	-5.43	protein localization to endoplasmic reticulum	biological process	GO:0070972	139	4	18054	86
0.004391	-5.43	MODULE_81	MSigDB lists	MODULE_81	20	2	17275	86
0.004391	-5.43	SU_THYMUS	MSigDB lists	SU_THYMUS	20	2	17275	86
0.004401	-5.43	BNIP2 (BCL2 interacting protein 2)	protein interactions	663	20	2	17456	87
0.004414	-5.42	RPL23A (ribosomal protein L23a)	protein interactions	6147	215	5	17456	87
0.004426	-5.42	positive regulation of multicellular organismal process	biological process	GO:0051240	1799	17	18054	86
0.004441	-5.42	labyrinthine layer morphogenesis	biological process	GO:0060713	21	2	18054	86
0.004441	-5.42	regulation of myoblast fusion	biological process	GO:1901739	21	2	18054	86
0.004499	-5.4	GO_MULTI_ORGANISM_METABOLIC_PROCESS	MSigDB lists	GO_MULTI_ORGANISM_METABOLIC_PROCESS	134	4	17275	86
0.004514	-5.4	kinase inhibitor activity	molecular function	GO:0019210	67	3	17306	86
0.004521	-5.4	Amplification and Expansion of Oncogenic Pathways as Metastatic Traits	WikiPathways	WP3678	17	2	5311	32
0.004523	-5.4	small ribosomal subunit	cellular component	GO:0015935	71	3	18985	89
0.004536	-5.4	KEGG_ADHERENS_JUNCTION	MSigDB lists	KEGG_ADHERENS_JUNCTION	67	3	17275	86
0.004554	-5.39	DNA Damage Response (only ATM dependent)	WikiPathways	WP710	114	4	5311	32
0.004568	-5.39	REACTOME_METABOLISM_OF_PROTEINS	MSigDB lists	REACTOME_METABOLISM_OF_PROTEINS	414	7	17275	86
0.004619	-5.38	REACTOME_INFLUENZA_LIFE_CYCLE	MSigDB lists	REACTOME_INFLUENZA_LIFE_CYCLE	135	4	17275	86
0.00464	-5.37	RBPJ (recombination signal binding protein for immunoglobulin kappa J region)	protein interactions	3516	135	4	17456	87
0.004679	-5.36	Rrbp1 (ribosome binding protein 1)	protein interactions	81910	218	5	17456	87
0.004688	-5.36	hinge region between urothelial plaques of apical plasma membrane	cellular component	GO:0120003	1	1	18985	89
0.004715	-5.36	ribosome	cellular component	GO:0005840	232	5	18985	89
0.004717	-5.36	RGCC	pfam domains	PF15151	1	1	17385	82
0.004717	-5.36	FN3_7	pfam domains	PF18447	1	1	17385	82
0.004717	-5.36	Flt3_lig	pfam domains	PF02947	1	1	17385	82
0.004717	-5.36	Ribosomal_S25	pfam domains	PF03297	1	1	17385	82
0.004717	-5.36	Myc-LZ	pfam domains	PF02344	1	1	17385	82
0.004717	-5.36	Ribosomal_S6e	pfam domains	PF01092	1	1	17385	82
0.004717	-5.36	RIC3	pfam domains	PF15361	1	1	17385	82
0.004717	-5.36	SVIP	pfam domains	PF15811	1	1	17385	82
0.004717	-5.36	Ysc84	pfam domains	PF04366	1	1	17385	82
0.004717	-5.36	Ribosomal_L31e	pfam domains	PF01198	1	1	17385	82
0.004717	-5.36	DUF2370	pfam domains	PF10176	1	1	17385	82
0.004717	-5.36	eIF3_N	pfam domains	PF09440	1	1	17385	82
0.004717	-5.36	zf-NOSIP	pfam domains	PF15906	1	1	17385	82
0.004729	-5.35	RAMALHO_STEMNESS_DN	MSigDB lists	RAMALHO_STEMNESS_DN	68	3	17275	86
0.004745	-5.35	CAPN2 (calpain 2)	protein interactions	824	68	3	17456	87
0.004745	-5.35	MRPS23 (mitochondrial ribosomal protein S23)	protein interactions	51649	68	3	17456	87
0.004763	-5.35	CD8-positive, alpha-beta T cell lineage commitment	biological process	GO:0043375	1	1	18054	86
0.004763	-5.35	positive regulation of immunological synapse formation	biological process	GO:2000522	1	1	18054	86
0.004763	-5.35	negative regulation of VCP-NPL4-UFD1 AAA ATPase complex assembly	biological process	GO:1904240	1	1	18054	86
0.004763	-5.35	negative regulation of cellular pH reduction	biological process	GO:0032848	1	1	18054	86
0.004763	-5.35	olfactory bulb axon guidance	biological process	GO:0071678	1	1	18054	86
0.004763	-5.35	protein insertion into plasma membrane	biological process	GO:0098737	1	1	18054	86
0.004763	-5.35	positive regulation of metanephric cap mesenchymal cell proliferation	biological process	GO:0090096	1	1	18054	86
0.004763	-5.35	regulation of metanephric cap mesenchymal cell proliferation	biological process	GO:0090095	1	1	18054	86
0.004763	-5.35	dADP biosynthetic process	biological process	GO:0006173	1	1	18054	86
0.004763	-5.35	negative regulation of exit from mitosis	biological process	GO:0001100	1	1	18054	86
0.004763	-5.35	stilbene catabolic process	biological process	GO:0046272	1	1	18054	86
0.004763	-5.35	interleukin-21 production	biological process	GO:0032625	1	1	18054	86
0.004763	-5.35	chemokine (C-C motif) ligand 19 signaling pathway	biological process	GO:0038115	1	1	18054	86
0.004763	-5.35	positive regulation of glycoprotein biosynthetic process involved in immunological synapse formation	biological process	GO:2000526	1	1	18054	86
0.004763	-5.35	regulation of VCP-NPL4-UFD1 AAA ATPase complex assembly	biological process	GO:1904239	1	1	18054	86
0.004763	-5.35	oncosis	biological process	GO:0070267	1	1	18054	86
0.004763	-5.35	interleukin-21 secretion	biological process	GO:0072619	1	1	18054	86
0.004763	-5.35	negative regulation of retinal cell programmed cell death	biological process	GO:0046671	1	1	18054	86
0.004763	-5.35	stilbene metabolic process	biological process	GO:0009810	1	1	18054	86
0.004763	-5.35	myeloid dendritic cell cytokine production	biological process	GO:0002372	1	1	18054	86
0.004781	-5.34	Ribosomal_L31e_dom_sf	interpro domains	IPR023621	1	1	18616	89
0.004781	-5.34	TMEM204	interpro domains	IPR038992	1	1	18616	89
0.004781	-5.34	LEF1	interpro domains	IPR028769	1	1	18616	89
0.004781	-5.34	NUCB2	interpro domains	IPR028813	1	1	18616	89
0.004781	-5.34	TNFRSF7_N	interpro domains	IPR034000	1	1	18616	89
0.004781	-5.34	CD8B	interpro domains	IPR042414	1	1	18616	89
0.004781	-5.34	RCAN3	interpro domains	IPR034923	1	1	18616	89
0.004781	-5.34	Alpha-actinin_1	interpro domains	IPR026921	1	1	18616	89
0.004781	-5.34	Ysc84_actin-binding	interpro domains	IPR007461	1	1	18616	89
0.004781	-5.34	Ribosomal_S6_euk	interpro domains	IPR014401	1	1	18616	89
0.004781	-5.34	Chemokine_CCR7	interpro domains	IPR001718	1	1	18616	89
0.004781	-5.34	FN3_7	interpro domains	IPR040997	1	1	18616	89
0.004781	-5.34	TESPA1	interpro domains	IPR026647	1	1	18616	89
0.004781	-5.34	Ribosomal_S25	interpro domains	IPR004977	1	1	18616	89
0.004781	-5.34	ACD_HspB1	interpro domains	IPR037876	1	1	18616	89
0.004781	-5.34	SYLF_SH3YL1-like	interpro domains	IPR033643	1	1	18616	89
0.004781	-5.34	Ric3	interpro domains	IPR026160	1	1	18616	89
0.004781	-5.34	Stathmin-3	interpro domains	IPR028835	1	1	18616	89
0.004781	-5.34	Fibulin-5	interpro domains	IPR037288	1	1	18616	89
0.004781	-5.34	Ribosomal_L31e_CS	interpro domains	IPR020052	1	1	18616	89
0.004781	-5.34	Myc-LZ	interpro domains	IPR003327	1	1	18616	89
0.004781	-5.34	Ribosomal_L31e	interpro domains	IPR000054	1	1	18616	89
0.004781	-5.34	Tcf7	interpro domains	IPR028785	1	1	18616	89
0.004781	-5.34	ABLIM1	interpro domains	IPR028448	1	1	18616	89
0.004781	-5.34	Ribosomal_S6e_CS	interpro domains	IPR018282	1	1	18616	89
0.004781	-5.34	FHIT	interpro domains	IPR039383	1	1	18616	89
0.004781	-5.34	Serinc5	interpro domains	IPR029555	1	1	18616	89
0.004781	-5.34	CD40L	interpro domains	IPR003263	1	1	18616	89
0.004781	-5.34	eIF3e_N	interpro domains	IPR019010	1	1	18616	89
0.004781	-5.34	Znf-NOSIP	interpro domains	IPR031790	1	1	18616	89
0.004781	-5.34	SOCS3_SH2	interpro domains	IPR035863	1	1	18616	89
0.004781	-5.34	Tshz2	interpro domains	IPR027010	1	1	18616	89
0.004781	-5.34	cPKC_alpha	interpro domains	IPR034663	1	1	18616	89
0.004781	-5.34	CD3D	interpro domains	IPR015485	1	1	18616	89
0.004781	-5.34	Tcell_CD5	interpro domains	IPR003566	1	1	18616	89
0.004781	-5.34	Ribosomal_S6e	interpro domains	IPR001377	1	1	18616	89
0.004781	-5.34	RGCC	interpro domains	IPR029252	1	1	18616	89
0.004781	-5.34	Apba2	interpro domains	IPR030529	1	1	18616	89
0.004781	-5.34	ITK_SH3	interpro domains	IPR035583	1	1	18616	89
0.004781	-5.34	RGS10_RGS	interpro domains	IPR037879	1	1	18616	89
0.004781	-5.34	SH3YL1_SH3	interpro domains	IPR035511	1	1	18616	89
0.004781	-5.34	T-cell_rcpt-assoc_TM_adapter-1	interpro domains	IPR020399	1	1	18616	89
0.004781	-5.34	RIC3_N	interpro domains	IPR032763	1	1	18616	89
0.004781	-5.34	Apop_reg_Bcl2	interpro domains	IPR013278	1	1	18616	89
0.004781	-5.34	SOCS3	interpro domains	IPR028414	1	1	18616	89
0.004781	-5.34	Sphingomy_PDE	interpro domains	IPR011160	1	1	18616	89
0.004781	-5.34	eIF3e	interpro domains	IPR016650	1	1	18616	89
0.004781	-5.34	TNFR_7	interpro domains	IPR022328	1	1	18616	89
0.004781	-5.34	NOSIP	interpro domains	IPR016818	1	1	18616	89
0.004781	-5.34	Flt3_lig	interpro domains	IPR004213	1	1	18616	89
0.004781	-5.34	SVIP	interpro domains	IPR031632	1	1	18616	89
0.004786	-5.34	FARMER_BREAST_CANCER_BASAL_VS_LULMINAL	MSigDB lists	FARMER_BREAST_CANCER_BASAL_VS_LULMINAL	314	6	17275	86
0.004837	-5.33	Syndecan interactions	REACTOME pathways	R-HSA-3000170	20	2	10287	54
0.004837	-5.33	GO_EMBRYONIC_PLACENTA_MORPHOGENESIS	MSigDB lists	GO_EMBRYONIC_PLACENTA_MORPHOGENESIS	21	2	17275	86
0.004837	-5.33	GO_PROTEIN_LOCALIZATION_TO_CELL_SURFACE	MSigDB lists	GO_PROTEIN_LOCALIZATION_TO_CELL_SURFACE	21	2	17275	86
0.004849	-5.33	KIF18B (kinesin family member 18B)	protein interactions	146909	21	2	17456	87
0.004849	-5.33	CD8A (CD8a molecule)	protein interactions	925	21	2	17456	87
0.004849	-5.33	TFAP2C (transcription factor AP-2 gamma)	protein interactions	7022	21	2	17456	87
0.004849	-5.33	TNNI3 (troponin I3, cardiac type)	protein interactions	7137	21	2	17456	87
0.004849	-5.33	CD2 (CD2 molecule)	protein interactions	914	21	2	17456	87
0.004866	-5.33	MODULE_301	MSigDB lists	MODULE_301	137	4	17275	86
0.004885	-5.32	aromatic compound catabolic process	biological process	GO:0019439	438	7	18054	86
0.004912	-5.32	positive regulation of striated muscle cell differentiation	biological process	GO:0051155	72	3	18054	86
0.004926	-5.31	GNF2_NPM1	MSigDB lists	GNF2_NPM1	69	3	17275	86
0.004942	-5.31	haematopoietic_and_lymphoid_tissue-soft_tissue-lymphoid_neoplasm-diffuse_large_B_cell_lymphoma	COSMIC cancer mutations	haematopoietic_and_lymphoid_tissue-soft_tissue-lymphoid_neoplasm-diffuse_large_B_cell_lymphoma	69	3	17255	86
0.00496	-5.31	Ribosomal_S6e	smart domains	SM01405	1	1	9476	47
0.00496	-5.31	eIF3_N	smart domains	SM01186	1	1	9476	47
0.00496	-5.31	Ribosomal_L31e	smart domains	SM01380	1	1	9476	47
0.004969	-5.3	acid sphingomyelin phosphodiesterase activity	molecular function	GO:0061750	1	1	17306	86
0.004969	-5.3	C-C motif chemokine 21 receptor activity	molecular function	GO:0038121	1	1	17306	86
0.004969	-5.3	chemokine (C-C motif) ligand 21 binding	molecular function	GO:0035758	1	1	17306	86
0.004969	-5.3	chemokine (C-C motif) ligand 19 binding	molecular function	GO:0035757	1	1	17306	86
0.004969	-5.3	C-C motif chemokine 19 receptor activity	molecular function	GO:0038117	1	1	17306	86
0.004969	-5.3	10-hydroxy-9-(phosphonooxy)octadecanoate phosphatase activity	molecular function	GO:0033885	1	1	17306	86
0.004969	-5.3	very-long-chain enoyl-CoA reductase activity	molecular function	GO:0102758	1	1	17306	86
0.004984	-5.3	LCE3A (late cornified envelope 3A)	protein interactions	353142	1	1	17456	87
0.004984	-5.3	BCO1 (beta-carotene oxygenase 1)	protein interactions	53630	1	1	17456	87
0.004984	-5.3	ubc.L (ubiquitin C L homeolog)	protein interactions	380559	1	1	17456	87
0.004984	-5.3	WEE2 (WEE1 homolog 2)	protein interactions	494551	1	1	17456	87
0.004984	-5.3	lwr (lesswright)	protein interactions	33226	1	1	17456	87
0.004984	-5.3	CS (citrate synthase)	protein interactions	397519	1	1	17456	87
0.004984	-5.3	CSNK2B (casein kinase 2 beta)	protein interactions	539235	1	1	17456	87
0.004984	-5.3	AGAP10P (ArfGAP with GTPase domain, ankyrin repeat and PH domain 10, pseudogene)	protein interactions	653234	1	1	17456	87
0.004984	-5.3	TBC1D3B (TBC1 domain family member 3B)	protein interactions	414059	1	1	17456	87
0.004984	-5.3	fbxw7.L (F-box and WD repeat domain containing 7 L homeolog)	protein interactions	734230	1	1	17456	87
0.004984	-5.3	AGAP5 (ArfGAP with GTPase domain, ankyrin repeat and PH domain 5)	protein interactions	729092	1	1	17456	87
0.004984	-5.3	CSNK2A1 (casein kinase 2 alpha 1)	protein interactions	282419	1	1	17456	87
0.004984	-5.3	TCPT (thrombocytopenia, Paris-Trousseau type)	protein interactions	140892	1	1	17456	87
0.004984	-5.3	CD5L (CD5 molecule like)	protein interactions	922	1	1	17456	87
0.004984	-5.3	AGAP7P (ArfGAP with GTPase domain, ankyrin repeat and PH domain 7, pseudogene)	protein interactions	653268	1	1	17456	87
0.004984	-5.3	GALR3 (galanin receptor 3)	protein interactions	8484	1	1	17456	87
0.004984	-5.3	nrarp.S (NOTCH regulated ankyrin repeat protein S homeolog)	protein interactions	495317	1	1	17456	87
0.004984	-5.3	BICDL1 (BICD family like cargo adaptor 1)	protein interactions	92558	1	1	17456	87
0.004984	-5.3	SGA1 (glucan 1,4-alpha-glucosidase)	protein interactions	854708	1	1	17456	87
0.004984	-5.3	IQCF3 (IQ motif containing F3)	protein interactions	401067	1	1	17456	87
0.004984	-5.3	FIBCD1 (fibrinogen C domain containing 1)	protein interactions	84929	1	1	17456	87
0.004984	-5.3	pin1.S (peptidylprolyl cis/trans isomerase, NIMA-interacting 1 S homeolog)	protein interactions	503670	1	1	17456	87
0.004992	-5.3	GO_CELL_ACTIVATION_INVOLVED_IN_IMMUNE_RESPONSE	MSigDB lists	GO_CELL_ACTIVATION_INVOLVED_IN_IMMUNE_RESPONSE	138	4	17275	86
0.004992	-5.3	GSE13547_WT_VS_ZFX_KO_BCELL_ANTI_IGM_STIM_12H_DN	MSigDB lists	GSE13547_WT_VS_ZFX_KO_BCELL_ANTI_IGM_STIM_12H_DN	138	4	17275	86
0.004992	-5.3	HALLMARK_UV_RESPONSE_DN	MSigDB lists	HALLMARK_UV_RESPONSE_DN	138	4	17275	86
0.005043	-5.29	RPS8 (ribosomal protein S8)	protein interactions	6202	317	6	17456	87
0.005046	-5.29	non_small_cell_carcinoma	COSMIC cancer mutations	non_small_cell_carcinoma	5266	38	17255	86
0.005046	-5.29	lung-carcinoma-non_small_cell_carcinoma	COSMIC cancer mutations	lung-carcinoma-non_small_cell_carcinoma	5266	38	17255	86
0.005052	-5.29	immune effector process	biological process	GO:0002252	943	11	18054	86
0.005076	-5.28	GO_REGULATION_OF_PROTEIN_LOCALIZATION	MSigDB lists	GO_REGULATION_OF_PROTEIN_LOCALIZATION	903	11	17275	86
0.005133	-5.27	RIBOSOMAL_S6E	prosite domains	PS00578	1	1	12079	62
0.005133	-5.27	RIBOSOMAL_L31E	prosite domains	PS01144	1	1	12079	62
0.005163	-5.27	-	gene3d domains	3.10.440.10	1	1	8522	44
0.005196	-5.26	GO_PEPTIDE_METABOLIC_PROCESS	MSigDB lists	GO_PEPTIDE_METABOLIC_PROCESS	536	8	17275	86
0.005229	-5.25	positive regulation of cell communication	biological process	GO:0010647	1829	17	18054	86
0.005252	-5.25	BOSCO_ALLERGEN_INDUCED_TH2_ASSOCIATED_MODULE	MSigDB lists	BOSCO_ALLERGEN_INDUCED_TH2_ASSOCIATED_MODULE	140	4	17275	86
0.005252	-5.25	GNF2_FBL	MSigDB lists	GNF2_FBL	140	4	17275	86
0.005304	-5.24	BIOCARTA_CHEMICAL_PATHWAY	MSigDB lists	BIOCARTA_CHEMICAL_PATHWAY	22	2	17275	86
0.005304	-5.24	YANG_BREAST_CANCER_ESR1_BULK_DN	MSigDB lists	YANG_BREAST_CANCER_ESR1_BULK_DN	22	2	17275	86
0.005304	-5.24	GO_REGULATION_OF_CHOLESTEROL_METABOLIC_PROCESS	MSigDB lists	GO_REGULATION_OF_CHOLESTEROL_METABOLIC_PROCESS	22	2	17275	86
0.005304	-5.24	GO_CELL_SUBSTRATE_ADHERENS_JUNCTION_ASSEMBLY	MSigDB lists	GO_CELL_SUBSTRATE_ADHERENS_JUNCTION_ASSEMBLY	22	2	17275	86
0.005304	-5.24	GO_POSITIVE_REGULATION_OF_INTERLEUKIN_4_PRODUCTION	MSigDB lists	GO_POSITIVE_REGULATION_OF_INTERLEUKIN_4_PRODUCTION	22	2	17275	86
0.005304	-5.24	BIOCARTA_CERAMIDE_PATHWAY	MSigDB lists	BIOCARTA_CERAMIDE_PATHWAY	22	2	17275	86
0.005316	-5.24	CD5 (CD5 molecule)	protein interactions	921	22	2	17456	87
0.005317	-5.24	positive regulation of interleukin-4 production	biological process	GO:0032753	23	2	18054	86
0.005321	-5.24	KEGG_PATHWAYS_IN_CANCER	MSigDB lists	KEGG_PATHWAYS_IN_CANCER	321	6	17275	86
0.005321	-5.24	GO_RECEPTOR_COMPLEX	MSigDB lists	GO_RECEPTOR_COMPLEX	321	6	17275	86
0.005354	-5.23	WASHC3 (WASH complex subunit 3)	protein interactions	51019	71	3	17456	87
0.005385	-5.22	MODULE_223	MSigDB lists	MODULE_223	141	4	17275	86
0.005387	-5.22	Kit receptor signaling pathway	WikiPathways	WP304	60	3	5311	32
0.005446	-5.21	GO_POSITIVE_REGULATION_OF_CELL_PROLIFERATION	MSigDB lists	GO_POSITIVE_REGULATION_OF_CELL_PROLIFERATION	783	10	17275	86
0.005462	-5.21	positive regulation of signaling	biological process	GO:0023056	1837	17	18054	86
0.005463	-5.21	CHARAFE_BREAST_CANCER_LUMINAL_VS_MESENCHYMAL_DN	MSigDB lists	CHARAFE_BREAST_CANCER_LUMINAL_VS_MESENCHYMAL_DN	428	7	17275	86
0.005496	-5.2	regulation of I-kappaB kinase/NF-kappaB signaling	biological process	GO:0043122	237	5	18054	86
0.00552	-5.2	GSE21033_CTRL_VS_POLYIC_STIM_DC_24H_UP	MSigDB lists	GSE21033_CTRL_VS_POLYIC_STIM_DC_24H_UP	142	4	17275	86
0.005543	-5.2	adenosine ribonucleotides de novo biosynthesis	BIOCYC pathways	META_PWY-7219	1	1	902	5
0.005545	-5.19	MTCH2 (mitochondrial carrier 2)	protein interactions	23788	142	4	17456	87
0.005548	-5.19	chr8p21	MSigDB lists	chr8p21	72	3	17275	86
0.005585	-5.19	positive regulation of nitrogen compound metabolic process	biological process	GO:0051173	3163	25	18054	86
0.005611	-5.18	Costimulation by the CD28 family	REACTOME pathways	R-HSA-388841	69	3	10287	54
0.005624	-5.18	cell periphery	cellular component	GO:0071944	5419	37	18985	89
0.00563	-5.18	response to cytokine	biological process	GO:0034097	1096	12	18054	86
0.005646	-5.18	RPL3 (ribosomal protein L3)	protein interactions	6122	228	5	17456	87
0.005647	-5.18	positive regulation of cytokine production	biological process	GO:0001819	450	7	18054	86
0.005656	-5.18	membrane	cellular component	GO:0016020	9090	55	18985	89
0.005658	-5.17	FLECHNER_PBL_KIDNEY_TRANSPLANT_OK_VS_DONOR_UP	MSigDB lists	FLECHNER_PBL_KIDNEY_TRANSPLANT_OK_VS_DONOR_UP	143	4	17275	86
0.005658	-5.17	MODULE_238	MSigDB lists	MODULE_238	143	4	17275	86
0.005682	-5.17	negative regulation of response to stimulus	biological process	GO:0048585	1689	16	18054	86
0.005689	-5.17	Influenza Viral RNA Transcription and Replication	REACTOME pathways	R-HSA-168273	137	4	10287	54
0.005689	-5.17	Clathrin-mediated endocytosis	REACTOME pathways	R-HSA-8856828	137	4	10287	54
0.005759	-5.16	immune response-regulating cell surface receptor signaling pathway	biological process	GO:0002768	341	6	18054	86
0.005765	-5.16	GO_REGULATION_OF_CALCIUM_MEDIATED_SIGNALING	MSigDB lists	GO_REGULATION_OF_CALCIUM_MEDIATED_SIGNALING	73	3	17275	86
0.005765	-5.16	KEGG_ARRHYTHMOGENIC_RIGHT_VENTRICULAR_CARDIOMYOPATHY_ARVC	MSigDB lists	KEGG_ARRHYTHMOGENIC_RIGHT_VENTRICULAR_CARDIOMYOPATHY_ARVC	73	3	17275	86
0.005771	-5.15	protein folding chaperone	molecular function	GO:0044183	23	2	17306	86
0.005791	-5.15	GO_CYSTEINE_TYPE_ENDOPEPTIDASE_INHIBITOR_ACTIVITY_INVOLVED_IN_APOPTOTIC_PROCESS	MSigDB lists	GO_CYSTEINE_TYPE_ENDOPEPTIDASE_INHIBITOR_ACTIVITY_INVOLVED_IN_APOPTOTIC_PROCESS	23	2	17275	86
0.005791	-5.15	GO_REGULATION_OF_SYNCYTIUM_FORMATION_BY_PLASMA_MEMBRANE_FUSION	MSigDB lists	GO_REGULATION_OF_SYNCYTIUM_FORMATION_BY_PLASMA_MEMBRANE_FUSION	23	2	17275	86
0.005798	-5.15	RTTTNNNYTGGM_UNKNOWN	MSigDB lists	RTTTNNNYTGGM_UNKNOWN	144	4	17275	86
0.005804	-5.15	MYL9 (myosin light chain 9)	protein interactions	10398	23	2	17456	87
0.005824	-5.15	KIF11 (kinesin family member 11)	protein interactions	3832	144	4	17456	87
0.005824	-5.15	ACTN4 (actinin alpha 4)	protein interactions	81	144	4	17456	87
0.005854	-5.14	RPL11 (ribosomal protein L11)	protein interactions	6135	230	5	17456	87
0.005906	-5.13	T-Cell antigen Receptor (TCR) pathway during Staphylococcus aureus infection	WikiPathways	WP3863	62	3	5311	32
0.005943	-5.13	Leukocyte transendothelial migration	KEGG pathways	ko04670	114	4	7161	46
0.005943	-5.13	Leukocyte transendothelial migration	KEGG pathways	hsa04670	114	4	7161	46
0.005966	-5.12	negative regulation of biological process	biological process	GO:0048519	5753	39	18054	86
0.005967	-5.12	NFATC1 (nuclear factor of activated T cells 1)	protein interactions	4772	145	4	17456	87
0.006085	-5.1	GSE14415_INDUCED_TREG_VS_TCONV_DN	MSigDB lists	GSE14415_INDUCED_TREG_VS_TCONV_DN	146	4	17275	86
0.006163	-5.09	PRPF8 (pre-mRNA processing factor 8)	protein interactions	10594	551	8	17456	87
0.006204	-5.08	MODULE_55	MSigDB lists	MODULE_55	798	10	17275	86
0.006214	-5.08	MODULE_213	MSigDB lists	MODULE_213	75	3	17275	86
0.006219	-5.08	regulation of metabolic process	biological process	GO:0019222	7152	46	18054	86
0.006232	-5.08	MORF_NME2	MSigDB lists	MORF_NME2	147	4	17275	86
0.006236	-5.08	LUZP1 (leucine zipper protein 1)	protein interactions	7798	75	3	17456	87
0.006236	-5.08	PYM1 (PYM homolog 1, exon junction complex associated factor)	protein interactions	84305	75	3	17456	87
0.006246	-5.08	TP53 Network	WikiPathways	WP1742	20	2	5311	32
0.006254	-5.07	VERHAAK_AML_WITH_NPM1_MUTATED_DN	MSigDB lists	VERHAAK_AML_WITH_NPM1_MUTATED_DN	234	5	17275	86
0.006266	-5.07	positive regulation of endothelial cell apoptotic process	biological process	GO:2000353	25	2	18054	86
0.006266	-5.07	protein localization to cell surface	biological process	GO:0034394	25	2	18054	86
0.006289	-5.07	RPS4X (ribosomal protein S4 X-linked)	protein interactions	6191	234	5	17456	87
0.006289	-5.07	RPTOR (regulatory associated protein of MTOR complex 1)	protein interactions	57521	234	5	17456	87
0.006292	-5.07	B cell activation	biological process	GO:0042113	154	4	18054	86
0.006297	-5.07	GO_REGULATION_OF_THYMOCYTE_AGGREGATION	MSigDB lists	GO_REGULATION_OF_THYMOCYTE_AGGREGATION	24	2	17275	86
0.006311	-5.07	ERP29 (endoplasmic reticulum protein 29)	protein interactions	10961	24	2	17456	87
0.006353	-5.06	MARSON_BOUND_BY_FOXP3_STIMULATED	MSigDB lists	MARSON_BOUND_BY_FOXP3_STIMULATED	931	11	17275	86
0.006365	-5.06	MODULE_88	MSigDB lists	MODULE_88	801	10	17275	86
0.006401	-5.05	TGFB1 (transforming growth factor beta 1)	protein interactions	7040	235	5	17456	87
0.006406	-5.05	GOZGIT_ESR1_TARGETS_DN	MSigDB lists	GOZGIT_ESR1_TARGETS_DN	676	9	17275	86
0.006416	-5.05	RNA catabolic process	biological process	GO:0006401	246	5	18054	86
0.006442	-5.04	regulation of protein transport	biological process	GO:0051223	707	9	18054	86
0.006447	-5.04	KEGG_PHOSPHATIDYLINOSITOL_SIGNALING_SYSTEM	MSigDB lists	KEGG_PHOSPHATIDYLINOSITOL_SIGNALING_SYSTEM	76	3	17275	86
0.006447	-5.04	STAMBOLSKY_RESPONSE_TO_VITAMIN_D3_UP	MSigDB lists	STAMBOLSKY_RESPONSE_TO_VITAMIN_D3_UP	76	3	17275	86
0.006469	-5.04	EHD1 (EH domain containing 1)	protein interactions	10938	76	3	17456	87
0.00648	-5.04	tRNA Charging: Proline	SMPDB pathways	SMP0112609	80	4	1394	14
0.00648	-5.04	tRNA Charging: Tryptophan	SMPDB pathways	SMP0119303	80	4	1394	14
0.00648	-5.04	tRNA Charging: Asparagine	SMPDB pathways	SMP0111854	80	4	1394	14
0.00648	-5.04	tRNA Charging: Aspartic Acid	SMPDB pathways	SMP0111858	80	4	1394	14
0.00648	-5.04	tRNA Charging: Tyrosine	SMPDB pathways	SMP0119304	80	4	1394	14
0.00648	-5.04	tRNA Charging: Cysteine	SMPDB pathways	SMP0111860	80	4	1394	14
0.00648	-5.04	tRNA Charging: Histidine	SMPDB pathways	SMP0111871	80	4	1394	14
0.00648	-5.04	tRNA Charging: Glutamic Acid	SMPDB pathways	SMP0111864	80	4	1394	14
0.00648	-5.04	tRNA Charging: Isoleucine	SMPDB pathways	SMP0111872	80	4	1394	14
0.00648	-5.04	tRNA Charging: Arginine	SMPDB pathways	SMP0111853	80	4	1394	14
0.00648	-5.04	tRNA Charging: Valine	SMPDB pathways	SMP0119305	80	4	1394	14
0.00648	-5.04	tRNA Charging: Leucine	SMPDB pathways	SMP0111873	80	4	1394	14
0.00648	-5.04	tRNA Charging: Alanine	SMPDB pathways	SMP0100356	80	4	1394	14
0.00648	-5.04	tRNA Charging: Serine	SMPDB pathways	SMP0119294	80	4	1394	14
0.00648	-5.04	tRNA Charging: Lysine	SMPDB pathways	SMP0111874	80	4	1394	14
0.00648	-5.04	tRNA Charging: Glutamine	SMPDB pathways	SMP0111862	80	4	1394	14
0.00648	-5.04	tRNA Charging: Methionine	SMPDB pathways	SMP0111875	80	4	1394	14
0.00648	-5.04	tRNA Charging: Glycine	SMPDB pathways	SMP0111870	80	4	1394	14
0.00648	-5.04	tRNA Charging: Threonine	SMPDB pathways	SMP0119302	80	4	1394	14
0.006532	-5.03	KEGG_WNT_SIGNALING_PATHWAY	MSigDB lists	KEGG_WNT_SIGNALING_PATHWAY	149	4	17275	86
0.006551	-5.03	regulation of protein modification process	biological process	GO:0031399	1871	17	18054	86
0.006562	-5.03	MRE11 (MRE11 homolog, double strand break repair nuclease)	protein interactions	4361	149	4	17456	87
0.006562	-5.03	ANLN (anillin actin binding protein)	protein interactions	54443	149	4	17456	87
0.006581	-5.02	regulation of T cell proliferation	biological process	GO:0042129	156	4	18054	86
0.006593	-5.02	MORF_MT4	MSigDB lists	MORF_MT4	237	5	17275	86
0.006629	-5.02	RPL18A (ribosomal protein L18a)	protein interactions	6142	237	5	17456	87
0.006637	-5.02	PID	pfam domains	PF00640	26	2	17385	82
0.00665	-5.01	GO_CELLULAR_AMIDE_METABOLIC_PROCESS	MSigDB lists	GO_CELLULAR_AMIDE_METABOLIC_PROCESS	680	9	17275	86
0.006653	-5.01	SRCR_2	prosite domains	PS50287	24	2	12079	62
0.006684	-5.01	GO_POSITIVE_REGULATION_OF_LYMPHOCYTE_DIFFERENTIATION	MSigDB lists	GO_POSITIVE_REGULATION_OF_LYMPHOCYTE_DIFFERENTIATION	77	3	17275	86
0.006686	-5.01	GSE27241_CTRL_VS_DIGOXIN_TREATED_CD4_TCELL_IN_TH17_POLARIZING_CONDITIONS_UP	MSigDB lists	GSE27241_CTRL_VS_DIGOXIN_TREATED_CD4_TCELL_IN_TH17_POLARIZING_CONDITIONS_UP	150	4	17275	86
0.006707	-5	MOGS (mannosyl-oligosaccharide glucosidase)	protein interactions	7841	77	3	17456	87
0.006708	-5	NGFIC_01	MSigDB lists	NGFIC_01	238	5	17275	86
0.006717	-5	SR	smart domains	SM00202	25	2	9476	47
0.006729	-5	morphogenesis of a branching epithelium	biological process	GO:0061138	157	4	18054	86
0.006743	-5	kidney-carcinoma	COSMIC cancer mutations	kidney-carcinoma	3745	29	17255	86
0.006745	-5	CD81 (CD81 molecule)	protein interactions	975	238	5	17456	87
0.006767	-5	embryonic placenta morphogenesis	biological process	GO:0060669	26	2	18054	86
0.006767	-5	regulation of protein exit from endoplasmic reticulum	biological process	GO:0070861	26	2	18054	86
0.006774	-4.99	LEE_BMP2_TARGETS_UP	MSigDB lists	LEE_BMP2_TARGETS_UP	682	9	17275	86
0.006776	-4.99	tRNA Charging: Phenylalanine	SMPDB pathways	SMP0111876	81	4	1394	14
0.006793	-4.99	establishment of protein localization	biological process	GO:0045184	1567	15	18054	86
0.006799	-4.99	cysteine-type endopeptidase inhibitor activity involved in apoptotic process	molecular function	GO:0043027	25	2	17306	86
0.006817	-4.99	SRCR-like_dom_sf	interpro domains	IPR036772	26	2	18616	89
0.006817	-4.99	SRCR-like_dom	interpro domains	IPR017448	26	2	18616	89
0.006817	-4.99	SRCR	interpro domains	IPR001190	26	2	18616	89
0.006822	-4.99	LOPES_METHYLATED_IN_COLON_CANCER_UP	MSigDB lists	LOPES_METHYLATED_IN_COLON_CANCER_UP	25	2	17275	86
0.006822	-4.99	PID_MYC_PATHWAY	MSigDB lists	PID_MYC_PATHWAY	25	2	17275	86
0.006822	-4.99	GO_CELLULAR_RESPONSE_TO_INTERLEUKIN_4	MSigDB lists	GO_CELLULAR_RESPONSE_TO_INTERLEUKIN_4	25	2	17275	86
0.006822	-4.99	GO_POSITIVE_REGULATION_OF_BLOOD_VESSEL_ENDOTHELIAL_CELL_MIGRATION	MSigDB lists	GO_POSITIVE_REGULATION_OF_BLOOD_VESSEL_ENDOTHELIAL_CELL_MIGRATION	25	2	17275	86
0.006838	-4.99	QSER1 (glutamine and serine rich 1)	protein interactions	79832	25	2	17456	87
0.006838	-4.99	CEP78 (centrosomal protein 78)	protein interactions	84131	25	2	17456	87
0.006838	-4.99	KCTD2 (potassium channel tetramerization domain containing 2)	protein interactions	23510	25	2	17456	87
0.006843	-4.98	GSE37301_PRO_BCELL_VS_CD4_TCELL_DN	MSigDB lists	GSE37301_PRO_BCELL_VS_CD4_TCELL_DN	151	4	17275	86
0.006843	-4.98	GSE13547_CTRL_VS_ANTI_IGM_STIM_BCELL_2H_DN	MSigDB lists	GSE13547_CTRL_VS_ANTI_IGM_STIM_BCELL_2H_DN	151	4	17275	86
0.006877	-4.98	protein targeting	biological process	GO:0006605	354	6	18054	86
0.006887	-4.98	positive regulation of developmental process	biological process	GO:0051094	1418	14	18054	86
0.006951	-4.97	G6PD (glucose-6-phosphate dehydrogenase)	protein interactions	2539	78	3	17456	87
0.006951	-4.97	IBTK (inhibitor of Bruton tyrosine kinase)	protein interactions	25998	78	3	17456	87
0.006971	-4.97	regulation of myeloid cell differentiation	biological process	GO:0045637	251	5	18054	86
0.00703	-4.96	Oncostatin M Signaling Pathway	WikiPathways	WP2374	66	3	5311	32
0.007039	-4.96	regulation of cytokine production	biological process	GO:0001817	717	9	18054	86
0.007093	-4.95	PATIL_LIVER_CANCER	MSigDB lists	PATIL_LIVER_CANCER	687	9	17275	86
0.007108	-4.95	Influenza Life Cycle	REACTOME pathways	R-HSA-168255	146	4	10287	54
0.007115	-4.95	GO_POSITIVE_REGULATION_OF_DEVELOPMENTAL_PROCESS	MSigDB lists	GO_POSITIVE_REGULATION_OF_DEVELOPMENTAL_PROCESS	1081	12	17275	86
0.007158	-4.94	GO_RESPONSE_TO_CYTOKINE	MSigDB lists	GO_RESPONSE_TO_CYTOKINE	688	9	17275	86
0.007162	-4.94	GSE21927_SPLEEN_MONOCYTE_VS_GMCSF_GCSF_BONE_MARROW_UP	MSigDB lists	GSE21927_SPLEEN_MONOCYTE_VS_GMCSF_GCSF_BONE_MARROW_UP	153	4	17275	86
0.007175	-4.94	MUNSHI_MULTIPLE_MYELOMA_UP	MSigDB lists	MUNSHI_MULTIPLE_MYELOMA_UP	79	3	17275	86
0.007185	-4.94	STAT6_02	MSigDB lists	STAT6_02	242	5	17275	86
0.007191	-4.93	GO_MEMBRANE_PROTEIN_COMPLEX	MSigDB lists	GO_MEMBRANE_PROTEIN_COMPLEX	947	11	17275	86
0.007199	-4.93	ATIC (5-aminoimidazole-4-carboxamide ribonucleotide formyltransferase/IMP cyclohydrolase)	protein interactions	471	79	3	17456	87
0.007199	-4.93	GFPT1 (glutamine--fructose-6-phosphate transaminase 1)	protein interactions	2673	79	3	17456	87
0.007248	-4.93	-	gene3d domains	3.10.250.10	25	2	8522	44
0.007286	-4.92	positive regulation of syncytium formation by plasma membrane fusion	biological process	GO:0060143	27	2	18054	86
0.007286	-4.92	focal adhesion assembly	biological process	GO:0048041	27	2	18054	86
0.007286	-4.92	T-helper cell differentiation	biological process	GO:0042093	27	2	18054	86
0.007286	-4.92	CD4-positive, alpha-beta T cell differentiation involved in immune response	biological process	GO:0002294	27	2	18054	86
0.007286	-4.92	cell-substrate adherens junction assembly	biological process	GO:0007045	27	2	18054	86
0.007289	-4.92	positive regulation of T cell differentiation	biological process	GO:0045582	83	3	18054	86
0.00729	-4.92	GO_CELL_SURFACE	MSigDB lists	GO_CELL_SURFACE	690	9	17275	86
0.007308	-4.92	GO_REGULATION_OF_AUTOPHAGY	MSigDB lists	GO_REGULATION_OF_AUTOPHAGY	243	5	17275	86
0.007326	-4.92	MULLIGHAN_NPM1_SIGNATURE_3_DN	MSigDB lists	MULLIGHAN_NPM1_SIGNATURE_3_DN	154	4	17275	86
0.007326	-4.92	GO_PROTEIN_TARGETING_TO_MEMBRANE	MSigDB lists	GO_PROTEIN_TARGETING_TO_MEMBRANE	154	4	17275	86
0.007326	-4.92	GSE17974_IL4_AND_ANTI_IL12_VS_UNTREATED_4H_ACT_CD4_TCELL_DN	MSigDB lists	GSE17974_IL4_AND_ANTI_IL12_VS_UNTREATED_4H_ACT_CD4_TCELL_DN	154	4	17275	86
0.007343	-4.91	protein targeting to membrane	biological process	GO:0006612	161	4	18054	86
0.007359	-4.91	PDLIM7 (PDZ and LIM domain 7)	protein interactions	9260	154	4	17456	87
0.007359	-4.91	RPL36 (ribosomal protein L36)	protein interactions	25873	154	4	17456	87
0.007367	-4.91	VALK_AML_CLUSTER_4	MSigDB lists	VALK_AML_CLUSTER_4	26	2	17275	86
0.007367	-4.91	MOREIRA_RESPONSE_TO_TSA_UP	MSigDB lists	MOREIRA_RESPONSE_TO_TSA_UP	26	2	17275	86
0.007367	-4.91	BIOCARTA_WNT_PATHWAY	MSigDB lists	BIOCARTA_WNT_PATHWAY	26	2	17275	86
0.007384	-4.91	SERPINB8 (serpin family B member 8)	protein interactions	5271	26	2	17456	87
0.007428	-4.9	MAHAJAN_RESPONSE_TO_IL1A_UP	MSigDB lists	MAHAJAN_RESPONSE_TO_IL1A_UP	80	3	17275	86
0.007453	-4.9	TFAP2A (transcription factor AP-2 alpha)	protein interactions	7020	80	3	17456	87
0.007473	-4.9	RPL4 (ribosomal protein L4)	protein interactions	6124	244	5	17456	87
0.007522	-4.89	VCAM1 (vascular cell adhesion molecule 1)	protein interactions	7412	454	7	17456	87
0.007537	-4.89	Regulation of Apoptosis by Parathyroid Hormone-related Protein	WikiPathways	WP3872	22	2	5311	32
0.00756	-4.88	CDK2 (cyclin dependent kinase 2)	protein interactions	1017	693	9	17456	87
0.007601	-4.88	organic cyclic compound catabolic process	biological process	GO:1901361	476	7	18054	86
0.007671	-4.87	response to stimulus	biological process	GO:0050896	8044	50	18054	86
0.007685	-4.87	STK33_DN	MSigDB lists	STK33_DN	246	5	17275	86
0.007712	-4.86	USP22 (ubiquitin specific peptidase 22)	protein interactions	23326	81	3	17456	87
0.007712	-4.86	ZNF131 (zinc finger protein 131)	protein interactions	7690	81	3	17456	87
0.007727	-4.86	RPL13 (ribosomal protein L13)	protein interactions	6137	246	5	17456	87
0.007804	-4.85	negative regulation of kinase activity	biological process	GO:0033673	258	5	18054	86
0.007823	-4.85	alpha-beta T cell activation involved in immune response	biological process	GO:0002287	28	2	18054	86
0.007823	-4.85	alpha-beta T cell differentiation involved in immune response	biological process	GO:0002293	28	2	18054	86
0.007832	-4.85	GSE5099_DAY3_VS_DAY7_MCSF_TREATED_MACROPHAGE_DN	MSigDB lists	GSE5099_DAY3_VS_DAY7_MCSF_TREATED_MACROPHAGE_DN	157	4	17275	86
0.007832	-4.85	LIU_CMYB_TARGETS_UP	MSigDB lists	LIU_CMYB_TARGETS_UP	157	4	17275	86
0.007892	-4.84	organophosphate metabolic process	biological process	GO:0019637	864	10	18054	86
0.007931	-4.84	GO_REGULATION_OF_T_CELL_RECEPTOR_SIGNALING_PATHWAY	MSigDB lists	GO_REGULATION_OF_T_CELL_RECEPTOR_SIGNALING_PATHWAY	27	2	17275	86
0.007931	-4.84	BIOCARTA_EDG1_PATHWAY	MSigDB lists	BIOCARTA_EDG1_PATHWAY	27	2	17275	86
0.007931	-4.84	GO_NEGATIVE_REGULATION_OF_LYMPHOCYTE_APOPTOTIC_PROCESS	MSigDB lists	GO_NEGATIVE_REGULATION_OF_LYMPHOCYTE_APOPTOTIC_PROCESS	27	2	17275	86
0.007949	-4.83	GRAMD2B (GRAM domain containing 2B)	protein interactions	65983	27	2	17456	87
0.007949	-4.83	IQSEC1 (IQ motif and Sec7 domain 1)	protein interactions	9922	27	2	17456	87
0.007949	-4.83	CSRP1 (cysteine and glycine rich protein 1)	protein interactions	1465	27	2	17456	87
0.00795	-4.83	GO_TRANSLATION_FACTOR_ACTIVITY_RNA_BINDING	MSigDB lists	GO_TRANSLATION_FACTOR_ACTIVITY_RNA_BINDING	82	3	17275	86
0.007977	-4.83	ATXN7 (ataxin 7)	protein interactions	6314	82	3	17456	87
0.007987	-4.83	FYN (FYN proto-oncogene, Src family tyrosine kinase)	protein interactions	2534	248	5	17456	87
0.008005	-4.83	CASORELLI_ACUTE_PROMYELOCYTIC_LEUKEMIA_UP	MSigDB lists	CASORELLI_ACUTE_PROMYELOCYTIC_LEUKEMIA_UP	158	4	17275	86
0.008005	-4.83	GSE46606_DAY1_VS_DAY3_CD40L_IL2_IL5_STIMULATED_BCELL_UP	MSigDB lists	GSE46606_DAY1_VS_DAY3_CD40L_IL2_IL5_STIMULATED_BCELL_UP	158	4	17275	86
0.008032	-4.82	GO_RESPONSE_TO_BIOTIC_STIMULUS	MSigDB lists	GO_RESPONSE_TO_BIOTIC_STIMULUS	829	10	17275	86
0.00804	-4.82	NAP1L1 (nucleosome assembly protein 1 like 1)	protein interactions	4673	158	4	17456	87
0.00804	-4.82	CHUK (component of inhibitor of nuclear factor kappa B kinase complex)	protein interactions	1147	158	4	17456	87
0.008076	-4.82	HUTTMANN_B_CLL_POOR_SURVIVAL_UP	MSigDB lists	HUTTMANN_B_CLL_POOR_SURVIVAL_UP	249	5	17275	86
0.008094	-4.82	cellular response to cytokine stimulus	biological process	GO:0071345	1006	11	18054	86
0.008119	-4.81	ABCE1 (ATP binding cassette subfamily E member 1)	protein interactions	6059	249	5	17456	87
0.008149	-4.81	YWHAZ (tyrosine 3-monooxygenase/tryptophan 5-monooxygenase activation protein zeta)	protein interactions	7534	461	7	17456	87
0.008161	-4.81	morphogenesis of a branching structure	biological process	GO:0001763	166	4	18054	86
0.008179	-4.81	translation factor activity, RNA binding	molecular function	GO:0008135	83	3	17306	86
0.008193	-4.8	RODRIGUES_THYROID_CARCINOMA_POORLY_DIFFERENTIATED_DN	MSigDB lists	RODRIGUES_THYROID_CARCINOMA_POORLY_DIFFERENTIATED_DN	703	9	17275	86
0.008219	-4.8	GO_POSITIVE_REGULATION_OF_MUSCLE_CELL_DIFFERENTIATION	MSigDB lists	GO_POSITIVE_REGULATION_OF_MUSCLE_CELL_DIFFERENTIATION	83	3	17275	86
0.008219	-4.8	GO_REGULATION_OF_STRIATED_MUSCLE_CELL_DIFFERENTIATION	MSigDB lists	GO_REGULATION_OF_STRIATED_MUSCLE_CELL_DIFFERENTIATION	83	3	17275	86
0.008219	-4.8	MANTOVANI_VIRAL_GPCR_SIGNALING_UP	MSigDB lists	MANTOVANI_VIRAL_GPCR_SIGNALING_UP	83	3	17275	86
0.008293	-4.79	activation of immune response	biological process	GO:0002253	484	7	18054	86
0.00836	-4.78	MTOR_UP.N4.V1_DN	MSigDB lists	MTOR_UP.N4.V1_DN	160	4	17275	86
0.008361	-4.78	regulation of peptide transport	biological process	GO:0090087	737	9	18054	86
0.008376	-4.78	cellular response to interleukin-4	biological process	GO:0071353	29	2	18054	86
0.008376	-4.78	regulation of syncytium formation by plasma membrane fusion	biological process	GO:0060142	29	2	18054	86
0.008396	-4.78	PTK2 (protein tyrosine kinase 2)	protein interactions	5747	160	4	17456	87
0.008438	-4.78	Catenin_binding_dom_sf	interpro domains	IPR027397	29	2	18616	89
0.008459	-4.77	phospholipid metabolic process	biological process	GO:0006644	370	6	18054	86
0.008493	-4.77	PID_CMYB_PATHWAY	MSigDB lists	PID_CMYB_PATHWAY	84	3	17275	86
0.008493	-4.77	KEGG_SMALL_CELL_LUNG_CANCER	MSigDB lists	KEGG_SMALL_CELL_LUNG_CANCER	84	3	17275	86
0.00851	-4.77	gag (Pr55(Gag))	protein interactions	155030	968	11	17456	87
0.008513	-4.77	REACTOME_CA_DEPENDENT_EVENTS	MSigDB lists	REACTOME_CA_DEPENDENT_EVENTS	28	2	17275	86
0.008522	-4.77	EDA (ectodysplasin A)	protein interactions	1896	84	3	17456	87
0.008524	-4.76	UBE2I (ubiquitin conjugating enzyme E2 I)	protein interactions	7329	465	7	17456	87
0.008533	-4.76	SDC4 (syndecan 4)	protein interactions	6385	28	2	17456	87
0.008533	-4.76	CD3EAP (CD3e molecule associated protein)	protein interactions	10849	28	2	17456	87
0.008541	-4.76	MORF_FANCG	MSigDB lists	MORF_FANCG	161	4	17275	86
0.008541	-4.76	GSE22045_TREG_VS_TCONV_DN	MSigDB lists	GSE22045_TREG_VS_TCONV_DN	161	4	17275	86
0.008541	-4.76	GSE14000_TRANSLATED_RNA_VS_MRNA_DC_DN	MSigDB lists	GSE14000_TRANSLATED_RNA_VS_MRNA_DC_DN	161	4	17275	86
0.008559	-4.76	regulation of phospholipid metabolic process	biological process	GO:1903725	88	3	18054	86
0.008671	-4.75	structural constituent of ribosome	molecular function	GO:0003735	162	4	17306	86
0.008694	-4.75	Regulation of Wnt-mediated beta catenin signaling and target gene transcription	Pathway Interaction DB	wnt_beta_catenin_pathway	78	4	2226	24
0.008713	-4.74	MGGAAGTG_GABP_B	MSigDB lists	MGGAAGTG_GABP_B	710	9	17275	86
0.008724	-4.74	GSE13547_2H_VS_12_H_ANTI_IGM_STIM_ZFX_KO_BCELL_DN	MSigDB lists	GSE13547_2H_VS_12_H_ANTI_IGM_STIM_ZFX_KO_BCELL_DN	162	4	17275	86
0.00874	-4.74	plasma membrane part	cellular component	GO:0044459	2794	22	18985	89
0.008757	-4.74	QI_PLASMACYTOMA_UP	MSigDB lists	QI_PLASMACYTOMA_UP	254	5	17275	86
0.008763	-4.74	RPS26 (ribosomal protein S26)	protein interactions	6231	162	4	17456	87
0.008772	-4.74	SAFFORD_T_LYMPHOCYTE_ANERGY	MSigDB lists	SAFFORD_T_LYMPHOCYTE_ANERGY	85	3	17275	86
0.008772	-4.74	MORF_CCNI	MSigDB lists	MORF_CCNI	85	3	17275	86
0.008772	-4.74	FERRANDO_T_ALL_WITH_MLL_ENL_FUSION_UP	MSigDB lists	FERRANDO_T_ALL_WITH_MLL_ENL_FUSION_UP	85	3	17275	86
0.008783	-4.73	nucleobase-containing compound catabolic process	biological process	GO:0034655	373	6	18054	86
0.008803	-4.73	mesothelioma	COSMIC cancer mutations	mesothelioma	4521	33	17255	86
0.008809	-4.73	GO_KINASE_BINDING	MSigDB lists	GO_KINASE_BINDING	587	8	17275	86
0.008847	-4.73	RODRIGUES_THYROID_CARCINOMA_ANAPLASTIC_DN	MSigDB lists	RODRIGUES_THYROID_CARCINOMA_ANAPLASTIC_DN	469	7	17275	86
0.008898	-4.72	KEGG_CYTOKINE_CYTOKINE_RECEPTOR_INTERACTION	MSigDB lists	KEGG_CYTOKINE_CYTOKINE_RECEPTOR_INTERACTION	255	5	17275	86
0.00891	-4.72	MORF_STK17A	MSigDB lists	MORF_STK17A	163	4	17275	86
0.00891	-4.72	GSE34156_NOD2_LIGAND_VS_NOD2_AND_TLR1_TLR2_LIGAND_6H_TREATED_MONOCYTE_UP	MSigDB lists	GSE34156_NOD2_LIGAND_VS_NOD2_AND_TLR1_TLR2_LIGAND_6H_TREATED_MONOCYTE_UP	163	4	17275	86
0.00891	-4.72	GSE19888_CTRL_VS_A3R_INHIBITOR_TREATED_MAST_CELL_DN	MSigDB lists	GSE19888_CTRL_VS_A3R_INHIBITOR_TREATED_MAST_CELL_DN	163	4	17275	86
0.008912	-4.72	prostate-carcinoma	COSMIC cancer mutations	prostate-carcinoma	9161	57	17255	86
0.008947	-4.72	homeostasis of number of cells within a tissue	biological process	GO:0048873	30	2	18054	86
0.00895	-4.72	EEF1D (eukaryotic translation elongation factor 1 delta)	protein interactions	1936	163	4	17456	87
0.008974	-4.71	mitotic cell cycle phase transition	biological process	GO:0044772	267	5	18054	86
0.008985	-4.71	regulation of phosphorylation	biological process	GO:0042325	1617	15	18054	86
0.009046	-4.71	positive regulation of biological process	biological process	GO:0048518	6081	40	18054	86
0.009054	-4.7	GO_POSITIVE_REGULATION_OF_INTRACELLULAR_SIGNAL_TRANSDUCTION	MSigDB lists	GO_POSITIVE_REGULATION_OF_INTRACELLULAR_SIGNAL_TRANSDUCTION	844	10	17275	86
0.009057	-4.7	GO_KINASE_INHIBITOR_ACTIVITY	MSigDB lists	GO_KINASE_INHIBITOR_ACTIVITY	86	3	17275	86
0.009057	-4.7	ZHANG_TARGETS_OF_EWSR1_FLI1_FUSION	MSigDB lists	ZHANG_TARGETS_OF_EWSR1_FLI1_FUSION	86	3	17275	86
0.009057	-4.7	WNT_SIGNALING	MSigDB lists	WNT_SIGNALING	86	3	17275	86
0.009088	-4.7	ADSS (adenylosuccinate synthase)	protein interactions	159	86	3	17456	87
0.009088	-4.7	RPL10L (ribosomal protein L10 like)	protein interactions	140801	86	3	17456	87
0.009099	-4.7	GSE17974_CTRL_VS_ACT_IL4_AND_ANTI_IL12_24H_CD4_TCELL_UP	MSigDB lists	GSE17974_CTRL_VS_ACT_IL4_AND_ANTI_IL12_24H_CD4_TCELL_UP	164	4	17275	86
0.009099	-4.7	GSE25677_MPL_VS_R848_STIM_BCELL_DN	MSigDB lists	GSE25677_MPL_VS_R848_STIM_BCELL_DN	164	4	17275	86
0.009099	-4.7	GSE21360_NAIVE_VS_PRIMARY_MEMORY_CD8_TCELL_UP	MSigDB lists	GSE21360_NAIVE_VS_PRIMARY_MEMORY_CD8_TCELL_UP	164	4	17275	86
0.009101	-4.7	regulation of interleukin-1 beta production	biological process	GO:0032651	90	3	18054	86
0.009115	-4.7	BIOCARTA_NKT_PATHWAY	MSigDB lists	BIOCARTA_NKT_PATHWAY	29	2	17275	86
0.009115	-4.7	DAVIES_MULTIPLE_MYELOMA_VS_MGUS_DN	MSigDB lists	DAVIES_MULTIPLE_MYELOMA_VS_MGUS_DN	29	2	17275	86
0.009115	-4.7	NUNODA_RESPONSE_TO_DASATINIB_IMATINIB_UP	MSigDB lists	NUNODA_RESPONSE_TO_DASATINIB_IMATINIB_UP	29	2	17275	86
0.009115	-4.7	GO_T_CELL_DIFFERENTIATION_INVOLVED_IN_IMMUNE_RESPONSE	MSigDB lists	GO_T_CELL_DIFFERENTIATION_INVOLVED_IN_IMMUNE_RESPONSE	29	2	17275	86
0.009134	-4.7	GO_POSITIVE_REGULATION_OF_CYTOKINE_PRODUCTION	MSigDB lists	GO_POSITIVE_REGULATION_OF_CYTOKINE_PRODUCTION	360	6	17275	86
0.009135	-4.7	GRIN2A (glutamate ionotropic receptor NMDA type subunit 2A)	protein interactions	2903	29	2	17456	87
0.009138	-4.7	Influenza Infection	REACTOME pathways	R-HSA-168254	157	4	10287	54
0.009139	-4.7	ACTN1 (actinin alpha 1)	protein interactions	87	164	4	17456	87
0.009184	-4.69	GO_ESTABLISHMENT_OF_PROTEIN_LOCALIZATION_TO_MEMBRANE	MSigDB lists	GO_ESTABLISHMENT_OF_PROTEIN_LOCALIZATION_TO_MEMBRANE	257	5	17275	86
0.009241	-4.68	membrane organization	biological process	GO:0061024	749	9	18054	86
0.00929	-4.68	GSE17974_CTRL_VS_ACT_IL4_AND_ANTI_IL12_12H_CD4_TCELL_UP	MSigDB lists	GSE17974_CTRL_VS_ACT_IL4_AND_ANTI_IL12_12H_CD4_TCELL_UP	165	4	17275	86
0.00929	-4.68	GSE40274_IRF4_VS_FOXP3_AND_IRF4_TRANSDUCED_ACTIVATED_CD4_TCELL_UP	MSigDB lists	GSE40274_IRF4_VS_FOXP3_AND_IRF4_TRANSDUCED_ACTIVATED_CD4_TCELL_UP	165	4	17275	86
0.009354	-4.67	eukaryotic translation initiation factor 3 complex, eIF3e	cellular component	GO:0071540	2	1	18985	89
0.009369	-4.67	CaM pathway	REACTOME pathways	R-HSA-111997	28	2	10287	54
0.009369	-4.67	Calmodulin induced events	REACTOME pathways	R-HSA-111933	28	2	10287	54
0.009379	-4.67	AHCY (adenosylhomocysteinase)	protein interactions	191	87	3	17456	87
0.009411	-4.67	EF-1_beta_acid	pfam domains	PF10587	2	1	17385	82
0.009411	-4.67	Ribosomal_S27e	pfam domains	PF01667	2	1	17385	82
0.009411	-4.67	TFIID-18kDa	pfam domains	PF02269	2	1	17385	82
0.009411	-4.67	Far-17a_AIG1	pfam domains	PF04750	2	1	17385	82
0.009411	-4.67	EF1_GNE	pfam domains	PF00736	2	1	17385	82
0.009411	-4.67	ATP_synt_H	pfam domains	PF05493	2	1	17385	82
0.009411	-4.67	CUTL	pfam domains	PF16557	2	1	17385	82
0.009411	-4.67	Vps55	pfam domains	PF04133	2	1	17385	82
0.009411	-4.67	ULD	pfam domains	PF16534	2	1	17385	82
0.009484	-4.66	GSE9988_LPS_VS_CTRL_TREATED_MONOCYTE_UP	MSigDB lists	GSE9988_LPS_VS_CTRL_TREATED_MONOCYTE_UP	166	4	17275	86
0.009484	-4.66	GSE9509_10MIN_VS_30MIN_LPS_STIM_IL10_KO_MACROPHAGE_DN	MSigDB lists	GSE9509_10MIN_VS_30MIN_LPS_STIM_IL10_KO_MACROPHAGE_DN	166	4	17275	86
0.009484	-4.66	GSE25123_CTRL_VS_IL4_AND_ROSIGLITAZONE_STIM_MACROPHAGE_DN	MSigDB lists	GSE25123_CTRL_VS_IL4_AND_ROSIGLITAZONE_STIM_MACROPHAGE_DN	166	4	17275	86
0.009505	-4.66	purine deoxyribonucleoside diphosphate biosynthetic process	biological process	GO:0009183	2	1	18054	86
0.009505	-4.66	positive regulation of dense core granule biogenesis	biological process	GO:2000707	2	1	18054	86
0.009505	-4.66	NK T cell differentiation	biological process	GO:0001865	2	1	18054	86
0.009505	-4.66	trachea gland development	biological process	GO:0061153	2	1	18054	86
0.009505	-4.66	lymphoid lineage cell migration into thymus	biological process	GO:0097535	2	1	18054	86
0.009505	-4.66	histone H3-T6 phosphorylation	biological process	GO:0035408	2	1	18054	86
0.009505	-4.66	lymphocyte migration into lymph node	biological process	GO:0097022	2	1	18054	86
0.009505	-4.66	lymphoid lineage cell migration	biological process	GO:0097534	2	1	18054	86
0.009505	-4.66	interleukin-12 secretion	biological process	GO:0072610	2	1	18054	86
0.009505	-4.66	regulation of protein oxidation	biological process	GO:1904806	2	1	18054	86
0.009505	-4.66	positive regulation of protein oxidation	biological process	GO:1904808	2	1	18054	86
0.009505	-4.66	positive regulation of lymphocyte anergy	biological process	GO:0002913	2	1	18054	86
0.009505	-4.66	positive regulation of T cell anergy	biological process	GO:0002669	2	1	18054	86
0.009505	-4.66	positive regulation of T cell costimulation	biological process	GO:2000525	2	1	18054	86
0.009505	-4.66	trachea submucosa development	biological process	GO:0061152	2	1	18054	86
0.009505	-4.66	dendritic cell cytokine production	biological process	GO:0002371	2	1	18054	86
0.009505	-4.66	regulation of retinal cell programmed cell death	biological process	GO:0046668	2	1	18054	86
0.009505	-4.66	recycling endosome to Golgi transport	biological process	GO:0071955	2	1	18054	86
0.009505	-4.66	late endosome to Golgi transport	biological process	GO:0034499	2	1	18054	86
0.009526	-4.65	RPL17 (ribosomal protein L17)	protein interactions	6139	166	4	17456	87
0.009528	-4.65	RPL14 (ribosomal protein L14)	protein interactions	9045	259	5	17456	87
0.009535	-4.65	response to interleukin-4	biological process	GO:0070670	31	2	18054	86
0.009539	-4.65	SATB_ULD_sf	interpro domains	IPR038224	2	1	18616	89
0.009539	-4.65	Vps55/LEPROT	interpro domains	IPR007262	2	1	18616	89
0.009539	-4.65	ATPase_V0-cplx_e1/e2_su	interpro domains	IPR008389	2	1	18616	89
0.009539	-4.65	Ribosomal_S27e	interpro domains	IPR000592	2	1	18616	89
0.009539	-4.65	SATB1/SATB2	interpro domains	IPR039673	2	1	18616	89
0.009539	-4.65	INPP4	interpro domains	IPR039034	2	1	18616	89
0.009539	-4.65	ULD	interpro domains	IPR032392	2	1	18616	89
0.009539	-4.65	TFIID_TAF13	interpro domains	IPR003195	2	1	18616	89
0.009539	-4.65	NEDD4/Bsd2	interpro domains	IPR019325	2	1	18616	89
0.009539	-4.65	eEF-1beta-like_sf	interpro domains	IPR036219	2	1	18616	89
0.009539	-4.65	AK1/5	interpro domains	IPR006267	2	1	18616	89
0.009539	-4.65	FAM102-like	interpro domains	IPR039931	2	1	18616	89
0.009539	-4.65	DNase_TatD-rel_CS	interpro domains	IPR018228	2	1	18616	89
0.009539	-4.65	EF1B_bsu/dsu_GNE	interpro domains	IPR014038	2	1	18616	89
0.009539	-4.65	Transl_elong_EF1B_B/D_CS	interpro domains	IPR001326	2	1	18616	89
0.009539	-4.65	HAD-SF_ppase_IA/epoxid_hydro_N	interpro domains	IPR011945	2	1	18616	89
0.009539	-4.65	TIKI1/2-like	interpro domains	IPR040230	2	1	18616	89
0.009539	-4.65	Nucleobindin	interpro domains	IPR040250	2	1	18616	89
0.009539	-4.65	Far-17a_AIG1	interpro domains	IPR006838	2	1	18616	89
0.009539	-4.65	Bcl2/BclX	interpro domains	IPR004725	2	1	18616	89
0.009539	-4.65	CUTL	interpro domains	IPR032355	2	1	18616	89
0.009539	-4.65	EF-1_beta_acid_region_euk	interpro domains	IPR018940	2	1	18616	89
0.009539	-4.65	ATPase_V0-cplx_e1/e2_su_met	interpro domains	IPR017385	2	1	18616	89
0.009539	-4.65	Secretoglobin_3A	interpro domains	IPR040301	2	1	18616	89
0.009539	-4.65	SATB_CUTL_sf	interpro domains	IPR038216	2	1	18616	89
0.009675	-4.64	KLC1 (kinesin light chain 1)	protein interactions	3831	88	3	17456	87
0.009678	-4.64	IL-7 Signaling Pathway	WikiPathways	WP205	25	2	5311	32
0.009681	-4.64	GO_MORPHOGENESIS_OF_A_BRANCHING_STRUCTURE	MSigDB lists	GO_MORPHOGENESIS_OF_A_BRANCHING_STRUCTURE	167	4	17275	86
0.009681	-4.64	GSE15271_CXCR4_POS_VS_NEG_GC_BCELL_UP	MSigDB lists	GSE15271_CXCR4_POS_VS_NEG_GC_BCELL_UP	167	4	17275	86
0.009681	-4.64	GSE17974_CTRL_VS_ACT_IL4_AND_ANTI_IL12_6H_CD4_TCELL_UP	MSigDB lists	GSE17974_CTRL_VS_ACT_IL4_AND_ANTI_IL12_6H_CD4_TCELL_UP	167	4	17275	86
0.009681	-4.64	MORF_ESR1	MSigDB lists	MORF_ESR1	167	4	17275	86
0.009681	-4.64	GSE17974_IL4_AND_ANTI_IL12_VS_UNTREATED_12H_ACT_CD4_TCELL_DN	MSigDB lists	GSE17974_IL4_AND_ANTI_IL12_VS_UNTREATED_12H_ACT_CD4_TCELL_DN	167	4	17275	86
0.009682	-4.64	-	gene3d domains	4.10.900.10	29	2	8522	44
0.009723	-4.63	RBMX (RNA binding motif protein X-linked)	protein interactions	27316	167	4	17456	87
0.009734	-4.63	REACTOME_DAG_AND_IP3_SIGNALING	MSigDB lists	REACTOME_DAG_AND_IP3_SIGNALING	30	2	17275	86
0.009734	-4.63	GO_HOMEOSTASIS_OF_NUMBER_OF_CELLS_WITHIN_A_TISSUE	MSigDB lists	GO_HOMEOSTASIS_OF_NUMBER_OF_CELLS_WITHIN_A_TISSUE	30	2	17275	86
0.009734	-4.63	GNF2_GLTSCR2	MSigDB lists	GNF2_GLTSCR2	30	2	17275	86
0.009734	-4.63	WORSCHECH_TUMOR_EVASION_AND_TOLEROGENICITY_UP	MSigDB lists	WORSCHECH_TUMOR_EVASION_AND_TOLEROGENICITY_UP	30	2	17275	86
0.009734	-4.63	PID_IL2_STAT5_PATHWAY	MSigDB lists	PID_IL2_STAT5_PATHWAY	30	2	17275	86
0.009734	-4.63	VALK_AML_CLUSTER_15	MSigDB lists	VALK_AML_CLUSTER_15	30	2	17275	86
0.009734	-4.63	GO_RESPONSE_TO_INTERLEUKIN_4	MSigDB lists	GO_RESPONSE_TO_INTERLEUKIN_4	30	2	17275	86
0.009746	-4.63	MARTENS_TRETINOIN_RESPONSE_DN	MSigDB lists	MARTENS_TRETINOIN_RESPONSE_DN	723	9	17275	86
0.009757	-4.63	SEMG2 (semenogelin 2)	protein interactions	6407	30	2	17456	87
0.009757	-4.63	DHRS2 (dehydrogenase/reductase 2)	protein interactions	10202	30	2	17456	87
0.009831	-4.62	YWHAE (tyrosine 3-monooxygenase/tryptophan 5-monooxygenase activation protein epsilon)	protein interactions	7531	478	7	17456	87
0.00988	-4.62	GSE9988_LPS_VS_VEHICLE_TREATED_MONOCYTE_UP	MSigDB lists	GSE9988_LPS_VS_VEHICLE_TREATED_MONOCYTE_UP	168	4	17275	86
0.009884	-4.62	GO_HOMEOSTATIC_PROCESS	MSigDB lists	GO_HOMEOSTATIC_PROCESS	1271	13	17275	86
0.009885	-4.62	GO_PROTEIN_LOCALIZATION	MSigDB lists	GO_PROTEIN_LOCALIZATION	1715	16	17275	86
0.009896	-4.62	EF1_GNE	smart domains	SM00888	2	1	9476	47
0.009896	-4.62	EF-1_beta_acid	smart domains	SM01182	2	1	9476	47
0.009914	-4.61	structural constituent of postsynapse	molecular function	GO:0099186	2	1	17306	86
0.009914	-4.61	histone kinase activity (H3-T6 specific)	molecular function	GO:0035403	2	1	17306	86
0.009914	-4.61	interleukin-7 receptor activity	molecular function	GO:0004917	2	1	17306	86
0.009914	-4.61	CD40 receptor binding	molecular function	GO:0005174	2	1	17306	86
0.009914	-4.61	bis(5'-adenosyl)-triphosphatase activity	molecular function	GO:0047710	2	1	17306	86
0.009914	-4.61	phosphatidylinositol-3,4-bisphosphate 4-phosphatase activity	molecular function	GO:0016316	2	1	17306	86
0.009914	-4.61	phosphatidylinositol 3-kinase catalytic subunit binding	molecular function	GO:0036313	2	1	17306	86
0.009923	-4.61	RPS27 (ribosomal protein S27)	protein interactions	6232	168	4	17456	87
0.009928	-4.61	CACTGCC_MIR34A_MIR34C_MIR449	MSigDB lists	CACTGCC_MIR34A_MIR34C_MIR449	262	5	17275	86
0.009943	-4.61	Prkcb (protein kinase C, beta)	protein interactions	25023	2	1	17456	87
0.009943	-4.61	OMP (olfactory marker protein)	protein interactions	4975	2	1	17456	87
0.009943	-4.61	ZBED5 (zinc finger BED-type containing 5)	protein interactions	58486	2	1	17456	87
0.009943	-4.61	ALKBH1 (alkB homolog 1, histone H2A dioxygenase)	protein interactions	8846	2	1	17456	87
0.009943	-4.61	numb (numb)	protein interactions	34263	2	1	17456	87
0.009943	-4.61	SOD3 (superoxide dismutase 3)	protein interactions	6649	2	1	17456	87
0.009943	-4.61	NEK10 (NIMA related kinase 10)	protein interactions	152110	2	1	17456	87
0.009943	-4.61	TLR7 (toll like receptor 7)	protein interactions	51284	2	1	17456	87
0.009943	-4.61	Eif4e (eukaryotic translation initiation factor 4E)	protein interactions	13684	2	1	17456	87
0.009943	-4.61	ANKRD7 (ankyrin repeat domain 7)	protein interactions	56311	2	1	17456	87
0.009943	-4.61	MIR17HG (miR-17-92a-1 cluster host gene)	protein interactions	407975	2	1	17456	87
0.009943	-4.61	SPACA7 (sperm acrosome associated 7)	protein interactions	122258	2	1	17456	87
0.009943	-4.61	AGAP4 (ArfGAP with GTPase domain, ankyrin repeat and PH domain 4)	protein interactions	119016	2	1	17456	87
0.009943	-4.61	KLRG1 (killer cell lectin like receptor G1)	protein interactions	10219	2	1	17456	87
0.009943	-4.61	Elob (elongin B)	protein interactions	67673	2	1	17456	87
0.009943	-4.61	HSF5 (heat shock transcription factor 5)	protein interactions	124535	2	1	17456	87
0.009943	-4.61	GOLGA8A (golgin A8 family member A)	protein interactions	23015	2	1	17456	87
0.009943	-4.61	GUCA1A (guanylate cyclase activator 1A)	protein interactions	2978	2	1	17456	87
0.009943	-4.61	Becn1 (beclin 1, autophagy related)	protein interactions	56208	2	1	17456	87
0.009943	-4.61	ERICH6 (glutamate rich 6)	protein interactions	131831	2	1	17456	87
0.009944	-4.61	KEGG_PROSTATE_CANCER	MSigDB lists	KEGG_PROSTATE_CANCER	89	3	17275	86
0.009951	-4.61	human chr8q24.13	chromosome location	human chr8q24.13	41	2	26169	96
0.009965	-4.61	positive regulation of cellular metabolic process	biological process	GO:0031325	3309	25	18054	86
0.009981	-4.61	RPL23 (ribosomal protein L23)	protein interactions	9349	262	5	17456	87
0.01008	-4.6	GSE34205_HEALTHY_VS_FLU_INF_INFANT_PBMC_UP	MSigDB lists	GSE34205_HEALTHY_VS_FLU_INF_INFANT_PBMC_UP	169	4	17275	86
0.01008	-4.6	GSE29618_BCELL_VS_PDC_DAY7_FLU_VACCINE_UP	MSigDB lists	GSE29618_BCELL_VS_PDC_DAY7_FLU_VACCINE_UP	169	4	17275	86
0.01011	-4.59	protein transport	biological process	GO:0015031	1484	14	18054	86
0.01011	-4.59	cell cycle phase transition	biological process	GO:0044770	275	5	18054	86
0.01011	-4.59	whole membrane	cellular component	GO:0098805	1663	15	18985	89
0.01014	-4.59	T cell differentiation involved in immune response	biological process	GO:0002292	32	2	18054	86
0.01014	-4.59	dendritic cell differentiation	biological process	GO:0097028	32	2	18054	86
0.01024	-4.58	EF1BD_1	prosite domains	PS00824	2	1	12079	62
0.01024	-4.58	EF1BD_2	prosite domains	PS00825	2	1	12079	62
0.01024	-4.58	RIBOSOMAL_S27E	prosite domains	PS01168	2	1	12079	62
0.01024	-4.58	TATD_3	prosite domains	PS01091	2	1	12079	62
0.01025	-4.58	GO_CANONICAL_WNT_SIGNALING_PATHWAY	MSigDB lists	GO_CANONICAL_WNT_SIGNALING_PATHWAY	90	3	17275	86
0.01027	-4.58	cellular amide metabolic process	biological process	GO:0043603	762	9	18054	86
0.01028	-4.58	EIF3L (eukaryotic translation initiation factor 3 subunit L)	protein interactions	51386	90	3	17456	87
0.01028	-4.58	SRSF9 (serine and arginine rich splicing factor 9)	protein interactions	8683	90	3	17456	87
0.01029	-4.58	GSE9988_LOW_LPS_VS_CTRL_TREATED_MONOCYTE_UP	MSigDB lists	GSE9988_LOW_LPS_VS_CTRL_TREATED_MONOCYTE_UP	170	4	17275	86
0.01029	-4.58	GSE29618_PRE_VS_DAY7_POST_LAIV_FLU_VACCINE_MDC_DN	MSigDB lists	GSE29618_PRE_VS_DAY7_POST_LAIV_FLU_VACCINE_MDC_DN	170	4	17275	86
0.01029	-4.58	RPS14 (ribosomal protein S14)	protein interactions	6208	264	5	17456	87
0.0103	-4.58	-	gene3d domains	1.10.260.70	2	1	8522	44
0.0103	-4.58	-	gene3d domains	3.10.20.710	2	1	8522	44
0.01037	-4.57	Prolactin Signaling Pathway	WikiPathways	WP2037	76	3	5311	32
0.01037	-4.57	Arrhythmogenic Right Ventricular Cardiomyopathy	WikiPathways	WP2118	76	3	5311	32
0.01037	-4.57	VANTVEER_BREAST_CANCER_BRCA1_UP	MSigDB lists	VANTVEER_BREAST_CANCER_BRCA1_UP	31	2	17275	86
0.01037	-4.57	MATTIOLI_MULTIPLE_MYELOMA_WITH_14Q32_TRANSLOCATIONS	MSigDB lists	MATTIOLI_MULTIPLE_MYELOMA_WITH_14Q32_TRANSLOCATIONS	31	2	17275	86
0.01037	-4.57	PID_CD40_PATHWAY	MSigDB lists	PID_CD40_PATHWAY	31	2	17275	86
0.0104	-4.57	ARMT1 (acidic residue methyltransferase 1)	protein interactions	79624	31	2	17456	87
0.01041	-4.57	coated vesicle membrane	cellular component	GO:0030662	181	4	18985	89
0.01042	-4.56	Ribosome	KEGG pathways	ko03010	134	4	7161	46
0.01042	-4.56	Ribosome	KEGG pathways	hsa03010	134	4	7161	46
0.01045	-4.56	RPL5 (ribosomal protein L5)	protein interactions	6125	265	5	17456	87
0.01047	-4.56	NOSIP mediated eNOS trafficking	REACTOME pathways	R-HSA-203754	2	1	10287	54
0.01049	-4.56	GSE26488_CTRL_VS_PEPTIDE_INJECTION_OT2_THYMOCYTE_DN	MSigDB lists	GSE26488_CTRL_VS_PEPTIDE_INJECTION_OT2_THYMOCYTE_DN	171	4	17275	86
0.01049	-4.56	LI_AMPLIFIED_IN_LUNG_CANCER	MSigDB lists	LI_AMPLIFIED_IN_LUNG_CANCER	171	4	17275	86
0.01054	-4.55	EIF6 (eukaryotic translation initiation factor 6)	protein interactions	3692	171	4	17456	87
0.0106	-4.55	EEF1B2 (eukaryotic translation elongation factor 1 beta 2)	protein interactions	1933	91	3	17456	87
0.0106	-4.55	haematopoietic_and_lymphoid_tissue-lymphoid_neoplasm-angioimmunoblastic_T_cell_lymphoma	COSMIC cancer mutations	haematopoietic_and_lymphoid_tissue-lymphoid_neoplasm-angioimmunoblastic_T_cell_lymphoma	266	5	17255	86
0.01064	-4.54	GO_NEGATIVE_REGULATION_OF_CELL_COMMUNICATION	MSigDB lists	GO_NEGATIVE_REGULATION_OF_CELL_COMMUNICATION	1140	12	17275	86
0.01066	-4.54	receptor complex	cellular component	GO:0043235	395	6	18985	89
0.0107	-4.54	GSE17974_1H_VS_72H_UNTREATED_IN_VITRO_CD4_TCELL_UP	MSigDB lists	GSE17974_1H_VS_72H_UNTREATED_IN_VITRO_CD4_TCELL_UP	172	4	17275	86
0.0107	-4.54	GSE3982_EOSINOPHIL_VS_BASOPHIL_DN	MSigDB lists	GSE3982_EOSINOPHIL_VS_BASOPHIL_DN	172	4	17275	86
0.0107	-4.54	GSE36476_YOUNG_VS_OLD_DONOR_MEMORY_CD4_TCELL_16H_TSST_ACT_DN	MSigDB lists	GSE36476_YOUNG_VS_OLD_DONOR_MEMORY_CD4_TCELL_16H_TSST_ACT_DN	172	4	17275	86
0.01071	-4.54	Ca-dependent events	REACTOME pathways	R-HSA-111996	30	2	10287	54
0.01076	-4.53	regulation of T cell apoptotic process	biological process	GO:0070232	33	2	18054	86
0.01076	-4.53	T cell homeostasis	biological process	GO:0043029	33	2	18054	86
0.01081	-4.53	regulation of phosphate metabolic process	biological process	GO:0019220	1810	16	18054	86
0.01086	-4.52	Adherens junction	KEGG pathways	ko04520	72	3	7161	46
0.01086	-4.52	Adherens junction	KEGG pathways	hsa04520	72	3	7161	46
0.01092	-4.52	USP14 (ubiquitin specific peptidase 14)	protein interactions	9097	92	3	17456	87
0.01092	-4.52	ZNF408 (zinc finger protein 408)	protein interactions	79797	92	3	17456	87
0.01092	-4.52	GSE22886_NAIVE_BCELL_VS_DC_UP	MSigDB lists	GSE22886_NAIVE_BCELL_VS_DC_UP	173	4	17275	86
0.01092	-4.52	GO_POSITIVE_REGULATION_OF_I_KAPPAB_KINASE_NF_KAPPAB_SIGNALING	MSigDB lists	GO_POSITIVE_REGULATION_OF_I_KAPPAB_KINASE_NF_KAPPAB_SIGNALING	173	4	17275	86
0.01092	-4.52	Ceramide signaling pathway	Pathway Interaction DB	ceramide_pathway	44	3	2226	24
0.01092	-4.52	regulation of phosphorus metabolic process	biological process	GO:0051174	1812	16	18054	86
0.01095	-4.51	symbiont process	biological process	GO:0044403	770	9	18054	86
0.01095	-4.51	PID	prosite domains	PS01179	31	2	12079	62
0.01096	-4.51	pleura-mesothelioma	COSMIC cancer mutations	pleura-mesothelioma	4228	31	17255	86
0.01097	-4.51	peptide metabolic process	biological process	GO:0006518	511	7	18054	86
0.01103	-4.51	GO_DENDRITIC_CELL_DIFFERENTIATION	MSigDB lists	GO_DENDRITIC_CELL_DIFFERENTIATION	32	2	17275	86
0.01103	-4.51	GO_ADHERENS_JUNCTION_ASSEMBLY	MSigDB lists	GO_ADHERENS_JUNCTION_ASSEMBLY	32	2	17275	86
0.01103	-4.51	GO_REGULATION_OF_INTERLEUKIN_1_SECRETION	MSigDB lists	GO_REGULATION_OF_INTERLEUKIN_1_SECRETION	32	2	17275	86
0.01103	-4.51	CAFFAREL_RESPONSE_TO_THC_UP	MSigDB lists	CAFFAREL_RESPONSE_TO_THC_UP	32	2	17275	86
0.01103	-4.51	BURTON_ADIPOGENESIS_1	MSigDB lists	BURTON_ADIPOGENESIS_1	32	2	17275	86
0.01103	-4.51	PID_SYNDECAN_4_PATHWAY	MSigDB lists	PID_SYNDECAN_4_PATHWAY	32	2	17275	86
0.01104	-4.51	GO_REGULATION_OF_LIPID_METABOLIC_PROCESS	MSigDB lists	GO_REGULATION_OF_LIPID_METABOLIC_PROCESS	269	5	17275	86
0.01104	-4.51	MORF_NOS2A	MSigDB lists	MORF_NOS2A	269	5	17275	86
0.01105	-4.51	ARL1 (ADP ribosylation factor like GTPase 1)	protein interactions	400	32	2	17456	87
0.01105	-4.51	ADD3 (adducin 3)	protein interactions	120	32	2	17456	87
0.01105	-4.51	CISH (cytokine inducible SH2 containing protein)	protein interactions	1154	32	2	17456	87
0.01106	-4.5	lactate fermentation (reoxidation of cytosolic NADH)	BIOCYC pathways	HUMAN_PWY-5481	2	1	902	5
0.0111	-4.5	HER-positive_carcinoma	COSMIC cancer mutations	HER-positive_carcinoma	2045	18	17255	86
0.0111	-4.5	breast-carcinoma-HER-positive_carcinoma	COSMIC cancer mutations	breast-carcinoma-HER-positive_carcinoma	2045	18	17255	86
0.01113	-4.5	membrane part	cellular component	GO:0044425	6629	42	18985	89
0.01113	-4.5	GSE3982_DC_VS_BCELL_DN	MSigDB lists	GSE3982_DC_VS_BCELL_DN	174	4	17275	86
0.01113	-4.5	GSE3982_MAST_CELL_VS_BCELL_DN	MSigDB lists	GSE3982_MAST_CELL_VS_BCELL_DN	174	4	17275	86
0.01118	-4.49	DDX24 (DEAD-box helicase 24)	protein interactions	57062	174	4	17456	87
0.01118	-4.49	BCL2L1 (BCL2 like 1)	protein interactions	598	174	4	17456	87
0.01122	-4.49	enzyme binding	molecular function	GO:0019899	2212	19	17306	86
0.01124	-4.49	Follicle Stimulating Hormone (FSH) signaling pathway	WikiPathways	WP2035	27	2	5311	32
0.01124	-4.49	STRN4 (striatin 4)	protein interactions	29888	93	3	17456	87
0.01126	-4.49	angioimmunoblastic_T_cell_lymphoma	COSMIC cancer mutations	angioimmunoblastic_T_cell_lymphoma	270	5	17255	86
0.01135	-4.48	GSE22611_NOD2_TRANSD_VS_CTRL_TRANSD_HEK293_MDP_STIM_2H_UP	MSigDB lists	GSE22611_NOD2_TRANSD_VS_CTRL_TRANSD_HEK293_MDP_STIM_2H_UP	175	4	17275	86
0.01135	-4.48	GSE40666_UNTREATED_VS_IFNA_STIM_STAT4_KO_EFFECTOR_CD8_TCELL_90MIN_DN	MSigDB lists	GSE40666_UNTREATED_VS_IFNA_STIM_STAT4_KO_EFFECTOR_CD8_TCELL_90MIN_DN	175	4	17275	86
0.0114	-4.47	RRS1 (ribosome biogenesis regulator 1 homolog)	protein interactions	23212	175	4	17456	87
0.0114	-4.47	RPL19 (ribosomal protein L19)	protein interactions	6143	175	4	17456	87
0.01147	-4.47	regulation of calcium-mediated signaling	biological process	GO:0050848	98	3	18054	86
0.01153	-4.46	GO_MYELOID_LEUKOCYTE_ACTIVATION	MSigDB lists	GO_MYELOID_LEUKOCYTE_ACTIVATION	94	3	17275	86
0.01154	-4.46	peptide transport	biological process	GO:0015833	1508	14	18054	86
0.01157	-4.46	GSE2706_UNSTIM_VS_8H_LPS_AND_R848_DC_DN	MSigDB lists	GSE2706_UNSTIM_VS_8H_LPS_AND_R848_DC_DN	176	4	17275	86
0.01157	-4.46	GSE3982_MAST_CELL_VS_BASOPHIL_DN	MSigDB lists	GSE3982_MAST_CELL_VS_BASOPHIL_DN	176	4	17275	86
0.01157	-4.46	GSE26669_CD4_VS_CD8_TCELL_IN_MLR_DN	MSigDB lists	GSE26669_CD4_VS_CD8_TCELL_IN_MLR_DN	176	4	17275	86
0.01157	-4.46	GSE6674_CPG_VS_PL2_3_STIM_BCELL_UP	MSigDB lists	GSE6674_CPG_VS_PL2_3_STIM_BCELL_UP	176	4	17275	86
0.0116	-4.46	coated vesicle	cellular component	GO:0030135	289	5	18985	89
0.0117	-4.45	GO_POSITIVE_REGULATION_OF_INTERLEUKIN_12_PRODUCTION	MSigDB lists	GO_POSITIVE_REGULATION_OF_INTERLEUKIN_12_PRODUCTION	33	2	17275	86
0.0117	-4.45	MODULE_522	MSigDB lists	MODULE_522	33	2	17275	86
0.0117	-4.45	PID_EPO_PATHWAY	MSigDB lists	PID_EPO_PATHWAY	33	2	17275	86
0.01171	-4.45	CREIGHTON_ENDOCRINE_THERAPY_RESISTANCE_4	MSigDB lists	CREIGHTON_ENDOCRINE_THERAPY_RESISTANCE_4	273	5	17275	86
0.01173	-4.45	LTBP4 (latent transforming growth factor beta binding protein 4)	protein interactions	8425	33	2	17456	87
0.01173	-4.45	SEMG1 (semenogelin 1)	protein interactions	6406	33	2	17456	87
0.01173	-4.45	BAK1 (BCL2 antagonist/killer 1)	protein interactions	578	33	2	17456	87
0.01173	-4.45	HMGA2 (high mobility group AT-hook 2)	protein interactions	8091	33	2	17456	87
0.01173	-4.45	MAGEA4 (MAGE family member A4)	protein interactions	4103	33	2	17456	87
0.01174	-4.44	skin-carcinoma-squamous_cell_carcinoma	COSMIC cancer mutations	skin-carcinoma-squamous_cell_carcinoma	495	7	17255	86
0.01179	-4.44	GSE22886_IGM_MEMORY_BCELL_VS_BLOOD_PLASMA_CELL_UP	MSigDB lists	GSE22886_IGM_MEMORY_BCELL_VS_BLOOD_PLASMA_CELL_UP	177	4	17275	86
0.01179	-4.44	GSE3982_CENT_MEMORY_CD4_TCELL_VS_TH1_UP	MSigDB lists	GSE3982_CENT_MEMORY_CD4_TCELL_VS_TH1_UP	177	4	17275	86
0.01179	-4.44	GSE17301_CTRL_VS_48H_IFNA2_STIM_CD8_TCELL_DN	MSigDB lists	GSE17301_CTRL_VS_48H_IFNA2_STIM_CD8_TCELL_DN	177	4	17275	86
0.01179	-4.44	GSE46242_TH1_VS_ANERGIC_TH1_CD4_TCELL_WITH_EGR2_DELETED_UP	MSigDB lists	GSE46242_TH1_VS_ANERGIC_TH1_CD4_TCELL_WITH_EGR2_DELETED_UP	177	4	17275	86
0.01179	-4.44	GSE7219_WT_VS_NIK_NFKB2_KO_DC_UP	MSigDB lists	GSE7219_WT_VS_NIK_NFKB2_KO_DC_UP	177	4	17275	86
0.01179	-4.44	GSE3982_MEMORY_CD4_TCELL_VS_TH1_UP	MSigDB lists	GSE3982_MEMORY_CD4_TCELL_VS_TH1_UP	177	4	17275	86
0.01183	-4.44	REACTOME_IMMUNE_SYSTEM	MSigDB lists	REACTOME_IMMUNE_SYSTEM	879	10	17275	86
0.01191	-4.43	GO_PLASMA_MEMBRANE_PROTEIN_COMPLEX	MSigDB lists	GO_PLASMA_MEMBRANE_PROTEIN_COMPLEX	497	7	17275	86
0.01199	-4.42	FOSTER_TOLERANT_MACROPHAGE_DN	MSigDB lists	FOSTER_TOLERANT_MACROPHAGE_DN	382	6	17275	86
0.01199	-4.42	GO_ACTIVATION_OF_IMMUNE_RESPONSE	MSigDB lists	GO_ACTIVATION_OF_IMMUNE_RESPONSE	382	6	17275	86
0.012	-4.42	negative regulation of transferase activity	biological process	GO:0051348	287	5	18054	86
0.012	-4.42	Formation of the beta-catenin:TCF transactivating complex	REACTOME pathways	R-HSA-201722	91	3	10287	54
0.01202	-4.42	Influenza A virus infection	WikiPathways	WP1438	2	1	5311	32
0.01202	-4.42	GSE45365_WT_VS_IFNAR_KO_CD8A_DC_MCMV_INFECTION_DN	MSigDB lists	GSE45365_WT_VS_IFNAR_KO_CD8A_DC_MCMV_INFECTION_DN	178	4	17275	86
0.01202	-4.42	GSE3982_NEUTROPHIL_VS_BASOPHIL_DN	MSigDB lists	GSE3982_NEUTROPHIL_VS_BASOPHIL_DN	178	4	17275	86
0.01202	-4.42	GSE2770_TGFB_AND_IL4_VS_IL12_TREATED_ACT_CD4_TCELL_2H_DN	MSigDB lists	GSE2770_TGFB_AND_IL4_VS_IL12_TREATED_ACT_CD4_TCELL_2H_DN	178	4	17275	86
0.01202	-4.42	GSE16385_MONOCYTE_VS_MACROPHAGE_UP	MSigDB lists	GSE16385_MONOCYTE_VS_MACROPHAGE_UP	178	4	17275	86
0.01202	-4.42	GSE45881_CXCR6HI_VS_CXCR1LO_COLONIC_LAMINA_PROPRIA_UP	MSigDB lists	GSE45881_CXCR6HI_VS_CXCR1LO_COLONIC_LAMINA_PROPRIA_UP	178	4	17275	86
0.01202	-4.42	GSE21063_3H_VS_16H_ANTI_IGM_STIM_BCELL_UP	MSigDB lists	GSE21063_3H_VS_16H_ANTI_IGM_STIM_BCELL_UP	178	4	17275	86
0.01202	-4.42	GSE20715_WT_VS_TLR4_KO_6H_OZONE_LUNG_DN	MSigDB lists	GSE20715_WT_VS_TLR4_KO_6H_OZONE_LUNG_DN	178	4	17275	86
0.01202	-4.42	GSE21670_TGFB_VS_TGFB_AND_IL6_TREATED_CD4_TCELL_DN	MSigDB lists	GSE21670_TGFB_VS_TGFB_AND_IL6_TREATED_CD4_TCELL_DN	178	4	17275	86
0.01202	-4.42	GSE9988_ANTI_TREM1_VS_LOW_LPS_MONOCYTE_DN	MSigDB lists	GSE9988_ANTI_TREM1_VS_LOW_LPS_MONOCYTE_DN	178	4	17275	86
0.01205	-4.42	positive regulation of interleukin-12 production	biological process	GO:0032735	35	2	18054	86
0.01205	-4.42	negative regulation of proteasomal ubiquitin-dependent protein catabolic process	biological process	GO:0032435	35	2	18054	86
0.01208	-4.42	ER-PR-positive_carcinoma	COSMIC cancer mutations	ER-PR-positive_carcinoma	1906	17	17255	86
0.01208	-4.42	breast-carcinoma-ER-PR-positive_carcinoma	COSMIC cancer mutations	breast-carcinoma-ER-PR-positive_carcinoma	1906	17	17255	86
0.01219	-4.41	CYLD (CYLD lysine 63 deubiquitinase)	protein interactions	1540	621	8	17456	87
0.0122	-4.41	LABBE_WNT3A_TARGETS_DN	MSigDB lists	LABBE_WNT3A_TARGETS_DN	96	3	17275	86
0.0122	-4.41	NAKAMURA_ADIPOGENESIS_LATE_UP	MSigDB lists	NAKAMURA_ADIPOGENESIS_LATE_UP	96	3	17275	86
0.01223	-4.4	GO_VIRAL_LIFE_CYCLE	MSigDB lists	GO_VIRAL_LIFE_CYCLE	276	5	17275	86
0.01225	-4.4	GSE21927_SPLEEN_C57BL6_VS_EL4_TUMOR_BALBC_MONOCYTES_UP	MSigDB lists	GSE21927_SPLEEN_C57BL6_VS_EL4_TUMOR_BALBC_MONOCYTES_UP	179	4	17275	86
0.01225	-4.4	PRC2_EZH2_UP.V1_DN	MSigDB lists	PRC2_EZH2_UP.V1_DN	179	4	17275	86
0.01225	-4.4	GSE41176_UNSTIM_VS_ANTI_IGM_STIM_TAK1_KO_BCELL_6H_UP	MSigDB lists	GSE41176_UNSTIM_VS_ANTI_IGM_STIM_TAK1_KO_BCELL_6H_UP	179	4	17275	86
0.01225	-4.4	GSE13484_UNSTIM_VS_12H_YF17D_VACCINE_STIM_PBMC_UP	MSigDB lists	GSE13484_UNSTIM_VS_12H_YF17D_VACCINE_STIM_PBMC_UP	179	4	17275	86
0.01225	-4.4	GSE3982_BCELL_VS_CENT_MEMORY_CD4_TCELL_DN	MSigDB lists	GSE3982_BCELL_VS_CENT_MEMORY_CD4_TCELL_DN	179	4	17275	86
0.01228	-4.4	MORF_FOSL1	MSigDB lists	MORF_FOSL1	384	6	17275	86
0.0123	-4.4	NPM1 (nucleophosmin 1)	protein interactions	4869	622	8	17456	87
0.01239	-4.39	chr3p14	MSigDB lists	chr3p14	34	2	17275	86
0.01239	-4.39	GO_T_CELL_HOMEOSTASIS	MSigDB lists	GO_T_CELL_HOMEOSTASIS	34	2	17275	86
0.01239	-4.39	GO_BETA_AMYLOID_BINDING	MSigDB lists	GO_BETA_AMYLOID_BINDING	34	2	17275	86
0.01239	-4.39	HUMMEL_BURKITTS_LYMPHOMA_UP	MSigDB lists	HUMMEL_BURKITTS_LYMPHOMA_UP	34	2	17275	86
0.01239	-4.39	VANASSE_BCL2_TARGETS_UP	MSigDB lists	VANASSE_BCL2_TARGETS_UP	34	2	17275	86
0.01239	-4.39	FIGUEROA_AML_METHYLATION_CLUSTER_6_DN	MSigDB lists	FIGUEROA_AML_METHYLATION_CLUSTER_6_DN	34	2	17275	86
0.01239	-4.39	chr2q12	MSigDB lists	chr2q12	34	2	17275	86
0.01239	-4.39	GO_T_CELL_PROLIFERATION	MSigDB lists	GO_T_CELL_PROLIFERATION	34	2	17275	86
0.01239	-4.39	GO_CORECEPTOR_ACTIVITY	MSigDB lists	GO_CORECEPTOR_ACTIVITY	34	2	17275	86
0.01239	-4.39	GO_NEGATIVE_REGULATION_OF_LYMPHOCYTE_MEDIATED_IMMUNITY	MSigDB lists	GO_NEGATIVE_REGULATION_OF_LYMPHOCYTE_MEDIATED_IMMUNITY	34	2	17275	86
0.01248	-4.38	GSE15330_MEGAKARYOCYTE_ERYTHROID_VS_GRANULOCYTE_MONOCYTE_PROGENITOR_IKAROS_KO_DN	MSigDB lists	GSE15330_MEGAKARYOCYTE_ERYTHROID_VS_GRANULOCYTE_MONOCYTE_PROGENITOR_IKAROS_KO_DN	180	4	17275	86
0.01248	-4.38	GSE36888_STAT5_AB_KNOCKIN_VS_WT_TCELL_IL2_TREATED_6H_UP	MSigDB lists	GSE36888_STAT5_AB_KNOCKIN_VS_WT_TCELL_IL2_TREATED_6H_UP	180	4	17275	86
0.01248	-4.38	GSE22886_NAIVE_VS_IGG_IGA_MEMORY_BCELL_DN	MSigDB lists	GSE22886_NAIVE_VS_IGG_IGA_MEMORY_BCELL_DN	180	4	17275	86
0.01248	-4.38	GSE17721_CPG_VS_GARDIQUIMOD_24H_BMDC_DN	MSigDB lists	GSE17721_CPG_VS_GARDIQUIMOD_24H_BMDC_DN	180	4	17275	86
0.01248	-4.38	GSE7852_TREG_VS_TCONV_THYMUS_DN	MSigDB lists	GSE7852_TREG_VS_TCONV_THYMUS_DN	180	4	17275	86
0.01248	-4.38	GSE7852_TREG_VS_TCONV_DN	MSigDB lists	GSE7852_TREG_VS_TCONV_DN	180	4	17275	86
0.01248	-4.38	GSE27786_LSK_VS_NKCELL_DN	MSigDB lists	GSE27786_LSK_VS_NKCELL_DN	180	4	17275	86
0.01248	-4.38	GSE17186_NAIVE_VS_CD21HIGH_TRANSITIONAL_BCELL_UP	MSigDB lists	GSE17186_NAIVE_VS_CD21HIGH_TRANSITIONAL_BCELL_UP	180	4	17275	86
0.01248	-4.38	GSE30971_WBP7_HET_VS_KO_MACROPHAGE_DN	MSigDB lists	GSE30971_WBP7_HET_VS_KO_MACROPHAGE_DN	180	4	17275	86
0.01248	-4.38	GSE30971_2H_VS_4H_LPS_STIM_MACROPHAGE_WBP7_KO_DN	MSigDB lists	GSE30971_2H_VS_4H_LPS_STIM_MACROPHAGE_WBP7_KO_DN	180	4	17275	86
0.01255	-4.38	MODULE_121	MSigDB lists	MODULE_121	97	3	17275	86
0.01259	-4.38	ZHANG_TLX_TARGETS_60HR_UP	MSigDB lists	ZHANG_TLX_TARGETS_60HR_UP	278	5	17275	86
0.01259	-4.37	UPF2 (UPF2 regulator of nonsense mediated mRNA decay)	protein interactions	26019	97	3	17456	87
0.01259	-4.37	JAK3 (Janus kinase 3)	protein interactions	3718	97	3	17456	87
0.01272	-4.36	GSE12845_IGD_NEG_BLOOD_VS_PRE_GC_TONSIL_BCELL_UP	MSigDB lists	GSE12845_IGD_NEG_BLOOD_VS_PRE_GC_TONSIL_BCELL_UP	181	4	17275	86
0.01272	-4.36	MEK_UP.V1_DN	MSigDB lists	MEK_UP.V1_DN	181	4	17275	86
0.01272	-4.36	GSE1460_NAIVE_CD4_TCELL_ADULT_BLOOD_VS_THYMIC_STROMAL_CELL_UP	MSigDB lists	GSE1460_NAIVE_CD4_TCELL_ADULT_BLOOD_VS_THYMIC_STROMAL_CELL_UP	181	4	17275	86
0.01272	-4.36	GSE22025_UNTREATED_VS_PROGESTERONE_TREATED_CD4_TCELL_UP	MSigDB lists	GSE22025_UNTREATED_VS_PROGESTERONE_TREATED_CD4_TCELL_UP	181	4	17275	86
0.01272	-4.36	KIM_MYC_AMPLIFICATION_TARGETS_UP	MSigDB lists	KIM_MYC_AMPLIFICATION_TARGETS_UP	181	4	17275	86
0.01272	-4.36	GSE13229_IMM_VS_MATURE_NKCELL_UP	MSigDB lists	GSE13229_IMM_VS_MATURE_NKCELL_UP	181	4	17275	86
0.01272	-4.36	GSE22601_DOUBLE_POSITIVE_VS_CD8_SINGLE_POSITIVE_THYMOCYTE_DN	MSigDB lists	GSE22601_DOUBLE_POSITIVE_VS_CD8_SINGLE_POSITIVE_THYMOCYTE_DN	181	4	17275	86
0.01272	-4.36	GSE40274_FOXP3_VS_FOXP3_AND_EOS_TRANSDUCED_ACTIVATED_CD4_TCELL_UP	MSigDB lists	GSE40274_FOXP3_VS_FOXP3_AND_EOS_TRANSDUCED_ACTIVATED_CD4_TCELL_UP	181	4	17275	86
0.01272	-4.36	GSE6674_ANTI_IGM_VS_ANTI_IGM_AND_CPG_STIM_BCELL_UP	MSigDB lists	GSE6674_ANTI_IGM_VS_ANTI_IGM_AND_CPG_STIM_BCELL_UP	181	4	17275	86
0.01272	-4.36	GSE360_T_GONDII_VS_B_MALAYI_HIGH_DOSE_DC_UP	MSigDB lists	GSE360_T_GONDII_VS_B_MALAYI_HIGH_DOSE_DC_UP	181	4	17275	86
0.01272	-4.36	B cell receptor signaling pathway	biological process	GO:0050853	36	2	18054	86
0.01272	-4.36	adherens junction assembly	biological process	GO:0034333	36	2	18054	86
0.01272	-4.36	MODULE_53	MSigDB lists	MODULE_53	387	6	17275	86
0.01277	-4.36	regulation of interleukin-1 production	biological process	GO:0032652	102	3	18054	86
0.01286	-4.35	LEUZIPPRMYC	prints domains	PR00044	3	1	4648	20
0.01288	-4.35	GO_INTERSPECIES_INTERACTION_BETWEEN_ORGANISMS	MSigDB lists	GO_INTERSPECIES_INTERACTION_BETWEEN_ORGANISMS	628	8	17275	86
0.0129	-4.35	HOELZEL_NF1_TARGETS_DN	MSigDB lists	HOELZEL_NF1_TARGETS_DN	98	3	17275	86
0.01295	-4.35	GSE22886_NAIVE_TCELL_VS_NEUTROPHIL_UP	MSigDB lists	GSE22886_NAIVE_TCELL_VS_NEUTROPHIL_UP	182	4	17275	86
0.01295	-4.35	GSE23321_CD8_STEM_CELL_MEMORY_VS_CENTRAL_MEMORY_CD8_TCELL_UP	MSigDB lists	GSE23321_CD8_STEM_CELL_MEMORY_VS_CENTRAL_MEMORY_CD8_TCELL_UP	182	4	17275	86
0.01295	-4.35	GSE411_100MIN_VS_400MIN_IL6_STIM_SOCS3_KO_MACROPHAGE_DN	MSigDB lists	GSE411_100MIN_VS_400MIN_IL6_STIM_SOCS3_KO_MACROPHAGE_DN	182	4	17275	86
0.01295	-4.35	GSE7852_THYMUS_VS_FAT_TCONV_UP	MSigDB lists	GSE7852_THYMUS_VS_FAT_TCONV_UP	182	4	17275	86
0.01295	-4.35	GSE1460_INTRATHYMIC_T_PROGENITOR_VS_DP_THYMOCYTE_DN	MSigDB lists	GSE1460_INTRATHYMIC_T_PROGENITOR_VS_DP_THYMOCYTE_DN	182	4	17275	86
0.01295	-4.35	ZHENG_FOXP3_TARGETS_IN_THYMUS_UP	MSigDB lists	ZHENG_FOXP3_TARGETS_IN_THYMUS_UP	182	4	17275	86
0.01295	-4.35	GSE17721_CTRL_VS_GARDIQUIMOD_12H_BMDC_UP	MSigDB lists	GSE17721_CTRL_VS_GARDIQUIMOD_12H_BMDC_UP	182	4	17275	86
0.01295	-4.35	GSE30962_PRIMARY_VS_SECONDARY_CHRONIC_LCMV_INF_CD8_TCELL_DN	MSigDB lists	GSE30962_PRIMARY_VS_SECONDARY_CHRONIC_LCMV_INF_CD8_TCELL_DN	182	4	17275	86
0.01295	-4.35	GSE12198_CTRL_VS_HIGH_IL2_STIM_NK_CELL_UP	MSigDB lists	GSE12198_CTRL_VS_HIGH_IL2_STIM_NK_CELL_UP	182	4	17275	86
0.013	-4.34	Wnt signaling pathway	KEGG pathways	ko04310	143	4	7161	46
0.013	-4.34	Wnt signaling pathway	KEGG pathways	hsa04310	143	4	7161	46
0.0131	-4.33	SHAFFER_IRF4_MULTIPLE_MYELOMA_PROGRAM	MSigDB lists	SHAFFER_IRF4_MULTIPLE_MYELOMA_PROGRAM	35	2	17275	86
0.0131	-4.33	BILANGES_SERUM_RESPONSE_TRANSLATION	MSigDB lists	BILANGES_SERUM_RESPONSE_TRANSLATION	35	2	17275	86
0.01313	-4.33	ARHGEF1 (Rho guanine nucleotide exchange factor 1)	protein interactions	9138	35	2	17456	87
0.01313	-4.33	NEK7 (NIMA related kinase 7)	protein interactions	140609	35	2	17456	87
0.01313	-4.33	CYTH2 (cytohesin 2)	protein interactions	9266	35	2	17456	87
0.01315	-4.33	protein autophosphorylation	biological process	GO:0046777	191	4	18054	86
0.01319	-4.33	GSE3982_EOSINOPHIL_VS_EFF_MEMORY_CD4_TCELL_DN	MSigDB lists	GSE3982_EOSINOPHIL_VS_EFF_MEMORY_CD4_TCELL_DN	183	4	17275	86
0.01319	-4.33	GSE18203_CTRL_VS_INTRATUMORAL_CPG_INJ_MC38_TUMOR_UP	MSigDB lists	GSE18203_CTRL_VS_INTRATUMORAL_CPG_INJ_MC38_TUMOR_UP	183	4	17275	86
0.01319	-4.33	GSE411_WT_VS_SOCS3_KO_MACROPHAGE_IL6_STIM_100MIN_DN	MSigDB lists	GSE411_WT_VS_SOCS3_KO_MACROPHAGE_IL6_STIM_100MIN_DN	183	4	17275	86
0.01319	-4.33	GSE6674_CPG_VS_CPG_AND_ANTI_IGM_STIM_BCELL_UP	MSigDB lists	GSE6674_CPG_VS_CPG_AND_ANTI_IGM_STIM_BCELL_UP	183	4	17275	86
0.01319	-4.33	GSE3982_NEUTROPHIL_VS_CENT_MEMORY_CD4_TCELL_DN	MSigDB lists	GSE3982_NEUTROPHIL_VS_CENT_MEMORY_CD4_TCELL_DN	183	4	17275	86
0.01319	-4.33	GSE3982_NEUTROPHIL_VS_BCELL_DN	MSigDB lists	GSE3982_NEUTROPHIL_VS_BCELL_DN	183	4	17275	86
0.01319	-4.33	GSE36476_CTRL_VS_TSST_ACT_40H_MEMORY_CD4_TCELL_OLD_UP	MSigDB lists	GSE36476_CTRL_VS_TSST_ACT_40H_MEMORY_CD4_TCELL_OLD_UP	183	4	17275	86
0.01319	-4.33	P53_DN.V1_DN	MSigDB lists	P53_DN.V1_DN	183	4	17275	86
0.01319	-4.33	GSE40274_XBP1_VS_FOXP3_AND_XBP1_TRANSDUCED_ACTIVATED_CD4_TCELL_DN	MSigDB lists	GSE40274_XBP1_VS_FOXP3_AND_XBP1_TRANSDUCED_ACTIVATED_CD4_TCELL_DN	183	4	17275	86
0.01319	-4.33	GSE43863_NAIVE_VS_MEMORY_TFH_CD4_TCELL_D150_LCMV_UP	MSigDB lists	GSE43863_NAIVE_VS_MEMORY_TFH_CD4_TCELL_D150_LCMV_UP	183	4	17275	86
0.0133	-4.32	EIF2S1 (eukaryotic translation initiation factor 2 subunit alpha)	protein interactions	1965	99	3	17456	87
0.0133	-4.32	PAICS (phosphoribosylaminoimidazole carboxylase and phosphoribosylaminoimidazolesuccinocarboxamide synthase)	protein interactions	10606	99	3	17456	87
0.0133	-4.32	SOCS1 (suppressor of cytokine signaling 1)	protein interactions	8651	99	3	17456	87
0.01332	-4.32	GO_REGULATION_OF_INFLAMMATORY_RESPONSE	MSigDB lists	GO_REGULATION_OF_INFLAMMATORY_RESPONSE	282	5	17275	86
0.01341	-4.31	RPL10 (ribosomal protein L10)	protein interactions	6134	391	6	17456	87
0.01344	-4.31	GSE6674_PL2_3_VS_ANTI_IGM_AND_CPG_STIM_BCELL_DN	MSigDB lists	GSE6674_PL2_3_VS_ANTI_IGM_AND_CPG_STIM_BCELL_DN	184	4	17275	86
0.01344	-4.31	GSE3982_CTRL_VS_PMA_STIM_EOSINOPHIL_DN	MSigDB lists	GSE3982_CTRL_VS_PMA_STIM_EOSINOPHIL_DN	184	4	17275	86
0.01344	-4.31	GSE6259_33D1_POS_VS_DEC205_POS_SPLENIC_DC_DN	MSigDB lists	GSE6259_33D1_POS_VS_DEC205_POS_SPLENIC_DC_DN	184	4	17275	86
0.01344	-4.31	GSE17721_0.5H_VS_4H_LPS_BMDC_UP	MSigDB lists	GSE17721_0.5H_VS_4H_LPS_BMDC_UP	184	4	17275	86
0.01344	-4.31	GSE9650_NAIVE_VS_MEMORY_CD8_TCELL_UP	MSigDB lists	GSE9650_NAIVE_VS_MEMORY_CD8_TCELL_UP	184	4	17275	86
0.01344	-4.31	GSE9239_CTRL_VS_TNF_INHIBITOR_TREATED_DC_DN	MSigDB lists	GSE9239_CTRL_VS_TNF_INHIBITOR_TREATED_DC_DN	184	4	17275	86
0.01344	-4.31	GSE5463_CTRL_VS_DEXAMETHASONE_TREATED_THYMOCYTE_DN	MSigDB lists	GSE5463_CTRL_VS_DEXAMETHASONE_TREATED_THYMOCYTE_DN	184	4	17275	86
0.01344	-4.31	GSE40274_CTRL_VS_FOXP3_TRANSDUCED_ACTIVATED_CD4_TCELL_DN	MSigDB lists	GSE40274_CTRL_VS_FOXP3_TRANSDUCED_ACTIVATED_CD4_TCELL_DN	184	4	17275	86
0.01344	-4.31	GSE21670_TGFB_VS_TGFB_AND_IL6_TREATED_STAT3_KO_CD4_TCELL_UP	MSigDB lists	GSE21670_TGFB_VS_TGFB_AND_IL6_TREATED_STAT3_KO_CD4_TCELL_UP	184	4	17275	86
0.01344	-4.31	GSE21360_NAIVE_VS_TERTIARY_MEMORY_CD8_TCELL_DN	MSigDB lists	GSE21360_NAIVE_VS_TERTIARY_MEMORY_CD8_TCELL_DN	184	4	17275	86
0.01344	-4.31	GSE1448_ANTI_VALPHA2_VS_VBETA5_DP_THYMOCYTE_DN	MSigDB lists	GSE1448_ANTI_VALPHA2_VS_VBETA5_DP_THYMOCYTE_DN	184	4	17275	86
0.01354	-4.3	regulation of lipid metabolic process	biological process	GO:0019216	410	6	18054	86
0.01362	-4.3	PID_CXCR4_PATHWAY	MSigDB lists	PID_CXCR4_PATHWAY	100	3	17275	86
0.01363	-4.3	DAG and IP3 signaling	REACTOME pathways	R-HSA-1489509	34	2	10287	54
0.01366	-4.29	EIF3D (eukaryotic translation initiation factor 3 subunit D)	protein interactions	8664	100	3	17456	87
0.01368	-4.29	GSE6875_TCONV_VS_FOXP3_KO_TREG_DN	MSigDB lists	GSE6875_TCONV_VS_FOXP3_KO_TREG_DN	185	4	17275	86
0.01368	-4.29	GSE39556_CD8A_DC_VS_NK_CELL_DN	MSigDB lists	GSE39556_CD8A_DC_VS_NK_CELL_DN	185	4	17275	86
0.01368	-4.29	GSE17186_NAIVE_VS_CD21LOW_TRANSITIONAL_BCELL_DN	MSigDB lists	GSE17186_NAIVE_VS_CD21LOW_TRANSITIONAL_BCELL_DN	185	4	17275	86
0.01368	-4.29	GSE7831_1H_VS_4H_INFLUENZA_STIM_PDC_DN	MSigDB lists	GSE7831_1H_VS_4H_INFLUENZA_STIM_PDC_DN	185	4	17275	86
0.01368	-4.29	GSE2585_THYMIC_DC_VS_THYMIC_MACROPHAGE_DN	MSigDB lists	GSE2585_THYMIC_DC_VS_THYMIC_MACROPHAGE_DN	185	4	17275	86
0.01368	-4.29	GSE24142_EARLY_THYMIC_PROGENITOR_VS_DN2_THYMOCYTE_ADULT_UP	MSigDB lists	GSE24142_EARLY_THYMIC_PROGENITOR_VS_DN2_THYMOCYTE_ADULT_UP	185	4	17275	86
0.01368	-4.29	GSE360_L_DONOVANI_VS_L_MAJOR_MAC_DN	MSigDB lists	GSE360_L_DONOVANI_VS_L_MAJOR_MAC_DN	185	4	17275	86
0.01368	-4.29	GSE25123_CTRL_VS_IL4_AND_ROSIGLITAZONE_STIM_PPARG_KO_MACROPHAGE_DN	MSigDB lists	GSE25123_CTRL_VS_IL4_AND_ROSIGLITAZONE_STIM_PPARG_KO_MACROPHAGE_DN	185	4	17275	86
0.01368	-4.29	GSE18893_CTRL_VS_TNF_TREATED_TCONV_2H_UP	MSigDB lists	GSE18893_CTRL_VS_TNF_TREATED_TCONV_2H_UP	185	4	17275	86
0.01368	-4.29	GSE24634_IL4_VS_CTRL_TREATED_NAIVE_CD4_TCELL_DAY10_UP	MSigDB lists	GSE24634_IL4_VS_CTRL_TREATED_NAIVE_CD4_TCELL_DAY10_UP	185	4	17275	86
0.01368	-4.29	GSE42088_2H_VS_24H_LEISHMANIA_INF_DC_UP	MSigDB lists	GSE42088_2H_VS_24H_LEISHMANIA_INF_DC_UP	185	4	17275	86
0.01368	-4.29	GSE13306_TREG_VS_TCONV_SPLEEN_DN	MSigDB lists	GSE13306_TREG_VS_TCONV_SPLEEN_DN	185	4	17275	86
0.01368	-4.29	GSE21546_WT_VS_ELK1_KO_DP_THYMOCYTES_UP	MSigDB lists	GSE21546_WT_VS_ELK1_KO_DP_THYMOCYTES_UP	185	4	17275	86
0.01368	-4.29	GSE21063_WT_VS_NFATC1_KO_BCELL_UP	MSigDB lists	GSE21063_WT_VS_NFATC1_KO_BCELL_UP	185	4	17275	86
0.01368	-4.29	GSE3982_MAST_CELL_VS_TH2_DN	MSigDB lists	GSE3982_MAST_CELL_VS_TH2_DN	185	4	17275	86
0.01368	-4.29	GSE29618_LAIV_VS_TIV_FLU_VACCINE_DAY7_BCELL_DN	MSigDB lists	GSE29618_LAIV_VS_TIV_FLU_VACCINE_DAY7_BCELL_DN	185	4	17275	86
0.01368	-4.29	GSE9006_TYPE_1_VS_TYPE_2_DIABETES_PBMC_AT_DX_UP	MSigDB lists	GSE9006_TYPE_1_VS_TYPE_2_DIABETES_PBMC_AT_DX_UP	185	4	17275	86
0.01368	-4.29	GSE27786_LSK_VS_LIN_NEG_CELL_DN	MSigDB lists	GSE27786_LSK_VS_LIN_NEG_CELL_DN	185	4	17275	86
0.01368	-4.29	KASLER_HDAC7_TARGETS_1_UP	MSigDB lists	KASLER_HDAC7_TARGETS_1_UP	185	4	17275	86
0.01371	-4.29	GO_POSITIVE_REGULATION_OF_IMMUNE_RESPONSE	MSigDB lists	GO_POSITIVE_REGULATION_OF_IMMUNE_RESPONSE	511	7	17275	86
0.01371	-4.29	TNIP2 (TNFAIP3 interacting protein 2)	protein interactions	79155	898	10	17456	87
0.01378	-4.28	cellular response to stimulus	biological process	GO:0051716	6423	41	18054	86
0.0138	-4.28	lung-carcinoma	COSMIC cancer mutations	lung-carcinoma	4296	31	17255	86
0.01383	-4.28	HOFFMANN_PRE_BI_TO_LARGE_PRE_BII_LYMPHOCYTE_UP	MSigDB lists	HOFFMANN_PRE_BI_TO_LARGE_PRE_BII_LYMPHOCYTE_UP	36	2	17275	86
0.01383	-4.28	TARTE_PLASMA_CELL_VS_B_LYMPHOCYTE_DN	MSigDB lists	TARTE_PLASMA_CELL_VS_B_LYMPHOCYTE_DN	36	2	17275	86
0.01383	-4.28	VALK_AML_WITH_CEBPA	MSigDB lists	VALK_AML_WITH_CEBPA	36	2	17275	86
0.01383	-4.28	GO_NEGATIVE_REGULATION_OF_ADAPTIVE_IMMUNE_RESPONSE	MSigDB lists	GO_NEGATIVE_REGULATION_OF_ADAPTIVE_IMMUNE_RESPONSE	36	2	17275	86
0.01385	-4.28	negative regulation of protein transport	biological process	GO:0051224	194	4	18054	86
0.01386	-4.28	AFAP1 (actin filament associated protein 1)	protein interactions	60312	36	2	17456	87
0.01386	-4.28	ANKRD52 (ankyrin repeat domain 52)	protein interactions	283373	36	2	17456	87
0.01386	-4.28	SLC1A1 (solute carrier family 1 member 1)	protein interactions	6505	36	2	17456	87
0.01388	-4.28	GO_REGULATION_OF_RESPONSE_TO_EXTERNAL_STIMULUS	MSigDB lists	GO_REGULATION_OF_RESPONSE_TO_EXTERNAL_STIMULUS	901	10	17275	86
0.01391	-4.27	amide transport	biological process	GO:0042886	1543	14	18054	86
0.01393	-4.27	GSE17186_NAIVE_VS_CD21LOW_TRANSITIONAL_BCELL_UP	MSigDB lists	GSE17186_NAIVE_VS_CD21LOW_TRANSITIONAL_BCELL_UP	186	4	17275	86
0.01393	-4.27	GSE37605_C57BL6_VS_NOD_FOXP3_IRES_GFP_TREG_DN	MSigDB lists	GSE37605_C57BL6_VS_NOD_FOXP3_IRES_GFP_TREG_DN	186	4	17275	86
0.01393	-4.27	GSE5589_UNSTIM_VS_180MIN_LPS_AND_IL10_STIM_MACROPHAGE_DN	MSigDB lists	GSE5589_UNSTIM_VS_180MIN_LPS_AND_IL10_STIM_MACROPHAGE_DN	186	4	17275	86
0.01393	-4.27	GSE17721_CTRL_VS_PAM3CSK4_6H_BMDC_UP	MSigDB lists	GSE17721_CTRL_VS_PAM3CSK4_6H_BMDC_UP	186	4	17275	86
0.01393	-4.27	GSE17721_LPS_VS_CPG_0.5H_BMDC_UP	MSigDB lists	GSE17721_LPS_VS_CPG_0.5H_BMDC_UP	186	4	17275	86
0.01393	-4.27	GSE3203_WT_VS_IFNAR1_KO_INFLUENZA_INFECTED_LN_BCELL_UP	MSigDB lists	GSE3203_WT_VS_IFNAR1_KO_INFLUENZA_INFECTED_LN_BCELL_UP	186	4	17275	86
0.01393	-4.27	GSE5503_PLN_DC_VS_SPLEEN_DC_ACTIVATED_ALLOGENIC_TCELL_DN	MSigDB lists	GSE5503_PLN_DC_VS_SPLEEN_DC_ACTIVATED_ALLOGENIC_TCELL_DN	186	4	17275	86
0.01393	-4.27	GSE16385_MONOCYTE_VS_12H_ROSIGLITAZONE_IL4_TREATED_MACROPHAGE_DN	MSigDB lists	GSE16385_MONOCYTE_VS_12H_ROSIGLITAZONE_IL4_TREATED_MACROPHAGE_DN	186	4	17275	86
0.01393	-4.27	GSE19941_UNSTIM_VS_LPS_AND_IL10_STIM_IL10_KO_NFKBP50_KO_MACROPHAGE_DN	MSigDB lists	GSE19941_UNSTIM_VS_LPS_AND_IL10_STIM_IL10_KO_NFKBP50_KO_MACROPHAGE_DN	186	4	17275	86
0.01393	-4.27	GSE29949_CD8_NEG_DC_SPLEEN_VS_DC_BRAIN_DN	MSigDB lists	GSE29949_CD8_NEG_DC_SPLEEN_VS_DC_BRAIN_DN	186	4	17275	86
0.01393	-4.27	GSE40666_WT_VS_STAT1_KO_CD8_TCELL_UP	MSigDB lists	GSE40666_WT_VS_STAT1_KO_CD8_TCELL_UP	186	4	17275	86
0.01393	-4.27	GSE8621_LPS_STIM_VS_LPS_PRIMED_AND_LPS_STIM_MACROPHAGE_DN	MSigDB lists	GSE8621_LPS_STIM_VS_LPS_PRIMED_AND_LPS_STIM_MACROPHAGE_DN	186	4	17275	86
0.01393	-4.27	GSE17301_IFNA2_VS_IFNA2_AND_ACD3_ACD28_STIM_CD8_TCELL_UP	MSigDB lists	GSE17301_IFNA2_VS_IFNA2_AND_ACD3_ACD28_STIM_CD8_TCELL_UP	186	4	17275	86
0.01393	-4.27	GSE24634_TREG_VS_TCONV_POST_DAY5_IL4_CONVERSION_DN	MSigDB lists	GSE24634_TREG_VS_TCONV_POST_DAY5_IL4_CONVERSION_DN	186	4	17275	86
0.01393	-4.27	GSE5679_CTRL_VS_PPARG_LIGAND_ROSIGLITAZONE_AND_RARA_AGONIST_AM580_TREATED_DC_DN	MSigDB lists	GSE5679_CTRL_VS_PPARG_LIGAND_ROSIGLITAZONE_AND_RARA_AGONIST_AM580_TREATED_DC_DN	186	4	17275	86
0.01393	-4.27	GSE11961_FOLLICULAR_BCELL_VS_MEMORY_BCELL_DAY40_DN	MSigDB lists	GSE11961_FOLLICULAR_BCELL_VS_MEMORY_BCELL_DAY40_DN	186	4	17275	86
0.01393	-4.27	GSE3982_NEUTROPHIL_VS_EFF_MEMORY_CD4_TCELL_DN	MSigDB lists	GSE3982_NEUTROPHIL_VS_EFF_MEMORY_CD4_TCELL_DN	186	4	17275	86
0.01393	-4.27	GSE11961_UNSTIM_VS_ANTI_IGM_AND_CD40_STIM_6H_FOLLICULAR_BCELL_DN	MSigDB lists	GSE11961_UNSTIM_VS_ANTI_IGM_AND_CD40_STIM_6H_FOLLICULAR_BCELL_DN	186	4	17275	86
0.01395	-4.27	MODULE_6	MSigDB lists	MODULE_6	395	6	17275	86
0.01396	-4.27	EGFR tyrosine kinase inhibitor resistance	KEGG pathways	ko01521	79	3	7161	46
0.01396	-4.27	EGFR tyrosine kinase inhibitor resistance	KEGG pathways	hsa01521	79	3	7161	46
0.01399	-4.27	GO_POSITIVE_REGULATION_OF_EPITHELIAL_CELL_MIGRATION	MSigDB lists	GO_POSITIVE_REGULATION_OF_EPITHELIAL_CELL_MIGRATION	101	3	17275	86
0.01399	-4.27	GO_REGULATION_OF_B_CELL_ACTIVATION	MSigDB lists	GO_REGULATION_OF_B_CELL_ACTIVATION	101	3	17275	86
0.01399	-4.27	JAZAG_TGFB1_SIGNALING_VIA_SMAD4_UP	MSigDB lists	JAZAG_TGFB1_SIGNALING_VIA_SMAD4_UP	101	3	17275	86
0.01399	-4.27	KEGG_MELANOGENESIS	MSigDB lists	KEGG_MELANOGENESIS	101	3	17275	86
0.01399	-4.27	HNRNPH3 (heterogeneous nuclear ribonucleoprotein H3)	protein interactions	3189	186	4	17456	87
0.014	-4.27	alphav-beta3 integrin-PKCalpha complex	cellular component	GO:0035866	3	1	18985	89
0.01403	-4.27	CACNA1A (calcium voltage-gated channel subunit alpha1 A)	protein interactions	773	101	3	17456	87
0.01405	-4.27	SMID_BREAST_CANCER_BASAL_DN	MSigDB lists	SMID_BREAST_CANCER_BASAL_DN	638	8	17275	86
0.01408	-4.26	MGC-24	pfam domains	PF05283	3	1	17385	82
0.01408	-4.26	TACC_C	pfam domains	PF05010	3	1	17385	82
0.01408	-4.26	HIT	pfam domains	PF01230	3	1	17385	82
0.01408	-4.26	CITED	pfam domains	PF04487	3	1	17385	82
0.01408	-4.26	KRAP_IP3R_bind	pfam domains	PF14722	3	1	17385	82
0.01408	-4.26	TatD_DNase	pfam domains	PF01026	3	1	17385	82
0.01408	-4.26	Myc_N	pfam domains	PF01056	3	1	17385	82
0.01408	-4.26	TraB	pfam domains	PF01963	3	1	17385	82
0.01408	-4.26	BH4	pfam domains	PF02180	3	1	17385	82
0.01408	-4.26	Calcipressin	pfam domains	PF04847	3	1	17385	82
0.01408	-4.26	DAG_kinase_N	pfam domains	PF14513	3	1	17385	82
0.01408	-4.26	VASt	pfam domains	PF16016	3	1	17385	82
0.01411	-4.26	positive regulation of epithelial cell apoptotic process	biological process	GO:1904037	38	2	18054	86
0.01411	-4.26	T cell proliferation	biological process	GO:0042098	38	2	18054	86
0.01411	-4.26	GO_REGULATION_OF_RESPONSE_TO_WOUNDING	MSigDB lists	GO_REGULATION_OF_RESPONSE_TO_WOUNDING	396	6	17275	86
0.01417	-4.26	KIM_BIPOLAR_DISORDER_OLIGODENDROCYTE_DENSITY_CORR_UP	MSigDB lists	KIM_BIPOLAR_DISORDER_OLIGODENDROCYTE_DENSITY_CORR_UP	639	8	17275	86
0.01418	-4.26	GSE17580_TREG_VS_TEFF_DN	MSigDB lists	GSE17580_TREG_VS_TEFF_DN	187	4	17275	86
0.01418	-4.26	GSE15330_HSC_VS_MEGAKARYOCYTE_ERYTHROID_PROGENITOR_IKAROS_KO_UP	MSigDB lists	GSE15330_HSC_VS_MEGAKARYOCYTE_ERYTHROID_PROGENITOR_IKAROS_KO_UP	187	4	17275	86
0.01418	-4.26	GSE7460_CTRL_VS_TGFB_TREATED_ACT_TREG_DN	MSigDB lists	GSE7460_CTRL_VS_TGFB_TREATED_ACT_TREG_DN	187	4	17275	86
0.01418	-4.26	GSE26030_TH1_VS_TH17_RESTIMULATED_DAY15_POST_POLARIZATION_UP	MSigDB lists	GSE26030_TH1_VS_TH17_RESTIMULATED_DAY15_POST_POLARIZATION_UP	187	4	17275	86
0.01418	-4.26	GSE360_DC_VS_MAC_M_TUBERCULOSIS_UP	MSigDB lists	GSE360_DC_VS_MAC_M_TUBERCULOSIS_UP	187	4	17275	86
0.01418	-4.26	GSE7852_THYMUS_VS_FAT_TREG_UP	MSigDB lists	GSE7852_THYMUS_VS_FAT_TREG_UP	187	4	17275	86
0.01418	-4.26	GSE5679_PPARG_LIGAND_ROSIGLITAZONE_VS_RARA_AGONIST_AM580_TREATED_DC_DN	MSigDB lists	GSE5679_PPARG_LIGAND_ROSIGLITAZONE_VS_RARA_AGONIST_AM580_TREATED_DC_DN	187	4	17275	86
0.01418	-4.26	GSE19941_IL10_KO_VS_IL10_KO_AND_NFKBP50_KO_LPS_STIM_MACROPHAGE_DN	MSigDB lists	GSE19941_IL10_KO_VS_IL10_KO_AND_NFKBP50_KO_LPS_STIM_MACROPHAGE_DN	187	4	17275	86
0.01418	-4.26	GSE10239_NAIVE_VS_MEMORY_CD8_TCELL_UP	MSigDB lists	GSE10239_NAIVE_VS_MEMORY_CD8_TCELL_UP	187	4	17275	86
0.01418	-4.26	GSE3982_MAC_VS_TH1_DN	MSigDB lists	GSE3982_MAC_VS_TH1_DN	187	4	17275	86
0.01418	-4.26	GSE12366_GC_VS_MEMORY_BCELL_DN	MSigDB lists	GSE12366_GC_VS_MEMORY_BCELL_DN	187	4	17275	86
0.01418	-4.26	GSE7460_FOXP3_MUT_VS_WT_ACT_WITH_TGFB_TCONV_UP	MSigDB lists	GSE7460_FOXP3_MUT_VS_WT_ACT_WITH_TGFB_TCONV_UP	187	4	17275	86
0.01418	-4.26	GSE2770_IL12_AND_TGFB_VS_IL4_TREATED_ACT_CD4_TCELL_48H_UP	MSigDB lists	GSE2770_IL12_AND_TGFB_VS_IL4_TREATED_ACT_CD4_TCELL_48H_UP	187	4	17275	86
0.01422	-4.25	receptor-mediated endocytosis involved in cholesterol transport	biological process	GO:0090118	3	1	18054	86
0.01422	-4.25	negative regulation of estrogen receptor binding	biological process	GO:0071899	3	1	18054	86
0.01422	-4.25	olefin metabolic process	biological process	GO:1900673	3	1	18054	86
0.01422	-4.25	regulation of dense core granule biogenesis	biological process	GO:2000705	3	1	18054	86
0.01422	-4.25	positive regulation of osteoclast proliferation	biological process	GO:0090290	3	1	18054	86
0.01422	-4.25	regulation of CDP-diacylglycerol-serine O-phosphatidyltransferase activity	biological process	GO:1904217	3	1	18054	86
0.01422	-4.25	positive regulation of receptor-mediated endocytosis involved in cholesterol transport	biological process	GO:1905602	3	1	18054	86
0.01422	-4.25	cochlear nucleus development	biological process	GO:0021747	3	1	18054	86
0.01422	-4.25	negative regulation of Rac protein signal transduction	biological process	GO:0035021	3	1	18054	86
0.01422	-4.25	positive regulation of extracellular matrix constituent secretion	biological process	GO:0003331	3	1	18054	86
0.01422	-4.25	membrane raft polarization	biological process	GO:0001766	3	1	18054	86
0.01422	-4.25	embryonic hindgut morphogenesis	biological process	GO:0048619	3	1	18054	86
0.01422	-4.25	dADP metabolic process	biological process	GO:0046056	3	1	18054	86
0.01422	-4.25	positive regulation of low-density lipoprotein particle clearance	biological process	GO:1905581	3	1	18054	86
0.01422	-4.25	regulation of estrogen receptor binding	biological process	GO:0071898	3	1	18054	86
0.01422	-4.25	regulation of immunological synapse formation	biological process	GO:2000520	3	1	18054	86
0.01422	-4.25	positive regulation of CDP-diacylglycerol-serine O-phosphatidyltransferase activity	biological process	GO:1904219	3	1	18054	86
0.01422	-4.25	purine deoxyribonucleotide biosynthetic process	biological process	GO:0009153	3	1	18054	86
0.01422	-4.25	fibroblast apoptotic process	biological process	GO:0044346	3	1	18054	86
0.01422	-4.25	termination of signal transduction	biological process	GO:0023021	3	1	18054	86
0.01422	-4.25	chemokine (C-C motif) ligand 2 secretion	biological process	GO:0035926	3	1	18054	86
0.01422	-4.25	canonical Wnt signaling pathway involved in negative regulation of apoptotic process	biological process	GO:0044336	3	1	18054	86
0.01422	-4.25	positive regulation of serine C-palmitoyltransferase activity	biological process	GO:1904222	3	1	18054	86
0.01422	-4.25	negative regulation of fibroblast growth factor production	biological process	GO:0090272	3	1	18054	86
0.01422	-4.25	chemokine secretion	biological process	GO:0090195	3	1	18054	86
0.01422	-4.25	regulation of dendritic cell dendrite assembly	biological process	GO:2000547	3	1	18054	86
0.01422	-4.25	myeloid dendritic cell chemotaxis	biological process	GO:0002408	3	1	18054	86
0.01422	-4.25	regulation of T cell costimulation	biological process	GO:2000523	3	1	18054	86
0.01422	-4.25	chemokine (C-X-C motif) ligand 2 production	biological process	GO:0072567	3	1	18054	86
0.01422	-4.25	embryonic genitalia morphogenesis	biological process	GO:0030538	3	1	18054	86
0.01422	-4.25	negative regulation of ER-associated ubiquitin-dependent protein catabolic process	biological process	GO:1903070	3	1	18054	86
0.01426	-4.25	Major pathway of rRNA processing in the nucleolus and cytosol	REACTOME pathways	R-HSA-6791226	179	4	10287	54
0.01427	-4.25	GO_POSITIVE_REGULATION_OF_LOCOMOTION	MSigDB lists	GO_POSITIVE_REGULATION_OF_LOCOMOTION	397	6	17275	86
0.01427	-4.25	TraB_fam	interpro domains	IPR002816	3	1	18616	89
0.01427	-4.25	TACC_C	interpro domains	IPR007707	3	1	18616	89
0.01427	-4.25	Teashirt_fam	interpro domains	IPR027008	3	1	18616	89
0.01427	-4.25	Bcl2_BH4	interpro domains	IPR003093	3	1	18616	89
0.01427	-4.25	DGK_typeI_N_sf	interpro domains	IPR038199	3	1	18616	89
0.01427	-4.25	Tscrpt_reg_Myc_N	interpro domains	IPR012682	3	1	18616	89
0.01427	-4.25	Bcl2_BH4_motif_CS	interpro domains	IPR020731	3	1	18616	89
[truncated: 1,556 more rows]

## Sheet: Cluster2
P-value	ln(P)	Term	GO Tree	GO ID	# of Genes in Term	# of Target Genes in Term	# of Total Genes	# of Target Genes
4.408e-127	-290.94	GSE10325_LUPUS_CD4_TCELL_VS_LUPUS_MYELOID_DN	MSigDB lists	GSE10325_LUPUS_CD4_TCELL_VS_LUPUS_MYELOID_DN	195	110	17275	434
5.837e-126	-288.36	GSE22886_NAIVE_CD8_TCELL_VS_MONOCYTE_DN	MSigDB lists	GSE22886_NAIVE_CD8_TCELL_VS_MONOCYTE_DN	193	109	17275	434
1.125e-122	-280.8	GSE22886_NAIVE_CD4_TCELL_VS_MONOCYTE_DN	MSigDB lists	GSE22886_NAIVE_CD4_TCELL_VS_MONOCYTE_DN	192	107	17275	434
4.442e-119	-272.52	GSE22886_NAIVE_TCELL_VS_MONOCYTE_DN	MSigDB lists	GSE22886_NAIVE_TCELL_VS_MONOCYTE_DN	192	105	17275	434
6.935e-103	-235.23	GSE29618_MONOCYTE_VS_PDC_UP	MSigDB lists	GSE29618_MONOCYTE_VS_PDC_UP	188	95	17275	434
1.189e-98	-225.48	GSE22886_NAIVE_BCELL_VS_MONOCYTE_DN	MSigDB lists	GSE22886_NAIVE_BCELL_VS_MONOCYTE_DN	191	93	17275	434
1.232e-95	-218.54	GSE10325_LUPUS_BCELL_VS_LUPUS_MYELOID_DN	MSigDB lists	GSE10325_LUPUS_BCELL_VS_LUPUS_MYELOID_DN	196	92	17275	434
7.37e-93	-212.14	GSE29618_MONOCYTE_VS_MDC_UP	MSigDB lists	GSE29618_MONOCYTE_VS_MDC_UP	188	89	17275	434
3.996e-90	-205.85	GSE10325_BCELL_VS_MYELOID_DN	MSigDB lists	GSE10325_BCELL_VS_MYELOID_DN	186	87	17275	434
2.523e-88	-201.7	GSE29618_MONOCYTE_VS_PDC_DAY7_FLU_VACCINE_UP	MSigDB lists	GSE29618_MONOCYTE_VS_PDC_DAY7_FLU_VACCINE_UP	193	87	17275	434
9.86e-88	-200.34	GSE29618_BCELL_VS_MONOCYTE_DN	MSigDB lists	GSE29618_BCELL_VS_MONOCYTE_DN	189	86	17275	434
2.662e-84	-192.44	GSE29618_PDC_VS_MDC_DN	MSigDB lists	GSE29618_PDC_VS_MDC_DN	190	84	17275	434
2.981e-82	-187.72	GSE29618_BCELL_VS_MONOCYTE_DAY7_FLU_VACCINE_DN	MSigDB lists	GSE29618_BCELL_VS_MONOCYTE_DAY7_FLU_VACCINE_DN	192	83	17275	434
1.772e-76	-174.42	GNF2_HCK	MSigDB lists	GNF2_HCK	91	61	17275	434
1.843e-75	-172.08	GSE29618_PDC_VS_MDC_DAY7_FLU_VACCINE_DN	MSigDB lists	GSE29618_PDC_VS_MDC_DAY7_FLU_VACCINE_DN	188	78	17275	434
8.495e-72	-163.65	GSE29618_MONOCYTE_VS_MDC_DAY7_FLU_VACCINE_UP	MSigDB lists	GSE29618_MONOCYTE_VS_MDC_DAY7_FLU_VACCINE_UP	191	76	17275	434
7.076e-71	-161.53	GNF2_CARD15	MSigDB lists	GNF2_CARD15	67	52	17275	434
5.594e-68	-154.85	GSE29618_BCELL_VS_MDC_DAY7_FLU_VACCINE_DN	MSigDB lists	GSE29618_BCELL_VS_MDC_DAY7_FLU_VACCINE_DN	188	73	17275	434
2.237e-67	-153.47	GSE6269_FLU_VS_STAPH_AUREUS_INF_PBMC_DN	MSigDB lists	GSE6269_FLU_VS_STAPH_AUREUS_INF_PBMC_DN	163	69	17275	434
4.639e-66	-150.44	GSE34156_TLR1_TLR2_LIGAND_VS_NOD2_AND_TLR1_TLR2_LIGAND_24H_TREATED_MONOCYTE_UP	MSigDB lists	GSE34156_TLR1_TLR2_LIGAND_VS_NOD2_AND_TLR1_TLR2_LIGAND_24H_TREATED_MONOCYTE_UP	183	71	17275	434
2.699e-63	-144.07	immune system process	biological process	GO:0002376	2451	199	18054	426
2.23e-62	-141.96	GSE10325_CD4_TCELL_VS_MYELOID_DN	MSigDB lists	GSE10325_CD4_TCELL_VS_MYELOID_DN	187	69	17275	434
1.037e-61	-140.42	GSE22886_NAIVE_BCELL_VS_NEUTROPHIL_DN	MSigDB lists	GSE22886_NAIVE_BCELL_VS_NEUTROPHIL_DN	183	68	17275	434
1.795e-60	-137.57	GSE34156_UNTREATED_VS_6H_TLR1_TLR2_LIGAND_TREATED_MONOCYTE_UP	MSigDB lists	GSE34156_UNTREATED_VS_6H_TLR1_TLR2_LIGAND_TREATED_MONOCYTE_UP	182	67	17275	434
1.183e-59	-135.68	GNF2_CASP1	MSigDB lists	GNF2_CASP1	107	55	17275	434
1.677e-58	-133.03	GSE11057_CD4_EFF_MEM_VS_PBMC_DN	MSigDB lists	GSE11057_CD4_EFF_MEM_VS_PBMC_DN	185	66	17275	434
4.5e-56	-127.44	neutrophil activation involved in immune response	biological process	GO:0002283	485	91	18054	426
6.798e-56	-127.03	GSE11057_PBMC_VS_MEM_CD4_TCELL_UP	MSigDB lists	GSE11057_PBMC_VS_MEM_CD4_TCELL_UP	184	64	17275	434
8.284e-56	-126.83	myeloid cell activation involved in immune response	biological process	GO:0002275	515	93	18054	426
8.623e-56	-126.79	immune response	biological process	GO:0006955	1544	151	18054	426
2.409e-55	-125.76	neutrophil activation	biological process	GO:0042119	494	91	18054	426
3.438e-55	-125.41	myeloid leukocyte activation	biological process	GO:0002274	579	97	18054	426
4.18e-55	-125.21	granulocyte activation	biological process	GO:0036230	497	91	18054	426
5.123e-55	-125.01	MODULE_84	MSigDB lists	MODULE_84	521	95	17275	434
7.319e-55	-124.65	GSE22886_NAIVE_CD8_TCELL_VS_DC_DN	MSigDB lists	GSE22886_NAIVE_CD8_TCELL_VS_DC_DN	190	64	17275	434
8.66e-55	-124.48	leukocyte degranulation	biological process	GO:0043299	501	91	18054	426
1.612e-54	-123.86	neutrophil mediated immunity	biological process	GO:0002446	491	90	18054	426
2.966e-54	-123.25	neutrophil degranulation	biological process	GO:0043312	481	89	18054	426
5.187e-54	-122.69	myeloid leukocyte mediated immunity	biological process	GO:0002444	511	91	18054	426
5.549e-53	-120.32	GSE34156_UNTREATED_VS_24H_NOD2_LIGAND_TREATED_MONOCYTE_DN	MSigDB lists	GSE34156_UNTREATED_VS_24H_NOD2_LIGAND_TREATED_MONOCYTE_DN	185	62	17275	434
6.097e-53	-120.23	MODULE_45	MSigDB lists	MODULE_45	562	96	17275	434
9.426e-53	-119.79	regulated exocytosis	biological process	GO:0045055	691	102	18054	426
2.561e-52	-118.79	cell activation involved in immune response	biological process	GO:0002263	621	97	18054	426
1.351e-51	-117.13	leukocyte activation involved in immune response	biological process	GO:0002366	617	96	18054	426
3.814e-51	-116.09	GSE29618_BCELL_VS_MDC_DN	MSigDB lists	GSE29618_BCELL_VS_MDC_DN	188	61	17275	434
1.318e-50	-114.85	leukocyte activation	biological process	GO:0045321	915	113	18054	426
7.94e-50	-113.06	cell activation	biological process	GO:0001775	1061	120	18054	426
9.205e-50	-112.91	GSE34156_NOD2_LIGAND_VS_TLR1_TLR2_LIGAND_6H_TREATED_MONOCYTE_DN	MSigDB lists	GSE34156_NOD2_LIGAND_VS_TLR1_TLR2_LIGAND_6H_TREATED_MONOCYTE_DN	180	59	17275	434
1.29e-49	-112.57	exocytosis	biological process	GO:0006887	778	104	18054	426
3.076e-49	-111.7	GNF2_CD1D	MSigDB lists	GNF2_CD1D	43	35	17275	434
3.593e-49	-111.55	GNF2_CD33	MSigDB lists	GNF2_CD33	50	37	17275	434
4.574e-48	-109	MCLACHLAN_DENTAL_CARIES_UP	MSigDB lists	MCLACHLAN_DENTAL_CARIES_UP	227	63	17275	434
8.154e-48	-108.43	leukocyte mediated immunity	biological process	GO:0002443	631	93	18054	426
4.36e-47	-106.75	GNF2_PECAM1	MSigDB lists	GNF2_PECAM1	54	37	17275	434
6.703e-46	-104.02	GSE22886_NAIVE_CD4_TCELL_VS_DC_DN	MSigDB lists	GSE22886_NAIVE_CD4_TCELL_VS_DC_DN	188	57	17275	434
2.358e-45	-102.76	Neutrophil degranulation	REACTOME pathways	R-HSA-6798695	487	88	10287	312
5.544e-45	-101.9	secretion by cell	biological process	GO:0032940	981	110	18054	426
5.653e-45	-101.88	cytoplasmic vesicle part	cellular component	GO:0044433	1499	134	18985	439
1.164e-44	-101.16	vesicle	cellular component	GO:0031982	3842	219	18985	439
2.521e-44	-100.39	Immune System	REACTOME pathways	R-HSA-168256	2101	174	10287	312
3.546e-44	-100.05	export from cell	biological process	GO:0140352	1019	111	18054	426
3.661e-44	-100.02	immune effector process	biological process	GO:0002252	943	107	18054	426
4.954e-44	-99.71	GSE6269_HEALTHY_VS_STAPH_PNEUMO_INF_PBMC_DN	MSigDB lists	GSE6269_HEALTHY_VS_STAPH_PNEUMO_INF_PBMC_DN	166	53	17275	434
8.637e-44	-99.16	secretory vesicle	cellular component	GO:0099503	986	108	18985	439
1.683e-43	-98.49	GSE22886_NAIVE_TCELL_VS_DC_DN	MSigDB lists	GSE22886_NAIVE_TCELL_VS_DC_DN	196	56	17275	434
4.41e-43	-97.53	secretory granule	cellular component	GO:0030141	833	99	18985	439
1.946e-42	-96.04	CHEN_METABOLIC_SYNDROM_NETWORK	MSigDB lists	CHEN_METABOLIC_SYNDROM_NETWORK	1131	118	17275	434
2.935e-42	-95.63	GNF2_TNFRSF1B	MSigDB lists	GNF2_TNFRSF1B	61	36	17275	434
3.878e-42	-95.35	JAATINEN_HEMATOPOIETIC_STEM_CELL_DN	MSigDB lists	JAATINEN_HEMATOPOIETIC_STEM_CELL_DN	216	57	17275	434
6.053e-42	-94.91	secretion	biological process	GO:0046903	1094	112	18054	426
7.646e-42	-94.67	Innate Immune System	REACTOME pathways	R-HSA-168249	1285	133	10287	312
2.754e-41	-93.39	GSE24634_TREG_VS_TCONV_POST_DAY10_IL4_CONVERSION_DN	MSigDB lists	GSE24634_TREG_VS_TCONV_POST_DAY10_IL4_CONVERSION_DN	194	54	17275	434
3.262e-41	-93.22	RUTELLA_RESPONSE_TO_CSF2RB_AND_IL4_DN	MSigDB lists	RUTELLA_RESPONSE_TO_CSF2RB_AND_IL4_DN	299	64	17275	434
5.795e-41	-92.65	cytoplasmic vesicle	cellular component	GO:0031410	2309	161	18985	439
6.845e-41	-92.48	intracellular vesicle	cellular component	GO:0097708	2312	161	18985	439
1.495e-40	-91.7	vesicle-mediated transport	biological process	GO:0016192	1783	141	18054	426
7.83e-40	-90.05	GNF2_CD14	MSigDB lists	GNF2_CD14	34	28	17275	434
2.617e-39	-88.84	GSE11057_CD4_CENT_MEM_VS_PBMC_DN	MSigDB lists	GSE11057_CD4_CENT_MEM_VS_PBMC_DN	181	51	17275	434
5.665e-39	-88.07	GSE24634_TEFF_VS_TCONV_DAY10_IN_CULTURE_DN	MSigDB lists	GSE24634_TEFF_VS_TCONV_DAY10_IN_CULTURE_DN	193	52	17275	434
7.95e-39	-87.73	GNF2_FOS	MSigDB lists	GNF2_FOS	39	29	17275	434
8.809e-39	-87.63	GSE42088_2H_VS_24H_LEISHMANIA_INF_DC_UP	MSigDB lists	GSE42088_2H_VS_24H_LEISHMANIA_INF_DC_UP	185	51	17275	434
1.172e-38	-87.34	MODULE_5	MSigDB lists	MODULE_5	418	71	17275	434
2.87e-38	-86.44	GSE11057_NAIVE_CD4_VS_PBMC_CD4_TCELL_DN	MSigDB lists	GSE11057_NAIVE_CD4_VS_PBMC_CD4_TCELL_DN	189	51	17275	434
3.287e-38	-86.31	GSE24634_TEFF_VS_TCONV_DAY3_IN_CULTURE_DN	MSigDB lists	GSE24634_TEFF_VS_TCONV_DAY3_IN_CULTURE_DN	180	50	17275	434
5.119e-38	-85.87	GSE22886_DAY0_VS_DAY1_MONOCYTE_IN_CULTURE_UP	MSigDB lists	GSE22886_DAY0_VS_DAY1_MONOCYTE_IN_CULTURE_UP	191	51	17275	434
1.652e-37	-84.69	VERHAAK_AML_WITH_NPM1_MUTATED_UP	MSigDB lists	VERHAAK_AML_WITH_NPM1_MUTATED_UP	176	49	17275	434
2.106e-37	-84.45	GSE24634_TREG_VS_TCONV_POST_DAY7_IL4_CONVERSION_DN	MSigDB lists	GSE24634_TREG_VS_TCONV_POST_DAY7_IL4_CONVERSION_DN	196	51	17275	434
4.08e-36	-81.49	GSE24634_TREG_VS_TCONV_POST_DAY3_IL4_CONVERSION_DN	MSigDB lists	GSE24634_TREG_VS_TCONV_POST_DAY3_IL4_CONVERSION_DN	187	49	17275	434
2.164e-35	-79.82	MULLIGHAN_MLL_SIGNATURE_2_UP	MSigDB lists	MULLIGHAN_MLL_SIGNATURE_2_UP	396	66	17275	434
6.236e-35	-78.76	GSE24634_TEFF_VS_TCONV_DAY7_IN_CULTURE_DN	MSigDB lists	GSE24634_TEFF_VS_TCONV_DAY7_IN_CULTURE_DN	187	48	17275	434
1.669e-33	-75.47	RUTELLA_RESPONSE_TO_HGF_VS_CSF2RB_AND_IL4_UP	MSigDB lists	RUTELLA_RESPONSE_TO_HGF_VS_CSF2RB_AND_IL4_UP	382	63	17275	434
1.491e-32	-73.28	GNF2_MCL1	MSigDB lists	GNF2_MCL1	54	29	17275	434
8.638e-32	-71.53	GSE22886_DC_VS_MONOCYTE_DN	MSigDB lists	GSE22886_DC_VS_MONOCYTE_DN	184	45	17275	434
2.173e-31	-70.6	VERHAAK_GLIOBLASTOMA_MESENCHYMAL	MSigDB lists	VERHAAK_GLIOBLASTOMA_MESENCHYMAL	209	47	17275	434
3.334e-31	-70.18	RUTELLA_RESPONSE_TO_HGF_DN	MSigDB lists	RUTELLA_RESPONSE_TO_HGF_DN	222	48	17275	434
3.45e-31	-70.14	GO_IMMUNE_SYSTEM_PROCESS	MSigDB lists	GO_IMMUNE_SYSTEM_PROCESS	1854	134	17275	434
7.502e-31	-69.36	lysosome	cellular component	GO:0005764	683	76	18985	439
8.275e-31	-69.27	lytic vacuole	cellular component	GO:0000323	684	76	18985	439
1.958e-30	-68.41	GSE24634_TREG_VS_TCONV_POST_DAY5_IL4_CONVERSION_DN	MSigDB lists	GSE24634_TREG_VS_TCONV_POST_DAY5_IL4_CONVERSION_DN	186	44	17275	434
4.54e-30	-67.56	vacuole	cellular component	GO:0005773	779	80	18985	439
1.067e-29	-66.71	BROWN_MYELOID_CELL_DEVELOPMENT_UP	MSigDB lists	BROWN_MYELOID_CELL_DEVELOPMENT_UP	152	40	17275	434
8.38e-29	-64.65	GSE24634_IL4_VS_CTRL_TREATED_NAIVE_CD4_TCELL_DAY5_UP	MSigDB lists	GSE24634_IL4_VS_CTRL_TREATED_NAIVE_CD4_TCELL_DAY5_UP	191	43	17275	434
1.032e-28	-64.44	MULLIGHAN_MLL_SIGNATURE_1_UP	MSigDB lists	MULLIGHAN_MLL_SIGNATURE_1_UP	356	56	17275	434
1.282e-28	-64.22	RPS14_DN.V1_UP	MSigDB lists	RPS14_DN.V1_UP	182	42	17275	434
2.16e-28	-63.7	GNF2_S100A4	MSigDB lists	GNF2_S100A4	46	25	17275	434
6.015e-28	-62.68	PILON_KLF1_TARGETS_DN	MSigDB lists	PILON_KLF1_TARGETS_DN	1843	128	17275	434
8.059e-28	-62.39	GSE22886_NAIVE_CD8_TCELL_VS_NEUTROPHIL_DN	MSigDB lists	GSE22886_NAIVE_CD8_TCELL_VS_NEUTROPHIL_DN	179	41	17275	434
1.813e-27	-61.57	GNF2_TNFSF10	MSigDB lists	GNF2_TNFSF10	30	21	17275	434
4.654e-27	-60.63	env (Envelope surface glycoprotein gp160, precursor)	protein interactions	155971	1501	112	17456	435
5.432e-27	-60.48	extracellular exosome	cellular component	GO:0070062	2126	131	18985	439
7.977e-27	-60.09	cytoplasmic part	cellular component	GO:0044444	9633	331	18985	439
1.053e-26	-59.82	GO_REGULATION_OF_IMMUNE_SYSTEM_PROCESS	MSigDB lists	GO_REGULATION_OF_IMMUNE_SYSTEM_PROCESS	1317	104	17275	434
1.529e-26	-59.44	extracellular vesicle	cellular component	GO:1903561	2149	131	18985	439
1.594e-26	-59.4	GSE21670_UNTREATED_VS_IL6_TREATED_STAT3_KO_CD4_TCELL_UP	MSigDB lists	GSE21670_UNTREATED_VS_IL6_TREATED_STAT3_KO_CD4_TCELL_UP	181	40	17275	434
1.911e-26	-59.22	extracellular organelle	cellular component	GO:0043230	2154	131	18985	439
2.341e-26	-59.02	response to stimulus	biological process	GO:0050896	8044	297	18054	426
3.476e-26	-58.62	RODWELL_AGING_KIDNEY_UP	MSigDB lists	RODWELL_AGING_KIDNEY_UP	429	58	17275	434
3.583e-26	-58.59	LENAOUR_DENDRITIC_CELL_MATURATION_DN	MSigDB lists	LENAOUR_DENDRITIC_CELL_MATURATION_DN	123	34	17275	434
1.225e-25	-57.36	GSE36888_STAT5_AB_KNOCKIN_VS_WT_TCELL_IL2_TREATED_17H_DN	MSigDB lists	GSE36888_STAT5_AB_KNOCKIN_VS_WT_TCELL_IL2_TREATED_17H_DN	179	39	17275	434
1.42e-25	-57.21	regulation of immune system process	biological process	GO:0002682	1549	108	18054	426
1.755e-25	-57	GSE3982_DC_VS_CENT_MEMORY_CD4_TCELL_UP	MSigDB lists	GSE3982_DC_VS_CENT_MEMORY_CD4_TCELL_UP	192	40	17275	434
2.597e-25	-56.61	HOSHIDA_LIVER_CANCER_SUBCLASS_S1	MSigDB lists	HOSHIDA_LIVER_CANCER_SUBCLASS_S1	230	43	17275	434
3.12e-25	-56.43	GAL_LEUKEMIC_STEM_CELL_DN	MSigDB lists	GAL_LEUKEMIC_STEM_CELL_DN	231	43	17275	434
3.346e-25	-56.36	FULCHER_INFLAMMATORY_RESPONSE_LECTIN_VS_LPS_DN	MSigDB lists	FULCHER_INFLAMMATORY_RESPONSE_LECTIN_VS_LPS_DN	416	56	17275	434
3.651e-25	-56.27	GSE22886_NAIVE_CD4_TCELL_VS_NEUTROPHIL_DN	MSigDB lists	GSE22886_NAIVE_CD4_TCELL_VS_NEUTROPHIL_DN	184	39	17275	434
5.836e-25	-55.8	defense response	biological process	GO:0006952	1230	94	18054	426
1.155e-24	-55.12	HOXA9_DN.V1_UP	MSigDB lists	HOXA9_DN.V1_UP	178	38	17275	434
1.585e-24	-54.8	GSE24142_EARLY_THYMIC_PROGENITOR_VS_DN2_THYMOCYTE_UP	MSigDB lists	GSE24142_EARLY_THYMIC_PROGENITOR_VS_DN2_THYMOCYTE_UP	191	39	17275	434
1.585e-24	-54.8	GSE22886_NAIVE_BCELL_VS_DC_DN	MSigDB lists	GSE22886_NAIVE_BCELL_VS_DC_DN	191	39	17275	434
2.011e-24	-54.56	response to biotic stimulus	biological process	GO:0009607	1227	93	18054	426
5.165e-24	-53.62	ROSS_AML_WITH_CBFB_MYH11_FUSION	MSigDB lists	ROSS_AML_WITH_CBFB_MYH11_FUSION	50	23	17275	434
6.094e-24	-53.45	vacuolar part	cellular component	GO:0044437	568	61	18985	439
7.231e-24	-53.28	response to other organism	biological process	GO:0051707	1201	91	18054	426
8.136e-24	-53.17	response to external biotic stimulus	biological process	GO:0043207	1203	91	18054	426
1.695e-23	-52.43	endomembrane system	cellular component	GO:0012505	4420	196	18985	439
3.788e-23	-51.63	cytoplasmic vesicle membrane	cellular component	GO:0030659	770	70	18985	439
4.105e-23	-51.55	whole membrane	cellular component	GO:0098805	1663	107	18985	439
7.413e-23	-50.96	tertiary granule	cellular component	GO:0070820	164	34	18985	439
8.742e-23	-50.79	cytoplasm	cellular component	GO:0005737	11495	360	18985	439
9.869e-23	-50.67	extracellular space	cellular component	GO:0005615	3390	164	18985	439
1.246e-22	-50.44	ICHIBA_GRAFT_VERSUS_HOST_DISEASE_35D_UP	MSigDB lists	ICHIBA_GRAFT_VERSUS_HOST_DISEASE_35D_UP	123	31	17275	434
1.602e-22	-50.19	GNF2_SPI1	MSigDB lists	GNF2_SPI1	33	19	17275	434
1.699e-22	-50.13	transport	biological process	GO:0006810	4295	192	18054	426
1.785e-22	-50.08	vesicle membrane	cellular component	GO:0012506	791	70	18985	439
1.876e-22	-50.03	defense response to other organism	biological process	GO:0098542	842	73	18054	426
2.975e-22	-49.57	regulation of immune response	biological process	GO:0050776	1005	80	18054	426
3.053e-22	-49.54	GSE4984_UNTREATED_VS_GALECTIN1_TREATED_DC_UP	MSigDB lists	GSE4984_UNTREATED_VS_GALECTIN1_TREATED_DC_UP	170	35	17275	434
4.736e-22	-49.1	GSE3982_DC_VS_EFF_MEMORY_CD4_TCELL_UP	MSigDB lists	GSE3982_DC_VS_EFF_MEMORY_CD4_TCELL_UP	184	36	17275	434
6.596e-22	-48.77	GO_REGULATION_OF_IMMUNE_RESPONSE	MSigDB lists	GO_REGULATION_OF_IMMUNE_RESPONSE	788	72	17275	434
7.913e-22	-48.59	DELYS_THYROID_CANCER_UP	MSigDB lists	DELYS_THYROID_CANCER_UP	435	53	17275	434
1.019e-21	-48.34	GSE17301_ACD3_ACD28_VS_ACD3_ACD28_AND_IFNA5_STIM_CD8_TCELL_DN	MSigDB lists	GSE17301_ACD3_ACD28_VS_ACD3_ACD28_AND_IFNA5_STIM_CD8_TCELL_DN	188	36	17275	434
1.14e-21	-48.22	cellular response to chemical stimulus	biological process	GO:0070887	2871	147	18054	426
1.639e-21	-47.86	SCHUETZ_BREAST_CANCER_DUCTAL_INVASIVE_UP	MSigDB lists	SCHUETZ_BREAST_CANCER_DUCTAL_INVASIVE_UP	329	46	17275	434
1.688e-21	-47.83	GO_LYTIC_VACUOLE	MSigDB lists	GO_LYTIC_VACUOLE	494	56	17275	434
2.265e-21	-47.54	establishment of localization	biological process	GO:0051234	4422	193	18054	426
3.222e-21	-47.18	GO_IMMUNE_RESPONSE	MSigDB lists	GO_IMMUNE_RESPONSE	1003	81	17275	434
3.722e-21	-47.04	secretory granule membrane	cellular component	GO:0030667	298	42	18985	439
4.521e-21	-46.85	KRIGE_RESPONSE_TO_TOSEDOSTAT_24HR_UP	MSigDB lists	KRIGE_RESPONSE_TO_TOSEDOSTAT_24HR_UP	673	65	17275	434
5.113e-21	-46.72	positive regulation of immune system process	biological process	GO:0002684	1005	78	18054	426
5.886e-21	-46.58	extracellular region part	cellular component	GO:0044421	3589	166	18985	439
8.144e-21	-46.26	secretory granule lumen	cellular component	GO:0034774	320	43	18985	439
1.043e-20	-46.01	response to external stimulus	biological process	GO:0009605	2267	125	18054	426
1.319e-20	-45.77	GO_POSITIVE_REGULATION_OF_IMMUNE_SYSTEM_PROCESS	MSigDB lists	GO_POSITIVE_REGULATION_OF_IMMUNE_SYSTEM_PROCESS	809	71	17275	434
1.328e-20	-45.77	cytoplasmic vesicle lumen	cellular component	GO:0060205	324	43	18985	439
1.469e-20	-45.67	SMIRNOV_CIRCULATING_ENDOTHELIOCYTES_IN_CANCER_UP	MSigDB lists	SMIRNOV_CIRCULATING_ENDOTHELIOCYTES_IN_CANCER_UP	154	32	17275	434
1.596e-20	-45.58	nef (Nef)	protein interactions	156110	797	70	17456	435
1.691e-20	-45.53	vesicle lumen	cellular component	GO:0031983	326	43	18985	439
1.732e-20	-45.5	GSE22935_WT_VS_MYD88_KO_MACROPHAGE_UP	MSigDB lists	GSE22935_WT_VS_MYD88_KO_MACROPHAGE_UP	191	35	17275	434
1.732e-20	-45.5	GSE24142_EARLY_THYMIC_PROGENITOR_VS_DN3_THYMOCYTE_UP	MSigDB lists	GSE24142_EARLY_THYMIC_PROGENITOR_VS_DN3_THYMOCYTE_UP	191	35	17275	434
2.009e-20	-45.35	MODULE_128	MSigDB lists	MODULE_128	93	26	17275	434
3.651e-20	-44.76	MODULE_79	MSigDB lists	MODULE_79	95	26	17275	434
4.776e-20	-44.49	innate immune response	biological process	GO:0045087	664	61	18054	426
4.893e-20	-44.46	MODULE_170	MSigDB lists	MODULE_170	96	26	17275	434
5.627e-20	-44.32	GSE21670_STAT3_KO_VS_WT_CD4_TCELL_TGFB_IL6_TREATED_DN	MSigDB lists	GSE21670_STAT3_KO_VS_WT_CD4_TCELL_TGFB_IL6_TREATED_DN	185	34	17275	434
7.773e-20	-44	REN_ALVEOLAR_RHABDOMYOSARCOMA_DN	MSigDB lists	REN_ALVEOLAR_RHABDOMYOSARCOMA_DN	394	48	17275	434
9.195e-20	-43.83	DIAZ_CHRONIC_MEYLOGENOUS_LEUKEMIA_DN	MSigDB lists	DIAZ_CHRONIC_MEYLOGENOUS_LEUKEMIA_DN	108	27	17275	434
9.276e-20	-43.82	WANG_RESPONSE_TO_GSK3_INHIBITOR_SB216763_UP	MSigDB lists	WANG_RESPONSE_TO_GSK3_INHIBITOR_SB216763_UP	315	43	17275	434
1.07e-19	-43.68	regulation of cytokine production	biological process	GO:0001817	717	63	18054	426
1.117e-19	-43.64	extracellular region	cellular component	GO:0005576	4387	186	18985	439
1.19e-19	-43.58	JOHNSTONE_PARVB_TARGETS_3_UP	MSigDB lists	JOHNSTONE_PARVB_TARGETS_3_UP	398	48	17275	434
1.495e-19	-43.35	response to organic substance	biological process	GO:0010033	2956	145	18054	426
1.825e-19	-43.15	GSE36826_NORMAL_VS_STAPH_AUREUS_INF_IL1R_KO_SKIN_DN	MSigDB lists	GSE36826_NORMAL_VS_STAPH_AUREUS_INF_IL1R_KO_SKIN_DN	179	33	17275	434
2.265e-19	-42.93	HESS_TARGETS_OF_HOXA9_AND_MEIS1_DN	MSigDB lists	HESS_TARGETS_OF_HOXA9_AND_MEIS1_DN	74	23	17275	434
2.279e-19	-42.93	GSE17301_CTRL_VS_48H_ACD3_ACD28_STIM_CD8_TCELL_DN	MSigDB lists	GSE17301_CTRL_VS_48H_ACD3_ACD28_STIM_CD8_TCELL_DN	193	34	17275	434
5.262e-19	-42.09	GSE45365_NK_CELL_VS_CD8_TCELL_MCMV_INFECTION_UP	MSigDB lists	GSE45365_NK_CELL_VS_CD8_TCELL_MCMV_INFECTION_UP	185	33	17275	434
5.46e-19	-42.05	cellular response to organic substance	biological process	GO:0071310	2346	124	18054	426
5.779e-19	-41.99	ALTEMEIER_RESPONSE_TO_LPS_WITH_MECHANICAL_VENTILATION	MSigDB lists	ALTEMEIER_RESPONSE_TO_LPS_WITH_MECHANICAL_VENTILATION	126	28	17275	434
5.863e-19	-41.98	response to stress	biological process	GO:0006950	3423	158	18054	426
5.905e-19	-41.97	GSE10325_LUPUS_CD4_TCELL_VS_LUPUS_BCELL_DN	MSigDB lists	GSE10325_LUPUS_CD4_TCELL_VS_LUPUS_BCELL_DN	173	32	17275	434
7.444e-19	-41.74	localization	biological process	GO:0051179	5490	216	18054	426
8.794e-19	-41.58	GSE41176_UNSTIM_VS_ANTI_IGM_STIM_BCELL_1H_DN	MSigDB lists	GSE41176_UNSTIM_VS_ANTI_IGM_STIM_BCELL_1H_DN	188	33	17275	434
8.794e-19	-41.58	GSE24634_IL4_VS_CTRL_TREATED_NAIVE_CD4_TCELL_DAY10_DN	MSigDB lists	GSE24634_IL4_VS_CTRL_TREATED_NAIVE_CD4_TCELL_DAY10_DN	188	33	17275	434
1.041e-18	-41.41	GSE2405_HEAT_KILLED_LYSATE_VS_LIVE_A_PHAGOCYTOPHILUM_STIM_NEUTROPHIL_24H_UP	MSigDB lists	GSE2405_HEAT_KILLED_LYSATE_VS_LIVE_A_PHAGOCYTOPHILUM_STIM_NEUTROPHIL_24H_UP	189	33	17275	434
1.169e-18	-41.29	MODULE_46	MSigDB lists	MODULE_46	386	46	17275	434
1.268e-18	-41.21	MARKEY_RB1_ACUTE_LOF_DN	MSigDB lists	MARKEY_RB1_ACUTE_LOF_DN	217	35	17275	434
1.311e-18	-41.18	GO_VACUOLE	MSigDB lists	GO_VACUOLE	1106	81	17275	434
1.717e-18	-40.91	GSE24142_DN2_VS_DN3_THYMOCYTE_UP	MSigDB lists	GSE24142_DN2_VS_DN3_THYMOCYTE_UP	192	33	17275	434
1.768e-18	-40.88	MODULE_75	MSigDB lists	MODULE_75	390	46	17275	434
2.384e-18	-40.58	GSE9006_TYPE_1_DIABETES_AT_DX_VS_4MONTH_POST_DX_PBMC_UP	MSigDB lists	GSE9006_TYPE_1_DIABETES_AT_DX_VS_4MONTH_POST_DX_PBMC_UP	194	33	17275	434
2.397e-18	-40.57	HUANG_GATA2_TARGETS_UP	MSigDB lists	HUANG_GATA2_TARGETS_UP	144	29	17275	434
2.411e-18	-40.57	GSE9509_10MIN_VS_30MIN_LPS_STIM_IL10_KO_MACROPHAGE_UP	MSigDB lists	GSE9509_10MIN_VS_30MIN_LPS_STIM_IL10_KO_MACROPHAGE_UP	181	32	17275	434
2.804e-18	-40.42	HALLMARK_COMPLEMENT	MSigDB lists	HALLMARK_COMPLEMENT	195	33	17275	434
3.261e-18	-40.26	LI_INDUCED_T_TO_NATURAL_KILLER_UP	MSigDB lists	LI_INDUCED_T_TO_NATURAL_KILLER_UP	282	39	17275	434
3.295e-18	-40.25	GSE33425_CD161_INT_VS_NEG_CD8_TCELL_DN	MSigDB lists	GSE33425_CD161_INT_VS_NEG_CD8_TCELL_DN	196	33	17275	434
3.493e-18	-40.2	GO_DEFENSE_RESPONSE	MSigDB lists	GO_DEFENSE_RESPONSE	1148	82	17275	434
3.586e-18	-40.17	cell surface receptor signaling pathway	biological process	GO:0007166	2250	119	18054	426
4.006e-18	-40.06	GSE25123_CTRL_VS_ROSIGLITAZONE_STIM_PPARG_KO_MACROPHAGE_UP	MSigDB lists	GSE25123_CTRL_VS_ROSIGLITAZONE_STIM_PPARG_KO_MACROPHAGE_UP	184	32	17275	434
4.006e-18	-40.06	GSE15767_MED_VS_SCS_MAC_LN_UP	MSigDB lists	GSE15767_MED_VS_SCS_MAC_LN_UP	184	32	17275	434
4.077e-18	-40.04	GNF2_FGR	MSigDB lists	GNF2_FGR	31	16	17275	434
4.537e-18	-39.93	GSE42088_UNINF_VS_LEISHMANIA_INF_DC_24H_UP	MSigDB lists	GSE42088_UNINF_VS_LEISHMANIA_INF_DC_24H_UP	198	33	17275	434
5.54e-18	-39.73	GSE15330_LYMPHOID_MULTIPOTENT_VS_MEGAKARYOCYTE_ERYTHROID_PROGENITOR_IKAROS_KO_DN	MSigDB lists	GSE15330_LYMPHOID_MULTIPOTENT_VS_MEGAKARYOCYTE_ERYTHROID_PROGENITOR_IKAROS_KO_DN	173	31	17275	434
6.893e-18	-39.52	positive regulation of response to stimulus	biological process	GO:0048584	2329	121	18054	426
8.598e-18	-39.29	positive regulation of cytokine production	biological process	GO:0001819	450	47	18054	426
9.925e-18	-39.15	SWEET_LUNG_CANCER_KRAS_UP	MSigDB lists	SWEET_LUNG_CANCER_KRAS_UP	461	49	17275	434
1.073e-17	-39.07	GSE36888_STAT5_AB_KNOCKIN_VS_WT_TCELL_IL2_TREATED_2H_DN	MSigDB lists	GSE36888_STAT5_AB_KNOCKIN_VS_WT_TCELL_IL2_TREATED_2H_DN	190	32	17275	434
1.1e-17	-39.05	cellular response to stimulus	biological process	GO:0051716	6423	237	18054	426
1.193e-17	-38.97	response to cytokine	biological process	GO:0034097	1096	76	18054	426
1.37e-17	-38.83	bounding membrane of organelle	cellular component	GO:0098588	2057	110	18985	439
1.484e-17	-38.75	regulation of response to stimulus	biological process	GO:0048583	4227	178	18054	426
2.479e-17	-38.24	GO_REGULATION_OF_RESPONSE_TO_STRESS	MSigDB lists	GO_REGULATION_OF_RESPONSE_TO_STRESS	1410	91	17275	434
2.765e-17	-38.13	GSE23568_CTRL_TRANSDUCED_VS_WT_CD8_TCELL_UP	MSigDB lists	GSE23568_CTRL_TRANSDUCED_VS_WT_CD8_TCELL_UP	196	32	17275	434
2.789e-17	-38.12	primary lysosome	cellular component	GO:0005766	156	28	18985	439
2.789e-17	-38.12	azurophil granule	cellular component	GO:0042582	156	28	18985	439
3.036e-17	-38.03	STK33_SKM_UP	MSigDB lists	STK33_SKM_UP	254	36	17275	434
4.101e-17	-37.73	MORI_IMMATURE_B_LYMPHOCYTE_UP	MSigDB lists	MORI_IMMATURE_B_LYMPHOCYTE_UP	48	18	17275	434
4.801e-17	-37.58	GSE3982_EOSINOPHIL_VS_CENT_MEMORY_CD4_TCELL_UP	MSigDB lists	GSE3982_EOSINOPHIL_VS_CENT_MEMORY_CD4_TCELL_UP	186	31	17275	434
6.101e-17	-37.34	response to oxygen-containing compound	biological process	GO:1901700	1523	91	18054	426
6.307e-17	-37.3	FLECHNER_BIOPSY_KIDNEY_TRANSPLANT_REJECTED_VS_OK_UP	MSigDB lists	FLECHNER_BIOPSY_KIDNEY_TRANSPLANT_REJECTED_VS_OK_UP	83	22	17275	434
8.126e-17	-37.05	ficolin-1-rich granule lumen	cellular component	GO:1904813	124	25	18985	439
8.126e-17	-37.05	ficolin-1-rich granule	cellular component	GO:0101002	124	25	18985	439
8.552e-17	-37	WIELAND_UP_BY_HBV_INFECTION	MSigDB lists	WIELAND_UP_BY_HBV_INFECTION	94	23	17275	434
9.632e-17	-36.88	GSE22886_NAIVE_TCELL_VS_NEUTROPHIL_DN	MSigDB lists	GSE22886_NAIVE_TCELL_VS_NEUTROPHIL_DN	177	30	17275	434
1.367e-16	-36.53	GSE15330_MEGAKARYOCYTE_ERYTHROID_VS_GRANULOCYTE_MONOCYTE_PROGENITOR_UP	MSigDB lists	GSE15330_MEGAKARYOCYTE_ERYTHROID_VS_GRANULOCYTE_MONOCYTE_PROGENITOR_UP	166	29	17275	434
1.422e-16	-36.49	GSE45365_NK_CELL_VS_CD11B_DC_DN	MSigDB lists	GSE45365_NK_CELL_VS_CD11B_DC_DN	193	31	17275	434
1.504e-16	-36.43	regulation of response to stress	biological process	GO:0080134	1545	91	18054	426
1.616e-16	-36.36	GSE37301_HEMATOPOIETIC_STEM_CELL_VS_CD4_TCELL_UP	MSigDB lists	GSE37301_HEMATOPOIETIC_STEM_CELL_VS_CD4_TCELL_UP	167	29	17275	434
1.816e-16	-36.24	regulation of multicellular organismal process	biological process	GO:0051239	3262	147	18054	426
2.786e-16	-35.82	immune response-regulating signaling pathway	biological process	GO:0002764	452	45	18054	426
2.993e-16	-35.75	GO_POSITIVE_REGULATION_OF_RESPONSE_TO_STIMULUS	MSigDB lists	GO_POSITIVE_REGULATION_OF_RESPONSE_TO_STIMULUS	1814	104	17275	434
3.966e-16	-35.46	MARTENS_BOUND_BY_PML_RARA_FUSION	MSigDB lists	MARTENS_BOUND_BY_PML_RARA_FUSION	411	44	17275	434
4.309e-16	-35.38	GSE36888_UNTREATED_VS_IL2_TREATED_TCELL_6H_UP	MSigDB lists	GSE36888_UNTREATED_VS_IL2_TREATED_TCELL_6H_UP	173	29	17275	434
5.291e-16	-35.18	signal transduction	biological process	GO:0007165	4772	189	18054	426
6.479e-16	-34.97	GO_REGULATION_OF_DEFENSE_RESPONSE	MSigDB lists	GO_REGULATION_OF_DEFENSE_RESPONSE	738	60	17275	434
6.643e-16	-34.95	GO_VACUOLAR_PART	MSigDB lists	GO_VACUOLAR_PART	653	56	17275	434
7.228e-16	-34.86	GSE22886_CTRL_VS_LPS_24H_DC_UP	MSigDB lists	GSE22886_CTRL_VS_LPS_24H_DC_UP	190	30	17275	434
8.302e-16	-34.72	GO_RESPONSE_TO_OXYGEN_CONTAINING_COMPOUND	MSigDB lists	GO_RESPONSE_TO_OXYGEN_CONTAINING_COMPOUND	1336	85	17275	434
1.001e-15	-34.54	cell communication	biological process	GO:0007154	5208	200	18054	426
1.011e-15	-34.53	GSE29617_DAY3_VS_DAY7_TIV_FLU_VACCINE_PBMC_2008_UP	MSigDB lists	GSE29617_DAY3_VS_DAY7_TIV_FLU_VACCINE_PBMC_2008_UP	165	28	17275	434
1.011e-15	-34.53	GSE13946_CTRL_VS_DSS_COLITIS_GD_TCELL_FROM_COLON_UP	MSigDB lists	GSE13946_CTRL_VS_DSS_COLITIS_GD_TCELL_FROM_COLON_UP	165	28	17275	434
1.198e-15	-34.36	inflammatory response	biological process	GO:0006954	490	46	18054	426
1.211e-15	-34.35	GOLUB_ALL_VS_AML_DN	MSigDB lists	GOLUB_ALL_VS_AML_DN	23	13	17275	434
1.31e-15	-34.27	regulation of response to external stimulus	biological process	GO:0032101	1116	73	18054	426
1.414e-15	-34.19	GNF2_MYD88	MSigDB lists	GNF2_MYD88	57	18	17275	434
1.418e-15	-34.19	GO_INNATE_IMMUNE_RESPONSE	MSigDB lists	GO_INNATE_IMMUNE_RESPONSE	561	51	17275	434
1.579e-15	-34.08	LINDSTEDT_DENDRITIC_CELL_MATURATION_D	MSigDB lists	LINDSTEDT_DENDRITIC_CELL_MATURATION_D	66	19	17275	434
1.727e-15	-33.99	positive regulation of immune response	biological process	GO:0050778	710	56	18054	426
2.016e-15	-33.84	GSE45365_NK_CELL_VS_BCELL_MCMV_INFECTION_UP	MSigDB lists	GSE45365_NK_CELL_VS_BCELL_MCMV_INFECTION_UP	183	29	17275	434
2.71e-15	-33.54	GSE16697_CD4_TCELL_VS_TFH_CD4_TCELL_UP	MSigDB lists	GSE16697_CD4_TCELL_VS_TFH_CD4_TCELL_UP	185	29	17275	434
2.71e-15	-33.54	GSE3982_DC_VS_TH2_UP	MSigDB lists	GSE3982_DC_VS_TH2_UP	185	29	17275	434
2.903e-15	-33.47	cellular response to cytokine stimulus	biological process	GO:0071345	1006	68	18054	426
2.943e-15	-33.46	GO_POSITIVE_REGULATION_OF_IMMUNE_RESPONSE	MSigDB lists	GO_POSITIVE_REGULATION_OF_IMMUNE_RESPONSE	511	48	17275	434
3.137e-15	-33.4	GSE3982_DC_VS_TH1_UP	MSigDB lists	GSE3982_DC_VS_TH1_UP	186	29	17275	434
3.262e-15	-33.36	positive regulation of response to external stimulus	biological process	GO:0032103	609	51	18054	426
3.574e-15	-33.27	activation of immune response	biological process	GO:0002253	484	45	18054	426
3.628e-15	-33.25	TAKEDA_TARGETS_OF_NUP98_HOXA9_FUSION_8D_DN	MSigDB lists	TAKEDA_TARGETS_OF_NUP98_HOXA9_FUSION_8D_DN	187	29	17275	434
3.901e-15	-33.18	GO_ACTIVATION_OF_IMMUNE_RESPONSE	MSigDB lists	GO_ACTIVATION_OF_IMMUNE_RESPONSE	382	41	17275	434
4.192e-15	-33.11	GSE3982_NEUTROPHIL_VS_CENT_MEMORY_CD4_TCELL_UP	MSigDB lists	GSE3982_NEUTROPHIL_VS_CENT_MEMORY_CD4_TCELL_UP	188	29	17275	434
4.192e-15	-33.11	GSE33425_CD161_HIGH_VS_INT_CD8_TCELL_UP	MSigDB lists	GSE33425_CD161_HIGH_VS_INT_CD8_TCELL_UP	188	29	17275	434
4.848e-15	-32.96	regulation of defense response	biological process	GO:0031347	797	59	18054	426
5.089e-15	-32.91	multi-organism process	biological process	GO:0051704	2697	126	18054	426
6.43e-15	-32.68	GSE24142_EARLY_THYMIC_PROGENITOR_VS_DN2_THYMOCYTE_FETAL_UP	MSigDB lists	GSE24142_EARLY_THYMIC_PROGENITOR_VS_DN2_THYMOCYTE_FETAL_UP	191	29	17275	434
6.742e-15	-32.63	HSIAO_HOUSEKEEPING_GENES	MSigDB lists	HSIAO_HOUSEKEEPING_GENES	370	40	17275	434
7.679e-15	-32.5	GO_REGULATION_OF_CYTOKINE_PRODUCTION	MSigDB lists	GO_REGULATION_OF_CYTOKINE_PRODUCTION	544	49	17275	434
9.47e-15	-32.29	GO_RESPONSE_TO_BACTERIUM	MSigDB lists	GO_RESPONSE_TO_BACTERIUM	487	46	17275	434
9.779e-15	-32.26	GSE360_DC_VS_MAC_T_GONDII_DN	MSigDB lists	GSE360_DC_VS_MAC_T_GONDII_DN	194	29	17275	434
9.787e-15	-32.26	immune response-activating signal transduction	biological process	GO:0002757	417	41	18054	426
1.013e-14	-32.22	GSE30971_CTRL_VS_LPS_STIM_MACROPHAGE_WBP7_KO_2H_DN	MSigDB lists	GSE30971_CTRL_VS_LPS_STIM_MACROPHAGE_WBP7_KO_2H_DN	180	28	17275	434
1.168e-14	-32.08	KRIGE_RESPONSE_TO_TOSEDOSTAT_6HR_UP	MSigDB lists	KRIGE_RESPONSE_TO_TOSEDOSTAT_6HR_UP	832	62	17275	434
1.203e-14	-32.05	response to chemical	biological process	GO:0042221	4367	174	18054	426
1.236e-14	-32.02	RHEIN_ALL_GLUCOCORTICOID_THERAPY_UP	MSigDB lists	RHEIN_ALL_GLUCOCORTICOID_THERAPY_UP	73	19	17275	434
1.27e-14	-32	signaling	biological process	GO:0023052	5103	194	18054	426
1.475e-14	-31.85	HALLMARK_TNFA_SIGNALING_VIA_NFKB	MSigDB lists	HALLMARK_TNFA_SIGNALING_VIA_NFKB	197	29	17275	434
1.56e-14	-31.79	GSE26030_TH1_VS_TH17_DAY15_POST_POLARIZATION_DN	MSigDB lists	GSE26030_TH1_VS_TH17_DAY15_POST_POLARIZATION_DN	183	28	17275	434
1.733e-14	-31.69	MODULE_16	MSigDB lists	MODULE_16	495	46	17275	434
1.85e-14	-31.62	LIAN_LIPA_TARGETS_3M	MSigDB lists	LIAN_LIPA_TARGETS_3M	56	17	17275	434
2.046e-14	-31.52	vacuolar membrane	cellular component	GO:0005774	414	40	18985	439
2.07e-14	-31.51	GSE3337_4H_VS_16H_IFNG_IN_CD8POS_DC_DN	MSigDB lists	GSE3337_4H_VS_16H_IFNG_IN_CD8POS_DC_DN	185	28	17275	434
2.381e-14	-31.37	GSE9960_HEALTHY_VS_GRAM_NEG_SEPSIS_PBMC_UP	MSigDB lists	GSE9960_HEALTHY_VS_GRAM_NEG_SEPSIS_PBMC_UP	186	28	17275	434
2.458e-14	-31.34	vacuolar lumen	cellular component	GO:0005775	171	26	18985	439
2.738e-14	-31.23	antigen processing and presentation	biological process	GO:0019882	214	29	18054	426
3.029e-14	-31.13	positive regulation of transport	biological process	GO:0051050	979	65	18054	426
3.086e-14	-31.11	POOLA_INVASIVE_BREAST_CANCER_UP	MSigDB lists	POOLA_INVASIVE_BREAST_CANCER_UP	265	33	17275	434
3.142e-14	-31.09	GSE3039_CD4_TCELL_VS_B1_BCELL_DN	MSigDB lists	GSE3039_CD4_TCELL_VS_B1_BCELL_DN	188	28	17275	434
3.143e-14	-31.09	HUTTMANN_B_CLL_POOR_SURVIVAL_UP	MSigDB lists	HUTTMANN_B_CLL_POOR_SURVIVAL_UP	249	32	17275	434
3.471e-14	-30.99	GO_RESPONSE_TO_BIOTIC_STIMULUS	MSigDB lists	GO_RESPONSE_TO_BIOTIC_STIMULUS	829	61	17275	434
3.604e-14	-30.95	GSE36078_WT_VS_IL1R_KO_LUNG_DC_AFTER_AD5_INF_UP	MSigDB lists	GSE36078_WT_VS_IL1R_KO_LUNG_DC_AFTER_AD5_INF_UP	189	28	17275	434
3.771e-14	-30.91	GSE30971_CTRL_VS_LPS_STIM_MACROPHAGE_WBP7_HET_2H_DN	MSigDB lists	GSE30971_CTRL_VS_LPS_STIM_MACROPHAGE_WBP7_HET_2H_DN	175	27	17275	434
4.105e-14	-30.82	specific granule	cellular component	GO:0042581	160	25	18985	439
4.131e-14	-30.82	GSE24142_EARLY_THYMIC_PROGENITOR_VS_DN3_THYMOCYTE_FETAL_UP	MSigDB lists	GSE24142_EARLY_THYMIC_PROGENITOR_VS_DN3_THYMOCYTE_FETAL_UP	190	28	17275	434
4.177e-14	-30.81	REACTOME_IMMUNE_SYSTEM	MSigDB lists	REACTOME_IMMUNE_SYSTEM	879	63	17275	434
4.191e-14	-30.8	positive regulation of biological process	biological process	GO:0048518	6081	218	18054	426
4.327e-14	-30.77	GSE6269_E_COLI_VS_STAPH_AUREUS_INF_PBMC_DN	MSigDB lists	GSE6269_E_COLI_VS_STAPH_AUREUS_INF_PBMC_DN	162	26	17275	434
4.622e-14	-30.71	GO_INTRACELLULAR_VESICLE	MSigDB lists	GO_INTRACELLULAR_VESICLE	1199	76	17275	434
5.212e-14	-30.59	positive regulation of defense response	biological process	GO:0031349	479	43	18054	426
6.185e-14	-30.41	GSE23568_ID3_KO_VS_WT_CD8_TCELL_DN	MSigDB lists	GSE23568_ID3_KO_VS_WT_CD8_TCELL_DN	193	28	17275	434
6.185e-14	-30.41	GSE360_T_GONDII_VS_B_MALAYI_LOW_DOSE_DC_DN	MSigDB lists	GSE360_T_GONDII_VS_B_MALAYI_LOW_DOSE_DC_DN	193	28	17275	434
6.665e-14	-30.34	HAHTOLA_MYCOSIS_FUNGOIDES_CD4_UP	MSigDB lists	HAHTOLA_MYCOSIS_FUNGOIDES_CD4_UP	60	17	17275	434
6.665e-14	-30.34	NADLER_OBESITY_UP	MSigDB lists	NADLER_OBESITY_UP	60	17	17275	434
6.817e-14	-30.32	NUYTTEN_EZH2_TARGETS_UP	MSigDB lists	NUYTTEN_EZH2_TARGETS_UP	960	66	17275	434
7.063e-14	-30.28	GOLDRATH_NAIVE_VS_MEMORY_CD8_TCELL_DN	MSigDB lists	GOLDRATH_NAIVE_VS_MEMORY_CD8_TCELL_DN	194	28	17275	434
7.474e-14	-30.22	regulation of leukocyte activation	biological process	GO:0002694	505	44	18054	426
7.585e-14	-30.21	regulation of cell activation	biological process	GO:0050865	548	46	18054	426
7.648e-14	-30.2	GSE19198_CTRL_VS_IL21_TREATED_TCELL_1H_DN	MSigDB lists	GSE19198_CTRL_VS_IL21_TREATED_TCELL_1H_DN	180	27	17275	434
7.851e-14	-30.18	GSE6259_33D1_POS_DC_VS_CD4_TCELL_DN	MSigDB lists	GSE6259_33D1_POS_DC_VS_CD4_TCELL_DN	166	26	17275	434
8.11e-14	-30.14	HELLER_SILENCED_BY_METHYLATION_UP	MSigDB lists	HELLER_SILENCED_BY_METHYLATION_UP	274	33	17275	434
8.784e-14	-30.06	GSE3982_MAC_VS_EFF_MEMORY_CD4_TCELL_UP	MSigDB lists	GSE3982_MAC_VS_EFF_MEMORY_CD4_TCELL_UP	181	27	17275	434
1.008e-13	-29.93	GSE22886_DAY0_VS_DAY7_MONOCYTE_IN_CULTURE_UP	MSigDB lists	GSE22886_DAY0_VS_DAY7_MONOCYTE_IN_CULTURE_UP	182	27	17275	434
1.063e-13	-29.87	GO_RESPONSE_TO_EXTERNAL_STIMULUS	MSigDB lists	GO_RESPONSE_TO_EXTERNAL_STIMULUS	1727	95	17275	434
1.141e-13	-29.8	vpr (Vpr)	protein interactions	155807	653	52	17456	435
1.173e-13	-29.77	GO_REGULATION_OF_CELL_PROLIFERATION	MSigDB lists	GO_REGULATION_OF_CELL_PROLIFERATION	1430	84	17275	434
1.205e-13	-29.75	lysosomal membrane	cellular component	GO:0005765	357	36	18985	439
1.213e-13	-29.74	GNF2_ITGB2	MSigDB lists	GNF2_ITGB2	53	16	17275	434
1.281e-13	-29.69	regulation of transport	biological process	GO:0051049	1875	96	18054	426
1.312e-13	-29.66	lytic vacuole membrane	cellular component	GO:0098852	358	36	18985	439
1.323e-13	-29.65	GSE9988_LPS_VS_VEHICLE_TREATED_MONOCYTE_DN	MSigDB lists	GSE9988_LPS_VS_VEHICLE_TREATED_MONOCYTE_DN	184	27	17275	434
1.323e-13	-29.65	GSE26030_UNSTIM_VS_RESTIM_TH1_DAY5_POST_POLARIZATION_DN	MSigDB lists	GSE26030_UNSTIM_VS_RESTIM_TH1_DAY5_POST_POLARIZATION_DN	184	27	17275	434
1.41e-13	-29.59	cellular response to oxygen-containing compound	biological process	GO:1901701	1012	65	18054	426
1.73e-13	-29.39	GSE25085_FETAL_LIVER_VS_FETAL_BM_SP4_THYMIC_IMPLANT_DN	MSigDB lists	GSE25085_FETAL_LIVER_VS_FETAL_BM_SP4_THYMIC_IMPLANT_DN	186	27	17275	434
1.73e-13	-29.39	GSE3982_NEUTROPHIL_VS_NKCELL_UP	MSigDB lists	GSE3982_NEUTROPHIL_VS_NKCELL_UP	186	27	17275	434
1.73e-13	-29.39	GSE25088_IL4_VS_IL4_AND_ROSIGLITAZONE_STIM_STAT6_KO_MACROPHAGE_DAY10_UP	MSigDB lists	GSE25088_IL4_VS_IL4_AND_ROSIGLITAZONE_STIM_STAT6_KO_MACROPHAGE_DAY10_UP	186	27	17275	434
1.976e-13	-29.25	GSE45382_UNTREATED_VS_TGFB_TREATED_MACROPHAGES_UP	MSigDB lists	GSE45382_UNTREATED_VS_TGFB_TREATED_MACROPHAGES_UP	187	27	17275	434
2.046e-13	-29.22	KEGG_LYSOSOME	MSigDB lists	KEGG_LYSOSOME	119	22	17275	434
2.255e-13	-29.12	GSE23502_WT_VS_HDC_KO_MYELOID_DERIVED_SUPPRESSOR_CELL_BM_DN	MSigDB lists	GSE23502_WT_VS_HDC_KO_MYELOID_DERIVED_SUPPRESSOR_CELL_BM_DN	188	27	17275	434
2.255e-13	-29.12	GSE19401_UNSTIM_VS_RETINOIC_ACID_STIM_FOLLICULAR_DC_UP	MSigDB lists	GSE19401_UNSTIM_VS_RETINOIC_ACID_STIM_FOLLICULAR_DC_UP	188	27	17275	434
2.344e-13	-29.08	regulation of catalytic activity	biological process	GO:0050790	2324	110	18054	426
2.992e-13	-28.84	VALK_AML_CLUSTER_5	MSigDB lists	VALK_AML_CLUSTER_5	32	13	17275	434
3.293e-13	-28.74	QI_PLASMACYTOMA_UP	MSigDB lists	QI_PLASMACYTOMA_UP	254	31	17275	434
3.503e-13	-28.68	GO_POSITIVE_REGULATION_OF_CYTOKINE_PRODUCTION	MSigDB lists	GO_POSITIVE_REGULATION_OF_CYTOKINE_PRODUCTION	360	37	17275	434
4.146e-13	-28.51	ZHAN_MULTIPLE_MYELOMA_DN	MSigDB lists	ZHAN_MULTIPLE_MYELOMA_DN	40	14	17275	434
4.23e-13	-28.49	TONKS_TARGETS_OF_RUNX1_RUNX1T1_FUSION_HSC_DN	MSigDB lists	TONKS_TARGETS_OF_RUNX1_RUNX1T1_FUSION_HSC_DN	178	26	17275	434
4.305e-13	-28.47	GSE9006_HEALTHY_VS_TYPE_1_DIABETES_PBMC_4MONTH_POST_DX_UP	MSigDB lists	GSE9006_HEALTHY_VS_TYPE_1_DIABETES_PBMC_4MONTH_POST_DX_UP	193	27	17275	434
5.486e-13	-28.23	ICHIBA_GRAFT_VERSUS_HOST_DISEASE_D7_UP	MSigDB lists	ICHIBA_GRAFT_VERSUS_HOST_DISEASE_D7_UP	100	20	17275	434
5.523e-13	-28.22	GSE22886_NAIVE_VS_IGG_IGA_MEMORY_BCELL_DN	MSigDB lists	GSE22886_NAIVE_VS_IGG_IGA_MEMORY_BCELL_DN	180	26	17275	434
6.357e-13	-28.08	response to bacterium	biological process	GO:0009617	604	47	18054	426
7.161e-13	-27.96	regulation of molecular function	biological process	GO:0065009	2982	129	18054	426
7.636e-13	-27.9	YAGI_AML_RELAPSE_PROGNOSIS	MSigDB lists	YAGI_AML_RELAPSE_PROGNOSIS	34	13	17275	434
7.705e-13	-27.89	regulation of tumor necrosis factor superfamily cytokine production	biological process	GO:1903555	163	24	18054	426
7.853e-13	-27.87	GSE19888_ADENOSINE_A3R_INH_PRETREAT_AND_ACT_BY_A3R_VS_A3R_INH_AND_TCELL_MEMBRANES_ACT_MAST_CELL_UP	MSigDB lists	GSE19888_ADENOSINE_A3R_INH_PRETREAT_AND_ACT_BY_A3R_VS_A3R_INH_AND_TCELL_MEMBRANES_ACT_MAST_CELL_UP	168	25	17275	434
8.129e-13	-27.84	regulation of response to biotic stimulus	biological process	GO:0002831	519	43	18054	426
8.183e-13	-27.83	GSE22886_NAIVE_VS_IGM_MEMORY_BCELL_DN	MSigDB lists	GSE22886_NAIVE_VS_IGM_MEMORY_BCELL_DN	183	26	17275	434
8.343e-13	-27.81	NAKAYAMA_SOFT_TISSUE_TUMORS_PCA1_UP	MSigDB lists	NAKAYAMA_SOFT_TISSUE_TUMORS_PCA1_UP	69	17	17275	434
8.343e-13	-27.81	KEGG_LEISHMANIA_INFECTION	MSigDB lists	KEGG_LEISHMANIA_INFECTION	69	17	17275	434
9.006e-13	-27.74	GSE3920_UNTREATED_VS_IFNA_TREATED_ENDOTHELIAL_CELL_UP	MSigDB lists	GSE3920_UNTREATED_VS_IFNA_TREATED_ENDOTHELIAL_CELL_UP	169	25	17275	434
9.638e-13	-27.67	positive regulation of cellular process	biological process	GO:0048522	5358	195	18054	426
1.059e-12	-27.57	GSE9988_ANTI_TREM1_VS_VEHICLE_TREATED_MONOCYTES_DN	MSigDB lists	GSE9988_ANTI_TREM1_VS_VEHICLE_TREATED_MONOCYTES_DN	185	26	17275	434
1.077e-12	-27.56	LIAN_LIPA_TARGETS_6M	MSigDB lists	LIAN_LIPA_TARGETS_6M	70	17	17275	434
1.142e-12	-27.5	phagocytosis	biological process	GO:0006909	197	26	18054	426
1.203e-12	-27.45	GSE29618_BCELL_VS_PDC_DAY7_FLU_VACCINE_DN	MSigDB lists	GSE29618_BCELL_VS_PDC_DAY7_FLU_VACCINE_DN	186	26	17275	434
1.35e-12	-27.33	GSE36888_UNTREATED_VS_IL2_TREATED_STAT5_AB_KNOCKIN_TCELL_6H_UP	MSigDB lists	GSE36888_UNTREATED_VS_IL2_TREATED_STAT5_AB_KNOCKIN_TCELL_6H_UP	172	25	17275	434
1.43e-12	-27.27	OSMAN_BLADDER_CANCER_UP	MSigDB lists	OSMAN_BLADDER_CANCER_UP	377	37	17275	434
1.508e-12	-27.22	regulation of localization	biological process	GO:0032879	2846	124	18054	426
1.677e-12	-27.11	THUM_SYSTOLIC_HEART_FAILURE_UP	MSigDB lists	THUM_SYSTOLIC_HEART_FAILURE_UP	379	37	17275	434
1.701e-12	-27.1	activation of innate immune response	biological process	GO:0002218	251	29	18054	426
1.754e-12	-27.07	GSE9650_NAIVE_VS_EFF_CD8_TCELL_DN	MSigDB lists	GSE9650_NAIVE_VS_EFF_CD8_TCELL_DN	189	26	17275	434
1.76e-12	-27.07	GSE25088_ROSIGLITAZONE_VS_IL4_AND_ROSIGLITAZONE_STIM_STAT6_KO_MACROPHAGE_DAY10_UP	MSigDB lists	GSE25088_ROSIGLITAZONE_VS_IL4_AND_ROSIGLITAZONE_STIM_STAT6_KO_MACROPHAGE_DAY10_UP	174	25	17275	434
1.869e-12	-27.01	GO_ANTIGEN_PROCESSING_AND_PRESENTATION	MSigDB lists	GO_ANTIGEN_PROCESSING_AND_PRESENTATION	205	27	17275	434
1.972e-12	-26.95	GO_POSITIVE_REGULATION_OF_DEFENSE_RESPONSE	MSigDB lists	GO_POSITIVE_REGULATION_OF_DEFENSE_RESPONSE	362	36	17275	434
1.985e-12	-26.95	GSE7509_DC_VS_MONOCYTE_UP	MSigDB lists	GSE7509_DC_VS_MONOCYTE_UP	190	26	17275	434
2.006e-12	-26.93	GSE2706_2H_VS_8H_R848_STIM_DC_UP	MSigDB lists	GSE2706_2H_VS_8H_R848_STIM_DC_UP	175	25	17275	434
2.044e-12	-26.92	GO_CELLULAR_RESPONSE_TO_OXYGEN_CONTAINING_COMPOUND	MSigDB lists	GO_CELLULAR_RESPONSE_TO_OXYGEN_CONTAINING_COMPOUND	767	55	17275	434
2.184e-12	-26.85	cytokine-mediated signaling pathway	biological process	GO:0019221	672	49	18054	426
2.185e-12	-26.85	GOLDRATH_ANTIGEN_RESPONSE	MSigDB lists	GOLDRATH_ANTIGEN_RESPONSE	326	34	17275	434
2.246e-12	-26.82	GSE35685_CD34POS_CD38NEG_VS_CD34POS_CD10POS_BONE_MARROW_DN	MSigDB lists	GSE35685_CD34POS_CD38NEG_VS_CD34POS_CD10POS_BONE_MARROW_DN	191	26	17275	434
2.511e-12	-26.71	regulation of innate immune response	biological process	GO:0045088	450	39	18054	426
2.6e-12	-26.68	GSE14000_4H_VS_16H_LPS_DC_TRANSLATED_RNA_UP	MSigDB lists	GSE14000_4H_VS_16H_LPS_DC_TRANSLATED_RNA_UP	177	25	17275	434
2.873e-12	-26.58	regulation of protein metabolic process	biological process	GO:0051246	2839	123	18054	426
2.877e-12	-26.57	GSE19888_CTRL_VS_A3R_INHIBITOR_TREATED_MAST_CELL_DN	MSigDB lists	GSE19888_CTRL_VS_A3R_INHIBITOR_TREATED_MAST_CELL_DN	163	24	17275	434
3.253e-12	-26.45	regulation of cell population proliferation	biological process	GO:0042127	1708	87	18054	426
3.458e-12	-26.39	GO_REGULATION_OF_INNATE_IMMUNE_RESPONSE	MSigDB lists	GO_REGULATION_OF_INNATE_IMMUNE_RESPONSE	350	35	17275	434
3.71e-12	-26.32	GO_CELLULAR_RESPONSE_TO_ORGANIC_SUBSTANCE	MSigDB lists	GO_CELLULAR_RESPONSE_TO_ORGANIC_SUBSTANCE	1777	93	17275	434
3.809e-12	-26.29	GSE12845_PRE_GC_VS_DARKZONE_GC_TONSIL_BCELL_UP	MSigDB lists	GSE12845_PRE_GC_VS_DARKZONE_GC_TONSIL_BCELL_UP	180	25	17275	434
3.893e-12	-26.27	regulation of tumor necrosis factor production	biological process	GO:0032680	160	23	18054	426
3.951e-12	-26.26	response to lipopolysaccharide	biological process	GO:0032496	315	32	18054	426
4.041e-12	-26.23	ENK_UV_RESPONSE_KERATINOCYTE_UP	MSigDB lists	ENK_UV_RESPONSE_KERATINOCYTE_UP	512	43	17275	434
4.215e-12	-26.19	STK33_UP	MSigDB lists	STK33_UP	262	30	17275	434
4.254e-12	-26.18	positive regulation of multi-organism process	biological process	GO:0043902	501	41	18054	426
4.451e-12	-26.14	plasma membrane	cellular component	GO:0005886	5298	189	18985	439
4.913e-12	-26.04	cell periphery	cellular component	GO:0071944	5419	192	18985	439
5.489e-12	-25.93	positive regulation of response to biotic stimulus	biological process	GO:0002833	358	34	18054	426
5.536e-12	-25.92	GSE19888_ADENOSINE_A3R_ACT_VS_TCELL_MEMBRANES_ACT_IN_MAST_CELL_UP	MSigDB lists	GSE19888_ADENOSINE_A3R_ACT_VS_TCELL_MEMBRANES_ACT_IN_MAST_CELL_UP	183	25	17275	434
5.536e-12	-25.92	GSE3982_EOSINOPHIL_VS_NEUTROPHIL_DN	MSigDB lists	GSE3982_EOSINOPHIL_VS_NEUTROPHIL_DN	183	25	17275	434
5.847e-12	-25.87	HALLMARK_ALLOGRAFT_REJECTION	MSigDB lists	HALLMARK_ALLOGRAFT_REJECTION	199	26	17275	434
6.02e-12	-25.84	regulation of protein localization	biological process	GO:0032880	1020	62	18054	426
6.26e-12	-25.8	GSE21774_CD62L_POS_CD56_BRIGHT_VS_CD62L_NEG_CD56_DIM_NK_CELL_UP	MSigDB lists	GSE21774_CD62L_POS_CD56_BRIGHT_VS_CD62L_NEG_CD56_DIM_NK_CELL_UP	184	25	17275	434
6.768e-12	-25.72	response to organonitrogen compound	biological process	GO:0010243	944	59	18054	426
6.967e-12	-25.69	innate immune response-activating signal transduction	biological process	GO:0002758	230	27	18054	426
7.073e-12	-25.67	GSE3982_EOSINOPHIL_VS_EFF_MEMORY_CD4_TCELL_UP	MSigDB lists	GSE3982_EOSINOPHIL_VS_EFF_MEMORY_CD4_TCELL_UP	185	25	17275	434
7.073e-12	-25.67	GSE37416_0H_VS_12H_F_TULARENSIS_LVS_NEUTROPHIL_UP	MSigDB lists	GSE37416_0H_VS_12H_F_TULARENSIS_LVS_NEUTROPHIL_UP	185	25	17275	434
7.073e-12	-25.67	GSE27786_CD4_TCELL_VS_NKCELL_DN	MSigDB lists	GSE27786_CD4_TCELL_VS_NKCELL_DN	185	25	17275	434
7.371e-12	-25.63	GO_ACTIVATION_OF_INNATE_IMMUNE_RESPONSE	MSigDB lists	GO_ACTIVATION_OF_INNATE_IMMUNE_RESPONSE	201	26	17275	434
7.984e-12	-25.55	GSE22886_NEUTROPHIL_VS_MONOCYTE_DN	MSigDB lists	GSE22886_NEUTROPHIL_VS_MONOCYTE_DN	186	25	17275	434
7.984e-12	-25.55	GSE17721_0.5H_VS_24H_CPG_BMDC_UP	MSigDB lists	GSE17721_0.5H_VS_24H_CPG_BMDC_UP	186	25	17275	434
7.984e-12	-25.55	GSE9988_ANTI_TREM1_AND_LPS_VS_VEHICLE_TREATED_MONOCYTES_DN	MSigDB lists	GSE9988_ANTI_TREM1_AND_LPS_VS_VEHICLE_TREATED_MONOCYTES_DN	186	25	17275	434
8.501e-12	-25.49	positive regulation of multicellular organismal process	biological process	GO:0051240	1799	89	18054	426
8.525e-12	-25.49	GO_POSITIVE_REGULATION_OF_TRANSPORT	MSigDB lists	GO_POSITIVE_REGULATION_OF_TRANSPORT	892	59	17275	434
8.877e-12	-25.45	ROSS_AML_WITH_MLL_FUSIONS	MSigDB lists	ROSS_AML_WITH_MLL_FUSIONS	79	17	17275	434
8.941e-12	-25.44	GO_REGULATION_OF_CELL_ACTIVATION	MSigDB lists	GO_REGULATION_OF_CELL_ACTIVATION	441	39	17275	434
8.974e-12	-25.44	organelle membrane	cellular component	GO:0031090	3456	138	18985	439
9.006e-12	-25.43	GSE14769_UNSTIM_VS_60MIN_LPS_BMDM_DN	MSigDB lists	GSE14769_UNSTIM_VS_60MIN_LPS_BMDM_DN	187	25	17275	434
1.01e-11	-25.32	THEILGAARD_NEUTROPHIL_AT_SKIN_WOUND_DN	MSigDB lists	THEILGAARD_NEUTROPHIL_AT_SKIN_WOUND_DN	220	27	17275	434
1.015e-11	-25.31	GSE360_T_GONDII_VS_B_MALAYI_HIGH_DOSE_MAC_DN	MSigDB lists	GSE360_T_GONDII_VS_B_MALAYI_HIGH_DOSE_MAC_DN	188	25	17275	434
1.015e-11	-25.31	GSE44732_UNSTIM_VS_IL27_STIM_IMATURE_DC_DN	MSigDB lists	GSE44732_UNSTIM_VS_IL27_STIM_IMATURE_DC_DN	188	25	17275	434
1.105e-11	-25.23	endosomal part	cellular component	GO:0044440	526	41	18985	439
1.143e-11	-25.19	GSE3337_CTRL_VS_16H_IFNG_IN_CD8POS_DC_UP	MSigDB lists	GSE3337_CTRL_VS_16H_IFNG_IN_CD8POS_DC_UP	189	25	17275	434
1.145e-11	-25.19	HADDAD_T_LYMPHOCYTE_AND_NK_PROGENITOR_DN	MSigDB lists	HADDAD_T_LYMPHOCYTE_AND_NK_PROGENITOR_DN	59	15	17275	434
1.146e-11	-25.19	LINDGREN_BLADDER_CANCER_CLUSTER_2B	MSigDB lists	LINDGREN_BLADDER_CANCER_CLUSTER_2B	365	35	17275	434
1.163e-11	-25.18	response to molecule of bacterial origin	biological process	GO:0002237	328	32	18054	426
1.199e-11	-25.15	GSE40274_CTRL_VS_XBP1_TRANSDUCED_ACTIVATED_CD4_TCELL_UP	MSigDB lists	GSE40274_CTRL_VS_XBP1_TRANSDUCED_ACTIVATED_CD4_TCELL_UP	159	23	17275	434
1.199e-11	-25.15	HALLMARK_APOPTOSIS	MSigDB lists	HALLMARK_APOPTOSIS	159	23	17275	434
1.282e-11	-25.08	GO_ENDOCYTIC_VESICLE_MEMBRANE	MSigDB lists	GO_ENDOCYTIC_VESICLE_MEMBRANE	145	22	17275	434
1.286e-11	-25.08	GSE26030_UNSTIM_VS_RESTIM_TH17_DAY15_POST_POLARIZATION_DN	MSigDB lists	GSE26030_UNSTIM_VS_RESTIM_TH17_DAY15_POST_POLARIZATION_DN	190	25	17275	434
1.291e-11	-25.07	MODULE_64	MSigDB lists	MODULE_64	509	42	17275	434
1.363e-11	-25.02	GSE30971_CTRL_VS_LPS_STIM_MACROPHAGE_WBP7_KO_4H_DN	MSigDB lists	GSE30971_CTRL_VS_LPS_STIM_MACROPHAGE_WBP7_KO_4H_DN	175	24	17275	434
1.368e-11	-25.02	regulation of multi-organism process	biological process	GO:0043900	781	52	18054	426
1.392e-11	-25	tat (Tat)	protein interactions	155871	1718	89	17456	435
1.446e-11	-24.96	KAECH_NAIVE_VS_MEMORY_CD8_TCELL_DN	MSigDB lists	KAECH_NAIVE_VS_MEMORY_CD8_TCELL_DN	191	25	17275	434
1.574e-11	-24.87	Phagosome	KEGG pathways	hsa04145	152	26	7161	255
1.574e-11	-24.87	Phagosome	KEGG pathways	ko04145	152	26	7161	255
1.624e-11	-24.84	GSE360_L_DONOVANI_VS_B_MALAYI_LOW_DOSE_DC_DN	MSigDB lists	GSE360_L_DONOVANI_VS_B_MALAYI_LOW_DOSE_DC_DN	192	25	17275	434
1.624e-11	-24.84	GSE2770_UNTREATED_VS_IL12_TREATED_ACT_CD4_TCELL_2H_UP	MSigDB lists	GSE2770_UNTREATED_VS_IL12_TREATED_ACT_CD4_TCELL_2H_UP	192	25	17275	434
1.696e-11	-24.8	cytosol	cellular component	GO:0005829	5066	181	18985	439
1.736e-11	-24.78	GO_POSITIVE_REGULATION_OF_INNATE_IMMUNE_RESPONSE	MSigDB lists	GO_POSITIVE_REGULATION_OF_INNATE_IMMUNE_RESPONSE	242	28	17275	434
1.763e-11	-24.76	antigen processing and presentation of peptide antigen	biological process	GO:0048002	188	24	18054	426
1.823e-11	-24.73	KAECH_NAIVE_VS_DAY15_EFF_CD8_TCELL_DN	MSigDB lists	KAECH_NAIVE_VS_DAY15_EFF_CD8_TCELL_DN	193	25	17275	434
1.826e-11	-24.73	pattern recognition receptor signaling pathway	biological process	GO:0002221	127	20	18054	426
1.866e-11	-24.7	tertiary granule lumen	cellular component	GO:1904724	55	14	18985	439
2.086e-11	-24.59	endocytic vesicle	cellular component	GO:0030139	302	30	18985	439
2.097e-11	-24.59	positive regulation of tumor necrosis factor superfamily cytokine production	biological process	GO:1903557	88	17	18054	426
2.316e-11	-24.49	IVANOVA_HEMATOPOIESIS_LATE_PROGENITOR	MSigDB lists	IVANOVA_HEMATOPOIESIS_LATE_PROGENITOR	497	41	17275	434
2.318e-11	-24.49	phagocytic vesicle	cellular component	GO:0045335	131	20	18985	439
2.378e-11	-24.46	positive regulation of innate immune response	biological process	GO:0045089	337	32	18054	426
2.479e-11	-24.42	regulation of developmental process	biological process	GO:0050793	2696	116	18054	426
2.505e-11	-24.41	GSE29617_CTRL_VS_DAY7_TIV_FLU_VACCINE_PBMC_2008_UP	MSigDB lists	GSE29617_CTRL_VS_DAY7_TIV_FLU_VACCINE_PBMC_2008_UP	180	24	17275	434
2.612e-11	-24.37	protein binding	molecular function	GO:0005515	11679	347	17306	425
2.684e-11	-24.34	GO_LOCOMOTION	MSigDB lists	GO_LOCOMOTION	1044	64	17275	434
2.764e-11	-24.31	regulation of biological quality	biological process	GO:0065008	4051	155	18054	426
2.769e-11	-24.31	GO_INFLAMMATORY_RESPONSE	MSigDB lists	GO_INFLAMMATORY_RESPONSE	437	38	17275	434
2.816e-11	-24.29	regulation of cytokine secretion	biological process	GO:0050707	209	25	18054	426
2.822e-11	-24.29	GSE24634_IL4_VS_CTRL_TREATED_NAIVE_CD4_TCELL_DAY7_DN	MSigDB lists	GSE24634_IL4_VS_CTRL_TREATED_NAIVE_CD4_TCELL_DAY7_DN	181	24	17275	434
2.873e-11	-24.27	GSE35685_CD34POS_CD10NEG_CD62LPOS_VS_CD34POS_CD10POS_BONE_MARROW_DN	MSigDB lists	GSE35685_CD34POS_CD10NEG_CD62LPOS_VS_CD34POS_CD10POS_BONE_MARROW_DN	197	25	17275	434
2.99e-11	-24.23	GO_REGULATION_OF_TRANSPORT	MSigDB lists	GO_REGULATION_OF_TRANSPORT	1729	89	17275	434
3.04e-11	-24.22	BASSO_CD40_SIGNALING_UP	MSigDB lists	BASSO_CD40_SIGNALING_UP	97	18	17275	434
3.176e-11	-24.17	GSE41176_UNSTIM_VS_ANTI_IGM_STIM_TAK1_KO_BCELL_24H_DN	MSigDB lists	GSE41176_UNSTIM_VS_ANTI_IGM_STIM_TAK1_KO_BCELL_24H_DN	182	24	17275	434
3.273e-11	-24.14	response to nitrogen compound	biological process	GO:1901698	1035	61	18054	426
3.591e-11	-24.05	GO_REGULATION_OF_LEUKOCYTE_PROLIFERATION	MSigDB lists	GO_REGULATION_OF_LEUKOCYTE_PROLIFERATION	199	25	17275	434
3.997e-11	-23.94	GO_PROTEIN_COMPLEX_BINDING	MSigDB lists	GO_PROTEIN_COMPLEX_BINDING	877	57	17275	434
4.014e-11	-23.94	GSE40274_CTRL_VS_FOXP3_TRANSDUCED_ACTIVATED_CD4_TCELL_DN	MSigDB lists	GSE40274_CTRL_VS_FOXP3_TRANSDUCED_ACTIVATED_CD4_TCELL_DN	184	24	17275	434
4.087e-11	-23.92	endocytic vesicle membrane	cellular component	GO:0030666	166	22	18985	439
4.415e-11	-23.84	GO_ENDOSOMAL_PART	MSigDB lists	GO_ENDOSOMAL_PART	403	36	17275	434
4.437e-11	-23.84	GO_VACUOLAR_MEMBRANE	MSigDB lists	GO_VACUOLAR_MEMBRANE	551	43	17275	434
4.494e-11	-23.83	positive regulation of molecular function	biological process	GO:0044093	1764	86	18054	426
4.507e-11	-23.82	GSE17721_ALL_VS_24H_PAM3CSK4_BMDC_UP	MSigDB lists	GSE17721_ALL_VS_24H_PAM3CSK4_BMDC_UP	185	24	17275	434
4.507e-11	-23.82	GSE24142_EARLY_THYMIC_PROGENITOR_VS_DN2_THYMOCYTE_ADULT_UP	MSigDB lists	GSE24142_EARLY_THYMIC_PROGENITOR_VS_DN2_THYMOCYTE_ADULT_UP	185	24	17275	434
4.507e-11	-23.82	GSE36888_UNTREATED_VS_IL2_TREATED_TCELL_17H_UP	MSigDB lists	GSE36888_UNTREATED_VS_IL2_TREATED_TCELL_17H_UP	185	24	17275	434
4.849e-11	-23.75	GSE10325_CD4_TCELL_VS_BCELL_DN	MSigDB lists	GSE10325_CD4_TCELL_VS_BCELL_DN	170	23	17275	434
5.056e-11	-23.71	GSE36826_NORMAL_VS_STAPH_AUREUS_INF_SKIN_UP	MSigDB lists	GSE36826_NORMAL_VS_STAPH_AUREUS_INF_SKIN_UP	186	24	17275	434
5.056e-11	-23.71	GSE22935_WT_VS_MYD88_KO_MACROPHAGE_48H_MBOVIS_BCG_STIM_DN	MSigDB lists	GSE22935_WT_VS_MYD88_KO_MACROPHAGE_48H_MBOVIS_BCG_STIM_DN	186	24	17275	434
5.409e-11	-23.64	MODULE_223	MSigDB lists	MODULE_223	141	21	17275	434
5.457e-11	-23.63	endosome	cellular component	GO:0005768	905	55	18985	439
5.475e-11	-23.63	GSE14000_4H_VS_16H_LPS_DC_UP	MSigDB lists	GSE14000_4H_VS_16H_LPS_DC_UP	171	23	17275	434
5.475e-11	-23.63	GSE21360_PRIMARY_VS_QUATERNARY_MEMORY_CD8_TCELL_UP	MSigDB lists	GSE21360_PRIMARY_VS_QUATERNARY_MEMORY_CD8_TCELL_UP	171	23	17275	434
5.624e-11	-23.6	response to peptide	biological process	GO:1901652	476	38	18054	426
5.77e-11	-23.58	antigen processing and presentation of exogenous antigen	biological process	GO:0019884	182	23	18054	426
6.175e-11	-23.51	GSE14415_ACT_TCONV_VS_ACT_NATURAL_TREG_DN	MSigDB lists	GSE14415_ACT_TCONV_VS_ACT_NATURAL_TREG_DN	172	23	17275	434
6.45e-11	-23.46	regulation of cellular protein metabolic process	biological process	GO:0032268	2670	114	18054	426
6.597e-11	-23.44	GO_VESICLE_MEDIATED_TRANSPORT	MSigDB lists	GO_VESICLE_MEDIATED_TRANSPORT	1145	67	17275	434
7.106e-11	-23.37	GSE15733_BM_VS_SPLEEN_MEMORY_CD4_TCELL_UP	MSigDB lists	GSE15733_BM_VS_SPLEEN_MEMORY_CD4_TCELL_UP	189	24	17275	434
7.836e-11	-23.27	GSE30971_WBP7_HET_VS_KO_MACROPHAGE_4H_LPS_STIM_DN	MSigDB lists	GSE30971_WBP7_HET_VS_KO_MACROPHAGE_4H_LPS_STIM_DN	174	23	17275	434
7.947e-11	-23.26	GSE27670_BLIMP1_VS_LMP1_TRANSDUCED_GC_BCELL_UP	MSigDB lists	GSE27670_BLIMP1_VS_LMP1_TRANSDUCED_GC_BCELL_UP	190	24	17275	434
7.949e-11	-23.26	GO_RESPONSE_TO_MOLECULE_OF_BACTERIAL_ORIGIN	MSigDB lists	GO_RESPONSE_TO_MOLECULE_OF_BACTERIAL_ORIGIN	313	31	17275	434
8.651e-11	-23.17	positive regulation of cytokine secretion	biological process	GO:0050715	138	20	18054	426
9.686e-11	-23.06	MODULE_165	MSigDB lists	MODULE_165	79	16	17275	434
9.909e-11	-23.04	GSE37416_0H_VS_24H_F_TULARENSIS_LVS_NEUTROPHIL_UP	MSigDB lists	GSE37416_0H_VS_24H_F_TULARENSIS_LVS_NEUTROPHIL_UP	176	23	17275	434
9.909e-11	-23.04	GSE9509_LPS_VS_LPS_AND_IL10_STIM_IL10_KO_MACROPHAGE_20MIN_DN	MSigDB lists	GSE9509_LPS_VS_LPS_AND_IL10_STIM_IL10_KO_MACROPHAGE_20MIN_DN	176	23	17275	434
9.919e-11	-23.03	GSE9650_NAIVE_VS_MEMORY_CD8_TCELL_DN	MSigDB lists	GSE9650_NAIVE_VS_MEMORY_CD8_TCELL_DN	192	24	17275	434
9.919e-11	-23.03	GSE360_CTRL_VS_T_GONDII_DC_UP	MSigDB lists	GSE360_CTRL_VS_T_GONDII_DC_UP	192	24	17275	434
1.036e-10	-22.99	RAMALHO_STEMNESS_DN	MSigDB lists	RAMALHO_STEMNESS_DN	68	15	17275	434
1.047e-10	-22.98	Osteoclast differentiation	KEGG pathways	hsa04380	129	23	7161	255
1.047e-10	-22.98	Osteoclast differentiation	KEGG pathways	ko04380	129	23	7161	255
1.052e-10	-22.98	regulation of leukocyte proliferation	biological process	GO:0070663	222	25	18054	426
1.055e-10	-22.97	GSE14415_INDUCED_TREG_VS_FOXP3_KO_INDUCED_TREG_IL2_CULTURE_UP	MSigDB lists	GSE14415_INDUCED_TREG_VS_FOXP3_KO_INDUCED_TREG_IL2_CULTURE_UP	161	22	17275	434
1.065e-10	-22.96	GO_RESPONSE_TO_NITROGEN_COMPOUND	MSigDB lists	GO_RESPONSE_TO_NITROGEN_COMPOUND	825	54	17275	434
1.107e-10	-22.92	GSE360_T_GONDII_VS_B_MALAYI_HIGH_DOSE_DC_DN	MSigDB lists	GSE360_T_GONDII_VS_B_MALAYI_HIGH_DOSE_DC_DN	193	24	17275	434
1.153e-10	-22.88	PARK_APL_PATHOGENESIS_DN	MSigDB lists	PARK_APL_PATHOGENESIS_DN	48	13	17275	434
1.195e-10	-22.85	ZHAN_V1_LATE_DIFFERENTIATION_GENES_UP	MSigDB lists	ZHAN_V1_LATE_DIFFERENTIATION_GENES_UP	31	11	17275	434
1.249e-10	-22.8	GSE3982_MEMORY_CD4_TCELL_VS_BCELL_DN	MSigDB lists	GSE3982_MEMORY_CD4_TCELL_VS_BCELL_DN	178	23	17275	434
1.303e-10	-22.76	GO_RESPONSE_TO_ENDOGENOUS_STIMULUS	MSigDB lists	GO_RESPONSE_TO_ENDOGENOUS_STIMULUS	1408	76	17275	434
1.318e-10	-22.75	YAGI_AML_SURVIVAL	MSigDB lists	YAGI_AML_SURVIVAL	119	19	17275	434
1.4e-10	-22.69	GSE3982_MAC_VS_CENT_MEMORY_CD4_TCELL_UP	MSigDB lists	GSE3982_MAC_VS_CENT_MEMORY_CD4_TCELL_UP	179	23	17275	434
1.485e-10	-22.63	membrane-bounded organelle	cellular component	GO:0043227	12751	354	18985	439
1.489e-10	-22.63	positive regulation of tumor necrosis factor production	biological process	GO:0032760	86	16	18054	426
1.668e-10	-22.51	GO_PATTERN_RECOGNITION_RECEPTOR_SIGNALING_PATHWAY	MSigDB lists	GO_PATTERN_RECOGNITION_RECEPTOR_SIGNALING_PATHWAY	107	18	17275	434
1.682e-10	-22.51	antigen processing and presentation of exogenous peptide antigen	biological process	GO:0002478	175	22	18054	426
1.756e-10	-22.46	GSE30971_WBP7_HET_VS_KO_MACROPHAGE_2H_LPS_STIM_UP	MSigDB lists	GSE30971_WBP7_HET_VS_KO_MACROPHAGE_2H_LPS_STIM_UP	181	23	17275	434
1.78e-10	-22.45	APPEL_IMATINIB_RESPONSE	MSigDB lists	APPEL_IMATINIB_RESPONSE	32	11	17275	434
1.896e-10	-22.39	BOYLAN_MULTIPLE_MYELOMA_C_D_DN	MSigDB lists	BOYLAN_MULTIPLE_MYELOMA_C_D_DN	232	26	17275	434
1.932e-10	-22.37	GSE4590_SMALL_VS_LARGE_PRE_BCELL_UP	MSigDB lists	GSE4590_SMALL_VS_LARGE_PRE_BCELL_UP	166	22	17275	434
1.956e-10	-22.35	MARKEY_RB1_CHRONIC_LOF_DN	MSigDB lists	MARKEY_RB1_CHRONIC_LOF_DN	108	18	17275	434
1.964e-10	-22.35	GSE9988_LOW_LPS_VS_VEHICLE_TREATED_MONOCYTE_DN	MSigDB lists	GSE9988_LOW_LPS_VS_VEHICLE_TREATED_MONOCYTE_DN	182	23	17275	434
2.041e-10	-22.31	positive regulation of cell activation	biological process	GO:0050867	325	30	18054	426
2.195e-10	-22.24	GSE30083_SP2_VS_SP4_THYMOCYTE_DN	MSigDB lists	GSE30083_SP2_VS_SP4_THYMOCYTE_DN	183	23	17275	434
2.229e-10	-22.22	positive regulation of establishment of protein localization	biological process	GO:1904951	454	36	18054	426
2.282e-10	-22.2	azurophil granule lumen	cellular component	GO:0035578	90	16	18985	439
2.451e-10	-22.13	GSE13484_12H_UNSTIM_VS_YF17D_VACCINE_STIM_PBMC_UP	MSigDB lists	GSE13484_12H_UNSTIM_VS_YF17D_VACCINE_STIM_PBMC_UP	184	23	17275	434
2.451e-10	-22.13	GSE25085_FETAL_BM_VS_ADULT_BM_SP4_THYMIC_IMPLANT_DN	MSigDB lists	GSE25085_FETAL_BM_VS_ADULT_BM_SP4_THYMIC_IMPLANT_DN	184	23	17275	434
2.451e-10	-22.13	GSE41087_WT_VS_FOXP3_MUT_ANTI_CD3_CD28_STIM_CD4_TCELL_UP	MSigDB lists	GSE41087_WT_VS_FOXP3_MUT_ANTI_CD3_CD28_STIM_CD4_TCELL_UP	184	23	17275	434
2.451e-10	-22.13	GSE3982_MAST_CELL_VS_CENT_MEMORY_CD4_TCELL_UP	MSigDB lists	GSE3982_MAST_CELL_VS_CENT_MEMORY_CD4_TCELL_UP	184	23	17275	434
2.451e-10	-22.13	GSE23502_WT_VS_HDC_KO_MYELOID_DERIVED_SUPPRESSOR_CELL_COLON_TUMOR_UP	MSigDB lists	GSE23502_WT_VS_HDC_KO_MYELOID_DERIVED_SUPPRESSOR_CELL_COLON_TUMOR_UP	184	23	17275	434
2.552e-10	-22.09	Lysosome	KEGG pathways	hsa04142	123	22	7161	255
2.552e-10	-22.09	Lysosome	KEGG pathways	ko04142	123	22	7161	255
2.657e-10	-22.05	PAPASPYRIDONOS_UNSTABLE_ATEROSCLEROTIC_PLAQUE_UP	MSigDB lists	PAPASPYRIDONOS_UNSTABLE_ATEROSCLEROTIC_PLAQUE_UP	51	13	17275	434
2.735e-10	-22.02	GSE16450_CTRL_VS_IFNA_12H_STIM_MATURE_NEURON_CELL_LINE_DN	MSigDB lists	GSE16450_CTRL_VS_IFNA_12H_STIM_MATURE_NEURON_CELL_LINE_DN	185	23	17275	434
2.735e-10	-22.02	GSE411_UNSTIM_VS_100MIN_IL6_STIM_MACROPHAGE_UP	MSigDB lists	GSE411_UNSTIM_VS_100MIN_IL6_STIM_MACROPHAGE_UP	185	23	17275	434
3.05e-10	-21.91	GSE34205_HEALTHY_VS_FLU_INF_INFANT_PBMC_DN	MSigDB lists	GSE34205_HEALTHY_VS_FLU_INF_INFANT_PBMC_DN	186	23	17275	434
3.082e-10	-21.9	GO_ANTIGEN_PROCESSING_AND_PRESENTATION_OF_PEPTIDE_ANTIGEN	MSigDB lists	GO_ANTIGEN_PROCESSING_AND_PRESENTATION_OF_PEPTIDE_ANTIGEN	170	22	17275	434
3.091e-10	-21.9	response to lipid	biological process	GO:0033993	851	52	18054	426
3.208e-10	-21.86	RUTELLA_RESPONSE_TO_HGF_UP	MSigDB lists	RUTELLA_RESPONSE_TO_HGF_UP	391	34	17275	434
3.248e-10	-21.85	positive regulation of leukocyte activation	biological process	GO:0002696	311	29	18054	426
3.261e-10	-21.84	positive regulation of protein transport	biological process	GO:0051222	416	34	18054	426
3.282e-10	-21.84	Leishmaniasis	KEGG pathways	hsa05140	72	17	7161	255
3.282e-10	-21.84	Leishmaniasis	KEGG pathways	ko05140	72	17	7161	255
3.302e-10	-21.83	MODULE_1	MSigDB lists	MODULE_1	351	32	17275	434
3.314e-10	-21.83	GSE6269_HEALTHY_VS_FLU_INF_PBMC_DN	MSigDB lists	GSE6269_HEALTHY_VS_FLU_INF_PBMC_DN	155	21	17275	434
3.35e-10	-21.82	GNF2_LYN	MSigDB lists	GNF2_LYN	26	10	17275	434
3.398e-10	-21.8	GSE33425_CD161_HIGH_VS_NEG_CD8_TCELL_DN	MSigDB lists	GSE33425_CD161_HIGH_VS_NEG_CD8_TCELL_DN	187	23	17275	434
3.456e-10	-21.79	GSE25123_WT_VS_PPARG_KO_MACROPHAGE_UP	MSigDB lists	GSE25123_WT_VS_PPARG_KO_MACROPHAGE_UP	171	22	17275	434
3.651e-10	-21.73	DANG_REGULATED_BY_MYC_DN	MSigDB lists	DANG_REGULATED_BY_MYC_DN	239	26	17275	434
3.742e-10	-21.71	GO_PHAGOCYTOSIS	MSigDB lists	GO_PHAGOCYTOSIS	156	21	17275	434
3.783e-10	-21.7	GSE39556_CD8A_DC_VS_NK_CELL_MOUSE_3H_POST_POLYIC_INJ_DN	MSigDB lists	GSE39556_CD8A_DC_VS_NK_CELL_MOUSE_3H_POST_POLYIC_INJ_DN	188	23	17275	434
3.783e-10	-21.7	GSE2826_WT_VS_BTK_KO_BCELL_DN	MSigDB lists	GSE2826_WT_VS_BTK_KO_BCELL_DN	188	23	17275	434
3.783e-10	-21.7	GSE5589_LPS_AND_IL10_VS_LPS_AND_IL6_STIM_IL6_KO_MACROPHAGE_45MIN_UP	MSigDB lists	GSE5589_LPS_AND_IL10_VS_LPS_AND_IL6_STIM_IL6_KO_MACROPHAGE_45MIN_UP	188	23	17275	434
3.783e-10	-21.7	GSE10325_BCELL_VS_LUPUS_BCELL_DN	MSigDB lists	GSE10325_BCELL_VS_LUPUS_BCELL_DN	188	23	17275	434
3.946e-10	-21.65	regulation of leukocyte differentiation	biological process	GO:1902105	274	27	18054	426
4.042e-10	-21.63	intracellular organelle part	cellular component	GO:0044446	9618	286	18985	439
4.103e-10	-21.61	regulation of establishment of protein localization	biological process	GO:0070201	754	48	18054	426
4.199e-10	-21.59	MODULE_6	MSigDB lists	MODULE_6	395	34	17275	434
4.351e-10	-21.56	GO_REGULATION_OF_CYTOKINE_SECRETION	MSigDB lists	GO_REGULATION_OF_CYTOKINE_SECRETION	142	20	17275	434
4.679e-10	-21.48	KAECH_DAY15_EFF_VS_MEMORY_CD8_TCELL_UP	MSigDB lists	KAECH_DAY15_EFF_VS_MEMORY_CD8_TCELL_UP	190	23	17275	434
4.679e-10	-21.48	GSE33424_CD161_HIGH_VS_INT_CD8_TCELL_UP	MSigDB lists	GSE33424_CD161_HIGH_VS_INT_CD8_TCELL_UP	190	23	17275	434
4.687e-10	-21.48	GO_ENDOCYTOSIS	MSigDB lists	GO_ENDOCYTOSIS	460	37	17275	434
4.757e-10	-21.47	CASORELLI_ACUTE_PROMYELOCYTIC_LEUKEMIA_UP	MSigDB lists	CASORELLI_ACUTE_PROMYELOCYTIC_LEUKEMIA_UP	158	21	17275	434
4.849e-10	-21.45	GSE42724_NAIVE_BCELL_VS_PLASMABLAST_DN	MSigDB lists	GSE42724_NAIVE_BCELL_VS_PLASMABLAST_DN	174	22	17275	434
4.957e-10	-21.43	GO_IMMUNE_RESPONSE_REGULATING_CELL_SURFACE_RECEPTOR_SIGNALING_PATHWAY	MSigDB lists	GO_IMMUNE_RESPONSE_REGULATING_CELL_SURFACE_RECEPTOR_SIGNALING_PATHWAY	279	28	17275	434
5.167e-10	-21.38	endosome membrane	cellular component	GO:0010008	477	36	18985	439
5.177e-10	-21.38	negative regulation of catalytic activity	biological process	GO:0043086	811	50	18054	426
5.201e-10	-21.38	KAMIKUBO_MYELOID_CEBPA_NETWORK	MSigDB lists	KAMIKUBO_MYELOID_CEBPA_NETWORK	27	10	17275	434
5.77e-10	-21.27	GSE36826_WT_VS_IL1R_KO_SKIN_DN	MSigDB lists	GSE36826_WT_VS_IL1R_KO_SKIN_DN	192	23	17275	434
5.773e-10	-21.27	MORI_LARGE_PRE_BII_LYMPHOCYTE_DN	MSigDB lists	MORI_LARGE_PRE_BII_LYMPHOCYTE_DN	54	13	17275	434
5.84e-10	-21.26	GO_CYTOPLASMIC_VESICLE_PART	MSigDB lists	GO_CYTOPLASMIC_VESICLE_PART	575	42	17275	434
5.929e-10	-21.25	Tuberculosis	KEGG pathways	hsa05152	178	26	7161	255
5.929e-10	-21.25	Tuberculosis	KEGG pathways	ko05152	178	26	7161	255
6.273e-10	-21.19	KEEN_RESPONSE_TO_ROSIGLITAZONE_DN	MSigDB lists	KEEN_RESPONSE_TO_ROSIGLITAZONE_DN	102	17	17275	434
6.298e-10	-21.19	GO_ANTIGEN_PROCESSING_AND_PRESENTATION_OF_PEPTIDE_OR_POLYSACCHARIDE_ANTIGEN_VIA_MHC_CLASS_II	MSigDB lists	GO_ANTIGEN_PROCESSING_AND_PRESENTATION_OF_PEPTIDE_OR_POLYSACCHARIDE_ANTIGEN_VIA_MHC_CLASS_II	89	16	17275	434
6.753e-10	-21.12	JISON_SICKLE_CELL_DISEASE_UP	MSigDB lists	JISON_SICKLE_CELL_DISEASE_UP	177	22	17275	434
6.753e-10	-21.12	GSE13411_IGM_VS_SWITCHED_MEMORY_BCELL_DN	MSigDB lists	GSE13411_IGM_VS_SWITCHED_MEMORY_BCELL_DN	177	22	17275	434
6.84e-10	-21.1	GO_REGULATION_OF_HEMOPOIESIS	MSigDB lists	GO_REGULATION_OF_HEMOPOIESIS	302	29	17275	434
7.05e-10	-21.07	positive regulation of chemokine production	biological process	GO:0032722	58	13	18054	426
7.21e-10	-21.05	regulation of chemokine production	biological process	GO:0032642	82	15	18054	426
7.312e-10	-21.04	ONKEN_UVEAL_MELANOMA_UP	MSigDB lists	ONKEN_UVEAL_MELANOMA_UP	721	48	17275	434
7.621e-10	-20.99	GO_VESICLE_MEMBRANE	MSigDB lists	GO_VESICLE_MEMBRANE	490	38	17275	434
7.829e-10	-20.97	cellular process	biological process	GO:0009987	15042	397	18054	426
7.861e-10	-20.96	GSE33424_CD161_HIGH_VS_NEG_CD8_TCELL_UP	MSigDB lists	GSE33424_CD161_HIGH_VS_NEG_CD8_TCELL_UP	195	23	17275	434
8.389e-10	-20.9	GSE36888_UNTREATED_VS_IL2_TREATED_TCELL_17H_DN	MSigDB lists	GSE36888_UNTREATED_VS_IL2_TREATED_TCELL_17H_DN	179	22	17275	434
8.497e-10	-20.89	regulation of multicellular organismal development	biological process	GO:2000026	2156	95	18054	426
8.55e-10	-20.88	regulation of lymphocyte proliferation	biological process	GO:0050670	208	23	18054	426
8.702e-10	-20.86	GSE360_LOW_DOSE_B_MALAYI_VS_M_TUBERCULOSIS_DC_UP	MSigDB lists	GSE360_LOW_DOSE_B_MALAYI_VS_M_TUBERCULOSIS_DC_UP	196	23	17275	434
9.277e-10	-20.8	GO_REGULATION_OF_RESPONSE_TO_EXTERNAL_STIMULUS	MSigDB lists	GO_REGULATION_OF_RESPONSE_TO_EXTERNAL_STIMULUS	901	55	17275	434
9.307e-10	-20.8	LEI_MYB_TARGETS	MSigDB lists	LEI_MYB_TARGETS	306	29	17275	434
9.338e-10	-20.79	GSE2128_CTRL_VS_MIMETOPE_NEGATIVE_SELECTION_DP_THYMOCYTE_NOD_UP	MSigDB lists	GSE2128_CTRL_VS_MIMETOPE_NEGATIVE_SELECTION_DP_THYMOCYTE_NOD_UP	180	22	17275	434
9.338e-10	-20.79	GSE11057_NAIVE_VS_EFF_MEMORY_CD4_TCELL_DN	MSigDB lists	GSE11057_NAIVE_VS_EFF_MEMORY_CD4_TCELL_DN	180	22	17275	434
9.402e-10	-20.78	regulation of mononuclear cell proliferation	biological process	GO:0032944	209	23	18054	426
9.776e-10	-20.75	MODULE_76	MSigDB lists	MODULE_76	79	15	17275	434
1e-09	-20.72	negative regulation of molecular function	biological process	GO:0044092	1156	62	18054	426
1.002e-09	-20.72	regulation of vesicle-mediated transport	biological process	GO:0060627	550	39	18054	426
1.039e-09	-20.69	GSE3982_BCELL_VS_CENT_MEMORY_CD4_TCELL_UP	MSigDB lists	GSE3982_BCELL_VS_CENT_MEMORY_CD4_TCELL_UP	181	22	17275	434
1.039e-09	-20.69	GSE33162_HDAC3_KO_VS_HDAC3_KO_MACROPHAGE_DN	MSigDB lists	GSE33162_HDAC3_KO_VS_HDAC3_KO_MACROPHAGE_DN	181	22	17275	434
1.039e-09	-20.69	GSE9006_1MONTH_VS_4MONTH_POST_TYPE_1_DIABETES_DX_PBMC_UP	MSigDB lists	GSE9006_1MONTH_VS_4MONTH_POST_TYPE_1_DIABETES_DX_PBMC_UP	181	22	17275	434
1.07e-09	-20.66	regulation of leukocyte degranulation	biological process	GO:0043300	49	12	18054	426
1.111e-09	-20.62	MODULE_27	MSigDB lists	MODULE_27	348	31	17275	434
1.127e-09	-20.6	toll-like receptor signaling pathway	biological process	GO:0002224	98	16	18054	426
1.155e-09	-20.58	KAECH_DAY8_EFF_VS_MEMORY_CD8_TCELL_UP	MSigDB lists	KAECH_DAY8_EFF_VS_MEMORY_CD8_TCELL_UP	182	22	17275	434
1.175e-09	-20.56	positive regulation of protein secretion	biological process	GO:0050714	268	26	18054	426
1.181e-09	-20.56	DAVIES_MULTIPLE_MYELOMA_VS_MGUS_DN	MSigDB lists	DAVIES_MULTIPLE_MYELOMA_VS_MGUS_DN	29	10	17275	434
1.195e-09	-20.54	positive regulation of peptide secretion	biological process	GO:0002793	288	27	18054	426
1.255e-09	-20.5	cell differentiation	biological process	GO:0030154	3675	139	18054	426
1.259e-09	-20.49	MODULE_44	MSigDB lists	MODULE_44	310	29	17275	434
1.285e-09	-20.47	regulation of lymphocyte activation	biological process	GO:0051249	416	33	18054	426
1.295e-09	-20.47	positive regulation of intracellular signal transduction	biological process	GO:1902533	1023	57	18054	426
1.316e-09	-20.45	antigen processing and presentation of peptide or polysaccharide antigen via MHC class II	biological process	GO:0002504	99	16	18054	426
1.316e-09	-20.45	antigen processing and presentation of peptide antigen via MHC class II	biological process	GO:0002495	99	16	18054	426
1.316e-09	-20.45	regulation of phagocytosis	biological process	GO:0050764	99	16	18054	426
1.351e-09	-20.42	GO_RESPONSE_TO_PEPTIDE	MSigDB lists	GO_RESPONSE_TO_PEPTIDE	392	33	17275	434
1.369e-09	-20.41	GO_LYTIC_VACUOLE_MEMBRANE	MSigDB lists	GO_LYTIC_VACUOLE_MEMBRANE	254	26	17275	434
1.423e-09	-20.37	GSE13485_DAY7_VS_DAY21_YF17D_VACCINE_PBMC_UP	MSigDB lists	GSE13485_DAY7_VS_DAY21_YF17D_VACCINE_PBMC_UP	184	22	17275	434
1.423e-09	-20.37	GSE11864_CSF1_IFNG_VS_CSF1_PAM3CYS_IN_MAC_UP	MSigDB lists	GSE11864_CSF1_IFNG_VS_CSF1_PAM3CYS_IN_MAC_UP	184	22	17275	434
1.449e-09	-20.35	GO_REGULATION_OF_MAST_CELL_ACTIVATION	MSigDB lists	GO_REGULATION_OF_MAST_CELL_ACTIVATION	38	11	17275	434
1.484e-09	-20.33	GSE6269_E_COLI_VS_STREP_PNEUMO_INF_PBMC_DN	MSigDB lists	GSE6269_E_COLI_VS_STREP_PNEUMO_INF_PBMC_DN	152	20	17275	434
1.494e-09	-20.32	GSE10856_CTRL_VS_TNFRSF6B_IN_MACROPHAGE_UP	MSigDB lists	GSE10856_CTRL_VS_TNFRSF6B_IN_MACROPHAGE_UP	168	21	17275	434
1.522e-09	-20.3	regulation of protein transport	biological process	GO:0051223	707	45	18054	426
1.578e-09	-20.27	GSE11057_NAIVE_VS_CENT_MEMORY_CD4_TCELL_DN	MSigDB lists	GSE11057_NAIVE_VS_CENT_MEMORY_CD4_TCELL_DN	185	22	17275	434
1.602e-09	-20.25	regulation of secretion	biological process	GO:0051046	812	49	18054	426
1.642e-09	-20.23	regulation of inflammatory response	biological process	GO:0050727	376	31	18054	426
1.721e-09	-20.18	GO_ENDOSOME	MSigDB lists	GO_ENDOSOME	740	48	17275	434
1.745e-09	-20.17	intracellular	cellular component	GO:0005622	14748	389	18985	439
1.745e-09	-20.17	intracellular part	cellular component	GO:0044424	14748	389	18985	439
1.764e-09	-20.16	macrophage activation	biological process	GO:0042116	51	12	18054	426
1.838e-09	-20.11	regulation of peptide transport	biological process	GO:0090087	737	46	18054	426
1.853e-09	-20.11	GO_EXTRACELLULAR_SPACE	MSigDB lists	GO_EXTRACELLULAR_SPACE	1267	68	17275	434
1.86e-09	-20.1	positive regulation of signaling	biological process	GO:0023056	1837	84	18054	426
1.917e-09	-20.07	focal adhesion	cellular component	GO:0005925	408	32	18985	439
1.946e-09	-20.06	positive regulation of signal transduction	biological process	GO:0009967	1683	79	18054	426
2.012e-09	-20.02	KIM_GLIS2_TARGETS_UP	MSigDB lists	KIM_GLIS2_TARGETS_UP	83	15	17275	434
2.012e-09	-20.02	GO_PHAGOCYTIC_VESICLE	MSigDB lists	GO_PHAGOCYTIC_VESICLE	83	15	17275	434
2.144e-09	-19.96	GSE22140_HEALTHY_VS_ARTHRITIC_MOUSE_CD4_TCELL_UP	MSigDB lists	GSE22140_HEALTHY_VS_ARTHRITIC_MOUSE_CD4_TCELL_UP	188	22	17275	434
2.162e-09	-19.95	BILBAN_B_CLL_LPL_DN	MSigDB lists	BILBAN_B_CLL_LPL_DN	49	12	17275	434
2.295e-09	-19.89	cell-substrate adherens junction	cellular component	GO:0005924	411	32	18985	439
2.371e-09	-19.86	GSE3982_DC_VS_NKCELL_UP	MSigDB lists	GSE3982_DC_VS_NKCELL_UP	189	22	17275	434
2.371e-09	-19.86	GSE360_HIGH_DOSE_B_MALAYI_VS_M_TUBERCULOSIS_MAC_DN	MSigDB lists	GSE360_HIGH_DOSE_B_MALAYI_VS_M_TUBERCULOSIS_MAC_DN	189	22	17275	434
2.394e-09	-19.85	GO_TOLL_LIKE_RECEPTOR_SIGNALING_PATHWAY	MSigDB lists	GO_TOLL_LIKE_RECEPTOR_SIGNALING_PATHWAY	84	15	17275	434
2.455e-09	-19.83	HORIUCHI_WTAP_TARGETS_UP	MSigDB lists	HORIUCHI_WTAP_TARGETS_UP	280	27	17275	434
2.499e-09	-19.81	REACTOME_LATENT_INFECTION_OF_HOMO_SAPIENS_WITH_MYCOBACTERIUM_TUBERCULOSIS	MSigDB lists	REACTOME_LATENT_INFECTION_OF_HOMO_SAPIENS_WITH_MYCOBACTERIUM_TUBERCULOSIS	31	10	17275	434
2.547e-09	-19.79	GARY_CD5_TARGETS_UP	MSigDB lists	GARY_CD5_TARGETS_UP	445	35	17275	434
2.62e-09	-19.76	GSE18893_TCONV_VS_TREG_24H_CULTURE_UP	MSigDB lists	GSE18893_TCONV_VS_TREG_24H_CULTURE_UP	190	22	17275	434
2.629e-09	-19.76	positive regulation of secretion	biological process	GO:0051047	428	33	18054	426
2.893e-09	-19.66	GSE23502_BM_VS_COLON_TUMOR_MYELOID_DERIVED_SUPPRESSOR_CELL_UP	MSigDB lists	GSE23502_BM_VS_COLON_TUMOR_MYELOID_DERIVED_SUPPRESSOR_CELL_UP	191	22	17275	434
2.893e-09	-19.66	GSE7831_UNSTIM_VS_INFLUENZA_STIM_PDC_4H_UP	MSigDB lists	GSE7831_UNSTIM_VS_INFLUENZA_STIM_PDC_4H_UP	191	22	17275	434
2.893e-09	-19.66	GSE24142_DN2_VS_DN3_THYMOCYTE_FETAL_UP	MSigDB lists	GSE24142_DN2_VS_DN3_THYMOCYTE_FETAL_UP	191	22	17275	434
2.909e-09	-19.66	cell-substrate junction	cellular component	GO:0030055	415	32	18985	439
3.083e-09	-19.6	hemopoiesis	biological process	GO:0030097	548	38	18054	426
3.148e-09	-19.58	regulation of cell death	biological process	GO:0010941	1732	80	18054	426
3.193e-09	-19.56	GSE22140_HEALTHY_VS_ARTHRITIC_GERMFREE_MOUSE_CD4_TCELL_DN	MSigDB lists	GSE22140_HEALTHY_VS_ARTHRITIC_GERMFREE_MOUSE_CD4_TCELL_DN	192	22	17275	434
3.193e-09	-19.56	GSE43260_BTLA_POS_VS_NEG_INTRATUMORAL_CD8_TCELL_UP	MSigDB lists	GSE43260_BTLA_POS_VS_NEG_INTRATUMORAL_CD8_TCELL_UP	192	22	17275	434
3.193e-09	-19.56	GSE360_HIGH_DOSE_B_MALAYI_VS_M_TUBERCULOSIS_DC_DN	MSigDB lists	GSE360_HIGH_DOSE_B_MALAYI_VS_M_TUBERCULOSIS_DC_DN	192	22	17275	434
3.555e-09	-19.45	GO_REGULATION_OF_LEUKOCYTE_DEGRANULATION	MSigDB lists	GO_REGULATION_OF_LEUKOCYTE_DEGRANULATION	41	11	17275	434
3.604e-09	-19.44	GO_ENDOCYTIC_VESICLE	MSigDB lists	GO_ENDOCYTIC_VESICLE	247	25	17275	434
3.684e-09	-19.42	GSE6259_FLT3L_INDUCED_VS_WT_SPLENIC_DC_33D1_POS_UP	MSigDB lists	GSE6259_FLT3L_INDUCED_VS_WT_SPLENIC_DC_33D1_POS_UP	160	20	17275	434
3.7e-09	-19.41	positive regulation of protein metabolic process	biological process	GO:0051247	1707	79	18054	426
3.768e-09	-19.4	NAKAMURA_TUMOR_ZONE_PERIPHERAL_VS_CENTRAL_DN	MSigDB lists	NAKAMURA_TUMOR_ZONE_PERIPHERAL_VS_CENTRAL_DN	565	40	17275	434
3.798e-09	-19.39	GO_RESPONSE_TO_WOUNDING	MSigDB lists	GO_RESPONSE_TO_WOUNDING	542	39	17275	434
3.881e-09	-19.37	KARLSSON_TGFB1_TARGETS_DN	MSigDB lists	KARLSSON_TGFB1_TARGETS_DN	194	22	17275	434
3.881e-09	-19.37	GSE29164_UNTREATED_VS_CD8_TCELL_TREATED_MELANOMA_DAY7_UP	MSigDB lists	GSE29164_UNTREATED_VS_CD8_TCELL_TREATED_MELANOMA_DAY7_UP	194	22	17275	434
4.19e-09	-19.29	MODULE_15	MSigDB lists	MODULE_15	347	30	17275	434
4.309e-09	-19.26	GSE36888_UNTREATED_VS_IL2_TREATED_STAT5_AB_KNOCKIN_TCELL_2H_UP	MSigDB lists	GSE36888_UNTREATED_VS_IL2_TREATED_STAT5_AB_KNOCKIN_TCELL_2H_UP	178	21	17275	434
4.38e-09	-19.25	positive regulation of lymphocyte activation	biological process	GO:0051251	265	25	18054	426
4.481e-09	-19.22	GO_RESPONSE_TO_CYTOKINE	MSigDB lists	GO_RESPONSE_TO_CYTOKINE	688	45	17275	434
4.894e-09	-19.14	negative regulation of cellular process	biological process	GO:0048523	4821	168	18054	426
4.972e-09	-19.12	response to endogenous stimulus	biological process	GO:0009719	1442	70	18054	426
5.223e-09	-19.07	NIELSEN_SYNOVIAL_SARCOMA_DN	MSigDB lists	NIELSEN_SYNOVIAL_SARCOMA_DN	18	8	17275	434
5.277e-09	-19.06	GSE40666_UNTREATED_VS_IFNA_STIM_EFFECTOR_CD8_TCELL_90MIN_UP	MSigDB lists	GSE40666_UNTREATED_VS_IFNA_STIM_EFFECTOR_CD8_TCELL_90MIN_UP	180	21	17275	434
5.394e-09	-19.04	SMID_BREAST_CANCER_NORMAL_LIKE_UP	MSigDB lists	SMID_BREAST_CANCER_NORMAL_LIKE_UP	436	34	17275	434
5.69e-09	-18.98	GSE360_CTRL_VS_M_TUBERCULOSIS_DC_DN	MSigDB lists	GSE360_CTRL_VS_M_TUBERCULOSIS_DC_DN	198	22	17275	434
6.226e-09	-18.89	GO_REGULATION_OF_KINASE_ACTIVITY	MSigDB lists	GO_REGULATION_OF_KINASE_ACTIVITY	745	47	17275	434
6.251e-09	-18.89	HALLMARK_INTERFERON_GAMMA_RESPONSE	MSigDB lists	HALLMARK_INTERFERON_GAMMA_RESPONSE	199	22	17275	434
6.339e-09	-18.88	regulation of kinase activity	biological process	GO:0043549	874	50	18054	426
6.443e-09	-18.86	GSE2706_2H_VS_8H_R848_AND_LPS_STIM_DC_UP	MSigDB lists	GSE2706_2H_VS_8H_R848_AND_LPS_STIM_DC_UP	182	21	17275	434
6.443e-09	-18.86	GSE9960_GRAM_NEG_VS_GRAM_POS_SEPSIS_PBMC_DN	MSigDB lists	GSE9960_GRAM_NEG_VS_GRAM_POS_SEPSIS_PBMC_DN	182	21	17275	434
6.777e-09	-18.81	positive regulation of secretion by cell	biological process	GO:1903532	399	31	18054	426
6.942e-09	-18.79	cellular developmental process	biological process	GO:0048869	3769	139	18054	426
7.112e-09	-18.76	GSE3982_MAST_CELL_VS_DC_DN	MSigDB lists	GSE3982_MAST_CELL_VS_DC_DN	183	21	17275	434
7.112e-09	-18.76	GSE34515_CD16_NEG_MONOCYTE_VS_DC_UP	MSigDB lists	GSE34515_CD16_NEG_MONOCYTE_VS_DC_UP	183	21	17275	434
7.112e-09	-18.76	GSE3039_CD4_TCELL_VS_ALPHAALPHA_CD8_TCELL_UP	MSigDB lists	GSE3039_CD4_TCELL_VS_ALPHAALPHA_CD8_TCELL_UP	183	21	17275	434
7.137e-09	-18.76	GO_REGULATION_OF_SECRETION	MSigDB lists	GO_REGULATION_OF_SECRETION	674	44	17275	434
7.489e-09	-18.71	GO_REGULATION_OF_PROTEIN_LOCALIZATION	MSigDB lists	GO_REGULATION_OF_PROTEIN_LOCALIZATION	903	53	17275	434
7.556e-09	-18.7	positive regulation of cell communication	biological process	GO:0010647	1829	82	18054	426
7.79e-09	-18.67	GSE21360_TERTIARY_VS_QUATERNARY_MEMORY_CD8_TCELL_DN	MSigDB lists	GSE21360_TERTIARY_VS_QUATERNARY_MEMORY_CD8_TCELL_DN	167	20	17275	434
7.8e-09	-18.67	GO_ENZYME_LINKED_RECEPTOR_PROTEIN_SIGNALING_PATHWAY	MSigDB lists	GO_ENZYME_LINKED_RECEPTOR_PROTEIN_SIGNALING_PATHWAY	676	44	17275	434
7.845e-09	-18.66	GSE3982_EOSINOPHIL_VS_NKCELL_UP	MSigDB lists	GSE3982_EOSINOPHIL_VS_NKCELL_UP	184	21	17275	434
8.058e-09	-18.64	MODULE_38	MSigDB lists	MODULE_38	443	34	17275	434
8.156e-09	-18.62	GO_TRANSMEMBRANE_RECEPTOR_PROTEIN_TYROSINE_KINASE_SIGNALING_PATHWAY	MSigDB lists	GO_TRANSMEMBRANE_RECEPTOR_PROTEIN_TYROSINE_KINASE_SIGNALING_PATHWAY	488	36	17275	434
8.421e-09	-18.59	regulation of protein secretion	biological process	GO:0050708	472	34	18054	426
8.533e-09	-18.58	regulation of myeloid leukocyte mediated immunity	biological process	GO:0002886	58	12	18054	426
8.583e-09	-18.57	GO_POSITIVE_REGULATION_OF_CELL_ACTIVATION	MSigDB lists	GO_POSITIVE_REGULATION_OF_CELL_ACTIVATION	277	26	17275	434
8.616e-09	-18.57	regulation of peptidase activity	biological process	GO:0052547	449	33	18054	426
8.642e-09	-18.57	regulation of apoptotic process	biological process	GO:0042981	1584	74	18054	426
8.647e-09	-18.57	GSE3039_NKT_CELL_VS_ALPHAALPHA_CD8_TCELL_UP	MSigDB lists	GSE3039_NKT_CELL_VS_ALPHAALPHA_CD8_TCELL_UP	185	21	17275	434
8.647e-09	-18.57	GSE9650_EFFECTOR_VS_MEMORY_CD8_TCELL_UP	MSigDB lists	GSE9650_EFFECTOR_VS_MEMORY_CD8_TCELL_UP	185	21	17275	434
8.647e-09	-18.57	GSE339_CD4POS_VS_CD8POS_DC_IN_CULTURE_UP	MSigDB lists	GSE339_CD4POS_VS_CD8POS_DC_IN_CULTURE_UP	185	21	17275	434
8.968e-09	-18.53	DEMAGALHAES_AGING_UP	MSigDB lists	DEMAGALHAES_AGING_UP	55	12	17275	434
8.968e-09	-18.53	WUNDER_INFLAMMATORY_RESPONSE_AND_CHOLESTEROL_UP	MSigDB lists	WUNDER_INFLAMMATORY_RESPONSE_AND_CHOLESTEROL_UP	55	12	17275	434
9.13e-09	-18.51	response to interferon-gamma	biological process	GO:0034341	179	20	18054	426
9.366e-09	-18.49	antigen processing and presentation of exogenous peptide antigen via MHC class II	biological process	GO:0019886	98	15	18054	426
9.525e-09	-18.47	GSE24726_WT_VS_E2_22_KO_PDC_DAY4_POST_DELETION_DN	MSigDB lists	GSE24726_WT_VS_E2_22_KO_PDC_DAY4_POST_DELETION_DN	186	21	17275	434
9.525e-09	-18.47	GSE339_CD8POS_VS_CD4CD8DN_DC_IN_CULTURE_UP	MSigDB lists	GSE339_CD8POS_VS_CD4CD8DN_DC_IN_CULTURE_UP	186	21	17275	434
9.525e-09	-18.47	GSE3982_MAC_VS_NKCELL_UP	MSigDB lists	GSE3982_MAC_VS_NKCELL_UP	186	21	17275	434
9.525e-09	-18.47	GSE21774_CD62L_POS_CD56_DIM_VS_CD62L_NEG_CD56_DIM_NK_CELL_DN	MSigDB lists	GSE21774_CD62L_POS_CD56_DIM_VS_CD62L_NEG_CD56_DIM_NK_CELL_DN	186	21	17275	434
9.823e-09	-18.44	KEGG_EPITHELIAL_CELL_SIGNALING_IN_HELICOBACTER_PYLORI_INFECTION	MSigDB lists	KEGG_EPITHELIAL_CELL_SIGNALING_IN_HELICOBACTER_PYLORI_INFECTION	67	13	17275	434
9.853e-09	-18.44	GO_REGULATION_OF_LEUKOCYTE_DIFFERENTIATION	MSigDB lists	GO_REGULATION_OF_LEUKOCYTE_DIFFERENTIATION	222	23	17275	434
1.006e-08	-18.42	secondary lysosome	cellular component	GO:0005767	14	7	18985	439
1.007e-08	-18.41	FEVR_CTNNB1_TARGETS_UP	MSigDB lists	FEVR_CTNNB1_TARGETS_UP	633	42	17275	434
1.027e-08	-18.39	MODULE_174	MSigDB lists	MODULE_174	93	15	17275	434
1.036e-08	-18.39	regulation of phosphate metabolic process	biological process	GO:0019220	1810	81	18054	426
1.04e-08	-18.38	regulation of hemopoiesis	biological process	GO:1903706	476	34	18054	426
1.041e-08	-18.38	hematopoietic or lymphoid organ development	biological process	GO:0048534	598	39	18054	426
1.048e-08	-18.37	regulation of peptide secretion	biological process	GO:0002791	500	35	18054	426
1.049e-08	-18.37	GSE42088_UNINF_VS_LEISHMANIA_INF_DC_2H_DN	MSigDB lists	GSE42088_UNINF_VS_LEISHMANIA_INF_DC_2H_DN	187	21	17275	434
1.049e-08	-18.37	GSE15735_CTRL_VS_HDAC_INHIBITOR_TREATED_CD4_TCELL_2H_UP	MSigDB lists	GSE15735_CTRL_VS_HDAC_INHIBITOR_TREATED_CD4_TCELL_2H_UP	187	21	17275	434
1.071e-08	-18.35	positive regulation of cell death	biological process	GO:0010942	727	44	18054	426
1.089e-08	-18.34	regulation of phosphorus metabolic process	biological process	GO:0051174	1812	81	18054	426
1.099e-08	-18.33	regulation of secretion by cell	biological process	GO:1903530	754	45	18054	426
1.108e-08	-18.32	tertiary granule membrane	cellular component	GO:0070821	73	13	18985	439
1.153e-08	-18.28	GSE14769_UNSTIM_VS_80MIN_LPS_BMDM_DN	MSigDB lists	GSE14769_UNSTIM_VS_80MIN_LPS_BMDM_DN	188	21	17275	434
1.153e-08	-18.28	GSE22611_NOD2_VS_CTRL_TRANSDUCED_HEK293T_CELL_DN	MSigDB lists	GSE22611_NOD2_VS_CTRL_TRANSDUCED_HEK293T_CELL_DN	188	21	17275	434
1.154e-08	-18.28	regulation of dendritic cell differentiation	biological process	GO:2001198	14	7	18054	426
1.173e-08	-18.26	GO_CELL_DEATH	MSigDB lists	GO_CELL_DEATH	968	55	17275	434
1.182e-08	-18.25	negative regulation of kinase activity	biological process	GO:0033673	258	24	18054	426
1.2e-08	-18.24	cellular response to biotic stimulus	biological process	GO:0071216	219	22	18054	426
1.201e-08	-18.24	RASHI_RESPONSE_TO_IONIZING_RADIATION_2	MSigDB lists	RASHI_RESPONSE_TO_IONIZING_RADIATION_2	123	17	17275	434
1.203e-08	-18.24	organelle part	cellular component	GO:0044422	9917	287	18985	439
1.241e-08	-18.2	negative regulation of protein metabolic process	biological process	GO:0051248	1176	60	18054	426
1.244e-08	-18.2	positive regulation of reactive oxygen species metabolic process	biological process	GO:2000379	100	15	18054	426
1.256e-08	-18.19	positive regulation of cell population proliferation	biological process	GO:0008284	948	52	18054	426
1.262e-08	-18.19	GRUETZMANN_PANCREATIC_CANCER_UP	MSigDB lists	GRUETZMANN_PANCREATIC_CANCER_UP	343	29	17275	434
1.268e-08	-18.18	GSE360_CTRL_VS_L_DONOVANI_DC_UP	MSigDB lists	GSE360_CTRL_VS_L_DONOVANI_DC_UP	189	21	17275	434
1.268e-08	-18.18	GSE3982_DC_VS_BCELL_UP	MSigDB lists	GSE3982_DC_VS_BCELL_UP	189	21	17275	434
1.268e-08	-18.18	GSE360_L_DONOVANI_VS_B_MALAYI_HIGH_DOSE_DC_DN	MSigDB lists	GSE360_L_DONOVANI_VS_B_MALAYI_HIGH_DOSE_DC_DN	189	21	17275	434
1.268e-08	-18.18	GSE36826_WT_VS_IL1R_KO_SKIN_UP	MSigDB lists	GSE36826_WT_VS_IL1R_KO_SKIN_UP	189	21	17275	434
1.268e-08	-18.18	GSE45365_HEALTHY_VS_MCMV_INFECTION_CD8A_DC_DN	MSigDB lists	GSE45365_HEALTHY_VS_MCMV_INFECTION_CD8A_DC_DN	189	21	17275	434
1.268e-08	-18.18	GSE41176_WT_VS_TAK1_KO_ANTI_IGM_STIM_BCELL_3H_DN	MSigDB lists	GSE41176_WT_VS_TAK1_KO_ANTI_IGM_STIM_BCELL_3H_DN	189	21	17275	434
1.268e-08	-18.18	GSE22196_HEALTHY_VS_OBESE_MOUSE_SKIN_GAMMADELTA_TCELL_DN	MSigDB lists	GSE22196_HEALTHY_VS_OBESE_MOUSE_SKIN_GAMMADELTA_TCELL_DN	189	21	17275	434
1.273e-08	-18.18	GALINDO_IMMUNE_RESPONSE_TO_ENTEROTOXIN	MSigDB lists	GALINDO_IMMUNE_RESPONSE_TO_ENTEROTOXIN	81	14	17275	434
1.298e-08	-18.16	GSE14699_DELETIONAL_TOLERANCE_VS_ACTIVATED_CD8_TCELL_UP	MSigDB lists	GSE14699_DELETIONAL_TOLERANCE_VS_ACTIVATED_CD8_TCELL_UP	172	20	17275	434
1.318e-08	-18.14	GO_CELL_SUBSTRATE_JUNCTION	MSigDB lists	GO_CELL_SUBSTRATE_JUNCTION	386	31	17275	434
1.322e-08	-18.14	response to hormone	biological process	GO:0009725	894	50	18054	426
1.326e-08	-18.14	GO_RESPONSE_TO_LIPID	MSigDB lists	GO_RESPONSE_TO_LIPID	866	51	17275	434
1.393e-08	-18.09	GSE7460_TCONV_VS_TREG_THYMUS_DN	MSigDB lists	GSE7460_TCONV_VS_TREG_THYMUS_DN	190	21	17275	434
1.393e-08	-18.09	GSE21546_SAP1A_KO_VS_SAP1A_KO_AND_ELK1_KO_ANTI_CD3_STIM_DP_THYMOCYTES_DN	MSigDB lists	GSE21546_SAP1A_KO_VS_SAP1A_KO_AND_ELK1_KO_ANTI_CD3_STIM_DP_THYMOCYTES_DN	190	21	17275	434
1.426e-08	-18.07	membrane	cellular component	GO:0016020	9090	268	18985	439
1.434e-08	-18.06	GSE15330_HSC_VS_LYMPHOID_PRIMED_MULTIPOTENT_PROGENITOR_DN	MSigDB lists	GSE15330_HSC_VS_LYMPHOID_PRIMED_MULTIPOTENT_PROGENITOR_DN	173	20	17275	434
1.465e-08	-18.04	signaling receptor binding	molecular function	GO:0005102	1542	74	17306	425
1.487e-08	-18.02	GO_REGULATION_OF_CELLULAR_LOCALIZATION	MSigDB lists	GO_REGULATION_OF_CELLULAR_LOCALIZATION	1221	64	17275	434
1.501e-08	-18.01	response to peptide hormone	biological process	GO:0043434	390	30	18054	426
1.529e-08	-18	GSE411_UNSTIM_VS_100MIN_IL6_STIM_SOCS3_KO_MACROPHAGE_DN	MSigDB lists	GSE411_UNSTIM_VS_100MIN_IL6_STIM_SOCS3_KO_MACROPHAGE_DN	191	21	17275	434
1.529e-08	-18	GSE35685_CD34POS_CD38NEG_VS_CD34POS_CD10NEG_CD62LPOS_BONE_MARROW_UP	MSigDB lists	GSE35685_CD34POS_CD38NEG_VS_CD34POS_CD10NEG_CD62LPOS_BONE_MARROW_UP	191	21	17275	434
1.538e-08	-17.99	KOKKINAKIS_METHIONINE_DEPRIVATION_48HR_UP	MSigDB lists	KOKKINAKIS_METHIONINE_DEPRIVATION_48HR_UP	125	17	17275	434
1.583e-08	-17.96	GSE2706_UNSTIM_VS_8H_R848_DC_UP	MSigDB lists	GSE2706_UNSTIM_VS_8H_R848_DC_UP	174	20	17275	434
1.66e-08	-17.91	glial cell activation	biological process	GO:0061900	39	10	18054	426
1.678e-08	-17.9	GSE25123_IL4_VS_IL4_AND_ROSIGLITAZONE_STIM_MACROPHAGE_DAY10_UP	MSigDB lists	GSE25123_IL4_VS_IL4_AND_ROSIGLITAZONE_STIM_MACROPHAGE_DAY10_UP	192	21	17275	434
1.679e-08	-17.9	GO_POSITIVE_REGULATION_OF_MULTICELLULAR_ORGANISMAL_PROCESS	MSigDB lists	GO_POSITIVE_REGULATION_OF_MULTICELLULAR_ORGANISMAL_PROCESS	1338	68	17275	434
1.698e-08	-17.89	REACTOME_ADAPTIVE_IMMUNE_SYSTEM	MSigDB lists	REACTOME_ADAPTIVE_IMMUNE_SYSTEM	502	36	17275	434
1.716e-08	-17.88	GO_GRANULOCYTE_MIGRATION	MSigDB lists	GO_GRANULOCYTE_MIGRATION	70	13	17275	434
1.729e-08	-17.87	GO_CELLULAR_RESPONSE_TO_BIOTIC_STIMULUS	MSigDB lists	GO_CELLULAR_RESPONSE_TO_BIOTIC_STIMULUS	158	19	17275	434
1.752e-08	-17.86	immune system development	biological process	GO:0002520	635	40	18054	426
1.76e-08	-17.86	regulation of programmed cell death	biological process	GO:0043067	1611	74	18054	426
1.764e-08	-17.85	LIU_VAV3_PROSTATE_CARCINOGENESIS_UP	MSigDB lists	LIU_VAV3_PROSTATE_CARCINOGENESIS_UP	83	14	17275	434
1.769e-08	-17.85	GO_POSITIVE_REGULATION_OF_MOLECULAR_FUNCTION	MSigDB lists	GO_POSITIVE_REGULATION_OF_MOLECULAR_FUNCTION	1720	81	17275	434
1.905e-08	-17.78	pattern recognition receptor activity	molecular function	GO:0038187	21	8	17306	425
1.926e-08	-17.77	GSE46606_IRF4_KO_VS_WT_CD40L_IL2_IL5_1DAY_STIMULATED_BCELL_DN	MSigDB lists	GSE46606_IRF4_KO_VS_WT_CD40L_IL2_IL5_1DAY_STIMULATED_BCELL_DN	176	20	17275	434
1.961e-08	-17.75	LINDGREN_BLADDER_CANCER_CLUSTER_2A_DN	MSigDB lists	LINDGREN_BLADDER_CANCER_CLUSTER_2A_DN	127	17	17275	434
1.992e-08	-17.73	regulation of protein kinase activity	biological process	GO:0045859	796	46	18054	426
2.001e-08	-17.73	NING_CHRONIC_OBSTRUCTIVE_PULMONARY_DISEASE_DN	MSigDB lists	NING_CHRONIC_OBSTRUCTIVE_PULMONARY_DISEASE_DN	112	16	17275	434
2.001e-08	-17.73	GO_LEUKOCYTE_CHEMOTAXIS	MSigDB lists	GO_LEUKOCYTE_CHEMOTAXIS	112	16	17275	434
2.055e-08	-17.7	regulation of phosphorylation	biological process	GO:0042325	1617	74	18054	426
2.121e-08	-17.67	GSE28737_WT_VS_BCL6_HET_FOLLICULAR_BCELL_DN	MSigDB lists	GSE28737_WT_VS_BCL6_HET_FOLLICULAR_BCELL_DN	177	20	17275	434
2.144e-08	-17.66	specific granule membrane	cellular component	GO:0035579	91	14	18985	439
2.161e-08	-17.65	pigment granule	cellular component	GO:0048770	106	15	18985	439
2.161e-08	-17.65	melanosome	cellular component	GO:0042470	106	15	18985	439
2.164e-08	-17.65	positive regulation of cell differentiation	biological process	GO:0045597	992	53	18054	426
2.238e-08	-17.61	IGLESIAS_E2F_TARGETS_UP	MSigDB lists	IGLESIAS_E2F_TARGETS_UP	144	18	17275	434
2.254e-08	-17.61	locomotion	biological process	GO:0040011	1225	61	18054	426
2.275e-08	-17.6	CHUNG_BLISTER_CYTOTOXICITY_DN	MSigDB lists	CHUNG_BLISTER_CYTOTOXICITY_DN	38	10	17275	434
2.335e-08	-17.57	GSE9988_ANTI_TREM1_VS_LPS_MONOCYTE_DN	MSigDB lists	GSE9988_ANTI_TREM1_VS_LPS_MONOCYTE_DN	178	20	17275	434
2.353e-08	-17.56	WILENSKY_RESPONSE_TO_DARAPLADIB	MSigDB lists	WILENSKY_RESPONSE_TO_DARAPLADIB	29	9	17275	434
2.421e-08	-17.54	KEGG_HEMATOPOIETIC_CELL_LINEAGE	MSigDB lists	KEGG_HEMATOPOIETIC_CELL_LINEAGE	85	14	17275	434
2.497e-08	-17.51	FOSTER_TOLERANT_MACROPHAGE_UP	MSigDB lists	FOSTER_TOLERANT_MACROPHAGE_UP	145	18	17275	434
2.501e-08	-17.5	regulation of endopeptidase activity	biological process	GO:0052548	422	31	18054	426
2.628e-08	-17.45	GO_IMMUNE_EFFECTOR_PROCESS	MSigDB lists	GO_IMMUNE_EFFECTOR_PROCESS	442	33	17275	434
2.824e-08	-17.38	GSE8835_CD4_VS_CD8_TCELL_CLL_PATIENT_DN	MSigDB lists	GSE8835_CD4_VS_CD8_TCELL_CLL_PATIENT_DN	180	20	17275	434
2.842e-08	-17.38	ROS, RNS production in phagocytes	REACTOME pathways	R-HSA-1222556	33	10	10287	312
2.879e-08	-17.36	cellular response to peptide	biological process	GO:1901653	334	27	18054	426
2.929e-08	-17.35	MODULE_151	MSigDB lists	MODULE_151	294	26	17275	434
2.973e-08	-17.33	positive regulation of catalytic activity	biological process	GO:0043085	1415	67	18054	426
3.025e-08	-17.31	regulation of reactive oxygen species metabolic process	biological process	GO:2000377	192	20	18054	426
3.111e-08	-17.29	positive regulation of leukocyte proliferation	biological process	GO:0070665	139	17	18054	426
3.216e-08	-17.25	regulation of T cell activation	biological process	GO:0050863	314	26	18054	426
3.257e-08	-17.24	GO_PIGMENT_GRANULE	MSigDB lists	GO_PIGMENT_GRANULE	101	15	17275	434
3.394e-08	-17.2	Toll-Like Receptors Cascades	REACTOME pathways	R-HSA-168898	153	20	10287	312
3.406e-08	-17.2	GSE13738_RESTING_VS_BYSTANDER_ACTIVATED_CD4_TCELL_DN	MSigDB lists	GSE13738_RESTING_VS_BYSTANDER_ACTIVATED_CD4_TCELL_DN	182	20	17275	434
3.406e-08	-17.2	GSE5589_LPS_AND_IL10_VS_LPS_AND_IL6_STIM_IL6_KO_MACROPHAGE_45MIN_DN	MSigDB lists	GSE5589_LPS_AND_IL10_VS_LPS_AND_IL6_STIM_IL6_KO_MACROPHAGE_45MIN_DN	182	20	17275	434
3.555e-08	-17.15	GO_POSITIVE_REGULATION_OF_CELL_COMMUNICATION	MSigDB lists	GO_POSITIVE_REGULATION_OF_CELL_COMMUNICATION	1480	72	17275	434
3.608e-08	-17.14	neuroinflammatory response	biological process	GO:0150076	42	10	18054	426
3.663e-08	-17.12	GO_CELL_MOTILITY	MSigDB lists	GO_CELL_MOTILITY	789	47	17275	434
3.732e-08	-17.1	GO_PLATELET_DEGRANULATION	MSigDB lists	GO_PLATELET_DEGRANULATION	102	15	17275	434
3.737e-08	-17.1	GSE3982_EFF_MEMORY_CD4_TCELL_VS_NKCELL_DN	MSigDB lists	GSE3982_EFF_MEMORY_CD4_TCELL_VS_NKCELL_DN	183	20	17275	434
3.827e-08	-17.08	REACTOME_MHC_CLASS_II_ANTIGEN_PRESENTATION	MSigDB lists	REACTOME_MHC_CLASS_II_ANTIGEN_PRESENTATION	88	14	17275	434
3.855e-08	-17.07	PASINI_SUZ12_TARGETS_DN	MSigDB lists	PASINI_SUZ12_TARGETS_DN	298	26	17275	434
3.88e-08	-17.06	identical protein binding	molecular function	GO:0042802	1731	79	17306	425
3.92e-08	-17.05	response to wounding	biological process	GO:0009611	577	37	18054	426
3.947e-08	-17.05	GO_POSITIVE_REGULATION_OF_LEUKOCYTE_PROLIFERATION	MSigDB lists	GO_POSITIVE_REGULATION_OF_LEUKOCYTE_PROLIFERATION	133	17	17275	434
3.959e-08	-17.04	HOLLMANN_APOPTOSIS_VIA_CD40_DN	MSigDB lists	HOLLMANN_APOPTOSIS_VIA_CD40_DN	239	23	17275	434
4.042e-08	-17.02	transmembrane receptor protein tyrosine kinase signaling pathway	biological process	GO:0007169	503	34	18054	426
4.097e-08	-17.01	YAGI_AML_FAB_MARKERS	MSigDB lists	YAGI_AML_FAB_MARKERS	184	20	17275	434
4.097e-08	-17.01	GSE22140_GERMFREE_VS_SPF_ARTHRITIC_MOUSE_CD4_TCELL_DN	MSigDB lists	GSE22140_GERMFREE_VS_SPF_ARTHRITIC_MOUSE_CD4_TCELL_DN	184	20	17275	434
4.097e-08	-17.01	GSE3982_CENT_MEMORY_CD4_TCELL_VS_NKCELL_DN	MSigDB lists	GSE3982_CENT_MEMORY_CD4_TCELL_VS_NKCELL_DN	184	20	17275	434
4.098e-08	-17.01	SCHLOSSER_SERUM_RESPONSE_DN	MSigDB lists	SCHLOSSER_SERUM_RESPONSE_DN	665	42	17275	434
4.323e-08	-16.96	developmental process	biological process	GO:0032502	5697	187	18054	426
4.381e-08	-16.94	regulation of intracellular signal transduction	biological process	GO:1902531	1870	81	18054	426
4.489e-08	-16.92	GSE28408_LY6G_POS_VS_NEG_DC_DN	MSigDB lists	GSE28408_LY6G_POS_VS_NEG_DC_DN	185	20	17275	434
4.531e-08	-16.91	GO_REGULATION_OF_MAST_CELL_ACTIVATION_INVOLVED_IN_IMMUNE_RESPONSE	MSigDB lists	GO_REGULATION_OF_MAST_CELL_ACTIVATION_INVOLVED_IN_IMMUNE_RESPONSE	31	9	17275	434
4.548e-08	-16.91	MODULE_291	MSigDB lists	MODULE_291	63	12	17275	434
4.555e-08	-16.9	cellular response to interferon-gamma	biological process	GO:0071346	160	18	18054	426
4.811e-08	-16.85	positive regulation of interleukin-6 production	biological process	GO:0032755	95	14	18054	426
4.875e-08	-16.84	LAIHO_COLORECTAL_CANCER_SERRATED_UP	MSigDB lists	LAIHO_COLORECTAL_CANCER_SERRATED_UP	104	15	17275	434
4.902e-08	-16.83	system development	biological process	GO:0048731	4365	152	18054	426
4.915e-08	-16.83	GSE10273_HIGH_VS_LOW_IL7_TREATED_IRF4_8_NULL_PRE_BCELL_UP	MSigDB lists	GSE10273_HIGH_VS_LOW_IL7_TREATED_IRF4_8_NULL_PRE_BCELL_UP	186	20	17275	434
4.915e-08	-16.83	GSE7400_CTRL_VS_CSF3_IN_VIVO_TREATED_PBMC_DN	MSigDB lists	GSE7400_CTRL_VS_CSF3_IN_VIVO_TREATED_PBMC_DN	186	20	17275	434
4.915e-08	-16.83	GSE22886_NAIVE_BCELL_VS_BM_PLASMA_CELL_DN	MSigDB lists	GSE22886_NAIVE_BCELL_VS_BM_PLASMA_CELL_DN	186	20	17275	434
4.915e-08	-16.83	GSE7852_TREG_VS_TCONV_THYMUS_UP	MSigDB lists	GSE7852_TREG_VS_TCONV_THYMUS_UP	186	20	17275	434
4.915e-08	-16.83	GSE24142_EARLY_THYMIC_PROGENITOR_VS_DN3_THYMOCYTE_ADULT_UP	MSigDB lists	GSE24142_EARLY_THYMIC_PROGENITOR_VS_DN3_THYMOCYTE_ADULT_UP	186	20	17275	434
5.103e-08	-16.79	GO_MACROMOLECULAR_COMPLEX_BINDING	MSigDB lists	GO_MACROMOLECULAR_COMPLEX_BINDING	1319	66	17275	434
5.2e-08	-16.77	GSE18893_TCONV_VS_TREG_2H_TNF_STIM_DN	MSigDB lists	GSE18893_TCONV_VS_TREG_2H_TNF_STIM_DN	169	19	17275	434
5.378e-08	-16.74	GSE3982_NEUTROPHIL_VS_EFF_MEMORY_CD4_TCELL_UP	MSigDB lists	GSE3982_NEUTROPHIL_VS_EFF_MEMORY_CD4_TCELL_UP	187	20	17275	434
5.378e-08	-16.74	GSE32986_CURDLAN_LOWDOSE_VS_CURDLAN_HIGHDOSE_STIM_DC_DN	MSigDB lists	GSE32986_CURDLAN_LOWDOSE_VS_CURDLAN_HIGHDOSE_STIM_DC_DN	187	20	17275	434
5.404e-08	-16.73	negative regulation of cellular protein metabolic process	biological process	GO:0032269	1107	56	18054	426
5.541e-08	-16.71	regulation of protein phosphorylation	biological process	GO:0001932	1469	68	18054	426
5.553e-08	-16.71	WALLACE_PROSTATE_CANCER_RACE_UP	MSigDB lists	WALLACE_PROSTATE_CANCER_RACE_UP	263	24	17275	434
5.662e-08	-16.69	MODULE_543	MSigDB lists	MODULE_543	16	7	17275	434
5.759e-08	-16.67	GO_RECEPTOR_BINDING	MSigDB lists	GO_RECEPTOR_BINDING	1381	68	17275	434
5.792e-08	-16.66	regulation of cellular process	biological process	GO:0050794	10791	307	18054	426
5.814e-08	-16.66	platelet degranulation	biological process	GO:0002576	128	16	18054	426
5.837e-08	-16.66	FLECHNER_BIOPSY_KIDNEY_TRANSPLANT_OK_VS_DONOR_UP	MSigDB lists	FLECHNER_BIOPSY_KIDNEY_TRANSPLANT_OK_VS_DONOR_UP	527	36	17275	434
5.881e-08	-16.65	GSE24726_WT_VS_E2_2_KO_PDC_DAY4_POST_DELETION_UP	MSigDB lists	GSE24726_WT_VS_E2_2_KO_PDC_DAY4_POST_DELETION_UP	188	20	17275	434
5.881e-08	-16.65	GSE39110_UNTREATED_VS_IL2_TREATED_CD8_TCELL_DAY6_POST_IMMUNIZATION_UP	MSigDB lists	GSE39110_UNTREATED_VS_IL2_TREATED_CD8_TCELL_DAY6_POST_IMMUNIZATION_UP	188	20	17275	434
5.881e-08	-16.65	GSE3982_MAC_VS_BCELL_UP	MSigDB lists	GSE3982_MAC_VS_BCELL_UP	188	20	17275	434
6.005e-08	-16.63	CD82 (CD82 molecule)	protein interactions	3732	42	10	17456	435
6.011e-08	-16.63	Adaptive Immune System	REACTOME pathways	R-HSA-1280218	810	53	10287	312
6.161e-08	-16.6	GO_CELL_ACTIVATION	MSigDB lists	GO_CELL_ACTIVATION	552	37	17275	434
6.289e-08	-16.58	GSE3565_CTRL_VS_LPS_INJECTED_DUSP1_KO_SPLENOCYTES_UP	MSigDB lists	GSE3565_CTRL_VS_LPS_INJECTED_DUSP1_KO_SPLENOCYTES_UP	171	19	17275	434
6.289e-08	-16.58	GSE2770_TGFB_AND_IL4_VS_IL4_TREATED_ACT_CD4_TCELL_48H_DN	MSigDB lists	GSE2770_TGFB_AND_IL4_VS_IL4_TREATED_ACT_CD4_TCELL_48H_DN	171	19	17275	434
6.289e-08	-16.58	GSE2770_TGFB_AND_IL4_VS_TGFB_AND_IL12_TREATED_ACT_CD4_TCELL_48H_DN	MSigDB lists	GSE2770_TGFB_AND_IL4_VS_TGFB_AND_IL12_TREATED_ACT_CD4_TCELL_48H_DN	171	19	17275	434
6.295e-08	-16.58	cellular response to oxidative stress	biological process	GO:0034599	240	22	18054	426
6.302e-08	-16.58	regulation of cell adhesion	biological process	GO:0030155	692	41	18054	426
6.427e-08	-16.56	GSE360_L_DONOVANI_VS_M_TUBERCULOSIS_DC_DN	MSigDB lists	GSE360_L_DONOVANI_VS_M_TUBERCULOSIS_DC_DN	189	20	17275	434
6.427e-08	-16.56	GSE25123_WT_VS_PPARG_KO_MACROPHAGE_IL4_STIM_DN	MSigDB lists	GSE25123_WT_VS_PPARG_KO_MACROPHAGE_IL4_STIM_DN	189	20	17275	434
6.479e-08	-16.55	regulation of mast cell degranulation	biological process	GO:0043304	34	9	18054	426
6.531e-08	-16.54	cellular response to organonitrogen compound	biological process	GO:0071417	538	35	18054	426
6.537e-08	-16.54	STEARMAN_LUNG_CANCER_EARLY_VS_LATE_DN	MSigDB lists	STEARMAN_LUNG_CANCER_EARLY_VS_LATE_DN	53	11	17275	434
6.664e-08	-16.52	TARTE_PLASMA_CELL_VS_PLASMABLAST_UP	MSigDB lists	TARTE_PLASMA_CELL_VS_PLASMABLAST_UP	370	29	17275	434
6.691e-08	-16.52	regulation of cell communication	biological process	GO:0010646	3539	129	18054	426
6.727e-08	-16.51	adherens junction	cellular component	GO:0005912	549	35	18985	439
6.888e-08	-16.49	GO_CELLULAR_RESPONSE_TO_PEPTIDE	MSigDB lists	GO_CELLULAR_RESPONSE_TO_PEPTIDE	266	24	17275	434
6.909e-08	-16.49	GSE20727_CTRL_VS_ROS_INH_AND_DNFB_ALLERGEN_TREATED_DC_UP	MSigDB lists	GSE20727_CTRL_VS_ROS_INH_AND_DNFB_ALLERGEN_TREATED_DC_UP	172	19	17275	434
6.961e-08	-16.48	GO_REGULATION_OF_IMMUNE_EFFECTOR_PROCESS	MSigDB lists	GO_REGULATION_OF_IMMUNE_EFFECTOR_PROCESS	415	31	17275	434
7.019e-08	-16.47	GSE19888_ADENOSINE_A3R_INH_PRETREAT_AND_ACT_BY_A3R_VS_TCELL_MEMBRANES_ACT_MAST_CELL_UP	MSigDB lists	GSE19888_ADENOSINE_A3R_INH_PRETREAT_AND_ACT_BY_A3R_VS_TCELL_MEMBRANES_ACT_MAST_CELL_UP	190	20	17275	434
7.019e-08	-16.47	GSE3982_BASOPHIL_VS_EFF_MEMORY_CD4_TCELL_UP	MSigDB lists	GSE3982_BASOPHIL_VS_EFF_MEMORY_CD4_TCELL_UP	190	20	17275	434
7.019e-08	-16.47	GSE36826_NORMAL_VS_STAPH_AUREUS_INF_SKIN_DN	MSigDB lists	GSE36826_NORMAL_VS_STAPH_AUREUS_INF_SKIN_DN	190	20	17275	434
7.019e-08	-16.47	GSE2405_0H_VS_3H_A_PHAGOCYTOPHILUM_STIM_NEUTROPHIL_UP	MSigDB lists	GSE2405_0H_VS_3H_A_PHAGOCYTOPHILUM_STIM_NEUTROPHIL_UP	190	20	17275	434
7.089e-08	-16.46	positive regulation of T cell activation	biological process	GO:0050870	202	20	18054	426
7.212e-08	-16.44	MHC class II antigen presentation	REACTOME pathways	R-HSA-2132295	103	16	10287	312
7.249e-08	-16.44	positive regulation of lymphocyte proliferation	biological process	GO:0050671	130	16	18054	426
7.26e-08	-16.44	regulation of signaling	biological process	GO:0023051	3580	130	18054	426
7.342e-08	-16.43	regulation of mast cell activation	biological process	GO:0033003	45	10	18054	426
7.349e-08	-16.43	CHARAFE_BREAST_CANCER_LUMINAL_VS_BASAL_DN	MSigDB lists	CHARAFE_BREAST_CANCER_LUMINAL_VS_BASAL_DN	416	31	17275	434
7.661e-08	-16.38	GSE7509_DC_VS_MONOCYTE_DN	MSigDB lists	GSE7509_DC_VS_MONOCYTE_DN	191	20	17275	434
7.661e-08	-16.38	GSE45365_NK_CELL_VS_CD11B_DC_MCMV_INFECTION_DN	MSigDB lists	GSE45365_NK_CELL_VS_CD11B_DC_MCMV_INFECTION_DN	191	20	17275	434
7.661e-08	-16.38	GSE369_PRE_VS_POST_IL6_INJECTION_SOCS3_KO_LIVER_DN	MSigDB lists	GSE369_PRE_VS_POST_IL6_INJECTION_SOCS3_KO_LIVER_DN	191	20	17275	434
7.673e-08	-16.38	GRAESSMANN_RESPONSE_TO_MC_AND_DOXORUBICIN_UP	MSigDB lists	GRAESSMANN_RESPONSE_TO_MC_AND_DOXORUBICIN_UP	581	38	17275	434
7.798e-08	-16.37	GO_POSITIVE_REGULATION_OF_CELL_PROLIFERATION	MSigDB lists	GO_POSITIVE_REGULATION_OF_CELL_PROLIFERATION	783	46	17275	434
8.082e-08	-16.33	positive regulation of mononuclear cell proliferation	biological process	GO:0032946	131	16	18054	426
8.204e-08	-16.32	regulation of protein serine/threonine kinase activity	biological process	GO:0071900	518	34	18054	426
8.289e-08	-16.31	STEARMAN_TUMOR_FIELD_EFFECT_UP	MSigDB lists	STEARMAN_TUMOR_FIELD_EFFECT_UP	33	9	17275	434
8.541e-08	-16.28	regulation of mast cell activation involved in immune response	biological process	GO:0033006	35	9	18054	426
9.041e-08	-16.22	GO_MYELOID_LEUKOCYTE_ACTIVATION	MSigDB lists	GO_MYELOID_LEUKOCYTE_ACTIVATION	94	14	17275	434
9.041e-08	-16.22	GO_POSITIVE_REGULATION_OF_CYTOKINE_SECRETION	MSigDB lists	GO_POSITIVE_REGULATION_OF_CYTOKINE_SECRETION	94	14	17275	434
9.041e-08	-16.22	GO_MYELOID_LEUKOCYTE_MIGRATION	MSigDB lists	GO_MYELOID_LEUKOCYTE_MIGRATION	94	14	17275	434
9.11e-08	-16.21	GSE18281_SUBCAPSULAR_VS_CENTRAL_CORTICAL_REGION_OF_THYMUS_DN	MSigDB lists	GSE18281_SUBCAPSULAR_VS_CENTRAL_CORTICAL_REGION_OF_THYMUS_DN	193	20	17275	434
9.113e-08	-16.21	negative regulation of transferase activity	biological process	GO:0051348	287	24	18054	426
9.131e-08	-16.21	regulation of transferase activity	biological process	GO:0051338	979	51	18054	426
9.138e-08	-16.21	collagen-containing extracellular matrix	cellular component	GO:0062023	407	29	18985	439
9.186e-08	-16.2	intracellular pH reduction	biological process	GO:0051452	46	10	18054	426
9.194e-08	-16.2	azurophil granule membrane	cellular component	GO:0035577	59	11	18985	439
9.201e-08	-16.2	BLALOCK_ALZHEIMERS_DISEASE_UP	MSigDB lists	BLALOCK_ALZHEIMERS_DISEASE_UP	1605	75	17275	434
9.412e-08	-16.18	regulation of protein modification process	biological process	GO:0031399	1871	80	18054	426
9.417e-08	-16.18	GO_SIGNALING_PATTERN_RECOGNITION_RECEPTOR_ACTIVITY	MSigDB lists	GO_SIGNALING_PATTERN_RECOGNITION_RECEPTOR_ACTIVITY	17	7	17275	434
9.44e-08	-16.18	CHIARADONNA_NEOPLASTIC_TRANSFORMATION_CDC25_DN	MSigDB lists	CHIARADONNA_NEOPLASTIC_TRANSFORMATION_CDC25_DN	141	17	17275	434
9.44e-08	-16.18	GO_REGULATION_OF_T_CELL_PROLIFERATION	MSigDB lists	GO_REGULATION_OF_T_CELL_PROLIFERATION	141	17	17275	434
9.482e-08	-16.17	regulation of immune effector process	biological process	GO:0002697	400	29	18054	426
9.809e-08	-16.14	GO_PHAGOCYTIC_VESICLE_MEMBRANE	MSigDB lists	GO_PHAGOCYTIC_VESICLE_MEMBRANE	55	11	17275	434
9.926e-08	-16.13	GSE42021_TREG_PLN_VS_CD24HI_TREG_THYMUS_UP	MSigDB lists	GSE42021_TREG_PLN_VS_CD24HI_TREG_THYMUS_UP	194	20	17275	434
9.926e-08	-16.13	GOLDRATH_NAIVE_VS_EFF_CD8_TCELL_DN	MSigDB lists	GOLDRATH_NAIVE_VS_EFF_CD8_TCELL_DN	194	20	17275	434
9.992e-08	-16.12	GSE17322_CD103_POS_VS_CD11B_HIGH_LUNG_DC_UP	MSigDB lists	GSE17322_CD103_POS_VS_CD11B_HIGH_LUNG_DC_UP	176	19	17275	434
1.026e-07	-16.09	GO_REGULATED_EXOCYTOSIS	MSigDB lists	GO_REGULATED_EXOCYTOSIS	213	21	17275	434
1.056e-07	-16.06	membrane raft	cellular component	GO:0045121	317	25	18985	439
1.056e-07	-16.06	VANLOO_SP3_TARGETS_DN	MSigDB lists	VANLOO_SP3_TARGETS_DN	81	13	17275	434
1.073e-07	-16.05	positive regulation of programmed cell death	biological process	GO:0043068	679	40	18054	426
1.08e-07	-16.04	negative regulation of transport	biological process	GO:0051051	524	34	18054	426
1.081e-07	-16.04	GSE24634_NAIVE_CD4_TCELL_VS_DAY10_IL4_CONV_TREG_DN	MSigDB lists	GSE24634_NAIVE_CD4_TCELL_VS_DAY10_IL4_CONV_TREG_DN	195	20	17275	434
1.094e-07	-16.03	GSE21360_NAIVE_VS_PRIMARY_MEMORY_CD8_TCELL_DN	MSigDB lists	GSE21360_NAIVE_VS_PRIMARY_MEMORY_CD8_TCELL_DN	177	19	17275	434
1.094e-07	-16.03	GSE37416_0H_VS_6H_F_TULARENSIS_LVS_NEUTROPHIL_UP	MSigDB lists	GSE37416_0H_VS_6H_F_TULARENSIS_LVS_NEUTROPHIL_UP	177	19	17275	434
1.118e-07	-16.01	GO_RESPONSE_TO_HORMONE	MSigDB lists	GO_RESPONSE_TO_HORMONE	872	49	17275	434
1.122e-07	-16	membrane microdomain	cellular component	GO:0098857	318	25	18985	439
1.146e-07	-15.98	side of membrane	cellular component	GO:0098552	510	33	18985	439
1.148e-07	-15.98	regulation of hydrolase activity	biological process	GO:0051336	1282	61	18054	426
1.153e-07	-15.98	cellular response to nitrogen compound	biological process	GO:1901699	602	37	18054	426
1.158e-07	-15.97	GSE2706_R848_VS_R848_AND_LPS_8H_STIM_DC_UP	MSigDB lists	GSE2706_R848_VS_R848_AND_LPS_8H_STIM_DC_UP	160	18	17275	434
1.162e-07	-15.97	SARRIO_EPITHELIAL_MESENCHYMAL_TRANSITION_DN	MSigDB lists	SARRIO_EPITHELIAL_MESENCHYMAL_TRANSITION_DN	143	17	17275	434
1.176e-07	-15.96	GSE41176_WT_VS_TAK1_KO_ANTI_IGM_STIM_BCELL_24H_UP	MSigDB lists	GSE41176_WT_VS_TAK1_KO_ANTI_IGM_STIM_BCELL_24H_UP	196	20	17275	434
1.185e-07	-15.95	cellular response to lipopolysaccharide	biological process	GO:0071222	189	19	18054	426
1.197e-07	-15.94	GSE9988_ANTI_TREM1_VS_LOW_LPS_MONOCYTE_DN	MSigDB lists	GSE9988_ANTI_TREM1_VS_LOW_LPS_MONOCYTE_DN	178	19	17275	434
1.197e-07	-15.94	GSE37605_C57BL6_VS_NOD_FOXP3_FUSION_GFP_TREG_DN	MSigDB lists	GSE37605_C57BL6_VS_NOD_FOXP3_FUSION_GFP_TREG_DN	178	19	17275	434
1.197e-07	-15.94	GSE19198_6H_VS_24H_IL21_TREATED_TCELL_UP	MSigDB lists	GSE19198_6H_VS_24H_IL21_TREATED_TCELL_UP	178	19	17275	434
1.243e-07	-15.9	regulation of cellular localization	biological process	GO:0060341	903	48	18054	426
1.25e-07	-15.9	GO_POSITIVE_REGULATION_OF_SECRETION	MSigDB lists	GO_POSITIVE_REGULATION_OF_SECRETION	359	28	17275	434
1.277e-07	-15.87	BLUM_RESPONSE_TO_SALIRASIB_UP	MSigDB lists	BLUM_RESPONSE_TO_SALIRASIB_UP	235	22	17275	434
1.279e-07	-15.87	GO_REGULATION_OF_ENDOCYTOSIS	MSigDB lists	GO_REGULATION_OF_ENDOCYTOSIS	197	20	17275	434
1.295e-07	-15.86	positive regulation of inflammatory response	biological process	GO:0050729	153	17	18054	426
1.308e-07	-15.85	GSE30971_CTRL_VS_LPS_STIM_MACROPHAGE_WBP7_HET_4H_DN	MSigDB lists	GSE30971_CTRL_VS_LPS_STIM_MACROPHAGE_WBP7_HET_4H_DN	179	19	17275	434
1.308e-07	-15.85	GSE36888_STAT5_AB_KNOCKIN_VS_WT_TCELL_IL2_TREATED_2H_UP	MSigDB lists	GSE36888_STAT5_AB_KNOCKIN_VS_WT_TCELL_IL2_TREATED_2H_UP	179	19	17275	434
1.318e-07	-15.84	ficolin-1-rich granule membrane	cellular component	GO:0101003	61	11	18985	439
1.328e-07	-15.83	MODULE_212	MSigDB lists	MODULE_212	317	26	17275	434
1.335e-07	-15.83	GO_VACUOLAR_LUMEN	MSigDB lists	GO_VACUOLAR_LUMEN	112	15	17275	434
1.335e-07	-15.83	REACTOME_TOLL_RECEPTOR_CASCADES	MSigDB lists	REACTOME_TOLL_RECEPTOR_CASCADES	112	15	17275	434
1.339e-07	-15.83	GO_REGULATION_OF_CELL_DEATH	MSigDB lists	GO_REGULATION_OF_CELL_DEATH	1412	68	17275	434
1.351e-07	-15.82	anchoring junction	cellular component	GO:0070161	565	35	18985	439
1.359e-07	-15.81	MODULE_324	MSigDB lists	MODULE_324	128	16	17275	434
1.364e-07	-15.81	cellular transition metal ion homeostasis	biological process	GO:0046916	103	14	18054	426
1.39e-07	-15.79	CHARAFE_BREAST_CANCER_LUMINAL_VS_MESENCHYMAL_DN	MSigDB lists	CHARAFE_BREAST_CANCER_LUMINAL_VS_MESENCHYMAL_DN	428	31	17275	434
1.408e-07	-15.78	phagocytic vesicle membrane	cellular component	GO:0030670	75	12	18985	439
1.413e-07	-15.77	pH reduction	biological process	GO:0045851	48	10	18054	426
1.414e-07	-15.77	GO_EXOCYTOSIS	MSigDB lists	GO_EXOCYTOSIS	297	25	17275	434
1.433e-07	-15.76	gag (Pr55(Gag))	protein interactions	155030	968	52	17456	435
1.451e-07	-15.75	BIOCARTA_FMLP_PATHWAY	MSigDB lists	BIOCARTA_FMLP_PATHWAY	35	9	17275	434
1.462e-07	-15.74	GO_WOUND_HEALING	MSigDB lists	GO_WOUND_HEALING	452	32	17275	434
1.474e-07	-15.73	negative regulation of phosphate metabolic process	biological process	GO:0045936	582	36	18054	426
1.482e-07	-15.72	RICKMAN_METASTASIS_DN	MSigDB lists	RICKMAN_METASTASIS_DN	237	22	17275	434
1.491e-07	-15.72	GRAESSMANN_APOPTOSIS_BY_DOXORUBICIN_UP	MSigDB lists	GRAESSMANN_APOPTOSIS_BY_DOXORUBICIN_UP	1072	56	17275	434
1.493e-07	-15.72	regulation of interleukin-8 production	biological process	GO:0032677	74	12	18054	426
1.537e-07	-15.69	negative regulation of phosphorus metabolic process	biological process	GO:0010563	583	36	18054	426
1.538e-07	-15.69	GSE25677_MPL_VS_R848_STIM_BCELL_UP	MSigDB lists	GSE25677_MPL_VS_R848_STIM_BCELL_UP	163	18	17275	434
1.538e-07	-15.69	GSE1112_HY_CD8AB_VS_HY_CD8AA_THYMOCYTE_RTOC_CULTURE_DN	MSigDB lists	GSE1112_HY_CD8AB_VS_HY_CD8AA_THYMOCYTE_RTOC_CULTURE_DN	163	18	17275	434
1.538e-07	-15.69	GSE32901_NAIVE_VS_TH17_NEG_CD4_TCELL_UP	MSigDB lists	GSE32901_NAIVE_VS_TH17_NEG_CD4_TCELL_UP	163	18	17275	434
1.54e-07	-15.69	GO_REGULATION_OF_CELL_ADHESION	MSigDB lists	GO_REGULATION_OF_CELL_ADHESION	597	38	17275	434
1.56e-07	-15.67	GSE40274_FOXP3_VS_FOXP3_AND_EOS_TRANSDUCED_ACTIVATED_CD4_TCELL_UP	MSigDB lists	GSE40274_FOXP3_VS_FOXP3_AND_EOS_TRANSDUCED_ACTIVATED_CD4_TCELL_UP	181	19	17275	434
1.578e-07	-15.66	ZHANG_TLX_TARGETS_60HR_UP	MSigDB lists	ZHANG_TLX_TARGETS_60HR_UP	278	24	17275	434
1.578e-07	-15.66	LOPEZ_MBD_TARGETS	MSigDB lists	LOPEZ_MBD_TARGETS	882	49	17275	434
1.592e-07	-15.65	positive regulation of cellular protein metabolic process	biological process	GO:0032270	1605	71	18054	426
1.635e-07	-15.63	positive regulation of developmental process	biological process	GO:0051094	1418	65	18054	426
1.667e-07	-15.61	immune response-regulating cell surface receptor signaling pathway	biological process	GO:0002768	341	26	18054	426
1.683e-07	-15.6	ATF2 (activating transcription factor 2)	protein interactions	1386	221	21	17456	435
1.703e-07	-15.59	GSE27786_CD8_TCELL_VS_NKCELL_DN	MSigDB lists	GSE27786_CD8_TCELL_VS_NKCELL_DN	182	19	17275	434
1.703e-07	-15.59	GSE7219_UNSTIM_VS_LPS_AND_ANTI_CD40_STIM_NIK_NFKB2_KO_DC_DN	MSigDB lists	GSE7219_UNSTIM_VS_LPS_AND_ANTI_CD40_STIM_NIK_NFKB2_KO_DC_DN	182	19	17275	434
1.703e-07	-15.59	GSE9988_ANTI_TREM1_VS_CTRL_TREATED_MONOCYTES_DN	MSigDB lists	GSE9988_ANTI_TREM1_VS_CTRL_TREATED_MONOCYTES_DN	182	19	17275	434
1.703e-07	-15.59	GSE41867_NAIVE_VS_DAY6_LCMV_EFFECTOR_CD8_TCELL_UP	MSigDB lists	GSE41867_NAIVE_VS_DAY6_LCMV_EFFECTOR_CD8_TCELL_UP	182	19	17275	434
1.739e-07	-15.56	regulation of cellular component organization	biological process	GO:0051128	2467	97	18054	426
1.744e-07	-15.56	LEE_LIVER_CANCER_DENA_UP	MSigDB lists	LEE_LIVER_CANCER_DENA_UP	58	11	17275	434
1.754e-07	-15.56	plasma membrane part	cellular component	GO:0044459	2794	105	18985	439
1.784e-07	-15.54	GO_REGULATION_OF_PROTEIN_SERINE_THREONINE_KINASE_ACTIVITY	MSigDB lists	GO_REGULATION_OF_PROTEIN_SERINE_THREONINE_KINASE_ACTIVITY	456	32	17275	434
1.82e-07	-15.52	MODULE_241	MSigDB lists	MODULE_241	71	12	17275	434
1.831e-07	-15.51	regulation of signal transduction	biological process	GO:0009966	3168	117	18054	426
1.834e-07	-15.51	negative regulation of immune system process	biological process	GO:0002683	461	31	18054	426
1.852e-07	-15.5	cell surface	cellular component	GO:0009986	818	44	18985	439
1.857e-07	-15.5	GSE3982_BASOPHIL_VS_CENT_MEMORY_CD4_TCELL_UP	MSigDB lists	GSE3982_BASOPHIL_VS_CENT_MEMORY_CD4_TCELL_UP	183	19	17275	434
1.857e-07	-15.5	GSE27241_CTRL_VS_DIGOXIN_TREATED_CD4_TCELL_IN_TH17_POLARIZING_CONDITIONS_DN	MSigDB lists	GSE27241_CTRL_VS_DIGOXIN_TREATED_CD4_TCELL_IN_TH17_POLARIZING_CONDITIONS_DN	183	19	17275	434
1.857e-07	-15.5	GSE3982_MAC_VS_TH1_UP	MSigDB lists	GSE3982_MAC_VS_TH1_UP	183	19	17275	434
1.857e-07	-15.5	GSE3982_BCELL_VS_BASOPHIL_DN	MSigDB lists	GSE3982_BCELL_VS_BASOPHIL_DN	183	19	17275	434
1.857e-07	-15.5	P53_DN.V1_DN	MSigDB lists	P53_DN.V1_DN	183	19	17275	434
1.865e-07	-15.49	WONG_ADULT_TISSUE_STEM_MODULE	MSigDB lists	WONG_ADULT_TISSUE_STEM_MODULE	677	41	17275	434
1.972e-07	-15.44	MODULE_2	MSigDB lists	MODULE_2	367	28	17275	434
1.975e-07	-15.44	GO_REGULATION_OF_DENDRITIC_CELL_DIFFERENTIATION	MSigDB lists	GO_REGULATION_OF_DENDRITIC_CELL_DIFFERENTIATION	12	6	17275	434
2.01e-07	-15.42	GO_NEGATIVE_REGULATION_OF_MOLECULAR_FUNCTION	MSigDB lists	GO_NEGATIVE_REGULATION_OF_MOLECULAR_FUNCTION	1026	54	17275	434
2.023e-07	-15.41	GSE17721_ALL_VS_24H_PAM3CSK4_BMDC_DN	MSigDB lists	GSE17721_ALL_VS_24H_PAM3CSK4_BMDC_DN	184	19	17275	434
2.03e-07	-15.41	GSE7509_UNSTIM_VS_FCGRIIB_STIM_DC_DN	MSigDB lists	GSE7509_UNSTIM_VS_FCGRIIB_STIM_DC_DN	166	18	17275	434
2.046e-07	-15.4	organelle	cellular component	GO:0043226	13836	365	18985	439
2.049e-07	-15.4	response to drug	biological process	GO:0042493	947	49	18054	426
2.08e-07	-15.39	negative regulation of protein kinase activity	biological process	GO:0006469	236	21	18054	426
2.092e-07	-15.38	GO_POSITIVE_REGULATION_OF_PROTEIN_SECRETION	MSigDB lists	GO_POSITIVE_REGULATION_OF_PROTEIN_SECRETION	203	20	17275	434
2.104e-07	-15.37	cellular response to molecule of bacterial origin	biological process	GO:0071219	196	19	18054	426
2.13e-07	-15.36	negative regulation of protein modification process	biological process	GO:0031400	617	37	18054	426
2.153e-07	-15.35	Hematopoietic cell lineage	KEGG pathways	ko04640	96	16	7161	255
2.153e-07	-15.35	Hematopoietic cell lineage	KEGG pathways	hsa04640	96	16	7161	255
2.185e-07	-15.34	MORI_MATURE_B_LYMPHOCYTE_UP	MSigDB lists	MORI_MATURE_B_LYMPHOCYTE_UP	86	13	17275	434
2.203e-07	-15.33	GSE37416_0H_VS_48H_F_TULARENSIS_LVS_NEUTROPHIL_UP	MSigDB lists	GSE37416_0H_VS_48H_F_TULARENSIS_LVS_NEUTROPHIL_UP	185	19	17275	434
2.203e-07	-15.33	GSE37301_GRANULOCYTE_MONOCYTE_PROGENITOR_VS_RAG2_KO_NK_CELL_DN	MSigDB lists	GSE37301_GRANULOCYTE_MONOCYTE_PROGENITOR_VS_RAG2_KO_NK_CELL_DN	185	19	17275	434
2.203e-07	-15.33	GSE2405_0H_VS_1.5H_A_PHAGOCYTOPHILUM_STIM_NEUTROPHIL_UP	MSigDB lists	GSE2405_0H_VS_1.5H_A_PHAGOCYTOPHILUM_STIM_NEUTROPHIL_UP	185	19	17275	434
2.203e-07	-15.33	GSE9988_LPS_VS_CTRL_TREATED_MONOCYTE_DN	MSigDB lists	GSE9988_LPS_VS_CTRL_TREATED_MONOCYTE_DN	185	19	17275	434
2.223e-07	-15.32	GSE7219_UNSTIM_VS_LPS_AND_ANTI_CD40_STIM_DC_DN	MSigDB lists	GSE7219_UNSTIM_VS_LPS_AND_ANTI_CD40_STIM_DC_DN	167	18	17275	434
2.268e-07	-15.3	regulation of cell differentiation	biological process	GO:0045595	1878	79	18054	426
2.274e-07	-15.3	membrane region	cellular component	GO:0098589	330	25	18985	439
2.398e-07	-15.24	GSE19401_NAIVE_VS_IMMUNIZED_MOUSE_PLN_FOLLICULAR_DC_UP	MSigDB lists	GSE19401_NAIVE_VS_IMMUNIZED_MOUSE_PLN_FOLLICULAR_DC_UP	186	19	17275	434
2.442e-07	-15.23	GO_ORGANONITROGEN_COMPOUND_CATABOLIC_PROCESS	MSigDB lists	GO_ORGANONITROGEN_COMPOUND_CATABOLIC_PROCESS	327	26	17275	434
2.479e-07	-15.21	positive regulation of leukocyte cell-cell adhesion	biological process	GO:1903039	218	20	18054	426
2.515e-07	-15.2	TAVOR_CEBPA_TARGETS_UP	MSigDB lists	TAVOR_CEBPA_TARGETS_UP	48	10	17275	434
2.524e-07	-15.19	organonitrogen compound catabolic process	biological process	GO:1901565	1041	52	18054	426
2.569e-07	-15.17	HOLLERN_EMT_BREAST_TUMOR_UP	MSigDB lists	HOLLERN_EMT_BREAST_TUMOR_UP	102	14	17275	434
2.609e-07	-15.16	GSE26912_TUMORICIDAL_VS_CTRL_MACROPHAGE_DN	MSigDB lists	GSE26912_TUMORICIDAL_VS_CTRL_MACROPHAGE_DN	187	19	17275	434
2.609e-07	-15.16	GSE3982_MAST_CELL_VS_TH1_UP	MSigDB lists	GSE3982_MAST_CELL_VS_TH1_UP	187	19	17275	434
2.609e-07	-15.16	GSE11057_NAIVE_VS_MEMORY_CD4_TCELL_DN	MSigDB lists	GSE11057_NAIVE_VS_MEMORY_CD4_TCELL_DN	187	19	17275	434
2.609e-07	-15.16	GSE17301_IFNA2_VS_IFNA2_AND_ACD3_ACD28_STIM_CD8_TCELL_DN	MSigDB lists	GSE17301_IFNA2_VS_IFNA2_AND_ACD3_ACD28_STIM_CD8_TCELL_DN	187	19	17275	434
2.609e-07	-15.16	GSE360_T_GONDII_VS_M_TUBERCULOSIS_DC_DN	MSigDB lists	GSE360_T_GONDII_VS_M_TUBERCULOSIS_DC_DN	187	19	17275	434
2.655e-07	-15.14	regulation of leukocyte cell-cell adhesion	biological process	GO:1903037	304	24	18054	426
2.657e-07	-15.14	GO_DEFENSE_RESPONSE_TO_BACTERIUM	MSigDB lists	GO_DEFENSE_RESPONSE_TO_BACTERIUM	206	20	17275	434
2.657e-07	-15.14	catabolic process	biological process	GO:0009056	2017	83	18054	426
2.662e-07	-15.14	GSE9509_LPS_VS_LPS_AND_IL10_STIM_IL10_KO_MACROPHAGE_30MIN_UP	MSigDB lists	GSE9509_LPS_VS_LPS_AND_IL10_STIM_IL10_KO_MACROPHAGE_30MIN_UP	169	18	17275	434
2.697e-07	-15.13	GO_POSITIVE_REGULATION_OF_INTRACELLULAR_SIGNAL_TRANSDUCTION	MSigDB lists	GO_POSITIVE_REGULATION_OF_INTRACELLULAR_SIGNAL_TRANSDUCTION	844	47	17275	434
2.72e-07	-15.12	GO_NEGATIVE_REGULATION_OF_CATALYTIC_ACTIVITY	MSigDB lists	GO_NEGATIVE_REGULATION_OF_CATALYTIC_ACTIVITY	791	45	17275	434
2.75e-07	-15.11	GO_REGULATION_OF_PROTEIN_SECRETION	MSigDB lists	GO_REGULATION_OF_PROTEIN_SECRETION	373	28	17275	434
2.76e-07	-15.1	GO_IDENTICAL_PROTEIN_BINDING	MSigDB lists	GO_IDENTICAL_PROTEIN_BINDING	1149	58	17275	434
2.769e-07	-15.1	GO_SECRETION_BY_CELL	MSigDB lists	GO_SECRETION_BY_CELL	465	32	17275	434
2.823e-07	-15.08	GO_REGULATION_OF_RESPONSE_TO_WOUNDING	MSigDB lists	GO_REGULATION_OF_RESPONSE_TO_WOUNDING	396	29	17275	434
2.826e-07	-15.08	lysosomal lumen	cellular component	GO:0043202	95	13	18985	439
2.836e-07	-15.08	GSE39556_UNTREATED_VS_3H_POLYIC_INJ_MOUSE_NK_CELL_DN	MSigDB lists	GSE39556_UNTREATED_VS_3H_POLYIC_INJ_MOUSE_NK_CELL_DN	188	19	17275	434
2.836e-07	-15.08	GSE39916_B_CELL_SPLEEN_VS_PLASMA_CELL_BONE_MARROW_DN	MSigDB lists	GSE39916_B_CELL_SPLEEN_VS_PLASMA_CELL_BONE_MARROW_DN	188	19	17275	434
2.847e-07	-15.07	negative regulation of multicellular organismal process	biological process	GO:0051241	1316	61	18054	426
2.88e-07	-15.06	HUMMERICH_SKIN_CANCER_PROGRESSION_UP	MSigDB lists	HUMMERICH_SKIN_CANCER_PROGRESSION_UP	88	13	17275	434
2.907e-07	-15.05	GO_MOVEMENT_OF_CELL_OR_SUBCELLULAR_COMPONENT	MSigDB lists	GO_MOVEMENT_OF_CELL_OR_SUBCELLULAR_COMPONENT	1208	60	17275	434
2.91e-07	-15.05	leukocyte differentiation	biological process	GO:0002521	328	25	18054	426
2.913e-07	-15.05	COATES_MACROPHAGE_M1_VS_M2_UP	MSigDB lists	COATES_MACROPHAGE_M1_VS_M2_UP	74	12	17275	434
2.939e-07	-15.04	apoptotic process	biological process	GO:0006915	901	47	18054	426
2.993e-07	-15.02	LEE_LIVER_CANCER_E2F1_UP	MSigDB lists	LEE_LIVER_CANCER_E2F1_UP	61	11	17275	434
3.015e-07	-15.01	signaling pattern recognition receptor activity	molecular function	GO:0008329	20	7	17306	425
3.057e-07	-15	MHC class II protein complex assembly	biological process	GO:0002399	4	4	18054	426
3.081e-07	-14.99	GSE26030_TH1_VS_TH17_RESTIMULATED_DAY15_POST_POLARIZATION_DN	MSigDB lists	GSE26030_TH1_VS_TH17_RESTIMULATED_DAY15_POST_POLARIZATION_DN	189	19	17275	434
3.081e-07	-14.99	GSE37301_LYMPHOID_PRIMED_MPP_VS_COMMON_LYMPHOID_PROGENITOR_DN	MSigDB lists	GSE37301_LYMPHOID_PRIMED_MPP_VS_COMMON_LYMPHOID_PROGENITOR_DN	189	19	17275	434
3.081e-07	-14.99	GSE22140_GERMFREE_VS_SPF_MOUSE_CD4_TCELL_DN	MSigDB lists	GSE22140_GERMFREE_VS_SPF_MOUSE_CD4_TCELL_DN	189	19	17275	434
3.081e-07	-14.99	GSE39556_UNTREATED_VS_3H_POLYIC_INJ_MOUSE_CD8A_DC_DN	MSigDB lists	GSE39556_UNTREATED_VS_3H_POLYIC_INJ_MOUSE_CD8A_DC_DN	189	19	17275	434
3.081e-07	-14.99	GSE43955_TGFB_IL6_VS_TGFB_IL6_IL23_TH17_ACT_CD4_TCELL_52H_DN	MSigDB lists	GSE43955_TGFB_IL6_VS_TGFB_IL6_IL23_TH17_ACT_CD4_TCELL_52H_DN	189	19	17275	434
3.104e-07	-14.99	GO_REGULATION_OF_MULTICELLULAR_ORGANISMAL_DEVELOPMENT	MSigDB lists	GO_REGULATION_OF_MULTICELLULAR_ORGANISMAL_DEVELOPMENT	1594	73	17275	434
3.14e-07	-14.97	Toll-like receptor binding	molecular function	GO:0035325	13	6	17306	425
3.207e-07	-14.95	transition metal ion homeostasis	biological process	GO:0055076	127	15	18054	426
3.207e-07	-14.95	enzyme linked receptor protein signaling pathway	biological process	GO:0007167	708	40	18054	426
3.216e-07	-14.95	positive regulation of cellular metabolic process	biological process	GO:0031325	3309	120	18054	426
3.34e-07	-14.91	negative regulation of protein serine/threonine kinase activity	biological process	GO:0071901	145	16	18054	426
3.345e-07	-14.91	GSE7852_LN_VS_FAT_TCONV_DN	MSigDB lists	GSE7852_LN_VS_FAT_TCONV_DN	190	19	17275	434
3.424e-07	-14.89	GO_CELL_CHEMOTAXIS	MSigDB lists	GO_CELL_CHEMOTAXIS	154	17	17275	434
3.443e-07	-14.88	GO_REGULATION_OF_HOMOTYPIC_CELL_CELL_ADHESION	MSigDB lists	GO_REGULATION_OF_HOMOTYPIC_CELL_CELL_ADHESION	290	24	17275	434
3.468e-07	-14.87	GSE12845_IGD_POS_VS_NEG_BLOOD_BCELL_DN	MSigDB lists	GSE12845_IGD_POS_VS_NEG_BLOOD_BCELL_DN	172	18	17275	434
3.468e-07	-14.87	GSE14415_INDUCED_TREG_VS_FAILED_INDUCED_TREG_DN	MSigDB lists	GSE14415_INDUCED_TREG_VS_FAILED_INDUCED_TREG_DN	172	18	17275	434
3.514e-07	-14.86	GO_ANCHORING_JUNCTION	MSigDB lists	GO_ANCHORING_JUNCTION	470	32	17275	434
3.516e-07	-14.86	VILIMAS_NOTCH1_TARGETS_DN	MSigDB lists	VILIMAS_NOTCH1_TARGETS_DN	20	7	17275	434
3.516e-07	-14.86	NIELSEN_GIST_AND_SYNOVIAL_SARCOMA_DN	MSigDB lists	NIELSEN_GIST_AND_SYNOVIAL_SARCOMA_DN	20	7	17275	434
3.533e-07	-14.86	positive regulation of T cell proliferation	biological process	GO:0042102	95	13	18054	426
3.557e-07	-14.85	BEIER_GLIOMA_STEM_CELL_DN	MSigDB lists	BEIER_GLIOMA_STEM_CELL_DN	62	11	17275	434
3.613e-07	-14.83	GO_REGULATION_OF_VESICLE_MEDIATED_TRANSPORT	MSigDB lists	GO_REGULATION_OF_VESICLE_MEDIATED_TRANSPORT	447	31	17275	434
3.63e-07	-14.83	GSE37533_UNTREATED_VS_PIOGLIZATONE_TREATED_CD4_TCELL_PPARG1_AND_FOXP3_TRASDUCED_DN	MSigDB lists	GSE37533_UNTREATED_VS_PIOGLIZATONE_TREATED_CD4_TCELL_PPARG1_AND_FOXP3_TRASDUCED_DN	191	19	17275	434
3.63e-07	-14.83	WIERENGA_STAT5A_TARGETS_DN	MSigDB lists	WIERENGA_STAT5A_TARGETS_DN	191	19	17275	434
3.671e-07	-14.82	positive regulation of leukocyte differentiation	biological process	GO:1902107	146	16	18054	426
3.671e-07	-14.82	negative regulation of apoptotic process	biological process	GO:0043066	908	47	18054	426
3.889e-07	-14.76	defense response to bacterium	biological process	GO:0042742	245	21	18054	426
3.904e-07	-14.76	DACOSTA_UV_RESPONSE_VIA_ERCC3_UP	MSigDB lists	DACOSTA_UV_RESPONSE_VIA_ERCC3_UP	292	24	17275	434
3.915e-07	-14.75	ZHANG_RESPONSE_TO_IKK_INHIBITOR_AND_TNF_UP	MSigDB lists	ZHANG_RESPONSE_TO_IKK_INHIBITOR_AND_TNF_UP	211	20	17275	434
3.937e-07	-14.75	GSE32164_RESTING_DIFFERENTIATED_VS_ALTERNATIVELY_ACT_M2_MACROPHAGE_DN	MSigDB lists	GSE32164_RESTING_DIFFERENTIATED_VS_ALTERNATIVELY_ACT_M2_MACROPHAGE_DN	192	19	17275	434
3.937e-07	-14.75	KAECH_NAIVE_VS_DAY8_EFF_CD8_TCELL_DN	MSigDB lists	KAECH_NAIVE_VS_DAY8_EFF_CD8_TCELL_DN	192	19	17275	434
3.937e-07	-14.75	GSE32034_LY6C_HIGH_VS_LOW_ROSIGLIZATONE_TREATED_MONOCYTE_DN	MSigDB lists	GSE32034_LY6C_HIGH_VS_LOW_ROSIGLIZATONE_TREATED_MONOCYTE_DN	192	19	17275	434
4.003e-07	-14.73	GO_REGULATION_OF_TRANSFERASE_ACTIVITY	MSigDB lists	GO_REGULATION_OF_TRANSFERASE_ACTIVITY	910	49	17275	434
4.032e-07	-14.72	cytokine production	biological process	GO:0001816	147	16	18054	426
4.036e-07	-14.72	HIRSCH_CELLULAR_TRANSFORMATION_SIGNATURE_UP	MSigDB lists	HIRSCH_CELLULAR_TRANSFORMATION_SIGNATURE_UP	231	21	17275	434
4.067e-07	-14.72	GO_LEUKOCYTE_ACTIVATION	MSigDB lists	GO_LEUKOCYTE_ACTIVATION	403	29	17275	434
4.123e-07	-14.7	GSE21360_SECONDARY_VS_QUATERNARY_MEMORY_CD8_TCELL_UP	MSigDB lists	GSE21360_SECONDARY_VS_QUATERNARY_MEMORY_CD8_TCELL_UP	174	18	17275	434
4.123e-07	-14.7	GSE2770_IL12_ACT_VS_ACT_CD4_TCELL_2H_UP	MSigDB lists	GSE2770_IL12_ACT_VS_ACT_CD4_TCELL_2H_UP	174	18	17275	434
4.166e-07	-14.69	GSE40274_CTRL_VS_GATA1_TRANSDUCED_ACTIVATED_CD4_TCELL_UP	MSigDB lists	GSE40274_CTRL_VS_GATA1_TRANSDUCED_ACTIVATED_CD4_TCELL_UP	122	15	17275	434
4.214e-07	-14.68	GO_REGULATION_OF_CHEMOKINE_PRODUCTION	MSigDB lists	GO_REGULATION_OF_CHEMOKINE_PRODUCTION	63	11	17275	434
4.247e-07	-14.67	GPC1 (glypican 1)	protein interactions	2817	140	16	17456	435
4.267e-07	-14.67	GSE32986_UNSTIM_VS_CURDLAN_LOWDOSE_STIM_DC_DN	MSigDB lists	GSE32986_UNSTIM_VS_CURDLAN_LOWDOSE_STIM_DC_DN	193	19	17275	434
4.267e-07	-14.67	GSE32986_CURDLAN_HIGHDOSE_VS_GMCSF_AND_CURDLAN_HIGHDOSE_STIM_DC_DN	MSigDB lists	GSE32986_CURDLAN_HIGHDOSE_VS_GMCSF_AND_CURDLAN_HIGHDOSE_STIM_DC_DN	193	19	17275	434
4.285e-07	-14.66	GO_POSITIVE_REGULATION_OF_CATALYTIC_ACTIVITY	MSigDB lists	GO_POSITIVE_REGULATION_OF_CATALYTIC_ACTIVITY	1457	68	17275	434
4.409e-07	-14.63	microglial cell activation	biological process	GO:0001774	31	8	18054	426
4.409e-07	-14.63	leukocyte activation involved in inflammatory response	biological process	GO:0002269	31	8	18054	426
4.421e-07	-14.63	JIANG_HYPOXIA_NORMAL	MSigDB lists	JIANG_HYPOXIA_NORMAL	294	24	17275	434
4.475e-07	-14.62	HELLER_HDAC_TARGETS_SILENCED_BY_METHYLATION_UP	MSigDB lists	HELLER_HDAC_TARGETS_SILENCED_BY_METHYLATION_UP	428	30	17275	434
4.481e-07	-14.62	Rheumatoid arthritis	KEGG pathways	hsa05323	89	15	7161	255
4.481e-07	-14.62	Rheumatoid arthritis	KEGG pathways	ko05323	89	15	7161	255
4.491e-07	-14.62	GSE9239_CTRL_VS_TNF_INHIBITOR_TREATED_DC_UP	MSigDB lists	GSE9239_CTRL_VS_TNF_INHIBITOR_TREATED_DC_UP	175	18	17275	434
4.535e-07	-14.61	cell migration	biological process	GO:0016477	886	46	18054	426
4.558e-07	-14.6	GHANDHI_BYSTANDER_IRRADIATION_UP	MSigDB lists	GHANDHI_BYSTANDER_IRRADIATION_UP	77	12	17275	434
4.581e-07	-14.6	late endosome membrane	cellular component	GO:0031902	133	15	18985	439
4.593e-07	-14.59	MODULE_399	MSigDB lists	MODULE_399	51	10	17275	434
4.602e-07	-14.59	GO_LEUKOCYTE_MIGRATION	MSigDB lists	GO_LEUKOCYTE_MIGRATION	253	22	17275	434
4.619e-07	-14.59	protein-containing complex binding	molecular function	GO:0044877	1136	56	17306	425
4.623e-07	-14.59	GSE360_LOW_DOSE_B_MALAYI_VS_M_TUBERCULOSIS_DC_DN	MSigDB lists	GSE360_LOW_DOSE_B_MALAYI_VS_M_TUBERCULOSIS_DC_DN	194	19	17275	434
4.623e-07	-14.59	GSE1432_1H_VS_24H_IFNG_MICROGLIA_UP	MSigDB lists	GSE1432_1H_VS_24H_IFNG_MICROGLIA_UP	194	19	17275	434
4.623e-07	-14.59	GSE35685_CD34POS_CD10NEG_CD62LPOS_VS_CD34POS_CD10POS_BONE_MARROW_UP	MSigDB lists	GSE35685_CD34POS_CD10NEG_CD62LPOS_VS_CD34POS_CD10POS_BONE_MARROW_UP	194	19	17275	434
4.623e-07	-14.59	GSE360_DC_VS_MAC_M_TUBERCULOSIS_DN	MSigDB lists	GSE360_DC_VS_MAC_M_TUBERCULOSIS_DN	194	19	17275	434
4.775e-07	-14.55	positive regulation of metabolic process	biological process	GO:0009893	3624	128	18054	426
4.867e-07	-14.54	amyloid-beta clearance	biological process	GO:0097242	22	7	18054	426
4.882e-07	-14.53	positive regulation of hemopoiesis	biological process	GO:1903708	187	18	18054	426
4.889e-07	-14.53	GSE3982_BASOPHIL_VS_TH2_UP	MSigDB lists	GSE3982_BASOPHIL_VS_TH2_UP	176	18	17275	434
4.889e-07	-14.53	GSE25087_TREG_VS_TCONV_ADULT_UP	MSigDB lists	GSE25087_TREG_VS_TCONV_ADULT_UP	176	18	17275	434
4.912e-07	-14.53	EGFR (epidermal growth factor receptor)	protein interactions	1956	1266	61	17456	435
5.005e-07	-14.51	HALLMARK_P53_PATHWAY	MSigDB lists	HALLMARK_P53_PATHWAY	195	19	17275	434
5.16e-07	-14.48	CHEOK_RESPONSE_TO_HD_MTX_UP	MSigDB lists	CHEOK_RESPONSE_TO_HD_MTX_UP	21	7	17275	434
5.298e-07	-14.45	GO_CELLULAR_RESPONSE_TO_ENDOGENOUS_STIMULUS	MSigDB lists	GO_CELLULAR_RESPONSE_TO_ENDOGENOUS_STIMULUS	974	51	17275	434
5.311e-07	-14.45	cellular homeostasis	biological process	GO:0019725	891	46	18054	426
5.319e-07	-14.45	GSE2770_TGFB_AND_IL4_ACT_VS_ACT_CD4_TCELL_48H_DN	MSigDB lists	GSE2770_TGFB_AND_IL4_ACT_VS_ACT_CD4_TCELL_48H_DN	177	18	17275	434
5.319e-07	-14.45	GSE9988_ANTI_TREM1_VS_LOW_LPS_MONOCYTE_UP	MSigDB lists	GSE9988_ANTI_TREM1_VS_LOW_LPS_MONOCYTE_UP	177	18	17275	434
5.346e-07	-14.44	GO_CELLULAR_RESPONSE_TO_NITROGEN_COMPOUND	MSigDB lists	GO_CELLULAR_RESPONSE_TO_NITROGEN_COMPOUND	479	32	17275	434
5.491e-07	-14.41	late endosome	cellular component	GO:0005770	255	21	18985	439
5.53e-07	-14.41	cell death	biological process	GO:0008219	1068	52	18054	426
5.783e-07	-14.36	GSE7764_IL15_NK_CELL_24H_VS_SPLENOCYTE_DN	MSigDB lists	GSE7764_IL15_NK_CELL_24H_VS_SPLENOCYTE_DN	178	18	17275	434
5.783e-07	-14.36	GSE32986_CURDLAN_HIGHDOSE_VS_GMCSF_AND_CURDLAN_HIGHDOSE_STIM_DC_UP	MSigDB lists	GSE32986_CURDLAN_HIGHDOSE_VS_GMCSF_AND_CURDLAN_HIGHDOSE_STIM_DC_UP	178	18	17275	434
5.8e-07	-14.36	MODULE_53	MSigDB lists	MODULE_53	387	28	17275	434
5.818e-07	-14.36	regulation of interleukin-6 production	biological process	GO:0032675	151	16	18054	426
5.858e-07	-14.35	HALLMARK_INFLAMMATORY_RESPONSE	MSigDB lists	HALLMARK_INFLAMMATORY_RESPONSE	197	19	17275	434
5.859e-07	-14.35	GO_POSITIVE_REGULATION_OF_ESTABLISHMENT_OF_PROTEIN_LOCALIZATION	MSigDB lists	GO_POSITIVE_REGULATION_OF_ESTABLISHMENT_OF_PROTEIN_LOCALIZATION	481	32	17275	434
5.951e-07	-14.33	Epithelial cell signaling in Helicobacter pylori infection	KEGG pathways	ko05120	68	13	7161	255
5.951e-07	-14.33	Epithelial cell signaling in Helicobacter pylori infection	KEGG pathways	hsa05120	68	13	7161	255
6.057e-07	-14.32	positive regulation of apoptotic process	biological process	GO:0043065	671	38	18054	426
6.064e-07	-14.32	cell part	cellular component	GO:0044464	16865	419	18985	439
6.215e-07	-14.29	regulation of intracellular pH	biological process	GO:0051453	84	12	18054	426
6.303e-07	-14.28	GO_LATE_ENDOSOME_MEMBRANE	MSigDB lists	GO_LATE_ENDOSOME_MEMBRANE	94	13	17275	434
6.311e-07	-14.28	GO_CELLULAR_RESPONSE_TO_INSULIN_STIMULUS	MSigDB lists	GO_CELLULAR_RESPONSE_TO_INSULIN_STIMULUS	143	16	17275	434
6.469e-07	-14.25	GSE17974_0H_VS_72H_IN_VITRO_ACT_CD4_TCELL_UP	MSigDB lists	GSE17974_0H_VS_72H_IN_VITRO_ACT_CD4_TCELL_UP	161	17	17275	434
6.744e-07	-14.21	GO_NEGATIVE_REGULATION_OF_PROTEIN_METABOLIC_PROCESS	MSigDB lists	GO_NEGATIVE_REGULATION_OF_PROTEIN_METABOLIC_PROCESS	1038	53	17275	434
6.771e-07	-14.21	MODULE_118	MSigDB lists	MODULE_118	390	28	17275	434
6.819e-07	-14.2	negative regulation of programmed cell death	biological process	GO:0043069	928	47	18054	426
6.902e-07	-14.19	GO_MEMBRANE_MICRODOMAIN	MSigDB lists	GO_MEMBRANE_MICRODOMAIN	280	23	17275	434
6.963e-07	-14.18	positive regulation of interleukin-8 secretion	biological process	GO:2000484	15	6	18054	426
7.014e-07	-14.17	enzyme binding	molecular function	GO:0019899	2212	90	17306	425
7.032e-07	-14.17	anatomical structure development	biological process	GO:0048856	5354	173	18054	426
7.066e-07	-14.16	GO_LIPOPOLYSACCHARIDE_MEDIATED_SIGNALING_PATHWAY	MSigDB lists	GO_LIPOPOLYSACCHARIDE_MEDIATED_SIGNALING_PATHWAY	31	8	17275	434
7.403e-07	-14.12	GSE32986_GMCSF_VS_GMCSF_AND_CURDLAN_LOWDOSE_STIM_DC_UP	MSigDB lists	GSE32986_GMCSF_VS_GMCSF_AND_CURDLAN_LOWDOSE_STIM_DC_UP	181	18	17275	434
7.542e-07	-14.1	BUYTAERT_PHOTODYNAMIC_THERAPY_STRESS_UP	MSigDB lists	BUYTAERT_PHOTODYNAMIC_THERAPY_STRESS_UP	767	43	17275	434
7.543e-07	-14.1	autolysosome	cellular component	GO:0044754	9	5	18985	439
7.625e-07	-14.09	KINSEY_TARGETS_OF_EWSR1_FLII_FUSION_DN	MSigDB lists	KINSEY_TARGETS_OF_EWSR1_FLII_FUSION_DN	303	24	17275	434
7.644e-07	-14.08	RICKMAN_TUMOR_DIFFERENTIATED_WELL_VS_POORLY_DN	MSigDB lists	RICKMAN_TUMOR_DIFFERENTIATED_WELL_VS_POORLY_DN	347	26	17275	434
7.706e-07	-14.08	GSE6259_FLT3L_INDUCED_33D1_POS_DC_VS_CD4_TCELL_UP	MSigDB lists	GSE6259_FLT3L_INDUCED_33D1_POS_DC_VS_CD4_TCELL_UP	163	17	17275	434
7.877e-07	-14.05	central nervous system development	biological process	GO:0007417	962	48	18054	426
7.977e-07	-14.04	negative regulation of phosphorylation	biological process	GO:0042326	468	30	18054	426
8.029e-07	-14.04	GSE25088_ROSIGLITAZONE_VS_IL4_AND_ROSIGLITAZONE_STIM_STAT6_KO_MACROPHAGE_DAY10_DN	MSigDB lists	GSE25088_ROSIGLITAZONE_VS_IL4_AND_ROSIGLITAZONE_STIM_STAT6_KO_MACROPHAGE_DAY10_DN	182	18	17275	434
8.029e-07	-14.04	GSE2128_C57BL6_VS_NOD_THYMOCYTE_MIMETOPE_NEGATIVE_SELECTION_DN	MSigDB lists	GSE2128_C57BL6_VS_NOD_THYMOCYTE_MIMETOPE_NEGATIVE_SELECTION_DN	182	18	17275	434
8.029e-07	-14.04	GSE30962_PRIMARY_VS_SECONDARY_CHRONIC_LCMV_INF_CD8_TCELL_DN	MSigDB lists	GSE30962_PRIMARY_VS_SECONDARY_CHRONIC_LCMV_INF_CD8_TCELL_DN	182	18	17275	434
8.029e-07	-14.04	GSE25123_WT_VS_PPARG_KO_MACROPHAGE_DN	MSigDB lists	GSE25123_WT_VS_PPARG_KO_MACROPHAGE_DN	182	18	17275	434
8.034e-07	-14.03	GO_REGULATION_OF_PHAGOCYTOSIS	MSigDB lists	GO_REGULATION_OF_PHAGOCYTOSIS	67	11	17275	434
8.042e-07	-14.03	PID_RAC1_PATHWAY	MSigDB lists	PID_RAC1_PATHWAY	54	10	17275	434
8.042e-07	-14.03	GO_IRON_ION_TRANSPORT	MSigDB lists	GO_IRON_ION_TRANSPORT	54	10	17275	434
8.402e-07	-13.99	MCBRYAN_PUBERTAL_TGFB1_TARGETS_UP	MSigDB lists	MCBRYAN_PUBERTAL_TGFB1_TARGETS_UP	164	17	17275	434
8.64e-07	-13.96	YAGI_AML_WITH_11Q23_REARRANGED	MSigDB lists	YAGI_AML_WITH_11Q23_REARRANGED	327	25	17275	434
8.702e-07	-13.95	GSE43863_DAY6_EFF_VS_DAY150_MEM_LY6C_INT_CXCR5POS_CD4_TCELL_DN	MSigDB lists	GSE43863_DAY6_EFF_VS_DAY150_MEM_LY6C_INT_CXCR5POS_CD4_TCELL_DN	183	18	17275	434
8.702e-07	-13.95	GSE43863_NAIVE_VS_MEMORY_TFH_CD4_TCELL_D150_LCMV_UP	MSigDB lists	GSE43863_NAIVE_VS_MEMORY_TFH_CD4_TCELL_D150_LCMV_UP	183	18	17275	434
8.702e-07	-13.95	GSE40685_TREG_VS_FOXP3_KO_TREG_PRECURSOR_DN	MSigDB lists	GSE40685_TREG_VS_FOXP3_KO_TREG_PRECURSOR_DN	183	18	17275	434
8.735e-07	-13.95	cellular response to hormone stimulus	biological process	GO:0032870	600	35	18054	426
9.043e-07	-13.92	regulation of T cell proliferation	biological process	GO:0042129	156	16	18054	426
9.152e-07	-13.9	granulocyte chemotaxis	biological process	GO:0071621	87	12	18054	426
9.154e-07	-13.9	GSE6259_DEC205_POS_DC_VS_CD8_TCELL_UP	MSigDB lists	GSE6259_DEC205_POS_DC_VS_CD8_TCELL_UP	165	17	17275	434
9.154e-07	-13.9	GSE17974_CTRL_VS_ACT_IL4_AND_ANTI_IL12_12H_CD4_TCELL_UP	MSigDB lists	GSE17974_CTRL_VS_ACT_IL4_AND_ANTI_IL12_12H_CD4_TCELL_UP	165	17	17275	434
9.175e-07	-13.9	LEE_AGING_CEREBELLUM_UP	MSigDB lists	LEE_AGING_CEREBELLUM_UP	82	12	17275	434
9.371e-07	-13.88	BOYLAN_MULTIPLE_MYELOMA_D_DN	MSigDB lists	BOYLAN_MULTIPLE_MYELOMA_D_DN	68	11	17275	434
9.426e-07	-13.87	GSE37532_TREG_VS_TCONV_CD4_TCELL_FROM_LN_DN	MSigDB lists	GSE37532_TREG_VS_TCONV_CD4_TCELL_FROM_LN_DN	184	18	17275	434
9.426e-07	-13.87	GSE12392_WT_VS_IFNAR_KO_CD8A_NEG_SPLEEN_DC_UP	MSigDB lists	GSE12392_WT_VS_IFNAR_KO_CD8A_NEG_SPLEEN_DC_UP	184	18	17275	434
9.426e-07	-13.87	GSE46606_IRF4_KO_VS_WT_UNSTIM_BCELL_DN	MSigDB lists	GSE46606_IRF4_KO_VS_WT_UNSTIM_BCELL_DN	184	18	17275	434
9.426e-07	-13.87	GSE3982_EOSINOPHIL_VS_BASOPHIL_UP	MSigDB lists	GSE3982_EOSINOPHIL_VS_BASOPHIL_UP	184	18	17275	434
9.426e-07	-13.87	GSE41867_DAY15_EFFECTOR_VS_DAY30_EXHAUSTED_CD8_TCELL_LCMV_CLONE13_UP	MSigDB lists	GSE41867_DAY15_EFFECTOR_VS_DAY30_EXHAUSTED_CD8_TCELL_LCMV_CLONE13_UP	184	18	17275	434
9.427e-07	-13.87	cellular response to toxic substance	biological process	GO:0097237	216	19	18054	426
9.478e-07	-13.87	REACTOME_INNATE_IMMUNE_SYSTEM	MSigDB lists	REACTOME_INNATE_IMMUNE_SYSTEM	264	22	17275	434
9.517e-07	-13.86	MARTINEZ_RB1_AND_TP53_TARGETS_UP	MSigDB lists	MARTINEZ_RB1_AND_TP53_TARGETS_UP	566	35	17275	434
9.537e-07	-13.86	lipopolysaccharide-mediated signaling pathway	biological process	GO:0031663	34	8	18054	426
9.611e-07	-13.86	BORLAK_LIVER_CANCER_EGF_UP	MSigDB lists	BORLAK_LIVER_CANCER_EGF_UP	55	10	17275	434
9.648e-07	-13.85	MODULE_60	MSigDB lists	MODULE_60	397	28	17275	434
9.699e-07	-13.85	ZHAN_MULTIPLE_MYELOMA_HP_DN	MSigDB lists	ZHAN_MULTIPLE_MYELOMA_HP_DN	43	9	17275	434
1.001e-06	-13.81	homeostatic process	biological process	GO:0042592	1653	70	18054	426
1.003e-06	-13.81	FERRANDO_LYL1_NEIGHBORS	MSigDB lists	FERRANDO_LYL1_NEIGHBORS	15	6	17275	434
1.02e-06	-13.8	GSE5542_UNTREATED_VS_IFNG_TREATED_EPITHELIAL_CELLS_24H_UP	MSigDB lists	GSE5542_UNTREATED_VS_IFNG_TREATED_EPITHELIAL_CELLS_24H_UP	185	18	17275	434
1.02e-06	-13.8	GSE32533_MIR17_KO_VS_MIR17_OVEREXPRESS_ACT_CD4_TCELL_UP	MSigDB lists	GSE32533_MIR17_KO_VS_MIR17_OVEREXPRESS_ACT_CD4_TCELL_UP	185	18	17275	434
1.02e-06	-13.8	GSE46606_UNSTIM_VS_CD40L_IL2_IL5_1DAY_STIMULATED_IRF4HIGH_SORTED_BCELL_DN	MSigDB lists	GSE46606_UNSTIM_VS_CD40L_IL2_IL5_1DAY_STIMULATED_IRF4HIGH_SORTED_BCELL_DN	185	18	17275	434
1.02e-06	-13.8	GSE30083_SP3_VS_SP4_THYMOCYTE_DN	MSigDB lists	GSE30083_SP3_VS_SP4_THYMOCYTE_DN	185	18	17275	434
1.022e-06	-13.79	MODULE_114	MSigDB lists	MODULE_114	308	24	17275	434
1.027e-06	-13.79	GO_REGULATION_OF_TUMOR_NECROSIS_FACTOR_SUPERFAMILY_CYTOKINE_PRODUCTION	MSigDB lists	GO_REGULATION_OF_TUMOR_NECROSIS_FACTOR_SUPERFAMILY_CYTOKINE_PRODUCTION	98	13	17275	434
1.027e-06	-13.79	KOKKINAKIS_METHIONINE_DEPRIVATION_96HR_UP	MSigDB lists	KOKKINAKIS_METHIONINE_DEPRIVATION_96HR_UP	114	14	17275	434
1.05e-06	-13.77	positive regulation of peptidase activity	biological process	GO:0010952	197	18	18054	426
1.053e-06	-13.76	cellular catabolic process	biological process	GO:0044248	1753	73	18054	426
1.061e-06	-13.76	animal organ development	biological process	GO:0048513	3131	113	18054	426
1.084e-06	-13.73	positive regulation of immune effector process	biological process	GO:0002699	218	19	18054	426
1.101e-06	-13.72	GSE14386_UNTREATED_VS_IFNA_TREATED_ACT_PBMC_MS_PATIENT_DN	MSigDB lists	GSE14386_UNTREATED_VS_IFNA_TREATED_ACT_PBMC_MS_PATIENT_DN	149	16	17275	434
1.101e-06	-13.72	GSE6259_FLT3L_INDUCED_DEC205_POS_DC_VS_BCELL_DN	MSigDB lists	GSE6259_FLT3L_INDUCED_DEC205_POS_DC_VS_BCELL_DN	149	16	17275	434
1.104e-06	-13.72	GSE13522_WT_VS_IFNAR_KO_SKING_T_CRUZI_Y_STRAIN_INF_UP	MSigDB lists	GSE13522_WT_VS_IFNAR_KO_SKING_T_CRUZI_Y_STRAIN_INF_UP	186	18	17275	434
1.104e-06	-13.72	GSE27786_NKCELL_VS_NKTCELL_UP	MSigDB lists	GSE27786_NKCELL_VS_NKTCELL_UP	186	18	17275	434
1.114e-06	-13.71	GO_NEGATIVE_REGULATION_OF_IMMUNE_SYSTEM_PROCESS	MSigDB lists	GO_NEGATIVE_REGULATION_OF_IMMUNE_SYSTEM_PROCESS	354	26	17275	434
1.144e-06	-13.68	JOHANSSON_GLIOMAGENESIS_BY_PDGFB_UP	MSigDB lists	JOHANSSON_GLIOMAGENESIS_BY_PDGFB_UP	56	10	17275	434
1.156e-06	-13.67	peptide binding	molecular function	GO:0042277	295	23	17306	425
1.179e-06	-13.65	GSE14699_DELETIONAL_TOLERANCE_VS_ACTIVATED_CD8_TCELL_DN	MSigDB lists	GSE14699_DELETIONAL_TOLERANCE_VS_ACTIVATED_CD8_TCELL_DN	168	17	17275	434
1.179e-06	-13.65	GSE2935_UV_INACTIVATED_VS_LIVE_SENDAI_VIRUS_INF_MACROPHAGE_DN	MSigDB lists	GSE2935_UV_INACTIVATED_VS_LIVE_SENDAI_VIRUS_INF_MACROPHAGE_DN	168	17	17275	434
1.187e-06	-13.64	multicellular organism development	biological process	GO:0007275	4967	162	18054	426
1.19e-06	-13.64	DORN_ADENOVIRUS_INFECTION_12HR_DN	MSigDB lists	DORN_ADENOVIRUS_INFECTION_12HR_DN	33	8	17275	434
1.194e-06	-13.64	GSE40068_CXCR5NEG_BCL6NEG_CD4_TCELL_VS_CXCR5POS_BCL6NEG_TFH_DN	MSigDB lists	GSE40068_CXCR5NEG_BCL6NEG_CD4_TCELL_VS_CXCR5POS_BCL6NEG_TFH_DN	187	18	17275	434
1.194e-06	-13.64	GSE26030_TH1_VS_TH17_RESTIMULATED_DAY15_POST_POLARIZATION_UP	MSigDB lists	GSE26030_TH1_VS_TH17_RESTIMULATED_DAY15_POST_POLARIZATION_UP	187	18	17275	434
1.194e-06	-13.64	GSE5589_UNSTIM_VS_45MIN_LPS_AND_IL6_STIM_MACROPHAGE_UP	MSigDB lists	GSE5589_UNSTIM_VS_45MIN_LPS_AND_IL6_STIM_MACROPHAGE_UP	187	18	17275	434
1.194e-06	-13.64	GSE339_CD8POS_VS_CD4CD8DN_DC_UP	MSigDB lists	GSE339_CD8POS_VS_CD4CD8DN_DC_UP	187	18	17275	434
1.194e-06	-13.64	GSE19401_UNSTIM_VS_RETINOIC_ACID_AND_PAM2CSK4_STIM_FOLLICULAR_DC_UP	MSigDB lists	GSE19401_UNSTIM_VS_RETINOIC_ACID_AND_PAM2CSK4_STIM_FOLLICULAR_DC_UP	187	18	17275	434
1.211e-06	-13.62	regulation of superoxide metabolic process	biological process	GO:0090322	35	8	18054	426
1.243e-06	-13.6	immune response-activating cell surface receptor signaling pathway	biological process	GO:0002429	308	23	18054	426
1.26e-06	-13.58	negative regulation of biological process	biological process	GO:0048519	5753	182	18054	426
1.264e-06	-13.58	MORI_PRE_BI_LYMPHOCYTE_DN	MSigDB lists	MORI_PRE_BI_LYMPHOCYTE_DN	70	11	17275	434
1.281e-06	-13.57	GSE14415_INDUCED_TREG_VS_FOXP3_KO_INDUCED_TREG_DN	MSigDB lists	GSE14415_INDUCED_TREG_VS_FOXP3_KO_INDUCED_TREG_DN	169	17	17275	434
1.29e-06	-13.56	regulation of interleukin-8 secretion	biological process	GO:2000482	25	7	18054	426
1.29e-06	-13.56	GSE24634_IL4_VS_CTRL_TREATED_NAIVE_CD4_TCELL_DAY3_UP	MSigDB lists	GSE24634_IL4_VS_CTRL_TREATED_NAIVE_CD4_TCELL_DAY3_UP	188	18	17275	434
1.29e-06	-13.56	GSE34392_ST2_KO_VS_WT_DAY8_LCMV_EFFECTOR_CD8_TCELL_DN	MSigDB lists	GSE34392_ST2_KO_VS_WT_DAY8_LCMV_EFFECTOR_CD8_TCELL_DN	188	18	17275	434
1.29e-06	-13.56	GSE3337_CTRL_VS_4H_IFNG_IN_CD8POS_DC_UP	MSigDB lists	GSE3337_CTRL_VS_4H_IFNG_IN_CD8POS_DC_UP	188	18	17275	434
1.29e-06	-13.56	GSE28737_BCL6_HET_VS_BCL6_KO_FOLLICULAR_BCELL_DN	MSigDB lists	GSE28737_BCL6_HET_VS_BCL6_KO_FOLLICULAR_BCELL_DN	188	18	17275	434
1.292e-06	-13.56	Cross-presentation of particulate exogenous antigens (phagosomes)	REACTOME pathways	R-HSA-1236973	8	5	10287	312
1.299e-06	-13.55	cellular response to external stimulus	biological process	GO:0071496	332	24	18054	426
1.303e-06	-13.55	GRB2 (growth factor receptor bound protein 2)	protein interactions	2885	604	36	17456	435
1.326e-06	-13.53	regulation of cellular pH	biological process	GO:0030641	90	12	18054	426
1.347e-06	-13.52	S100/CaBP-9k_CS	interpro domains	IPR001751	25	7	18616	442
1.357e-06	-13.51	GO_POSITIVE_REGULATION_OF_TUMOR_NECROSIS_FACTOR_SUPERFAMILY_CYTOKINE_PRODUCTION	MSigDB lists	GO_POSITIVE_REGULATION_OF_TUMOR_NECROSIS_FACTOR_SUPERFAMILY_CYTOKINE_PRODUCTION	57	10	17275	434
1.361e-06	-13.51	GO_LYSOSOMAL_LUMEN	MSigDB lists	GO_LYSOSOMAL_LUMEN	85	12	17275	434
1.391e-06	-13.49	GSE6259_BCELL_VS_CD8_TCELL_DN	MSigDB lists	GSE6259_BCELL_VS_CD8_TCELL_DN	170	17	17275	434
1.394e-06	-13.48	GSE360_CTRL_VS_L_DONOVANI_MAC_UP	MSigDB lists	GSE360_CTRL_VS_L_DONOVANI_MAC_UP	189	18	17275	434
1.42e-06	-13.47	MONNIER_POSTRADIATION_TUMOR_ESCAPE_DN	MSigDB lists	MONNIER_POSTRADIATION_TUMOR_ESCAPE_DN	336	25	17275	434
1.429e-06	-13.46	regulation of apoptotic signaling pathway	biological process	GO:2001233	406	27	18054	426
1.438e-06	-13.45	PHONG_TNF_RESPONSE_VIA_P38_PARTIAL	MSigDB lists	PHONG_TNF_RESPONSE_VIA_P38_PARTIAL	152	16	17275	434
1.439e-06	-13.45	LIAN_NEUTROPHIL_GRANULE_CONSTITUENTS	MSigDB lists	LIAN_NEUTROPHIL_GRANULE_CONSTITUENTS	24	7	17275	434
1.448e-06	-13.45	specific granule lumen	cellular component	GO:0035580	62	10	18985	439
1.451e-06	-13.44	FOSTER_TOLERANT_MACROPHAGE_DN	MSigDB lists	FOSTER_TOLERANT_MACROPHAGE_DN	382	27	17275	434
1.453e-06	-13.44	Detoxification of Reactive Oxygen Species	REACTOME pathways	R-HSA-3299685	38	9	10287	312
1.479e-06	-13.42	regulation of proteolysis	biological process	GO:0030162	724	39	18054	426
1.505e-06	-13.41	GSE24574_BCL6_HIGH_TFH_VS_NAIVE_CD4_TCELL_DN	MSigDB lists	GSE24574_BCL6_HIGH_TFH_VS_NAIVE_CD4_TCELL_DN	190	18	17275	434
1.505e-06	-13.41	GSE33425_CD8_ALPHAALPHA_VS_ALPHABETA_CD161_HIGH_TCELL_UP	MSigDB lists	GSE33425_CD8_ALPHAALPHA_VS_ALPHABETA_CD161_HIGH_TCELL_UP	190	18	17275	434
1.505e-06	-13.41	GSE36476_CTRL_VS_TSST_ACT_16H_MEMORY_CD4_TCELL_YOUNG_DN	MSigDB lists	GSE36476_CTRL_VS_TSST_ACT_16H_MEMORY_CD4_TCELL_YOUNG_DN	190	18	17275	434
1.505e-06	-13.41	GSE17186_NAIVE_VS_CD21LOW_TRANSITIONAL_BCELL_CORD_BLOOD_DN	MSigDB lists	GSE17186_NAIVE_VS_CD21LOW_TRANSITIONAL_BCELL_CORD_BLOOD_DN	190	18	17275	434
1.505e-06	-13.41	GSE2826_XID_VS_BTK_KO_BCELL_DN	MSigDB lists	GSE2826_XID_VS_BTK_KO_BCELL_DN	190	18	17275	434
1.533e-06	-13.39	GO_POSITIVE_REGULATION_OF_CELL_CELL_ADHESION	MSigDB lists	GO_POSITIVE_REGULATION_OF_CELL_CELL_ADHESION	230	20	17275	434
1.547e-06	-13.38	SWEET_KRAS_ONCOGENIC_SIGNATURE	MSigDB lists	SWEET_KRAS_ONCOGENIC_SIGNATURE	86	12	17275	434
1.571e-06	-13.36	LEE_BMP2_TARGETS_UP	MSigDB lists	LEE_BMP2_TARGETS_UP	682	39	17275	434
1.623e-06	-13.33	GSE37533_UNTREATED_VS_PIOGLIZATONE_TREATED_CD4_TCELL_PPARG1_AND_FOXP3_TRASDUCED_UP	MSigDB lists	GSE37533_UNTREATED_VS_PIOGLIZATONE_TREATED_CD4_TCELL_PPARG1_AND_FOXP3_TRASDUCED_UP	191	18	17275	434
1.623e-06	-13.33	GSE27434_WT_VS_DNMT1_KO_TREG_DN	MSigDB lists	GSE27434_WT_VS_DNMT1_KO_TREG_DN	191	18	17275	434
1.623e-06	-13.33	GSE15735_2H_VS_12H_HDAC_INHIBITOR_TREATED_CD4_TCELL_DN	MSigDB lists	GSE15735_2H_VS_12H_HDAC_INHIBITOR_TREATED_CD4_TCELL_DN	191	18	17275	434
1.627e-06	-13.33	GO_REGULATION_OF_CELLULAR_COMPONENT_MOVEMENT	MSigDB lists	GO_REGULATION_OF_CELLULAR_COMPONENT_MOVEMENT	736	41	17275	434
1.628e-06	-13.33	leukocyte chemotaxis	biological process	GO:0030595	144	15	18054	426
1.637e-06	-13.32	GSE17974_CTRL_VS_ACT_IL4_AND_ANTI_IL12_72H_CD4_TCELL_UP	MSigDB lists	GSE17974_CTRL_VS_ACT_IL4_AND_ANTI_IL12_72H_CD4_TCELL_UP	172	17	17275	434
1.66e-06	-13.31	RAC1 (Rac family small GTPase 1)	protein interactions	5879	233	20	17456	435
1.682e-06	-13.3	cellular response to peptide hormone stimulus	biological process	GO:0071375	268	21	18054	426
1.688e-06	-13.29	GO_FC_GAMMA_RECEPTOR_SIGNALING_PATHWAY	MSigDB lists	GO_FC_GAMMA_RECEPTOR_SIGNALING_PATHWAY	72	11	17275	434
1.698e-06	-13.29	GSE6259_FLT3L_INDUCED_33D1_POS_DC_VS_CD8_TCELL_DN	MSigDB lists	GSE6259_FLT3L_INDUCED_33D1_POS_DC_VS_CD8_TCELL_DN	136	15	17275	434
1.701e-06	-13.28	GO_REGULATION_OF_CELLULAR_RESPONSE_TO_STRESS	MSigDB lists	GO_REGULATION_OF_CELLULAR_RESPONSE_TO_STRESS	658	38	17275	434
1.724e-06	-13.27	negative regulation of cell death	biological process	GO:0060548	1019	49	18054	426
1.736e-06	-13.26	wound healing	biological process	GO:0042060	486	30	18054	426
1.751e-06	-13.26	GSE3039_CD4_TCELL_VS_B1_BCELL_UP	MSigDB lists	GSE3039_CD4_TCELL_VS_B1_BCELL_UP	192	18	17275	434
1.751e-06	-13.26	GSE9878_CTRL_VS_EBF_TRANSDUCED_PAX5_KO_PRO_BCELL_UP	MSigDB lists	GSE9878_CTRL_VS_EBF_TRANSDUCED_PAX5_KO_PRO_BCELL_UP	192	18	17275	434
1.754e-06	-13.25	HALLMARK_IL6_JAK_STAT3_SIGNALING	MSigDB lists	HALLMARK_IL6_JAK_STAT3_SIGNALING	87	12	17275	434
1.754e-06	-13.25	NEMETH_INFLAMMATORY_RESPONSE_LPS_UP	MSigDB lists	NEMETH_INFLAMMATORY_RESPONSE_LPS_UP	87	12	17275	434
1.754e-06	-13.25	LEE_AGING_NEOCORTEX_UP	MSigDB lists	LEE_AGING_NEOCORTEX_UP	87	12	17275	434
1.773e-06	-13.24	KHETCHOUMIAN_TRIM24_TARGETS_UP	MSigDB lists	KHETCHOUMIAN_TRIM24_TARGETS_UP	46	9	17275	434
1.775e-06	-13.24	S100_CABP	prosite domains	PS00303	24	7	12079	314
1.78e-06	-13.24	CHYLA_CBFA2T3_TARGETS_UP	MSigDB lists	CHYLA_CBFA2T3_TARGETS_UP	363	26	17275	434
1.801e-06	-13.23	cell	cellular component	GO:0005623	16934	419	18985	439
1.824e-06	-13.21	GO_NEGATIVE_REGULATION_OF_CELL_PROLIFERATION	MSigDB lists	GO_NEGATIVE_REGULATION_OF_CELL_PROLIFERATION	608	36	17275	434
1.837e-06	-13.21	myeloid leukocyte migration	biological process	GO:0097529	127	14	18054	426
1.844e-06	-13.2	cellular cation homeostasis	biological process	GO:0030003	620	35	18054	426
1.852e-06	-13.2	SRC (SRC proto-oncogene, non-receptor tyrosine kinase)	protein interactions	6714	390	27	17456	435
1.855e-06	-13.2	positive regulation of interleukin-8 production	biological process	GO:0032757	49	9	18054	426
1.866e-06	-13.19	GSE26488_WT_VS_VP16_TRANSGENIC_HDAC7_KO_DOUBLE_POSITIVE_THYMOCYTE_DN	MSigDB lists	GSE26488_WT_VS_VP16_TRANSGENIC_HDAC7_KO_DOUBLE_POSITIVE_THYMOCYTE_DN	155	16	17275	434
1.887e-06	-13.18	GSE43955_TH0_VS_TGFB_IL6_TH17_ACT_CD4_TCELL_4H_UP	MSigDB lists	GSE43955_TH0_VS_TGFB_IL6_TH17_ACT_CD4_TCELL_4H_UP	193	18	17275	434
1.887e-06	-13.18	MODULE_164	MSigDB lists	MODULE_164	59	10	17275	434
1.912e-06	-13.17	cellular response to insulin stimulus	biological process	GO:0032869	165	16	18054	426
1.918e-06	-13.16	MISSIAGLIA_REGULATED_BY_METHYLATION_UP	MSigDB lists	MISSIAGLIA_REGULATED_BY_METHYLATION_UP	120	14	17275	434
1.93e-06	-13.16	CASORELLI_APL_SECONDARY_VS_DE_NOVO_UP	MSigDB lists	CASORELLI_APL_SECONDARY_VS_DE_NOVO_UP	35	8	17275	434
1.94e-06	-13.15	AGR2 (anterior gradient 2, protein disulphide isomerase family member)	protein interactions	10551	829	44	17456	435
1.942e-06	-13.15	GO_POSITIVE_REGULATION_OF_CELL_DEATH	MSigDB lists	GO_POSITIVE_REGULATION_OF_CELL_DEATH	584	35	17275	434
1.987e-06	-13.13	positive regulation of macromolecule metabolic process	biological process	GO:0010604	3352	118	18054	426
2.009e-06	-13.12	aging	biological process	GO:0007568	271	21	18054	426
2.032e-06	-13.11	GO_POSITIVE_REGULATION_OF_HEMOPOIESIS	MSigDB lists	GO_POSITIVE_REGULATION_OF_HEMOPOIESIS	156	16	17275	434
2.032e-06	-13.11	GSE21360_NAIVE_VS_SECONDARY_MEMORY_CD8_TCELL_DN	MSigDB lists	GSE21360_NAIVE_VS_SECONDARY_MEMORY_CD8_TCELL_DN	156	16	17275	434
2.032e-06	-13.11	GSE42021_TCONV_PLN_VS_TREG_PRECURSORS_THYMUS_DN	MSigDB lists	GSE42021_TCONV_PLN_VS_TREG_PRECURSORS_THYMUS_DN	194	18	17275	434
2.032e-06	-13.11	HALLMARK_KRAS_SIGNALING_UP	MSigDB lists	HALLMARK_KRAS_SIGNALING_UP	194	18	17275	434
2.032e-06	-13.11	GSE26343_UNSTIM_VS_LPS_STIM_NFAT5_KO_MACROPHAGE_DN	MSigDB lists	GSE26343_UNSTIM_VS_LPS_STIM_NFAT5_KO_MACROPHAGE_DN	194	18	17275	434
2.039e-06	-13.1	GO_TRANSITION_METAL_ION_TRANSPORT	MSigDB lists	GO_TRANSITION_METAL_ION_TRANSPORT	104	13	17275	434
2.081e-06	-13.08	LI_WILMS_TUMOR_VS_FETAL_KIDNEY_1_UP	MSigDB lists	LI_WILMS_TUMOR_VS_FETAL_KIDNEY_1_UP	175	17	17275	434
2.088e-06	-13.08	localization of cell	biological process	GO:0051674	996	48	18054	426
2.088e-06	-13.08	cell motility	biological process	GO:0048870	996	48	18054	426
2.089e-06	-13.08	GO_POSITIVE_REGULATION_OF_KINASE_ACTIVITY	MSigDB lists	GO_POSITIVE_REGULATION_OF_KINASE_ACTIVITY	461	30	17275	434
2.124e-06	-13.06	response to insulin	biological process	GO:0032868	228	19	18054	426
2.135e-06	-13.06	GO_TISSUE_DEVELOPMENT	MSigDB lists	GO_TISSUE_DEVELOPMENT	1433	65	17275	434
2.144e-06	-13.05	PID_IL6_7_PATHWAY	MSigDB lists	PID_IL6_7_PATHWAY	47	9	17275	434
2.161e-06	-13.04	CHICAS_RB1_TARGETS_CONFLUENT	MSigDB lists	CHICAS_RB1_TARGETS_CONFLUENT	511	32	17275	434
2.171e-06	-13.04	GO_REGULATION_OF_APOPTOTIC_SIGNALING_PATHWAY	MSigDB lists	GO_REGULATION_OF_APOPTOTIC_SIGNALING_PATHWAY	344	25	17275	434
2.188e-06	-13.03	GOLDRATH_EFF_VS_MEMORY_CD8_TCELL_UP	MSigDB lists	GOLDRATH_EFF_VS_MEMORY_CD8_TCELL_UP	195	18	17275	434
2.232e-06	-13.01	MODULE_491	MSigDB lists	MODULE_491	74	11	17275	434
2.239e-06	-13.01	PODAR_RESPONSE_TO_ADAPHOSTIN_UP	MSigDB lists	PODAR_RESPONSE_TO_ADAPHOSTIN_UP	139	15	17275	434
2.249e-06	-13.01	GO_CELLULAR_RESPONSE_TO_HORMONE_STIMULUS	MSigDB lists	GO_CELLULAR_RESPONSE_TO_HORMONE_STIMULUS	537	33	17275	434
2.251e-06	-13	GSE25123_IL4_VS_IL4_AND_ROSIGLITAZONE_STIM_PPARG_KO_MACROPHAGE_DAY10_DN	MSigDB lists	GSE25123_IL4_VS_IL4_AND_ROSIGLITAZONE_STIM_PPARG_KO_MACROPHAGE_DAY10_DN	176	17	17275	434
2.251e-06	-13	GSE21360_TERTIARY_VS_QUATERNARY_MEMORY_CD8_TCELL_UP	MSigDB lists	GSE21360_TERTIARY_VS_QUATERNARY_MEMORY_CD8_TCELL_UP	176	17	17275	434
2.281e-06	-12.99	GO_DEFENSE_RESPONSE_TO_OTHER_ORGANISM	MSigDB lists	GO_DEFENSE_RESPONSE_TO_OTHER_ORGANISM	463	30	17275	434
2.293e-06	-12.99	GO_CELLULAR_RESPONSE_TO_EXTERNAL_STIMULUS	MSigDB lists	GO_CELLULAR_RESPONSE_TO_EXTERNAL_STIMULUS	257	21	17275	434
2.298e-06	-12.98	regulation of myeloid cell differentiation	biological process	GO:0045637	251	20	18054	426
2.305e-06	-12.98	GO_NEGATIVE_REGULATION_OF_TRANSPORT	MSigDB lists	GO_NEGATIVE_REGULATION_OF_TRANSPORT	439	29	17275	434
2.38e-06	-12.95	FBXO6 (F-box protein 6)	protein interactions	26270	620	36	17456	435
2.387e-06	-12.95	GO_NEGATIVE_REGULATION_OF_CELL_DEATH	MSigDB lists	GO_NEGATIVE_REGULATION_OF_CELL_DEATH	829	44	17275	434
2.404e-06	-12.94	GO_SECRETION	MSigDB lists	GO_SECRETION	564	34	17275	434
2.428e-06	-12.93	REACTOME_IRON_UPTAKE_AND_TRANSPORT	MSigDB lists	REACTOME_IRON_UPTAKE_AND_TRANSPORT	36	8	17275	434
2.43e-06	-12.93	GO_ENZYME_BINDING	MSigDB lists	GO_ENZYME_BINDING	1684	73	17275	434
2.433e-06	-12.93	GSE37416_0H_VS_3H_F_TULARENSIS_LVS_NEUTROPHIL_UP	MSigDB lists	GSE37416_0H_VS_3H_F_TULARENSIS_LVS_NEUTROPHIL_UP	177	17	17275	434
2.433e-06	-12.93	GO_REGULATION_OF_MYELOID_CELL_DIFFERENTIATION	MSigDB lists	GO_REGULATION_OF_MYELOID_CELL_DIFFERENTIATION	177	17	17275	434
2.44e-06	-12.92	IVANOVA_HEMATOPOIESIS_MATURE_CELL	MSigDB lists	IVANOVA_HEMATOPOIESIS_MATURE_CELL	258	21	17275	434
2.461e-06	-12.92	programmed cell death	biological process	GO:0012501	1032	49	18054	426
2.465e-06	-12.91	organic substance catabolic process	biological process	GO:1901575	1728	71	18054	426
2.482e-06	-12.91	CD63 (CD63 molecule)	protein interactions	967	26	7	17456	435
2.547e-06	-12.88	S_100	pfam domains	PF01023	27	7	17385	417
2.595e-06	-12.86	regulation of response to cytokine stimulus	biological process	GO:0060759	189	17	18054	426
2.629e-06	-12.85	GSE3982_MAST_CELL_VS_MAC_DN	MSigDB lists	GSE3982_MAST_CELL_VS_MAC_DN	178	17	17275	434
2.637e-06	-12.85	GO_SINGLE_ORGANISM_CELL_ADHESION	MSigDB lists	GO_SINGLE_ORGANISM_CELL_ADHESION	442	29	17275	434
2.655e-06	-12.84	GO_NEGATIVE_REGULATION_OF_PHOSPHORUS_METABOLIC_PROCESS	MSigDB lists	GO_NEGATIVE_REGULATION_OF_PHOSPHORUS_METABOLIC_PROCESS	516	32	17275	434
2.678e-06	-12.83	regulation of intracellular transport	biological process	GO:0032386	346	24	18054	426
2.68e-06	-12.83	LANDIS_ERBB2_BREAST_TUMORS_324_DN	MSigDB lists	LANDIS_ERBB2_BREAST_TUMORS_324_DN	141	15	17275	434
2.832e-06	-12.77	GO_REGULATION_OF_INFLAMMATORY_RESPONSE	MSigDB lists	GO_REGULATION_OF_INFLAMMATORY_RESPONSE	282	22	17275	434
2.894e-06	-12.75	OSWALD_HEMATOPOIETIC_STEM_CELL_IN_COLLAGEN_GEL_UP	MSigDB lists	OSWALD_HEMATOPOIETIC_STEM_CELL_IN_COLLAGEN_GEL_UP	219	19	17275	434
2.896e-06	-12.75	ANXA11 (annexin A11)	protein interactions	311	49	9	17456	435
2.923e-06	-12.74	GO_CLATHRIN_COATED_VESICLE_MEMBRANE	MSigDB lists	GO_CLATHRIN_COATED_VESICLE_MEMBRANE	76	11	17275	434
2.928e-06	-12.74	positive regulation of cell-cell adhesion	biological process	GO:0022409	255	20	18054	426
2.929e-06	-12.74	GSE4590_SMALL_VS_LARGE_PRE_BCELL_DN	MSigDB lists	GSE4590_SMALL_VS_LARGE_PRE_BCELL_DN	142	15	17275	434
2.936e-06	-12.74	cellular ion homeostasis	biological process	GO:0006873	633	35	18054	426
3.03e-06	-12.71	CROONQUIST_NRAS_VS_STROMAL_STIMULATION_UP	MSigDB lists	CROONQUIST_NRAS_VS_STROMAL_STIMULATION_UP	37	8	17275	434
3.064e-06	-12.7	GO_TRANS_GOLGI_NETWORK	MSigDB lists	GO_TRANS_GOLGI_NETWORK	180	17	17275	434
3.064e-06	-12.7	GSE2585_CD80_HIGH_VS_LOW_AIRE_KO_MTEC_UP	MSigDB lists	GSE2585_CD80_HIGH_VS_LOW_AIRE_KO_MTEC_UP	180	17	17275	434
3.092e-06	-12.69	GO_POSITIVE_REGULATION_OF_CHEMOKINE_PRODUCTION	MSigDB lists	GO_POSITIVE_REGULATION_OF_CHEMOKINE_PRODUCTION	49	9	17275	434
3.109e-06	-12.68	protein dimerization activity	molecular function	GO:0046983	1329	60	17306	425
3.119e-06	-12.68	S100_Ca-bd_sub	interpro domains	IPR013787	28	7	18616	442
3.122e-06	-12.68	FULCHER_INFLAMMATORY_RESPONSE_LECTIN_VS_LPS_UP	MSigDB lists	FULCHER_INFLAMMATORY_RESPONSE_LECTIN_VS_LPS_UP	520	32	17275	434
3.132e-06	-12.67	GO_NEGATIVE_REGULATION_OF_PROTEIN_SERINE_THREONINE_KINASE_ACTIVITY	MSigDB lists	GO_NEGATIVE_REGULATION_OF_PROTEIN_SERINE_THREONINE_KINASE_ACTIVITY	125	14	17275	434
3.134e-06	-12.67	MODULE_321	MSigDB lists	MODULE_321	108	13	17275	434
3.194e-06	-12.65	cation homeostasis	biological process	GO:0055080	691	37	18054	426
3.199e-06	-12.65	FLECHNER_PBL_KIDNEY_TRANSPLANT_OK_VS_DONOR_UP	MSigDB lists	FLECHNER_PBL_KIDNEY_TRANSPLANT_OK_VS_DONOR_UP	143	15	17275	434
3.236e-06	-12.64	regulation of cell motility	biological process	GO:2000145	1012	48	18054	426
3.318e-06	-12.62	regulation of pH	biological process	GO:0006885	98	12	18054	426
3.318e-06	-12.62	granulocyte migration	biological process	GO:0097530	98	12	18054	426
3.318e-06	-12.62	negative regulation of intrinsic apoptotic signaling pathway	biological process	GO:2001243	98	12	18054	426
3.34e-06	-12.61	GSE6269_HEALTHY_VS_STAPH_AUREUS_INF_PBMC_DN	MSigDB lists	GSE6269_HEALTHY_VS_STAPH_AUREUS_INF_PBMC_DN	162	16	17275	434
3.348e-06	-12.61	cellular response to endogenous stimulus	biological process	GO:0071495	1166	53	18054	426
3.358e-06	-12.6	GO_NEGATIVE_REGULATION_OF_KINASE_ACTIVITY	MSigDB lists	GO_NEGATIVE_REGULATION_OF_KINASE_ACTIVITY	242	20	17275	434
3.372e-06	-12.6	GO_RESPONSE_TO_INSULIN	MSigDB lists	GO_RESPONSE_TO_INSULIN	201	18	17275	434
3.392e-06	-12.59	ONKEN_UVEAL_MELANOMA_DN	MSigDB lists	ONKEN_UVEAL_MELANOMA_DN	497	31	17275	434
3.42e-06	-12.59	positive regulation of phosphate metabolic process	biological process	GO:0045937	1136	52	18054	426
3.42e-06	-12.59	positive regulation of phosphorus metabolic process	biological process	GO:0010562	1136	52	18054	426
3.448e-06	-12.58	gliogenesis	biological process	GO:0042063	214	18	18054	426
3.483e-06	-12.57	positive regulation of superoxide anion generation	biological process	GO:0032930	19	6	18054	426
3.483e-06	-12.57	toll-like receptor 4 signaling pathway	biological process	GO:0034142	19	6	18054	426
3.489e-06	-12.57	GO_TOLL_LIKE_RECEPTOR_4_SIGNALING_PATHWAY	MSigDB lists	GO_TOLL_LIKE_RECEPTOR_4_SIGNALING_PATHWAY	18	6	17275	434
3.563e-06	-12.54	GSE44955_MCSF_VS_MCSF_AND_IL27_STIM_MACROPHAGE_UP	MSigDB lists	GSE44955_MCSF_VS_MCSF_AND_IL27_STIM_MACROPHAGE_UP	182	17	17275	434
3.563e-06	-12.54	GSE17301_CTRL_VS_48H_ACD3_ACD28_IFNA2_STIM_CD8_TCELL_UP	MSigDB lists	GSE17301_CTRL_VS_48H_ACD3_ACD28_IFNA2_STIM_CD8_TCELL_UP	182	17	17275	434
3.563e-06	-12.54	GSE22886_IGG_IGA_MEMORY_BCELL_VS_BM_PLASMA_CELL_DN	MSigDB lists	GSE22886_IGG_IGA_MEMORY_BCELL_VS_BM_PLASMA_CELL_DN	182	17	17275	434
3.563e-06	-12.54	GSE17721_4H_VS_24H_POLYIC_BMDC_UP	MSigDB lists	GSE17721_4H_VS_24H_POLYIC_BMDC_UP	182	17	17275	434
3.563e-06	-12.54	GSE19198_CTRL_VS_IL21_TREATED_TCELL_6H_UP	MSigDB lists	GSE19198_CTRL_VS_IL21_TREATED_TCELL_6H_UP	182	17	17275	434
3.563e-06	-12.54	GSE25088_IL4_VS_IL4_AND_ROSIGLITAZONE_STIM_STAT6_KO_MACROPHAGE_DAY10_DN	MSigDB lists	GSE25088_IL4_VS_IL4_AND_ROSIGLITAZONE_STIM_STAT6_KO_MACROPHAGE_DAY10_DN	182	17	17275	434
3.568e-06	-12.54	RAGE receptor binding	molecular function	GO:0050786	11	5	17306	425
3.596e-06	-12.54	GO_POSITIVE_REGULATION_OF_T_CELL_PROLIFERATION	MSigDB lists	GO_POSITIVE_REGULATION_OF_T_CELL_PROLIFERATION	93	12	17275	434
3.62e-06	-12.53	GSE4590_LARGE_PRE_BCELL_VS_VPREB_POS_LARGE_PRE_BCELL_UP	MSigDB lists	GSE4590_LARGE_PRE_BCELL_VS_VPREB_POS_LARGE_PRE_BCELL_UP	163	16	17275	434
3.683e-06	-12.51	regulation of cysteine-type endopeptidase activity involved in apoptotic process	biological process	GO:0043281	215	18	18054	426
3.688e-06	-12.51	HENDRICKS_SMARCA4_TARGETS_UP	MSigDB lists	HENDRICKS_SMARCA4_TARGETS_UP	50	9	17275	434
3.754e-06	-12.49	GAZDA_DIAMOND_BLACKFAN_ANEMIA_PROGENITOR_UP	MSigDB lists	GAZDA_DIAMOND_BLACKFAN_ANEMIA_PROGENITOR_UP	38	8	17275	434
3.754e-06	-12.49	BOHN_PRIMARY_IMMUNODEFICIENCY_SYNDROM_DN	MSigDB lists	BOHN_PRIMARY_IMMUNODEFICIENCY_SYNDROM_DN	38	8	17275	434
3.754e-06	-12.49	CROONQUIST_NRAS_SIGNALING_UP	MSigDB lists	CROONQUIST_NRAS_SIGNALING_UP	38	8	17275	434
3.77e-06	-12.49	GO_LEUKOCYTE_DIFFERENTIATION	MSigDB lists	GO_LEUKOCYTE_DIFFERENTIATION	287	22	17275	434
3.784e-06	-12.48	S_100	smart domains	SM01394	28	7	9476	233
3.795e-06	-12.48	SAKAI_CHRONIC_HEPATITIS_VS_LIVER_CANCER_UP	MSigDB lists	SAKAI_CHRONIC_HEPATITIS_VS_LIVER_CANCER_UP	78	11	17275	434
3.834e-06	-12.47	CYBB (cytochrome b-245 beta chain)	protein interactions	1536	11	5	17456	435
3.839e-06	-12.47	GSE17721_0.5H_VS_8H_CPG_BMDC_UP	MSigDB lists	GSE17721_0.5H_VS_8H_CPG_BMDC_UP	183	17	17275	434
3.847e-06	-12.47	Cytokine Signaling in Immune system	REACTOME pathways	R-HSA-1280215	756	46	10287	312
3.92e-06	-12.45	regulation of myeloid leukocyte differentiation	biological process	GO:0002761	117	13	18054	426
3.932e-06	-12.45	myeloid cell differentiation	biological process	GO:0030099	216	18	18054	426
3.988e-06	-12.43	GO_RAGE_RECEPTOR_BINDING	MSigDB lists	GO_RAGE_RECEPTOR_BINDING	11	5	17275	434
4.031e-06	-12.42	negative regulation of protein phosphorylation	biological process	GO:0001933	429	27	18054	426
4.034e-06	-12.42	GO_CENTRAL_NERVOUS_SYSTEM_DEVELOPMENT	MSigDB lists	GO_CENTRAL_NERVOUS_SYSTEM_DEVELOPMENT	846	44	17275	434
4.131e-06	-12.4	NABA_MATRISOME_ASSOCIATED	MSigDB lists	NABA_MATRISOME_ASSOCIATED	737	40	17275	434
4.134e-06	-12.4	GSE5589_LPS_VS_LPS_AND_IL10_STIM_MACROPHAGE_180MIN_DN	MSigDB lists	GSE5589_LPS_VS_LPS_AND_IL10_STIM_MACROPHAGE_180MIN_DN	184	17	17275	434
4.134e-06	-12.4	GSE3982_EOSINOPHIL_VS_DC_DN	MSigDB lists	GSE3982_EOSINOPHIL_VS_DC_DN	184	17	17275	434
4.134e-06	-12.4	GSE2405_HEAT_KILLED_LYSATE_VS_LIVE_A_PHAGOCYTOPHILUM_STIM_NEUTROPHIL_9H_UP	MSigDB lists	GSE2405_HEAT_KILLED_LYSATE_VS_LIVE_A_PHAGOCYTOPHILUM_STIM_NEUTROPHIL_9H_UP	184	17	17275	434
4.134e-06	-12.4	GSE40666_WT_VS_STAT1_KO_CD8_TCELL_DN	MSigDB lists	GSE40666_WT_VS_STAT1_KO_CD8_TCELL_DN	184	17	17275	434
4.134e-06	-12.4	GSE39382_IL3_VS_IL3_IL33_TREATED_MAST_CELL_UP	MSigDB lists	GSE39382_IL3_VS_IL3_IL33_TREATED_MAST_CELL_UP	184	17	17275	434
4.134e-06	-12.4	GSE29618_BCELL_VS_PDC_DN	MSigDB lists	GSE29618_BCELL_VS_PDC_DN	184	17	17275	434
4.134e-06	-12.4	GSE24634_IL4_VS_CTRL_TREATED_NAIVE_CD4_TCELL_DAY3_DN	MSigDB lists	GSE24634_IL4_VS_CTRL_TREATED_NAIVE_CD4_TCELL_DAY3_DN	184	17	17275	434
4.144e-06	-12.39	GROSS_HYPOXIA_VIA_ELK3_DN	MSigDB lists	GROSS_HYPOXIA_VIA_ELK3_DN	146	15	17275	434
4.155e-06	-12.39	VKORC1 (vitamin K epoxide reductase complex subunit 1)	protein interactions	79001	95	12	17456	435
4.202e-06	-12.38	GO_POSITIVE_REGULATION_OF_CELL_ADHESION	MSigDB lists	GO_POSITIVE_REGULATION_OF_CELL_ADHESION	357	25	17275	434
4.243e-06	-12.37	GSE37532_WT_VS_PPARG_KO_LN_TCONV_DN	MSigDB lists	GSE37532_WT_VS_PPARG_KO_LN_TCONV_DN	165	16	17275	434
4.265e-06	-12.37	regulation of cell-cell adhesion	biological process	GO:0022407	405	26	18054	426
4.311e-06	-12.35	MUNSHI_MULTIPLE_MYELOMA_UP	MSigDB lists	MUNSHI_MULTIPLE_MYELOMA_UP	79	11	17275	434
4.311e-06	-12.35	SANA_TNF_SIGNALING_UP	MSigDB lists	SANA_TNF_SIGNALING_UP	79	11	17275	434
4.38e-06	-12.34	NATSUME_RESPONSE_TO_INTERFERON_BETA_DN	MSigDB lists	NATSUME_RESPONSE_TO_INTERFERON_BETA_DN	51	9	17275	434
4.389e-06	-12.34	PIK3R1 (phosphoinositide-3-kinase regulatory subunit 1)	protein interactions	5295	292	22	17456	435
4.449e-06	-12.32	GSE13485_CTRL_VS_DAY3_YF17D_VACCINE_PBMC_DN	MSigDB lists	GSE13485_CTRL_VS_DAY3_YF17D_VACCINE_PBMC_DN	185	17	17275	434
4.511e-06	-12.31	GO_REGULATION_OF_REACTIVE_OXYGEN_SPECIES_METABOLIC_PROCESS	MSigDB lists	GO_REGULATION_OF_REACTIVE_OXYGEN_SPECIES_METABOLIC_PROCESS	147	15	17275	434
4.528e-06	-12.31	intracellular organelle	cellular component	GO:0043229	13022	343	18985	439
4.585e-06	-12.29	inorganic ion homeostasis	biological process	GO:0098771	702	37	18054	426
4.589e-06	-12.29	GSE3565_CTRL_VS_LPS_INJECTED_SPLENOCYTES_UP	MSigDB lists	GSE3565_CTRL_VS_LPS_INJECTED_SPLENOCYTES_UP	166	16	17275	434
4.596e-06	-12.29	Regulation of TLR by endogenous ligand	REACTOME pathways	R-HSA-5686938	16	6	10287	312
4.702e-06	-12.27	AMIT_EGF_RESPONSE_120_HELA	MSigDB lists	AMIT_EGF_RESPONSE_120_HELA	65	10	17275	434
4.702e-06	-12.27	PID_BCR_5PATHWAY	MSigDB lists	PID_BCR_5PATHWAY	65	10	17275	434
4.783e-06	-12.25	DDX19B (DEAD-box helicase 19B)	protein interactions	11269	113	13	17456	435
4.785e-06	-12.25	GSE19888_ADENOSINE_A3R_INH_VS_ACT_IN_MAST_CELL_DN	MSigDB lists	GSE19888_ADENOSINE_A3R_INH_VS_ACT_IN_MAST_CELL_DN	186	17	17275	434
4.785e-06	-12.25	GSE17721_LPS_VS_POLYIC_6H_BMDC_DN	MSigDB lists	GSE17721_LPS_VS_POLYIC_6H_BMDC_DN	186	17	17275	434
4.785e-06	-12.25	BERTUCCI_MEDULLARY_VS_DUCTAL_BREAST_CANCER_UP	MSigDB lists	BERTUCCI_MEDULLARY_VS_DUCTAL_BREAST_CANCER_UP	186	17	17275	434
4.868e-06	-12.23	GO_REGULATION_OF_CELL_CELL_ADHESION	MSigDB lists	GO_REGULATION_OF_CELL_CELL_ADHESION	360	25	17275	434
4.878e-06	-12.23	respiratory burst	biological process	GO:0045730	20	6	18054	426
4.934e-06	-12.22	positive regulation of interleukin-2 production	biological process	GO:0032743	30	7	18054	426
4.98e-06	-12.21	cellular chemical homeostasis	biological process	GO:0055082	733	38	18054	426
5.105e-06	-12.19	leukocyte migration	biological process	GO:0050900	311	22	18054	426
5.131e-06	-12.18	KOINUMA_TARGETS_OF_SMAD2_OR_SMAD3	MSigDB lists	KOINUMA_TARGETS_OF_SMAD2_OR_SMAD3	771	41	17275	434
5.144e-06	-12.18	GSE17186_CD21LOW_VS_CD21HIGH_TRANSITIONAL_BCELL_CORD_BLOOD_UP	MSigDB lists	GSE17186_CD21LOW_VS_CD21HIGH_TRANSITIONAL_BCELL_CORD_BLOOD_UP	187	17	17275	434
5.144e-06	-12.18	GSE19401_PAM2CSK4_VS_RETINOIC_ACID_AND_PAM2CSK4_STIM_FOLLICULAR_DC_DN	MSigDB lists	GSE19401_PAM2CSK4_VS_RETINOIC_ACID_AND_PAM2CSK4_STIM_FOLLICULAR_DC_DN	187	17	17275	434
5.144e-06	-12.18	GSE17721_LPS_VS_POLYIC_12H_BMDC_DN	MSigDB lists	GSE17721_LPS_VS_POLYIC_12H_BMDC_DN	187	17	17275	434
5.144e-06	-12.18	GSE360_CTRL_VS_T_GONDII_MAC_UP	MSigDB lists	GSE360_CTRL_VS_T_GONDII_MAC_UP	187	17	17275	434
5.144e-06	-12.18	GSE19198_1H_VS_24H_IL21_TREATED_TCELL_UP	MSigDB lists	GSE19198_1H_VS_24H_IL21_TREATED_TCELL_UP	187	17	17275	434
5.144e-06	-12.18	GSE1432_6H_VS_24H_IFNG_MICROGLIA_UP	MSigDB lists	GSE1432_6H_VS_24H_IFNG_MICROGLIA_UP	187	17	17275	434
5.144e-06	-12.18	GSE21670_STAT3_KO_VS_WT_CD4_TCELL_IL6_TREATED_UP	MSigDB lists	GSE21670_STAT3_KO_VS_WT_CD4_TCELL_IL6_TREATED_UP	187	17	17275	434
5.144e-06	-12.18	GSE22601_DOUBLE_NEGATIVE_VS_CD4_SINGLE_POSITIVE_THYMOCYTE_UP	MSigDB lists	GSE22601_DOUBLE_NEGATIVE_VS_CD4_SINGLE_POSITIVE_THYMOCYTE_UP	187	17	17275	434
5.144e-06	-12.18	GSE26030_UNSTIM_VS_RESTIM_TH1_DAY5_POST_POLARIZATION_UP	MSigDB lists	GSE26030_UNSTIM_VS_RESTIM_TH1_DAY5_POST_POLARIZATION_UP	187	17	17275	434
5.144e-06	-12.18	GSE19401_NAIVE_VS_IMMUNIZED_MOUSE_PLN_FOLLICULAR_DC_DN	MSigDB lists	GSE19401_NAIVE_VS_IMMUNIZED_MOUSE_PLN_FOLLICULAR_DC_DN	187	17	17275	434
5.144e-06	-12.18	GSE23321_CENTRAL_MEMORY_VS_NAIVE_CD8_TCELL_UP	MSigDB lists	GSE23321_CENTRAL_MEMORY_VS_NAIVE_CD8_TCELL_UP	187	17	17275	434
5.146e-06	-12.18	RODRIGUES_THYROID_CARCINOMA_ANAPLASTIC_UP	MSigDB lists	RODRIGUES_THYROID_CARCINOMA_ANAPLASTIC_UP	663	37	17275	434
5.149e-06	-12.18	positive regulation of endopeptidase activity	biological process	GO:0010950	178	16	18054	426
5.193e-06	-12.17	GO_CELL_SURFACE	MSigDB lists	GO_CELL_SURFACE	690	38	17275	434
5.216e-06	-12.16	WANG_ESOPHAGUS_CANCER_VS_NORMAL_UP	MSigDB lists	WANG_ESOPHAGUS_CANCER_VS_NORMAL_UP	113	13	17275	434
5.342e-06	-12.14	ISG15 (ISG15 ubiquitin like modifier)	protein interactions	9636	189	17	17456	435
5.358e-06	-12.14	GSE13522_WT_VS_IFNAR_KO_SKIN_DN	MSigDB lists	GSE13522_WT_VS_IFNAR_KO_SKIN_DN	168	16	17275	434
5.396e-06	-12.13	positive regulation of phagocytosis	biological process	GO:0050766	70	10	18054	426
5.419e-06	-12.13	GO_POSITIVE_REGULATION_OF_INTERLEUKIN_6_PRODUCTION	MSigDB lists	GO_POSITIVE_REGULATION_OF_INTERLEUKIN_6_PRODUCTION	66	10	17275	434
5.527e-06	-12.11	GSE22140_HEALTHY_VS_ARTHRITIC_GERMFREE_MOUSE_CD4_TCELL_UP	MSigDB lists	GSE22140_HEALTHY_VS_ARTHRITIC_GERMFREE_MOUSE_CD4_TCELL_UP	188	17	17275	434
5.527e-06	-12.11	GSE3982_EOSINOPHIL_VS_BCELL_UP	MSigDB lists	GSE3982_EOSINOPHIL_VS_BCELL_UP	188	17	17275	434
5.527e-06	-12.11	GSE24142_ADULT_VS_FETAL_EARLY_THYMIC_PROGENITOR_UP	MSigDB lists	GSE24142_ADULT_VS_FETAL_EARLY_THYMIC_PROGENITOR_UP	188	17	17275	434
5.527e-06	-12.11	GSE24292_WT_VS_PPARG_KO_MACROPHAGE_DN	MSigDB lists	GSE24292_WT_VS_PPARG_KO_MACROPHAGE_DN	188	17	17275	434
5.527e-06	-12.11	GSE42021_TCONV_PLN_VS_CD24LO_TCONV_THYMUS_DN	MSigDB lists	GSE42021_TCONV_PLN_VS_CD24LO_TCONV_THYMUS_DN	188	17	17275	434
5.527e-06	-12.11	GSE32164_ALTERNATIVELY_ACT_M2_VS_CMYC_INHIBITED_MACROPHAGE_UP	MSigDB lists	GSE32164_ALTERNATIVELY_ACT_M2_VS_CMYC_INHIBITED_MACROPHAGE_UP	188	17	17275	434
5.534e-06	-12.1	regulation of response to wounding	biological process	GO:1903034	179	16	18054	426
5.597e-06	-12.09	GO_REGULATION_OF_CELL_DIFFERENTIATION	MSigDB lists	GO_REGULATION_OF_CELL_DIFFERENTIATION	1414	63	17275	434
5.715e-06	-12.07	COLINA_TARGETS_OF_4EBP1_AND_4EBP2	MSigDB lists	COLINA_TARGETS_OF_4EBP1_AND_4EBP2	340	24	17275	434
5.768e-06	-12.06	biological regulation	biological process	GO:0065007	12526	336	18054	426
5.814e-06	-12.06	enzyme inhibitor activity	molecular function	GO:0004857	372	25	17306	425
5.932e-06	-12.04	GO_RESPONSE_TO_TOXIC_SUBSTANCE	MSigDB lists	GO_RESPONSE_TO_TOXIC_SUBSTANCE	230	19	17275	434
5.936e-06	-12.03	GSE41176_WT_VS_TAK1_KO_ANTI_IGM_STIM_BCELL_24H_DN	MSigDB lists	GSE41176_WT_VS_TAK1_KO_ANTI_IGM_STIM_BCELL_24H_DN	189	17	17275	434
5.936e-06	-12.03	GSE45365_HEALTHY_VS_MCMV_INFECTION_CD8A_DC_IFNAR_KO_DN	MSigDB lists	GSE45365_HEALTHY_VS_MCMV_INFECTION_CD8A_DC_IFNAR_KO_DN	189	17	17275	434
5.936e-06	-12.03	GSE29164_UNTREATED_VS_CD8_TCELL_TREATED_MELANOMA_DAY3_DN	MSigDB lists	GSE29164_UNTREATED_VS_CD8_TCELL_TREATED_MELANOMA_DAY3_DN	189	17	17275	434
5.943e-06	-12.03	Toll Like Receptor 4 (TLR4) Cascade	REACTOME pathways	R-HSA-166016	126	15	10287	312
5.993e-06	-12.02	GO_SIDE_OF_MEMBRANE	MSigDB lists	GO_SIDE_OF_MEMBRANE	388	26	17275	434
6.025e-06	-12.02	positive regulation of cell migration	biological process	GO:0030335	544	31	18054	426
6.157e-06	-12	positive regulation of phosphorylation	biological process	GO:0042327	1067	49	18054	426
6.158e-06	-12	GO_TAXIS	MSigDB lists	GO_TAXIS	437	28	17275	434
6.174e-06	-12	Interleukin-4 and 13 signaling	REACTOME pathways	R-HSA-6785807	111	14	10287	312
6.243e-06	-11.98	BURTON_ADIPOGENESIS_8	MSigDB lists	BURTON_ADIPOGENESIS_8	82	11	17275	434
6.285e-06	-11.98	GSE15624_CTRL_VS_3H_HALOFUGINONE_TREATED_CD4_TCELL_UP	MSigDB lists	GSE15624_CTRL_VS_3H_HALOFUGINONE_TREATED_CD4_TCELL_UP	151	15	17275	434
6.316e-06	-11.97	RUTELLA_RESPONSE_TO_HGF_VS_CSF2RB_AND_IL4_DN	MSigDB lists	RUTELLA_RESPONSE_TO_HGF_VS_CSF2RB_AND_IL4_DN	231	19	17275	434
6.325e-06	-11.97	osteoclast differentiation	biological process	GO:0030316	43	8	18054	426
6.371e-06	-11.96	GSE369_PRE_VS_POST_IL6_INJECTION_SOCS3_KO_LIVER_UP	MSigDB lists	GSE369_PRE_VS_POST_IL6_INJECTION_SOCS3_KO_LIVER_UP	190	17	17275	434
6.371e-06	-11.96	GSE37301_MULTIPOTENT_PROGENITOR_VS_GRAN_MONO_PROGENITOR_UP	MSigDB lists	GSE37301_MULTIPOTENT_PROGENITOR_VS_GRAN_MONO_PROGENITOR_UP	190	17	17275	434
6.371e-06	-11.96	GSE28726_NAIVE_CD4_TCELL_VS_NAIVE_NKTCELL_UP	MSigDB lists	GSE28726_NAIVE_CD4_TCELL_VS_NAIVE_NKTCELL_UP	190	17	17275	434
6.371e-06	-11.96	GSE42021_TREG_PLN_VS_CD24INT_TREG_THYMUS_DN	MSigDB lists	GSE42021_TREG_PLN_VS_CD24INT_TREG_THYMUS_DN	190	17	17275	434
6.371e-06	-11.96	GSE1791_CTRL_VS_NEUROMEDINU_IN_T_CELL_LINE_6H_UP	MSigDB lists	GSE1791_CTRL_VS_NEUROMEDINU_IN_T_CELL_LINE_6H_UP	190	17	17275	434
6.371e-06	-11.96	GSE3982_MAC_VS_TH2_UP	MSigDB lists	GSE3982_MAC_VS_TH2_UP	190	17	17275	434
6.408e-06	-11.96	GO_POSITIVE_REGULATION_OF_PROTEIN_METABOLIC_PROCESS	MSigDB lists	GO_POSITIVE_REGULATION_OF_PROTEIN_METABOLIC_PROCESS	1420	63	17275	434
6.474e-06	-11.95	PLA2G4A (phospholipase A2 group IVA)	protein interactions	5321	41	8	17456	435
6.498e-06	-11.94	BERENJENO_TRANSFORMED_BY_RHOA_DN	MSigDB lists	BERENJENO_TRANSFORMED_BY_RHOA_DN	366	25	17275	434
6.51e-06	-11.94	haematopoietic_and_lymphoid_tissue-lymph_node-lymphoid_neoplasm-angioimmunoblastic_T_cell_lymphoma	COSMIC cancer mutations	haematopoietic_and_lymphoid_tissue-lymph_node-lymphoid_neoplasm-angioimmunoblastic_T_cell_lymphoma	12	5	17255	431
6.52e-06	-11.94	GO_EXTRINSIC_COMPONENT_OF_PLASMA_MEMBRANE	MSigDB lists	GO_EXTRINSIC_COMPONENT_OF_PLASMA_MEMBRANE	133	14	17275	434
6.666e-06	-11.92	SLC38A9 (solute carrier family 38 member 9)	protein interactions	153129	20	6	17456	435
6.693e-06	-11.91	vacuolar acidification	biological process	GO:0007035	21	6	18054	426
6.729e-06	-11.91	GSE21360_NAIVE_VS_SECONDARY_MEMORY_CD8_TCELL_UP	MSigDB lists	GSE21360_NAIVE_VS_SECONDARY_MEMORY_CD8_TCELL_UP	171	16	17275	434
6.835e-06	-11.89	GSE13485_CTRL_VS_DAY7_YF17D_VACCINE_PBMC_DN	MSigDB lists	GSE13485_CTRL_VS_DAY7_YF17D_VACCINE_PBMC_DN	191	17	17275	434
6.835e-06	-11.89	GSE12845_IGD_POS_BLOOD_VS_PRE_GC_TONSIL_BCELL_DN	MSigDB lists	GSE12845_IGD_POS_BLOOD_VS_PRE_GC_TONSIL_BCELL_DN	191	17	17275	434
6.86e-06	-11.89	GO_POSITIVE_REGULATION_OF_TRANSFERASE_ACTIVITY	MSigDB lists	GO_POSITIVE_REGULATION_OF_TRANSFERASE_ACTIVITY	592	34	17275	434
6.867e-06	-11.89	ZUCCHI_METASTASIS_DN	MSigDB lists	ZUCCHI_METASTASIS_DN	41	8	17275	434
6.981e-06	-11.87	GESERICK_TERT_TARGETS_DN	MSigDB lists	GESERICK_TERT_TARGETS_DN	20	6	17275	434
7.135e-06	-11.85	regulation of cell migration	biological process	GO:0030334	951	45	18054	426
7.141e-06	-11.85	GAURNIER_PSMD4_TARGETS	MSigDB lists	GAURNIER_PSMD4_TARGETS	68	10	17275	434
7.143e-06	-11.85	GO_NEGATIVE_REGULATION_OF_INTRACELLULAR_SIGNAL_TRANSDUCTION	MSigDB lists	GO_NEGATIVE_REGULATION_OF_INTRACELLULAR_SIGNAL_TRANSDUCTION	416	27	17275	434
7.252e-06	-11.83	GSE11864_CSF1_PAM3CYS_VS_CSF1_IFNG_PAM3CYS_IN_MAC_DN	MSigDB lists	GSE11864_CSF1_PAM3CYS_VS_CSF1_IFNG_PAM3CYS_IN_MAC_DN	172	16	17275	434
7.329e-06	-11.82	GSE42021_CD24HI_TREG_VS_CD24HI_TCONV_THYMUS_DN	MSigDB lists	GSE42021_CD24HI_TREG_VS_CD24HI_TCONV_THYMUS_DN	192	17	17275	434
7.329e-06	-11.82	GSE21063_CTRL_VS_ANTI_IGM_STIM_BCELL_NFATC1_KO_3H_UP	MSigDB lists	GSE21063_CTRL_VS_ANTI_IGM_STIM_BCELL_NFATC1_KO_3H_UP	192	17	17275	434
7.329e-06	-11.82	GSE22886_DAY0_VS_DAY1_MONOCYTE_IN_CULTURE_DN	MSigDB lists	GSE22886_DAY0_VS_DAY1_MONOCYTE_IN_CULTURE_DN	192	17	17275	434
7.329e-06	-11.82	GSE360_HIGH_DOSE_B_MALAYI_VS_M_TUBERCULOSIS_MAC_UP	MSigDB lists	GSE360_HIGH_DOSE_B_MALAYI_VS_M_TUBERCULOSIS_MAC_UP	192	17	17275	434
7.487e-06	-11.8	GO_REGULATION_OF_PEPTIDASE_ACTIVITY	MSigDB lists	GO_REGULATION_OF_PEPTIDASE_ACTIVITY	369	25	17275	434
7.568e-06	-11.79	RYTTCCTG_ETS2_B	MSigDB lists	RYTTCCTG_ETS2_B	1010	49	17275	434
7.68e-06	-11.78	GO_CYTOKINE_PRODUCTION	MSigDB lists	GO_CYTOKINE_PRODUCTION	117	13	17275	434
7.739e-06	-11.77	GO_REGULATION_OF_INTERLEUKIN_6_PRODUCTION	MSigDB lists	GO_REGULATION_OF_INTERLEUKIN_6_PRODUCTION	100	12	17275	434
7.761e-06	-11.77	GO_RESPONSE_TO_INTERFERON_GAMMA	MSigDB lists	GO_RESPONSE_TO_INTERFERON_GAMMA	135	14	17275	434
7.855e-06	-11.75	GSE35685_CD34POS_CD38NEG_VS_CD34POS_CD10NEG_CD62LPOS_BONE_MARROW_DN	MSigDB lists	GSE35685_CD34POS_CD38NEG_VS_CD34POS_CD10NEG_CD62LPOS_BONE_MARROW_DN	193	17	17275	434
7.855e-06	-11.75	GSE7831_CPG_VS_INFLUENZA_STIM_PDC_1H_DN	MSigDB lists	GSE7831_CPG_VS_INFLUENZA_STIM_PDC_1H_DN	193	17	17275	434
7.855e-06	-11.75	GSE42021_TREG_PLN_VS_CD24INT_TREG_THYMUS_UP	MSigDB lists	GSE42021_TREG_PLN_VS_CD24INT_TREG_THYMUS_UP	193	17	17275	434
7.994e-06	-11.74	positive regulation of protein phosphorylation	biological process	GO:0001934	1016	47	18054	426
7.997e-06	-11.74	GSE21360_SECONDARY_VS_QUATERNARY_MEMORY_CD8_TCELL_DN	MSigDB lists	GSE21360_SECONDARY_VS_QUATERNARY_MEMORY_CD8_TCELL_DN	154	15	17275	434
7.997e-06	-11.74	GSE6269_HEALTHY_VS_E_COLI_INF_PBMC_DN	MSigDB lists	GSE6269_HEALTHY_VS_E_COLI_INF_PBMC_DN	154	15	17275	434
8.166e-06	-11.72	HOFFMANN_SMALL_PRE_BII_TO_IMMATURE_B_LYMPHOCYTE_UP	MSigDB lists	HOFFMANN_SMALL_PRE_BII_TO_IMMATURE_B_LYMPHOCYTE_UP	69	10	17275	434
8.241e-06	-11.71	GO_PROTEIN_HOMODIMERIZATION_ACTIVITY	MSigDB lists	GO_PROTEIN_HOMODIMERIZATION_ACTIVITY	677	37	17275	434
8.289e-06	-11.7	REACTOME_HEMOSTASIS	MSigDB lists	REACTOME_HEMOSTASIS	444	28	17275	434
8.33e-06	-11.7	response to toxic substance	biological process	GO:0009636	499	29	18054	426
8.406e-06	-11.69	GSE36095_WT_VS_HDAC9_KO_TREG_UP	MSigDB lists	GSE36095_WT_VS_HDAC9_KO_TREG_UP	174	16	17275	434
8.414e-06	-11.69	GSE32164_RESTING_DIFFERENTIATED_VS_CMYC_INHIBITED_MACROPHAGE_UP	MSigDB lists	GSE32164_RESTING_DIFFERENTIATED_VS_CMYC_INHIBITED_MACROPHAGE_UP	194	17	17275	434
8.414e-06	-11.69	GSE360_CTRL_VS_M_TUBERCULOSIS_DC_UP	MSigDB lists	GSE360_CTRL_VS_M_TUBERCULOSIS_DC_UP	194	17	17275	434
8.529e-06	-11.67	regulation of biological process	biological process	GO:0050789	11862	321	18054	426
8.586e-06	-11.67	GO_TRANSITION_METAL_ION_HOMEOSTASIS	MSigDB lists	GO_TRANSITION_METAL_ION_HOMEOSTASIS	101	12	17275	434
8.809e-06	-11.64	protein homodimerization activity	molecular function	GO:0042803	864	43	17306	425
8.83e-06	-11.64	regulation of intrinsic apoptotic signaling pathway	biological process	GO:2001242	165	15	18054	426
8.887e-06	-11.63	amide binding	molecular function	GO:0033218	357	24	17306	425
8.984e-06	-11.62	Fc-gamma receptor signaling pathway	biological process	GO:0038094	74	10	18054	426
9.008e-06	-11.62	REACTOME_PLATELET_ACTIVATION_SIGNALING_AND_AGGREGATION	MSigDB lists	REACTOME_PLATELET_ACTIVATION_SIGNALING_AND_AGGREGATION	195	17	17275	434
9.021e-06	-11.62	regulation of superoxide anion generation	biological process	GO:0032928	22	6	18054	426
9.042e-06	-11.61	WU_CELL_MIGRATION	MSigDB lists	WU_CELL_MIGRATION	175	16	17275	434
9.042e-06	-11.61	GSE40666_UNTREATED_VS_IFNA_STIM_CD8_TCELL_90MIN_DN	MSigDB lists	GSE40666_UNTREATED_VS_IFNA_STIM_CD8_TCELL_90MIN_DN	175	16	17275	434
9.042e-06	-11.61	GSE16266_LPS_VS_HEATSHOCK_AND_LPS_STIM_MEF_DN	MSigDB lists	GSE16266_LPS_VS_HEATSHOCK_AND_LPS_STIM_MEF_DN	175	16	17275	434
9.058e-06	-11.61	positive regulation of nitrogen compound metabolic process	biological process	GO:0051173	3163	110	18054	426
9.213e-06	-11.59	cellular monovalent inorganic cation homeostasis	biological process	GO:0030004	108	12	18054	426
9.213e-06	-11.59	glial cell development	biological process	GO:0021782	108	12	18054	426
9.268e-06	-11.59	MILI_PSEUDOPODIA_CHEMOTAXIS_DN	MSigDB lists	MILI_PSEUDOPODIA_CHEMOTAXIS_DN	422	27	17275	434
9.41e-06	-11.57	CUI_TCF21_TARGETS_2_DN	MSigDB lists	CUI_TCF21_TARGETS_2_DN	763	40	17275	434
9.425e-06	-11.57	negative regulation of apoptotic signaling pathway	biological process	GO:2001234	230	18	18054	426
9.567e-06	-11.56	IIZUKA_LIVER_CANCER_PROGRESSION_L0_L1_DN	MSigDB lists	IIZUKA_LIVER_CANCER_PROGRESSION_L0_L1_DN	21	6	17275	434
9.567e-06	-11.56	GO_RESPONSE_TO_THYROID_HORMONE	MSigDB lists	GO_RESPONSE_TO_THYROID_HORMONE	21	6	17275	434
9.589e-06	-11.55	negative regulation of cellular metabolic process	biological process	GO:0031324	2627	95	18054	426
9.653e-06	-11.55	regulation of locomotion	biological process	GO:0040012	1085	49	18054	426
9.888e-06	-11.52	CTSB (cathepsin B)	protein interactions	1508	71	10	17456	435
9.969e-06	-11.52	BURTON_ADIPOGENESIS_9	MSigDB lists	BURTON_ADIPOGENESIS_9	86	11	17275	434
9.973e-06	-11.52	MCDOWELL_ACUTE_LUNG_INJURY_UP	MSigDB lists	MCDOWELL_ACUTE_LUNG_INJURY_UP	43	8	17275	434
9.973e-06	-11.52	GNATENKO_PLATELET_SIGNATURE	MSigDB lists	GNATENKO_PLATELET_SIGNATURE	43	8	17275	434
1.008e-05	-11.5	regulation of cellular protein localization	biological process	GO:1903827	531	30	18054	426
1.008e-05	-11.5	ELAVL1 (ELAV like RNA binding protein 1)	protein interactions	1994	1799	74	17456	435
1.011e-05	-11.5	MHC protein complex assembly	biological process	GO:0002396	7	4	18054	426
1.011e-05	-11.5	inflammatory response to wounding	biological process	GO:0090594	7	4	18054	426
1.011e-05	-11.5	GSE1791_CTRL_VS_NEUROMEDINU_IN_T_CELL_LINE_0.8H_DN	MSigDB lists	GSE1791_CTRL_VS_NEUROMEDINU_IN_T_CELL_LINE_0.8H_DN	157	15	17275	434
1.011e-05	-11.5	GO_POSITIVE_REGULATION_OF_IMMUNE_EFFECTOR_PROCESS	MSigDB lists	GO_POSITIVE_REGULATION_OF_IMMUNE_EFFECTOR_PROCESS	157	15	17275	434
1.017e-05	-11.5	GO_REGULATION_OF_INTRACELLULAR_SIGNAL_TRANSDUCTION	MSigDB lists	GO_REGULATION_OF_INTRACELLULAR_SIGNAL_TRANSDUCTION	1596	68	17275	434
1.031e-05	-11.48	GO_LATE_ENDOSOME	MSigDB lists	GO_LATE_ENDOSOME	197	17	17275	434
1.045e-05	-11.47	GSE7219_WT_VS_NIK_NFKB2_KO_DC_UP	MSigDB lists	GSE7219_WT_VS_NIK_NFKB2_KO_DC_UP	177	16	17275	434
1.045e-05	-11.47	GSE9988_ANTI_TREM1_VS_LPS_MONOCYTE_UP	MSigDB lists	GSE9988_ANTI_TREM1_VS_LPS_MONOCYTE_UP	177	16	17275	434
1.045e-05	-11.47	GSE37416_CTRL_VS_12H_F_TULARENSIS_LVS_NEUTROPHIL_UP	MSigDB lists	GSE37416_CTRL_VS_12H_F_TULARENSIS_LVS_NEUTROPHIL_UP	177	16	17275	434
1.061e-05	-11.45	cellular iron ion homeostasis	biological process	GO:0006879	60	9	18054	426
1.066e-05	-11.45	GO_S100_PROTEIN_BINDING	MSigDB lists	GO_S100_PROTEIN_BINDING	13	5	17275	434
1.066e-05	-11.45	GO_MHC_CLASS_II_PROTEIN_COMPLEX	MSigDB lists	GO_MHC_CLASS_II_PROTEIN_COMPLEX	13	5	17275	434
1.075e-05	-11.44	BOQUEST_STEM_CELL_CULTURED_VS_FRESH_UP	MSigDB lists	BOQUEST_STEM_CELL_CULTURED_VS_FRESH_UP	401	26	17275	434
1.078e-05	-11.44	organonitrogen compound metabolic process	biological process	GO:1901564	5222	164	18054	426
1.091e-05	-11.43	trans-Golgi network	cellular component	GO:0005802	237	18	18985	439
1.105e-05	-11.41	OISHI_CHOLANGIOMA_STEM_CELL_LIKE_DN	MSigDB lists	OISHI_CHOLANGIOMA_STEM_CELL_LIKE_DN	262	20	17275	434
1.114e-05	-11.41	myeloid leukocyte differentiation	biological process	GO:0002573	110	12	18054	426
1.128e-05	-11.39	positive regulation of cell adhesion	biological process	GO:0045785	402	25	18054	426
1.134e-05	-11.39	REACTOME_TRANS_GOLGI_NETWORK_VESICLE_BUDDING	MSigDB lists	REACTOME_TRANS_GOLGI_NETWORK_VESICLE_BUDDING	57	9	17275	434
1.161e-05	-11.36	CDK2 (cyclin dependent kinase 2)	protein interactions	1017	693	37	17456	435
1.176e-05	-11.35	BURTON_ADIPOGENESIS_1	MSigDB lists	BURTON_ADIPOGENESIS_1	32	7	17275	434
1.182e-05	-11.35	BROWNE_HCMV_INFECTION_24HR_DN	MSigDB lists	BROWNE_HCMV_INFECTION_24HR_DN	140	14	17275	434
1.192e-05	-11.34	SHIPP_DLBCL_VS_FOLLICULAR_LYMPHOMA_UP	MSigDB lists	SHIPP_DLBCL_VS_FOLLICULAR_LYMPHOMA_UP	44	8	17275	434
1.192e-05	-11.34	GO_CLATHRIN_COATED_ENDOCYTIC_VESICLE_MEMBRANE	MSigDB lists	GO_CLATHRIN_COATED_ENDOCYTIC_VESICLE_MEMBRANE	44	8	17275	434
1.204e-05	-11.33	GSE3039_ALPHAALPHA_VS_ALPHABETA_CD8_TCELL_UP	MSigDB lists	GSE3039_ALPHAALPHA_VS_ALPHABETA_CD8_TCELL_UP	179	16	17275	434
1.204e-05	-11.33	GSE32986_CURDLAN_LOWDOSE_VS_GMCSF_AND_CURDLAN_LOWDOSE_STIM_DC_UP	MSigDB lists	GSE32986_CURDLAN_LOWDOSE_VS_GMCSF_AND_CURDLAN_LOWDOSE_STIM_DC_UP	179	16	17275	434
1.204e-05	-11.33	GSE42021_CD24INT_VS_CD24LOW_TCONV_THYMUS_UP	MSigDB lists	GSE42021_CD24INT_VS_CD24LOW_TCONV_THYMUS_UP	179	16	17275	434
1.204e-05	-11.33	GSE41087_WT_VS_FOXP3_MUT_ANTI_CD3_CD28_STIM_CD4_TCELL_DN	MSigDB lists	GSE41087_WT_VS_FOXP3_MUT_ANTI_CD3_CD28_STIM_CD4_TCELL_DN	179	16	17275	434
1.211e-05	-11.32	GO_NEGATIVE_REGULATION_OF_MULTICELLULAR_ORGANISMAL_PROCESS	MSigDB lists	GO_NEGATIVE_REGULATION_OF_MULTICELLULAR_ORGANISMAL_PROCESS	941	46	17275	434
1.235e-05	-11.3	STK33_NOMO_UP	MSigDB lists	STK33_NOMO_UP	264	20	17275	434
1.236e-05	-11.3	regulation of DNA-binding transcription factor activity	biological process	GO:0051090	430	26	18054	426
1.271e-05	-11.27	GSE15271_CXCR4_POS_VS_NEG_GC_BCELL_DN	MSigDB lists	GSE15271_CXCR4_POS_VS_NEG_GC_BCELL_DN	160	15	17275	434
1.286e-05	-11.26	membrane part	cellular component	GO:0044425	6629	196	18985	439
1.289e-05	-11.26	GO_REGULATION_OF_PHOSPHORUS_METABOLIC_PROCESS	MSigDB lists	GO_REGULATION_OF_PHOSPHORUS_METABOLIC_PROCESS	1545	66	17275	434
1.292e-05	-11.26	GSE40685_TREG_VS_FOXP3_KO_TREG_PRECURSOR_UP	MSigDB lists	GSE40685_TREG_VS_FOXP3_KO_TREG_PRECURSOR_UP	180	16	17275	434
1.292e-05	-11.26	GO_FC_RECEPTOR_SIGNALING_PATHWAY	MSigDB lists	GO_FC_RECEPTOR_SIGNALING_PATHWAY	180	16	17275	434
1.292e-05	-11.26	regulation of cellular component movement	biological process	GO:0051270	1097	49	18054	426
1.305e-05	-11.25	peptide antigen assembly with MHC class II protein complex	biological process	GO:0002503	3	3	18054	426
1.306e-05	-11.25	nervous system development	biological process	GO:0007399	2329	86	18054	426
1.338e-05	-11.22	MYOC (myocilin)	protein interactions	4653	45	8	17456	435
1.362e-05	-11.2	GO_RESPONSE_TO_ORGANIC_CYCLIC_COMPOUND	MSigDB lists	GO_RESPONSE_TO_ORGANIC_CYCLIC_COMPOUND	888	44	17275	434
1.369e-05	-11.2	positive regulation of cell motility	biological process	GO:2000147	567	31	18054	426
1.391e-05	-11.18	HINATA_NFKB_TARGETS_KERATINOCYTE_UP	MSigDB lists	HINATA_NFKB_TARGETS_KERATINOCYTE_UP	89	11	17275	434
1.447e-05	-11.14	iron ion homeostasis	biological process	GO:0055072	78	10	18054	426
1.452e-05	-11.14	ZHU_CMV_ALL_DN	MSigDB lists	ZHU_CMV_ALL_DN	124	13	17275	434
1.452e-05	-11.14	GERY_CEBP_TARGETS	MSigDB lists	GERY_CEBP_TARGETS	124	13	17275	434
1.452e-05	-11.14	GO_REGULATION_OF_REGULATED_SECRETORY_PATHWAY	MSigDB lists	GO_REGULATION_OF_REGULATED_SECRETORY_PATHWAY	124	13	17275	434
1.456e-05	-11.14	GO_REGULATION_OF_INTRACELLULAR_TRANSPORT	MSigDB lists	GO_REGULATION_OF_INTRACELLULAR_TRANSPORT	587	33	17275	434
1.472e-05	-11.13	membrane lipid catabolic process	biological process	GO:0046466	35	7	18054	426
1.484e-05	-11.12	GSE34515_CD16_POS_MONOCYTE_VS_DC_DN	MSigDB lists	GSE34515_CD16_POS_MONOCYTE_VS_DC_DN	182	16	17275	434
1.484e-05	-11.12	GSE7831_UNSTIM_VS_INFLUENZA_STIM_PDC_1H_UP	MSigDB lists	GSE7831_UNSTIM_VS_INFLUENZA_STIM_PDC_1H_UP	182	16	17275	434
1.484e-05	-11.12	GSE13522_WT_VS_IFNAR_KO_SKIN_UP	MSigDB lists	GSE13522_WT_VS_IFNAR_KO_SKIN_UP	182	16	17275	434
1.506e-05	-11.1	extracellular matrix	cellular component	GO:0031012	525	29	18985	439
1.508e-05	-11.1	GO_REGULATION_OF_LEUKOCYTE_MIGRATION	MSigDB lists	GO_REGULATION_OF_LEUKOCYTE_MIGRATION	143	14	17275	434
1.543e-05	-11.08	GO_CELLULAR_TRANSITION_METAL_ION_HOMEOSTASIS	MSigDB lists	GO_CELLULAR_TRANSITION_METAL_ION_HOMEOSTASIS	74	10	17275	434
1.562e-05	-11.07	receptor-mediated endocytosis	biological process	GO:0006898	173	15	18054	426
1.563e-05	-11.07	low-density lipoprotein particle clearance	biological process	GO:0034383	24	6	18054	426
1.584e-05	-11.05	GO_POSITIVE_REGULATION_OF_LEUKOCYTE_DIFFERENTIATION	MSigDB lists	GO_POSITIVE_REGULATION_OF_LEUKOCYTE_DIFFERENTIATION	125	13	17275	434
1.584e-05	-11.05	MODULE_171	MSigDB lists	MODULE_171	125	13	17275	434
1.589e-05	-11.05	GSE34205_HEALTHY_VS_RSV_INF_INFANT_PBMC_DN	MSigDB lists	GSE34205_HEALTHY_VS_RSV_INF_INFANT_PBMC_DN	183	16	17275	434
1.589e-05	-11.05	GSE37416_12H_VS_24H_F_TULARENSIS_LVS_NEUTROPHIL_UP	MSigDB lists	GSE37416_12H_VS_24H_F_TULARENSIS_LVS_NEUTROPHIL_UP	183	16	17275	434
1.591e-05	-11.05	regulation of cysteine-type endopeptidase activity	biological process	GO:2000116	239	18	18054	426
1.603e-05	-11.04	negative regulation of intracellular signal transduction	biological process	GO:1902532	544	30	18054	426
1.612e-05	-11.04	protease binding	molecular function	GO:0002020	128	13	17306	425
1.624e-05	-11.03	MODULE_501	MSigDB lists	MODULE_501	14	5	17275	434
1.624e-05	-11.03	GO_RESPIRATORY_BURST	MSigDB lists	GO_RESPIRATORY_BURST	14	5	17275	434
1.701e-05	-10.98	GSE5542_IFNA_VS_IFNA_AND_IFNG_TREATED_EPITHELIAL_CELLS_24H_UP	MSigDB lists	GSE5542_IFNA_VS_IFNA_AND_IFNG_TREATED_EPITHELIAL_CELLS_24H_UP	184	16	17275	434
1.701e-05	-10.98	GSE8921_UNSTIM_VS_TLR1_2_STIM_MONOCYTE_12H_UP	MSigDB lists	GSE8921_UNSTIM_VS_TLR1_2_STIM_MONOCYTE_12H_UP	184	16	17275	434
1.701e-05	-10.98	GSE17721_LPS_VS_POLYIC_24H_BMDC_DN	MSigDB lists	GSE17721_LPS_VS_POLYIC_24H_BMDC_DN	184	16	17275	434
1.701e-05	-10.98	GSE3982_MAST_CELL_VS_TH2_UP	MSigDB lists	GSE3982_MAST_CELL_VS_TH2_UP	184	16	17275	434
1.701e-05	-10.98	GSE22196_HEALTHY_VS_OBESE_MOUSE_SKIN_GAMMADELTA_TCELL_UP	MSigDB lists	GSE22196_HEALTHY_VS_OBESE_MOUSE_SKIN_GAMMADELTA_TCELL_UP	184	16	17275	434
1.702e-05	-10.98	regulation of cellular metabolic process	biological process	GO:0031323	6256	189	18054	426
1.705e-05	-10.98	REACTOME_LYSOSOME_VESICLE_BIOGENESIS	MSigDB lists	REACTOME_LYSOSOME_VESICLE_BIOGENESIS	23	6	17275	434
1.706e-05	-10.98	regulation of MAPK cascade	biological process	GO:0043408	774	38	18054	426
[truncated: 8,916 more rows]

## Sheet: Cluster3
P-value	ln(P)	Term	GO Tree	GO ID	# of Genes in Term	# of Target Genes in Term	# of Total Genes	# of Target Genes
[truncated: 8,234 more rows]

[truncated: 7 more sheets: Cluster4, Cluster5, Cluster6, Cluster7, Cluster8, Cluster9, Cluster10]
