# Supplementary material for: BootCellNet, a resampling-based procedure, promotes unsupervised identification of cell populations via robust inference of gene regulatory networks
Source: PLoS Comput Biol. 2024 Sep 30;20(9):e1012480. doi: 10.1371/journal.pcbi.1012480 (PMC11466406; doi:10.1371/journal.pcbi.1012480)
Supplement: S12 Table — The output of FindAllMarkers function in Seurat was printed as a table. (XLSX) [file pcbi.1012480.s014.xlsx]

## Sheet: S12_Table
p_val	avg_log2FC	pct.1	pct.2	p_val_adj	cluster	gene
0	3.56435	0.378	0.049	0	1	S100A12
0	3.13806	0.638	0.147	0	1	CCL7
0	3.07875	0.109	0.02	0	1	ACOD1
0	3.06912	0.282	0.059	0	1	CYP1B1
0	3.04762	0.676	0.146	0	1	FCN1
0	2.93922	0.499	0.101	0	1	CD300E
0	2.88885	0.915	0.301	0	1	CCL2
0	2.85248	0.407	0.104	0	1	VCAN
0	2.82647	0.209	0.043	0	1	METTL7B
0	2.82611	0.771	0.238	0	1	APOBEC3A
0	2.81014	0.464	0.129	0	1	HPSE
0	2.69006	0.269	0.054	0	1	RNASE2
0	2.68315	0.297	0.068	0	1	CLEC5A
0	2.66164	0.738	0.222	0	1	CCL8
0	2.59855	0.231	0.071	0	1	HAMP
0	2.53903	0.166	0.04	0	1	CD93
2.89066603075224e-240	2.50261	0.103	0.038	6.91331687914707e-236	1	SERPINB2
0	2.49714	0.453	0.155	0	1	LILRA5
0	2.47717	0.688	0.282	0	1	DEFB1
0	2.45072	0.385	0.089	0	1	IL1R2
0	2.4476	0.468	0.121	0	1	ANKRD22
0	2.38895	0.147	0.042	0	1	FLT1
0	2.38308	0.915	0.596	0	1	S100A8
0	2.37401	0.639	0.241	0	1	DUSP6
0	2.35954	0.165	0.044	0	1	NLRP3
0	2.34573	0.153	0.042	0	1	GPR84
0	2.34568	0.395	0.142	0	1	CKAP4
0	2.32487	0.443	0.137	0	1	CXCL11
0	2.28876	0.357	0.123	0	1	FPR2
0	2.2709	0.834	0.367	0	1	IL1RN
0	2.26141	0.187	0.07	0	1	MAP3K7CL
0	2.24848	0.896	0.593	0	1	TIMP1
0	2.22748	0.115	0.029	0	1	HRH2
0	2.22311	0.553	0.166	0	1	RGL1
0	2.2097	0.227	0.066	0	1	CFP
0	2.2064	0.153	0.05	0	1	SIGLEC10
0	2.18563	0.792	0.314	0	1	CXCL10
0	2.17652	0.525	0.199	0	1	LILRB2
0	2.16925	0.342	0.13	0	1	SLC39A8
0	2.16539	0.496	0.133	0	1	IDO1
0	2.16492	0.238	0.085	0	1	EREG
0	2.1565	0.491	0.165	0	1	TLR2
0	2.15314	0.462	0.134	0	1	SPHK1
0	2.1398	0.817	0.352	0	1	MAFB
0	2.13192	0.148	0.049	0	1	CHST15
0	2.1099	0.281	0.113	0	1	HESX1
0	2.08805	0.512	0.189	0	1	SLC25A37
0	2.08663	0.604	0.241	0	1	CALHM6
0	2.07853	0.239	0.075	0	1	DYSF
0	2.07616	0.111	0.03	0	1	AK4
0	2.07157	0.58	0.245	0	1	ATF5
0	2.05854	0.277	0.062	0	1	FFAR2
0	2.05514	0.756	0.34	0	1	CCR1
0	2.04872	0.138	0.045	0	1	APOBEC3B
0	2.02449	0.814	0.29	0	1	CCL3
0	2.00733	0.828	0.424	0	1	VAMP5
0	2.00159	0.804	0.369	0	1	SGK1
0	1.98394	0.429	0.206	0	1	RIN2
4.9611113773683e-291	1.97871	0.1	0.032	1.1864993970114e-286	1	U62317.2
0	1.97344	0.163	0.053	0	1	AC147651.4
5.52138869277568e-238	1.96381	0.117	0.049	1.32049531976423e-233	1	IGF2BP3
0	1.95271	0.597	0.202	0	1	EMP1
0	1.94308	0.428	0.189	0	1	P2RX7
0	1.93749	0.883	0.675	0	1	S100A9
0	1.93087	0.355	0.144	0	1	ATP2B1-AS1
0	1.90806	0.83	0.411	0	1	C15orf48
0	1.90658	0.617	0.288	0	1	PTPRE
1.85997358003577e-167	1.89162	0.101	0.046	4.44831281401354e-163	1	EXOC3L1
3.96655290962975e-291	1.89023	0.12	0.045	9.4864079386705e-287	1	CDC42EP2
0	1.88131	0.491	0.235	0	1	LILRB1
0	1.87231	0.579	0.251	0	1	GCH1
0	1.86753	0.303	0.128	0	1	IL27
0	1.86482	0.69	0.331	0	1	NINJ1
0	1.8635	0.408	0.209	0	1	ANPEP
0	1.85918	0.503	0.197	0	1	IL4I1
0	1.84952	0.556	0.264	0	1	B4GALT5
1.031280288053e-213	1.84629	0.112	0.048	2.46640993690755e-209	1	STARD8
0	1.82672	0.635	0.324	0	1	ACSL1
0	1.8246	0.914	0.552	0	1	BCL2A1
0	1.82083	0.316	0.138	0	1	CXCL2
2.29923295884503e-227	1.81956	0.11	0.044	5.49884554437378e-223	1	SEMA6B
0	1.81862	0.441	0.203	0	1	RNF19B
1.95683660776381e-231	1.79867	0.146	0.071	4.67997043112794e-227	1	FAM72A
7.90049666930492e-145	1.78953	0.12	0.064	1.88948278343096e-140	1	GPBAR1
0	1.78365	0.534	0.25	0	1	CCRL2
0	1.7817	0.713	0.308	0	1	MARCKS
0	1.78129	0.342	0.162	0	1	EGR2
0	1.77923	0.585	0.285	0	1	FPR1
0	1.77221	0.194	0.075	0	1	KCNN4
1.79520778268552e-222	1.76493	0.116	0.05	4.29341893307069e-218	1	HLX
0	1.76379	0.605	0.341	0	1	IFNGR2
0	1.76238	0.608	0.261	0	1	FNIP2
0	1.75584	0.277	0.106	0	1	SGTB
0	1.7557	0.214	0.094	0	1	CMKLR1
0	1.74257	0.882	0.448	0	1	RSAD2
0	1.74183	0.769	0.416	0	1	LYN
0	1.7374	0.145	0.048	0	1	LUCAT1
0	1.72903	0.283	0.14	0	1	LILRA6
0	1.72886	0.29	0.117	0	1	PSTPIP2
0	1.72128	0.609	0.263	0	1	AQP9
0	1.71424	0.232	0.075	0	1	STAB1
0	1.71354	0.289	0.108	0	1	ADM
0	1.71222	0.231	0.104	0	1	ADGRE2
0	1.71074	0.219	0.087	0	1	LILRA2
5.70091661898447e-180	1.70698	0.21	0.134	1.36343121859633e-175	1	IL1B
0	1.70443	0.955	0.774	0	1	TYMP
1.960074675974e-186	1.70276	0.118	0.055	4.68771459505941e-182	1	HOMER3
0	1.69948	0.242	0.119	0	1	ASCL2
0	1.69944	0.403	0.149	0	1	AC015912.3
0	1.69937	0.206	0.078	0	1	AC098613.1
0	1.69758	0.708	0.457	0	1	WARS
2.26277023252958e-187	1.69489	0.109	0.049	5.41164128811775e-183	1	AC245014.3
0	1.69015	0.711	0.43	0	1	NCF1
0	1.68752	0.449	0.184	0	1	SLAMF7
0	1.6874	0.38	0.182	0	1	SRGAP2
0	1.6736	0.52	0.261	0	1	LILRB3
0	1.65071	0.349	0.144	0	1	SERPINB9
0	1.64956	0.178	0.07	0	1	FAM20A
2.10123258615415e-209	1.645	0.149	0.075	5.02530785304627e-205	1	NLN
1.66802049484763e-306	1.64464	0.21	0.108	3.98923781547759e-302	1	ASGR1
0	1.63839	0.338	0.15	0	1	CD36
0	1.6379	0.861	0.508	0	1	GBP1
0	1.63649	0.446	0.226	0	1	CSF2RB
0	1.63132	0.3	0.154	0	1	NRROS
0	1.62946	0.688	0.215	0	1	CCL3L1
0	1.62797	0.456	0.243	0	1	CBWD2
2.00324633750815e-238	1.62703	0.124	0.052	4.79096394078449e-234	1	MERTK
0	1.62098	0.57	0.256	0	1	LHFPL2
0	1.62029	0.546	0.221	0	1	IER3
0	1.61411	0.429	0.215	0	1	RIPK2
0	1.61094	0.417	0.188	0	1	PHLDA2
0	1.6068	0.205	0.095	0	1	AC007952.4
0	1.60128	0.327	0.136	0	1	CLEC4E
0	1.59353	0.438	0.184	0	1	FOSB
0	1.59061	0.415	0.221	0	1	ITGA5
1.06974826208986e-220	1.58902	0.183	0.102	2.55840994361411e-216	1	C19orf38
0	1.58383	0.179	0.079	0	1	OTOF
0	1.57846	0.978	0.725	0	1	IFITM3
1.5717898772939e-174	1.57831	0.149	0.082	3.7590926705361e-170	1	FUT4
1.17266006565214e-234	1.57006	0.114	0.046	2.80453381301366e-230	1	FOSL1
0	1.56424	0.3	0.149	0	1	IL6R
0	1.56096	0.312	0.155	0	1	TRIB1
0	1.5596	0.2	0.099	0	1	HEG1
0	1.55802	0.473	0.263	0	1	DRAM1
2.66268787669272e-131	1.55634	0.102	0.052	6.36808432589831e-127	1	CD180
2.44118165985331e-199	1.55345	0.113	0.049	5.83833005770519e-195	1	AC091271.1
0	1.55196	0.362	0.191	0	1	SECTM1
2.03713408740721e-271	1.54848	0.232	0.134	4.87200988344308e-267	1	TMEM51
0	1.54732	0.466	0.231	0	1	PLEKHO1
0	1.54672	0.49	0.179	0	1	CXCL8
0	1.54446	0.416	0.236	0	1	SLC43A2
0	1.54196	0.969	0.763	0	1	ISG15
0	1.54073	0.835	0.515	0	1	NFKBIA
5.1297690795603e-189	1.53906	0.126	0.061	1.22683557306764e-184	1	TRPM2
0	1.53711	0.508	0.285	0	1	DSE
0	1.53672	0.446	0.197	0	1	FGL2
0	1.53231	0.312	0.18	0	1	LMO2
0	1.53134	0.324	0.17	0	1	OTUD1
0	1.52603	0.415	0.216	0	1	NECTIN2
0	1.52102	0.468	0.275	0	1	BACH1
0	1.52067	0.963	0.673	0	1	CTSL
0	1.51339	0.818	0.483	0	1	TNFSF10
0	1.51229	0.824	0.496	0	1	FOS
0	1.50374	0.948	0.68	0	1	KLF6
0	1.49961	0.61	0.348	0	1	FGR
9.59566023952493e-164	1.49951	0.139	0.075	2.29489810288478e-159	1	LONRF1
0	1.49289	0.173	0.071	0	1	CXCL9
0	1.48899	0.199	0.084	0	1	PLXNC1
0	1.48615	0.607	0.299	0	1	LILRB4
0	1.48381	0.384	0.155	0	1	SDS
0	1.48364	0.503	0.292	0	1	P2RX4
1.01853998333456e-255	1.48203	0.211	0.118	2.43594022414294e-251	1	TMEM106A
0	1.4818	0.797	0.482	0	1	PLEK
0	1.48047	0.823	0.467	0	1	TNFSF13B
0	1.48011	0.246	0.137	0	1	EAF1
3.67848122468023e-265	1.47772	0.258	0.156	8.79745569694523e-261	1	MMP19
0	1.47411	0.646	0.326	0	1	GBP5
4.9962571829376e-137	1.47401	0.108	0.056	1.19490486787136e-132	1	SLC36A1
4.88509017367477e-291	1.47151	0.199	0.1	1.16831816593606e-286	1	KLHDC7B
3.48972037210274e-209	1.47063	0.223	0.139	8.3460152419209e-205	1	SAMD4A
3.47453858389589e-157	1.46883	0.142	0.079	8.3097064772454e-153	1	PANX1
1.11323597991066e-189	1.4682	0.114	0.052	2.66241516955434e-185	1	PLEKHG2
0	1.46706	0.374	0.215	0	1	GMPR
7.01562103293729e-269	1.46317	0.19	0.097	1.67785592623728e-264	1	GAS7
7.45912482688638e-237	1.46063	0.202	0.113	1.78392429359815e-232	1	TIFA
1.88253711651368e-123	1.44845	0.129	0.076	4.50227576785412e-119	1	BATF2
7.69101096999127e-235	1.44744	0.238	0.147	1.83938218358311e-230	1	RAPGEF2
0	1.44588	0.32	0.159	0	1	ITGAM
5.85604822369515e-167	1.44556	0.148	0.081	1.40053249317893e-162	1	HS3ST1
0	1.4439	0.465	0.258	0	1	KLF4
0	1.4383	0.449	0.166	0	1	SPP1
0	1.43304	0.315	0.172	0	1	NAIP
2.65688307083881e-98	1.43089	0.112	0.066	6.3542015522181e-94	1	VDR
1.67729328106984e-274	1.42463	0.241	0.139	4.01141461100663e-270	1	MPEG1
0	1.42443	0.319	0.176	0	1	IL15RA
0	1.42442	0.359	0.218	0	1	ADAP2
2.98190797901352e-137	1.42253	0.132	0.074	7.13153112260873e-133	1	DOT1L
0	1.4208	0.44	0.238	0	1	C3AR1
2.42217701883474e-264	1.41759	0.234	0.136	5.79287855824516e-260	1	ABCD1
0	1.41033	0.251	0.127	0	1	ETV7
1.27978731347888e-182	1.4089	0.123	0.058	3.06073933891608e-178	1	FAM198B
1.26656684821787e-265	1.40818	0.195	0.101	3.02912127419786e-261	1	FAM20C
0	1.40804	0.841	0.534	0	1	NAMPT
5.78445083105409e-173	1.40592	0.175	0.103	1.3834092607549e-168	1	SIGLEC9
0	1.40128	0.295	0.124	0	1	HIST2H2AA4
2.51531685268518e-295	1.40037	0.277	0.171	6.01563178488187e-291	1	TOR1B
0	1.39589	0.358	0.198	0	1	METRNL
0	1.38861	0.509	0.294	0	1	PTAFR
0	1.38669	0.45	0.254	0	1	RAB20
4.28734623857904e-220	1.38291	0.201	0.116	1.02536172641856e-215	1	AIM2
0	1.38204	0.834	0.484	0	1	SOD2
0	1.38092	0.464	0.273	0	1	DMXL2
0	1.37959	0.609	0.289	0	1	CCL4
0	1.37952	0.565	0.331	0	1	GK
4.30363623148223e-41	1.37683	0.16	0.129	1.02925764112129e-36	1	CXCL3
0	1.37403	0.654	0.377	0	1	GBP4
6.38560309876547e-99	1.37279	0.103	0.058	1.52718083710075e-94	1	SCIN
0	1.37244	0.305	0.189	0	1	NUP62
0	1.37216	0.338	0.209	0	1	IRAK1
0	1.36805	0.684	0.368	0	1	CDKN1A
0	1.36713	0.566	0.295	0	1	SIGLEC1
0	1.36696	0.913	0.579	0	1	IFI30
0	1.36672	0.388	0.197	0	1	SOCS3
0	1.36665	0.4	0.236	0	1	EMILIN2
0	1.36209	0.336	0.196	0	1	BCL6
3.98850092420662e-202	1.36071	0.204	0.121	9.53889881033256e-198	1	IL18BP
5.05242071797947e-281	1.35978	0.234	0.132	1.20833693891197e-276	1	DOCK4
0	1.3564	0.465	0.281	0	1	MYOF
2.48278362249392e-223	1.35498	0.192	0.106	5.93782531155647e-219	1	SRGAP2C
0	1.35486	0.899	0.572	0	1	IFIT3
1.70711941171092e-130	1.34724	0.177	0.116	4.08274678504783e-126	1	SH2B2
0	1.3463	0.356	0.207	0	1	ST3GAL5
0	1.34024	0.417	0.167	0	1	HES4
0	1.33851	0.402	0.197	0	1	ICAM1
0	1.33779	0.311	0.16	0	1	LMNB1
0	1.33629	0.646	0.381	0	1	HIF1A
0	1.33547	0.363	0.2	0	1	CD274
3.62555520466847e-159	1.33517	0.139	0.076	8.67087782748511e-155	1	TGM1
1.34170026497873e-95	1.3318	0.145	0.096	3.20881035372313e-91	1	MAP3K20
2.31194952159964e-151	1.32942	0.194	0.126	5.5292584758577e-147	1	SRC
1.47408085232804e-154	1.32855	0.123	0.064	3.52541176642774e-150	1	ENPP2
4.5873454679703e-118	1.32513	0.103	0.055	1.09710954211978e-113	1	HIVEP3
1.06076190693075e-106	1.3243	0.116	0.067	2.53691817661557e-102	1	LRRK2
0	1.32415	0.845	0.491	0	1	IFIT1
1.94727348379296e-79	1.32065	0.13	0.087	4.65709926383923e-75	1	LACC1
2.22967119628938e-71	1.31824	0.123	0.083	5.33248163304569e-67	1	CARD6
1.27470346926462e-80	1.31774	0.119	0.076	3.04858081709328e-76	1	SLC2A6
1.7303296456175e-165	1.31478	0.195	0.123	4.1382563804588e-161	1	TLR1
9.25092032521216e-253	1.31086	0.248	0.149	2.21245010497774e-248	1	MIR3945HG
2.69115317876242e-295	1.3052	0.214	0.112	6.4361619423282e-291	1	FAM129B
7.82063589355628e-295	1.30479	0.233	0.127	1.87038328030292e-290	1	IL3RA
0	1.30426	0.586	0.341	0	1	HAVCR2
0	1.30342	0.588	0.384	0	1	KCTD12
0	1.30211	0.568	0.325	0	1	TFEC
0	1.29941	0.39	0.24	0	1	RRAGC
0	1.29925	0.329	0.203	0	1	CGAS
0	1.29851	0.306	0.177	0	1	RHBDF2
0	1.29786	0.443	0.273	0	1	ACOT9
1.763474268953e-282	1.29627	0.298	0.192	4.21752506162799e-278	1	PITPNA
0	1.29589	0.569	0.323	0	1	DDX58
1.93729273926933e-123	1.29504	0.115	0.063	4.63322931523653e-119	1	AC087239.1
0	1.29498	0.403	0.18	0	1	MXD1
0	1.29056	0.742	0.435	0	1	MX2
0	1.28445	0.457	0.275	0	1	PIM1
0	1.28347	0.446	0.256	0	1	SLC2A3
0	1.27748	0.588	0.382	0	1	FNDC3B
0	1.2765	0.343	0.211	0	1	MAPK6
0	1.27621	0.97	0.772	0	1	CTSB
1.38886878850856e-211	1.27617	0.226	0.139	3.32161859459707e-207	1	SNN
0	1.2757	0.991	0.906	0	1	SAT1
0	1.27552	0.572	0.327	0	1	MPP1
1.52572022246205e-272	1.27467	0.272	0.168	3.64891248404025e-268	1	SNX8
0	1.27216	0.341	0.215	0	1	LPCAT2
0	1.27206	0.476	0.312	0	1	CEBPD
2.62744172123655e-305	1.26934	0.224	0.119	6.28378962050932e-301	1	ARL5B
0	1.26754	0.362	0.217	0	1	SERTAD1
0	1.26727	0.232	0.114	0	1	PRKCB
0	1.26717	0.632	0.419	0	1	TCIRG1
2.04400315956052e-51	1.26698	0.106	0.074	4.88843795640494e-47	1	AC103591.3
1.02269858011444e-71	1.26461	0.131	0.09	2.4458859242017e-67	1	STK38L
0	1.26285	0.465	0.273	0	1	ITGAX
0	1.26266	0.274	0.147	0	1	PLK3
0	1.26209	0.542	0.317	0	1	PIM3
6.54420407901579e-196	1.25777	0.148	0.075	1.56511184753742e-191	1	GAS6
0	1.25768	0.629	0.273	0	1	CCL4L2
7.05186912006796e-251	1.25683	0.244	0.147	1.68652501875545e-246	1	MBOAT7
0	1.25638	0.949	0.757	0	1	MT2A
2.48278608096047e-239	1.25334	0.256	0.16	5.93783119122506e-235	1	CXorf21
6.86755365858167e-278	1.25305	0.247	0.142	1.64244413298639e-273	1	ST8SIA4
0	1.25248	0.718	0.49	0	1	MGAT1
2.50595652057947e-96	1.24958	0.168	0.117	5.99324561461785e-92	1	SIPA1L2
0	1.24919	0.444	0.271	0	1	GNA13
0	1.24905	0.847	0.497	0	1	IFIT2
0	1.24782	0.231	0.118	0	1	CCR5
0	1.24701	0.626	0.422	0	1	BAZ1A
0	1.24369	0.344	0.232	0	1	AAED1
0	1.24335	0.361	0.23	0	1	TNS3
0	1.24277	0.362	0.211	0	1	NEXN
0	1.24248	0.495	0.321	0	1	MCUB
0	1.24061	0.454	0.225	0	1	TAGAP
1.88990095387687e-260	1.24039	0.301	0.2	4.51988712129193e-256	1	JAK2
2.89575574413849e-75	1.23967	0.123	0.082	6.92548943768161e-71	1	DENND1A
8.66891912624917e-85	1.23806	0.114	0.071	2.07325869823375e-80	1	VPS9D1
4.18051061955421e-90	1.23734	0.117	0.072	9.99810919772585e-86	1	UAP1L1
0	1.23726	0.846	0.502	0	1	DUSP1
0	1.23422	0.609	0.394	0	1	CD14
0	1.2315	0.514	0.329	0	1	SLC31A2
8.15990334239091e-185	1.22968	0.202	0.124	1.95152248336621e-180	1	SLC25A13
0	1.22834	0.676	0.45	0	1	FCGR1A
0	1.22804	0.843	0.639	0	1	IFI27
1.70161154534242e-118	1.22796	0.164	0.106	4.06957417184094e-114	1	SLC30A1
0	1.22625	0.479	0.245	0	1	ATF3
5.87042290015284e-154	1.22434	0.134	0.072	1.40397034080055e-149	1	AL445524.1
1.16749617898646e-122	1.22385	0.188	0.127	2.79218386166402e-118	1	FAM214B
0	1.22286	0.566	0.376	0	1	ARL8B
1.42547397912347e-113	1.22248	0.155	0.099	3.40916356847168e-109	1	BATF3
0	1.22201	0.528	0.341	0	1	HMGA1
0	1.22104	0.564	0.37	0	1	LACTB
0	1.22033	0.985	0.862	0	1	SRGN
0	1.21945	0.76	0.509	0	1	TPM4
8.74535560508846e-269	1.21829	0.12	0.045	2.09153924651296e-264	1	LILRA1
0	1.21674	0.716	0.477	0	1	ZEB2
0	1.21611	0.351	0.231	0	1	SPTLC2
6.05221834742086e-63	1.21528	0.11	0.074	1.44744853996917e-58	1	SLC38A7
9.12203386777674e-95	1.21404	0.12	0.073	2.18162561981749e-90	1	SLC23A2
6.28661602785832e-130	1.2135	0.17	0.108	1.5035070892226e-125	1	ELF4
1.86032862247201e-76	1.21179	0.148	0.103	4.44916193350405e-72	1	CARM1
1.47661588074537e-203	1.21005	0.276	0.185	3.53147454039064e-199	1	INSIG1
4.5303377563888e-88	1.20909	0.145	0.097	1.08347557781795e-83	1	SRGAP2B
6.53995044616293e-288	1.20845	0.307	0.197	1.56409454870433e-283	1	FCGR1B
0	1.20802	0.483	0.307	0	1	PIK3AP1
0	1.20762	0.877	0.576	0	1	MX1
2.30569656175883e-96	1.20712	0.17	0.118	5.51430389710241e-92	1	PHC2
6.51632403114189e-120	1.20712	0.146	0.09	1.55844405528789e-115	1	HIST2H2BE
1.78328207456701e-109	1.20655	0.178	0.122	4.26489740953445e-105	1	IL15
0	1.20584	0.415	0.165	0	1	PLA2G7
1.07413013973025e-161	1.20541	0.21	0.137	2.56888964217887e-157	1	TDRD7
0	1.20496	0.791	0.535	0	1	EPSTI1
0	1.20254	0.617	0.414	0	1	TGFB1
1.86101544523335e-68	1.20139	0.123	0.083	4.45080453882007e-64	1	TENT4A
0	1.1996	0.408	0.265	0	1	SH3BP2
0	1.1995	0.33	0.207	0	1	SLC43A3
2.44377920483242e-267	1.19915	0.339	0.239	5.84454234627721e-263	1	ARFGAP3
0	1.19865	0.572	0.389	0	1	RBM47
0	1.19795	0.606	0.389	0	1	STAT2
0	1.19694	0.69	0.483	0	1	UPP1
6.64177968166117e-139	1.19617	0.154	0.091	1.58844802866609e-134	1	KIFC3
1.43547048889088e-105	1.1958	0.188	0.132	3.43307122123142e-101	1	MTF1
0	1.19505	0.406	0.27	0	1	MAP3K8
0	1.19436	0.397	0.263	0	1	MYO1G
4.83596660139017e-45	1.19436	0.126	0.093	1.15656977238847e-40	1	THBD
1.06760983977716e-242	1.19102	0.292	0.193	2.55329569281105e-238	1	NPC1
1.35598933942831e-88	1.18847	0.189	0.139	3.24298410417675e-84	1	GSR
0	1.18846	0.813	0.572	0	1	LAP3
0	1.18359	0.188	0.084	0	1	FCGR2B
0	1.17756	0.278	0.159	0	1	KDM6B
0	1.17233	0.356	0.2	0	1	KLF10
3.68069717882302e-83	1.16999	0.156	0.108	8.80275537287314e-79	1	TESK1
0	1.16986	0.392	0.249	0	1	TCN2
0	1.16656	0.692	0.43	0	1	HERC5
1.12195617181281e-103	1.16436	0.107	0.061	2.68327038050752e-99	1	P2RY6
3.46987189451262e-106	1.1634	0.128	0.077	8.29854562291639e-102	1	FAM241A
1.53702921266455e-288	1.16249	0.274	0.163	3.67595906500854e-284	1	PFKFB3
0	1.16208	0.592	0.411	0	1	SQOR
0	1.16152	0.489	0.347	0	1	C5AR1
0	1.1612	0.723	0.546	0	1	SSB
0	1.16006	0.692	0.48	0	1	ATP6V1B2
0	1.15727	0.62	0.415	0	1	LAIR1
1.36380792593634e-64	1.15688	0.123	0.085	3.26168303566934e-60	1	USP6NL
8.45978739260662e-105	1.1554	0.181	0.125	2.0232427528158e-100	1	MCTP1
0	1.15336	0.821	0.56	0	1	PLAUR
0	1.15249	0.636	0.382	0	1	IFIH1
4.62462995200866e-80	1.15174	0.144	0.098	1.10602649932239e-75	1	NFIL3
0	1.15145	0.927	0.734	0	1	GLUL
0	1.15107	0.665	0.446	0	1	SCARB2
1.15392304501338e-207	1.15051	0.282	0.193	2.75972235445401e-203	1	TBC1D2
0	1.14993	0.623	0.429	0	1	FLOT1
0	1.14984	0.433	0.279	0	1	NADK
9.00554796271404e-107	1.14965	0.154	0.1	2.15376685076269e-102	1	ELMO2
0	1.14909	0.765	0.526	0	1	ZFP36
2.41073989670745e-33	1.14851	0.107	0.082	5.76552553696555e-29	1	SLC37A2
2.72364975207829e-169	1.14528	0.235	0.156	6.51388074707043e-165	1	PLPP3
0	1.14376	0.476	0.316	0	1	RASGEF1B
1.54340888410808e-70	1.14234	0.146	0.103	3.69121668723287e-66	1	SERPINB8
0	1.13836	0.606	0.366	0	1	CMPK2
9.17687727913322e-171	1.1379	0.262	0.184	2.1947419700775e-166	1	ARHGAP27
1.17276376276037e-50	1.13597	0.144	0.11	2.8047818150177e-46	1	C3orf58
0	1.13528	0.654	0.408	0	1	DDX60L
1.097453646449e-92	1.13421	0.209	0.157	2.62467014084743e-88	1	ARHGAP10
1.09509148163995e-69	1.1321	0.151	0.108	2.61902078749011e-65	1	CD80
0	1.13003	0.314	0.154	0	1	PTGER2
0	1.12891	0.488	0.327	0	1	STX11
0	1.12677	0.549	0.341	0	1	CD83
0	1.1251	0.698	0.448	0	1	CD163
2.44030599040596e-151	1.12406	0.251	0.178	5.83623580665488e-147	1	PDLIM7
7.07831903074214e-260	1.12396	0.317	0.212	1.69285077939229e-255	1	PLEKHO2
1.83117277795682e-178	1.12236	0.178	0.102	4.37943281576152e-174	1	SMIM3
0	1.12152	0.354	0.235	0	1	CD40
4.06788538061235e-229	1.12124	0.317	0.222	9.7287546762725e-225	1	TLNRD1
6.07768738343898e-181	1.12007	0.293	0.212	1.45353971462327e-176	1	PNP
1.35459135392786e-170	1.11976	0.283	0.205	3.23964068205387e-166	1	ZMIZ1
1.23706688775451e-243	1.1186	0.337	0.241	2.95856916875369e-239	1	UBE2Z
4.58981997424249e-117	1.11792	0.177	0.118	1.09770134503983e-112	1	SBNO2
0	1.11744	0.948	0.806	0	1	GNG5
7.85457753400997e-240	1.11706	0.298	0.2	1.87850076303382e-235	1	PATL1
0	1.11519	0.382	0.25	0	1	NFKBIZ
2.38494844061309e-108	1.11518	0.192	0.132	5.70384269057028e-104	1	PHLDA1
0	1.11411	0.594	0.427	0	1	ATG3
2.77069653265862e-195	1.11348	0.315	0.23	6.62639782750636e-191	1	KLF3
8.09503104027832e-186	1.11278	0.163	0.088	1.93600762359296e-181	1	MARCKSL1
0	1.11202	0.984	0.902	0	1	H3F3B
1.03282854785818e-96	1.1105	0.186	0.133	2.47011275505763e-92	1	IKBKE
1.10269269487034e-88	1.1103	0.2	0.148	2.63719984905192e-84	1	H1F0
6.78413243922481e-114	1.10675	0.223	0.162	1.62249311416501e-109	1	LRRC25
3.81996578640975e-113	1.10174	0.203	0.144	9.13583017477756e-109	1	GTPBP2
0	1.10133	0.488	0.313	0	1	SIRPA
3.55325012326103e-207	1.10001	0.258	0.167	8.49795299479107e-203	1	CYTH4
0	1.09942	0.595	0.417	0	1	LIMS1
1.5662322440662e-282	1.09826	0.343	0.232	3.74580103490872e-278	1	SLC8A1
3.13882207071903e-28	1.09657	0.11	0.087	7.50680686433164e-24	1	CCDC71L
0	1.09631	0.616	0.384	0	1	MS4A6A
0	1.09602	0.662	0.438	0	1	OAS2
1.16324108147638e-237	1.09593	0.27	0.172	2.78200737045891e-233	1	CARD19
0	1.09558	0.472	0.311	0	1	PML
2.27192871623371e-264	1.09553	0.336	0.232	5.43354471774455e-260	1	TPD52L2
0	1.09194	0.377	0.247	0	1	NPL
1.95766084555945e-157	1.09193	0.262	0.187	4.68194167823998e-153	1	HSD3B7
2.30613683077349e-190	1.09157	0.299	0.214	5.51535684447787e-186	1	ARL8A
1.09995388166526e-114	1.09143	0.195	0.134	2.63064970339063e-110	1	JARID2
0	1.09036	0.385	0.266	0	1	ATP6V1C1
1.88087218342853e-152	1.09033	0.262	0.188	4.49829391388767e-148	1	IRF5
1.85619364400633e-56	1.09021	0.114	0.079	4.43927271900555e-52	1	VAV3
1.18192268780111e-119	1.08787	0.194	0.131	2.82668630014513e-115	1	BCAT1
4.34351235827576e-162	1.08691	0.259	0.183	1.03879441560523e-157	1	RIT1
0	1.08534	0.503	0.356	0	1	UBE2D1
7.69250040847145e-130	1.0852	0.172	0.108	1.83973839769003e-125	1	KLF9
2.04934491896629e-124	1.08326	0.224	0.161	4.90121330819977e-120	1	AP5B1
7.15686512372534e-177	1.07977	0.242	0.16	1.71163586299015e-172	1	ABL2
0	1.079	0.667	0.434	0	1	CYBB
4.02853878672552e-302	1.07822	0.34	0.229	9.63465336233276e-298	1	PPIF
0	1.07543	0.466	0.343	0	1	DPH3
0	1.07383	0.411	0.135	0	1	CLU
4.26318718848174e-232	1.0736	0.234	0.137	1.01958384799729e-227	1	ANXA2R
2.07975373224627e-148	1.07211	0.258	0.186	4.97393902604018e-144	1	UBE2S
1.70937458897226e-65	1.07204	0.12	0.081	4.08814026698606e-61	1	CHSY1
1.00837136123064e-282	1.07116	0.311	0.199	2.4116209475192e-278	1	ETS2
2.24068420557814e-101	1.06948	0.129	0.079	5.35882034606067e-97	1	U62317.5
1.61213880252913e-32	1.06829	0.129	0.104	3.85559116012868e-28	1	ARHGEF11
6.9594458888642e-220	1.06813	0.337	0.245	1.66442107878076e-215	1	WDFY1
2.64266637215833e-45	1.06642	0.139	0.107	6.32020089565387e-41	1	AKT1S1
5.97906893059047e-178	1.06502	0.263	0.182	1.42995412544002e-173	1	DHX58
1.0516417009973e-205	1.06485	0.305	0.215	2.51510629210514e-201	1	CYB5R4
0	1.0604	0.477	0.348	0	1	MYADM
6.03829941184146e-86	1.05847	0.185	0.134	1.444119687336e-81	1	MYO1E
0	1.05847	0.409	0.287	0	1	ETV6
0	1.05819	0.728	0.546	0	1	DEK
2.44200289744657e-34	1.05763	0.121	0.094	5.84029412953321e-30	1	RPS6KC1
0	1.05641	0.499	0.362	0	1	LYSMD2
0	1.05195	0.528	0.359	0	1	TGFBI
0	1.04936	0.47	0.333	0	1	UBE2J1
0	1.04863	0.278	0.109	0	1	TNFAIP6
2.81433860232677e-208	1.04397	0.31	0.219	6.73077220132469e-204	1	IL17RA
0	1.04382	0.804	0.618	0	1	DYNLT1
3.10379146088833e-139	1.04347	0.164	0.099	7.42302765786052e-135	1	NFKBID
0	1.04317	0.514	0.332	0	1	IL10RA
1.29756259025546e-98	1.04289	0.246	0.191	3.10325069085495e-94	1	GPD2
0	1.04195	0.37	0.246	0	1	CD84
3.8014159960691e-129	1.04114	0.227	0.159	9.09146649619886e-125	1	ZBTB43
2.50921798132352e-275	1.0376	0.201	0.101	6.00104572413332e-271	1	RGS2
0	1.03752	0.31	0.161	0	1	RNASE1
0	1.03509	0.351	0.197	0	1	CSF3R
9.85185185262012e-240	1.03456	0.352	0.253	2.35616888907263e-235	1	DENND5A
1.9822882814403e-116	1.0331	0.122	0.069	4.74084065389263e-112	1	EIF4E3
2.30314851629016e-53	1.03253	0.171	0.134	5.50820999155955e-49	1	FXYD6
7.31711968056393e-302	1.03054	0.42	0.314	1.74996234280367e-297	1	RTCB
0	1.0303	0.43	0.291	0	1	SLC38A2
5.96779863035886e-190	1.03013	0.325	0.241	1.42725872043663e-185	1	GLMP
0	1.02933	0.694	0.491	0	1	IFI35
0	1.02825	0.579	0.419	0	1	RBMS1
0	1.02303	0.671	0.478	0	1	NAPA
6.98340596891825e-186	1.02128	0.324	0.242	1.67015137152649e-181	1	SPART
0	1.02123	0.522	0.398	0	1	PDXK
1.11200547941864e-59	1.0206	0.168	0.128	2.65947230457761e-55	1	AGAP3
0	1.01999	0.441	0.306	0	1	RAB8B
1.59826805369269e-70	1.01938	0.173	0.129	3.82241787721143e-66	1	SLC25A28
0	1.01928	0.754	0.569	0	1	SNX10
0	1.01669	0.516	0.358	0	1	HCK
8.82466205937432e-42	1.0166	0.127	0.097	2.11050617811996e-37	1	ZNRF2
2.20660340943793e-205	1.01656	0.33	0.242	5.27731271401175e-201	1	ZFYVE16
2.96354961910878e-73	1.01589	0.155	0.11	7.08762526906055e-69	1	SEMA4A
2.66765665428061e-150	1.01402	0.276	0.204	6.37996765437751e-146	1	NT5C2
3.25872221421986e-43	1.01397	0.129	0.098	7.79356004752822e-39	1	WDFY3
1.66207311102015e-11	1.01259	0.107	0.095	3.97501405231579e-07	1	MFSD13A
0	1.01177	0.769	0.585	0	1	GRB2
1.17570336230003e-188	1.01101	0.326	0.241	2.81181216127675e-184	1	ATP13A3
0	1.00811	0.969	0.893	0	1	S100A10
1.46963619114007e-35	1.00761	0.14	0.112	3.5147819147306e-31	1	SMCR8
0	1.00569	0.608	0.388	0	1	OAS3
1.38632803174063e-95	1.00448	0.175	0.122	3.31554212071089e-91	1	TICAM1
5.01690848771283e-187	1.00411	0.325	0.24	1.1998438339214e-182	1	ZCCHC2
2.72706518361742e-84	1.004	0.203	0.152	6.52204909313942e-80	1	SLC15A4
4.82159342537677e-109	1.00371	0.151	0.096	1.15313228361311e-104	1	KMT2E-AS1
5.64071829791707e-102	1.00297	0.208	0.151	1.34903418812985e-97	1	PLEKHF2
2.32802337277781e-196	1.00283	0.184	0.102	5.5677006983354e-192	1	HAPLN3
9.94869300736924e-105	1.00039	0.175	0.118	2.37932941964243e-100	1	NBPF19
0	8.61457	0.175	0.002	0	2	MS4A1
0	8.06833	0.149	0.003	0	2	CCL17
0	7.98298	0.128	0.001	0	2	CD1A
0	7.63835	0.103	0.001	0	2	SCT
0	7.48864	0.111	0.003	0	2	CCL22
0	7.42271	0.234	0.002	0	2	PPP1R14A
0	7.41849	0.233	0.002	0	2	SPIB
0	7.37576	0.102	0.001	0	2	LINC02397
0	7.26335	0.13	0.002	0	2	LILRA4
0	7.21388	0.177	0.002	0	2	CD1E
0	7.11372	0.177	0.003	0	2	FCER1A
0	7.11238	0.253	0.004	0	2	CD1C
0	6.85155	0.122	0.002	0	2	FCRLA
0	6.59504	0.177	0.009	0	2	CD79A
0	6.53394	0.108	0.003	0	2	CLEC9A
0	6.30646	0.115	0.006	0	2	CD19
4.47793164456228e-216	6.19016	0.126	0.012	1.07094213211352e-211	2	FSCN1
0	6.14618	0.34	0.009	0	2	PLD4
0	5.98837	0.148	0.003	0	2	DNASE1L3
0	5.88366	0.102	0.002	0	2	AFF3
0	5.62838	0.119	0.006	0	2	CALCRL
0	5.62633	0.213	0.012	0	2	S100B
0	5.54335	0.178	0.01	0	2	BANK1
0	5.5305	0.13	0.003	0	2	TLR10
0	5.51737	0.103	0.004	0	2	TVP23A
0	5.24666	0.111	0.004	0	2	RHEX
0	4.90037	0.208	0.009	0	2	HLA-DOB
0	4.89459	0.359	0.024	0	2	CCR7
0	4.79619	0.106	0.006	0	2	PALD1
0	4.76985	0.1	0.003	0	2	GNAO1
0	4.65709	0.167	0.008	0	2	FLT3
2.56020825501954e-263	4.51143	0.123	0.01	6.12299406270473e-259	2	PARM1
0	4.50805	0.322	0.032	0	2	BCL11A
0	4.37304	0.108	0.006	0	2	BTLA
7.91954002578085e-226	4.3136	0.156	0.018	1.89403719256575e-221	2	EBI3
0	4.29474	0.16	0.012	0	2	GNG7
0	4.29059	0.281	0.033	0	2	PKIB
2.00110865516909e-226	4.14845	0.101	0.007	4.7858514597024e-222	2	GCSAM
0	4.10615	0.219	0.013	0	2	P2RY14
0	4.09712	0.24	0.013	0	2	CCR6
6.06918733573181e-224	4.08394	0.252	0.046	1.45150684321362e-219	2	TSPAN13
6.87627403003885e-296	4.03741	0.187	0.02	1.64452969702409e-291	2	TSPAN33
2.09766303162459e-288	4.00936	0.147	0.013	5.01677090643336e-284	2	SEMA7A
0	3.98685	0.421	0.073	0	2	LGALS2
0	3.87651	0.136	0.009	0	2	CBFA2T3
0	3.80722	0.302	0.046	0	2	NAPSA
4.9955556683404e-116	3.71045	0.119	0.019	1.19473709364029e-111	2	MAP1A
0	3.69133	0.341	0.059	0	2	SERPINF1
5.45220105125534e-194	3.57792	0.173	0.025	1.30394840341823e-189	2	RAMP1
1.96779052900429e-133	3.52779	0.131	0.021	4.70616782916667e-129	2	SERPINF2
6.61245986769942e-76	3.5011	0.116	0.025	1.58143590195899e-71	2	CD79B
0	3.42345	0.534	0.1	0	2	MEF2C
2.60482354426153e-99	3.39346	0.142	0.03	6.22969598845587e-95	2	GPR157
1.62706040197032e-195	3.36105	0.185	0.028	3.89127765735223e-191	2	NDRG2
3.33713091217299e-259	3.34072	0.23	0.033	7.98108228955292e-255	2	ADAM28
8.56564915899078e-167	3.33354	0.293	0.074	2.04856065286424e-162	2	LAMP3
3.18911212189728e-186	3.32798	0.306	0.076	7.62708055072953e-182	2	NR4A3
6.32555653144811e-255	3.28727	0.492	0.149	1.51282010006113e-250	2	TCF4
8.76978688679483e-122	3.26989	0.197	0.046	2.09738223184585e-117	2	CLEC10A
0	3.24846	0.364	0.067	0	2	CLECL1
7.82972353230488e-119	3.23977	0.115	0.018	1.87255667998604e-114	2	LINC01480
1.61514964002301e-137	3.22709	0.109	0.014	3.86279187907904e-133	2	RAB30
0	3.21952	0.348	0.05	0	2	MCOLN2
0	3.16182	0.211	0.023	0	2	SULF2
2.59633701287598e-237	3.15319	0.269	0.048	6.20939959999419e-233	2	IRF4
3.11788820176748e-193	3.03712	0.172	0.025	7.45674142334711e-189	2	ZNF296
2.18349001769827e-96	3.03228	0.365	0.154	5.22203472632718e-92	2	BIRC3
1.3196373676086e-138	3.02113	0.115	0.015	3.15604472837272e-134	2	GRASP
2.55578392084259e-103	3.00938	0.303	0.107	6.11241282508714e-99	2	MARCKSL1
2.12918408083371e-176	3.00481	0.188	0.032	5.0921566477219e-172	2	SLC9A7
6.5885759548932e-149	2.8931	0.18	0.033	1.57572382537226e-144	2	LRMP
5.69452518589998e-149	2.88167	0.273	0.071	1.36190264345984e-144	2	P2RY6
3.589300345106e-161	2.86315	0.322	0.092	8.58417070535551e-157	2	WDFY4
3.34793422970645e-138	2.85824	0.213	0.048	8.00691950376594e-134	2	GAPT
1.2870565890526e-303	2.83797	0.472	0.114	3.0781245383782e-299	2	CST7
1.9951889245258e-107	2.82817	0.164	0.036	4.77169383189591e-103	2	BCL2L14
0	2.80698	0.512	0.111	0	2	GPR183
5.66059954206423e-165	2.7811	0.178	0.03	1.35378898648008e-160	2	HDAC9
1.63226050513288e-39	2.75756	0.103	0.032	3.90371422407579e-35	2	RALGPS2
8.99924171704262e-126	2.75725	0.178	0.037	2.15225864904791e-121	2	MAP3K14
8.77671075641532e-226	2.75715	0.389	0.1	2.09903814450429e-221	2	ENTPD1
2.44468545211143e-123	2.72066	0.242	0.065	5.84670972726969e-119	2	POU2F2
1.40869741264243e-149	2.71332	0.418	0.156	3.36904073207563e-145	2	CSF2RA
2.56558334172177e-76	2.69773	0.108	0.022	6.13584912006179e-72	2	LTC4S
1.33915704329846e-195	2.69441	0.36	0.096	3.20272798475259e-191	2	FCHSD2
5.6792645091408e-174	2.67387	0.158	0.023	1.35825290000611e-169	2	P2RY10
7.30661288264041e-129	2.67282	0.518	0.26	1.74744953701228e-124	2	IRF8
2.25635513426481e-55	2.66151	0.103	0.026	5.39629893910772e-51	2	BCAS4
3.03166831485668e-78	2.65513	0.111	0.023	7.25053794181125e-74	2	GPR82
4.34812874999321e-71	2.63966	0.13	0.032	1.03989847184838e-66	2	NAV1
2.30473389212414e-211	2.6137	0.449	0.137	5.5120015764041e-207	2	HLA-DQA2
1.85111580557024e-132	2.59459	0.253	0.067	4.42712856060178e-128	2	LRRK1
1.54782414111719e-86	2.58479	0.169	0.044	3.70177621589586e-82	2	MREG
1.04409528554984e-30	2.57937	0.103	0.037	2.497058284921e-26	2	FILIP1L
1.14233052133252e-108	2.56183	0.124	0.022	2.73199767481884e-104	2	CHST2
1.32140079190465e-287	2.54964	0.346	0.065	3.16026213391917e-283	2	RASSF2
8.83494011856834e-124	2.54957	0.224	0.056	2.1129642787568e-119	2	CLIC2
4.763670403986e-45	2.49955	0.1	0.028	1.13927941381729e-40	2	TMEM97
6.85275642654163e-23	2.49418	0.171	0.09	1.6389052269717e-18	2	AREG
2.38380952345197e-75	2.49247	0.203	0.066	5.70111885628772e-71	2	ETV3
5.78296799496242e-123	2.49013	0.129	0.021	1.38305462567521e-118	2	ITGB2-AS1
2.28528470293975e-47	2.45043	0.237	0.108	5.46548689555071e-43	2	C1orf54
4.69582910595963e-54	2.43174	0.11	0.029	1.12305448898131e-49	2	TTYH2
3.96128232167911e-146	2.42483	0.282	0.075	9.47380280052776e-142	2	RFTN1
3.86370943725434e-103	2.41652	0.141	0.028	9.24044749013748e-99	2	TMCC3
4.496733928152e-57	2.39771	0.171	0.059	1.07543888625683e-52	2	NET1
7.40134662424685e-104	2.38892	0.31	0.111	1.77010605865488e-99	2	FCGR2B
1.0826665174115e-53	2.34577	0.204	0.081	2.58930524304133e-49	2	BLNK
1.57044632649366e-82	2.33331	0.17	0.045	3.75587943444224e-78	2	RGS18
5.70676713910399e-117	2.32913	0.177	0.038	1.36483042898811e-112	2	STAMBPL1
8.9127108030457e-74	2.31109	0.199	0.063	2.13156391565641e-69	2	DUSP4
7.29852232309728e-160	2.30899	0.349	0.103	1.74551459879195e-155	2	SINHCAF
2.05117114130623e-69	2.28816	0.173	0.053	4.90558090154797e-65	2	RUBCNL
2.13788285097566e-134	2.28649	0.634	0.381	5.11296062639338e-130	2	PPA1
1.35248490583291e-63	2.27554	0.126	0.033	3.23460290078998e-59	2	CYP2S1
2.96379940642009e-49	2.25752	0.119	0.035	7.0882226603943e-45	2	CHAF1A
3.03841090241506e-75	2.22445	0.122	0.027	7.26666351421585e-71	2	TMEM156
1.50986768902384e-117	2.21867	0.17	0.035	3.6109995650694e-113	2	SLC7A11
1.46483170851879e-77	2.21786	0.166	0.046	3.50329151409353e-73	2	FAM135A
7.51496962780165e-63	2.21563	0.251	0.104	1.79728013618504e-58	2	CYB561A3
2.23609845391201e-37	2.1982	0.13	0.047	5.34785306237596e-33	2	PALLD
2.07987714903951e-33	2.18604	0.164	0.072	4.97423418964289e-29	2	IGFBP4
1.23539987581468e-56	2.18153	0.169	0.057	2.95458234299838e-52	2	TRAF4
1.64380140107083e-33	2.18151	0.202	0.097	3.93131543080098e-29	2	HLA-DQB2
1.84421680587409e-62	2.17471	0.32	0.153	4.41062891292848e-58	2	NAAA
2.29442793261712e-54	2.16407	0.261	0.117	5.48735384364711e-50	2	LDLRAD4
1.89202072164286e-155	2.15433	0.622	0.324	4.52495675788107e-151	2	REL
4.300395209154e-86	2.15051	0.251	0.086	1.02848251822127e-81	2	ATP6V0A2
3.91618934987575e-100	2.14842	0.288	0.1	9.36595844916284e-96	2	REPIN1
1.00418679520682e-83	2.12446	0.173	0.046	2.40161313941663e-79	2	RUNX2
3.39532787802376e-39	2.1238	0.109	0.035	8.12026615308163e-35	2	USP53
1.7699800833436e-103	2.12068	0.248	0.075	4.23308436732455e-99	2	BCL2L11
2.45763996729505e-85	2.11013	0.292	0.111	5.87769174578284e-81	2	SEL1L3
1.77934677697399e-52	2.10945	0.158	0.053	4.255485751811e-48	2	ITM2C
4.54330149870924e-25	2.10698	0.113	0.047	1.0865759864313e-20	2	PKIG
2.04841049291448e-80	2.09985	0.16	0.042	4.89897853485428e-76	2	SPATS2
2.04015889200346e-46	2.09904	0.144	0.05	4.87924400611547e-42	2	DHTKD1
1.64212254569341e-30	2.07975	0.12	0.047	3.92730028028037e-26	2	FCMR
5.42667346030479e-91	2.07397	0.427	0.211	1.29784322476649e-86	2	CCDC50
2.97025255780841e-90	2.07306	0.199	0.056	7.10365601725459e-86	2	SLC41A2
2.9926042011297e-53	2.06619	0.163	0.055	7.15711220742179e-49	2	TRAF1
1.23097066744894e-59	2.06422	0.125	0.033	2.94398944827089e-55	2	FAM69A
3.11140105754797e-70	2.05738	0.229	0.083	7.44122676923172e-66	2	TLR7
4.5542432912715e-57	2.04957	0.18	0.063	1.08919282554049e-52	2	TBC1D8
7.60094725672056e-69	2.04609	0.357	0.175	1.81784254591729e-64	2	MAP3K13
1.11092389695631e-136	2.04424	0.314	0.093	2.65688559196071e-132	2	GAS6
1.50490518207984e-109	2.0185	0.405	0.171	3.59913123346214e-105	2	CIITA
3.18527460067904e-29	2.01541	0.13	0.054	7.61790273498399e-25	2	POGLUT1
4.97577598534508e-96	2.01407	0.554	0.323	1.19000658465513e-91	2	HERPUD1
3.16880891063538e-70	1.99228	0.235	0.086	7.57852339067556e-66	2	STAP1
1.09872125616979e-80	1.97957	0.144	0.035	2.62770175625566e-76	2	CARD11
3.90268847135453e-52	1.97722	0.253	0.115	9.33366974809148e-48	2	IDH3A
1.04513188303097e-190	1.96478	0.784	0.541	2.49953741145687e-186	2	SYNGR2
7.88051905356334e-75	1.9626	0.151	0.039	1.88470493685021e-70	2	AC025164.1
5.47268980347133e-72	1.95718	0.308	0.134	1.3088484933982e-67	2	C12orf45
8.89200338917348e-58	1.94242	0.116	0.03	2.12661153055473e-53	2	SIDT1
5.35438142034917e-308	1.94233	0.981	0.773	1.28055386049071e-303	2	HLA-DPB1
7.37739425368944e-182	1.93728	0.49	0.171	1.76437760971237e-177	2	BASP1
1.27109126723594e-46	1.9367	0.162	0.059	3.03994187472148e-42	2	CYP51A1
3.51163733744144e-39	1.93543	0.129	0.045	8.39843185622495e-35	2	MAP2K6
4.89211655181449e-48	1.93515	0.144	0.048	1.16999859453195e-43	2	GPAT3
3.46810015092126e-49	1.92895	0.199	0.08	8.29430832094328e-45	2	EAF2
8.32076947036205e-86	1.91985	0.171	0.044	1.98999522653179e-81	2	PPP1R16B
2.30546956640059e-117	1.91627	0.341	0.119	5.51376101500364e-113	2	HLA-DOA
1.9900124841344e-28	1.90309	0.116	0.046	4.75931385705583e-24	2	TBC1D13
1.21347501109599e-21	1.88336	0.161	0.084	2.90214683653717e-17	2	POLB
2.26808745238422e-63	1.87634	0.152	0.044	5.42435795112209e-59	2	FAM118A
2.80640205656748e-14	1.86623	0.127	0.071	6.71179115848679e-10	2	ST6GALNAC4
1.47196576059399e-38	1.86265	0.119	0.04	3.52035331303659e-34	2	NREP
1.51193441657633e-106	1.85429	0.459	0.215	3.61594235068395e-102	2	DAPP1
1.11126583661287e-63	1.84442	0.217	0.079	2.65770337484334e-59	2	ENPP2
8.99664414146107e-78	1.84162	0.153	0.039	2.15163741287183e-73	2	ATP8A1
1.2376584915703e-30	1.83742	0.103	0.037	2.95998404843954e-26	2	SPECC1
2.1817285492148e-108	1.83385	0.406	0.169	5.21782199830211e-104	2	RNASE6
2.64514429550835e-187	1.82759	0.432	0.131	6.32612709713776e-183	2	LTB
2.56527190678937e-50	1.82712	0.221	0.093	6.13510429227746e-46	2	NAA25
9.72452372796768e-39	1.82051	0.126	0.044	2.32571709478075e-34	2	MARCH8
3.94663544175857e-25	1.81048	0.12	0.051	9.43877332250981e-21	2	FADS1
1.15459114121351e-32	1.80936	0.22	0.113	2.76132017332624e-28	2	KCNK6
3.63525598036058e-148	1.79238	0.284	0.072	8.69407820263036e-144	2	ADAM19
5.51994474525528e-100	1.79168	0.509	0.268	1.32014998527525e-95	2	NFKB1
2.48253858303296e-126	1.78055	0.314	0.095	5.93723927518163e-122	2	RHOF
4.43132081661756e-87	1.76318	0.401	0.184	1.05979468650226e-82	2	PAK1
6.91054619711605e-24	1.76221	0.115	0.049	1.65272622850227e-19	2	TRIP10
2.96414164329958e-24	1.75401	0.165	0.083	7.08904115411527e-20	2	LY75
6.29655610191943e-42	1.75368	0.158	0.06	1.50588435733505e-37	2	TOMM34
4.87480739824012e-129	1.74788	0.481	0.199	1.16585893736311e-124	2	SERPINB9
9.93997479115451e-41	1.74223	0.136	0.048	2.37724437105251e-36	2	SESN3
1.64856823567574e-41	1.74103	0.127	0.043	3.94271579244209e-37	2	C1orf21
5.97888222043112e-74	1.7295	0.284	0.112	1.42990947183831e-69	2	MALT1
8.20197040795669e-45	1.72915	0.142	0.048	1.96158324276692e-40	2	STRBP
1.50236923298169e-31	1.72597	0.157	0.068	3.59306625759901e-27	2	P2RY13
8.0988669706896e-35	1.7107	0.256	0.135	1.93692502471012e-30	2	KIF2A
1.98654284029093e-29	1.70767	0.124	0.049	4.75101585683979e-25	2	STRADA
5.310083430401e-98	1.69011	0.417	0.184	1.2699595532147e-93	2	DCK
5.78219479394551e-302	1.6898	0.941	0.555	1.38286970692001e-297	2	HLA-DQA1
5.25567142502682e-20	1.68749	0.24	0.152	1.25694637800941e-15	2	PPP1R14B
4.61638096248243e-77	1.68345	0.369	0.17	1.1040536709873e-72	2	DUSP5
3.54266326653681e-38	1.67428	0.177	0.075	8.47263346824943e-34	2	INPP5F
1.24424165963632e-25	1.66536	0.105	0.041	2.97572835318623e-21	2	KCNMB1
1.66262754951885e-27	1.6646	0.255	0.147	3.97634004742927e-23	2	MIR155HG
2.87599624421878e-126	1.6628	0.532	0.244	6.87823261767363e-122	2	AC004687.1
7.61625170650308e-58	1.66221	0.26	0.11	1.82150275812728e-53	2	OFD1
4.88451101587327e-134	1.64952	0.532	0.243	1.16817965455625e-129	2	SEPT6
4.53345258161412e-47	1.64927	0.144	0.048	1.08422051941883e-42	2	TGIF2
7.32258187612158e-13	1.64763	0.128	0.073	1.75126868149324e-08	2	LINC01857
4.4026006701802e-07	1.64457	0.162	0.119	0.0105293	2	TBC1D4
2.44581892153162e-24	1.64177	0.104	0.042	5.84942053273502e-20	2	KAT2A
4.00105981939191e-37	1.64141	0.158	0.064	9.56893466405769e-33	2	AC008105.3
1.74084243407306e-31	1.6285	0.185	0.086	4.16339876532914e-27	2	HMGCS1
1.07607250112219e-268	1.62269	0.949	0.623	2.57353499368383e-264	2	HLA-DQB1
5.18583897621472e-63	1.61659	0.183	0.06	1.24024524955151e-58	2	MAP4K1
2.4007568505008e-34	1.61578	0.208	0.1	5.74165008365772e-30	2	PIKFYVE
8.63531851697699e-33	1.61348	0.15	0.062	2.06522277652022e-28	2	TFEB
5.40111597901921e-288	1.58731	0.991	0.822	1.29173089754223e-283	2	HLA-DPA1
6.11166671450429e-90	1.58572	0.251	0.08	1.46166621144085e-85	2	SLC38A1
1.73550458128722e-86	1.58433	0.314	0.116	4.15063275660652e-82	2	CLEC2D
5.87633566478262e-18	1.56989	0.139	0.073	1.40538443758941e-13	2	TCTN3
3.23799078456982e-43	1.55953	0.144	0.05	7.74397876037717e-39	2	ATP8B4
3.13017718117025e-154	1.55922	0.498	0.184	7.48613174648678e-150	2	LIMD2
8.09929604804997e-22	1.55788	0.106	0.045	1.93702764285163e-17	2	PTGS1
3.31803623842487e-26	1.5503	0.185	0.094	7.93541546781691e-22	2	PARP15
2.5841737914067e-16	1.54285	0.1	0.047	6.18031003952826e-12	2	GPR160
2.93728135599581e-25	1.54134	0.176	0.089	7.02480209099958e-21	2	ACAT2
6.22548422061415e-36	1.54028	0.206	0.096	1.48888680620208e-31	2	ZNF791
1.32998808684292e-89	1.53709	0.399	0.179	3.18079950849352e-85	2	UVRAG
2.63176201658258e-53	1.53293	0.218	0.086	6.29412203885889e-49	2	SQLE
2.65356449977802e-88	1.52368	0.488	0.257	6.3462648576691e-84	2	PEA15
2.40327046466951e-34	1.522	0.163	0.069	5.7476616433036e-30	2	ZDHHC17
7.44298406717734e-67	1.52057	0.287	0.121	1.78006406950613e-62	2	MCM5
9.5023912731355e-34	1.51818	0.215	0.106	2.27259189688309e-29	2	ARL14EP
3.12206121787368e-62	1.51617	0.363	0.182	7.46672160866669e-58	2	DNAJC4
5.21978274376839e-34	1.51431	0.22	0.11	1.24836324099965e-29	2	RPS6KA4
9.50205628931188e-46	1.51312	0.295	0.152	2.27251178215183e-41	2	EIF2AK4
1.85758041953843e-26	1.51064	0.133	0.058	4.44258933136811e-22	2	ASMTL
7.65712263407745e-64	1.50937	0.289	0.123	1.83127744916596e-59	2	CBX6
4.89363731310185e-35	1.49703	0.406	0.264	1.17036229980144e-30	2	SMIM14
3.32021340712587e-36	1.49553	0.164	0.068	7.94062238448223e-32	2	KLHL5
9.59580760943255e-48	1.49511	0.345	0.185	2.29493334787189e-43	2	SELL
1.89302110560043e-21	1.49375	0.185	0.099	4.52734927615398e-17	2	CXCL9
7.86157566250865e-36	1.49332	0.527	0.399	1.88017443544557e-31	2	CD83
1.79634276501212e-34	1.48777	0.13	0.049	4.29613335680298e-30	2	SNCA
2.65502412303564e-24	1.48648	0.229	0.133	6.34975569265205e-20	2	SMC6
6.16366526939414e-43	1.48583	0.196	0.081	1.4741021858283e-38	2	ST6GAL1
3.88898564408342e-43	1.48205	0.222	0.099	9.3008980663899e-39	2	ZNF581
6.06941230389707e-45	1.47429	0.392	0.237	1.45156064660002e-40	2	GRSF1
0	1.46889	0.998	0.964	0	2	CD74
8.9382711199029e-21	1.46725	0.267	0.174	2.13767692103598e-16	2	CPNE3
5.31652907024521e-63	1.46284	0.351	0.171	1.27150109243984e-58	2	CNPPD1
8.97426117134388e-42	1.46266	0.207	0.09	2.1462843017386e-37	2	U2AF1L4
2.87355628931604e-33	1.46181	0.233	0.119	6.87239722152825e-29	2	CD80
1.61096576739728e-111	1.45924	0.383	0.143	3.85278572930734e-107	2	ITGA4
1.01851910437988e-47	1.45902	0.294	0.145	2.43589029003492e-43	2	N4BP2L1
9.83988793433153e-31	1.45312	0.15	0.064	2.35330759837473e-26	2	ZNF107
2.66093308556966e-32	1.44868	0.14	0.056	6.36388756744839e-28	2	PIK3CG
1.76274067822541e-08	1.44746	0.146	0.1	0.000421577	2	ID3
1.99639890708185e-121	1.44404	0.551	0.264	4.77458762617696e-117	2	SPINT2
1.50096356767405e-22	1.44033	0.111	0.047	3.58970446844926e-18	2	TPD52
2.3397179781427e-19	1.44012	0.265	0.176	5.59566951652608e-15	2	HVCN1
7.00710756714447e-18	1.43748	0.115	0.055	1.67581984575827e-13	2	PLPP1
8.32736817499337e-60	1.42913	0.472	0.286	1.99157337273141e-55	2	PTPN1
1.9150328474536e-17	1.4229	0.151	0.082	4.57999255797004e-13	2	HHEX
3.31008561363445e-37	1.41748	0.279	0.149	7.91640075356815e-33	2	FAM49A
2.80202034567084e-27	1.41373	0.108	0.041	6.70131185870638e-23	2	NRM
1.65414590712778e-14	1.40987	0.111	0.057	3.95605535148679e-10	2	PON2
1.28421307926818e-41	1.40915	0.335	0.186	3.07132400037777e-37	2	CXorf21
8.17384866160007e-10	1.40547	0.108	0.064	1.95485764590827e-05	2	SEPHS1
1.5887689465497e-26	1.40473	0.143	0.064	3.79969981256826e-22	2	CCNB1IP1
0	1.40319	0.267	0.014	0	2	IGKC
1.09525747486769e-41	1.40001	0.234	0.109	2.61941777689356e-37	2	ARHGAP31
2.75390203270434e-110	1.39868	0.524	0.248	6.58623210141569e-106	2	CYTIP
5.25731587526187e-53	1.39617	0.344	0.178	1.25733966472763e-48	2	RAB29
1.24663575927112e-60	1.39099	0.32	0.146	2.98145408187281e-56	2	PDE7A
2.68768934527871e-10	1.39091	0.154	0.1	6.42787783816857e-06	2	ERN1
9.70596241693264e-99	1.39075	0.559	0.294	2.32127797163361e-94	2	AP1S2
1.51174118902761e-73	1.38672	0.407	0.198	3.61548022767842e-69	2	ANKRD44
1.0141300674423e-44	1.38265	0.383	0.224	2.42539346929501e-40	2	UGCG
4.87948371221702e-33	1.38019	0.22	0.11	1.16697732461382e-28	2	CAMK1D
8.21928125972803e-30	1.37988	0.209	0.106	1.96572330607655e-25	2	BTN2A2
8.78623665227625e-74	1.37752	0.606	0.412	2.10131635775839e-69	2	GSN
3.31194223469189e-25	1.37664	0.178	0.09	7.92084104848912e-21	2	NME4
3.35979020476613e-26	1.37483	0.122	0.051	8.03527425371869e-22	2	TMEM154
3.19837024604396e-11	1.37444	0.1	0.054	7.64922228043874e-07	2	SSPN
1.99678209746201e-43	1.37097	0.238	0.109	4.77550406429014e-39	2	ARHGAP5
7.39537699521028e-96	1.37008	0.596	0.348	1.76867836217449e-91	2	STK4
1.68280320950916e-54	1.36676	0.44	0.266	4.02459215586211e-50	2	FGL2
3.13772758452794e-35	1.3624	0.2	0.093	7.50418929115703e-31	2	LMBR1L
1.28705408700965e-44	1.35708	0.236	0.107	3.07811855449227e-40	2	MOB1B
1.68528822351759e-41	1.35359	0.193	0.081	4.03053531536467e-37	2	CYFIP2
1.22773989396395e-54	1.3524	0.155	0.049	2.93626273040419e-50	2	GPR132
1.07635744313956e-46	1.35172	0.31	0.154	2.57421646101257e-42	2	ANXA6
3.64526021662873e-27	1.3444	0.321	0.209	8.71800433408927e-23	2	IL13RA1
7.37667506671593e-33	1.34324	0.231	0.119	1.76420560895578e-28	2	RFX5
8.86597663555163e-16	1.34047	0.121	0.063	2.12038697215853e-11	2	ZNF652
1.1508150546367e-06	1.34006	0.142	0.101	0.0275229	2	FAM110A
2.2289907696979e-34	1.33689	0.283	0.158	5.33085432480949e-30	2	SWAP70
7.34231263509248e-21	1.33622	0.174	0.094	1.75598748980872e-16	2	CDK2AP1
7.23638039977065e-25	1.33381	0.133	0.059	1.73065273640915e-20	2	TRAF5
1.04259458875389e-86	1.33349	0.533	0.289	2.49346921846379e-82	2	TNFAIP8
5.45252054680635e-69	1.33252	0.518	0.319	1.30402481397421e-64	2	ETV6
3.3024125235552e-08	1.32943	0.13	0.085	0.000789805	2	C1orf56
4.53886893347717e-65	1.32057	0.513	0.313	1.0855158941304e-60	2	PPM1K
1.4021856883197e-22	1.31405	0.345	0.237	3.35346729218539e-18	2	IDO1
2.47245535051236e-70	1.31335	0.388	0.185	5.91312421628535e-66	2	RGS1
9.46148310780293e-29	1.30759	0.137	0.058	2.26280830006215e-24	2	AC027097.1
2.16642436539882e-47	1.30733	0.497	0.337	5.18122051228782e-43	2	CD86
1.26014285098008e-55	1.30558	0.303	0.14	3.01375764240396e-51	2	SNX20
2.86560454042513e-22	1.3043	0.149	0.073	6.85337981888075e-18	2	NBPF10
1.31231166132804e-20	1.30395	0.147	0.074	3.13852456923214e-16	2	PRKD3
2.20614322955469e-14	1.30344	0.108	0.056	5.276212147803e-10	2	RABEP2
3.33527338079939e-74	1.29948	0.24	0.083	7.97663981751982e-70	2	BCL2
6.17253612534409e-13	1.2981	0.107	0.057	1.47622373973729e-08	2	CD1D
1.02601671725585e-24	1.29438	0.212	0.117	2.45382158098909e-20	2	BZW2
2.01662571369013e-22	1.28646	0.115	0.05	4.82296205686132e-18	2	SLC7A6
1.86155376265311e-20	1.28469	0.1	0.042	4.45209197876119e-16	2	AD000671.2
6.1016330775076e-42	1.27836	0.16	0.059	1.45926656681672e-37	2	CXCR3
9.2228062203447e-105	1.27737	0.752	0.518	2.20572633565764e-100	2	NAP1L1
9.51972983283674e-15	1.27663	0.1	0.049	2.27673858682124e-10	2	SCRN1
3.28512756476871e-30	1.2711	0.287	0.169	7.85671108390084e-26	2	TOR3A
4.65950883258511e-29	1.26244	0.22	0.115	1.11436813240105e-24	2	RUFY3
1.5888515118404e-31	1.26136	0.286	0.162	3.79989727571751e-27	2	SLC39A10
1.25905761505824e-16	1.26027	0.128	0.066	3.01116219217329e-12	2	QRSL1
3.46440715644488e-43	1.26019	0.39	0.23	8.28547615535357e-39	2	RELB
1.18028749135161e-19	1.25967	0.168	0.091	2.82277556431651e-15	2	LINC02256
2.46227656742224e-28	1.2587	0.226	0.12	5.88878063864704e-24	2	KDM2B
2.07821474084989e-18	1.25573	0.137	0.07	4.9702583742166e-14	2	TTF2
5.45508982680609e-33	1.2509	0.217	0.107	1.30463928297895e-28	2	SREBF2
1.39205829078069e-29	1.25045	0.144	0.061	3.3292466082311e-25	2	CLIC3
1.48497940711618e-60	1.24832	0.519	0.324	3.55147675005907e-56	2	FNBP1
8.8072607038091e-31	1.24744	0.182	0.084	2.10634446992298e-26	2	SRD5A1
1.58826969974854e-100	1.24346	0.413	0.165	3.7985058139186e-96	2	ARL4C
8.3410045227322e-33	1.23997	0.308	0.179	1.99483464165663e-28	2	RUBCN
1.68682932262767e-44	1.23849	0.348	0.191	4.03422100799634e-40	2	OGT
1.11764886111623e-15	1.23742	0.188	0.114	2.67296901624558e-11	2	BATF3
5.60702309411634e-13	1.23236	0.12	0.067	1.34097564318886e-08	2	NOA1
1.46405779379683e-16	1.232	0.25	0.166	3.50144061964449e-12	2	SLC15A4
1.84704247660528e-33	1.23031	0.267	0.144	4.41738678704919e-29	2	MED13L
9.19076374679844e-99	1.2287	0.702	0.492	2.19806305768432e-94	2	GDI2
7.71360667684835e-32	1.22681	0.207	0.101	1.84478617283505e-27	2	SLC12A9
1.01507492059481e-20	1.22354	0.135	0.065	2.42765318009456e-16	2	NDE1
2.06142112717931e-18	1.22157	0.191	0.111	4.93009476776204e-14	2	USP12
5.8769539739704e-23	1.22128	0.282	0.179	1.40553231241476e-18	2	CERS6
2.3887478386534e-37	1.21869	0.444	0.29	5.71292933092348e-33	2	DPYSL2
7.50584017407957e-17	1.21595	0.101	0.047	1.79509673603287e-12	2	CEP68
2.28993869590966e-31	1.21533	0.225	0.114	5.47661738513753e-27	2	DENND4A
1.12273368778142e-41	1.21385	0.294	0.15	2.68512988769804e-37	2	INPP5D
5.7302835667504e-100	1.21125	0.76	0.559	1.37045461782403e-95	2	LSP1
1.42079634263485e-42	1.20737	0.367	0.211	3.39797653304552e-38	2	DENND1B
1.07954107024183e-12	1.20648	0.113	0.061	2.58183042359036e-08	2	EPB41L2
4.9750600432304e-16	1.20268	0.111	0.055	1.18983535993898e-11	2	ZDHHC18
0	1.20063	0.141	0.009	0	2	IGHM
2.59657524221624e-13	1.19667	0.152	0.09	6.20996934928436e-09	2	FLNB
1.0675041178548e-18	1.19383	0.262	0.17	2.55304284826154e-14	2	RPS6KA3
1.78871935554029e-36	1.18999	0.306	0.169	4.27790121071016e-32	2	FOXN2
2.24893827444284e-23	1.18847	0.145	0.068	5.37856077715749e-19	2	AKAP2
1.88154538833611e-16	1.18499	0.141	0.076	4.49990395074465e-12	2	NT5DC1
1.03087534317853e-69	1.18482	0.687	0.523	2.46544147074578e-65	2	GABARAPL2
8.99332156516097e-34	1.18378	0.234	0.116	2.1508427855239e-29	2	NFKBID
1.4323020940521e-29	1.18213	0.164	0.074	3.42549368813501e-25	2	NUDCD1
4.61263463546943e-64	1.17758	0.563	0.363	1.10315769941887e-59	2	EIF3L
7.76393786662401e-46	1.1765	0.404	0.236	1.8568233801818e-41	2	FDFT1
4.11712274046315e-25	1.1724	0.295	0.185	9.84651074609166e-21	2	AHR
1.60185901972491e-15	1.1704	0.148	0.083	3.83100603157411e-11	2	CTTNBP2NL
2.04238863664308e-19	1.16717	0.187	0.106	4.88457666339559e-15	2	ELMSAN1
6.21292956463719e-11	1.16652	0.123	0.073	1.48588423467863e-06	2	CNOT10
0.000448135	1.16373	0.102	0.076	1	2	SUCNR1
2.21640223236896e-13	1.16226	0.105	0.055	5.3007475789336e-09	2	KDM4B
3.29561948328835e-30	1.16093	0.294	0.173	7.88180355623242e-26	2	MAN2B1
1.47853628814125e-16	1.16071	0.104	0.049	3.53606738671862e-12	2	ZBTB10
9.41878503796702e-19	1.16014	0.176	0.099	2.25259662968019e-14	2	NOC3L
2.81782280354287e-50	1.15641	0.272	0.123	6.73910501695312e-46	2	PMAIP1
7.98971858307092e-22	1.15358	0.157	0.078	1.91082109632724e-17	2	CHD3
5.49896746653464e-61	1.15091	0.677	0.519	1.31513305929643e-56	2	RGS10
1.56351368558314e-36	1.14827	0.447	0.296	3.73929933044064e-32	2	YPEL5
4.40153418024656e-25	1.14817	0.303	0.19	1.05267091454777e-20	2	SMARCB1
1.59759881476099e-23	1.14734	0.246	0.144	3.82081732538239e-19	2	GRK3
1.36431666743734e-130	1.14732	0.871	0.714	3.26289974184315e-126	2	EEF1B2
1.54321469426985e-82	1.14626	0.633	0.402	3.69075226281576e-78	2	PNISR
1.71499485237285e-36	1.14603	0.25	0.124	4.10158168893491e-32	2	HAPLN3
1.41515753491081e-35	1.14157	0.334	0.192	3.3844907604927e-31	2	SNHG7
4.48705660958387e-22	1.14062	0.208	0.116	1.07312445874808e-17	2	ZBTB20
1.3055285918413e-24	1.13921	0.202	0.108	3.12230218024765e-20	2	ITPR1
7.75506956326122e-16	1.13818	0.313	0.231	1.85470243674955e-11	2	OGFRL1
6.80919825502686e-64	1.13279	0.495	0.289	1.62848785467222e-59	2	CNN2
5.34747744657898e-47	1.13106	0.236	0.1	1.27890270612383e-42	2	ANTXR2
2.34878674307158e-175	1.1304	0.92	0.767	5.61735837472999e-171	2	RPSA
2.10305496611031e-38	1.1275	0.326	0.183	5.02966625694941e-34	2	EDEM1
3.20709643543131e-34	1.12695	0.504	0.366	7.67009183497752e-30	2	NUB1
3.47090760578803e-10	1.12633	0.148	0.094	8.30102263000266e-06	2	DCPS
2.28563066287062e-11	1.12491	0.115	0.065	5.46631429332137e-07	2	ABI2
9.05674286950838e-67	1.12465	0.741	0.591	2.16601062467162e-62	2	BTG1
8.15594799102973e-28	1.12461	0.424	0.297	1.95057652153467e-23	2	PLAC8
9.23944689276977e-15	1.12388	0.119	0.063	2.20970611887482e-10	2	NHLRC2
1.98585625589086e-31	1.1197	0.349	0.215	4.74937382158857e-27	2	PTRHD1
1.02317458030484e-229	1.11679	0.983	0.914	2.44702432625705e-225	2	RPS3A
1.11610398001758e-26	1.11626	0.388	0.268	2.66927427861005e-22	2	CD40
8.65921008340706e-39	1.11613	0.323	0.178	2.07093668354763e-34	2	C17orf49
1.32285780317697e-21	1.10889	0.196	0.108	3.16374672207803e-17	2	IL16
1.56299245333787e-33	1.10844	0.302	0.171	3.73805275140284e-29	2	NIN
8.91772314677749e-13	1.107	0.155	0.093	2.13276266778331e-08	2	CCNG2
7.73535103298689e-25	1.10581	0.173	0.086	1.84998655304914e-20	2	ATAD2B
0.00963086	1.10514	0.112	0.093	1	2	ARHGAP24
1.84525998650042e-15	1.10344	0.155	0.088	4.4131237837144e-11	2	NEPRO
6.09203481380046e-196	1.10204	0.92	0.786	1.45697104606852e-191	2	PABPC1
5.41333480197174e-38	1.10169	0.395	0.245	1.29465315123956e-33	2	FOXP1
1.25460577306834e-18	1.10086	0.241	0.15	3.00051516687024e-14	2	ANKRD13A
1.31556478256522e-15	1.09765	0.172	0.101	3.14630473398298e-11	2	LINC00667
2.86873516104762e-47	1.09672	0.412	0.236	6.8608670111615e-43	2	IGFLR1
1.02640731026675e-36	1.09554	0.416	0.267	2.45475572323397e-32	2	RAB11FIP1
8.48713011522204e-23	1.09532	0.249	0.148	2.0297820383565e-18	2	NIPSNAP3A
6.59442662324221e-183	1.09518	0.955	0.796	1.57712307121461e-178	2	RPL5
9.73204998318765e-31	1.09225	0.207	0.1	2.32751707397916e-26	2	SATB1
5.64619301526411e-106	1.09222	0.825	0.695	1.35034352153057e-101	2	EEF2
8.03824114189468e-22	1.0907	0.185	0.099	1.92242575149553e-17	2	RASGRP3
4.31472017864295e-10	1.08977	0.247	0.182	1.03190847792425e-05	2	SLC20A1
6.09697353521834e-20	1.08755	0.269	0.173	1.45815219068282e-15	2	MDM4
1.06547053433907e-21	1.08434	0.218	0.124	2.54817932992533e-17	2	CCDC69
1.59343096011686e-09	1.08296	0.151	0.099	3.81084948421549e-05	2	PIAS2
5.77083048343342e-27	1.08185	0.207	0.107	1.38015181841794e-22	2	TMC8
4.77080124215233e-06	1.08077	0.115	0.079	0.114098	2	TMEM41A
4.36816313045476e-30	1.08066	0.388	0.258	1.04468989427956e-25	2	APEX1
1.06757821528561e-47	1.07787	0.316	0.157	2.55322005967706e-43	2	ICAM3
2.12440861823052e-05	1.07778	0.196	0.157	0.508074	2	IL3RA
6.17735590173295e-06	1.07471	0.203	0.162	0.147738	2	CLEC4A
1.25861178676857e-20	1.07467	0.47	0.369	3.01009594923572e-16	2	MTHFD2
6.13015290376906e-42	1.07174	0.233	0.103	1.46608736846541e-37	2	C12orf75
8.97543939491238e-28	1.07023	0.201	0.102	2.14656608568725e-23	2	HIVEP1
1.66153989904789e-271	1.06924	0.992	0.941	3.97373882256293e-267	2	RPS23
3.37230388234712e-10	1.06871	0.106	0.061	8.06520196502137e-06	2	FARP2
7.53503881700464e-30	1.06842	0.219	0.113	1.80207988347483e-25	2	PLCG2
4.98521650397957e-27	1.06716	0.267	0.153	1.19226437909175e-22	2	MAD2L2
3.03950144743702e-10	1.0665	0.145	0.092	7.26927166169039e-06	2	RAP2A
5.86149047899045e-34	1.06512	0.238	0.118	1.40183406295536e-29	2	SIPA1L1
6.22701802022559e-22	1.06269	0.163	0.082	1.48925362971715e-17	2	N4BP2
2.07301358991349e-16	1.05922	0.327	0.237	4.95781930163711e-12	2	AXL
8.0772274307829e-40	1.0591	0.395	0.239	1.93174971234604e-35	2	TRABD
6.864014917358e-22	1.05848	0.227	0.131	1.64159780763534e-17	2	LPGAT1
2.53100632888123e-30	1.05836	0.336	0.206	6.05315473615234e-26	2	PNN
1.32533736774174e-45	1.05627	0.385	0.219	3.16967684869114e-41	2	HSH2D
1.61401981502804e-22	1.05413	0.228	0.131	3.86008978962106e-18	2	NGLY1
1.11142064606544e-11	1.05222	0.288	0.214	2.6580736171301e-07	2	APP
9.04526791572318e-19	1.04965	0.194	0.112	2.16326627472435e-14	2	YDJC
6.75297216423045e-21	1.04893	0.146	0.072	1.61504082279735e-16	2	PWWP2A
3.27576625616571e-25	1.04468	0.302	0.188	7.83432257824592e-21	2	CD2AP
3.46643792934228e-35	1.04279	0.312	0.175	8.290332951815e-31	2	PHYKPL
1.12458660774521e-121	1.04261	0.839	0.728	2.68956133108346e-117	2	SUB1
7.44492353336437e-232	1.04129	0.986	0.918	1.78052791223942e-227	2	RPL18A
1.4403813122653e-22	1.0401	0.156	0.076	3.44481594641369e-18	2	NFE2L3
1.74759156255012e-21	1.03688	0.253	0.155	4.17953998099487e-17	2	DUSP22
1.08918406628056e-49	1.03623	0.423	0.236	2.60489261291659e-45	2	CDC42SE2
2.51869429582085e-15	1.03611	0.137	0.075	6.02370927788514e-11	2	ATG4C
1.42935762059288e-15	1.03423	0.175	0.103	3.41845168540993e-11	2	JAZF1
1.36661163495185e-78	1.034	0.669	0.457	3.26838838615084e-74	2	EIF3F
1.95353816752773e-24	1.03321	0.198	0.104	4.67208188145932e-20	2	BTAF1
6.06516063285387e-22	1.03303	0.209	0.118	1.45054381695333e-17	2	UNC119
4.10488018586159e-25	1.02763	0.226	0.124	9.81723145250657e-21	2	ZMIZ2
1.12556073666164e-38	1.02634	0.295	0.154	2.69189105779997e-34	2	NFAT5
4.90058102172809e-16	1.02397	0.356	0.27	1.17202295715649e-11	2	GPR137B
5.0339159144606e-28	1.02337	0.2	0.1	1.2039113301024e-23	2	STK38L
1.4887731592669e-35	1.02297	0.425	0.276	3.56054988770271e-31	2	MEF2A
1.30603807901843e-44	1.01089	0.407	0.235	3.12352066978049e-40	2	ELOVL5
4.64678866338469e-97	1.00925	0.822	0.651	1.11132597673508e-92	2	SLC25A6
9.18339706693487e-36	1.00899	0.334	0.19	2.19630124252814e-31	2	NCOA3
5.52745235818525e-196	1.0087	0.956	0.845	1.32194550598358e-191	2	RACK1
2.08789618563056e-05	1.00574	0.785	0.843	0.499341	2	CST3
3.31253190573242e-25	1.00453	0.215	0.114	7.92225130574967e-21	2	PTPRCAP
2.43172837001391e-23	1.00379	0.232	0.129	5.81572156972526e-19	2	RGS2
1.52154185119718e-253	1.00116	1	0.981	3.63891949132318e-249	2	EEF1A1
1.7393989089486e-307	4.81715	0.116	0.026	4.15994643064147e-303	3	MT1M
0	4.11303	0.188	0.058	0	3	MT1G
0	2.84586	0.109	0.016	0	3	ADAMDEC1
8.40441488319764e-99	2.28899	0.242	0.147	2.00999986346555e-94	3	MT1F
4.72059619289712e-120	2.18603	0.335	0.213	1.12897778549328e-115	3	MT1X
0	2.17725	0.298	0.083	0	3	A2M
0	2.0784	0.225	0.054	0	3	SLC16A10
0	2.0579	0.734	0.281	0	3	LGMN
0	2.02515	0.26	0.071	0	3	PMP22
0	1.99443	0.304	0.095	0	3	MMP14
0	1.92333	0.299	0.1	0	3	GPR183
0	1.86742	0.312	0.08	0	3	SDC3
9.50920213002041e-269	1.86683	0.118	0.029	2.27422078141568e-264	3	ETV5
0	1.83075	0.21	0.049	0	3	OLFML2B
2.55695077345802e-207	1.78921	0.113	0.032	6.11520346980219e-203	3	LILRB5
0	1.73939	0.512	0.174	0	3	RNASE1
0	1.72478	0.519	0.192	0	3	SDS
0	1.70405	0.299	0.092	0	3	SMPDL3A
0	1.69315	0.339	0.099	0	3	STAB1
0	1.64756	0.546	0.207	0	3	NR1H3
0	1.64363	0.551	0.207	0	3	PLA2G7
0	1.63788	0.313	0.113	0	3	CD72
0	1.62016	0.495	0.177	0	3	TTYH3
0	1.6126	0.28	0.098	0	3	PLTP
7.69131656938609e-30	1.59195	0.188	0.137	1.83945527073438e-25	3	MT1E
4.26362283098534e-258	1.59189	0.228	0.088	1.01968803625845e-253	3	CXCL9
2.55156288154251e-253	1.54922	0.183	0.062	6.10231778749707e-249	3	IGFBP4
0	1.50414	0.414	0.16	0	3	NRP2
0	1.50409	0.375	0.17	0	3	RGS1
0	1.50238	0.816	0.458	0	3	C1QC
0	1.49969	0.264	0.102	0	3	CD276
1.31846943657412e-263	1.48944	0.182	0.061	3.15325150451066e-259	3	SCIN
0	1.47591	0.393	0.14	0	3	TMEM176A
0	1.47334	0.765	0.442	0	3	HMOX1
1.04925951322787e-197	1.47312	0.147	0.051	2.50940905183576e-193	3	FOLR2
0	1.42051	0.651	0.253	0	3	FPR3
1.13886463450984e-278	1.41427	0.135	0.035	2.72370865989374e-274	3	TMIGD3
2.27660143846104e-187	1.41117	0.143	0.05	5.44472000022342e-183	3	SLC41A2
1.40308614690005e-157	1.40992	0.112	0.037	3.35562082892617e-153	3	GSDME
0	1.38957	0.606	0.255	0	3	ABCA1
5.56596211485769e-221	1.376	0.136	0.041	1.33115549938937e-216	3	ADAMTS2
4.53323603713589e-306	1.36684	0.195	0.061	1.08416873064142e-301	3	MERTK
1.66820311704099e-176	1.36482	0.139	0.049	3.98967457471522e-172	3	LRP12
0	1.35971	0.286	0.107	0	3	SEMA4A
0	1.35784	0.326	0.11	0	3	CMKLR1
8.91701209973972e-234	1.35318	0.156	0.05	2.13259261377375e-229	3	IL10
2.94790439443753e-273	1.34991	0.246	0.097	7.05020814973679e-269	3	C1orf54
0	1.34857	0.513	0.222	0	3	ACP2
0	1.34807	0.481	0.197	0	3	TMEM176B
2.37940351785373e-299	1.34558	0.21	0.07	5.69058145329897e-295	3	PAPSS2
0	1.34401	0.313	0.11	0	3	FAM20C
2.55089667052028e-223	1.34096	0.189	0.07	6.10072447721631e-219	3	RAB42
8.69542616160257e-242	1.33915	0.157	0.049	2.07959812080887e-237	3	EPHB2
5.55485203160722e-172	1.33509	0.154	0.059	1.32849841187918e-167	3	SH3PXD2B
1.6037538104069e-297	1.32286	0.201	0.065	3.83553761296914e-293	3	FAM198B
2.88993455642298e-213	1.31986	0.185	0.069	6.9115674851412e-209	3	NR4A3
0	1.31698	0.503	0.224	0	3	SPP1
0	1.31437	0.481	0.203	0	3	SDSL
2.62675993894237e-185	1.30201	0.153	0.056	6.28215906997457e-181	3	CAMK1
0	1.28963	0.359	0.154	0	3	RNASE6
1.16532814553212e-262	1.28089	0.424	0.233	2.78699879285463e-258	3	CCL18
1.09697159577281e-267	1.2687	0.257	0.104	2.62351726845026e-263	3	SLC7A8
7.70785639098727e-159	1.26495	0.166	0.069	1.84341093446851e-154	3	RAB7B
8.31318811692322e-134	1.26264	0.145	0.06	1.98818207004336e-129	3	ANKH
0	1.258	0.247	0.087	0	3	FAM20A
1.74065612956357e-239	1.25735	0.183	0.064	4.16295319946424e-235	3	P2RY6
2.19242148113462e-160	1.25667	0.185	0.081	5.24339521428155e-156	3	ZNF331
0	1.24866	0.706	0.379	0	3	TGFBI
0	1.24576	0.402	0.164	0	3	MMP19
3.12556991316513e-302	1.24036	0.271	0.106	7.47511300432572e-298	3	CD80
4.14228104156651e-228	1.23952	0.202	0.077	9.90667933901045e-224	3	SDC2
4.35199432856217e-184	1.2335	0.155	0.057	1.04082296361893e-179	3	TM4SF19
2.14707530156404e-197	1.23154	0.183	0.071	5.13494529122055e-193	3	ENPP2
6.24263478058994e-168	1.219	0.163	0.065	1.49298853412589e-163	3	RCAN1
1.03320699263467e-136	1.20679	0.136	0.054	2.47101784358507e-132	3	ANKRD9
2.0559799260135e-191	1.1962	0.167	0.062	4.91708159105389e-187	3	FMN1
0	1.19307	0.322	0.132	0	3	MRAS
1.28593588219604e-120	1.1878	0.139	0.06	3.07544425586005e-116	3	ARMCX1
0	1.18667	0.563	0.254	0	3	CD84
1.95538393074371e-101	1.18417	0.113	0.047	4.67649620876665e-97	3	HTRA4
0	1.16614	0.49	0.233	0	3	CSF1R
0	1.16076	0.982	0.815	0	3	CTSB
0	1.15585	0.335	0.141	0	3	SLC1A3
5.40366496286925e-13	1.15365	0.123	0.096	1.29234051251981e-08	3	THBS1
3.94161254936632e-169	1.15106	0.204	0.091	9.42676057306449e-165	3	ATP13A2
7.83764844446961e-125	1.14701	0.174	0.082	1.87445200197935e-120	3	C3
3.73083181195125e-116	1.14498	0.126	0.053	8.92265736146261e-112	3	PXDC1
0	1.14417	0.672	0.316	0	3	LHFPL2
0	1.14308	0.4	0.187	0	3	C2
0	1.14148	0.419	0.188	0	3	HSD3B7
0	1.1394	0.39	0.177	0	3	PFKFB3
0	1.12132	0.283	0.109	0	3	SMIM3
0	1.11501	0.956	0.738	0	3	CTSL
0	1.1141	0.507	0.246	0	3	FGL2
0	1.1014	0.476	0.249	0	3	CD40
7.74670182752653e-163	1.10009	0.222	0.105	1.85270120907125e-158	3	SGPL1
5.66017738662517e-108	1.09961	0.118	0.049	1.35368802378528e-103	3	IL6
1.20453965919945e-185	1.09052	0.165	0.062	2.8807770489414e-181	3	SLC36A1
0	1.08481	0.556	0.259	0	3	IL4I1
8.47654341455117e-160	1.07619	0.178	0.075	2.02725012302406e-155	3	SLC38A7
0	1.07445	0.798	0.478	0	3	CREG1
2.42754508616751e-184	1.07355	0.203	0.086	5.80571682807821e-180	3	GAS6
1.4609654582755e-104	1.0602	0.105	0.042	3.4940449900117e-100	3	CEP68
6.34086642467677e-84	1.0508	0.104	0.046	1.5164816141257e-79	3	FGD6
3.42363567523948e-185	1.04886	0.305	0.156	8.18796708090274e-181	3	ARL4C
0	1.04763	0.492	0.25	0	3	GPR137B
7.33063312707894e-263	1.03886	0.382	0.192	1.7531942186722e-258	3	TSPAN4
2.44135278850289e-109	1.03883	0.101	0.039	5.8387393289835e-105	3	ANKRD29
0	1.03757	0.704	0.369	0	3	MPP1
1.86680338863776e-262	1.03618	0.307	0.136	4.46464698426606e-258	3	PLBD2
8.85867673956381e-189	1.03497	0.267	0.128	2.11864112903408e-184	3	NRP1
0	1.03365	0.586	0.316	0	3	CD86
0	1.03326	0.455	0.215	0	3	FMNL2
2.31364978206361e-157	1.02228	0.233	0.114	5.53332481878333e-153	3	SPRED1
0	1.01562	0.877	0.6	0	3	CTSZ
3.44938391990998e-98	1.01466	0.101	0.041	8.24954658285672e-94	3	PTGS1
2.17985023722089e-93	1.01192	0.116	0.051	5.21332982733748e-89	3	MIR181A1HG
4.21747842143027e-98	1.01191	0.138	0.064	1.00865213926926e-93	3	AIFM2
0	1.01082	0.696	0.359	0	3	LILRB4
0	1.01011	0.813	0.492	0	3	CD163
0	1.00714	0.424	0.209	0	3	MFSD12
2.57420129992722e-300	1.0067	0.369	0.169	6.15645982890594e-296	3	EPB41L3
0	1.0066	0.536	0.267	0	3	TCN2
1.13782122095659e-88	1.00292	0.122	0.057	2.72121323203978e-84	3	ABCC5
3.1791047223502e-175	1.00171	0.277	0.139	7.60314685397273e-171	3	KCNMA1
6.38213600104035e-133	1.00163	0.117	0.044	1.52635164600881e-128	3	PLA2G4C
1.31860955000188e-107	1.00089	0.104	0.04	3.1535865997845e-103	3	MREG
0	6.93215	0.126	0.001	0	4	PIMREG
0	6.83993	0.245	0.003	0	4	PBK
0	6.7152	0.695	0.014	0	4	UBE2C
0	6.70506	0.71	0.014	0	4	TOP2A
0	6.67364	0.402	0.006	0	4	DLGAP5
0	6.56879	0.158	0.002	0	4	KIF18B
0	6.56218	0.35	0.005	0	4	CKAP2L
0	6.52643	0.566	0.009	0	4	ASPM
0	6.51928	0.344	0.004	0	4	KIF15
0	6.4234	0.427	0.007	0	4	CENPA
0	6.41286	0.335	0.005	0	4	HJURP
0	6.40683	0.758	0.016	0	4	MKI67
0	6.39676	0.1	0.001	0	4	TICRR
0	6.39164	0.299	0.006	0	4	HIST1H3B
0	6.37733	0.502	0.008	0	4	GTSE1
0	6.33817	0.256	0.004	0	4	SPC24
0	6.28932	0.436	0.009	0	4	HIST1H1B
0	6.28196	0.182	0.003	0	4	RAD54L
0	6.25874	0.646	0.012	0	4	BIRC5
0	6.25545	0.225	0.003	0	4	DEPDC1
0	6.24752	0.467	0.01	0	4	HMMR
0	6.24739	0.269	0.004	0	4	KIF4A
0	6.24247	0.38	0.006	0	4	SPC25
0	6.22645	0.391	0.006	0	4	KIF2C
0	6.22155	0.156	0.002	0	4	HIST1H3F
0	6.21128	0.479	0.008	0	4	NUF2
0	6.18512	0.806	0.024	0	4	TYMS
0	6.13412	0.485	0.009	0	4	AURKB
0	6.12948	0.444	0.009	0	4	KIFC1
0	6.12011	0.347	0.006	0	4	FOXM1
0	6.11369	0.342	0.005	0	4	KIF14
0	6.10987	0.487	0.01	0	4	NCAPG
0	6.08632	0.293	0.005	0	4	CDC45
0	6.08588	0.158	0.002	0	4	KIF20A
0	6.08217	0.674	0.024	0	4	CENPF
0	6.07658	0.567	0.011	0	4	CCNA2
0	6.07428	0.449	0.007	0	4	CEP55
0	6.06932	0.465	0.008	0	4	NCAPH
0	6.06792	0.411	0.007	0	4	MND1
0	6.06064	0.231	0.004	0	4	FAM111B
0	6.05262	0.476	0.008	0	4	CDCA5
0	6.01764	0.402	0.009	0	4	CDC20
0	6.01676	0.581	0.013	0	4	TPX2
0	5.98897	0.368	0.008	0	4	CDCA2
0	5.94859	0.407	0.007	0	4	UHRF1
0	5.94251	0.611	0.016	0	4	CDT1
0	5.91872	0.243	0.005	0	4	HIST1H3C
0	5.87872	0.428	0.011	0	4	CDCA8
0	5.87171	0.441	0.009	0	4	SGO1
0	5.82202	0.429	0.009	0	4	KIF11
0	5.77912	0.27	0.005	0	4	MCM10
0	5.77464	0.36	0.007	0	4	CDCA3
0	5.75898	0.463	0.009	0	4	PKMYT1
0	5.73246	0.46	0.014	0	4	CCNB2
0	5.71675	0.286	0.006	0	4	DTL
0	5.70782	0.383	0.01	0	4	PLK1
0	5.70313	0.653	0.021	0	4	CDK1
0	5.69798	0.349	0.006	0	4	SKA1
0	5.69451	0.349	0.008	0	4	TROAP
0	5.69225	0.199	0.004	0	4	E2F8
0	5.66797	0.275	0.006	0	4	DIAPH3
0	5.66065	0.47	0.012	0	4	KNL1
0	5.64225	0.227	0.005	0	4	TTK
0	5.61185	0.242	0.005	0	4	BUB1B
0	5.60139	0.2	0.005	0	4	HIST1H3G
0	5.58781	0.586	0.018	0	4	CDKN3
0	5.51149	0.261	0.004	0	4	NEIL3
0	5.51137	0.294	0.007	0	4	OIP5
0	5.50507	0.155	0.003	0	4	CDC25C
0	5.44094	0.508	0.014	0	4	ASF1B
0	5.42396	0.255	0.007	0	4	HIST1H2AH
0	5.4127	0.269	0.005	0	4	DEPDC1B
0	5.39298	0.226	0.005	0	4	DSCC1
0	5.38859	0.342	0.008	0	4	MELK
0	5.34836	0.6	0.022	0	4	CLSPN
0	5.29108	0.716	0.038	0	4	NUSAP1
0	5.27251	0.298	0.007	0	4	ESCO2
0	5.26803	0.114	0.003	0	4	SAPCD2
0	5.26744	0.286	0.008	0	4	PRC1
0	5.24918	0.554	0.013	0	4	RRM2
0	5.24725	0.421	0.018	0	4	CCNB1
0	5.24707	0.597	0.019	0	4	PCLAF
0	5.24587	0.159	0.004	0	4	ARHGEF39
0	5.19041	0.214	0.008	0	4	HIST2H2AB
0	5.18295	0.239	0.007	0	4	HIST1H2AL
0	5.17289	0.593	0.026	0	4	ZWINT
0	5.13989	0.186	0.005	0	4	ZNF367
0	5.13043	0.188	0.004	0	4	NEK2
0	5.12644	0.413	0.015	0	4	GINS2
0	5.12201	0.22	0.007	0	4	CIT
0	5.12112	0.587	0.025	0	4	TK1
0	5.10725	0.267	0.007	0	4	SKA3
0	5.09091	0.149	0.004	0	4	EXO1
0	5.07963	0.351	0.015	0	4	KIF23
0	5.07545	0.597	0.027	0	4	CENPU
0	5.07488	0.48	0.018	0	4	FANCI
0	5.02887	0.256	0.007	0	4	ANLN
0	5.01135	0.262	0.007	0	4	E2F1
0	4.98254	0.451	0.022	0	4	CENPE
0	4.98246	0.191	0.005	0	4	KIF18A
0	4.97472	0.165	0.004	0	4	ORC1
0	4.94033	0.256	0.008	0	4	POLQ
0	4.92492	0.168	0.004	0	4	HIST1H2AJ
0	4.89482	0.125	0.004	0	4	TEDC2
0	4.85096	0.18	0.007	0	4	PIF1
0	4.82716	0.183	0.006	0	4	GINS1
0	4.77456	0.237	0.008	0	4	CCNF
0	4.76737	0.335	0.017	0	4	AURKA
0	4.76616	0.204	0.006	0	4	POLE2
0	4.74537	0.573	0.028	0	4	UBE2T
0	4.73163	0.562	0.023	0	4	MAD2L1
0	4.69964	0.38	0.015	0	4	TCF19
0	4.69699	0.49	0.025	0	4	NDC80
0	4.64183	0.38	0.011	0	4	CDCA7
0	4.64075	0.418	0.017	0	4	BUB1
0	4.58531	0.147	0.005	0	4	ESPL1
0	4.58195	0.346	0.016	0	4	ORC6
0	4.5696	0.133	0.005	0	4	WDR62
0	4.55803	0.105	0.003	0	4	HASPIN
0	4.55062	0.247	0.01	0	4	STIL
0	4.53298	0.204	0.008	0	4	CDC6
0	4.51897	0.181	0.008	0	4	HIST1H2AB
0	4.51452	0.233	0.008	0	4	E2F2
0	4.50354	0.116	0.004	0	4	HIST1H2AI
0	4.50333	0.516	0.032	0	4	HIST1H1D
0	4.47264	0.149	0.005	0	4	CCNE2
0	4.40101	0.288	0.018	0	4	HIST1H2AG
0	4.39883	0.321	0.015	0	4	MXD3
0	4.39637	0.102	0.007	0	4	PSRC1
0	4.36799	0.254	0.017	0	4	HIST1H2BH
0	4.35835	0.327	0.017	0	4	CIP2A
0	4.35283	0.127	0.005	0	4	ATP2A1-AS1
0	4.33903	0.24	0.009	0	4	PLK4
0	4.29706	0.273	0.014	0	4	POC1A
0	4.28565	0.953	0.256	0	4	HMGB2
0	4.26771	0.438	0.024	0	4	HELLS
0	4.26225	0.144	0.006	0	4	AC091057.6
0	4.24978	0.673	0.038	0	4	CENPM
0	4.24623	0.349	0.017	0	4	ARHGAP11A
0	4.24345	0.901	0.343	0	4	HIST1H4C
0	4.24239	0.149	0.006	0	4	TRAIP
0	4.24226	0.284	0.012	0	4	SHCBP1
0	4.23828	0.563	0.029	0	4	CENPK
0	4.23071	0.361	0.02	0	4	MCM2
0	4.19439	0.368	0.02	0	4	CHEK1
0	4.18406	0.144	0.007	0	4	RECQL4
0	4.1817	0.694	0.075	0	4	PTTG1
0	4.17337	0.594	0.042	0	4	ATAD2
0	4.16677	0.288	0.016	0	4	NCAPG2
0	4.16251	0.338	0.011	0	4	MYBL2
0	4.14387	0.107	0.005	0	4	HIST1H4D
0	4.11449	0.388	0.026	0	4	SGO2
0	4.11145	0.115	0.006	0	4	HIST1H4F
0	4.11021	0.187	0.008	0	4	TOX2
0	4.09785	0.391	0.029	0	4	MCM4
0	4.05156	0.472	0.036	0	4	FEN1
0	4.04659	0.124	0.01	0	4	HIST1H2BF
0	4.01552	0.165	0.008	0	4	CHAF1B
0	4.00184	0.148	0.007	0	4	FAM72B
0	3.99661	0.178	0.01	0	4	CENPO
0	3.99422	0.168	0.008	0	4	DNA2
0	3.98937	0.25	0.013	0	4	HIST1H2AM
0	3.98885	0.642	0.048	0	4	PHF19
0	3.98312	0.594	0.053	0	4	MCM7
0	3.97664	0.395	0.028	0	4	ATAD5
0	3.97127	0.41	0.028	0	4	BRCA1
0	3.97004	0.648	0.068	0	4	DHFR
0	3.96095	0.318	0.017	0	4	WDR76
0	3.94597	0.378	0.026	0	4	FBXO5
0	3.91699	0.347	0.021	0	4	PSAT1
0	3.90723	0.168	0.009	0	4	FAM83D
0	3.86734	0.22	0.013	0	4	PARPBP
0	3.86048	0.208	0.013	0	4	WDHD1
0	3.84678	0.631	0.072	0	4	TMEM106C
0	3.83993	0.941	0.284	0	4	STMN1
0	3.81192	0.226	0.015	0	4	PRR11
0	3.80725	0.798	0.112	0	4	SMC4
0	3.80496	0.11	0.005	0	4	E2F7
0	3.80441	0.361	0.022	0	4	CD70
0	3.78854	0.434	0.034	0	4	RFC4
0	3.78535	0.214	0.017	0	4	INCENP
0	3.77832	0.193	0.014	0	4	SUV39H1
0	3.76284	0.608	0.059	0	4	KIF20B
0	3.7508	0.226	0.024	0	4	TIMD4
0	3.72813	0.656	0.082	0	4	H2AFX
0	3.72152	0.627	0.069	0	4	SMC2
0	3.71001	0.164	0.011	0	4	ZGRF1
0	3.70258	0.222	0.01	0	4	ZBTB32
0	3.6961	0.135	0.008	0	4	CCNE1
0	3.69377	0.554	0.047	0	4	EZH2
0	3.66717	0.36	0.03	0	4	CHAF1A
0	3.66197	0.147	0.01	0	4	GINS4
0	3.65532	0.39	0.033	0	4	RACGAP1
0	3.64212	0.573	0.063	0	4	CENPN
0	3.62939	0.22	0.014	0	4	C1orf112
0	3.62568	0.289	0.023	0	4	DDX11
0	3.62505	0.482	0.044	0	4	MCM6
2.33038454218109e-284	3.6191	0.103	0.008	5.5733476710803e-280	4	GINS3
0	3.61681	0.25	0.018	0	4	FANCD2
0	3.60675	0.271	0.016	0	4	SPAG5
0	3.60507	0.476	0.045	0	4	NCAPD2
0	3.5977	0.383	0.037	0	4	CENPH
0	3.57105	0.438	0.043	0	4	NCAPD3
0	3.56481	0.143	0.01	0	4	FANCB
0	3.54366	0.248	0.02	0	4	MTFR2
0	3.53244	0.175	0.013	0	4	CHTF18
0	3.52774	0.376	0.031	0	4	TIMELESS
0	3.52193	0.332	0.027	0	4	IL2RA
0	3.51941	0.643	0.082	0	4	DNAJC9
0	3.47316	0.232	0.019	0	4	KNTC1
0	3.46493	0.115	0.005	0	4	AGMAT
0	3.44706	0.395	0.022	0	4	CTLA4
0	3.42537	0.569	0.07	0	4	RRM1
0	3.4215	0.588	0.077	0	4	GZMB
0	3.40698	0.139	0.011	0	4	GPSM2
0	3.39817	0.485	0.063	0	4	GNLY
0	3.39389	0.221	0.015	0	4	AC017002.3
0	3.38755	0.18	0.011	0	4	CDC7
4.4795001341038e-292	3.38488	0.118	0.01	1.07131725207226e-287	4	LIN9
0	3.38332	0.276	0.015	0	4	IL12RB2
0	3.38047	0.259	0.024	0	4	RFC3
0	3.37205	0.334	0.029	0	4	PXMP2
0	3.36671	0.405	0.029	0	4	OXCT1
0	3.36273	0.475	0.057	0	4	RNASEH2A
0	3.35776	0.259	0.014	0	4	SIRPG
0	3.35354	0.207	0.019	0	4	CENPP
0	3.35278	0.463	0.045	0	4	CDCA4
0	3.33657	0.518	0.034	0	4	SH2D1A
0	3.33322	0.784	0.144	0	4	TMPO
0	3.33022	0.318	0.026	0	4	BLM
0	3.32237	0.74	0.15	0	4	CKS1B
0	3.31601	0.521	0.062	0	4	CKAP2
0	3.31453	0.429	0.052	0	4	C19orf48
0	3.31213	0.769	0.09	0	4	C12orf75
0	3.30843	0.48	0.06	0	4	HIRIP3
0	3.30615	0.264	0.015	0	4	RAB33A
0	3.30494	0.535	0.068	0	4	GMNN
0	3.29493	0.504	0.07	0	4	MCM3
0	3.29163	0.709	0.103	0	4	SKA2
0	3.29018	0.454	0.052	0	4	RAD51AP1
0	3.28595	0.33	0.02	0	4	IFNG
4.38844506969974e-255	3.28017	0.101	0.008	1.04954052286939e-250	4	TONSL
0	3.27996	0.255	0.023	0	4	RFC5
0	3.26478	0.186	0.013	0	4	GAMT
0	3.26229	0.624	0.091	0	4	DTYMK
0	3.25513	0.261	0.026	0	4	SPDL1
0	3.23215	0.405	0.044	0	4	LIG1
0	3.23211	0.143	0.013	0	4	TMPO-AS1
0	3.21847	0.173	0.016	0	4	MCM8
0	3.21705	0.278	0.033	0	4	CDKN2C
0	3.21002	0.417	0.032	0	4	TESC
0	3.20167	0.135	0.01	0	4	APOLD1
0	3.19648	0.202	0.017	0	4	CENPL
0	3.18757	0.313	0.037	0	4	ECT2
0	3.18273	0.764	0.158	0	4	ANP32E
0	3.18233	0.267	0.025	0	4	PHGDH
0	3.17674	0.76	0.144	0	4	CARHSP1
0	3.17275	0.715	0.084	0	4	GZMA
0	3.16988	0.47	0.046	0	4	APOBEC3H
0	3.16417	0.382	0.037	0	4	CCDC34
0	3.15028	0.185	0.016	0	4	PSMC3IP
0	3.14564	0.241	0.024	0	4	FANCG
0	3.14398	0.139	0.012	0	4	SUV39H2
0	3.13588	0.845	0.285	0	4	DUT
0	3.13224	0.59	0.124	0	4	HIST1H1E
0	3.11977	0.443	0.033	0	4	DPP4
0	3.11921	0.254	0.024	0	4	LINC02446
0	3.11547	0.303	0.032	0	4	TIPIN
0	3.11472	0.274	0.039	0	4	KNSTRN
0	3.11092	0.187	0.02	0	4	POLA1
0	3.08482	0.261	0.032	0	4	SHMT1
0	3.08115	0.207	0.011	0	4	JAKMIP1
9.72462095686869e-302	3.07752	0.165	0.019	2.32574034804472e-297	4	BORA
0	3.07419	0.388	0.04	0	4	NPDC1
0	3.04174	0.263	0.026	0	4	BAG2
0	3.04136	0.696	0.162	0	4	PCNA
0	3.03861	0.481	0.065	0	4	NSD2
0	3.03804	0.393	0.031	0	4	TSPAN5
0	3.03489	0.204	0.019	0	4	POLE
0	3.03027	0.171	0.017	0	4	CHAC2
0	3.00974	0.298	0.034	0	4	PRIM1
0	3.00922	0.949	0.521	0	4	TUBB
0	3.00531	0.274	0.028	0	4	SASS6
0	3.00389	0.386	0.046	0	4	GGH
2.8691797665283e-212	3.00309	0.117	0.013	6.86193032962908e-208	4	TRDC
0	2.99299	0.525	0.11	0	4	KPNA2
0	2.99296	0.18	0.018	0	4	FIGNL1
0	2.98318	0.238	0.026	0	4	DONSON
0	2.98169	0.235	0.016	0	4	CD28
0	2.97476	0.303	0.036	0	4	RMI2
0	2.9666	0.749	0.16	0	4	CKS2
0	2.96436	0.867	0.171	0	4	IL32
0	2.96049	0.117	0.008	0	4	SLC43A1
0	2.95662	0.514	0.076	0	4	HMGB3
0	2.95455	0.252	0.028	0	4	ZWILCH
0	2.95148	0.506	0.047	0	4	ITM2A
0	2.93828	0.322	0.036	0	4	NRM
0	2.93187	0.131	0.009	0	4	RNF157
3.27336823096757e-255	2.9312	0.135	0.015	7.82858746118203e-251	4	BRIP1
0	2.92345	0.107	0.008	0	4	LINC02195
0	2.92336	0.438	0.058	0	4	DUSP4
0	2.92277	0.166	0.015	0	4	AL138724.1
0	2.92097	0.374	0.06	0	4	SAC3D1
0	2.91995	0.286	0.032	0	4	RBL1
0	2.91727	0.516	0.078	0	4	TACC3
0	2.87411	0.194	0.015	0	4	TRIM59
0	2.87306	0.448	0.061	0	4	VRK1
0	2.86392	0.299	0.034	0	4	UCK2
0	2.86158	0.605	0.114	0	4	CENPW
0	2.85569	0.192	0.023	0	4	HAUS5
0	2.84002	0.208	0.014	0	4	TCAF2
0	2.83801	0.458	0.064	0	4	CDC25B
0	2.83345	0.121	0.007	0	4	CARMIL2
0	2.82614	0.318	0.024	0	4	F2R
0	2.82311	0.727	0.078	0	4	LCK
0	2.82247	0.218	0.024	0	4	HIST1H3H
0	2.81339	0.482	0.055	0	4	SFXN1
0	2.81016	0.257	0.033	0	4	UBL7-AS1
0	2.80564	0.588	0.112	0	4	SHMT2
0	2.80514	0.39	0.032	0	4	TBX21
2.35748043573485e-289	2.78982	0.103	0.007	5.63815021010347e-285	4	FBLN7
0	2.78913	0.302	0.021	0	4	PRKCQ
0	2.7872	0.294	0.04	0	4	MIS18A
0	2.76633	0.252	0.029	0	4	CDK2
0	2.75241	0.888	0.32	0	4	CORO1A
0	2.74811	0.225	0.026	0	4	SLC16A1
0	2.74326	0.692	0.086	0	4	SEPT1
2.66166613527237e-290	2.7389	0.115	0.009	6.36564072911741e-286	4	RAB39B
0	2.73657	0.388	0.057	0	4	ICOS
0	2.73222	0.169	0.012	0	4	GFI1
5.59594023281421e-271	2.73169	0.105	0.008	1.33832506607985e-266	4	AC103702.2
0	2.72575	0.274	0.038	0	4	AL441992.1
0	2.72467	0.656	0.076	0	4	GNG2
0	2.72072	0.409	0.062	0	4	LRR1
4.12493549981436e-286	2.72021	0.195	0.027	9.86519574135602e-282	4	GEN1
3.36426026552073e-234	2.71811	0.108	0.01	8.04596485101938e-230	4	DBN1
0	2.717	0.168	0.017	0	4	CCDC28B
7.52544794262064e-273	2.71667	0.112	0.01	1.79978612995715e-268	4	AC090152.1
0	2.70959	0.525	0.115	0	4	MCM5
0	2.70587	0.207	0.025	0	4	MMS22L
5.67733851875575e-248	2.70358	0.15	0.019	1.35779228014563e-243	4	FANCM
0	2.70131	0.283	0.042	0	4	DSN1
0	2.69973	0.206	0.027	0	4	CTPS1
0	2.69513	0.431	0.04	0	4	SIT1
0	2.6923	0.397	0.062	0	4	LINC01943
0	2.69222	0.696	0.157	0	4	NUDT1
0	2.69061	0.13	0.011	0	4	PRDM8
2.37609943504325e-280	2.68427	0.216	0.033	5.68267940884943e-276	4	CBR3
0	2.68407	0.726	0.159	0	4	PRDX2
0	2.67857	0.293	0.033	0	4	KLRC1
0	2.67805	0.333	0.033	0	4	PDCD1
0	2.66925	0.258	0.04	0	4	MSH2
0	2.66648	0.293	0.029	0	4	KIF21B
0	2.66515	0.45	0.061	0	4	RPL39L
0	2.65792	0.441	0.062	0	4	ITGB3BP
0	2.65458	0.405	0.041	0	4	GZMH
0	2.65023	0.228	0.031	0	4	CEP152
0	2.64758	0.581	0.054	0	4	ZAP70
0	2.64712	0.4	0.037	0	4	SAMD3
0	2.64559	0.182	0.015	0	4	BICDL1
0	2.64517	0.522	0.086	0	4	CBX5
0	2.64479	0.101	0.007	0	4	FGFBP2
0	2.63912	0.422	0.044	0	4	LIME1
0	2.63727	0.669	0.151	0	4	NKG7
0	2.62476	0.918	0.425	0	4	H2AFV
0	2.62418	0.314	0.033	0	4	TNFRSF18
0	2.62402	0.625	0.125	0	4	KIF22
0	2.60955	0.366	0.056	0	4	NCAPH2
0	2.60878	0.6	0.059	0	4	SH2D2A
9.57825522524431e-261	2.6037	0.168	0.022	2.29073551966943e-256	4	DBF4B
0	2.60175	0.409	0.065	0	4	LMNB2
1.48182216012572e-215	2.60021	0.105	0.011	3.54392587815666e-211	4	EOMES
3.0911997371725e-289	2.59733	0.173	0.021	7.39291329142175e-285	4	CEP128
0	2.59668	0.678	0.083	0	4	ETS1
0	2.591	0.232	0.027	0	4	C4orf46
0	2.58746	0.593	0.064	0	4	SKAP1
0	2.57889	0.351	0.046	0	4	CD8B
1.29426522655453e-222	2.57637	0.103	0.01	3.09536471582782e-218	4	SLC35F2
0	2.57563	0.52	0.1	0	4	YEATS4
0	2.57521	0.3	0.029	0	4	TIGIT
0	2.56774	0.378	0.064	0	4	TTF2
0	2.56264	0.96	0.572	0	4	H2AFZ
0	2.56191	0.449	0.08	0	4	BCL2L12
0	2.55054	0.477	0.079	0	4	TOPBP1
0	2.54037	0.653	0.129	0	4	LAG3
1.49829803826738e-260	2.53974	0.122	0.012	3.58332958832026e-256	4	CCDC102A
0	2.53938	0.422	0.048	0	4	LINC01871
1.08225907831636e-124	2.53662	0.1	0.016	2.58833081170142e-120	4	CCDC15
0	2.52815	0.39	0.044	0	4	IRF4
0	2.52457	0.806	0.176	0	4	LIMD2
0	2.51673	0.393	0.051	0	4	CD320
0	2.51342	0.818	0.243	0	4	MZT2A
2.33005182651335e-257	2.51212	0.122	0.012	5.57255194828933e-253	4	KLRC3
1.42189055247563e-163	2.51189	0.129	0.02	3.40059344530071e-159	4	ZNF85
0	2.51049	0.523	0.108	0	4	THOC3
0	2.50892	0.368	0.072	0	4	PAICS
0	2.50437	0.216	0.016	0	4	UBASH3A
0	2.48785	0.549	0.109	0	4	SAE1
0	2.48545	0.327	0.049	0	4	MPHOSPH9
7.79020386147136e-183	2.48453	0.11	0.014	1.86310515550949e-178	4	HIST1H2BN
0	2.47999	0.407	0.062	0	4	CDK6
0	2.47879	0.462	0.093	0	4	IFI27L1
0	2.47688	0.635	0.128	0	4	PSIP1
0	2.47322	0.242	0.037	0	4	HAUS8
3.84525536898623e-212	2.47211	0.151	0.022	9.19631274046746e-208	4	NEMP2
0	2.47007	0.513	0.066	0	4	ADAM19
0	2.46625	0.262	0.037	0	4	CEP78
0	2.46516	0.335	0.038	0	4	SLC27A2
2.10837805698645e-209	2.46339	0.154	0.023	5.04239696108879e-205	4	RAD18
3.71258490320819e-217	2.4573	0.122	0.014	8.8790180545127e-213	4	CLIC5
4.34095594461589e-163	2.45569	0.175	0.036	1.03818302371434e-158	4	UNG
8.72593735140454e-296	2.45214	0.255	0.044	2.08689517696191e-291	4	POLD1
0	2.45176	0.248	0.037	0	4	NDC1
0	2.45176	0.405	0.054	0	4	MAP4K1
2.6172488665604e-142	2.45102	0.108	0.016	6.25941238926585e-138	4	DNAJC18
0	2.43871	0.354	0.039	0	4	PPP1R16B
0	2.42837	0.426	0.08	0	4	RAD51C
1.12411599178131e-195	2.42571	0.154	0.024	2.68843580594417e-191	4	SPATA5
0	2.42558	0.644	0.154	0	4	USP1
0	2.42296	0.241	0.024	0	4	TRIP13
0	2.4221	0.3	0.029	0	4	P2RY8
0	2.4195	0.735	0.233	0	4	IDH2
0	2.41592	0.733	0.091	0	4	TRBC2
0	2.41405	0.564	0.072	0	4	SLC38A1
0	2.41359	0.159	0.013	0	4	IL18RAP
6.29988103383186e-191	2.40661	0.145	0.022	1.50667954805123e-186	4	PIDD1
0	2.40033	0.43	0.075	0	4	NUP210
6.45069378109049e-200	2.39828	0.165	0.027	1.5427479246856e-195	4	CHEK2
0	2.3974	0.789	0.107	0	4	CD3E
9.65989499297406e-171	2.39314	0.128	0.019	2.31026048651968e-166	4	HIST1H2AE
1.66628280027729e-299	2.39289	0.262	0.046	3.98508194514316e-295	4	CEP295
0	2.39234	0.211	0.029	0	4	GPX7
1.68335105745043e-252	2.39123	0.207	0.034	4.02590238899846e-248	4	RCCD1
0	2.38641	0.702	0.126	0	4	OCIAD2
1.46492418906163e-227	2.38609	0.219	0.041	3.50351269055979e-223	4	POLA2
1.11099104506202e-232	2.37894	0.16	0.022	2.65704618337033e-228	4	KATNAL1
0	2.37768	0.444	0.085	0	4	NABP2
0	2.37649	0.461	0.068	0	4	SUSD3
0	2.37086	0.304	0.031	0	4	TNFRSF25
0	2.36791	0.686	0.102	0	4	CD7
0	2.36508	0.421	0.039	0	4	SLA2
0	2.36414	0.605	0.068	0	4	CD96
0	2.36265	0.435	0.041	0	4	GZMK
0	2.35948	0.987	0.764	0	4	HMGB1
0	2.35854	0.422	0.059	0	4	WDR34
0	2.35235	0.355	0.045	0	4	KLRD1
7.45754306187983e-194	2.35047	0.161	0.026	1.78354599867918e-189	4	TMEM97
0	2.34797	0.64	0.129	0	4	RAB27A
0	2.34148	0.289	0.043	0	4	RUNX2
0	2.34046	0.569	0.159	0	4	IMPDH2
0	2.33605	0.533	0.112	0	4	EBP
0	2.33196	0.707	0.107	0	4	CLEC2D
0	2.33099	0.655	0.076	0	4	CD247
0	2.32947	0.408	0.078	0	4	TEX30
0	2.32579	0.249	0.037	0	4	PRIM2
0	2.32283	0.296	0.051	0	4	PCNT
3.74874547738338e-287	2.31687	0.107	0.008	8.96549968371009e-283	4	CHRM3-AS2
0	2.31514	0.599	0.141	0	4	CCDC167
2.11180362875628e-274	2.31041	0.143	0.015	5.05058955853351e-270	4	TSPAN2
0	2.30956	0.428	0.054	0	4	CLIC3
0	2.30937	0.152	0.012	0	4	LINC01934
5.52965608333721e-205	2.30764	0.192	0.035	1.32247254889093e-200	4	CENPJ
0	2.30413	0.618	0.165	0	4	MZT1
0	2.30404	0.441	0.102	0	4	CKAP5
0	2.30307	0.533	0.058	0	4	IL2RB
0	2.2982	0.41	0.086	0	4	GMPS
0	2.29654	0.827	0.119	0	4	CD2
1.95440458110275e-266	2.29176	0.222	0.037	4.67415399616534e-262	4	ATP23
0	2.2813	0.376	0.047	0	4	PDE4D
3.12971340863617e-200	2.27869	0.156	0.024	7.48502258809426e-196	4	POLH
6.74573412321976e-195	2.27867	0.161	0.026	1.61330977290924e-190	4	PARD6A
0	2.27434	0.484	0.058	0	4	TRBC1
0	2.26941	0.256	0.031	0	4	ZNF683
1.01683337661793e-109	2.2669	0.1	0.018	2.43185870351943e-105	4	AC006064.4
0	2.26643	0.728	0.229	0	4	NUDT21
1.09474187300158e-145	2.26636	0.131	0.023	2.61818466347058e-141	4	VANGL1
4.6041695397582e-280	2.26619	0.226	0.036	1.10113318712857e-275	4	CTNNAL1
0	2.26521	0.917	0.466	0	4	ANP32B
8.07426784645007e-181	2.26513	0.158	0.027	1.931041898157e-176	4	TSPOAP1-AS1
0	2.26191	0.53	0.1	0	4	SLC7A5
0	2.26174	0.196	0.017	0	4	CD40LG
0	2.26034	0.281	0.028	0	4	TRAT1
9.11761276169082e-184	2.25813	0.117	0.015	2.18056826808598e-179	4	C9orf40
2.53125037915173e-84	2.25429	0.104	0.023	6.05373840677927e-80	4	SCMH1
0	2.24963	0.581	0.144	0	4	BATF
0	2.24757	0.56	0.136	0	4	PPIH
0	2.24283	0.726	0.139	0	4	CD3D
2.87115931273765e-141	2.24182	0.112	0.018	6.86666461234337e-137	4	CEP76
0	2.24159	0.968	0.711	0	4	HMGN2
0	2.23297	0.517	0.089	0	4	DBF4
3.6738081895518e-170	2.22744	0.117	0.016	8.7862796661321e-166	4	SGCB
0	2.22638	0.466	0.111	0	4	RBBP8
0	2.22587	0.44	0.082	0	4	ACAT2
0	2.22586	0.359	0.051	0	4	CD8A
0	2.22365	0.207	0.021	0	4	P2RY10
0	2.22301	0.422	0.045	0	4	ITK
0	2.22117	0.556	0.143	0	4	SSRP1
0	2.22059	0.337	0.033	0	4	GRAP2
0	2.21682	0.335	0.055	0	4	FUT8
0	2.21645	0.473	0.081	0	4	TUBA4A
8.98777715571608e-200	2.2152	0.176	0.03	2.14951678456106e-195	4	RAD51D
0	2.21393	0.372	0.051	0	4	SLFN12L
2.47043581113771e-226	2.21353	0.412	0.129	5.90829428591694e-222	4	CTSW
0	2.20999	0.707	0.225	0	4	NASP
9.05620410335083e-248	2.20702	0.192	0.03	2.16588177335738e-243	4	RRAS2
0	2.20579	0.45	0.065	0	4	GATA3
0	2.20461	0.658	0.191	0	4	SMC3
0	2.20313	0.274	0.048	0	4	TEDC1
0	2.19413	0.647	0.107	0	4	SYNE2
0	2.18916	0.463	0.052	0	4	CXCR3
0	2.18882	0.368	0.062	0	4	SLF1
3.41193298427167e-124	2.18788	0.112	0.019	8.15997892518413e-120	4	RTTN
0	2.1864	0.308	0.048	0	4	SYNJ2
0	2.1858	0.435	0.091	0	4	ACYP1
0	2.18542	0.582	0.074	0	4	PRF1
6.37301562931971e-261	2.18538	0.114	0.01	1.5241704179081e-256	4	NCR3
0	2.1844	0.179	0.018	0	4	ZEB1
0	2.18151	0.429	0.084	0	4	BARD1
0	2.17989	0.195	0.021	0	4	IL18R1
1.39955025971404e-237	2.17903	0.237	0.045	3.3471644011321e-233	4	PAQR4
2.37413469205552e-268	2.17691	0.111	0.009	5.67798052951999e-264	4	GPR68
0	2.17532	0.47	0.058	0	4	IKZF3
0	2.17467	0.368	0.04	0	4	CAMK4
0	2.17412	0.644	0.194	0	4	PARP1
7.27498457543293e-220	2.1738	0.204	0.037	1.73988531106054e-215	4	NEMP1
7.53853555760817e-192	2.17341	0.173	0.03	1.80291616395757e-187	4	HIST1H2BJ
0	2.17244	0.709	0.224	0	4	DNMT1
4.75372625237709e-163	2.17243	0.119	0.017	1.1369011705185e-158	4	ARHGAP19
9.09347587636822e-304	2.17214	0.303	0.059	2.17479569059222e-299	4	MTFP1
1.34121142134283e-212	2.17146	0.144	0.02	3.20764123528352e-208	4	AGFG2
0	2.16549	0.164	0.014	0	4	TMEM204
0	2.16225	0.478	0.051	0	4	GPR171
0	2.16027	0.601	0.145	0	4	MAD2L2
0	2.14648	0.368	0.042	0	4	PYHIN1
0	2.14623	0.598	0.112	0	4	LAT
2.00145424551117e-269	2.14373	0.255	0.047	4.78667797356452e-265	4	CENPQ
0	2.14214	0.752	0.101	0	4	PTPRCAP
0	2.14091	0.417	0.095	0	4	BRCA2
0	2.14054	0.329	0.045	0	4	CD27
0	2.13999	0.61	0.081	0	4	CD3G
0	2.13813	0.304	0.03	0	4	NLRC3
0	2.1369	0.472	0.063	0	4	NFATC2
3.9846451951271e-118	2.13668	0.124	0.024	9.52967744866597e-114	4	ZNF714
0	2.13458	0.424	0.1	0	4	HAUS1
0	2.13275	0.231	0.032	0	4	CARD11
3.65041385296284e-226	2.12861	0.188	0.031	8.73032977074593e-222	4	ITPR3
0	2.12689	0.757	0.326	0	4	RANBP1
0	2.12436	0.545	0.088	0	4	PTPN7
0	2.12137	0.563	0.127	0	4	KIF2A
3.03933972846385e-240	2.1208	0.107	0.01	7.26888489459415e-236	4	LINC00426
0	2.12045	0.606	0.09	0	4	TRAF3IP3
1.71366455941551e-295	2.11984	0.298	0.057	4.09840016029812e-291	4	DLEU2
0	2.11892	0.789	0.277	0	4	RPA3
0	2.11728	0.192	0.023	0	4	IL21R
7.99025533905053e-152	2.1169	0.124	0.02	1.91094946688732e-147	4	DLG3
0	2.11345	0.28	0.033	0	4	FASLG
9.31876279285486e-261	2.11177	0.266	0.052	2.22867530953917e-256	4	NDFIP2
0	2.11076	0.77	0.261	0	4	BUB3
0	2.10711	0.618	0.136	0	4	ITGA4
1.21024739366307e-270	2.10687	0.29	0.059	2.89442766668459e-266	4	UBR7
2.36678795049151e-264	2.10676	0.347	0.084	5.6604100623955e-260	4	TUBG1
5.92159044917791e-198	2.10543	0.13	0.017	1.41620757182539e-193	4	TXK
8.79355307043647e-111	2.09983	0.286	0.107	2.10306615232559e-106	4	HPGD
0	2.09943	0.567	0.149	0	4	CEP57
0	2.09662	0.712	0.215	0	4	NAP1L4
0	2.09621	0.441	0.067	0	4	OXNAD1
1.41467509909727e-229	2.09604	0.255	0.053	3.38333696700102e-225	4	PMS2
0	2.09238	0.799	0.302	0	4	RAD21
0	2.09219	0.521	0.131	0	4	TFDP1
7.26174087868033e-183	2.08693	0.108	0.013	1.73671794854519e-178	4	LINC01550
1.09414719230829e-134	2.0782	0.109	0.017	2.6167624251245e-130	4	HYLS1
0	2.07526	0.3	0.033	0	4	TESPA1
2.25740319338783e-182	2.07387	0.15	0.024	5.39880547730634e-178	4	ASNS
0	2.06949	0.762	0.282	0	4	CNN2
9.23927198296741e-308	2.06945	0.252	0.041	2.20966428744649e-303	4	SLC25A12
0	2.06911	0.368	0.075	0	4	ATP6V0E2
0	2.06712	0.267	0.037	0	4	MLLT3
6.02211814886128e-210	2.066	0.215	0.042	1.44024977648166e-205	4	CSTF2
0	2.06381	0.763	0.148	0	4	CCL5
1.95922689721904e-267	2.05828	0.209	0.032	4.68568704738907e-263	4	ZNRF1
1.96678089909918e-270	2.05211	0.318	0.07	4.7037531982856e-266	4	ANKRD39
4.31219544013121e-232	2.05138	0.139	0.017	1.03130466146178e-227	4	PBX4
8.63470986637103e-292	2.05101	0.224	0.034	2.06507721164129e-287	4	PLSCR3
1.06102018100901e-300	2.05072	0.278	0.05	2.53753586490114e-296	4	ORMDL3
0	2.04656	0.545	0.095	0	4	RASAL3
0	2.04596	0.39	0.084	0	4	PMM1
1.49208635621605e-153	2.04298	0.136	0.023	3.56847372952631e-149	4	PASK
1.33321136036047e-188	2.04175	0.249	0.059	3.1885082894381e-184	4	MSH6
0	2.04039	0.907	0.432	0	4	RAC2
0	2.03833	0.495	0.12	0	4	EXOSC8
0	2.03808	0.393	0.084	0	4	MYL6B
0	2.03156	0.47	0.082	0	4	PSTPIP1
0	2.03101	0.411	0.059	0	4	CD6
0	2.03087	0.653	0.181	0	4	SLC9A3R1
0	2.0304	0.33	0.064	0	4	ODF2
4.34149859175365e-279	2.02802	0.275	0.052	1.0383128032038e-274	4	AP3M2
0	2.02715	0.224	0.032	0	4	TNFRSF4
0	2.02613	0.519	0.125	0	4	MRPL10
2.08396998788522e-187	2.0247	0.204	0.041	4.98402262302629e-183	4	PITPNA-AS1
1.01331081576602e-234	2.02364	0.19	0.03	2.42343414698601e-230	4	WEE1
0	2.01898	0.412	0.092	0	4	RPA1
0	2.01888	0.495	0.074	0	4	LBH
6.06309103407954e-228	2.01666	0.237	0.047	1.45004885171046e-223	4	CASP2
3.00398581184771e-206	2.01224	0.202	0.038	7.18433246761498e-202	4	ANKRD36
0	2.01217	0.278	0.028	0	4	CD5
2.60866115710254e-139	2.01216	0.114	0.018	6.23887402332643e-135	4	LETM2
3.6504403973048e-197	2.01156	0.105	0.011	8.73039325419416e-193	4	CPNE7
2.62225107215008e-262	2.00889	0.315	0.07	6.27137566415414e-258	4	BRI3BP
1.16029887678809e-221	2.00789	0.214	0.04	2.77497079372639e-217	4	SAAL1
2.015358232215e-233	2.00703	0.263	0.055	4.81993074816539e-229	4	EMC9
0	2.00469	0.492	0.136	0	4	SNRNP25
2.28769981564503e-121	1.99897	0.125	0.024	5.47126287909666e-117	4	NUP35
6.11608433749446e-134	1.99792	0.144	0.029	1.46272273015518e-129	4	PDF
6.20970529104996e-153	1.99479	0.222	0.056	1.48511311740751e-148	4	HLTF
2.36208298687256e-108	1.99361	0.14	0.032	5.64915767140441e-104	4	NUDT8
1.96188749008998e-60	1.99229	0.122	0.037	4.6920501212992e-56	4	HIST2H2BF
5.12421837705727e-135	1.99091	0.117	0.02	1.22550806705702e-130	4	GRK5
3.29097825488282e-209	1.99042	0.263	0.06	7.87070359437774e-205	4	CASP6
1.15207734550773e-168	1.98997	0.176	0.035	2.75530817951629e-164	4	LRRC45
0	1.98817	0.634	0.081	0	4	TRAC
0	1.98488	0.705	0.193	0	4	LMNB1
2.75732676578365e-113	1.98471	0.107	0.019	6.59442269304818e-109	4	CNPY4
3.26999358467294e-128	1.98028	0.1	0.015	7.8205166571038e-124	4	DHRS13
1.50136827878317e-297	1.97823	0.206	0.029	3.59067237553784e-293	4	C21orf58
0	1.97694	0.291	0.033	0	4	BCL11B
0	1.97439	0.521	0.141	0	4	YARS
0	1.97412	0.281	0.036	0	4	RASGRP1
0	1.97267	0.333	0.065	0	4	SUPT3H
0	1.97207	0.583	0.166	0	4	RFC1
0	1.97188	0.393	0.093	0	4	ACTL6A
2.28432232600922e-100	1.97167	0.112	0.023	5.46318527488366e-96	4	PPAT
0	1.96927	0.768	0.289	0	4	LSM2
0	1.96723	0.316	0.058	0	4	HAUS3
3.59818433362232e-300	1.96488	0.361	0.081	8.60541765229113e-296	4	RHNO1
2.89207146420628e-138	1.96113	0.13	0.023	6.91667811379574e-134	4	TAF5
0	1.95952	0.52	0.078	0	4	FYN
0	1.95918	0.679	0.226	0	4	DDX39A
5.60820444585905e-206	1.95915	0.236	0.05	1.34125817527165e-201	4	RFWD3
1.40969933320559e-117	1.95771	0.113	0.021	3.37143692529449e-113	4	BICD1
0	1.9573	0.513	0.11	0	4	CBLB
0	1.95597	0.242	0.035	0	4	ITGA1
9.21770406829723e-294	1.95478	0.274	0.049	2.20450610497397e-289	4	AC084033.3
0	1.95345	0.631	0.147	0	4	ANXA6
0	1.95176	0.732	0.206	0	4	GIMAP7
0	1.95176	0.562	0.171	0	4	MRPL37
0	1.94972	0.293	0.032	0	4	THEMIS
1.21370047664352e-103	1.94742	0.157	0.04	2.90268605994065e-99	4	PDK2
1.09869542555632e-291	1.94676	0.226	0.035	2.62763997976049e-287	4	GLMN
0	1.94441	0.499	0.09	0	4	RHOF
0	1.94425	0.241	0.035	0	4	AC243960.1
3.02261144843748e-296	1.94147	0.39	0.094	7.22887754008308e-292	4	PAFAH1B3
0	1.93894	0.911	0.565	0	4	SLC25A5
0	1.9373	0.25	0.028	0	4	GPR174
9.76796794118432e-230	1.93594	0.177	0.027	2.33610721281364e-225	4	MMP25-AS1
8.57920636720269e-223	1.93406	0.265	0.058	2.05180299478019e-218	4	GOT1
5.6085761166564e-112	1.93403	0.107	0.02	1.34134706405954e-107	4	NLE1
0	1.93326	0.422	0.075	0	4	CYFIP2
0	1.93166	0.625	0.185	0	4	SNHG7
0	1.93069	0.602	0.148	0	4	DEF6
0	1.92657	0.995	0.913	0	4	GAPDH
0	1.92584	0.796	0.282	0	4	STK17A
4.44290052547697e-232	1.91976	0.248	0.05	1.06256408967307e-227	4	HAUS6
2.93514696929151e-283	1.91903	0.33	0.072	7.01969749175756e-279	4	ACD
1.08210607838178e-208	1.91674	0.248	0.054	2.58796489705786e-204	4	SLC7A1
0	1.91158	0.485	0.126	0	4	TPGS2
6.74564999064375e-284	1.90943	0.588	0.218	1.61328965176236e-279	4	SLBP
5.44714495707715e-249	1.90743	0.267	0.053	1.30273918793457e-244	4	TRAF2
0	1.90658	0.595	0.136	0	4	RUNX3
0	1.90569	0.512	0.143	0	4	COPS3
2.93386664937405e-108	1.90423	0.124	0.026	7.01663547864297e-104	4	LCLAT1
0	1.90196	0.409	0.046	0	4	GZMM
7.07628838115153e-156	1.90022	0.131	0.021	1.6923651292362e-151	4	KIAA0391
0	1.90021	0.38	0.066	0	4	HOPX
4.4547511724864e-169	1.89961	0.178	0.035	1.06539829041185e-164	4	SLFN13
5.71274609818468e-113	1.89834	0.141	0.031	1.36626035684185e-108	4	AC011603.2
3.22787834694412e-254	1.89825	0.141	0.016	7.71979385455157e-250	4	LTA
0	1.89803	0.492	0.115	0	4	SRPK1
9.87284876929925e-159	1.88941	0.11	0.015	2.36119051166561e-154	4	TOX
1.47665432080937e-301	1.88796	0.278	0.049	3.53156647364769e-297	4	IPCEF1
7.93463064388221e-290	1.88701	0.376	0.089	1.89764626479087e-285	4	DCPS
5.77523902764899e-129	1.88613	0.129	0.025	1.38120616585253e-124	4	SKP2
5.90708723811646e-146	1.88407	0.141	0.026	1.41273898386793e-141	4	RHEBL1
0	1.88293	0.608	0.195	0	4	PRKDC
0	1.88155	0.796	0.292	0	4	CYTOR
2.68369722558289e-306	1.87864	0.477	0.132	6.41833028470403e-302	4	TSEN15
0	1.87805	0.799	0.329	0	4	LSM5
1.41192659585714e-306	1.87554	0.38	0.086	3.37676364665194e-302	4	GMCL1
0	1.87146	0.573	0.162	0	4	LBR
4.30161455828691e-132	1.86666	0.129	0.024	1.0287741377599e-127	4	ABCA2
1.89818527650522e-268	1.86368	0.294	0.06	4.53969990728988e-264	4	RCC1
4.43276259093201e-254	1.86345	0.331	0.078	1.0601395012473e-249	4	PPP5C
0	1.85896	0.549	0.165	0	4	RBBP7
6.41729471981727e-253	1.858	0.378	0.098	1.5347602051915e-248	4	C16orf87
6.29419240848179e-233	1.85564	0.191	0.031	1.50531905641251e-228	4	LINC00649
3.78153730966799e-95	1.85549	0.106	0.022	9.04392462980196e-91	4	PCYOX1L
0	1.84842	0.425	0.082	0	4	ATP2A3
8.68781280177819e-137	1.84816	0.176	0.04	2.07777730967327e-132	4	NUP155
1.15721033046491e-186	1.84677	0.182	0.034	2.76758422633988e-182	4	PRKAR1B
3.38583150330183e-84	1.84226	0.107	0.024	8.09755462329665e-80	4	C16orf95
0	1.84135	0.641	0.211	0	4	HPRT1
7.95505919743846e-110	1.83862	0.132	0.028	1.90253195765938e-105	4	PKIA
3.75787488965234e-110	1.83813	0.11	0.021	8.98733358609254e-106	4	TMEM71
0	1.83745	0.255	0.04	0	4	SLAMF1
8.28172095698494e-214	1.83623	0.364	0.105	1.98065638407252e-209	4	MTHFD1
5.80717225352119e-131	1.8336	0.157	0.034	1.38884331615213e-126	4	EXOSC2
0	1.83197	0.593	0.201	0	4	SMC1A
4.22251237240746e-215	1.83114	0.186	0.031	1.00985605898497e-210	4	AC022706.1
0	1.82856	0.586	0.187	0	4	FAM111A
4.51900831630675e-246	1.82615	0.274	0.057	1.08076602892792e-241	4	FANCA
1.72165346485971e-255	1.82593	0.182	0.026	4.11750642655849e-251	4	TMEM156
4.84262652116037e-122	1.82523	0.113	0.02	1.15816255880071e-117	4	ENO2
0	1.82437	0.705	0.247	0	4	ARPC5L
4.45725895471063e-232	1.82278	0.257	0.053	1.06599805160859e-227	4	SLC25A38
4.35988724237209e-202	1.82175	0.129	0.016	1.04271063288571e-197	4	LEF1
4.81972337698603e-207	1.82014	0.217	0.043	1.15268504283998e-202	4	TDP1
8.56266439542631e-237	1.81995	0.214	0.037	2.04784681681016e-232	4	STAMBPL1
0	1.81251	0.989	0.834	0	4	RPLP0
3.97722278957746e-223	1.81231	0.281	0.064	9.51192602355346e-219	4	CDKN2AIPNL
3.36132678853829e-243	1.81207	0.353	0.09	8.03894914746818e-239	4	NUP37
1.83998924142233e-148	1.80982	0.152	0.029	4.40051826978564e-144	4	ALDH18A1
6.30523571360465e-158	1.80976	0.176	0.036	1.50796017326569e-153	4	WARS2
4.94956144778853e-203	1.80906	0.275	0.066	1.1837371158531e-198	4	RAD1
0	1.80891	0.412	0.081	0	4	ATP2B4
0	1.80827	0.574	0.178	0	4	SF3A2
7.01324651622232e-103	1.80794	0.139	0.033	1.67728803681973e-98	4	ZNF282
1.74608985030636e-120	1.80299	0.15	0.033	4.1759484859927e-116	4	LRMP
6.86053631074942e-182	1.8028	0.252	0.061	1.64076586407883e-177	4	CCNB1IP1
8.93325514986159e-256	1.80083	0.393	0.106	2.1364773016409e-251	4	RFC2
2.01889329650085e-164	1.79776	0.257	0.068	4.82838520791144e-160	4	CDCA7L
0	1.79172	0.679	0.25	0	4	VDAC3
3.3431992252563e-151	1.79153	0.12	0.018	7.99559526712297e-147	4	NCALD
0	1.78786	0.356	0.071	0	4	SPTBN1
0	1.78696	0.93	0.615	0	4	RAN
4.45852051239859e-206	1.78616	0.167	0.026	1.06629976574525e-201	4	BDH1
2.61030977992234e-273	1.78375	0.269	0.05	6.24281686966227e-269	4	ITM2C
5.4822017187134e-251	1.77964	0.334	0.08	1.3111233630475e-246	4	MASTL
2.14325642320913e-224	1.77822	0.302	0.072	5.12581206174696e-220	4	R3HDM1
6.70269432745941e-200	1.77628	0.192	0.035	1.60301637535519e-195	4	GLCCI1
0	1.77554	0.707	0.284	0	4	PPM1G
0	1.77447	0.327	0.053	0	4	TENT5C
2.55709327979585e-129	1.77327	0.151	0.032	6.11554428795976e-125	4	PCGF6
3.94283597467047e-185	1.77192	0.233	0.052	9.42968651702189e-181	4	AGK
3.23996791756903e-128	1.771	0.152	0.032	7.74870727165809e-124	4	MICAL2
0	1.77051	0.525	0.135	0	4	BIN1
1.16228372111477e-290	1.76878	0.219	0.033	2.77971774741808e-286	4	INPP4B
1.12897913132367e-192	1.7682	0.262	0.063	2.70006649047369e-188	4	NUDT15
3.84681302725539e-197	1.7649	0.258	0.06	9.20003803598399e-193	4	THOP1
6.30644094633041e-135	1.76479	0.148	0.03	1.50824841672438e-130	4	SACS
2.52594570335013e-87	1.76374	0.105	0.023	6.04105174413218e-83	4	HOXB4
5.45020087439947e-282	1.76303	0.395	0.097	1.30347004112138e-277	4	PDE3B
1.29421501721573e-162	1.7619	0.178	0.036	3.09524463517315e-158	4	RINL
4.65790532778074e-165	1.75847	0.158	0.029	1.11398463819204e-160	4	GNB5
4.94485189391142e-176	1.75816	0.228	0.053	1.18261077894785e-171	4	PLPP1
3.44235019007021e-152	1.75742	0.205	0.048	8.23272471457192e-148	4	LIN54
0	1.75724	0.504	0.134	0	4	MT1E
6.15985535322793e-168	1.75503	0.252	0.065	1.47319100627799e-163	4	CCDC18
4.11802207587728e-201	1.75473	0.243	0.053	9.84866159666811e-197	4	MTA2
0	1.75401	0.448	0.081	0	4	CCND2
0	1.75265	0.801	0.37	0	4	SNRPF
9.50421888366065e-168	1.74776	0.116	0.016	2.27302898821628e-163	4	DAPK2
9.29400009752704e-287	1.74585	0.417	0.106	2.22275306332457e-282	4	ARHGEF6
6.44911378092228e-239	1.74473	0.285	0.062	1.54237005184537e-234	4	BUD13
9.68102530713097e-249	1.74421	0.18	0.026	2.31531401245344e-244	4	PLCG1
9.47980865920343e-158	1.74414	0.238	0.061	2.26719103893509e-153	4	HENMT1
4.2384612158012e-165	1.74047	0.187	0.039	1.01367038437102e-160	4	MCTP2
0	1.73892	0.455	0.096	0	4	PRKCH
5.78282482070863e-123	1.73864	0.139	0.029	1.38302038412068e-118	4	ANKRD36B
2.49101216812686e-106	1.73777	0.126	0.027	5.9575047012922e-102	4	DDIAS
9.6946746044002e-308	1.73699	0.631	0.222	2.31857837838835e-303	4	TAF15
5.50649607786046e-87	1.7355	0.145	0.039	1.31693360198111e-82	4	EFCAB11
2.19250285766651e-178	1.73041	0.132	0.019	5.24358983439522e-174	4	LAX1
1.52744144132723e-100	1.7271	0.12	0.025	3.6530289510782e-96	4	KIAA1671
1.22220530996104e-279	1.72444	0.465	0.134	2.92302621930283e-275	4	DDB2
1.98521765557847e-132	1.72421	0.174	0.04	4.74784654508148e-128	4	MUTYH
4.87299608659192e-210	1.7241	0.33	0.088	1.16542574406932e-205	4	GOT2
0	1.72333	0.798	0.374	0	4	NUCKS1
1.9665304000779e-89	1.72285	0.157	0.044	4.70315410482631e-85	4	PARP2
2.5709626369464e-216	1.72249	0.336	0.089	6.14871424252101e-212	4	PSPH
0	1.72218	0.87	0.427	0	4	LDHB
0	1.72103	0.933	0.633	0	4	NPM1
0	1.72056	0.228	0.027	0	4	MIAT
1.57205717844324e-130	1.71524	0.163	0.036	3.75973194796485e-126	4	GOLGA8A
4.97919740597057e-162	1.71322	0.143	0.024	1.19082485161192e-157	4	TRERF1
0	1.71141	0.764	0.335	0	4	LSM4
0	1.71098	0.96	0.778	0	4	TUBA1B
1.07021674760928e-137	1.71092	0.153	0.031	2.55953037358235e-133	4	TSHZ2
2.02469112437452e-286	1.71079	0.466	0.132	4.84225129305409e-282	4	INO80E
2.38003393424649e-255	1.70817	0.484	0.155	5.6920891571439e-251	4	ADSL
8.66187789775107e-150	1.70713	0.207	0.05	2.07157471802615e-145	4	CDKN2A
6.23163063571229e-168	1.70334	0.246	0.062	1.49035678283695e-163	4	GTPBP8
1.67464038123017e-193	1.70066	0.303	0.08	4.00506993575007e-189	4	FAF1
7.1048653878941e-138	1.69889	0.195	0.048	1.69919960616875e-133	4	NIPSNAP1
0	1.69868	0.619	0.178	0	4	SELL
0	1.69816	0.707	0.25	0	4	MIR4435-2HG
0	1.69672	0.699	0.243	0	4	CYTIP
1.40359239144474e-250	1.6921	0.401	0.111	3.35683156337923e-246	4	ADK
0	1.69207	0.629	0.217	0	4	HINT2
0	1.69175	0.488	0.128	0	4	PTPN22
5.12257450743041e-132	1.68501	0.187	0.046	1.22511491919706e-127	4	PUSL1
1.78546136354463e-306	1.68403	0.479	0.129	4.27010939705335e-302	4	HIST1H1C
4.68915680186003e-275	1.68279	0.612	0.23	1.12145874073284e-270	4	CENPX
1.02863672251564e-250	1.68272	0.414	0.116	2.4600875855684e-246	4	EBPL
7.43337602547195e-149	1.68225	0.199	0.047	1.77776621025187e-144	4	PPP2R5D
4.05951765575228e-265	1.68098	0.462	0.136	9.70874242549714e-261	4	HDAC1
5.66706476227112e-287	1.68004	0.562	0.188	1.35533520854476e-282	4	BAZ1B
0	1.67922	0.635	0.205	0	4	CHST12
5.30529269158146e-291	1.67842	0.57	0.192	1.26881380011862e-286	4	RNF167
2.62152832944959e-260	1.67799	0.279	0.056	6.26964715271164e-256	4	TSEN54
3.66094684693234e-180	1.6764	0.249	0.06	8.75552047912338e-176	4	IMMP1L
0	1.67624	0.564	0.125	0	4	EMB
1.11690877864695e-251	1.67615	0.271	0.053	2.67119903501204e-247	4	FAM102A
5.33389487864312e-193	1.67587	0.189	0.035	1.27565429917629e-188	4	STK26
1.35482035266726e-190	1.67513	0.325	0.091	3.24018835543901e-186	4	CSE1L
0	1.67361	0.265	0.039	0	4	CD226
0	1.67358	0.439	0.091	0	4	FLT3LG
1.18022669830151e-266	1.67321	0.54	0.183	2.82263017165788e-262	4	EIF1AY
7.64242848371907e-273	1.6709	0.552	0.188	1.82776319616625e-268	4	SUPT16H
0	1.6706	0.825	0.443	0	4	SNRPB
4.9876547409759e-178	1.67045	0.149	0.024	1.1928475078518e-173	4	CD79B
4.80486386295077e-145	1.66968	0.138	0.025	1.14913124146331e-140	4	BCAS4
7.09699048229057e-183	1.66832	0.301	0.082	1.69731624374461e-178	4	CASP8AP2
1.04303098352425e-265	1.66649	0.42	0.114	2.4945129001966e-261	4	COMTD1
1.50035640415988e-248	1.66587	0.442	0.132	3.58825237618878e-244	4	USP48
5.18567805102858e-279	1.66567	0.411	0.105	1.24020676268399e-274	4	EPB41
1.40260733088652e-146	1.66518	0.155	0.03	3.3544756925482e-142	4	RAVER1
7.09273682535973e-210	1.66395	0.364	0.105	1.69629893915303e-205	4	PRPSAP1
0	1.66307	0.95	0.654	0	4	HNRNPA1
0	1.66242	0.676	0.238	0	4	SEPT6
5.09719980867448e-90	1.66194	0.105	0.022	1.21904630624259e-85	4	VAMP1
0	1.66138	0.576	0.179	0	4	DCK
3.53245813309591e-220	1.66125	0.387	0.113	8.44822687111217e-216	4	PSMG1
1.52120213946161e-114	1.66053	0.163	0.04	3.63810703673638e-110	4	CPOX
4.1285698005688e-138	1.65914	0.138	0.026	9.87388753504034e-134	4	SCAI
3.19484482266313e-251	1.6577	0.332	0.078	7.64079087788113e-247	4	LRBA
1.69571313751698e-175	1.65769	0.304	0.087	4.05546753968562e-171	4	CDK5RAP2
2.82027286157266e-84	1.6571	0.135	0.035	6.74496457573717e-80	4	MFGE8
8.08695729909496e-109	1.65656	0.159	0.039	1.93407670765155e-104	4	MDM1
0	1.6556	0.974	0.765	0	4	RPSA
4.1517118859865e-113	1.65375	0.17	0.043	9.92923414652531e-109	4	POC5
1.70396172053431e-125	1.64805	0.144	0.03	4.07519485082985e-121	4	GRPEL2
2.42605873294516e-278	1.6469	0.492	0.147	5.80216206571165e-274	4	SUZ12
0	1.6462	0.431	0.082	0	4	PIM2
1.33019977919451e-256	1.64608	0.507	0.167	3.18130579192159e-252	4	SNRNP40
2.34226630767113e-186	1.64397	0.227	0.049	5.60176410142627e-182	4	JADE1
0	1.64363	0.207	0.025	0	4	RGL4
8.23142289705519e-94	1.64308	0.102	0.02	1.96862710005972e-89	4	C11orf80
6.23096795027466e-133	1.64223	0.194	0.048	1.49019829498769e-128	4	CEP192
4.51193401736548e-173	1.63805	0.251	0.062	1.07907413959313e-168	4	NDE1
3.22701874588794e-156	1.63625	0.185	0.039	7.71773803266561e-152	4	WRAP53
0	1.63622	0.424	0.07	0	4	SPOCK2
1.67601799518821e-216	1.63612	0.355	0.098	4.00836463729212e-212	4	ALYREF
3.6918178302645e-96	1.63603	0.113	0.024	8.82935152286059e-92	4	PABPC1L
6.57888374876833e-138	1.63474	0.153	0.031	1.57340583735543e-133	4	AC073111.5
4.66751700526522e-98	1.63456	0.13	0.03	1.11628336697923e-93	4	TADA2A
5.6238930918458e-307	1.6328	0.736	0.318	1.34501027184584e-302	4	RBM17
7.432524225293e-134	1.63255	0.146	0.029	1.77756249372107e-129	4	SIDT1
8.45548949275004e-292	1.63178	0.581	0.195	2.0222148670861e-287	4	NOP58
2.38475668425655e-142	1.63177	0.129	0.022	5.70338408606796e-138	4	HS3ST3B1
1.16306924588064e-78	1.63131	0.127	0.033	2.78159640844813e-74	4	CEP85
1.57143971063706e-265	1.63063	0.165	0.021	3.7582552119596e-261	4	S1PR1
1.43288911048555e-277	1.62903	0.496	0.15	3.42689759663723e-273	4	RPA2
5.15623671061984e-177	1.62837	0.231	0.053	1.23316557171184e-172	4	SNAP47
0	1.62788	0.827	0.475	0	4	PGAM1
7.88535656473261e-141	1.62683	0.201	0.049	1.88586187602145e-136	4	ATP8B4
2.22444702726488e-255	1.62574	0.231	0.04	5.31998751040669e-251	4	RNF125
1.07880224557256e-246	1.62467	0.322	0.074	2.58006345051132e-242	4	CHD3
3.48280976066441e-201	1.62393	0.301	0.077	8.329487823605e-197	4	C12orf65
9.53377867020364e-199	1.62362	0.335	0.093	2.2800985067659e-194	4	ATPAF1
1.75889317473878e-153	1.62209	0.103	0.014	4.20656891670527e-149	4	TMIGD2
8.28685084085793e-305	1.62199	0.592	0.197	1.98188324709958e-300	4	FDPS
1.88041525437355e-299	1.62047	0.743	0.33	4.49720112235979e-295	4	SIVA1
1.76282667492866e-66	1.61963	0.105	0.027	4.21597627575938e-62	4	FAHD2B
1.49584723729877e-255	1.61961	0.533	0.18	3.57746825272373e-251	4	SNRPA1
1.58299426642934e-248	1.61961	0.479	0.154	3.7858890875924e-244	4	HTATSF1
8.58687136057925e-215	1.61798	0.231	0.046	2.05363615459613e-210	4	DUSP16
0	1.61491	0.671	0.246	0	4	NSD3
0	1.61401	0.587	0.128	0	4	ACAP1
6.0937612797233e-223	1.61346	0.383	0.108	1.45738394765862e-218	4	CDKN2D
2.15222081968394e-137	1.61259	0.195	0.048	5.14725131235611e-133	4	CPSF4
3.98663464167683e-238	1.61221	0.359	0.092	9.53443540903431e-234	4	FAM126A
2.30989304265835e-298	1.61174	0.663	0.252	5.5243402008217e-294	4	RNASEH2B
1.2288280761777e-82	1.61113	0.107	0.024	2.93886522698658e-78	4	FLVCR1-DT
0	1.60997	0.761	0.341	0	4	CACYBP
1.11923516955496e-205	1.60978	0.519	0.2	2.67676283150765e-201	4	UBE2S
1.52057116267318e-87	1.60762	0.127	0.031	3.63659799264918e-83	4	SARS2
6.15179963552803e-102	1.6076	0.156	0.04	1.47126440083288e-97	4	INTS7
8.52833050205894e-101	1.60742	0.156	0.04	2.03963552287242e-96	4	TBC1D31
1.12376174296657e-292	1.60685	0.404	0.098	2.68758858447884e-288	4	PIK3CD
1.01537532352145e-185	1.60499	0.298	0.079	2.42837162373391e-181	4	N4BP2
2.30727767708516e-227	1.60358	0.373	0.103	5.51808529251687e-223	4	IARS
5.45710738230059e-75	1.60224	0.102	0.024	1.30512180155101e-70	4	PM20D2
1.06403520576271e-167	1.60034	0.38	0.13	2.54474659810211e-163	4	SLC1A5
0	1.5977	0.92	0.675	0	4	COTL1
5.22185955832808e-200	1.59702	0.334	0.092	1.24885993196974e-195	4	CBX1
2.05430661071529e-268	1.59432	0.533	0.173	4.91307969018669e-264	4	C17orf49
2.18324664851176e-182	1.59421	0.315	0.089	5.22145268458072e-178	4	MRPS2
6.26404313878254e-201	1.59269	0.201	0.037	1.49810855707123e-196	4	ATP8A1
2.74123776154197e-125	1.59122	0.219	0.062	6.55594423050378e-121	4	FN3KRP
4.53665460086938e-191	1.58991	0.392	0.125	1.08498631434392e-186	4	MRPL58
[truncated: 11,267 more rows]
