# Supplementary material for: BootCellNet, a resampling-based procedure, promotes unsupervised identification of cell populations via robust inference of gene regulatory networks
Source: PLoS Comput Biol. 2024 Sep 30;20(9):e1012480. doi: 10.1371/journal.pcbi.1012480 (PMC11466406; doi:10.1371/journal.pcbi.1012480)
Supplement: S13 Table — Each sheet corresponds to each cluster. (XLSX) [file pcbi.1012480.s015.xlsx]

## Sheet: Cluster1
P-value	ln(P)	Term	GO Tree	GO ID	# of Genes in Term	# of Target Genes in Term	# of Total Genes	# of Target Genes
7.536e-83	-189.09	FULCHER_INFLAMMATORY_RESPONSE_LECTIN_VS_LPS_DN	MSigDB lists	FULCHER_INFLAMMATORY_RESPONSE_LECTIN_VS_LPS_DN	416	112	17275	454
1.902e-64	-146.72	GSE13485_CTRL_VS_DAY7_YF17D_VACCINE_PBMC_DN	MSigDB lists	GSE13485_CTRL_VS_DAY7_YF17D_VACCINE_PBMC_DN	191	72	17275	454
3.618e-63	-143.78	GSE34156_TLR1_TLR2_LIGAND_VS_NOD2_AND_TLR1_TLR2_LIGAND_24H_TREATED_MONOCYTE_UP	MSigDB lists	GSE34156_TLR1_TLR2_LIGAND_VS_NOD2_AND_TLR1_TLR2_LIGAND_24H_TREATED_MONOCYTE_UP	183	70	17275	454
8.336e-63	-142.94	ALTEMEIER_RESPONSE_TO_LPS_WITH_MECHANICAL_VENTILATION	MSigDB lists	ALTEMEIER_RESPONSE_TO_LPS_WITH_MECHANICAL_VENTILATION	126	61	17275	454
6.595e-61	-138.57	GSE34156_NOD2_LIGAND_VS_TLR1_TLR2_LIGAND_6H_TREATED_MONOCYTE_DN	MSigDB lists	GSE34156_NOD2_LIGAND_VS_TLR1_TLR2_LIGAND_6H_TREATED_MONOCYTE_DN	180	68	17275	454
8.629e-59	-133.7	HALLMARK_INTERFERON_GAMMA_RESPONSE	MSigDB lists	HALLMARK_INTERFERON_GAMMA_RESPONSE	199	69	17275	454
3.979e-58	-132.17	GSE10325_LUPUS_CD4_TCELL_VS_LUPUS_MYELOID_DN	MSigDB lists	GSE10325_LUPUS_CD4_TCELL_VS_LUPUS_MYELOID_DN	195	68	17275	454
8.896e-58	-131.36	HALLMARK_TNFA_SIGNALING_VIA_NFKB	MSigDB lists	HALLMARK_TNFA_SIGNALING_VIA_NFKB	197	68	17275	454
2.036e-55	-125.93	immune system process	biological process	GO:0002376	2451	198	18054	462
3.557e-55	-125.37	immune response	biological process	GO:0006955	1544	157	18054	462
8.923e-55	-124.45	RUTELLA_RESPONSE_TO_HGF_VS_CSF2RB_AND_IL4_UP	MSigDB lists	RUTELLA_RESPONSE_TO_HGF_VS_CSF2RB_AND_IL4_UP	382	85	17275	454
1.662e-54	-123.83	defense response	biological process	GO:0006952	1230	140	18054	462
2.73e-53	-121.03	VERHAAK_AML_WITH_NPM1_MUTATED_UP	MSigDB lists	VERHAAK_AML_WITH_NPM1_MUTATED_UP	176	62	17275	454
4.462e-53	-120.54	GSE22886_NAIVE_CD8_TCELL_VS_MONOCYTE_DN	MSigDB lists	GSE22886_NAIVE_CD8_TCELL_VS_MONOCYTE_DN	193	64	17275	454
3.032e-51	-116.32	GSE29618_MONOCYTE_VS_MDC_UP	MSigDB lists	GSE29618_MONOCYTE_VS_MDC_UP	188	62	17275	454
4.054e-51	-116.03	RUTELLA_RESPONSE_TO_CSF2RB_AND_IL4_DN	MSigDB lists	RUTELLA_RESPONSE_TO_CSF2RB_AND_IL4_DN	299	74	17275	454
1.925e-50	-114.47	GSE7548_NAIVE_VS_DAY7_PCC_IMMUNIZATION_CD4_TCELL_DN	MSigDB lists	GSE7548_NAIVE_VS_DAY7_PCC_IMMUNIZATION_CD4_TCELL_DN	193	62	17275	454
3.795e-50	-113.8	GSE6269_FLU_VS_STAPH_AUREUS_INF_PBMC_DN	MSigDB lists	GSE6269_FLU_VS_STAPH_AUREUS_INF_PBMC_DN	163	58	17275	454
1.635e-48	-110.03	response to other organism	biological process	GO:0051707	1201	131	18054	462
1.98e-48	-109.84	response to external biotic stimulus	biological process	GO:0043207	1203	131	18054	462
2e-48	-109.83	GSE14000_UNSTIM_VS_4H_LPS_DC_DN	MSigDB lists	GSE14000_UNSTIM_VS_4H_LPS_DC_DN	181	59	17275	454
4.308e-48	-109.06	GO_IMMUNE_RESPONSE	MSigDB lists	GO_IMMUNE_RESPONSE	1003	121	17275	454
1.907e-47	-107.58	response to biotic stimulus	biological process	GO:0009607	1227	131	18054	462
3.561e-47	-106.95	GSE7509_DC_VS_MONOCYTE_WITH_FCGRIIB_STIM_DN	MSigDB lists	GSE7509_DC_VS_MONOCYTE_WITH_FCGRIIB_STIM_DN	189	59	17275	454
1.417e-46	-105.57	GSE22140_GERMFREE_VS_SPF_MOUSE_CD4_TCELL_UP	MSigDB lists	GSE22140_GERMFREE_VS_SPF_MOUSE_CD4_TCELL_UP	193	59	17275	454
1.689e-46	-105.39	GSE34156_UNTREATED_VS_24H_NOD2_LIGAND_TREATED_MONOCYTE_DN	MSigDB lists	GSE34156_UNTREATED_VS_24H_NOD2_LIGAND_TREATED_MONOCYTE_DN	185	58	17275	454
1.136e-45	-103.49	GSE34156_UNTREATED_VS_6H_TLR1_TLR2_LIGAND_TREATED_MONOCYTE_UP	MSigDB lists	GSE34156_UNTREATED_VS_6H_TLR1_TLR2_LIGAND_TREATED_MONOCYTE_UP	182	57	17275	454
1.871e-45	-102.99	GSE22886_NAIVE_CD4_TCELL_VS_MONOCYTE_DN	MSigDB lists	GSE22886_NAIVE_CD4_TCELL_VS_MONOCYTE_DN	192	58	17275	454
6.972e-45	-101.67	response to external stimulus	biological process	GO:0009605	2267	175	18054	462
7.619e-45	-101.59	GSE18791_CTRL_VS_NEWCASTLE_VIRUS_DC_6H_DN	MSigDB lists	GSE18791_CTRL_VS_NEWCASTLE_VIRUS_DC_6H_DN	179	56	17275	454
5.101e-44	-99.68	GSE14000_UNSTIM_VS_4H_LPS_DC_TRANSLATED_RNA_DN	MSigDB lists	GSE14000_UNSTIM_VS_4H_LPS_DC_TRANSLATED_RNA_DN	176	55	17275	454
1.236e-43	-98.8	GSE10325_LUPUS_BCELL_VS_LUPUS_MYELOID_DN	MSigDB lists	GSE10325_LUPUS_BCELL_VS_LUPUS_MYELOID_DN	196	57	17275	454
2.63e-43	-98.04	GO_IMMUNE_SYSTEM_PROCESS	MSigDB lists	GO_IMMUNE_SYSTEM_PROCESS	1854	157	17275	454
7.765e-43	-96.96	GSE13485_DAY1_VS_DAY7_YF17D_VACCINE_PBMC_DN	MSigDB lists	GSE13485_DAY1_VS_DAY7_YF17D_VACCINE_PBMC_DN	184	55	17275	454
8.199e-43	-96.91	GSE29618_MONOCYTE_VS_PDC_DAY7_FLU_VACCINE_UP	MSigDB lists	GSE29618_MONOCYTE_VS_PDC_DAY7_FLU_VACCINE_UP	193	56	17275	454
1.124e-42	-96.59	GSE9988_LOW_LPS_VS_VEHICLE_TREATED_MONOCYTE_UP	MSigDB lists	GSE9988_LOW_LPS_VS_VEHICLE_TREATED_MONOCYTE_UP	168	53	17275	454
5.157e-42	-95.07	GSE13485_DAY3_VS_DAY7_YF17D_VACCINE_PBMC_DN	MSigDB lists	GSE13485_DAY3_VS_DAY7_YF17D_VACCINE_PBMC_DN	181	54	17275	454
1.02e-41	-94.39	GSE22886_NAIVE_TCELL_VS_MONOCYTE_DN	MSigDB lists	GSE22886_NAIVE_TCELL_VS_MONOCYTE_DN	192	55	17275	454
1.568e-41	-93.96	MODULE_84	MSigDB lists	MODULE_84	521	83	17275	454
8.348e-41	-92.28	GSE18791_UNSTIM_VS_NEWCATSLE_VIRUS_DC_6H_DN	MSigDB lists	GSE18791_UNSTIM_VS_NEWCATSLE_VIRUS_DC_6H_DN	172	52	17275	454
9.172e-41	-92.19	GSE21360_PRIMARY_VS_TERTIARY_MEMORY_CD8_TCELL_DN	MSigDB lists	GSE21360_PRIMARY_VS_TERTIARY_MEMORY_CD8_TCELL_DN	190	54	17275	454
2.255e-40	-91.29	GO_DEFENSE_RESPONSE	MSigDB lists	GO_DEFENSE_RESPONSE	1148	119	17275	454
2.36e-40	-91.24	GSE1432_CTRL_VS_IFNG_24H_MICROGLIA_DN	MSigDB lists	GSE1432_CTRL_VS_IFNG_24H_MICROGLIA_DN	184	53	17275	454
1.474e-39	-89.41	defense response to other organism	biological process	GO:0098542	842	100	18054	462
3.931e-39	-88.43	GSE18791_CTRL_VS_NEWCASTLE_VIRUS_DC_8H_DN	MSigDB lists	GSE18791_CTRL_VS_NEWCASTLE_VIRUS_DC_8H_DN	175	51	17275	454
3.942e-39	-88.43	GSE13485_DAY7_VS_DAY21_YF17D_VACCINE_PBMC_UP	MSigDB lists	GSE13485_DAY7_VS_DAY21_YF17D_VACCINE_PBMC_UP	184	52	17275	454
5.407e-39	-88.11	GSE2706_UNSTIM_VS_2H_R848_DC_DN	MSigDB lists	GSE2706_UNSTIM_VS_2H_R848_DC_DN	176	51	17275	454
7.063e-39	-87.85	GSE9988_LPS_VS_VEHICLE_TREATED_MONOCYTE_UP	MSigDB lists	GSE9988_LPS_VS_VEHICLE_TREATED_MONOCYTE_UP	168	50	17275	454
7.421e-39	-87.8	GSE16755_CTRL_VS_IFNA_TREATED_MAC_DN	MSigDB lists	GSE16755_CTRL_VS_IFNA_TREATED_MAC_DN	177	51	17275	454
1.327e-38	-87.21	GSE29618_MONOCYTE_VS_PDC_UP	MSigDB lists	GSE29618_MONOCYTE_VS_PDC_UP	188	52	17275	454
1.422e-38	-87.15	MCLACHLAN_DENTAL_CARIES_UP	MSigDB lists	MCLACHLAN_DENTAL_CARIES_UP	227	56	17275	454
2.406e-38	-86.62	GSE19888_ADENOSINE_A3R_INH_PRETREAT_AND_ACT_BY_A3R_VS_TCELL_MEMBRANES_ACT_MAST_CELL_UP	MSigDB lists	GSE19888_ADENOSINE_A3R_INH_PRETREAT_AND_ACT_BY_A3R_VS_TCELL_MEMBRANES_ACT_MAST_CELL_UP	190	52	17275	454
4.412e-38	-86.01	MODULE_45	MSigDB lists	MODULE_45	562	82	17275	454
6.126e-38	-85.69	response to stress	biological process	GO:0006950	3423	207	18054	462
8.623e-38	-85.34	GSE13485_CTRL_VS_DAY3_YF17D_VACCINE_PBMC_DN	MSigDB lists	GSE13485_CTRL_VS_DAY3_YF17D_VACCINE_PBMC_DN	185	51	17275	454
1.559e-37	-84.75	GSE10325_MYELOID_VS_LUPUS_MYELOID_DN	MSigDB lists	GSE10325_MYELOID_VS_LUPUS_MYELOID_DN	187	51	17275	454
1.559e-37	-84.75	GSE13484_UNSTIM_VS_YF17D_VACCINE_STIM_PBMC_DN	MSigDB lists	GSE13484_UNSTIM_VS_YF17D_VACCINE_STIM_PBMC_DN	187	51	17275	454
1.687e-37	-84.67	GSE18791_UNSTIM_VS_NEWCATSLE_VIRUS_DC_10H_DN	MSigDB lists	GSE18791_UNSTIM_VS_NEWCATSLE_VIRUS_DC_10H_DN	169	49	17275	454
4.33e-37	-83.73	GSE18791_CTRL_VS_NEWCASTLE_VIRUS_DC_10H_DN	MSigDB lists	GSE18791_CTRL_VS_NEWCASTLE_VIRUS_DC_10H_DN	172	49	17275	454
4.977e-37	-83.59	GSE29618_MONOCYTE_VS_MDC_DAY7_FLU_VACCINE_UP	MSigDB lists	GSE29618_MONOCYTE_VS_MDC_DAY7_FLU_VACCINE_UP	191	51	17275	454
5.953e-37	-83.41	inflammatory response	biological process	GO:0006954	490	75	18054	462
1.99e-36	-82.2	GSE42724_NAIVE_BCELL_VS_PLASMABLAST_UP	MSigDB lists	GSE42724_NAIVE_BCELL_VS_PLASMABLAST_UP	177	49	17275	454
2.683e-36	-81.91	GSE9988_ANTI_TREM1_VS_LPS_MONOCYTE_DN	MSigDB lists	GSE9988_ANTI_TREM1_VS_LPS_MONOCYTE_DN	178	49	17275	454
4.924e-36	-81.3	response to cytokine	biological process	GO:0034097	1096	109	18054	462
5.204e-36	-81.24	GSE2706_UNSTIM_VS_2H_LPS_AND_R848_DC_DN	MSigDB lists	GSE2706_UNSTIM_VS_2H_LPS_AND_R848_DC_DN	171	48	17275	454
6.814e-36	-80.97	innate immune response	biological process	GO:0045087	664	85	18054	462
1.701e-35	-80.06	cytokine-mediated signaling pathway	biological process	GO:0019221	672	85	18054	462
1.864e-35	-79.97	RUTELLA_RESPONSE_TO_HGF_UP	MSigDB lists	RUTELLA_RESPONSE_TO_HGF_UP	391	67	17275	454
2.714e-35	-79.59	GSE10325_BCELL_VS_MYELOID_DN	MSigDB lists	GSE10325_BCELL_VS_MYELOID_DN	186	49	17275	454
3.087e-35	-79.46	CHEN_METABOLIC_SYNDROM_NETWORK	MSigDB lists	CHEN_METABOLIC_SYNDROM_NETWORK	1131	111	17275	454
3.849e-35	-79.24	HALLMARK_INFLAMMATORY_RESPONSE	MSigDB lists	HALLMARK_INFLAMMATORY_RESPONSE	197	50	17275	454
1.075e-34	-78.22	ZHANG_RESPONSE_TO_IKK_INHIBITOR_AND_TNF_UP	MSigDB lists	ZHANG_RESPONSE_TO_IKK_INHIBITOR_AND_TNF_UP	211	51	17275	454
2.592e-34	-77.34	cellular response to cytokine stimulus	biological process	GO:0071345	1006	102	18054	462
2.934e-34	-77.21	GSE6269_HEALTHY_VS_STAPH_PNEUMO_INF_PBMC_DN	MSigDB lists	GSE6269_HEALTHY_VS_STAPH_PNEUMO_INF_PBMC_DN	166	46	17275	454
3.968e-34	-76.91	GSE13485_PRE_VS_POST_YF17D_VACCINATION_PBMC_DN	MSigDB lists	GSE13485_PRE_VS_POST_YF17D_VACCINATION_PBMC_DN	186	48	17275	454
1.044e-33	-75.94	regulation of immune system process	biological process	GO:0002682	1549	127	18054	462
1.05e-33	-75.94	cellular response to organic substance	biological process	GO:0071310	2346	160	18054	462
1.203e-33	-75.8	MODULE_75	MSigDB lists	MODULE_75	390	65	17275	454
1.245e-33	-75.77	positive regulation of immune system process	biological process	GO:0002684	1005	101	18054	462
1.989e-33	-75.3	GSE360_HIGH_DOSE_B_MALAYI_VS_M_TUBERCULOSIS_DC_DN	MSigDB lists	GSE360_HIGH_DOSE_B_MALAYI_VS_M_TUBERCULOSIS_DC_DN	192	48	17275	454
2.645e-33	-75.01	cellular response to chemical stimulus	biological process	GO:0070887	2871	179	18054	462
2.908e-33	-74.92	response to organic substance	biological process	GO:0010033	2956	182	18054	462
4.564e-33	-74.47	GSE9988_ANTI_TREM1_VS_ANTI_TREM1_AND_LPS_MONOCYTE_DN	MSigDB lists	GSE9988_ANTI_TREM1_VS_ANTI_TREM1_AND_LPS_MONOCYTE_DN	166	45	17275	454
4.564e-33	-74.47	GSE9988_LPS_VS_CTRL_TREATED_MONOCYTE_UP	MSigDB lists	GSE9988_LPS_VS_CTRL_TREATED_MONOCYTE_UP	166	45	17275	454
5.63e-33	-74.26	GSE19401_NAIVE_VS_IMMUNIZED_MOUSE_PLN_FOLLICULAR_DC_UP	MSigDB lists	GSE19401_NAIVE_VS_IMMUNIZED_MOUSE_PLN_FOLLICULAR_DC_UP	186	47	17275	454
7.345e-33	-73.99	GSE42021_TREG_VS_TCONV_PLN_UP	MSigDB lists	GSE42021_TREG_VS_TCONV_PLN_UP	187	47	17275	454
8.14e-33	-73.89	GSE18791_CTRL_VS_NEWCASTLE_VIRUS_DC_4H_DN	MSigDB lists	GSE18791_CTRL_VS_NEWCASTLE_VIRUS_DC_4H_DN	168	45	17275	454
1.908e-32	-73.04	GSE2706_UNSTIM_VS_2H_LPS_DC_DN	MSigDB lists	GSE2706_UNSTIM_VS_2H_LPS_DC_DN	171	45	17275	454
2.704e-32	-72.69	GSE22140_HEALTHY_VS_ARTHRITIC_GERMFREE_MOUSE_CD4_TCELL_DN	MSigDB lists	GSE22140_HEALTHY_VS_ARTHRITIC_GERMFREE_MOUSE_CD4_TCELL_DN	192	47	17275	454
2.704e-32	-72.69	GSE22886_DAY0_VS_DAY1_MONOCYTE_IN_CULTURE_DN	MSigDB lists	GSE22886_DAY0_VS_DAY1_MONOCYTE_IN_CULTURE_DN	192	47	17275	454
3.527e-32	-72.42	GSE22886_NAIVE_BCELL_VS_NEUTROPHIL_DN	MSigDB lists	GSE22886_NAIVE_BCELL_VS_NEUTROPHIL_DN	183	46	17275	454
9.834e-32	-71.4	BOSCO_INTERFERON_INDUCED_ANTIVIRAL_MODULE	MSigDB lists	BOSCO_INTERFERON_INDUCED_ANTIVIRAL_MODULE	72	32	17275	454
1.003e-31	-71.38	GSE10325_CD4_TCELL_VS_MYELOID_DN	MSigDB lists	GSE10325_CD4_TCELL_VS_MYELOID_DN	187	46	17275	454
1.296e-31	-71.12	GSE9988_ANTI_TREM1_VS_LOW_LPS_MONOCYTE_DN	MSigDB lists	GSE9988_ANTI_TREM1_VS_LOW_LPS_MONOCYTE_DN	178	45	17275	454
1.297e-31	-71.12	GSE1432_CTRL_VS_IFNG_6H_MICROGLIA_DN	MSigDB lists	GSE1432_CTRL_VS_IFNG_6H_MICROGLIA_DN	188	46	17275	454
1.382e-31	-71.06	GO_RESPONSE_TO_BIOTIC_STIMULUS	MSigDB lists	GO_RESPONSE_TO_BIOTIC_STIMULUS	829	90	17275	454
1.405e-31	-71.04	NUYTTEN_EZH2_TARGETS_UP	MSigDB lists	NUYTTEN_EZH2_TARGETS_UP	960	97	17275	454
1.509e-31	-70.97	GO_RESPONSE_TO_EXTERNAL_STIMULUS	MSigDB lists	GO_RESPONSE_TO_EXTERNAL_STIMULUS	1727	133	17275	454
1.612e-31	-70.9	response to bacterium	biological process	GO:0009617	604	76	18054	462
1.675e-31	-70.86	GSE45365_HEALTHY_VS_MCMV_INFECTION_CD8A_DC_IFNAR_KO_DN	MSigDB lists	GSE45365_HEALTHY_VS_MCMV_INFECTION_CD8A_DC_IFNAR_KO_DN	189	46	17275	454
2.098e-31	-70.64	GSE9988_LOW_LPS_VS_CTRL_TREATED_MONOCYTE_UP	MSigDB lists	GSE9988_LOW_LPS_VS_CTRL_TREATED_MONOCYTE_UP	170	44	17275	454
2.737e-31	-70.37	Immune System	REACTOME pathways	R-HSA-168256	2101	162	10287	335
2.777e-31	-70.36	GSE22886_CTRL_VS_LPS_24H_DC_DN	MSigDB lists	GSE22886_CTRL_VS_LPS_24H_DC_DN	191	46	17275	454
3.566e-31	-70.11	GSE29618_BCELL_VS_MONOCYTE_DAY7_FLU_VACCINE_DN	MSigDB lists	GSE29618_BCELL_VS_MONOCYTE_DAY7_FLU_VACCINE_DN	192	46	17275	454
3.734e-31	-70.06	MODULE_46	MSigDB lists	MODULE_46	386	62	17275	454
4.573e-31	-69.86	GSE32986_CURDLAN_HIGHDOSE_VS_GMCSF_AND_CURDLAN_HIGHDOSE_STIM_DC_DN	MSigDB lists	GSE32986_CURDLAN_HIGHDOSE_VS_GMCSF_AND_CURDLAN_HIGHDOSE_STIM_DC_DN	193	46	17275	454
5.854e-31	-69.61	GSE360_LOW_DOSE_B_MALAYI_VS_M_TUBERCULOSIS_DC_DN	MSigDB lists	GSE360_LOW_DOSE_B_MALAYI_VS_M_TUBERCULOSIS_DC_DN	194	46	17275	454
6.198e-31	-69.56	GSE21360_SECONDARY_VS_QUATERNARY_MEMORY_CD8_TCELL_UP	MSigDB lists	GSE21360_SECONDARY_VS_QUATERNARY_MEMORY_CD8_TCELL_UP	174	44	17275	454
6.214e-31	-69.55	GSE25123_CTRL_VS_ROSIGLITAZONE_STIM_PPARG_KO_MACROPHAGE_UP	MSigDB lists	GSE25123_CTRL_VS_ROSIGLITAZONE_STIM_PPARG_KO_MACROPHAGE_UP	184	45	17275	454
8.508e-31	-69.24	multi-organism process	biological process	GO:0051704	2697	168	18054	462
1.329e-30	-68.79	GSE14769_UNSTIM_VS_60MIN_LPS_BMDM_DN	MSigDB lists	GSE14769_UNSTIM_VS_60MIN_LPS_BMDM_DN	187	45	17275	454
1.548e-30	-68.64	GSE360_CTRL_VS_M_TUBERCULOSIS_DC_DN	MSigDB lists	GSE360_CTRL_VS_M_TUBERCULOSIS_DC_DN	198	46	17275	454
1.775e-30	-68.5	GSE14000_UNSTIM_VS_16H_LPS_DC_TRANSLATED_RNA_DN	MSigDB lists	GSE14000_UNSTIM_VS_16H_LPS_DC_TRANSLATED_RNA_DN	178	44	17275	454
2.971e-30	-67.99	GSE24634_TEFF_VS_TCONV_DAY3_IN_CULTURE_DN	MSigDB lists	GSE24634_TEFF_VS_TCONV_DAY3_IN_CULTURE_DN	180	44	17275	454
9.966e-30	-66.78	GO_INNATE_IMMUNE_RESPONSE	MSigDB lists	GO_INNATE_IMMUNE_RESPONSE	561	72	17275	454
1.418e-29	-66.43	response to chemical	biological process	GO:0042221	4367	222	18054	462
1.589e-29	-66.31	immune effector process	biological process	GO:0002252	943	92	18054	462
1.706e-29	-66.24	GSE19888_ADENOSINE_A3R_INH_VS_ACT_WITH_INHIBITOR_PRETREATMENT_IN_MAST_CELL_UP	MSigDB lists	GSE19888_ADENOSINE_A3R_INH_VS_ACT_WITH_INHIBITOR_PRETREATMENT_IN_MAST_CELL_UP	187	44	17275	454
2.768e-29	-65.76	GSE29618_BCELL_VS_MONOCYTE_DN	MSigDB lists	GSE29618_BCELL_VS_MONOCYTE_DN	189	44	17275	454
1.077e-28	-64.4	SMIRNOV_CIRCULATING_ENDOTHELIOCYTES_IN_CANCER_UP	MSigDB lists	SMIRNOV_CIRCULATING_ENDOTHELIOCYTES_IN_CANCER_UP	154	40	17275	454
1.901e-28	-63.83	response to stimulus	biological process	GO:0050896	8044	322	18054	462
1.913e-28	-63.82	GNF2_CARD15	MSigDB lists	GNF2_CARD15	67	29	17275	454
2.685e-28	-63.48	GSE37533_PPARG1_FOXP3_VS_FOXP3_TRANSDUCED_CD4_TCELL_DN	MSigDB lists	GSE37533_PPARG1_FOXP3_VS_FOXP3_TRANSDUCED_CD4_TCELL_DN	188	43	17275	454
2.685e-28	-63.48	GSE14769_UNSTIM_VS_80MIN_LPS_BMDM_DN	MSigDB lists	GSE14769_UNSTIM_VS_80MIN_LPS_BMDM_DN	188	43	17275	454
3.024e-28	-63.37	GSE36888_UNTREATED_VS_IL2_TREATED_STAT5_AB_KNOCKIN_TCELL_2H_UP	MSigDB lists	GSE36888_UNTREATED_VS_IL2_TREATED_STAT5_AB_KNOCKIN_TCELL_2H_UP	178	42	17275	454
4.284e-28	-63.02	GSE9601_NFKB_INHIBITOR_VS_PI3K_INHIBITOR_TREATED_HCMV_INF_MONOCYTE_DN	MSigDB lists	GSE9601_NFKB_INHIBITOR_VS_PI3K_INHIBITOR_TREATED_HCMV_INF_MONOCYTE_DN	190	43	17275	454
4.77e-28	-62.91	GO_POSITIVE_REGULATION_OF_IMMUNE_SYSTEM_PROCESS	MSigDB lists	GO_POSITIVE_REGULATION_OF_IMMUNE_SYSTEM_PROCESS	809	84	17275	454
4.779e-28	-62.91	regulation of cytokine production	biological process	GO:0001817	717	78	18054	462
4.981e-28	-62.87	GO_REGULATION_OF_IMMUNE_SYSTEM_PROCESS	MSigDB lists	GO_REGULATION_OF_IMMUNE_SYSTEM_PROCESS	1317	109	17275	454
5.33e-28	-62.8	GSE18791_CTRL_VS_NEWCASTLE_VIRUS_DC_12H_DN	MSigDB lists	GSE18791_CTRL_VS_NEWCASTLE_VIRUS_DC_12H_DN	170	41	17275	454
6.17e-28	-62.65	LENAOUR_DENDRITIC_CELL_MATURATION_DN	MSigDB lists	LENAOUR_DENDRITIC_CELL_MATURATION_DN	123	36	17275	454
6.794e-28	-62.56	GSE18281_CORTICAL_VS_MEDULLARY_THYMOCYTE_UP	MSigDB lists	GSE18281_CORTICAL_VS_MEDULLARY_THYMOCYTE_UP	192	43	17275	454
7.285e-28	-62.49	regulation of response to external stimulus	biological process	GO:0032101	1116	98	18054	462
7.773e-28	-62.42	FOSTER_TOLERANT_MACROPHAGE_DN	MSigDB lists	FOSTER_TOLERANT_MACROPHAGE_DN	382	58	17275	454
7.933e-28	-62.4	GSE2706_UNSTIM_VS_8H_R848_DC_DN	MSigDB lists	GSE2706_UNSTIM_VS_8H_R848_DC_DN	182	42	17275	454
8.537e-28	-62.33	GSE45365_NK_CELL_VS_CD11B_DC_DN	MSigDB lists	GSE45365_NK_CELL_VS_CD11B_DC_DN	193	43	17275	454
8.777e-28	-62.3	GSE41867_NAIVE_VS_DAY30_LCMV_CLONE13_EXHAUSTED_CD8_TCELL_UP	MSigDB lists	GSE41867_NAIVE_VS_DAY30_LCMV_CLONE13_EXHAUSTED_CD8_TCELL_UP	172	41	17275	454
1.071e-27	-62.1	GSE26343_UNSTIM_VS_LPS_STIM_NFAT5_KO_MACROPHAGE_DN	MSigDB lists	GSE26343_UNSTIM_VS_LPS_STIM_NFAT5_KO_MACROPHAGE_DN	194	43	17275	454
1.251e-27	-61.95	MARKEY_RB1_ACUTE_LOF_DN	MSigDB lists	MARKEY_RB1_ACUTE_LOF_DN	217	45	17275	454
1.272e-27	-61.93	GSE37533_PPARG2_FOXP3_VS_FOXP3_TRANSDUCED_CD4_TCELL_DN	MSigDB lists	GSE37533_PPARG2_FOXP3_VS_FOXP3_TRANSDUCED_CD4_TCELL_DN	184	42	17275	454
1.966e-27	-61.49	GSE2706_R848_VS_R848_AND_LPS_2H_STIM_DC_DN	MSigDB lists	GSE2706_R848_VS_R848_AND_LPS_2H_STIM_DC_DN	165	40	17275	454
2.412e-27	-61.29	response to molecule of bacterial origin	biological process	GO:0002237	328	53	18054	462
3.21e-27	-61	GSE37533_PPARG1_FOXP3_VS_PPARG2_FOXP3_TRANSDUCED_CD4_TCELL_PIOGLITAZONE_TREATED_DN	MSigDB lists	GSE37533_PPARG1_FOXP3_VS_PPARG2_FOXP3_TRANSDUCED_CD4_TCELL_PIOGLITAZONE_TREATED_DN	188	42	17275	454
3.349e-27	-60.96	BROWNE_INTERFERON_RESPONSIVE_GENES	MSigDB lists	BROWNE_INTERFERON_RESPONSIVE_GENES	66	28	17275	454
4.757e-27	-60.61	GSE36888_UNTREATED_VS_IL2_TREATED_TCELL_17H_DN	MSigDB lists	GSE36888_UNTREATED_VS_IL2_TREATED_TCELL_17H_DN	179	41	17275	454
6.134e-27	-60.36	cell surface receptor signaling pathway	biological process	GO:0007166	2250	144	18054	462
6.324e-27	-60.33	GSE9316_IL6_KO_VS_IFNG_KO_INVIVO_EXPANDED_CD4_TCELL_DN	MSigDB lists	GSE9316_IL6_KO_VS_IFNG_KO_INVIVO_EXPANDED_CD4_TCELL_DN	191	42	17275	454
6.324e-27	-60.33	GSE22886_NAIVE_BCELL_VS_MONOCYTE_DN	MSigDB lists	GSE22886_NAIVE_BCELL_VS_MONOCYTE_DN	191	42	17275	454
7.771e-27	-60.12	HECKER_IFNB1_TARGETS	MSigDB lists	HECKER_IFNB1_TARGETS	89	31	17275	454
1.379e-26	-59.55	MODULE_5	MSigDB lists	MODULE_5	418	59	17275	454
1.58e-26	-59.41	GSE35825_IFNA_VS_IFNG_STIM_MACROPHAGE_UP	MSigDB lists	GSE35825_IFNA_VS_IFNG_STIM_MACROPHAGE_UP	153	38	17275	454
1.899e-26	-59.23	GSE42021_CD24HI_VS_CD24LOW_TCONV_THYMUS_DN	MSigDB lists	GSE42021_CD24HI_VS_CD24LOW_TCONV_THYMUS_DN	185	41	17275	454
2.378e-26	-59	GSE34205_HEALTHY_VS_FLU_INF_INFANT_PBMC_DN	MSigDB lists	GSE34205_HEALTHY_VS_FLU_INF_INFANT_PBMC_DN	186	41	17275	454
2.839e-26	-58.82	GSE2706_UNSTIM_VS_8H_LPS_AND_R848_DC_DN	MSigDB lists	GSE2706_UNSTIM_VS_8H_LPS_AND_R848_DC_DN	176	40	17275	454
3.582e-26	-58.59	JISON_SICKLE_CELL_DISEASE_UP	MSigDB lists	JISON_SICKLE_CELL_DISEASE_UP	177	40	17275	454
3.714e-26	-58.56	GSE34392_ST2_KO_VS_WT_DAY8_LCMV_EFFECTOR_CD8_TCELL_DN	MSigDB lists	GSE34392_ST2_KO_VS_WT_DAY8_LCMV_EFFECTOR_CD8_TCELL_DN	188	41	17275	454
3.977e-26	-58.49	regulation of immune response	biological process	GO:0050776	1005	90	18054	462
4.405e-26	-58.38	GSE18791_UNSTIM_VS_NEWCATSLE_VIRUS_DC_18H_DN	MSigDB lists	GSE18791_UNSTIM_VS_NEWCATSLE_VIRUS_DC_18H_DN	157	38	17275	454
4.632e-26	-58.33	GSE360_L_DONOVANI_VS_M_TUBERCULOSIS_DC_DN	MSigDB lists	GSE360_L_DONOVANI_VS_M_TUBERCULOSIS_DC_DN	189	41	17275	454
5.767e-26	-58.12	GSE42021_TREG_PLN_VS_CD24INT_TREG_THYMUS_DN	MSigDB lists	GSE42021_TREG_PLN_VS_CD24INT_TREG_THYMUS_DN	190	41	17275	454
7.121e-26	-57.9	GSE40685_TREG_VS_FOXP3_KO_TREG_PRECURSOR_UP	MSigDB lists	GSE40685_TREG_VS_FOXP3_KO_TREG_PRECURSOR_UP	180	40	17275	454
7.121e-26	-57.9	GSE2770_TGFB_AND_IL4_ACT_VS_ACT_CD4_TCELL_2H_DN	MSigDB lists	GSE2770_TGFB_AND_IL4_ACT_VS_ACT_CD4_TCELL_2H_DN	180	40	17275	454
7.171e-26	-57.9	GSE14769_UNSTIM_VS_40MIN_LPS_BMDM_DN	MSigDB lists	GSE14769_UNSTIM_VS_40MIN_LPS_BMDM_DN	191	41	17275	454
7.913e-26	-57.8	GO_REGULATION_OF_CYTOKINE_PRODUCTION	MSigDB lists	GO_REGULATION_OF_CYTOKINE_PRODUCTION	544	66	17275	454
1.059e-25	-57.51	GSE25123_WT_VS_PPARG_KO_MACROPHAGE_UP	MSigDB lists	GSE25123_WT_VS_PPARG_KO_MACROPHAGE_UP	171	39	17275	454
1.594e-25	-57.1	HESS_TARGETS_OF_HOXA9_AND_MEIS1_DN	MSigDB lists	HESS_TARGETS_OF_HOXA9_AND_MEIS1_DN	74	28	17275	454
1.741e-25	-57.01	GSE24634_IL4_VS_CTRL_TREATED_NAIVE_CD4_TCELL_DAY3_DN	MSigDB lists	GSE24634_IL4_VS_CTRL_TREATED_NAIVE_CD4_TCELL_DAY3_DN	184	40	17275	454
1.812e-25	-56.97	response to lipopolysaccharide	biological process	GO:0032496	315	50	18054	462
2.003e-25	-56.87	BOSCO_TH1_CYTOTOXIC_MODULE	MSigDB lists	BOSCO_TH1_CYTOTOXIC_MODULE	106	32	17275	454
2.019e-25	-56.86	GAL_LEUKEMIC_STEM_CELL_DN	MSigDB lists	GAL_LEUKEMIC_STEM_CELL_DN	231	44	17275	454
2.169e-25	-56.79	GSE42021_CD24HI_VS_CD24INT_TREG_THYMUS_DN	MSigDB lists	GSE42021_CD24HI_VS_CD24INT_TREG_THYMUS_DN	185	40	17275	454
3.244e-25	-56.39	GO_CELLULAR_RESPONSE_TO_ORGANIC_SUBSTANCE	MSigDB lists	GO_CELLULAR_RESPONSE_TO_ORGANIC_SUBSTANCE	1777	124	17275	454
3.451e-25	-56.33	GNF2_HCK	MSigDB lists	GNF2_HCK	91	30	17275	454
4.176e-25	-56.14	GNF2_CD33	MSigDB lists	GNF2_CD33	50	24	17275	454
5.149e-25	-55.93	GSE37534_UNTREATED_VS_PIOGLITAZONE_TREATED_CD4_TCELL_PPARG1_AND_FOXP3_TRASDUCED_DN	MSigDB lists	GSE37534_UNTREATED_VS_PIOGLITAZONE_TREATED_CD4_TCELL_PPARG1_AND_FOXP3_TRASDUCED_DN	189	40	17275	454
7.866e-25	-55.5	GSE35685_CD34POS_CD38NEG_VS_CD34POS_CD10POS_BONE_MARROW_DN	MSigDB lists	GSE35685_CD34POS_CD38NEG_VS_CD34POS_CD10POS_BONE_MARROW_DN	191	40	17275	454
9.644e-25	-55.3	GO_INFLAMMATORY_RESPONSE	MSigDB lists	GO_INFLAMMATORY_RESPONSE	437	58	17275	454
1.232e-24	-55.05	GO_RESPONSE_TO_BACTERIUM	MSigDB lists	GO_RESPONSE_TO_BACTERIUM	487	61	17275	454
1.26e-24	-55.03	GSE39382_IL3_VS_IL3_IL33_TREATED_MAST_CELL_DN	MSigDB lists	GSE39382_IL3_VS_IL3_IL33_TREATED_MAST_CELL_DN	182	39	17275	454
2.065e-24	-54.54	BROWN_MYELOID_CELL_DEVELOPMENT_UP	MSigDB lists	BROWN_MYELOID_CELL_DEVELOPMENT_UP	152	36	17275	454
2.96e-24	-54.18	GSE41176_UNSTIM_VS_ANTI_IGM_STIM_BCELL_1H_UP	MSigDB lists	GSE41176_UNSTIM_VS_ANTI_IGM_STIM_BCELL_1H_UP	186	39	17275	454
3.294e-24	-54.07	GO_RESPONSE_TO_CYTOKINE	MSigDB lists	GO_RESPONSE_TO_CYTOKINE	688	72	17275	454
3.577e-24	-53.99	HAHTOLA_MYCOSIS_FUNGOIDES_CD4_UP	MSigDB lists	HAHTOLA_MYCOSIS_FUNGOIDES_CD4_UP	60	25	17275	454
4.272e-24	-53.81	GSE6269_HEALTHY_VS_FLU_INF_PBMC_DN	MSigDB lists	GSE6269_HEALTHY_VS_FLU_INF_PBMC_DN	155	36	17275	454
5.092e-24	-53.63	STK33_UP	MSigDB lists	STK33_UP	262	45	17275	454
5.867e-24	-53.49	GSE13485_DAY3_VS_DAY21_YF17D_VACCINE_PBMC_UP	MSigDB lists	GSE13485_DAY3_VS_DAY21_YF17D_VACCINE_PBMC_UP	178	38	17275	454
6.8e-24	-53.35	GSE29618_PDC_VS_MDC_DN	MSigDB lists	GSE29618_PDC_VS_MDC_DN	190	39	17275	454
7.063e-24	-53.31	STK33_NOMO_UP	MSigDB lists	STK33_NOMO_UP	264	45	17275	454
9.001e-24	-53.06	GSE36826_WT_VS_IL1R_KO_SKIN_STAPH_AUREUS_INF_DN	MSigDB lists	GSE36826_WT_VS_IL1R_KO_SKIN_STAPH_AUREUS_INF_DN	180	38	17275	454
9.001e-24	-53.06	GSE29617_CTRL_VS_DAY7_TIV_FLU_VACCINE_PBMC_2008_UP	MSigDB lists	GSE29617_CTRL_VS_DAY7_TIV_FLU_VACCINE_PBMC_2008_UP	180	38	17275	454
9.095e-24	-53.05	cellular response to molecule of bacterial origin	biological process	GO:0071219	196	39	18054	462
1.423e-23	-52.61	GSE9988_ANTI_TREM1_VS_CTRL_TREATED_MONOCYTES_UP	MSigDB lists	GSE9988_ANTI_TREM1_VS_CTRL_TREATED_MONOCYTES_UP	171	37	17275	454
1.529e-23	-52.54	GSE24634_TREG_VS_TCONV_POST_DAY10_IL4_CONVERSION_DN	MSigDB lists	GSE24634_TREG_VS_TCONV_POST_DAY10_IL4_CONVERSION_DN	194	39	17275	454
1.866e-23	-52.34	GSE19401_PLN_VS_PEYERS_PATCH_FOLLICULAR_DC_DN	MSigDB lists	GSE19401_PLN_VS_PEYERS_PATCH_FOLLICULAR_DC_DN	195	39	17275	454
2.081e-23	-52.23	GSE11057_PBMC_VS_MEM_CD4_TCELL_UP	MSigDB lists	GSE11057_PBMC_VS_MEM_CD4_TCELL_UP	184	38	17275	454
2.143e-23	-52.2	regulation of response to stimulus	biological process	GO:0048583	4227	204	18054	462
2.274e-23	-52.14	GSE24634_TREG_VS_TCONV_POST_DAY7_IL4_CONVERSION_DN	MSigDB lists	GSE24634_TREG_VS_TCONV_POST_DAY7_IL4_CONVERSION_DN	196	39	17275	454
2.447e-23	-52.06	GO_RESPONSE_TO_MOLECULE_OF_BACTERIAL_ORIGIN	MSigDB lists	GO_RESPONSE_TO_MOLECULE_OF_BACTERIAL_ORIGIN	313	48	17275	454
2.557e-23	-52.02	GSE46606_UNSTIM_VS_CD40L_IL2_IL5_1DAY_STIMULATED_IRF4HIGH_SORTED_BCELL_DN	MSigDB lists	GSE46606_UNSTIM_VS_CD40L_IL2_IL5_1DAY_STIMULATED_IRF4HIGH_SORTED_BCELL_DN	185	38	17275	454
3.138e-23	-51.82	GSE24634_TREG_VS_TCONV_POST_DAY5_IL4_CONVERSION_DN	MSigDB lists	GSE24634_TREG_VS_TCONV_POST_DAY5_IL4_CONVERSION_DN	186	38	17275	454
3.845e-23	-51.61	GSE24634_TEFF_VS_TCONV_DAY7_IN_CULTURE_DN	MSigDB lists	GSE24634_TEFF_VS_TCONV_DAY7_IN_CULTURE_DN	187	38	17275	454
4.172e-23	-51.53	GSE21546_WT_VS_SAP1A_KO_DP_THYMOCYTES_UP	MSigDB lists	GSE21546_WT_VS_SAP1A_KO_DP_THYMOCYTES_UP	176	37	17275	454
4.844e-23	-51.38	positive regulation of cytokine production	biological process	GO:0001819	450	56	18054	462
5.75e-23	-51.21	GSE45365_HEALTHY_VS_MCMV_INFECTION_CD8A_DC_DN	MSigDB lists	GSE45365_HEALTHY_VS_MCMV_INFECTION_CD8A_DC_DN	189	38	17275	454
5.75e-23	-51.21	GSE22196_HEALTHY_VS_OBESE_MOUSE_SKIN_GAMMADELTA_TCELL_DN	MSigDB lists	GSE22196_HEALTHY_VS_OBESE_MOUSE_SKIN_GAMMADELTA_TCELL_DN	189	38	17275	454
6.201e-23	-51.13	GALINDO_IMMUNE_RESPONSE_TO_ENTEROTOXIN	MSigDB lists	GALINDO_IMMUNE_RESPONSE_TO_ENTEROTOXIN	81	27	17275	454
6.37e-23	-51.11	positive regulation of response to external stimulus	biological process	GO:0032103	609	65	18054	462
7.405e-23	-50.96	MODULE_64	MSigDB lists	MODULE_64	509	60	17275	454
7.812e-23	-50.9	GSE20727_ROS_INH_VS_ROS_INH_AND_DNFB_ALLERGEN_TREATED_DC_UP	MSigDB lists	GSE20727_ROS_INH_VS_ROS_INH_AND_DNFB_ALLERGEN_TREATED_DC_UP	179	37	17275	454
8.224e-23	-50.85	GSE18791_CTRL_VS_NEWCASTLE_VIRUS_DC_16H_DN	MSigDB lists	GSE18791_CTRL_VS_NEWCASTLE_VIRUS_DC_16H_DN	168	36	17275	454
1.186e-22	-50.49	positive regulation of immune response	biological process	GO:0050778	710	70	18054	462
1.266e-22	-50.42	GSE18281_SUBCAPSULAR_VS_CENTRAL_CORTICAL_REGION_OF_THYMUS_DN	MSigDB lists	GSE18281_SUBCAPSULAR_VS_CENTRAL_CORTICAL_REGION_OF_THYMUS_DN	193	38	17275	454
1.537e-22	-50.23	GSE9006_TYPE_1_DIABETES_AT_DX_VS_4MONTH_POST_DX_PBMC_UP	MSigDB lists	GSE9006_TYPE_1_DIABETES_AT_DX_VS_4MONTH_POST_DX_PBMC_UP	194	38	17275	454
1.767e-22	-50.09	GSE3982_EOSINOPHIL_VS_NEUTROPHIL_DN	MSigDB lists	GSE3982_EOSINOPHIL_VS_NEUTROPHIL_DN	183	37	17275	454
2.42e-22	-49.77	cellular response to lipopolysaccharide	biological process	GO:0071222	189	37	18054	462
2.7e-22	-49.66	cell communication	biological process	GO:0007154	5208	231	18054	462
3.071e-22	-49.53	GSE9988_ANTI_TREM1_AND_LPS_VS_VEHICLE_TREATED_MONOCYTES_UP	MSigDB lists	GSE9988_ANTI_TREM1_AND_LPS_VS_VEHICLE_TREATED_MONOCYTES_UP	163	35	17275	454
4.065e-22	-49.25	WALLACE_PROSTATE_CANCER_RACE_UP	MSigDB lists	WALLACE_PROSTATE_CANCER_RACE_UP	263	43	17275	454
4.544e-22	-49.14	Cytokine Signaling in Immune system	REACTOME pathways	R-HSA-1280215	756	80	10287	335
4.558e-22	-49.14	BUYTAERT_PHOTODYNAMIC_THERAPY_STRESS_UP	MSigDB lists	BUYTAERT_PHOTODYNAMIC_THERAPY_STRESS_UP	767	73	17275	454
4.751e-22	-49.1	GSE41978_ID2_KO_VS_BIM_KO_KLRG1_LOW_EFFECTOR_CD8_TCELL_UP	MSigDB lists	GSE41978_ID2_KO_VS_BIM_KO_KLRG1_LOW_EFFECTOR_CD8_TCELL_UP	188	37	17275	454
4.751e-22	-49.1	GSE3982_NEUTROPHIL_VS_CENT_MEMORY_CD4_TCELL_UP	MSigDB lists	GSE3982_NEUTROPHIL_VS_CENT_MEMORY_CD4_TCELL_UP	188	37	17275	454
4.751e-22	-49.1	GSE24634_IL4_VS_CTRL_TREATED_NAIVE_CD4_TCELL_DAY10_DN	MSigDB lists	GSE24634_IL4_VS_CTRL_TREATED_NAIVE_CD4_TCELL_DAY10_DN	188	37	17275	454
4.895e-22	-49.07	response to oxygen-containing compound	biological process	GO:1901700	1523	106	18054	462
5.225e-22	-49	cell activation	biological process	GO:0001775	1061	86	18054	462
5.754e-22	-48.91	MODULE_76	MSigDB lists	MODULE_76	79	26	17275	454
6.349e-22	-48.81	cellular response to biotic stimulus	biological process	GO:0071216	219	39	18054	462
7.103e-22	-48.7	GNF2_FOS	MSigDB lists	GNF2_FOS	39	20	17275	454
7.369e-22	-48.66	signal transduction	biological process	GO:0007165	4772	217	18054	462
8.974e-22	-48.46	ZHOU_INFLAMMATORY_RESPONSE_LIVE_UP	MSigDB lists	ZHOU_INFLAMMATORY_RESPONSE_LIVE_UP	417	53	17275	454
1.024e-21	-48.33	GO_RESPONSE_TO_OXYGEN_CONTAINING_COMPOUND	MSigDB lists	GO_RESPONSE_TO_OXYGEN_CONTAINING_COMPOUND	1336	99	17275	454
1.106e-21	-48.25	REACTOME_IMMUNE_SYSTEM	MSigDB lists	REACTOME_IMMUNE_SYSTEM	879	78	17275	454
1.167e-21	-48.2	SEKI_INFLAMMATORY_RESPONSE_LPS_UP	MSigDB lists	SEKI_INFLAMMATORY_RESPONSE_LPS_UP	73	25	17275	454
1.226e-21	-48.15	GO_CYTOKINE_MEDIATED_SIGNALING_PATHWAY	MSigDB lists	GO_CYTOKINE_MEDIATED_SIGNALING_PATHWAY	436	54	17275	454
1.465e-21	-47.97	GSE25088_IL4_VS_IL4_AND_ROSIGLITAZONE_STIM_STAT6_KO_MACROPHAGE_DAY10_DN	MSigDB lists	GSE25088_IL4_VS_IL4_AND_ROSIGLITAZONE_STIM_STAT6_KO_MACROPHAGE_DAY10_DN	182	36	17275	454
1.565e-21	-47.91	OSWALD_HEMATOPOIETIC_STEM_CELL_IN_COLLAGEN_GEL_UP	MSigDB lists	OSWALD_HEMATOPOIETIC_STEM_CELL_IN_COLLAGEN_GEL_UP	219	39	17275	454
1.602e-21	-47.88	signaling	biological process	GO:0023052	5103	226	18054	462
1.717e-21	-47.81	env (Envelope surface glycoprotein gp160, precursor)	protein interactions	155971	1501	107	17456	468
1.74e-21	-47.8	GO_POSITIVE_REGULATION_OF_CYTOKINE_PRODUCTION	MSigDB lists	GO_POSITIVE_REGULATION_OF_CYTOKINE_PRODUCTION	360	49	17275	454
2.162e-21	-47.58	GSE22886_DC_VS_MONOCYTE_DN	MSigDB lists	GSE22886_DC_VS_MONOCYTE_DN	184	36	17275	454
2.449e-21	-47.46	VERHAAK_GLIOBLASTOMA_MESENCHYMAL	MSigDB lists	VERHAAK_GLIOBLASTOMA_MESENCHYMAL	209	38	17275	454
2.48e-21	-47.45	GSE36888_UNTREATED_VS_IL2_TREATED_TCELL_6H_UP	MSigDB lists	GSE36888_UNTREATED_VS_IL2_TREATED_TCELL_6H_UP	173	35	17275	454
2.545e-21	-47.42	leukocyte migration	biological process	GO:0050900	311	45	18054	462
3.705e-21	-47.04	GNF2_PECAM1	MSigDB lists	GNF2_PECAM1	54	22	17275	454
3.835e-21	-47.01	GSE360_T_GONDII_VS_M_TUBERCULOSIS_DC_DN	MSigDB lists	GSE360_T_GONDII_VS_M_TUBERCULOSIS_DC_DN	187	36	17275	454
3.835e-21	-47.01	GSE24634_TREG_VS_TCONV_POST_DAY3_IL4_CONVERSION_DN	MSigDB lists	GSE24634_TREG_VS_TCONV_POST_DAY3_IL4_CONVERSION_DN	187	36	17275	454
3.835e-21	-47.01	GSE3982_CTRL_VS_LPS_48H_DC_DN	MSigDB lists	GSE3982_CTRL_VS_LPS_48H_DC_DN	187	36	17275	454
3.835e-21	-47.01	GSE22886_DAY1_VS_DAY7_MONOCYTE_IN_CULTURE_UP	MSigDB lists	GSE22886_DAY1_VS_DAY7_MONOCYTE_IN_CULTURE_UP	187	36	17275	454
4.631e-21	-46.82	GSE29618_PDC_VS_MDC_DAY7_FLU_VACCINE_DN	MSigDB lists	GSE29618_PDC_VS_MDC_DAY7_FLU_VACCINE_DN	188	36	17275	454
5.585e-21	-46.63	GSE42021_TREG_PLN_VS_TREG_PRECURSORS_THYMUS_DN	MSigDB lists	GSE42021_TREG_PLN_VS_TREG_PRECURSORS_THYMUS_DN	189	36	17275	454
6.727e-21	-46.45	GSE19401_UNSTIM_VS_PAM2CSK4_STIM_FOLLICULAR_DC_DN	MSigDB lists	GSE19401_UNSTIM_VS_PAM2CSK4_STIM_FOLLICULAR_DC_DN	190	36	17275	454
7.576e-21	-46.33	GSE9988_ANTI_TREM1_AND_LPS_VS_CTRL_TREATED_MONOCYTES_UP	MSigDB lists	GSE9988_ANTI_TREM1_AND_LPS_VS_CTRL_TREATED_MONOCYTES_UP	167	34	17275	454
8.089e-21	-46.26	GSE9988_LOW_LPS_VS_ANTI_TREM1_AND_LPS_MONOCYTE_UP	MSigDB lists	GSE9988_LOW_LPS_VS_ANTI_TREM1_AND_LPS_MONOCYTE_UP	179	35	17275	454
8.195e-21	-46.25	JAATINEN_HEMATOPOIETIC_STEM_CELL_DN	MSigDB lists	JAATINEN_HEMATOPOIETIC_STEM_CELL_DN	216	38	17275	454
1.399e-20	-45.72	GSE14769_UNSTIM_VS_120MIN_LPS_BMDM_DN	MSigDB lists	GSE14769_UNSTIM_VS_120MIN_LPS_BMDM_DN	194	36	17275	454
1.399e-20	-45.72	GSE19888_CTRL_VS_TCELL_MEMBRANES_ACT_MAST_CELL_PRETREAT_A3R_INH_DN	MSigDB lists	GSE19888_CTRL_VS_TCELL_MEMBRANES_ACT_MAST_CELL_PRETREAT_A3R_INH_DN	194	36	17275	454
1.506e-20	-45.64	GO_CELLULAR_RESPONSE_TO_CYTOKINE_STIMULUS	MSigDB lists	GO_CELLULAR_RESPONSE_TO_CYTOKINE_STIMULUS	583	61	17275	454
1.512e-20	-45.64	myeloid leukocyte activation	biological process	GO:0002274	579	60	18054	462
1.527e-20	-45.63	GSE7348_UNSTIM_VS_LPS_STIM_MACROPHAGE_DN	MSigDB lists	GSE7348_UNSTIM_VS_LPS_STIM_MACROPHAGE_DN	159	33	17275	454
1.594e-20	-45.59	HELLER_SILENCED_BY_METHYLATION_UP	MSigDB lists	HELLER_SILENCED_BY_METHYLATION_UP	274	42	17275	454
1.731e-20	-45.5	GSE14000_UNSTIM_VS_16H_LPS_DC_DN	MSigDB lists	GSE14000_UNSTIM_VS_16H_LPS_DC_DN	183	35	17275	454
1.926e-20	-45.4	regulation of defense response	biological process	GO:0031347	797	71	18054	462
2.087e-20	-45.32	GSE46606_IRF4_KO_VS_WT_UNSTIM_BCELL_DN	MSigDB lists	GSE46606_IRF4_KO_VS_WT_UNSTIM_BCELL_DN	184	35	17275	454
2.513e-20	-45.13	GSE42021_CD24HI_VS_CD24INT_TCONV_THYMUS_DN	MSigDB lists	GSE42021_CD24HI_VS_CD24INT_TCONV_THYMUS_DN	185	35	17275	454
2.641e-20	-45.08	regulation of multi-organism process	biological process	GO:0043900	781	70	18054	462
3.021e-20	-44.95	GSE45365_WT_VS_IFNAR_KO_CD8A_DC_DN	MSigDB lists	GSE45365_WT_VS_IFNAR_KO_CD8A_DC_DN	186	35	17275	454
3.173e-20	-44.9	LINDSTEDT_DENDRITIC_CELL_MATURATION_A	MSigDB lists	LINDSTEDT_DENDRITIC_CELL_MATURATION_A	66	23	17275	454
4.09e-20	-44.64	GO_REGULATION_OF_IMMUNE_RESPONSE	MSigDB lists	GO_REGULATION_OF_IMMUNE_RESPONSE	788	71	17275	454
4.66e-20	-44.51	leukocyte activation	biological process	GO:0045321	915	76	18054	462
5.215e-20	-44.4	GSE22140_GERMFREE_VS_SPF_MOUSE_CD4_TCELL_DN	MSigDB lists	GSE22140_GERMFREE_VS_SPF_MOUSE_CD4_TCELL_DN	189	35	17275	454
6.214e-20	-44.22	HALLMARK_INTERFERON_ALPHA_RESPONSE	MSigDB lists	HALLMARK_INTERFERON_ALPHA_RESPONSE	93	26	17275	454
8.553e-20	-43.91	cellular response to oxygen-containing compound	biological process	GO:1901701	1012	80	18054	462
8.906e-20	-43.86	GSE36527_CD69_NEG_VS_POS_TREG_CD62L_LOS_KLRG1_NEG_UP	MSigDB lists	GSE36527_CD69_NEG_VS_POS_TREG_CD62L_LOS_KLRG1_NEG_UP	192	35	17275	454
8.906e-20	-43.86	GSE32034_LY6C_HIGH_VS_LOW_ROSIGLIZATONE_TREATED_MONOCYTE_DN	MSigDB lists	GSE32034_LY6C_HIGH_VS_LOW_ROSIGLIZATONE_TREATED_MONOCYTE_DN	192	35	17275	454
1.126e-19	-43.63	GSE11057_CD4_CENT_MEM_VS_PBMC_DN	MSigDB lists	GSE11057_CD4_CENT_MEM_VS_PBMC_DN	181	34	17275	454
1.128e-19	-43.63	GSE9988_ANTI_TREM1_VS_VEHICLE_TREATED_MONOCYTES_UP	MSigDB lists	GSE9988_ANTI_TREM1_VS_VEHICLE_TREATED_MONOCYTES_UP	169	33	17275	454
1.184e-19	-43.58	REACTOME_CYTOKINE_SIGNALING_IN_IMMUNE_SYSTEM	MSigDB lists	REACTOME_CYTOKINE_SIGNALING_IN_IMMUNE_SYSTEM	260	40	17275	454
1.265e-19	-43.51	GSE42021_TCONV_PLN_VS_TREG_PRECURSORS_THYMUS_DN	MSigDB lists	GSE42021_TCONV_PLN_VS_TREG_PRECURSORS_THYMUS_DN	194	35	17275	454
1.352e-19	-43.45	GSE37534_UNTREATED_VS_ROSIGLITAZONE_TREATED_CD4_TCELL_PPARG1_AND_FOXP3_TRASDUCED_DN	MSigDB lists	GSE37534_UNTREATED_VS_ROSIGLITAZONE_TREATED_CD4_TCELL_PPARG1_AND_FOXP3_TRASDUCED_DN	182	34	17275	454
1.547e-19	-43.31	NEMETH_INFLAMMATORY_RESPONSE_LPS_UP	MSigDB lists	NEMETH_INFLAMMATORY_RESPONSE_LPS_UP	87	25	17275	454
1.621e-19	-43.27	GSE40685_TREG_VS_FOXP3_KO_TREG_PRECURSOR_DN	MSigDB lists	GSE40685_TREG_VS_FOXP3_KO_TREG_PRECURSOR_DN	183	34	17275	454
1.644e-19	-43.25	positive regulation of multicellular organismal process	biological process	GO:0051240	1799	112	18054	462
1.652e-19	-43.25	GSE21360_PRIMARY_VS_QUATERNARY_MEMORY_CD8_TCELL_UP	MSigDB lists	GSE21360_PRIMARY_VS_QUATERNARY_MEMORY_CD8_TCELL_UP	171	33	17275	454
1.932e-19	-43.09	SANA_TNF_SIGNALING_UP	MSigDB lists	SANA_TNF_SIGNALING_UP	79	24	17275	454
1.941e-19	-43.09	GSE33424_CD161_INT_VS_NEG_CD8_TCELL_UP	MSigDB lists	GSE33424_CD161_INT_VS_NEG_CD8_TCELL_UP	184	34	17275	454
1.95e-19	-43.08	ZHOU_INFLAMMATORY_RESPONSE_LPS_UP	MSigDB lists	ZHOU_INFLAMMATORY_RESPONSE_LPS_UP	369	47	17275	454
1.958e-19	-43.08	cellular response to stimulus	biological process	GO:0051716	6423	258	18054	462
2.009e-19	-43.05	secretion	biological process	GO:0046903	1094	83	18054	462
2.256e-19	-42.94	GNF2_CASP1	MSigDB lists	GNF2_CASP1	107	27	17275	454
2.605e-19	-42.79	TONKS_TARGETS_OF_RUNX1_RUNX1T1_FUSION_ERYTHROCYTE_UP	MSigDB lists	TONKS_TARGETS_OF_RUNX1_RUNX1T1_FUSION_ERYTHROCYTE_UP	150	31	17275	454
2.774e-19	-42.73	GSE3982_NEUTROPHIL_VS_NKCELL_UP	MSigDB lists	GSE3982_NEUTROPHIL_VS_NKCELL_UP	186	34	17275	454
2.9e-19	-42.68	GSE2706_UNSTIM_VS_8H_LPS_DC_DN	MSigDB lists	GSE2706_UNSTIM_VS_8H_LPS_DC_DN	174	33	17275	454
3.309e-19	-42.55	GSE1432_1H_VS_6H_IFNG_MICROGLIA_DN	MSigDB lists	GSE1432_1H_VS_6H_IFNG_MICROGLIA_DN	187	34	17275	454
3.407e-19	-42.52	regulation of multicellular organismal process	biological process	GO:0051239	3262	163	18054	462
3.856e-19	-42.4	leukocyte chemotaxis	biological process	GO:0030595	144	30	18054	462
4.192e-19	-42.32	EGFR_UP.V1_UP	MSigDB lists	EGFR_UP.V1_UP	176	33	17275	454
4.665e-19	-42.21	ICHIBA_GRAFT_VERSUS_HOST_DISEASE_D7_UP	MSigDB lists	ICHIBA_GRAFT_VERSUS_HOST_DISEASE_D7_UP	100	26	17275	454
5.973e-19	-41.96	PAPASPYRIDONOS_UNSTABLE_ATEROSCLEROTIC_PLAQUE_UP	MSigDB lists	PAPASPYRIDONOS_UNSTABLE_ATEROSCLEROTIC_PLAQUE_UP	51	20	17275	454
6.028e-19	-41.95	GSE9006_HEALTHY_VS_TYPE_1_DIABETES_PBMC_AT_DX_DN	MSigDB lists	GSE9006_HEALTHY_VS_TYPE_1_DIABETES_PBMC_AT_DX_DN	178	33	17275	454
7.129e-19	-41.78	secretion by cell	biological process	GO:0032940	981	77	18054	462
8.422e-19	-41.62	response to virus	biological process	GO:0009615	281	40	18054	462
8.623e-19	-41.59	GSE9960_HEALTHY_VS_GRAM_NEG_SEPSIS_PBMC_DN	MSigDB lists	GSE9960_HEALTHY_VS_GRAM_NEG_SEPSIS_PBMC_DN	180	33	17275	454
9.318e-19	-41.52	GSE360_CTRL_VS_L_MAJOR_DC_DN	MSigDB lists	GSE360_CTRL_VS_L_MAJOR_DC_DN	193	34	17275	454
9.482e-19	-41.5	ZWANG_CLASS_3_TRANSIENTLY_INDUCED_BY_EGF	MSigDB lists	ZWANG_CLASS_3_TRANSIENTLY_INDUCED_BY_EGF	206	35	17275	454
1.029e-18	-41.42	GSE42021_CD24HI_VS_CD24LOW_TREG_THYMUS_DN	MSigDB lists	GSE42021_CD24HI_VS_CD24LOW_TREG_THYMUS_DN	181	33	17275	454
1.103e-18	-41.35	GSE38681_WT_VS_LYL1_KO_LYMPHOID_PRIMED_MULTIPOTENT_PROGENITOR_DN	MSigDB lists	GSE38681_WT_VS_LYL1_KO_LYMPHOID_PRIMED_MULTIPOTENT_PROGENITOR_DN	194	34	17275	454
1.231e-18	-41.24	regulation of response to biotic stimulus	biological process	GO:0002831	519	54	18054	462
1.454e-18	-41.07	RUTELLA_RESPONSE_TO_HGF_DN	MSigDB lists	RUTELLA_RESPONSE_TO_HGF_DN	222	36	17275	454
1.566e-18	-41	GNF2_CD14	MSigDB lists	GNF2_CD14	34	17	17275	454
1.719e-18	-40.9	positive regulation of biological process	biological process	GO:0048518	6081	246	18054	462
1.771e-18	-40.87	export from cell	biological process	GO:0140352	1019	78	18054	462
1.892e-18	-40.81	GSE7768_OVA_ALONE_VS_OVA_WITH_LPS_IMMUNIZED_MOUSE_WHOLE_SPLEEN_6H_DN	MSigDB lists	GSE7768_OVA_ALONE_VS_OVA_WITH_LPS_IMMUNIZED_MOUSE_WHOLE_SPLEEN_6H_DN	160	31	17275	454
2.367e-18	-40.58	BILD_HRAS_ONCOGENIC_SIGNATURE	MSigDB lists	BILD_HRAS_ONCOGENIC_SIGNATURE	239	37	17275	454
2.452e-18	-40.55	GSE9988_LPS_VS_LPS_AND_ANTI_TREM1_MONOCYTE_UP	MSigDB lists	GSE9988_LPS_VS_LPS_AND_ANTI_TREM1_MONOCYTE_UP	186	33	17275	454
2.906e-18	-40.38	GSE32986_CURDLAN_LOWDOSE_VS_CURDLAN_HIGHDOSE_STIM_DC_DN	MSigDB lists	GSE32986_CURDLAN_LOWDOSE_VS_CURDLAN_HIGHDOSE_STIM_DC_DN	187	33	17275	454
4.07e-18	-40.04	GSE360_HIGH_DOSE_B_MALAYI_VS_M_TUBERCULOSIS_MAC_DN	MSigDB lists	GSE360_HIGH_DOSE_B_MALAYI_VS_M_TUBERCULOSIS_MAC_DN	189	33	17275	454
4.569e-18	-39.93	GO_REGULATION_OF_RESPONSE_TO_EXTERNAL_STIMULUS	MSigDB lists	GO_REGULATION_OF_RESPONSE_TO_EXTERNAL_STIMULUS	901	73	17275	454
4.808e-18	-39.88	GSE19198_CTRL_VS_IL21_TREATED_TCELL_24H_UP	MSigDB lists	GSE19198_CTRL_VS_IL21_TREATED_TCELL_24H_UP	190	33	17275	454
4.808e-18	-39.88	GSE19923_WT_VS_HEB_AND_E2A_KO_DP_THYMOCYTE_DN	MSigDB lists	GSE19923_WT_VS_HEB_AND_E2A_KO_DP_THYMOCYTE_DN	190	33	17275	454
4.808e-18	-39.88	GSE42021_TCONV_PLN_VS_CD24HI_TCONV_THYMUS_UP	MSigDB lists	GSE42021_TCONV_PLN_VS_CD24HI_TCONV_THYMUS_UP	190	33	17275	454
6.128e-18	-39.63	GO_REGULATION_OF_DEFENSE_RESPONSE	MSigDB lists	GO_REGULATION_OF_DEFENSE_RESPONSE	738	65	17275	454
6.43e-18	-39.59	GSE41176_UNSTIM_VS_ANTI_IGM_STIM_BCELL_3H_UP	MSigDB lists	GSE41176_UNSTIM_VS_ANTI_IGM_STIM_BCELL_3H_UP	179	32	17275	454
8.347e-18	-39.32	MOSERLE_IFNA_RESPONSE	MSigDB lists	MOSERLE_IFNA_RESPONSE	31	16	17275	454
8.516e-18	-39.3	GNF2_CD1D	MSigDB lists	GNF2_CD1D	43	18	17275	454
9.052e-18	-39.24	GSE9006_1MONTH_VS_4MONTH_POST_TYPE_1_DIABETES_DX_PBMC_UP	MSigDB lists	GSE9006_1MONTH_VS_4MONTH_POST_TYPE_1_DIABETES_DX_PBMC_UP	181	32	17275	454
1.072e-17	-39.07	RPS14_DN.V1_UP	MSigDB lists	RPS14_DN.V1_UP	182	32	17275	454
1.072e-17	-39.07	GSE41176_UNSTIM_VS_ANTI_IGM_STIM_TAK1_KO_BCELL_24H_DN	MSigDB lists	GSE41176_UNSTIM_VS_ANTI_IGM_STIM_TAK1_KO_BCELL_24H_DN	182	32	17275	454
1.183e-17	-38.98	GSE4984_UNTREATED_VS_GALECTIN1_TREATED_DC_UP	MSigDB lists	GSE4984_UNTREATED_VS_GALECTIN1_TREATED_DC_UP	170	31	17275	454
1.304e-17	-38.88	GO_RESPONSE_TO_VIRUS	MSigDB lists	GO_RESPONSE_TO_VIRUS	237	36	17275	454
1.418e-17	-38.79	positive regulation of cellular process	biological process	GO:0048522	5358	223	18054	462
1.498e-17	-38.74	GSE35685_CD34POS_CD10NEG_CD62LPOS_VS_CD34POS_CD10POS_BONE_MARROW_DN	MSigDB lists	GSE35685_CD34POS_CD10NEG_CD62LPOS_VS_CD34POS_CD10POS_BONE_MARROW_DN	197	33	17275	454
1.499e-17	-38.74	GSE25085_FETAL_BM_VS_ADULT_BM_SP4_THYMIC_IMPLANT_UP	MSigDB lists	GSE25085_FETAL_BM_VS_ADULT_BM_SP4_THYMIC_IMPLANT_UP	184	32	17275	454
1.544e-17	-38.71	LI_INDUCED_T_TO_NATURAL_KILLER_UP	MSigDB lists	LI_INDUCED_T_TO_NATURAL_KILLER_UP	282	39	17275	454
1.617e-17	-38.66	regulation of response to stress	biological process	GO:0080134	1545	98	18054	462
1.68e-17	-38.63	GSE36888_UNTREATED_VS_IL2_TREATED_STAT5_AB_KNOCKIN_TCELL_6H_UP	MSigDB lists	GSE36888_UNTREATED_VS_IL2_TREATED_STAT5_AB_KNOCKIN_TCELL_6H_UP	172	31	17275	454
1.769e-17	-38.57	GSE11057_CD4_EFF_MEM_VS_PBMC_DN	MSigDB lists	GSE11057_CD4_EFF_MEM_VS_PBMC_DN	185	32	17275	454
1.885e-17	-38.51	STK33_SKM_UP	MSigDB lists	STK33_SKM_UP	254	37	17275	454
2.023e-17	-38.44	THEILGAARD_NEUTROPHIL_AT_SKIN_WOUND_UP	MSigDB lists	THEILGAARD_NEUTROPHIL_AT_SKIN_WOUND_UP	76	22	17275	454
2.054e-17	-38.42	HALLMARK_ALLOGRAFT_REJECTION	MSigDB lists	HALLMARK_ALLOGRAFT_REJECTION	199	33	17275	454
2.086e-17	-38.41	GSE360_L_DONOVANI_VS_B_MALAYI_HIGH_DOSE_DC_UP	MSigDB lists	GSE360_L_DONOVANI_VS_B_MALAYI_HIGH_DOSE_DC_UP	186	32	17275	454
2.141e-17	-38.38	GSE14415_INDUCED_TREG_VS_FOXP3_KO_INDUCED_TREG_IL2_CULTURE_UP	MSigDB lists	GSE14415_INDUCED_TREG_VS_FOXP3_KO_INDUCED_TREG_IL2_CULTURE_UP	161	30	17275	454
2.141e-17	-38.38	GSE18791_CTRL_VS_NEWCASTLE_VIRUS_DC_18H_DN	MSigDB lists	GSE18791_CTRL_VS_NEWCASTLE_VIRUS_DC_18H_DN	161	30	17275	454
2.565e-17	-38.2	GSE6269_E_COLI_VS_STAPH_AUREUS_INF_PBMC_DN	MSigDB lists	GSE6269_E_COLI_VS_STAPH_AUREUS_INF_PBMC_DN	162	30	17275	454
2.581e-17	-38.2	positive regulation of cell activation	biological process	GO:0050867	325	41	18054	462
2.828e-17	-38.1	cell chemotaxis	biological process	GO:0060326	206	33	18054	462
3.336e-17	-37.94	TAKEDA_TARGETS_OF_NUP98_HOXA9_FUSION_10D_UP	MSigDB lists	TAKEDA_TARGETS_OF_NUP98_HOXA9_FUSION_10D_UP	176	31	17275	454
3.396e-17	-37.92	GSE8515_IL1_VS_IL6_4H_STIM_MAC_UP	MSigDB lists	GSE8515_IL1_VS_IL6_4H_STIM_MAC_UP	189	32	17275	454
3.516e-17	-37.89	HALLMARK_IL6_JAK_STAT3_SIGNALING	MSigDB lists	HALLMARK_IL6_JAK_STAT3_SIGNALING	87	23	17275	454
3.947e-17	-37.77	GSE9988_ANTI_TREM1_VS_LPS_MONOCYTE_UP	MSigDB lists	GSE9988_ANTI_TREM1_VS_LPS_MONOCYTE_UP	177	31	17275	454
3.947e-17	-37.77	GSE9988_ANTI_TREM1_VS_LOW_LPS_MONOCYTE_UP	MSigDB lists	GSE9988_ANTI_TREM1_VS_LOW_LPS_MONOCYTE_UP	177	31	17275	454
4.062e-17	-37.74	HIRSCH_CELLULAR_TRANSFORMATION_SIGNATURE_UP	MSigDB lists	HIRSCH_CELLULAR_TRANSFORMATION_SIGNATURE_UP	231	35	17275	454
4.231e-17	-37.7	response to lipid	biological process	GO:0033993	851	68	18054	462
4.373e-17	-37.67	GSE41867_DAY6_VS_DAY15_LCMV_ARMSTRONG_EFFECTOR_CD8_TCELL_UP	MSigDB lists	GSE41867_DAY6_VS_DAY15_LCMV_ARMSTRONG_EFFECTOR_CD8_TCELL_UP	165	30	17275	454
4.674e-17	-37.6	GSE22935_WT_VS_MYD88_KO_MACROPHAGE_UP	MSigDB lists	GSE22935_WT_VS_MYD88_KO_MACROPHAGE_UP	191	32	17275	454
4.674e-17	-37.6	GSE37533_PPARG1_FOXP3_VS_FOXP3_TRANSDUCED_CD4_TCELL_PIOGLITAZONE_TREATED_UP	MSigDB lists	GSE37533_PPARG1_FOXP3_VS_FOXP3_TRANSDUCED_CD4_TCELL_PIOGLITAZONE_TREATED_UP	191	32	17275	454
4.966e-17	-37.54	positive regulation of response to stimulus	biological process	GO:0048584	2329	126	18054	462
5.152e-17	-37.5	immune response-regulating signaling pathway	biological process	GO:0002764	452	48	18054	462
5.211e-17	-37.49	GSE7509_UNSTIM_VS_IFNA_STIM_IMMATURE_DC_DN	MSigDB lists	GSE7509_UNSTIM_VS_IFNA_STIM_IMMATURE_DC_DN	166	30	17275	454
5.688e-17	-37.41	GO_IMMUNE_EFFECTOR_PROCESS	MSigDB lists	GO_IMMUNE_EFFECTOR_PROCESS	442	48	17275	454
6.407e-17	-37.29	GSE3982_CTRL_VS_LPS_4H_MAC_DN	MSigDB lists	GSE3982_CTRL_VS_LPS_4H_MAC_DN	193	32	17275	454
6.69e-17	-37.24	SANA_RESPONSE_TO_IFNG_UP	MSigDB lists	SANA_RESPONSE_TO_IFNG_UP	71	21	17275	454
7.556e-17	-37.12	GO_DEFENSE_RESPONSE_TO_OTHER_ORGANISM	MSigDB lists	GO_DEFENSE_RESPONSE_TO_OTHER_ORGANISM	463	49	17275	454
7.651e-17	-37.11	GSE24634_IL4_VS_CTRL_TREATED_NAIVE_CD4_TCELL_DAY7_DN	MSigDB lists	GSE24634_IL4_VS_CTRL_TREATED_NAIVE_CD4_TCELL_DAY7_DN	181	31	17275	454
9.065e-17	-36.94	DAUER_STAT3_TARGETS_UP	MSigDB lists	DAUER_STAT3_TARGETS_UP	48	18	17275	454
1.028e-16	-36.81	GO_LOCOMOTION	MSigDB lists	GO_LOCOMOTION	1044	77	17275	454
1.094e-16	-36.75	positive regulation of defense response	biological process	GO:0031349	479	49	18054	462
1.134e-16	-36.72	GO_CELLULAR_RESPONSE_TO_BIOTIC_STIMULUS	MSigDB lists	GO_CELLULAR_RESPONSE_TO_BIOTIC_STIMULUS	158	29	17275	454
1.353e-16	-36.54	GSE6259_FLT3L_INDUCED_DEC205_POS_DC_VS_CD8_TCELL_DN	MSigDB lists	GSE6259_FLT3L_INDUCED_DEC205_POS_DC_VS_CD8_TCELL_DN	159	29	17275	454
1.427e-16	-36.49	chemotaxis	biological process	GO:0006935	539	52	18054	462
1.482e-16	-36.45	myeloid leukocyte migration	biological process	GO:0097529	127	26	18054	462
1.644e-16	-36.34	GO_CELLULAR_RESPONSE_TO_OXYGEN_CONTAINING_COMPOUND	MSigDB lists	GO_CELLULAR_RESPONSE_TO_OXYGEN_CONTAINING_COMPOUND	767	64	17275	454
1.668e-16	-36.33	taxis	biological process	GO:0042330	541	52	18054	462
1.82e-16	-36.24	MODULE_171	MSigDB lists	MODULE_171	125	26	17275	454
1.971e-16	-36.16	cytoplasmic vesicle	cellular component	GO:0031410	2309	121	18985	468
1.996e-16	-36.15	GSE13484_3H_UNSTIM_VS_YF17D_VACCINE_STIM_PBMC_DN	MSigDB lists	GSE13484_3H_UNSTIM_VS_YF17D_VACCINE_STIM_PBMC_DN	187	31	17275	454
2.177e-16	-36.06	intracellular vesicle	cellular component	GO:0097708	2312	121	18985	468
2.333e-16	-35.99	GSE5589_LPS_AND_IL10_VS_LPS_AND_IL6_STIM_IL6_KO_MACROPHAGE_45MIN_UP	MSigDB lists	GSE5589_LPS_AND_IL10_VS_LPS_AND_IL6_STIM_IL6_KO_MACROPHAGE_45MIN_UP	188	31	17275	454
2.38e-16	-35.97	GSE9960_HEALTHY_VS_GRAM_POS_SEPSIS_PBMC_DN	MSigDB lists	GSE9960_HEALTHY_VS_GRAM_POS_SEPSIS_PBMC_DN	175	30	17275	454
2.519e-16	-35.92	cellular response to lipid	biological process	GO:0071396	527	51	18054	462
2.834e-16	-35.8	granulocyte chemotaxis	biological process	GO:0071621	87	22	18054	462
3.361e-16	-35.63	regulation of cytokine secretion	biological process	GO:0050707	209	32	18054	462
3.5e-16	-35.59	REACTOME_INTERFERON_SIGNALING	MSigDB lists	REACTOME_INTERFERON_SIGNALING	152	28	17275	454
3.617e-16	-35.56	MODULE_263	MSigDB lists	MODULE_263	44	17	17275	454
3.702e-16	-35.53	GSE37533_UNTREATED_VS_PIOGLIZATONE_TREATED_CD4_TCELL_PPARG1_AND_FOXP3_TRASDUCED_UP	MSigDB lists	GSE37533_UNTREATED_VS_PIOGLIZATONE_TREATED_CD4_TCELL_PPARG1_AND_FOXP3_TRASDUCED_UP	191	31	17275	454
3.702e-16	-35.53	GSE27434_WT_VS_DNMT1_KO_TREG_DN	MSigDB lists	GSE27434_WT_VS_DNMT1_KO_TREG_DN	191	31	17275	454
3.705e-16	-35.53	exocytosis	biological process	GO:0006887	778	63	18054	462
3.775e-16	-35.51	MODULE_170	MSigDB lists	MODULE_170	96	23	17275	454
3.864e-16	-35.49	HOXA9_DN.V1_UP	MSigDB lists	HOXA9_DN.V1_UP	178	30	17275	454
4.531e-16	-35.33	GSE22886_NAIVE_CD8_TCELL_VS_NEUTROPHIL_DN	MSigDB lists	GSE22886_NAIVE_CD8_TCELL_VS_NEUTROPHIL_DN	179	30	17275	454
5.012e-16	-35.23	GSE24634_TEFF_VS_TCONV_DAY10_IN_CULTURE_DN	MSigDB lists	GSE24634_TEFF_VS_TCONV_DAY10_IN_CULTURE_DN	193	31	17275	454
5.012e-16	-35.23	GSE42021_TREG_PLN_VS_CD24INT_TREG_THYMUS_UP	MSigDB lists	GSE42021_TREG_PLN_VS_CD24INT_TREG_THYMUS_UP	193	31	17275	454
5.32e-16	-35.17	GSE21360_TERTIARY_VS_QUATERNARY_MEMORY_CD8_TCELL_DN	MSigDB lists	GSE21360_TERTIARY_VS_QUATERNARY_MEMORY_CD8_TCELL_DN	167	29	17275	454
5.415e-16	-35.15	GO_POSITIVE_REGULATION_OF_DEFENSE_RESPONSE	MSigDB lists	GO_POSITIVE_REGULATION_OF_DEFENSE_RESPONSE	362	42	17275	454
5.696e-16	-35.1	leukocyte activation involved in immune response	biological process	GO:0002366	617	55	18054	462
5.758e-16	-35.09	SEITZ_NEOPLASTIC_TRANSFORMATION_BY_8P_DELETION_UP	MSigDB lists	SEITZ_NEOPLASTIC_TRANSFORMATION_BY_8P_DELETION_UP	69	20	17275	454
6.21e-16	-35.02	GSE26890_CXCR1_NEG_VS_POS_EFFECTOR_CD8_TCELL_UP	MSigDB lists	GSE26890_CXCR1_NEG_VS_POS_EFFECTOR_CD8_TCELL_UP	181	30	17275	454
6.954e-16	-34.9	GNF2_TNFRSF1B	MSigDB lists	GNF2_TNFRSF1B	61	19	17275	454
7.1e-16	-34.88	MODULE_108	MSigDB lists	MODULE_108	53	18	17275	454
7.167e-16	-34.87	MODULE_27	MSigDB lists	MODULE_27	348	41	17275	454
7.395e-16	-34.84	GSE9988_LOW_LPS_VS_ANTI_TREM1_AND_LPS_MONOCYTE_DN	MSigDB lists	GSE9988_LOW_LPS_VS_ANTI_TREM1_AND_LPS_MONOCYTE_DN	169	29	17275	454
7.396e-16	-34.84	GO_LEUKOCYTE_MIGRATION	MSigDB lists	GO_LEUKOCYTE_MIGRATION	253	35	17275	454
7.534e-16	-34.82	cell activation involved in immune response	biological process	GO:0002263	621	55	18054	462
8.399e-16	-34.71	GSE35825_UNTREATED_VS_IFNA_STIM_MACROPHAGE_DN	MSigDB lists	GSE35825_UNTREATED_VS_IFNA_STIM_MACROPHAGE_DN	157	28	17275	454
9.883e-16	-34.55	GSE22140_GERMFREE_VS_SPF_ARTHRITIC_MOUSE_CD4_TCELL_DN	MSigDB lists	GSE22140_GERMFREE_VS_SPF_ARTHRITIC_MOUSE_CD4_TCELL_DN	184	30	17275	454
9.883e-16	-34.55	GSE41087_WT_VS_FOXP3_MUT_ANTI_CD3_CD28_STIM_CD4_TCELL_UP	MSigDB lists	GSE41087_WT_VS_FOXP3_MUT_ANTI_CD3_CD28_STIM_CD4_TCELL_UP	184	30	17275	454
1.04e-15	-34.5	GO_POSITIVE_REGULATION_OF_RESPONSE_TO_STIMULUS	MSigDB lists	GO_POSITIVE_REGULATION_OF_RESPONSE_TO_STIMULUS	1814	106	17275	454
1.202e-15	-34.35	KRIGE_RESPONSE_TO_TOSEDOSTAT_24HR_UP	MSigDB lists	KRIGE_RESPONSE_TO_TOSEDOSTAT_24HR_UP	673	58	17275	454
1.255e-15	-34.31	regulation of cell activation	biological process	GO:0050865	548	51	18054	462
1.278e-15	-34.29	regulated exocytosis	biological process	GO:0045055	691	58	18054	462
1.312e-15	-34.27	GO_RESPONSE_TO_LIPID	MSigDB lists	GO_RESPONSE_TO_LIPID	866	67	17275	454
1.397e-15	-34.2	GSE18791_CTRL_VS_NEWCASTLE_VIRUS_DC_14H_DN	MSigDB lists	GSE18791_CTRL_VS_NEWCASTLE_VIRUS_DC_14H_DN	160	28	17275	454
1.44e-15	-34.17	GO_REGULATION_OF_RESPONSE_TO_STRESS	MSigDB lists	GO_REGULATION_OF_RESPONSE_TO_STRESS	1410	90	17275	454
1.491e-15	-34.14	PHONG_TNF_RESPONSE_NOT_VIA_P38	MSigDB lists	PHONG_TNF_RESPONSE_NOT_VIA_P38	322	39	17275	454
1.53e-15	-34.11	regulation of localization	biological process	GO:0032879	2846	140	18054	462
1.558e-15	-34.1	GSE9509_LPS_VS_LPS_AND_IL10_STIM_IL10_KO_MACROPHAGE_10MIN_UP	MSigDB lists	GSE9509_LPS_VS_LPS_AND_IL10_STIM_IL10_KO_MACROPHAGE_10MIN_UP	187	30	17275	454
1.647e-15	-34.04	defense response to virus	biological process	GO:0051607	192	30	18054	462
1.771e-15	-33.97	cytoplasmic part	cellular component	GO:0044444	9633	321	18985	468
1.809e-15	-33.95	GSE8835_CD4_VS_CD8_TCELL_CLL_PATIENT_UP	MSigDB lists	GSE8835_CD4_VS_CD8_TCELL_CLL_PATIENT_UP	188	30	17275	454
1.84e-15	-33.93	response to interferon-gamma	biological process	GO:0034341	179	29	18054	462
1.988e-15	-33.85	myeloid cell activation involved in immune response	biological process	GO:0002275	515	49	18054	462
2.295e-15	-33.71	GSE7218_IGM_VS_IGG_SIGNAL_THGOUGH_ANTIGEN_BCELL_DN	MSigDB lists	GSE7218_IGM_VS_IGG_SIGNAL_THGOUGH_ANTIGEN_BCELL_DN	163	28	17275	454
2.295e-15	-33.71	GSE1740_UNSTIM_VS_IFNA_STIMULATED_MCSF_DERIVED_MACROPHAGE_DN	MSigDB lists	GSE1740_UNSTIM_VS_IFNA_STIMULATED_MCSF_DERIVED_MACROPHAGE_DN	163	28	17275	454
2.633e-15	-33.57	GSE7219_WT_VS_NIK_NFKB2_KO_DC_UP	MSigDB lists	GSE7219_WT_VS_NIK_NFKB2_KO_DC_UP	177	29	17275	454
2.664e-15	-33.56	GO_POSITIVE_REGULATION_OF_RESPONSE_TO_EXTERNAL_STIMULUS	MSigDB lists	GO_POSITIVE_REGULATION_OF_RESPONSE_TO_EXTERNAL_STIMULUS	295	37	17275	454
2.818e-15	-33.5	GSE35825_UNTREATED_VS_IFNG_STIM_MACROPHAGE_UP	MSigDB lists	GSE35825_UNTREATED_VS_IFNG_STIM_MACROPHAGE_UP	191	30	17275	454
3.26e-15	-33.36	GSE36826_WT_VS_IL1R_KO_SKIN_DN	MSigDB lists	GSE36826_WT_VS_IL1R_KO_SKIN_DN	192	30	17275	454
3.569e-15	-33.27	activation of immune response	biological process	GO:0002253	484	47	18054	462
3.768e-15	-33.21	GSE15930_STIM_VS_STIM_AND_IFNAB_48H_CD8_T_CELL_DN	MSigDB lists	GSE15930_STIM_VS_STIM_AND_IFNAB_48H_CD8_T_CELL_DN	193	30	17275	454
3.915e-15	-33.17	GO_POSITIVE_REGULATION_OF_IMMUNE_RESPONSE	MSigDB lists	GO_POSITIVE_REGULATION_OF_IMMUNE_RESPONSE	511	49	17275	454
3.974e-15	-33.16	MODULE_223	MSigDB lists	MODULE_223	141	26	17275	454
4.275e-15	-33.09	granulocyte migration	biological process	GO:0097530	98	22	18054	462
4.308e-15	-33.08	positive regulation of response to biotic stimulus	biological process	GO:0002833	358	40	18054	462
4.372e-15	-33.06	GSE2128_CTRL_VS_MIMETOPE_NEGATIVE_SELECTION_DP_THYMOCYTE_C57BL6_UP	MSigDB lists	GSE2128_CTRL_VS_MIMETOPE_NEGATIVE_SELECTION_DP_THYMOCYTE_C57BL6_UP	167	28	17275	454
4.881e-15	-32.95	regulation of innate immune response	biological process	GO:0045088	450	45	18054	462
4.981e-15	-32.93	Interleukin-10 signaling	REACTOME pathways	R-HSA-6783783	49	18	10287	335
5.007e-15	-32.93	FEVR_CTNNB1_TARGETS_UP	MSigDB lists	FEVR_CTNNB1_TARGETS_UP	633	55	17275	454
5.112e-15	-32.91	GSE43863_NAIVE_VS_MEMORY_TH1_CD4_TCELL_D150_LCMV_UP	MSigDB lists	GSE43863_NAIVE_VS_MEMORY_TH1_CD4_TCELL_D150_LCMV_UP	155	27	17275	454
5.3e-15	-32.87	QI_PLASMACYTOMA_UP	MSigDB lists	QI_PLASMACYTOMA_UP	254	34	17275	454
5.615e-15	-32.81	GSE42724_MEMORY_VS_B1_BCELL_DN	MSigDB lists	GSE42724_MEMORY_VS_B1_BCELL_DN	182	29	17275	454
5.981e-15	-32.75	DIAZ_CHRONIC_MEYLOGENOUS_LEUKEMIA_DN	MSigDB lists	DIAZ_CHRONIC_MEYLOGENOUS_LEUKEMIA_DN	108	23	17275	454
5.991e-15	-32.75	NAGASHIMA_NRG1_SIGNALING_UP	MSigDB lists	NAGASHIMA_NRG1_SIGNALING_UP	169	28	17275	454
6.196e-15	-32.71	cellular response to interferon-gamma	biological process	GO:0071346	160	27	18054	462
6.567e-15	-32.66	positive regulation of leukocyte activation	biological process	GO:0002696	311	37	18054	462
6.576e-15	-32.66	vesicle	cellular component	GO:0031982	3842	166	18985	468
6.85e-15	-32.61	VANTVEER_BREAST_CANCER_ESR1_DN	MSigDB lists	VANTVEER_BREAST_CANCER_ESR1_DN	226	32	17275	454
6.904e-15	-32.61	immune response-activating signal transduction	biological process	GO:0002757	417	43	18054	462
7.547e-15	-32.52	GSE25085_FETAL_BM_VS_ADULT_BM_SP4_THYMIC_IMPLANT_DN	MSigDB lists	GSE25085_FETAL_BM_VS_ADULT_BM_SP4_THYMIC_IMPLANT_DN	184	29	17275	454
7.547e-15	-32.52	GSE19888_ADENOSINE_A3R_INH_VS_TCELL_MEMBRANES_ACT_MAST_CELL_UP	MSigDB lists	GSE19888_ADENOSINE_A3R_INH_VS_TCELL_MEMBRANES_ACT_MAST_CELL_UP	184	29	17275	454
7.547e-15	-32.52	GSE10325_CD4_TCELL_VS_LUPUS_CD4_TCELL_DN	MSigDB lists	GSE10325_CD4_TCELL_VS_LUPUS_CD4_TCELL_DN	184	29	17275	454
8.024e-15	-32.46	GSE36891_POLYIC_TLR3_VS_PAM_TLR2_STIM_PERITONEAL_MACROPHAGE_UP	MSigDB lists	GSE36891_POLYIC_TLR3_VS_PAM_TLR2_STIM_PERITONEAL_MACROPHAGE_UP	145	26	17275	454
8.171e-15	-32.44	GSE21360_NAIVE_VS_SECONDARY_MEMORY_CD8_TCELL_UP	MSigDB lists	GSE21360_NAIVE_VS_SECONDARY_MEMORY_CD8_TCELL_UP	171	28	17275	454
8.736e-15	-32.37	GSE21927_SPLEEN_C57BL6_VS_4T1_TUMOR_BALBC_MONOCYTES_DN	MSigDB lists	GSE21927_SPLEEN_C57BL6_VS_4T1_TUMOR_BALBC_MONOCYTES_DN	185	29	17275	454
8.736e-15	-32.37	GSE37416_0H_VS_6H_F_TULARENSIS_LVS_NEUTROPHIL_DN	MSigDB lists	GSE37416_0H_VS_6H_F_TULARENSIS_LVS_NEUTROPHIL_DN	185	29	17275	454
8.995e-15	-32.34	vesicle-mediated transport	biological process	GO:0016192	1783	101	18054	462
9.824e-15	-32.25	cytoplasm	cellular component	GO:0005737	11495	361	18985	468
9.867e-15	-32.25	ZHOU_INFLAMMATORY_RESPONSE_FIMA_UP	MSigDB lists	ZHOU_INFLAMMATORY_RESPONSE_FIMA_UP	466	46	17275	454
1.01e-14	-32.23	GSE45365_NK_CELL_VS_BCELL_UP	MSigDB lists	GSE45365_NK_CELL_VS_BCELL_UP	186	29	17275	454
1.073e-14	-32.17	neutrophil chemotaxis	biological process	GO:0030593	81	20	18054	462
1.077e-14	-32.16	regulation of intracellular signal transduction	biological process	GO:1902531	1870	104	18054	462
1.167e-14	-32.08	GSE3982_NEUTROPHIL_VS_EFF_MEMORY_CD4_TCELL_UP	MSigDB lists	GSE3982_NEUTROPHIL_VS_EFF_MEMORY_CD4_TCELL_UP	187	29	17275	454
1.167e-14	-32.08	GSE26030_TH1_VS_TH17_DAY5_POST_POLARIZATION_UP	MSigDB lists	GSE26030_TH1_VS_TH17_DAY5_POST_POLARIZATION_UP	187	29	17275	454
1.167e-14	-32.08	GSE43955_TH0_VS_TGFB_IL6_TH17_ACT_CD4_TCELL_1H_UP	MSigDB lists	GSE43955_TH0_VS_TGFB_IL6_TH17_ACT_CD4_TCELL_1H_UP	187	29	17275	454
1.223e-14	-32.03	cytoplasmic vesicle part	cellular component	GO:0044433	1499	88	18985	468
1.228e-14	-32.03	ICHIBA_GRAFT_VERSUS_HOST_DISEASE_35D_UP	MSigDB lists	ICHIBA_GRAFT_VERSUS_HOST_DISEASE_35D_UP	123	24	17275	454
1.291e-14	-31.98	GSE9960_GRAM_NEG_VS_GRAM_POS_SEPSIS_PBMC_UP	MSigDB lists	GSE9960_GRAM_NEG_VS_GRAM_POS_SEPSIS_PBMC_UP	174	28	17275	454
1.347e-14	-31.94	GSE10325_BCELL_VS_LUPUS_BCELL_DN	MSigDB lists	GSE10325_BCELL_VS_LUPUS_BCELL_DN	188	29	17275	454
1.385e-14	-31.91	GO_POSITIVE_REGULATION_OF_MULTICELLULAR_ORGANISMAL_PROCESS	MSigDB lists	GO_POSITIVE_REGULATION_OF_MULTICELLULAR_ORGANISMAL_PROCESS	1338	85	17275	454
1.472e-14	-31.85	GRAESSMANN_APOPTOSIS_BY_DOXORUBICIN_UP	MSigDB lists	GRAESSMANN_APOPTOSIS_BY_DOXORUBICIN_UP	1072	74	17275	454
1.553e-14	-31.8	GSE17721_LPS_VS_PAM3CSK4_2H_BMDC_UP	MSigDB lists	GSE17721_LPS_VS_PAM3CSK4_2H_BMDC_UP	189	29	17275	454
1.553e-14	-31.8	GSE11057_NAIVE_CD4_VS_PBMC_CD4_TCELL_DN	MSigDB lists	GSE11057_NAIVE_CD4_VS_PBMC_CD4_TCELL_DN	189	29	17275	454
1.741e-14	-31.68	GSE13485_DAY1_VS_DAY3_YF17D_VACCINE_PBMC_DN	MSigDB lists	GSE13485_DAY1_VS_DAY3_YF17D_VACCINE_PBMC_DN	176	28	17275	454
1.789e-14	-31.65	GSE17721_12H_VS_24H_GARDIQUIMOD_BMDC_UP	MSigDB lists	GSE17721_12H_VS_24H_GARDIQUIMOD_BMDC_UP	190	29	17275	454
1.789e-14	-31.65	GSE34156_NOD2_LIGAND_VS_TLR1_TLR2_LIGAND_6H_TREATED_MONOCYTE_UP	MSigDB lists	GSE34156_NOD2_LIGAND_VS_TLR1_TLR2_LIGAND_6H_TREATED_MONOCYTE_UP	190	29	17275	454
1.882e-14	-31.6	VALK_AML_CLUSTER_5	MSigDB lists	VALK_AML_CLUSTER_5	32	14	17275	454
2.059e-14	-31.51	GSE23502_BM_VS_COLON_TUMOR_MYELOID_DERIVED_SUPPRESSOR_CELL_UP	MSigDB lists	GSE23502_BM_VS_COLON_TUMOR_MYELOID_DERIVED_SUPPRESSOR_CELL_UP	191	29	17275	454
2.086e-14	-31.5	regulation of developmental process	biological process	GO:0050793	2696	132	18054	462
2.367e-14	-31.37	GSE37301_MULTIPOTENT_PROGENITOR_VS_GRAN_MONO_PROGENITOR_DN	MSigDB lists	GSE37301_MULTIPOTENT_PROGENITOR_VS_GRAN_MONO_PROGENITOR_DN	192	29	17275	454
2.367e-14	-31.37	GSE42021_CD24HI_TREG_VS_CD24HI_TCONV_THYMUS_DN	MSigDB lists	GSE42021_CD24HI_TREG_VS_CD24HI_TCONV_THYMUS_DN	192	29	17275	454
2.593e-14	-31.28	PHONG_TNF_RESPONSE_VIA_P38_PARTIAL	MSigDB lists	PHONG_TNF_RESPONSE_VIA_P38_PARTIAL	152	26	17275	454
2.651e-14	-31.26	MODULE_128	MSigDB lists	MODULE_128	93	21	17275	454
3.49e-14	-30.99	BROCKE_APOPTOSIS_REVERSED_BY_IL6	MSigDB lists	BROCKE_APOPTOSIS_REVERSED_BY_IL6	141	25	17275	454
3.581e-14	-30.96	GO_CELL_CHEMOTAXIS	MSigDB lists	GO_CELL_CHEMOTAXIS	154	26	17275	454
4.164e-14	-30.81	GSE34515_CD16_POS_MONOCYTE_VS_DC_DN	MSigDB lists	GSE34515_CD16_POS_MONOCYTE_VS_DC_DN	182	28	17275	454
4.164e-14	-30.81	GSE42021_TREG_PLN_VS_CD24LO_TREG_THYMUS_DN	MSigDB lists	GSE42021_TREG_PLN_VS_CD24LO_TREG_THYMUS_DN	182	28	17275	454
4.164e-14	-30.81	GSE25088_ROSIGLITAZONE_VS_IL4_AND_ROSIGLITAZONE_STIM_STAT6_KO_MACROPHAGE_DAY10_DN	MSigDB lists	GSE25088_ROSIGLITAZONE_VS_IL4_AND_ROSIGLITAZONE_STIM_STAT6_KO_MACROPHAGE_DAY10_DN	182	28	17275	454
4.175e-14	-30.81	MODULE_79	MSigDB lists	MODULE_79	95	21	17275	454
4.222e-14	-30.8	granulocyte activation	biological process	GO:0036230	497	46	18054	462
4.401e-14	-30.75	positive regulation of cell adhesion	biological process	GO:0045785	402	41	18054	462
4.411e-14	-30.75	vpr (Vpr)	protein interactions	155807	653	55	17456	468
4.918e-14	-30.64	GO_DEFENSE_RESPONSE_TO_VIRUS	MSigDB lists	GO_DEFENSE_RESPONSE_TO_VIRUS	156	26	17275	454
4.993e-14	-30.63	locomotion	biological process	GO:0040011	1225	78	18054	462
5.262e-14	-30.58	regulation of peptide secretion	biological process	GO:0002791	500	46	18054	462
5.389e-14	-30.55	GSE30971_WBP7_HET_VS_KO_MACROPHAGE_4H_LPS_STIM_UP	MSigDB lists	GSE30971_WBP7_HET_VS_KO_MACROPHAGE_4H_LPS_STIM_UP	170	27	17275	454
5.525e-14	-30.53	GSE22196_HEALTHY_VS_OBESE_MOUSE_SKIN_GAMMADELTA_TCELL_UP	MSigDB lists	GSE22196_HEALTHY_VS_OBESE_MOUSE_SKIN_GAMMADELTA_TCELL_UP	184	28	17275	454
7.301e-14	-30.25	GSE34006_WT_VS_A2AR_KO_TREG_DN	MSigDB lists	GSE34006_WT_VS_A2AR_KO_TREG_DN	186	28	17275	454
7.565e-14	-30.21	regulation of leukocyte activation	biological process	GO:0002694	505	46	18054	462
7.843e-14	-30.18	GSE27859_MACROPHAGE_VS_DC_UP	MSigDB lists	GSE27859_MACROPHAGE_VS_DC_UP	159	26	17275	454
8.321e-14	-30.12	positive regulation of innate immune response	biological process	GO:0045089	337	37	18054	462
8.644e-14	-30.08	GO_TAXIS	MSigDB lists	GO_TAXIS	437	43	17275	454
9.402e-14	-30	BOQUEST_STEM_CELL_CULTURED_VS_FRESH_UP	MSigDB lists	BOQUEST_STEM_CELL_CULTURED_VS_FRESH_UP	401	41	17275	454
9.424e-14	-29.99	neutrophil migration	biological process	GO:1990266	90	20	18054	462
1.021e-13	-29.91	positive regulation of cytokine secretion	biological process	GO:0050715	138	24	18054	462
1.132e-13	-29.81	MODULE_208	MSigDB lists	MODULE_208	111	22	17275	454
1.216e-13	-29.74	regulation of protein secretion	biological process	GO:0050708	472	44	18054	462
1.235e-13	-29.72	localization	biological process	GO:0051179	5490	215	18054	462
1.237e-13	-29.72	GSE6259_33D1_POS_VS_DEC205_POS_FLT3L_INDUCED_SPLENIC_DC_UP	MSigDB lists	GSE6259_33D1_POS_VS_DEC205_POS_FLT3L_INDUCED_SPLENIC_DC_UP	162	26	17275	454
1.237e-13	-29.72	GSE6259_CD4_TCELL_VS_CD8_TCELL_DN	MSigDB lists	GSE6259_CD4_TCELL_VS_CD8_TCELL_DN	162	26	17275	454
1.261e-13	-29.7	GSE5679_CTRL_VS_PPARG_LIGAND_ROSIGLITAZONE_AND_RARA_AGONIST_AM580_TREATED_DC_UP	MSigDB lists	GSE5679_CTRL_VS_PPARG_LIGAND_ROSIGLITAZONE_AND_RARA_AGONIST_AM580_TREATED_DC_UP	190	28	17275	454
1.286e-13	-29.68	GSE25123_IL4_VS_IL4_AND_ROSIGLITAZONE_STIM_PPARG_KO_MACROPHAGE_DAY10_DN	MSigDB lists	GSE25123_IL4_VS_IL4_AND_ROSIGLITAZONE_STIM_PPARG_KO_MACROPHAGE_DAY10_DN	176	27	17275	454
1.37e-13	-29.62	pattern recognition receptor signaling pathway	biological process	GO:0002221	127	23	18054	462
1.375e-13	-29.62	GO_LEUKOCYTE_CHEMOTAXIS	MSigDB lists	GO_LEUKOCYTE_CHEMOTAXIS	112	22	17275	454
1.435e-13	-29.57	neutrophil activation	biological process	GO:0042119	494	45	18054	462
1.442e-13	-29.57	GSE7509_DC_VS_MONOCYTE_DN	MSigDB lists	GSE7509_DC_VS_MONOCYTE_DN	191	28	17275	454
1.442e-13	-29.57	GSE360_L_DONOVANI_VS_M_TUBERCULOSIS_MAC_DN	MSigDB lists	GSE360_L_DONOVANI_VS_M_TUBERCULOSIS_MAC_DN	191	28	17275	454
1.481e-13	-29.54	GSE37605_FOXP3_FUSION_GFP_VS_IRES_GFP_TREG_C57BL6_UP	MSigDB lists	GSE37605_FOXP3_FUSION_GFP_VS_IRES_GFP_TREG_C57BL6_UP	177	27	17275	454
1.552e-13	-29.49	cell migration	biological process	GO:0016477	886	63	18054	462
1.704e-13	-29.4	GSE37605_C57BL6_VS_NOD_FOXP3_FUSION_GFP_TREG_DN	MSigDB lists	GSE37605_C57BL6_VS_NOD_FOXP3_FUSION_GFP_TREG_DN	178	27	17275	454
1.793e-13	-29.35	KUROZUMI_RESPONSE_TO_ONCOCYTIC_VIRUS	MSigDB lists	KUROZUMI_RESPONSE_TO_ONCOCYTIC_VIRUS	44	15	17275	454
1.919e-13	-29.28	GNF2_TNFSF10	MSigDB lists	GNF2_TNFSF10	30	13	17275	454
2.234e-13	-29.13	GSE4590_SMALL_VS_LARGE_PRE_BCELL_UP	MSigDB lists	GSE4590_SMALL_VS_LARGE_PRE_BCELL_UP	166	26	17275	454
2.365e-13	-29.07	leukocyte degranulation	biological process	GO:0043299	501	45	18054	462
2.446e-13	-29.04	GSE39864_WT_VS_GATA3_KO_TREG_UP	MSigDB lists	GSE39864_WT_VS_GATA3_KO_TREG_UP	195	28	17275	454
2.522e-13	-29.01	PHONG_TNF_TARGETS_UP	MSigDB lists	PHONG_TNF_TARGETS_UP	62	17	17275	454
2.583e-13	-28.98	GSE2706_2H_VS_8H_LPS_STIM_DC_DN	MSigDB lists	GSE2706_2H_VS_8H_LPS_STIM_DC_DN	167	26	17275	454
2.64e-13	-28.96	regulation of cell adhesion	biological process	GO:0030155	692	54	18054	462
2.957e-13	-28.85	GSE16266_CTRL_VS_LPS_STIM_MEF_UP	MSigDB lists	GSE16266_CTRL_VS_LPS_STIM_MEF_UP	182	27	17275	454
2.957e-13	-28.85	GSE44955_MCSF_VS_MCSF_AND_IL27_STIM_MACROPHAGE_UP	MSigDB lists	GSE44955_MCSF_VS_MCSF_AND_IL27_STIM_MACROPHAGE_UP	182	27	17275	454
2.957e-13	-28.85	GSE37416_0H_VS_12H_F_TULARENSIS_LVS_NEUTROPHIL_DN	MSigDB lists	GSE37416_0H_VS_12H_F_TULARENSIS_LVS_NEUTROPHIL_DN	182	27	17275	454
3.013e-13	-28.83	WONG_ADULT_TISSUE_STEM_MODULE	MSigDB lists	WONG_ADULT_TISSUE_STEM_MODULE	677	54	17275	454
3.128e-13	-28.79	KRIGE_RESPONSE_TO_TOSEDOSTAT_6HR_UP	MSigDB lists	KRIGE_RESPONSE_TO_TOSEDOSTAT_6HR_UP	832	61	17275	454
3.227e-13	-28.76	GO_LIPOPOLYSACCHARIDE_MEDIATED_SIGNALING_PATHWAY	MSigDB lists	GO_LIPOPOLYSACCHARIDE_MEDIATED_SIGNALING_PATHWAY	31	13	17275	454
3.227e-13	-28.76	AMIT_SERUM_RESPONSE_40_MCF10A	MSigDB lists	AMIT_SERUM_RESPONSE_40_MCF10A	31	13	17275	454
3.425e-13	-28.7	GO_REGULATION_OF_CYTOKINE_SECRETION	MSigDB lists	GO_REGULATION_OF_CYTOKINE_SECRETION	142	24	17275	454
3.492e-13	-28.68	positive regulation of leukocyte cell-cell adhesion	biological process	GO:1903039	218	29	18054	462
3.587e-13	-28.66	Interferon Signaling	REACTOME pathways	R-HSA-913531	201	31	10287	335
3.707e-13	-28.62	regulation of cellular process	biological process	GO:0050794	10791	349	18054	462
3.802e-13	-28.6	GNF2_S100A4	MSigDB lists	GNF2_S100A4	46	15	17275	454
3.931e-13	-28.56	Innate Immune System	REACTOME pathways	R-HSA-168249	1285	90	10287	335
3.965e-13	-28.56	GSE30971_CTRL_VS_LPS_STIM_MACROPHAGE_WBP7_HET_2H_UP	MSigDB lists	GSE30971_CTRL_VS_LPS_STIM_MACROPHAGE_WBP7_HET_2H_UP	170	26	17275	454
4.033e-13	-28.54	regulation of secretion	biological process	GO:0051046	812	59	18054	462
4.563e-13	-28.42	GSE30971_CTRL_VS_LPS_STIM_MACROPHAGE_WBP7_KO_2H_UP	MSigDB lists	GSE30971_CTRL_VS_LPS_STIM_MACROPHAGE_WBP7_KO_2H_UP	171	26	17275	454
4.749e-13	-28.38	myeloid leukocyte mediated immunity	biological process	GO:0002444	511	45	18054	462
5.147e-13	-28.3	CASORELLI_ACUTE_PROMYELOCYTIC_LEUKEMIA_UP	MSigDB lists	CASORELLI_ACUTE_PROMYELOCYTIC_LEUKEMIA_UP	158	25	17275	454
5.247e-13	-28.28	GSE14415_ACT_TCONV_VS_ACT_NATURAL_TREG_DN	MSigDB lists	GSE14415_ACT_TCONV_VS_ACT_NATURAL_TREG_DN	172	26	17275	454
5.306e-13	-28.26	BENNETT_SYSTEMIC_LUPUS_ERYTHEMATOSUS	MSigDB lists	BENNETT_SYSTEMIC_LUPUS_ERYTHEMATOSUS	32	13	17275	454
5.765e-13	-28.18	GSE360_DC_VS_MAC_M_TUBERCULOSIS_UP	MSigDB lists	GSE360_DC_VS_MAC_M_TUBERCULOSIS_UP	187	27	17275	454
5.765e-13	-28.18	TAKEDA_TARGETS_OF_NUP98_HOXA9_FUSION_8D_DN	MSigDB lists	TAKEDA_TARGETS_OF_NUP98_HOXA9_FUSION_8D_DN	187	27	17275	454
5.811e-13	-28.17	GO_REGULATION_OF_INNATE_IMMUNE_RESPONSE	MSigDB lists	GO_REGULATION_OF_INNATE_IMMUNE_RESPONSE	350	37	17275	454
5.974e-13	-28.15	GO_CELLULAR_RESPONSE_TO_LIPID	MSigDB lists	GO_CELLULAR_RESPONSE_TO_LIPID	443	42	17275	454
6.027e-13	-28.14	GSE15330_LYMPHOID_MULTIPOTENT_VS_MEGAKARYOCYTE_ERYTHROID_PROGENITOR_IKAROS_KO_DN	MSigDB lists	GSE15330_LYMPHOID_MULTIPOTENT_VS_MEGAKARYOCYTE_ERYTHROID_PROGENITOR_IKAROS_KO_DN	173	26	17275	454
6.047e-13	-28.13	ZHU_CMV_ALL_UP	MSigDB lists	ZHU_CMV_ALL_UP	120	22	17275	454
6.153e-13	-28.12	positive regulation of cell-cell adhesion	biological process	GO:0022409	255	31	18054	462
6.187e-13	-28.11	CCR3 (C-C motif chemokine receptor 3)	protein interactions	1232	20	11	17456	468
6.199e-13	-28.11	POOLA_INVASIVE_BREAST_CANCER_UP	MSigDB lists	POOLA_INVASIVE_BREAST_CANCER_UP	265	32	17275	454
6.694e-13	-28.03	positive regulation of developmental process	biological process	GO:0051094	1418	83	18054	462
6.879e-13	-28.01	BASSO_CD40_SIGNALING_UP	MSigDB lists	BASSO_CD40_SIGNALING_UP	97	20	17275	454
7.482e-13	-27.92	GSE17721_CTRL_VS_POLYIC_4H_BMDC_DN	MSigDB lists	GSE17721_CTRL_VS_POLYIC_4H_BMDC_DN	189	27	17275	454
7.741e-13	-27.89	ZHU_CMV_8_HR_UP	MSigDB lists	ZHU_CMV_8_HR_UP	48	15	17275	454
7.839e-13	-27.87	regulation of molecular function	biological process	GO:0065009	2982	137	18054	462
7.93e-13	-27.86	regulation of immune effector process	biological process	GO:0002697	400	39	18054	462
8.512e-13	-27.79	GSE1791_CTRL_VS_NEUROMEDINU_IN_T_CELL_LINE_6H_UP	MSigDB lists	GSE1791_CTRL_VS_NEUROMEDINU_IN_T_CELL_LINE_6H_UP	190	27	17275	454
8.512e-13	-27.79	GSE360_L_DONOVANI_VS_B_MALAYI_LOW_DOSE_DC_UP	MSigDB lists	GSE360_L_DONOVANI_VS_B_MALAYI_LOW_DOSE_DC_UP	190	27	17275	454
8.512e-13	-27.79	GSE369_PRE_VS_POST_IL6_INJECTION_SOCS3_KO_LIVER_UP	MSigDB lists	GSE369_PRE_VS_POST_IL6_INJECTION_SOCS3_KO_LIVER_UP	190	27	17275	454
8.547e-13	-27.79	GNF2_SPI1	MSigDB lists	GNF2_SPI1	33	13	17275	454
9.676e-13	-27.66	GSE18893_TCONV_VS_TREG_24H_CULTURE_DN	MSigDB lists	GSE18893_TCONV_VS_TREG_24H_CULTURE_DN	191	27	17275	454
9.71e-13	-27.66	lipopolysaccharide-mediated signaling pathway	biological process	GO:0031663	34	13	18054	462
1.039e-12	-27.59	GSE34205_RSV_VS_FLU_INF_INFANT_PBMC_DN	MSigDB lists	GSE34205_RSV_VS_FLU_INF_INFANT_PBMC_DN	177	26	17275	454
1.039e-12	-27.59	GSE46242_TH1_VS_ANERGIC_TH1_CD4_TCELL_WITH_EGR2_DELETED_UP	MSigDB lists	GSE46242_TH1_VS_ANERGIC_TH1_CD4_TCELL_WITH_EGR2_DELETED_UP	177	26	17275	454
1.06e-12	-27.57	GSE6092_IFNG_VS_IFNG_AND_B_BURGDORFERI_INF_ENDOTHELIAL_CELL_DN	MSigDB lists	GSE6092_IFNG_VS_IFNG_AND_B_BURGDORFERI_INF_ENDOTHELIAL_CELL_DN	163	25	17275	454
1.06e-12	-27.57	GSE1112_HY_CD8AB_VS_HY_CD8AA_THYMOCYTE_RTOC_CULTURE_DN	MSigDB lists	GSE1112_HY_CD8AB_VS_HY_CD8AA_THYMOCYTE_RTOC_CULTURE_DN	163	25	17275	454
1.089e-12	-27.55	DAUER_STAT3_TARGETS_DN	MSigDB lists	DAUER_STAT3_TARGETS_DN	49	15	17275	454
1.099e-12	-27.54	GSE41176_WT_VS_TAK1_KO_ANTI_IGM_STIM_BCELL_6H_DN	MSigDB lists	GSE41176_WT_VS_TAK1_KO_ANTI_IGM_STIM_BCELL_6H_DN	192	27	17275	454
1.232e-12	-27.42	leukocyte mediated immunity	biological process	GO:0002443	631	50	18054	462
1.274e-12	-27.39	regulation of cell communication	biological process	GO:0010646	3539	154	18054	462
1.291e-12	-27.38	neutrophil activation involved in immune response	biological process	GO:0002283	485	43	18054	462
1.299e-12	-27.37	Signaling by Interleukins	REACTOME pathways	R-HSA-449147	525	51	10287	335
1.356e-12	-27.33	GSE36888_STAT5_AB_KNOCKIN_VS_WT_TCELL_IL2_TREATED_17H_DN	MSigDB lists	GSE36888_STAT5_AB_KNOCKIN_VS_WT_TCELL_IL2_TREATED_17H_DN	179	26	17275	454
1.414e-12	-27.28	HALLMARK_IL2_STAT5_SIGNALING	MSigDB lists	HALLMARK_IL2_STAT5_SIGNALING	194	27	17275	454
1.414e-12	-27.28	GSE42021_TREG_PLN_VS_CD24HI_TREG_THYMUS_UP	MSigDB lists	GSE42021_TREG_PLN_VS_CD24HI_TREG_THYMUS_UP	194	27	17275	454
1.551e-12	-27.19	cell periphery	cellular component	GO:0071944	5419	204	18985	468
1.563e-12	-27.18	regulation of signaling	biological process	GO:0023051	3580	155	18054	462
1.602e-12	-27.16	GSE39152_BRAIN_VS_SPLEEN_CD103_NEG_MEMORY_CD8_TCELL_DN	MSigDB lists	GSE39152_BRAIN_VS_SPLEEN_CD103_NEG_MEMORY_CD8_TCELL_DN	195	27	17275	454
1.612e-12	-27.15	MODULE_165	MSigDB lists	MODULE_165	79	18	17275	454
1.614e-12	-27.15	GSE6259_33D1_POS_DC_VS_CD4_TCELL_DN	MSigDB lists	GSE6259_33D1_POS_DC_VS_CD4_TCELL_DN	166	25	17275	454
1.614e-12	-27.15	GSE7509_UNSTIM_VS_FCGRIIB_STIM_DC_DN	MSigDB lists	GSE7509_UNSTIM_VS_FCGRIIB_STIM_DC_DN	166	25	17275	454
1.614e-12	-27.15	TAKEDA_TARGETS_OF_NUP98_HOXA9_FUSION_3D_UP	MSigDB lists	TAKEDA_TARGETS_OF_NUP98_HOXA9_FUSION_3D_UP	166	25	17275	454
1.666e-12	-27.12	whole membrane	cellular component	GO:0098805	1663	89	18985	468
1.726e-12	-27.09	positive regulation of lymphocyte activation	biological process	GO:0051251	265	31	18054	462
1.835e-12	-27.02	tat (Tat)	protein interactions	155871	1718	96	17456	468
1.852e-12	-27.01	GSE37301_HEMATOPOIETIC_STEM_CELL_VS_CD4_TCELL_UP	MSigDB lists	GSE37301_HEMATOPOIETIC_STEM_CELL_VS_CD4_TCELL_UP	167	25	17275	454
2.003e-12	-26.94	TAKEDA_TARGETS_OF_NUP98_HOXA9_FUSION_10D_DN	MSigDB lists	TAKEDA_TARGETS_OF_NUP98_HOXA9_FUSION_10D_DN	127	22	17275	454
2.009e-12	-26.93	ONDER_CDH1_TARGETS_2_DN	MSigDB lists	ONDER_CDH1_TARGETS_2_DN	440	41	17275	454
2.284e-12	-26.81	GSE26030_TH1_VS_TH17_DAY15_POST_POLARIZATION_DN	MSigDB lists	GSE26030_TH1_VS_TH17_DAY15_POST_POLARIZATION_DN	183	26	17275	454
2.385e-12	-26.76	regulation of inflammatory response	biological process	GO:0050727	376	37	18054	462
2.503e-12	-26.71	MODULE_38	MSigDB lists	MODULE_38	443	41	17275	454
2.596e-12	-26.68	GSE22886_NAIVE_CD4_TCELL_VS_NEUTROPHIL_DN	MSigDB lists	GSE22886_NAIVE_CD4_TCELL_VS_NEUTROPHIL_DN	184	26	17275	454
2.638e-12	-26.66	regulation of leukocyte cell-cell adhesion	biological process	GO:1903037	304	33	18054	462
2.729e-12	-26.63	CHANG_IMMORTALIZED_BY_HPV31_DN	MSigDB lists	CHANG_IMMORTALIZED_BY_HPV31_DN	61	16	17275	454
2.807e-12	-26.6	endomembrane system	cellular component	GO:0012505	4420	175	18985	468
3.049e-12	-26.52	positive regulation of peptide secretion	biological process	GO:0002793	288	32	18054	462
3.101e-12	-26.5	GO_REGULATION_OF_LEUKOCYTE_CHEMOTAXIS	MSigDB lists	GO_REGULATION_OF_LEUKOCYTE_CHEMOTAXIS	93	19	17275	454
3.319e-12	-26.43	regulation of transport	biological process	GO:0051049	1875	98	18054	462
3.345e-12	-26.42	GSE46606_IRF4MID_VS_WT_CD40L_IL2_IL5_DAY3_STIMULATED_BCELL_UP	MSigDB lists	GSE46606_IRF4MID_VS_WT_CD40L_IL2_IL5_DAY3_STIMULATED_BCELL_UP	186	26	17275	454
3.348e-12	-26.42	cytokine production	biological process	GO:0001816	147	23	18054	462
3.793e-12	-26.3	GSE21360_NAIVE_VS_QUATERNARY_MEMORY_CD8_TCELL_DN	MSigDB lists	GSE21360_NAIVE_VS_QUATERNARY_MEMORY_CD8_TCELL_DN	187	26	17275	454
3.793e-12	-26.3	WIELAND_UP_BY_HBV_INFECTION	MSigDB lists	WIELAND_UP_BY_HBV_INFECTION	94	19	17275	454
3.829e-12	-26.29	GSE37605_TREG_VS_TCONV_NOD_FOXP3_FUSION_GFP_UP	MSigDB lists	GSE37605_TREG_VS_TCONV_NOD_FOXP3_FUSION_GFP_UP	131	22	17275	454
3.941e-12	-26.26	neutrophil degranulation	biological process	GO:0043312	481	42	18054	462
3.95e-12	-26.26	GO_POSITIVE_REGULATION_OF_LEUKOCYTE_MIGRATION	MSigDB lists	GO_POSITIVE_REGULATION_OF_LEUKOCYTE_MIGRATION	106	20	17275	454
3.966e-12	-26.25	GO_REGULATION_OF_CELL_PROLIFERATION	MSigDB lists	GO_REGULATION_OF_CELL_PROLIFERATION	1430	83	17275	454
4.01e-12	-26.24	DEBIASI_APOPTOSIS_BY_REOVIRUS_INFECTION_UP	MSigDB lists	DEBIASI_APOPTOSIS_BY_REOVIRUS_INFECTION_UP	301	33	17275	454
4.296e-12	-26.17	GSE29618_BCELL_VS_MDC_DAY7_FLU_VACCINE_DN	MSigDB lists	GSE29618_BCELL_VS_MDC_DAY7_FLU_VACCINE_DN	188	26	17275	454
4.296e-12	-26.17	GSE3039_CD4_TCELL_VS_B1_BCELL_DN	MSigDB lists	GSE3039_CD4_TCELL_VS_B1_BCELL_DN	188	26	17275	454
4.296e-12	-26.17	GSE23502_WT_VS_HDC_KO_MYELOID_DERIVED_SUPPRESSOR_CELL_BM_DN	MSigDB lists	GSE23502_WT_VS_HDC_KO_MYELOID_DERIVED_SUPPRESSOR_CELL_BM_DN	188	26	17275	454
4.296e-12	-26.17	GSE29618_BCELL_VS_MDC_DN	MSigDB lists	GSE29618_BCELL_VS_MDC_DN	188	26	17275	454
5.053e-12	-26.01	GO_REGULATION_OF_INTRACELLULAR_SIGNAL_TRANSDUCTION	MSigDB lists	GO_REGULATION_OF_INTRACELLULAR_SIGNAL_TRANSDUCTION	1596	89	17275	454
5.109e-12	-26	regulation of cell-cell adhesion	biological process	GO:0022407	405	38	18054	462
5.303e-12	-25.96	NAGASHIMA_EGF_SIGNALING_UP	MSigDB lists	NAGASHIMA_EGF_SIGNALING_UP	54	15	17275	454
5.99e-12	-25.84	GO_POSITIVE_REGULATION_OF_LOCOMOTION	MSigDB lists	GO_POSITIVE_REGULATION_OF_LOCOMOTION	397	38	17275	454
6.124e-12	-25.82	GSE2706_2H_VS_8H_R848_AND_LPS_STIM_DC_DN	MSigDB lists	GSE2706_2H_VS_8H_R848_AND_LPS_STIM_DC_DN	176	25	17275	454
6.211e-12	-25.8	GSE24142_EARLY_THYMIC_PROGENITOR_VS_DN3_THYMOCYTE_UP	MSigDB lists	GSE24142_EARLY_THYMIC_PROGENITOR_VS_DN3_THYMOCYTE_UP	191	26	17275	454
6.211e-12	-25.8	GSE24142_EARLY_THYMIC_PROGENITOR_VS_DN2_THYMOCYTE_UP	MSigDB lists	GSE24142_EARLY_THYMIC_PROGENITOR_VS_DN2_THYMOCYTE_UP	191	26	17275	454
6.514e-12	-25.76	GSE17974_IL4_AND_ANTI_IL12_VS_UNTREATED_24H_ACT_CD4_TCELL_DN	MSigDB lists	GSE17974_IL4_AND_ANTI_IL12_VS_UNTREATED_24H_ACT_CD4_TCELL_DN	162	24	17275	454
6.835e-12	-25.71	MODULE_88	MSigDB lists	MODULE_88	801	57	17275	454
7.012e-12	-25.68	GSE360_CTRL_VS_L_DONOVANI_DC_DN	MSigDB lists	GSE360_CTRL_VS_L_DONOVANI_DC_DN	192	26	17275	454
7.012e-12	-25.68	GSE19198_1H_VS_6H_IL21_TREATED_TCELL_DN	MSigDB lists	GSE19198_1H_VS_6H_IL21_TREATED_TCELL_DN	192	26	17275	454
7.69e-12	-25.59	neutrophil mediated immunity	biological process	GO:0002446	491	42	18054	462
7.711e-12	-25.59	regulation of secretion by cell	biological process	GO:1903530	754	54	18054	462
7.91e-12	-25.56	GSE17301_CTRL_VS_48H_ACD3_ACD28_STIM_CD8_TCELL_DN	MSigDB lists	GSE17301_CTRL_VS_48H_ACD3_ACD28_STIM_CD8_TCELL_DN	193	26	17275	454
7.91e-12	-25.56	GSE19401_UNSTIM_VS_RETINOIC_ACID_AND_PAM2CSK4_STIM_FOLLICULAR_DC_DN	MSigDB lists	GSE19401_UNSTIM_VS_RETINOIC_ACID_AND_PAM2CSK4_STIM_FOLLICULAR_DC_DN	193	26	17275	454
8.76e-12	-25.46	localization of cell	biological process	GO:0051674	996	64	18054	462
8.76e-12	-25.46	cell motility	biological process	GO:0048870	996	64	18054	462
8.915e-12	-25.44	GSE360_DC_VS_MAC_T_GONDII_DN	MSigDB lists	GSE360_DC_VS_MAC_T_GONDII_DN	194	26	17275	454
9.021e-12	-25.43	response to organic cyclic compound	biological process	GO:0014070	851	58	18054	462
9.387e-12	-25.39	plasma membrane	cellular component	GO:0005886	5298	198	18985	468
1.011e-11	-25.32	SMID_BREAST_CANCER_BASAL_UP	MSigDB lists	SMID_BREAST_CANCER_BASAL_UP	608	48	17275	454
1.016e-11	-25.31	GSE42021_CD24INT_VS_CD24LOW_TREG_THYMUS_DN	MSigDB lists	GSE42021_CD24INT_VS_CD24LOW_TREG_THYMUS_DN	180	25	17275	454
1.051e-11	-25.28	regulation of peptide transport	biological process	GO:0090087	737	53	18054	462
1.151e-11	-25.19	GSE19401_UNSTIM_VS_RETINOIC_ACID_STIM_FOLLICULAR_DC_DN	MSigDB lists	GSE19401_UNSTIM_VS_RETINOIC_ACID_STIM_FOLLICULAR_DC_DN	181	25	17275	454
1.151e-11	-25.19	GSE2128_C57BL6_VS_NOD_CD4CD8_DP_THYMOCYTE_UP	MSigDB lists	GSE2128_C57BL6_VS_NOD_CD4CD8_DP_THYMOCYTE_UP	181	25	17275	454
1.182e-11	-25.16	GO_CELL_MOTILITY	MSigDB lists	GO_CELL_MOTILITY	789	56	17275	454
1.229e-11	-25.12	positive regulation of protein secretion	biological process	GO:0050714	268	30	18054	462
1.247e-11	-25.11	activation of innate immune response	biological process	GO:0002218	251	29	18054	462
1.266e-11	-25.09	GSE9988_LPS_VS_LPS_AND_ANTI_TREM1_MONOCYTE_DN	MSigDB lists	GSE9988_LPS_VS_LPS_AND_ANTI_TREM1_MONOCYTE_DN	167	24	17275	454
1.276e-11	-25.08	positive regulation of T cell activation	biological process	GO:0050870	202	26	18054	462
1.302e-11	-25.06	GSE22886_DAY0_VS_DAY7_MONOCYTE_IN_CULTURE_UP	MSigDB lists	GSE22886_DAY0_VS_DAY7_MONOCYTE_IN_CULTURE_UP	182	25	17275	454
1.359e-11	-25.02	MODULE_345	MSigDB lists	MODULE_345	113	20	17275	454
1.422e-11	-24.98	HORIUCHI_WTAP_TARGETS_UP	MSigDB lists	HORIUCHI_WTAP_TARGETS_UP	280	31	17275	454
1.449e-11	-24.96	KEGG_TOLL_LIKE_RECEPTOR_SIGNALING_PATHWAY	MSigDB lists	KEGG_TOLL_LIKE_RECEPTOR_SIGNALING_PATHWAY	101	19	17275	454
1.472e-11	-24.94	GSE46606_DAY1_VS_DAY3_CD40L_IL2_IL5_STIMULATED_IRF4HIGH_BCELL_DN	MSigDB lists	GSE46606_DAY1_VS_DAY3_CD40L_IL2_IL5_STIMULATED_IRF4HIGH_BCELL_DN	183	25	17275	454
1.472e-11	-24.94	positive regulation of multi-organism process	biological process	GO:0043902	501	42	18054	462
1.508e-11	-24.92	GSE34156_UNTREATED_VS_6H_NOD2_AND_TLR1_TLR2_LIGAND_TREATED_MONOCYTE_DN	MSigDB lists	GSE34156_UNTREATED_VS_6H_NOD2_AND_TLR1_TLR2_LIGAND_TREATED_MONOCYTE_DN	140	22	17275	454
1.588e-11	-24.87	regulation of signal transduction	biological process	GO:0009966	3168	139	18054	462
1.64e-11	-24.83	GSE4748_LPS_VS_LPS_AND_CYANOBACTERIUM_LPSLIKE_STIM_DC_3H_UP	MSigDB lists	GSE4748_LPS_VS_LPS_AND_CYANOBACTERIUM_LPSLIKE_STIM_DC_3H_UP	169	24	17275	454
1.663e-11	-24.82	GSE15767_MED_VS_SCS_MAC_LN_UP	MSigDB lists	GSE15767_MED_VS_SCS_MAC_LN_UP	184	25	17275	454
1.663e-11	-24.82	GSE23502_WT_VS_HDC_KO_MYELOID_DERIVED_SUPPRESSOR_CELL_COLON_TUMOR_UP	MSigDB lists	GSE23502_WT_VS_HDC_KO_MYELOID_DERIVED_SUPPRESSOR_CELL_COLON_TUMOR_UP	184	25	17275	454
1.67e-11	-24.82	GAURNIER_PSMD4_TARGETS	MSigDB lists	GAURNIER_PSMD4_TARGETS	68	16	17275	454
1.743e-11	-24.77	GO_REGULATION_OF_PROTEIN_SECRETION	MSigDB lists	GO_REGULATION_OF_PROTEIN_SECRETION	373	36	17275	454
1.807e-11	-24.74	GO_POSITIVE_REGULATION_OF_LEUKOCYTE_CHEMOTAXIS	MSigDB lists	GO_POSITIVE_REGULATION_OF_LEUKOCYTE_CHEMOTAXIS	79	17	17275	454
1.876e-11	-24.7	GSE2585_CTEC_VS_MTEC_THYMUS_DN	MSigDB lists	GSE2585_CTEC_VS_MTEC_THYMUS_DN	185	25	17275	454
2.08e-11	-24.6	GESERICK_TERT_TARGETS_DN	MSigDB lists	GESERICK_TERT_TARGETS_DN	20	10	17275	454
2.116e-11	-24.58	GSE21063_WT_VS_NFATC1_KO_3H_ANTI_IGM_STIM_BCELL_DN	MSigDB lists	GSE21063_WT_VS_NFATC1_KO_3H_ANTI_IGM_STIM_BCELL_DN	186	25	17275	454
2.117e-11	-24.58	GSE6092_B_BURGDOFERI_VS_B_BURGDORFERI_AND_IFNG_STIM_ENDOTHELIAL_CELL_DN	MSigDB lists	GSE6092_B_BURGDOFERI_VS_B_BURGDORFERI_AND_IFNG_STIM_ENDOTHELIAL_CELL_DN	171	24	17275	454
2.287e-11	-24.5	Toll-like receptor signaling pathway	KEGG pathways	ko04620	104	22	7161	269
2.287e-11	-24.5	Toll-like receptor signaling pathway	KEGG pathways	hsa04620	104	22	7161	269
2.311e-11	-24.49	macrophage activation	biological process	GO:0042116	51	14	18054	462
2.323e-11	-24.49	GO_REGULATION_OF_LEUKOCYTE_MIGRATION	MSigDB lists	GO_REGULATION_OF_LEUKOCYTE_MIGRATION	143	22	17275	454
2.325e-11	-24.48	DELYS_THYROID_CANCER_UP	MSigDB lists	DELYS_THYROID_CANCER_UP	435	39	17275	454
2.341e-11	-24.48	GO_REGULATION_OF_RESPONSE_TO_WOUNDING	MSigDB lists	GO_REGULATION_OF_RESPONSE_TO_WOUNDING	396	37	17275	454
2.384e-11	-24.46	GSE1432_6H_VS_24H_IFNG_MICROGLIA_UP	MSigDB lists	GSE1432_6H_VS_24H_IFNG_MICROGLIA_UP	187	25	17275	454
2.384e-11	-24.46	GSE14769_UNSTIM_VS_240MIN_LPS_BMDM_DN	MSigDB lists	GSE14769_UNSTIM_VS_240MIN_LPS_BMDM_DN	187	25	17275	454
2.384e-11	-24.46	GSE37416_0H_VS_3H_F_TULARENSIS_LVS_NEUTROPHIL_DN	MSigDB lists	GSE37416_0H_VS_3H_F_TULARENSIS_LVS_NEUTROPHIL_DN	187	25	17275	454
2.387e-11	-24.46	regulation of protein transport	biological process	GO:0051223	707	51	18054	462
2.401e-11	-24.45	GSE2706_LPS_VS_R848_AND_LPS_8H_STIM_DC_UP	MSigDB lists	GSE2706_LPS_VS_R848_AND_LPS_8H_STIM_DC_UP	172	24	17275	454
2.591e-11	-24.38	GO_REGULATION_OF_CELLULAR_COMPONENT_MOVEMENT	MSigDB lists	GO_REGULATION_OF_CELLULAR_COMPONENT_MOVEMENT	736	53	17275	454
2.684e-11	-24.34	GSE39110_UNTREATED_VS_IL2_TREATED_CD8_TCELL_DAY6_POST_IMMUNIZATION_UP	MSigDB lists	GSE39110_UNTREATED_VS_IL2_TREATED_CD8_TCELL_DAY6_POST_IMMUNIZATION_UP	188	25	17275	454
2.684e-11	-24.34	GSE3982_DC_VS_MAC_LPS_STIM_DN	MSigDB lists	GSE3982_DC_VS_MAC_LPS_STIM_DN	188	25	17275	454
2.684e-11	-24.34	GSE17301_ACD3_ACD28_VS_ACD3_ACD28_AND_IFNA5_STIM_CD8_TCELL_DN	MSigDB lists	GSE17301_ACD3_ACD28_VS_ACD3_ACD28_AND_IFNA5_STIM_CD8_TCELL_DN	188	25	17275	454
2.684e-11	-24.34	GSE19401_UNSTIM_VS_RETINOIC_ACID_STIM_FOLLICULAR_DC_UP	MSigDB lists	GSE19401_UNSTIM_VS_RETINOIC_ACID_STIM_FOLLICULAR_DC_UP	188	25	17275	454
2.686e-11	-24.34	LIAN_LIPA_TARGETS_6M	MSigDB lists	LIAN_LIPA_TARGETS_6M	70	16	17275	454
2.86e-11	-24.28	ZWANG_CLASS_1_TRANSIENTLY_INDUCED_BY_EGF	MSigDB lists	ZWANG_CLASS_1_TRANSIENTLY_INDUCED_BY_EGF	458	40	17275	454
2.886e-11	-24.27	response to type I interferon	biological process	GO:0034340	72	16	18054	462
2.979e-11	-24.24	regulation of tumor necrosis factor superfamily cytokine production	biological process	GO:1903555	163	23	18054	462
3.018e-11	-24.22	GSE43863_DAY6_EFF_VS_DAY150_MEM_TFH_CD4_TCELL_UP	MSigDB lists	GSE43863_DAY6_EFF_VS_DAY150_MEM_TFH_CD4_TCELL_UP	189	25	17275	454
3.08e-11	-24.2	GSE2770_IL12_ACT_VS_ACT_CD4_TCELL_2H_UP	MSigDB lists	GSE2770_IL12_ACT_VS_ACT_CD4_TCELL_2H_UP	174	24	17275	454
3.389e-11	-24.11	GSE7218_UNSTIM_VS_ANTIGEN_STIM_THROUGH_IGG_BCELL_DN	MSigDB lists	GSE7218_UNSTIM_VS_ANTIGEN_STIM_THROUGH_IGG_BCELL_DN	160	23	17275	454
3.393e-11	-24.11	GSE13484_12H_UNSTIM_VS_YF17D_VACCINE_STIM_PBMC_DN	MSigDB lists	GSE13484_12H_UNSTIM_VS_YF17D_VACCINE_STIM_PBMC_DN	190	25	17275	454
3.412e-11	-24.1	cation homeostasis	biological process	GO:0055080	691	50	18054	462
3.42e-11	-24.1	KEGG_CYTOKINE_CYTOKINE_RECEPTOR_INTERACTION	MSigDB lists	KEGG_CYTOKINE_CYTOKINE_RECEPTOR_INTERACTION	255	29	17275	454
3.539e-11	-24.06	GROSS_HYPOXIA_VIA_ELK3_DN	MSigDB lists	GROSS_HYPOXIA_VIA_ELK3_DN	146	22	17275	454
3.738e-11	-24.01	MODULE_33	MSigDB lists	MODULE_33	364	35	17275	454
3.81e-11	-23.99	KAECH_NAIVE_VS_MEMORY_CD8_TCELL_DN	MSigDB lists	KAECH_NAIVE_VS_MEMORY_CD8_TCELL_DN	191	25	17275	454
3.848e-11	-23.98	vesicle membrane	cellular component	GO:0012506	791	53	18985	468
3.859e-11	-23.98	TAKEDA_TARGETS_OF_NUP98_HOXA9_FUSION_16D_UP	MSigDB lists	TAKEDA_TARGETS_OF_NUP98_HOXA9_FUSION_16D_UP	161	23	17275	454
3.859e-11	-23.98	GSE6259_DEC205_POS_DC_VS_BCELL_DN	MSigDB lists	GSE6259_DEC205_POS_DC_VS_BCELL_DN	161	23	17275	454
4.177e-11	-23.9	GO_PATTERN_RECOGNITION_RECEPTOR_SIGNALING_PATHWAY	MSigDB lists	GO_PATTERN_RECOGNITION_RECEPTOR_SIGNALING_PATHWAY	107	19	17275	454
4.275e-11	-23.88	GSE9650_NAIVE_VS_MEMORY_CD8_TCELL_DN	MSigDB lists	GSE9650_NAIVE_VS_MEMORY_CD8_TCELL_DN	192	25	17275	454
4.467e-11	-23.83	innate immune response-activating signal transduction	biological process	GO:0002758	230	27	18054	462
4.532e-11	-23.82	positive regulation of cellular component movement	biological process	GO:0051272	584	45	18054	462
4.703e-11	-23.78	regulation of lymphocyte activation	biological process	GO:0051249	416	37	18054	462
4.794e-11	-23.76	GSE23568_ID3_KO_VS_WT_CD8_TCELL_DN	MSigDB lists	GSE23568_ID3_KO_VS_WT_CD8_TCELL_DN	193	25	17275	454
4.794e-11	-23.76	GSE8384_CTRL_VS_B_ABORTUS_4H_MAC_CELL_LINE_DN	MSigDB lists	GSE8384_CTRL_VS_B_ABORTUS_4H_MAC_CELL_LINE_DN	193	25	17275	454
4.9e-11	-23.74	positive regulation of molecular function	biological process	GO:0044093	1764	91	18054	462
4.937e-11	-23.73	regulation of cell motility	biological process	GO:2000145	1012	63	18054	462
4.989e-11	-23.72	GSE6259_FLT3L_INDUCED_33D1_POS_DC_VS_CD4_TCELL_UP	MSigDB lists	GSE6259_FLT3L_INDUCED_33D1_POS_DC_VS_CD4_TCELL_UP	163	23	17275	454
5.071e-11	-23.7	positive regulation of tumor necrosis factor production	biological process	GO:0032760	86	17	18054	462
5.332e-11	-23.65	GSE14386_UNTREATED_VS_IFNA_TREATED_ACT_PBMC_MS_PATIENT_DN	MSigDB lists	GSE14386_UNTREATED_VS_IFNA_TREATED_ACT_PBMC_MS_PATIENT_DN	149	22	17275	454
5.362e-11	-23.65	GO_RESPONSE_TO_INTERFERON_GAMMA	MSigDB lists	GO_RESPONSE_TO_INTERFERON_GAMMA	135	21	17275	454
5.589e-11	-23.61	positive regulation of cell migration	biological process	GO:0030335	544	43	18054	462
5.654e-11	-23.6	GSE36392_TYPE_2_MYELOID_VS_EOSINOPHIL_IL25_TREATED_LUNG_DN	MSigDB lists	GSE36392_TYPE_2_MYELOID_VS_EOSINOPHIL_IL25_TREATED_LUNG_DN	179	24	17275	454
5.654e-11	-23.6	GSE42021_CD24INT_VS_CD24LOW_TCONV_THYMUS_UP	MSigDB lists	GSE42021_CD24INT_VS_CD24LOW_TCONV_THYMUS_UP	179	24	17275	454
5.968e-11	-23.54	biological regulation	biological process	GO:0065007	12526	381	18054	462
5.986e-11	-23.54	inorganic ion homeostasis	biological process	GO:0098771	702	50	18054	462
6.006e-11	-23.54	positive regulation of cell motility	biological process	GO:2000147	567	44	18054	462
6.025e-11	-23.53	MODULE_291	MSigDB lists	MODULE_291	63	15	17275	454
6.368e-11	-23.48	GSE19198_CTRL_VS_IL21_TREATED_TCELL_1H_DN	MSigDB lists	GSE19198_CTRL_VS_IL21_TREATED_TCELL_1H_DN	180	24	17275	454
6.368e-11	-23.48	GSE1432_1H_VS_24H_IFNG_MICROGLIA_DN	MSigDB lists	GSE1432_1H_VS_24H_IFNG_MICROGLIA_DN	180	24	17275	454
6.368e-11	-23.48	GSE30971_WBP7_HET_VS_KO_MACROPHAGE_DN	MSigDB lists	GSE30971_WBP7_HET_VS_KO_MACROPHAGE_DN	180	24	17275	454
6.423e-11	-23.47	GSE29617_DAY3_VS_DAY7_TIV_FLU_VACCINE_PBMC_2008_UP	MSigDB lists	GSE29617_DAY3_VS_DAY7_TIV_FLU_VACCINE_PBMC_2008_UP	165	23	17275	454
6.689e-11	-23.43	Chemokine_IL8-like_dom	interpro domains	IPR001811	45	13	18616	481
6.689e-11	-23.43	Interleukin_8-like_sf	interpro domains	IPR036048	45	13	18616	481
6.697e-11	-23.43	divalent inorganic cation homeostasis	biological process	GO:0072507	483	40	18054	462
6.945e-11	-23.39	UROSEVIC_RESPONSE_TO_IMIQUIMOD	MSigDB lists	UROSEVIC_RESPONSE_TO_IMIQUIMOD	22	10	17275	454
7.278e-11	-23.34	GSE21546_UNSTIM_VS_ANTI_CD3_STIM_ELK1_KO_DP_THYMOCYTES_UP	MSigDB lists	GSE21546_UNSTIM_VS_ANTI_CD3_STIM_ELK1_KO_DP_THYMOCYTES_UP	166	23	17275	454
7.452e-11	-23.32	positive regulation of tumor necrosis factor superfamily cytokine production	biological process	GO:1903557	88	17	18054	462
7.893e-11	-23.26	MODULE_436	MSigDB lists	MODULE_436	124	20	17275	454
7.979e-11	-23.25	IL8	pfam domains	PF00048	45	13	17385	456
8.056e-11	-23.24	GSE19198_CTRL_VS_IL21_TREATED_TCELL_6H_DN	MSigDB lists	GSE19198_CTRL_VS_IL21_TREATED_TCELL_6H_DN	182	24	17275	454
8.305e-11	-23.21	GO_REGULATION_OF_INFLAMMATORY_RESPONSE	MSigDB lists	GO_REGULATION_OF_INFLAMMATORY_RESPONSE	282	30	17275	454
8.87e-11	-23.15	regulation of cell migration	biological process	GO:0030334	951	60	18054	462
8.998e-11	-23.13	cellular response to chemokine	biological process	GO:1990869	89	17	18054	462
8.998e-11	-23.13	response to chemokine	biological process	GO:1990868	89	17	18054	462
9.065e-11	-23.12	GSE1791_CTRL_VS_NEUROMEDINU_IN_T_CELL_LINE_3H_UP	MSigDB lists	GSE1791_CTRL_VS_NEUROMEDINU_IN_T_CELL_LINE_3H_UP	153	22	17275	454
9.107e-11	-23.12	MODULE_24	MSigDB lists	MODULE_24	435	38	17275	454
9.316e-11	-23.1	GSE1112_HY_CD8AB_VS_HY_CD8AA_THYMOCYTE_RTOC_CULTURE_UP	MSigDB lists	GSE1112_HY_CD8AB_VS_HY_CD8AA_THYMOCYTE_RTOC_CULTURE_UP	168	23	17275	454
9.434e-11	-23.08	IVANOVA_HEMATOPOIESIS_LATE_PROGENITOR	MSigDB lists	IVANOVA_HEMATOPOIESIS_LATE_PROGENITOR	497	41	17275	454
9.673e-11	-23.06	cellular cation homeostasis	biological process	GO:0030003	620	46	18054	462
1.016e-10	-23.01	GSE2197_IMMUNOSUPPRESSIVE_DNA_VS_UNTREATED_IN_DC_UP	MSigDB lists	GSE2197_IMMUNOSUPPRESSIVE_DNA_VS_UNTREATED_IN_DC_UP	184	24	17275	454
1.065e-10	-22.96	positive regulation of secretion	biological process	GO:0051047	428	37	18054	462
1.067e-10	-22.96	FULCHER_INFLAMMATORY_RESPONSE_LECTIN_VS_LPS_UP	MSigDB lists	FULCHER_INFLAMMATORY_RESPONSE_LECTIN_VS_LPS_UP	520	42	17275	454
1.077e-10	-22.95	type I interferon signaling pathway	biological process	GO:0060337	67	15	18054	462
1.077e-10	-22.95	cellular response to type I interferon	biological process	GO:0071357	67	15	18054	462
1.121e-10	-22.91	GO_REGULATION_OF_SECRETION	MSigDB lists	GO_REGULATION_OF_SECRETION	674	49	17275	454
1.139e-10	-22.9	GSE3982_EOSINOPHIL_VS_EFF_MEMORY_CD4_TCELL_UP	MSigDB lists	GSE3982_EOSINOPHIL_VS_EFF_MEMORY_CD4_TCELL_UP	185	24	17275	454
1.139e-10	-22.9	GSE21670_STAT3_KO_VS_WT_CD4_TCELL_TGFB_IL6_TREATED_DN	MSigDB lists	GSE21670_STAT3_KO_VS_WT_CD4_TCELL_TGFB_IL6_TREATED_DN	185	24	17275	454
1.154e-10	-22.88	GO_POSITIVE_REGULATION_OF_MOLECULAR_FUNCTION	MSigDB lists	GO_POSITIVE_REGULATION_OF_MOLECULAR_FUNCTION	1720	90	17275	454
1.18e-10	-22.86	regulation of cell population proliferation	biological process	GO:0042127	1708	88	18054	462
1.193e-10	-22.85	regulation of locomotion	biological process	GO:0040012	1085	65	18054	462
1.232e-10	-22.82	GO_RESPONSE_TO_TYPE_I_INTERFERON	MSigDB lists	GO_RESPONSE_TO_TYPE_I_INTERFERON	66	15	17275	454
1.238e-10	-22.81	regulation of catalytic activity	biological process	GO:0050790	2324	109	18054	462
1.277e-10	-22.78	GSE13522_WT_VS_IFNAR_KO_SKING_T_CRUZI_Y_STRAIN_INF_UP	MSigDB lists	GSE13522_WT_VS_IFNAR_KO_SKING_T_CRUZI_Y_STRAIN_INF_UP	186	24	17275	454
1.301e-10	-22.76	LIAN_LIPA_TARGETS_3M	MSigDB lists	LIAN_LIPA_TARGETS_3M	56	14	17275	454
1.313e-10	-22.75	GO_CELLULAR_RESPONSE_TO_INTERFERON_GAMMA	MSigDB lists	GO_CELLULAR_RESPONSE_TO_INTERFERON_GAMMA	114	19	17275	454
1.334e-10	-22.74	GSE7768_OVA_ALONE_VS_OVA_WITH_MPL_IMMUNIZED_MOUSE_WHOLE_SPLEEN_6H_DN	MSigDB lists	GSE7768_OVA_ALONE_VS_OVA_WITH_MPL_IMMUNIZED_MOUSE_WHOLE_SPLEEN_6H_DN	156	22	17275	454
1.34e-10	-22.73	GSE2706_2H_VS_8H_R848_STIM_DC_DN	MSigDB lists	GSE2706_2H_VS_8H_R848_STIM_DC_DN	171	23	17275	454
1.343e-10	-22.73	SCY	smart domains	SM00199	42	13	9476	283
1.347e-10	-22.73	regulation of tumor necrosis factor production	biological process	GO:0032680	160	22	18054	462
1.361e-10	-22.72	MITSIADES_RESPONSE_TO_APLIDIN_UP	MSigDB lists	MITSIADES_RESPONSE_TO_APLIDIN_UP	401	36	17275	454
1.402e-10	-22.69	cytoplasmic vesicle membrane	cellular component	GO:0030659	770	51	18985	468
1.403e-10	-22.69	regulation of T cell activation	biological process	GO:0050863	314	31	18054	462
1.422e-10	-22.67	GO_ACTIVATION_OF_IMMUNE_RESPONSE	MSigDB lists	GO_ACTIVATION_OF_IMMUNE_RESPONSE	382	35	17275	454
1.456e-10	-22.65	cytokine secretion	biological process	GO:0050663	48	13	18054	462
1.51e-10	-22.61	GSE30971_CTRL_VS_LPS_STIM_MACROPHAGE_WBP7_KO_4H_UP	MSigDB lists	GSE30971_CTRL_VS_LPS_STIM_MACROPHAGE_WBP7_KO_4H_UP	172	23	17275	454
1.514e-10	-22.61	GSE40666_UNTREATED_VS_IFNA_STIM_STAT1_KO_CD8_TCELL_90MIN_UP	MSigDB lists	GSE40666_UNTREATED_VS_IFNA_STIM_STAT1_KO_CD8_TCELL_90MIN_UP	157	22	17275	454
1.562e-10	-22.58	transport	biological process	GO:0006810	4295	170	18054	462
1.566e-10	-22.58	chemokine-mediated signaling pathway	biological process	GO:0070098	80	16	18054	462
1.589e-10	-22.56	regulation of biological process	biological process	GO:0050789	11862	365	18054	462
1.599e-10	-22.56	GSE23308_WT_VS_MINERALCORTICOID_REC_KO_MACROPHAGE_DN	MSigDB lists	GSE23308_WT_VS_MINERALCORTICOID_REC_KO_MACROPHAGE_DN	188	24	17275	454
1.603e-10	-22.55	negative regulation of cytokine production	biological process	GO:0001818	297	30	18054	462
1.673e-10	-22.51	regulation of multicellular organismal development	biological process	GO:2000026	2156	103	18054	462
1.684e-10	-22.5	CROONQUIST_STROMAL_STIMULATION_UP	MSigDB lists	CROONQUIST_STROMAL_STIMULATION_UP	57	14	17275	454
1.684e-10	-22.5	DASU_IL6_SIGNALING_UP	MSigDB lists	DASU_IL6_SIGNALING_UP	57	14	17275	454
1.698e-10	-22.5	MODULE_55	MSigDB lists	MODULE_55	798	54	17275	454
1.788e-10	-22.44	GSE26343_UNSTIM_VS_LPS_STIM_NFAT5_KO_MACROPHAGE_UP	MSigDB lists	GSE26343_UNSTIM_VS_LPS_STIM_NFAT5_KO_MACROPHAGE_UP	189	24	17275	454
1.788e-10	-22.44	GSE360_L_MAJOR_VS_B_MALAYI_HIGH_DOSE_DC_UP	MSigDB lists	GSE360_L_MAJOR_VS_B_MALAYI_HIGH_DOSE_DC_UP	189	24	17275	454
1.788e-10	-22.44	GSE34006_A2AR_KO_VS_A2AR_AGONIST_TREATED_TREG_UP	MSigDB lists	GSE34006_A2AR_KO_VS_A2AR_AGONIST_TREATED_TREG_UP	189	24	17275	454
1.789e-10	-22.44	positive regulation of catalytic activity	biological process	GO:0043085	1415	77	18054	462
1.909e-10	-22.38	bounding membrane of organelle	cellular component	GO:0098588	2057	97	18985	468
1.921e-10	-22.37	cellular ion homeostasis	biological process	GO:0006873	633	46	18054	462
1.93e-10	-22.37	GNF2_FGR	MSigDB lists	GNF2_FGR	31	11	17275	454
1.945e-10	-22.36	GSE6269_FLU_VS_STREP_PNEUMO_INF_PBMC_UP	MSigDB lists	GSE6269_FLU_VS_STREP_PNEUMO_INF_PBMC_UP	159	22	17275	454
1.998e-10	-22.33	GSE7852_LN_VS_FAT_TCONV_DN	MSigDB lists	GSE7852_LN_VS_FAT_TCONV_DN	190	24	17275	454
2.009e-10	-22.33	BURTON_ADIPOGENESIS_PEAK_AT_2HR	MSigDB lists	BURTON_ADIPOGENESIS_PEAK_AT_2HR	48	13	17275	454
2.125e-10	-22.27	TAKEDA_TARGETS_OF_NUP98_HOXA9_FUSION_8D_UP	MSigDB lists	TAKEDA_TARGETS_OF_NUP98_HOXA9_FUSION_8D_UP	145	21	17275	454
2.125e-10	-22.27	GSE2706_R848_VS_LPS_2H_STIM_DC_DN	MSigDB lists	GSE2706_R848_VS_LPS_2H_STIM_DC_DN	145	21	17275	454
2.13e-10	-22.27	positive regulation of intracellular signal transduction	biological process	GO:1902533	1023	62	18054	462
2.167e-10	-22.25	REACTOME_INTERFERON_GAMMA_SIGNALING	MSigDB lists	REACTOME_INTERFERON_GAMMA_SIGNALING	58	14	17275	454
2.23e-10	-22.22	GSE22140_GERMFREE_VS_SPF_ARTHRITIC_MOUSE_CD4_TCELL_UP	MSigDB lists	GSE22140_GERMFREE_VS_SPF_ARTHRITIC_MOUSE_CD4_TCELL_UP	191	24	17275	454
2.294e-10	-22.2	ion homeostasis	biological process	GO:0050801	777	52	18054	462
2.333e-10	-22.18	metal ion homeostasis	biological process	GO:0055065	614	45	18054	462
2.35e-10	-22.17	cellular divalent inorganic cation homeostasis	biological process	GO:0072503	461	38	18054	462
2.392e-10	-22.15	regulation of establishment of protein localization	biological process	GO:0070201	754	51	18054	462
2.411e-10	-22.15	GO_REGULATION_OF_CHEMOTAXIS	MSigDB lists	GO_REGULATION_OF_CHEMOTAXIS	176	23	17275	454
2.423e-10	-22.14	MODULE_92	MSigDB lists	MODULE_92	146	21	17275	454
2.445e-10	-22.13	KIM_WT1_TARGETS_UP	MSigDB lists	KIM_WT1_TARGETS_UP	208	25	17275	454
2.468e-10	-22.12	negative regulation of multicellular organismal process	biological process	GO:0051241	1316	73	18054	462
2.492e-10	-22.11	MODULE_1	MSigDB lists	MODULE_1	351	33	17275	454
2.534e-10	-22.1	GO_POSITIVE_REGULATION_OF_CELL_ACTIVATION	MSigDB lists	GO_POSITIVE_REGULATION_OF_CELL_ACTIVATION	277	29	17275	454
2.759e-10	-22.01	GSE7348_UNSTIM_VS_TOLERIZED_AND_LPS_STIM_MACROPHAGE_DN	MSigDB lists	GSE7348_UNSTIM_VS_TOLERIZED_AND_LPS_STIM_MACROPHAGE_DN	147	21	17275	454
2.773e-10	-22.01	GSE43955_TH0_VS_TGFB_IL6_TH17_ACT_CD4_TCELL_4H_UP	MSigDB lists	GSE43955_TH0_VS_TGFB_IL6_TH17_ACT_CD4_TCELL_4H_UP	193	24	17275	454
2.781e-10	-22	MODULE_174	MSigDB lists	MODULE_174	93	17	17275	454
3e-10	-21.93	MODULE_16	MSigDB lists	MODULE_16	495	40	17275	454
3.077e-10	-21.9	organelle membrane	cellular component	GO:0031090	3456	140	18985	468
3.077e-10	-21.9	Osteoclast differentiation	KEGG pathways	hsa04380	129	23	7161	269
3.077e-10	-21.9	Osteoclast differentiation	KEGG pathways	ko04380	129	23	7161	269
3.138e-10	-21.88	positive regulation of locomotion	biological process	GO:0040017	597	44	18054	462
3.437e-10	-21.79	GSE360_DC_VS_MAC_B_MALAYI_HIGH_DOSE_DN	MSigDB lists	GSE360_DC_VS_MAC_B_MALAYI_HIGH_DOSE_DN	195	24	17275	454
3.471e-10	-21.78	protein binding	molecular function	GO:0005515	11679	374	17306	466
3.539e-10	-21.76	KRIEG_HYPOXIA_NOT_VIA_KDM3A	MSigDB lists	KRIEG_HYPOXIA_NOT_VIA_KDM3A	674	48	17275	454
3.722e-10	-21.71	MODULE_241	MSigDB lists	MODULE_241	71	15	17275	454
3.773e-10	-21.7	GO_RESPONSE_TO_ORGANIC_CYCLIC_COMPOUND	MSigDB lists	GO_RESPONSE_TO_ORGANIC_CYCLIC_COMPOUND	888	57	17275	454
3.789e-10	-21.69	MULLIGHAN_MLL_SIGNATURE_2_UP	MSigDB lists	MULLIGHAN_MLL_SIGNATURE_2_UP	396	35	17275	454
3.8e-10	-21.69	GSE8515_CTRL_VS_IL1_4H_STIM_MAC_DN	MSigDB lists	GSE8515_CTRL_VS_IL1_4H_STIM_MAC_DN	180	23	17275	454
3.8e-10	-21.69	GSE28737_WT_VS_BCL6_HET_MARGINAL_ZONE_BCELL_DN	MSigDB lists	GSE28737_WT_VS_BCL6_HET_MARGINAL_ZONE_BCELL_DN	180	23	17275	454
3.8e-10	-21.69	GSE1432_CTRL_VS_IFNG_1H_MICROGLIA_DN	MSigDB lists	GSE1432_CTRL_VS_IFNG_1H_MICROGLIA_DN	180	23	17275	454
3.823e-10	-21.68	WIERENGA_STAT5A_TARGETS_UP	MSigDB lists	WIERENGA_STAT5A_TARGETS_UP	196	24	17275	454
3.997e-10	-21.64	membrane	cellular component	GO:0016020	9090	290	18985	468
4.249e-10	-21.58	GSE42021_CD24INT_VS_CD24LOW_TCONV_THYMUS_DN	MSigDB lists	GSE42021_CD24INT_VS_CD24LOW_TCONV_THYMUS_DN	181	23	17275	454
4.392e-10	-21.55	toll-like receptor signaling pathway	biological process	GO:0002224	98	17	18054	462
4.442e-10	-21.53	GO_NEGATIVE_REGULATION_OF_MULTICELLULAR_ORGANISMAL_PROCESS	MSigDB lists	GO_NEGATIVE_REGULATION_OF_MULTICELLULAR_ORGANISMAL_PROCESS	941	59	17275	454
4.663e-10	-21.49	regulation of DNA-binding transcription factor activity	biological process	GO:0051090	430	36	18054	462
4.747e-10	-21.47	establishment of localization	biological process	GO:0051234	4422	172	18054	462
4.999e-10	-21.42	regulation of cellular component movement	biological process	GO:0051270	1097	64	18054	462
5.179e-10	-21.38	regulation of phagocytosis	biological process	GO:0050764	99	17	18054	462
5.299e-10	-21.36	KEGG_CHEMOKINE_SIGNALING_PATHWAY	MSigDB lists	KEGG_CHEMOKINE_SIGNALING_PATHWAY	183	23	17275	454
5.299e-10	-21.36	GSE34205_HEALTHY_VS_RSV_INF_INFANT_PBMC_DN	MSigDB lists	GSE34205_HEALTHY_VS_RSV_INF_INFANT_PBMC_DN	183	23	17275	454
5.299e-10	-21.36	GSE13484_UNSTIM_VS_3H_YF17D_VACCINE_STIM_PBMC_DN	MSigDB lists	GSE13484_UNSTIM_VS_3H_YF17D_VACCINE_STIM_PBMC_DN	183	23	17275	454
5.299e-10	-21.36	GSE37416_12H_VS_24H_F_TULARENSIS_LVS_NEUTROPHIL_UP	MSigDB lists	GSE37416_12H_VS_24H_F_TULARENSIS_LVS_NEUTROPHIL_UP	183	23	17275	454
5.639e-10	-21.3	JACKSON_DNMT1_TARGETS_UP	MSigDB lists	JACKSON_DNMT1_TARGETS_UP	73	15	17275	454
6.288e-10	-21.19	signaling receptor binding	molecular function	GO:0005102	1542	83	17306	466
6.363e-10	-21.18	Chemokine signaling pathway	KEGG pathways	hsa04062	182	27	7161	269
6.363e-10	-21.18	Chemokine signaling pathway	KEGG pathways	ko04062	182	27	7161	269
6.439e-10	-21.16	GO_ACTIVATION_OF_INNATE_IMMUNE_RESPONSE	MSigDB lists	GO_ACTIVATION_OF_INNATE_IMMUNE_RESPONSE	201	24	17275	454
6.532e-10	-21.15	GO_REGULATION_OF_TUMOR_NECROSIS_FACTOR_SUPERFAMILY_CYTOKINE_PRODUCTION	MSigDB lists	GO_REGULATION_OF_TUMOR_NECROSIS_FACTOR_SUPERFAMILY_CYTOKINE_PRODUCTION	98	17	17275	454
6.558e-10	-21.15	CCL3 (C-C motif chemokine ligand 3)	protein interactions	6348	14	8	17456	468
6.592e-10	-21.14	positive regulation of leukocyte migration	biological process	GO:0002687	128	19	18054	462
6.644e-10	-21.13	GSE6269_HEALTHY_VS_E_COLI_INF_PBMC_DN	MSigDB lists	GSE6269_HEALTHY_VS_E_COLI_INF_PBMC_DN	154	21	17275	454
6.653e-10	-21.13	regulation of leukocyte chemotaxis	biological process	GO:0002688	114	18	18054	462
6.879e-10	-21.1	secretory vesicle	cellular component	GO:0099503	986	58	18985	468
7.051e-10	-21.07	positive regulation of signal transduction	biological process	GO:0009967	1683	85	18054	462
7.085e-10	-21.07	REACTOME_INTERFERON_ALPHA_BETA_SIGNALING	MSigDB lists	REACTOME_INTERFERON_ALPHA_BETA_SIGNALING	63	14	17275	454
7.338e-10	-21.03	GSE17721_PAM3CSK4_VS_CPG_12H_BMDC_DN	MSigDB lists	GSE17721_PAM3CSK4_VS_CPG_12H_BMDC_DN	186	23	17275	454
7.338e-10	-21.03	GSE3982_EOSINOPHIL_VS_CENT_MEMORY_CD4_TCELL_UP	MSigDB lists	GSE3982_EOSINOPHIL_VS_CENT_MEMORY_CD4_TCELL_UP	186	23	17275	454
7.338e-10	-21.03	BERTUCCI_MEDULLARY_VS_DUCTAL_BREAST_CANCER_UP	MSigDB lists	BERTUCCI_MEDULLARY_VS_DUCTAL_BREAST_CANCER_UP	186	23	17275	454
7.338e-10	-21.03	GSE22282_HYPOXIA_VS_NORMOXIA_MYELOID_DC_UP	MSigDB lists	GSE22282_HYPOXIA_VS_NORMOXIA_MYELOID_DC_UP	186	23	17275	454
7.461e-10	-21.02	secretory granule	cellular component	GO:0030141	833	52	18985	468
7.829e-10	-20.97	regulation of adaptive immune response based on somatic recombination of immune receptors built from immunoglobulin superfamily domains	biological process	GO:0002822	144	20	18054	462
7.947e-10	-20.95	cellular metal ion homeostasis	biological process	GO:0006875	547	41	18054	462
8.166e-10	-20.93	GSE23321_CENTRAL_MEMORY_VS_NAIVE_CD8_TCELL_UP	MSigDB lists	GSE23321_CENTRAL_MEMORY_VS_NAIVE_CD8_TCELL_UP	187	23	17275	454
8.166e-10	-20.93	GSE5589_IL6_KO_VS_IL10_KO_LPS_AND_IL10_STIM_MACROPHAGE_45MIN_UP	MSigDB lists	GSE5589_IL6_KO_VS_IL10_KO_LPS_AND_IL10_STIM_MACROPHAGE_45MIN_UP	187	23	17275	454
8.166e-10	-20.93	GSE17721_POLYIC_VS_GARDIQUIMOD_16H_BMDC_UP	MSigDB lists	GSE17721_POLYIC_VS_GARDIQUIMOD_16H_BMDC_UP	187	23	17275	454
8.391e-10	-20.9	SCHUETZ_BREAST_CANCER_DUCTAL_INVASIVE_UP	MSigDB lists	SCHUETZ_BREAST_CANCER_DUCTAL_INVASIVE_UP	329	31	17275	454
8.754e-10	-20.86	RODWELL_AGING_KIDNEY_UP	MSigDB lists	RODWELL_AGING_KIDNEY_UP	429	36	17275	454
9.021e-10	-20.83	GSE17974_IL4_AND_ANTI_IL12_VS_UNTREATED_6H_ACT_CD4_TCELL_DN	MSigDB lists	GSE17974_IL4_AND_ANTI_IL12_VS_UNTREATED_6H_ACT_CD4_TCELL_DN	172	22	17275	454
9.07e-10	-20.82	response to nitrogen compound	biological process	GO:1901698	1035	61	18054	462
9.082e-10	-20.82	GSE41176_UNSTIM_VS_ANTI_IGM_STIM_BCELL_1H_DN	MSigDB lists	GSE41176_UNSTIM_VS_ANTI_IGM_STIM_BCELL_1H_DN	188	23	17275	454
9.082e-10	-20.82	GSE24726_WT_VS_E2_2_KO_PDC_DAY4_POST_DELETION_UP	MSigDB lists	GSE24726_WT_VS_E2_2_KO_PDC_DAY4_POST_DELETION_UP	188	23	17275	454
9.082e-10	-20.82	GSE39556_UNTREATED_VS_3H_POLYIC_INJ_MOUSE_NK_CELL_DN	MSigDB lists	GSE39556_UNTREATED_VS_3H_POLYIC_INJ_MOUSE_NK_CELL_DN	188	23	17275	454
9.127e-10	-20.81	positive regulation of secretion by cell	biological process	GO:1903532	399	34	18054	462
9.333e-10	-20.79	GO_POSITIVE_REGULATION_OF_CATALYTIC_ACTIVITY	MSigDB lists	GO_POSITIVE_REGULATION_OF_CATALYTIC_ACTIVITY	1457	78	17275	454
9.993e-10	-20.72	GNF2_MCL1	MSigDB lists	GNF2_MCL1	54	13	17275	454
1.009e-09	-20.71	GSE36078_WT_VS_IL1R_KO_LUNG_DC_AFTER_AD5_INF_UP	MSigDB lists	GSE36078_WT_VS_IL1R_KO_LUNG_DC_AFTER_AD5_INF_UP	189	23	17275	454
1.019e-09	-20.7	GO_REGULATION_OF_SEQUENCE_SPECIFIC_DNA_BINDING_TRANSCRIPTION_FACTOR_ACTIVITY	MSigDB lists	GO_REGULATION_OF_SEQUENCE_SPECIFIC_DNA_BINDING_TRANSCRIPTION_FACTOR_ACTIVITY	351	32	17275	454
1.063e-09	-20.66	DER_IFN_BETA_RESPONSE_UP	MSigDB lists	DER_IFN_BETA_RESPONSE_UP	101	17	17275	454
1.073e-09	-20.65	GO_POSITIVE_REGULATION_OF_RESPONSE_TO_WOUNDING	MSigDB lists	GO_POSITIVE_REGULATION_OF_RESPONSE_TO_WOUNDING	158	21	17275	454
1.081e-09	-20.65	SARRIO_EPITHELIAL_MESENCHYMAL_TRANSITION_DN	MSigDB lists	SARRIO_EPITHELIAL_MESENCHYMAL_TRANSITION_DN	143	20	17275	454
1.102e-09	-20.63	GO_CHEMOKINE_MEDIATED_SIGNALING_PATHWAY	MSigDB lists	GO_CHEMOKINE_MEDIATED_SIGNALING_PATHWAY	65	14	17275	454
1.116e-09	-20.61	calcium ion homeostasis	biological process	GO:0055074	444	36	18054	462
1.121e-09	-20.61	GSE21546_WT_VS_SAP1A_KO_AND_ELK1_KO_DP_THYMOCYTES_UP	MSigDB lists	GSE21546_WT_VS_SAP1A_KO_AND_ELK1_KO_DP_THYMOCYTES_UP	190	23	17275	454
1.172e-09	-20.56	GRANDVAUX_IRF3_TARGETS_UP	MSigDB lists	GRANDVAUX_IRF3_TARGETS_UP	15	8	17275	454
1.207e-09	-20.54	GSE7768_OVA_WITH_LPS_VS_OVA_WITH_MPL_IMMUNIZED_MOUSE_WHOLE_SPLEEN_6H_DN	MSigDB lists	GSE7768_OVA_WITH_LPS_VS_OVA_WITH_MPL_IMMUNIZED_MOUSE_WHOLE_SPLEEN_6H_DN	159	21	17275	454
1.209e-09	-20.53	HINATA_NFKB_TARGETS_KERATINOCYTE_UP	MSigDB lists	HINATA_NFKB_TARGETS_KERATINOCYTE_UP	89	16	17275	454
1.243e-09	-20.51	GHANDHI_BYSTANDER_IRRADIATION_UP	MSigDB lists	GHANDHI_BYSTANDER_IRRADIATION_UP	77	15	17275	454
1.244e-09	-20.51	GSE19923_E2A_KO_VS_E2A_AND_HEB_KO_DP_THYMOCYTE_DN	MSigDB lists	GSE19923_E2A_KO_VS_E2A_AND_HEB_KO_DP_THYMOCYTE_DN	191	23	17275	454
1.244e-09	-20.51	GSE24634_IL4_VS_CTRL_TREATED_NAIVE_CD4_TCELL_DAY5_UP	MSigDB lists	GSE24634_IL4_VS_CTRL_TREATED_NAIVE_CD4_TCELL_DAY5_UP	191	23	17275	454
1.245e-09	-20.5	regulation of phosphorylation	biological process	GO:0042325	1617	82	18054	462
1.252e-09	-20.5	GO_POSITIVE_REGULATION_OF_INNATE_IMMUNE_RESPONSE	MSigDB lists	GO_POSITIVE_REGULATION_OF_INNATE_IMMUNE_RESPONSE	242	26	17275	454
1.327e-09	-20.44	GO_REGULATION_OF_IMMUNE_EFFECTOR_PROCESS	MSigDB lists	GO_REGULATION_OF_IMMUNE_EFFECTOR_PROCESS	415	35	17275	454
1.379e-09	-20.4	GSE17721_POLYIC_VS_PAM3CSK4_1H_BMDC_DN	MSigDB lists	GSE17721_POLYIC_VS_PAM3CSK4_1H_BMDC_DN	192	23	17275	454
1.379e-09	-20.4	GSE3982_DC_VS_CENT_MEMORY_CD4_TCELL_UP	MSigDB lists	GSE3982_DC_VS_CENT_MEMORY_CD4_TCELL_UP	192	23	17275	454
1.396e-09	-20.39	regulation of leukocyte migration	biological process	GO:0002685	197	23	18054	462
1.414e-09	-20.38	CHARAFE_BREAST_CANCER_LUMINAL_VS_BASAL_DN	MSigDB lists	CHARAFE_BREAST_CANCER_LUMINAL_VS_BASAL_DN	416	35	17275	454
1.45e-09	-20.35	MULLIGHAN_MLL_SIGNATURE_1_UP	MSigDB lists	MULLIGHAN_MLL_SIGNATURE_1_UP	356	32	17275	454
1.523e-09	-20.3	secretory granule membrane	cellular component	GO:0030667	298	28	18985	468
1.552e-09	-20.28	IZADPANAH_STEM_CELL_ADIPOSE_VS_BONE_UP	MSigDB lists	IZADPANAH_STEM_CELL_ADIPOSE_VS_BONE_UP	117	18	17275	454
1.657e-09	-20.22	positive regulation of cell communication	biological process	GO:0010647	1829	89	18054	462
1.692e-09	-20.2	GSE17721_PAM3CSK4_VS_GADIQUIMOD_12H_BMDC_DN	MSigDB lists	GSE17721_PAM3CSK4_VS_GADIQUIMOD_12H_BMDC_DN	194	23	17275	454
1.742e-09	-20.17	TONKS_TARGETS_OF_RUNX1_RUNX1T1_FUSION_HSC_DN	MSigDB lists	TONKS_TARGETS_OF_RUNX1_RUNX1T1_FUSION_HSC_DN	178	22	17275	454
1.787e-09	-20.14	GO_POSITIVE_REGULATION_OF_CHEMOTAXIS	MSigDB lists	GO_POSITIVE_REGULATION_OF_CHEMOTAXIS	118	18	17275	454
1.844e-09	-20.11	GO_REGULATION_OF_CELL_ACTIVATION	MSigDB lists	GO_REGULATION_OF_CELL_ACTIVATION	441	36	17275	454
1.867e-09	-20.1	chemokine receptor binding	molecular function	GO:0042379	66	14	17306	466
1.912e-09	-20.07	VART_KSHV_INFECTION_ANGIOGENIC_MARKERS_UP	MSigDB lists	VART_KSHV_INFECTION_ANGIOGENIC_MARKERS_UP	163	21	17275	454
1.929e-09	-20.07	GO_REGULATION_OF_HEMOPOIESIS	MSigDB lists	GO_REGULATION_OF_HEMOPOIESIS	302	29	17275	454
2.022e-09	-20.02	positive regulation of immune effector process	biological process	GO:0002699	218	24	18054	462
2.057e-09	-20	positive regulation of signaling	biological process	GO:0023056	1837	89	18054	462
2.073e-09	-19.99	regulation of hemopoiesis	biological process	GO:1903706	476	37	18054	462
2.254e-09	-19.91	positive regulation of interleukin-6 production	biological process	GO:0032755	95	16	18054	462
2.3e-09	-19.89	intracellular signal transduction	biological process	GO:0035556	1667	83	18054	462
2.321e-09	-19.88	regulation of leukocyte differentiation	biological process	GO:1902105	274	27	18054	462
2.396e-09	-19.85	GSE19198_1H_VS_24H_IL21_TREATED_TCELL_DN	MSigDB lists	GSE19198_1H_VS_24H_IL21_TREATED_TCELL_DN	181	22	17275	454
2.435e-09	-19.83	cellular chemical homeostasis	biological process	GO:0055082	733	48	18054	462
2.547e-09	-19.79	ENK_UV_RESPONSE_EPIDERMIS_DN	MSigDB lists	ENK_UV_RESPONSE_EPIDERMIS_DN	489	38	17275	454
2.629e-09	-19.76	GO_RECEPTOR_BINDING	MSigDB lists	GO_RECEPTOR_BINDING	1381	74	17275	454
2.66e-09	-19.75	GSE19198_CTRL_VS_IL21_TREATED_TCELL_6H_UP	MSigDB lists	GSE19198_CTRL_VS_IL21_TREATED_TCELL_6H_UP	182	22	17275	454
2.66e-09	-19.75	GSE360_T_GONDII_VS_M_TUBERCULOSIS_MAC_DN	MSigDB lists	GSE360_T_GONDII_VS_M_TUBERCULOSIS_MAC_DN	182	22	17275	454
2.66e-09	-19.75	GSE30971_WBP7_HET_VS_KO_MACROPHAGE_2H_LPS_STIM_DN	MSigDB lists	GSE30971_WBP7_HET_VS_KO_MACROPHAGE_2H_LPS_STIM_DN	182	22	17275	454
2.66e-09	-19.75	GSE7219_UNSTIM_VS_LPS_AND_ANTI_CD40_STIM_NIK_NFKB2_KO_DC_DN	MSigDB lists	GSE7219_UNSTIM_VS_LPS_AND_ANTI_CD40_STIM_NIK_NFKB2_KO_DC_DN	182	22	17275	454
2.762e-09	-19.71	positive regulation of hemopoiesis	biological process	GO:1903708	187	22	18054	462
2.776e-09	-19.7	TAVOR_CEBPA_TARGETS_UP	MSigDB lists	TAVOR_CEBPA_TARGETS_UP	48	12	17275	454
2.787e-09	-19.7	GO_MYELOID_LEUKOCYTE_MIGRATION	MSigDB lists	GO_MYELOID_LEUKOCYTE_MIGRATION	94	16	17275	454
2.787e-09	-19.7	GO_POSITIVE_REGULATION_OF_CYTOKINE_SECRETION	MSigDB lists	GO_POSITIVE_REGULATION_OF_CYTOKINE_SECRETION	94	16	17275	454
2.818e-09	-19.69	Toll-like Receptor Signaling Pathway	WikiPathways	WP75	103	20	5311	214
2.839e-09	-19.68	adaptive immune response	biological process	GO:0002250	315	29	18054	462
2.951e-09	-19.64	GSE30083_SP2_VS_SP4_THYMOCYTE_DN	MSigDB lists	GSE30083_SP2_VS_SP4_THYMOCYTE_DN	183	22	17275	454
2.951e-09	-19.64	GSE3039_NKT_CELL_VS_B2_BCELL_DN	MSigDB lists	GSE3039_NKT_CELL_VS_B2_BCELL_DN	183	22	17275	454
2.951e-09	-19.64	GSE46606_IRF4MID_VS_WT_CD40L_IL2_IL5_DAY1_STIMULATED_BCELL_DN	MSigDB lists	GSE46606_IRF4MID_VS_WT_CD40L_IL2_IL5_DAY1_STIMULATED_BCELL_DN	183	22	17275	454
2.951e-09	-19.64	GSE34515_CD16_NEG_MONOCYTE_VS_DC_UP	MSigDB lists	GSE34515_CD16_NEG_MONOCYTE_VS_DC_UP	183	22	17275	454
2.954e-09	-19.64	GO_REGULATION_OF_CELL_DEATH	MSigDB lists	GO_REGULATION_OF_CELL_DEATH	1412	75	17275	454
2.986e-09	-19.63	HELLER_HDAC_TARGETS_SILENCED_BY_METHYLATION_UP	MSigDB lists	HELLER_HDAC_TARGETS_SILENCED_BY_METHYLATION_UP	428	35	17275	454
3.026e-09	-19.62	NOD-like receptor signaling pathway	KEGG pathways	ko04621	169	25	7161	269
3.026e-09	-19.62	NOD-like receptor signaling pathway	KEGG pathways	hsa04621	169	25	7161	269
3.096e-09	-19.59	GO_GRANULOCYTE_MIGRATION	MSigDB lists	GO_GRANULOCYTE_MIGRATION	70	14	17275	454
3.257e-09	-19.54	ZHANG_INTERFERON_RESPONSE	MSigDB lists	ZHANG_INTERFERON_RESPONSE	23	9	17275	454
3.27e-09	-19.54	interferon-gamma-mediated signaling pathway	biological process	GO:0060333	72	14	18054	462
3.271e-09	-19.54	GSE360_T_GONDII_VS_B_MALAYI_LOW_DOSE_DC_UP	MSigDB lists	GSE360_T_GONDII_VS_B_MALAYI_LOW_DOSE_DC_UP	184	22	17275	454
3.271e-09	-19.54	GSE22601_IMMATURE_CD4_SINGLE_POSITIVE_VS_CD8_SINGLE_POSITIVE_THYMOCYTE_DN	MSigDB lists	GSE22601_IMMATURE_CD4_SINGLE_POSITIVE_VS_CD8_SINGLE_POSITIVE_THYMOCYTE_DN	184	22	17275	454
3.315e-09	-19.52	positive regulation of cell differentiation	biological process	GO:0045597	992	58	18054	462
3.332e-09	-19.52	GSE36888_UNTREATED_VS_IL2_TREATED_STAT5_AB_KNOCKIN_TCELL_17H_UP	MSigDB lists	GSE36888_UNTREATED_VS_IL2_TREATED_STAT5_AB_KNOCKIN_TCELL_17H_UP	168	21	17275	454
3.332e-09	-19.52	GSE21546_ELK1_KO_VS_SAP1A_KO_AND_ELK1_KO_DP_THYMOCYTES_UP	MSigDB lists	GSE21546_ELK1_KO_VS_SAP1A_KO_AND_ELK1_KO_DP_THYMOCYTES_UP	168	21	17275	454
3.502e-09	-19.47	regulation of type I interferon production	biological process	GO:0032479	126	18	18054	462
3.544e-09	-19.46	MODULE_292	MSigDB lists	MODULE_292	123	18	17275	454
3.545e-09	-19.46	cellular homeostasis	biological process	GO:0019725	891	54	18054	462
3.616e-09	-19.44	GO_POSITIVE_REGULATION_OF_CELL_DEATH	MSigDB lists	GO_POSITIVE_REGULATION_OF_CELL_DEATH	584	42	17275	454
3.624e-09	-19.44	GSE26290_CTRL_VS_AKT_INHIBITOR_TREATED_ANTI_CD3_AND_IL2_STIM_CD8_TCELL_DN	MSigDB lists	GSE26290_CTRL_VS_AKT_INHIBITOR_TREATED_ANTI_CD3_AND_IL2_STIM_CD8_TCELL_DN	185	22	17275	454
3.624e-09	-19.44	GSE557_CIITA_KO_VS_I_AB_KO_DC_UP	MSigDB lists	GSE557_CIITA_KO_VS_I_AB_KO_DC_UP	185	22	17275	454
3.624e-09	-19.44	GSE360_CTRL_VS_T_GONDII_DC_DN	MSigDB lists	GSE360_CTRL_VS_T_GONDII_DC_DN	185	22	17275	454
3.624e-09	-19.44	GSE9006_HEALTHY_VS_TYPE_2_DIABETES_PBMC_AT_DX_DN	MSigDB lists	GSE9006_HEALTHY_VS_TYPE_2_DIABETES_PBMC_AT_DX_DN	185	22	17275	454
3.624e-09	-19.44	GSE36891_UNSTIM_VS_POLYIC_TLR3_STIM_PERITONEAL_MACROPHAGE_DN	MSigDB lists	GSE36891_UNSTIM_VS_POLYIC_TLR3_STIM_PERITONEAL_MACROPHAGE_DN	185	22	17275	454
3.624e-09	-19.44	GSE19888_ADENOSINE_A3R_ACT_VS_A3R_ACT_WITH_A3R_INH_PRETREATMENT_IN_MAST_CELL_DN	MSigDB lists	GSE19888_ADENOSINE_A3R_ACT_VS_A3R_ACT_WITH_A3R_INH_PRETREATMENT_IN_MAST_CELL_DN	185	22	17275	454
3.713e-09	-19.41	GSE3920_UNTREATED_VS_IFNA_TREATED_ENDOTHELIAL_CELL_UP	MSigDB lists	GSE3920_UNTREATED_VS_IFNA_TREATED_ENDOTHELIAL_CELL_UP	169	21	17275	454
3.808e-09	-19.39	response to organonitrogen compound	biological process	GO:0010243	944	56	18054	462
4.012e-09	-19.33	GSE13484_UNSTIM_VS_12H_YF17D_VACCINE_STIM_PBMC_DN	MSigDB lists	GSE13484_UNSTIM_VS_12H_YF17D_VACCINE_STIM_PBMC_DN	186	22	17275	454
4.012e-09	-19.33	GSE3982_MAST_CELL_VS_NEUTROPHIL_DN	MSigDB lists	GSE3982_MAST_CELL_VS_NEUTROPHIL_DN	186	22	17275	454
4.012e-09	-19.33	GSE26343_UNSTIM_VS_LPS_STIM_MACROPHAGE_UP	MSigDB lists	GSE26343_UNSTIM_VS_LPS_STIM_MACROPHAGE_UP	186	22	17275	454
4.012e-09	-19.33	GSE3982_MAC_VS_NKCELL_UP	MSigDB lists	GSE3982_MAC_VS_NKCELL_UP	186	22	17275	454
4.137e-09	-19.3	Interferon alpha/beta signaling	REACTOME pathways	R-HSA-909733	69	15	10287	335
4.296e-09	-19.27	GO_MOVEMENT_OF_CELL_OR_SUBCELLULAR_COMPONENT	MSigDB lists	GO_MOVEMENT_OF_CELL_OR_SUBCELLULAR_COMPONENT	1208	67	17275	454
4.408e-09	-19.24	GO_TOLL_LIKE_RECEPTOR_SIGNALING_PATHWAY	MSigDB lists	GO_TOLL_LIKE_RECEPTOR_SIGNALING_PATHWAY	84	15	17275	454
4.438e-09	-19.23	GSE15735_CTRL_VS_HDAC_INHIBITOR_TREATED_CD4_TCELL_2H_UP	MSigDB lists	GSE15735_CTRL_VS_HDAC_INHIBITOR_TREATED_CD4_TCELL_2H_UP	187	22	17275	454
4.438e-09	-19.23	GSE17721_LPS_VS_PAM3CSK4_8H_BMDC_UP	MSigDB lists	GSE17721_LPS_VS_PAM3CSK4_8H_BMDC_UP	187	22	17275	454
4.438e-09	-19.23	GSE19923_E2A_KO_VS_HEB_AND_E2A_KO_DP_THYMOCYTE_UP	MSigDB lists	GSE19923_E2A_KO_VS_HEB_AND_E2A_KO_DP_THYMOCYTE_UP	187	22	17275	454
4.535e-09	-19.21	GSE21546_UNSTIM_VS_ANTI_CD3_STIM_SAP1A_KO_AND_ELK1_KO_DP_THYMOCYTES_UP	MSigDB lists	GSE21546_UNSTIM_VS_ANTI_CD3_STIM_SAP1A_KO_AND_ELK1_KO_DP_THYMOCYTES_UP	155	20	17275	454
4.535e-09	-19.21	PETROVA_ENDOTHELIUM_LYMPHATIC_VS_BLOOD_DN	MSigDB lists	PETROVA_ENDOTHELIUM_LYMPHATIC_VS_BLOOD_DN	155	20	17275	454
4.57e-09	-19.2	regulation of adaptive immune response	biological process	GO:0002819	159	20	18054	462
4.601e-09	-19.2	GSE3565_CTRL_VS_LPS_INJECTED_DUSP1_KO_SPLENOCYTES_UP	MSigDB lists	GSE3565_CTRL_VS_LPS_INJECTED_DUSP1_KO_SPLENOCYTES_UP	171	21	17275	454
4.601e-09	-19.2	GSE17974_IL4_AND_ANTI_IL12_VS_UNTREATED_72H_ACT_CD4_TCELL_DN	MSigDB lists	GSE17974_IL4_AND_ANTI_IL12_VS_UNTREATED_72H_ACT_CD4_TCELL_DN	171	21	17275	454
4.715e-09	-19.17	chemokine activity	molecular function	GO:0008009	49	12	17306	466
4.715e-09	-19.17	RUTELLA_RESPONSE_TO_CSF2RB_AND_IL4_UP	MSigDB lists	RUTELLA_RESPONSE_TO_CSF2RB_AND_IL4_UP	314	29	17275	454
4.759e-09	-19.16	GO_POSITIVE_REGULATION_OF_INFLAMMATORY_RESPONSE	MSigDB lists	GO_POSITIVE_REGULATION_OF_INFLAMMATORY_RESPONSE	111	17	17275	454
4.834e-09	-19.15	GO_REGULATION_OF_LEUKOCYTE_DIFFERENTIATION	MSigDB lists	GO_REGULATION_OF_LEUKOCYTE_DIFFERENTIATION	222	24	17275	454
5.077e-09	-19.1	GSE40274_CTRL_VS_IRF4_TRANSDUCED_ACTIVATED_CD4_TCELL_DN	MSigDB lists	GSE40274_CTRL_VS_IRF4_TRANSDUCED_ACTIVATED_CD4_TCELL_DN	156	20	17275	454
5.133e-09	-19.09	SENESE_HDAC1_TARGETS_UP	MSigDB lists	SENESE_HDAC1_TARGETS_UP	416	34	17275	454
5.172e-09	-19.08	Cytokine-cytokine receptor interaction	KEGG pathways	hsa04060	270	32	7161	269
5.172e-09	-19.08	Cytokine-cytokine receptor interaction	KEGG pathways	ko04060	270	32	7161	269
5.347e-09	-19.05	positive regulation of transport	biological process	GO:0051050	979	57	18054	462
5.419e-09	-19.03	GSE22501_PERIPHERAL_BLOOD_VS_CORD_BLOOD_TREG_DN	MSigDB lists	GSE22501_PERIPHERAL_BLOOD_VS_CORD_BLOOD_TREG_DN	189	22	17275	454
5.419e-09	-19.03	GSE43863_LY6C_INT_CXCR5POS_VS_LY6C_LOW_CXCR5NEG_EFFECTOR_CD4_TCELL_DN	MSigDB lists	GSE43863_LY6C_INT_CXCR5POS_VS_LY6C_LOW_CXCR5NEG_EFFECTOR_CD4_TCELL_DN	189	22	17275	454
5.419e-09	-19.03	GSE41176_WT_VS_TAK1_KO_ANTI_IGM_STIM_BCELL_3H_DN	MSigDB lists	GSE41176_WT_VS_TAK1_KO_ANTI_IGM_STIM_BCELL_3H_DN	189	22	17275	454
5.419e-09	-19.03	GSE37301_LYMPHOID_PRIMED_MPP_VS_COMMON_LYMPHOID_PROGENITOR_DN	MSigDB lists	GSE37301_LYMPHOID_PRIMED_MPP_VS_COMMON_LYMPHOID_PROGENITOR_DN	189	22	17275	454
5.419e-09	-19.03	GSE3982_DC_VS_NKCELL_UP	MSigDB lists	GSE3982_DC_VS_NKCELL_UP	189	22	17275	454
5.446e-09	-19.03	regulation of protein phosphorylation	biological process	GO:0001932	1469	75	18054	462
5.683e-09	-18.99	GSE10325_LUPUS_CD4_TCELL_VS_LUPUS_BCELL_DN	MSigDB lists	GSE10325_LUPUS_CD4_TCELL_VS_LUPUS_BCELL_DN	173	21	17275	454
5.946e-09	-18.94	Neutrophil degranulation	REACTOME pathways	R-HSA-6798695	487	42	10287	335
5.981e-09	-18.93	KAECH_DAY15_EFF_VS_MEMORY_CD8_TCELL_UP	MSigDB lists	KAECH_DAY15_EFF_VS_MEMORY_CD8_TCELL_UP	190	22	17275	454
6.009e-09	-18.93	GSE36891_UNSTIM_VS_POLYIC_TLR3_STIM_PERITONEAL_MACROPHAGE_UP	MSigDB lists	GSE36891_UNSTIM_VS_POLYIC_TLR3_STIM_PERITONEAL_MACROPHAGE_UP	142	19	17275	454
6.033e-09	-18.93	GO_CELLULAR_CHEMICAL_HOMEOSTASIS	MSigDB lists	GO_CELLULAR_CHEMICAL_HOMEOSTASIS	549	40	17275	454
6.224e-09	-18.89	cellular calcium ion homeostasis	biological process	GO:0006874	430	34	18054	462
6.299e-09	-18.88	positive regulation of leukocyte differentiation	biological process	GO:1902107	146	19	18054	462
6.339e-09	-18.88	protein localization to extracellular region	biological process	GO:0071692	162	20	18054	462
6.58e-09	-18.84	MODULE_63	MSigDB lists	MODULE_63	208	23	17275	454
6.588e-09	-18.84	chemical homeostasis	biological process	GO:0048878	1117	62	18054	462
7.273e-09	-18.74	GSE21360_NAIVE_VS_QUATERNARY_MEMORY_CD8_TCELL_UP	MSigDB lists	GSE21360_NAIVE_VS_QUATERNARY_MEMORY_CD8_TCELL_UP	192	22	17275	454
7.433e-09	-18.72	BOWIE_RESPONSE_TO_TAMOXIFEN	MSigDB lists	BOWIE_RESPONSE_TO_TAMOXIFEN	18	8	17275	454
7.475e-09	-18.71	LIANG_SILENCED_BY_METHYLATION_2	MSigDB lists	LIANG_SILENCED_BY_METHYLATION_2	52	12	17275	454
7.475e-09	-18.71	RADAEVA_RESPONSE_TO_IFNA1_UP	MSigDB lists	RADAEVA_RESPONSE_TO_IFNA1_UP	52	12	17275	454
7.702e-09	-18.68	GO_POSITIVE_REGULATION_OF_NF_KAPPAB_TRANSCRIPTION_FACTOR_ACTIVITY	MSigDB lists	GO_POSITIVE_REGULATION_OF_NF_KAPPAB_TRANSCRIPTION_FACTOR_ACTIVITY	129	18	17275	454
7.755e-09	-18.67	GSE11864_CSF1_IFNG_VS_CSF1_IFNG_PAM3CYS_IN_MAC_DN	MSigDB lists	GSE11864_CSF1_IFNG_VS_CSF1_IFNG_PAM3CYS_IN_MAC_DN	176	21	17275	454
7.779e-09	-18.67	Ig_2	pfam domains	PF13895	75	14	17385	456
7.788e-09	-18.67	GO_ION_HOMEOSTASIS	MSigDB lists	GO_ION_HOMEOSTASIS	554	40	17275	454
8.203e-09	-18.62	GHANDHI_DIRECT_IRRADIATION_UP	MSigDB lists	GHANDHI_DIRECT_IRRADIATION_UP	101	16	17275	454
8.593e-09	-18.57	GO_CELLULAR_HOMEOSTASIS	MSigDB lists	GO_CELLULAR_HOMEOSTASIS	648	44	17275	454
8.821e-09	-18.55	GOLDRATH_NAIVE_VS_MEMORY_CD8_TCELL_DN	MSigDB lists	GOLDRATH_NAIVE_VS_MEMORY_CD8_TCELL_DN	194	22	17275	454
8.863e-09	-18.54	positive regulation of NF-kappaB transcription factor activity	biological process	GO:0051092	149	19	18054	462
9.179e-09	-18.51	positive regulation of hydrolase activity	biological process	GO:0051345	764	48	18054	462
9.326e-09	-18.49	DIRMEIER_LMP1_RESPONSE_EARLY	MSigDB lists	DIRMEIER_LMP1_RESPONSE_EARLY	64	13	17275	454
9.498e-09	-18.47	KEEN_RESPONSE_TO_ROSIGLITAZONE_DN	MSigDB lists	KEEN_RESPONSE_TO_ROSIGLITAZONE_DN	102	16	17275	454
9.504e-09	-18.47	STTTCRNTTT_IRF_Q6	MSigDB lists	STTTCRNTTT_IRF_Q6	178	21	17275	454
9.588e-09	-18.46	GSE6269_FLU_VS_E_COLI_INF_PBMC_UP	MSigDB lists	GSE6269_FLU_VS_E_COLI_INF_PBMC_UP	146	19	17275	454
9.639e-09	-18.46	GO_POSITIVE_REGULATION_OF_INTRACELLULAR_SIGNAL_TRANSDUCTION	MSigDB lists	GO_POSITIVE_REGULATION_OF_INTRACELLULAR_SIGNAL_TRANSDUCTION	844	52	17275	454
9.675e-09	-18.45	positive regulation of protein transport	biological process	GO:0051222	416	33	18054	462
9.863e-09	-18.43	MCDOWELL_ACUTE_LUNG_INJURY_UP	MSigDB lists	MCDOWELL_ACUTE_LUNG_INJURY_UP	43	11	17275	454
1.025e-08	-18.4	Type II interferon signaling (IFNG)	WikiPathways	WP619	37	12	5311	214
1.051e-08	-18.37	GSE3039_ALPHAALPHA_VS_ALPHABETA_CD8_TCELL_UP	MSigDB lists	GSE3039_ALPHAALPHA_VS_ALPHABETA_CD8_TCELL_UP	179	21	17275	454
1.051e-08	-18.37	GSE13306_RA_VS_UNTREATED_MEM_CD4_TCELL_DN	MSigDB lists	GSE13306_RA_VS_UNTREATED_MEM_CD4_TCELL_DN	179	21	17275	454
1.051e-08	-18.37	GSE3982_MAC_VS_CENT_MEMORY_CD4_TCELL_UP	MSigDB lists	GSE3982_MAC_VS_CENT_MEMORY_CD4_TCELL_UP	179	21	17275	454
1.067e-08	-18.36	GSE23568_CTRL_TRANSDUCED_VS_WT_CD8_TCELL_UP	MSigDB lists	GSE23568_CTRL_TRANSDUCED_VS_WT_CD8_TCELL_UP	196	22	17275	454
1.08e-08	-18.34	GO_CYTOKINE_PRODUCTION	MSigDB lists	GO_CYTOKINE_PRODUCTION	117	17	17275	454
1.084e-08	-18.34	regulation of phosphorus metabolic process	biological process	GO:0051174	1812	86	18054	462
1.108e-08	-18.32	regulation of interleukin-6 production	biological process	GO:0032675	151	19	18054	462
1.128e-08	-18.3	GO_POSITIVE_REGULATION_OF_HYDROLASE_ACTIVITY	MSigDB lists	GO_POSITIVE_REGULATION_OF_HYDROLASE_ACTIVITY	873	53	17275	454
1.138e-08	-18.29	GO_INTERFERON_GAMMA_MEDIATED_SIGNALING_PATHWAY	MSigDB lists	GO_INTERFERON_GAMMA_MEDIATED_SIGNALING_PATHWAY	65	13	17275	454
1.161e-08	-18.27	GSE12845_PRE_GC_VS_DARKZONE_GC_TONSIL_BCELL_UP	MSigDB lists	GSE12845_PRE_GC_VS_DARKZONE_GC_TONSIL_BCELL_UP	180	21	17275	454
1.215e-08	-18.23	GO_RESPONSE_TO_NITROGEN_COMPOUND	MSigDB lists	GO_RESPONSE_TO_NITROGEN_COMPOUND	825	51	17275	454
1.26e-08	-18.19	GROSS_HYPOXIA_VIA_ELK3_AND_HIF1A_UP	MSigDB lists	GROSS_HYPOXIA_VIA_ELK3_AND_HIF1A_UP	133	18	17275	454
1.282e-08	-18.17	GSE2770_TGFB_AND_IL4_VS_IL4_TREATED_ACT_CD4_TCELL_48H_UP	MSigDB lists	GSE2770_TGFB_AND_IL4_VS_IL4_TREATED_ACT_CD4_TCELL_48H_UP	181	21	17275	454
1.282e-08	-18.17	GSE360_T_GONDII_VS_B_MALAYI_HIGH_DOSE_DC_UP	MSigDB lists	GSE360_T_GONDII_VS_B_MALAYI_HIGH_DOSE_DC_UP	181	21	17275	454
1.282e-08	-18.17	GSE30971_WBP7_HET_VS_KO_MACROPHAGE_2H_LPS_STIM_UP	MSigDB lists	GSE30971_WBP7_HET_VS_KO_MACROPHAGE_2H_LPS_STIM_UP	181	21	17275	454
1.287e-08	-18.17	GO_NEGATIVE_REGULATION_OF_CYTOKINE_PRODUCTION	MSigDB lists	GO_NEGATIVE_REGULATION_OF_CYTOKINE_PRODUCTION	198	22	17275	454
1.343e-08	-18.13	MARTENS_BOUND_BY_PML_RARA_FUSION	MSigDB lists	MARTENS_BOUND_BY_PML_RARA_FUSION	411	33	17275	454
1.344e-08	-18.12	regulation of cell death	biological process	GO:0010941	1732	83	18054	462
1.379e-08	-18.1	positive regulation of inflammatory response	biological process	GO:0050729	153	19	18054	462
1.38e-08	-18.1	apoptotic process	biological process	GO:0006915	901	53	18054	462
1.415e-08	-18.07	GSE17721_LPS_VS_CPG_12H_BMDC_UP	MSigDB lists	GSE17721_LPS_VS_CPG_12H_BMDC_UP	182	21	17275	454
1.462e-08	-18.04	peptide secretion	biological process	GO:0002790	170	20	18054	462
1.488e-08	-18.02	ISRE_01	MSigDB lists	ISRE_01	235	24	17275	454
1.496e-08	-18.02	GSE46606_UNSTIM_VS_CD40L_IL2_IL5_3DAY_STIMULATED_IRF4_KO_BCELL_DN	MSigDB lists	GSE46606_UNSTIM_VS_CD40L_IL2_IL5_3DAY_STIMULATED_IRF4_KO_BCELL_DN	166	20	17275	454
1.505e-08	-18.01	GSE27241_CTRL_VS_DIGOXIN_TREATED_CD4_TCELL_IN_TH17_POLARIZING_CONDITIONS_UP	MSigDB lists	GSE27241_CTRL_VS_DIGOXIN_TREATED_CD4_TCELL_IN_TH17_POLARIZING_CONDITIONS_UP	150	19	17275	454
1.536e-08	-17.99	protein secretion	biological process	GO:0009306	154	19	18054	462
1.539e-08	-17.99	positive regulation of lymphocyte differentiation	biological process	GO:0045621	94	15	18054	462
1.543e-08	-17.99	positive regulation of cell death	biological process	GO:0010942	727	46	18054	462
1.629e-08	-17.93	Interleukin-4 and 13 signaling	REACTOME pathways	R-HSA-6785807	111	18	10287	335
1.677e-08	-17.9	SESTO_RESPONSE_TO_UV_C1	MSigDB lists	SESTO_RESPONSE_TO_UV_C1	67	13	17275	454
1.693e-08	-17.89	Immunoregulatory interactions between a Lymphoid and a non-Lymphoid cell	REACTOME pathways	R-HSA-198933	124	19	10287	335
1.7e-08	-17.89	immune response-regulating cell surface receptor signaling pathway	biological process	GO:0002768	341	29	18054	462
1.71e-08	-17.88	establishment of protein localization to extracellular region	biological process	GO:0035592	155	19	18054	462
1.719e-08	-17.88	GSE5589_LPS_VS_LPS_AND_IL10_STIM_IL10_KO_MACROPHAGE_45MIN_DN	MSigDB lists	GSE5589_LPS_VS_LPS_AND_IL10_STIM_IL10_KO_MACROPHAGE_45MIN_DN	184	21	17275	454
1.719e-08	-17.88	GSE41867_DAY15_EFFECTOR_VS_DAY30_EXHAUSTED_CD8_TCELL_LCMV_CLONE13_UP	MSigDB lists	GSE41867_DAY15_EFFECTOR_VS_DAY30_EXHAUSTED_CD8_TCELL_LCMV_CLONE13_UP	184	21	17275	454
1.719e-08	-17.88	GSE40666_WT_VS_STAT1_KO_CD8_TCELL_DN	MSigDB lists	GSE40666_WT_VS_STAT1_KO_CD8_TCELL_DN	184	21	17275	454
1.719e-08	-17.88	GSE21774_CD62L_POS_CD56_BRIGHT_VS_CD62L_NEG_CD56_DIM_NK_CELL_UP	MSigDB lists	GSE21774_CD62L_POS_CD56_BRIGHT_VS_CD62L_NEG_CD56_DIM_NK_CELL_UP	184	21	17275	454
1.719e-08	-17.88	GSE2770_IL12_AND_TGFB_VS_IL4_TREATED_ACT_CD4_TCELL_2H_UP	MSigDB lists	GSE2770_IL12_AND_TGFB_VS_IL4_TREATED_ACT_CD4_TCELL_2H_UP	184	21	17275	454
1.719e-08	-17.88	GSE12392_WT_VS_IFNAR_KO_CD8A_NEG_SPLEEN_DC_UP	MSigDB lists	GSE12392_WT_VS_IFNAR_KO_CD8A_NEG_SPLEEN_DC_UP	184	21	17275	454
1.762e-08	-17.85	IL1 and megakaryocytes in obesity	WikiPathways	WP2865	25	10	5311	214
1.799e-08	-17.83	SENESE_HDAC3_TARGETS_UP	MSigDB lists	SENESE_HDAC3_TARGETS_UP	459	35	17275	454
1.875e-08	-17.79	GSE6269_E_COLI_VS_STREP_PNEUMO_INF_PBMC_DN	MSigDB lists	GSE6269_E_COLI_VS_STREP_PNEUMO_INF_PBMC_DN	152	19	17275	454
1.893e-08	-17.78	GSE3039_NKT_CELL_VS_ALPHAALPHA_CD8_TCELL_UP	MSigDB lists	GSE3039_NKT_CELL_VS_ALPHAALPHA_CD8_TCELL_UP	185	21	17275	454
1.893e-08	-17.78	GSE30083_SP3_VS_SP4_THYMOCYTE_DN	MSigDB lists	GSE30083_SP3_VS_SP4_THYMOCYTE_DN	185	21	17275	454
1.893e-08	-17.78	GSE41867_MEMORY_VS_EXHAUSTED_CD8_TCELL_DAY30_LCMV_UP	MSigDB lists	GSE41867_MEMORY_VS_EXHAUSTED_CD8_TCELL_DAY30_LCMV_UP	185	21	17275	454
1.897e-08	-17.78	cell death	biological process	GO:0008219	1068	59	18054	462
2.024e-08	-17.72	DELPUECH_FOXO3_TARGETS_UP	MSigDB lists	DELPUECH_FOXO3_TARGETS_UP	68	13	17275	454
2.036e-08	-17.71	GO_POSITIVE_REGULATION_OF_PROTEIN_SECRETION	MSigDB lists	GO_POSITIVE_REGULATION_OF_PROTEIN_SECRETION	203	22	17275	454
2.082e-08	-17.69	GSE360_L_DONOVANI_VS_B_MALAYI_HIGH_DOSE_MAC_UP	MSigDB lists	GSE360_L_DONOVANI_VS_B_MALAYI_HIGH_DOSE_MAC_UP	186	21	17275	454
2.082e-08	-17.69	GSE41176_WT_VS_TAK1_KO_UNSTIM_BCELL_UP	MSigDB lists	GSE41176_WT_VS_TAK1_KO_UNSTIM_BCELL_UP	186	21	17275	454
2.151e-08	-17.65	movement of cell or subcellular component	biological process	GO:0006928	1460	73	18054	462
2.161e-08	-17.65	regulation of ERK1 and ERK2 cascade	biological process	GO:0070372	304	27	18054	462
2.184e-08	-17.64	GO_CELL_ACTIVATION	MSigDB lists	GO_CELL_ACTIVATION	552	39	17275	454
2.189e-08	-17.64	regulation of phosphate metabolic process	biological process	GO:0019220	1810	85	18054	462
2.214e-08	-17.63	GO_POSITIVE_REGULATION_OF_CELL_COMMUNICATION	MSigDB lists	GO_POSITIVE_REGULATION_OF_CELL_COMMUNICATION	1480	75	17275	454
2.253e-08	-17.61	GO_CELL_DEATH	MSigDB lists	GO_CELL_DEATH	968	56	17275	454
2.269e-08	-17.6	AP-1	interpro domains	IPR000837	9	6	18616	481
2.274e-08	-17.6	GO_POSITIVE_REGULATION_OF_TUMOR_NECROSIS_FACTOR_SUPERFAMILY_CYTOKINE_PRODUCTION	MSigDB lists	GO_POSITIVE_REGULATION_OF_TUMOR_NECROSIS_FACTOR_SUPERFAMILY_CYTOKINE_PRODUCTION	57	12	17275	454
2.29e-08	-17.59	GSE17721_LPS_VS_PAM3CSK4_16H_BMDC_UP	MSigDB lists	GSE17721_LPS_VS_PAM3CSK4_16H_BMDC_UP	187	21	17275	454
2.328e-08	-17.58	RASHI_RESPONSE_TO_IONIZING_RADIATION_2	MSigDB lists	RASHI_RESPONSE_TO_IONIZING_RADIATION_2	123	17	17275	454
2.36e-08	-17.56	tertiary granule membrane	cellular component	GO:0070821	73	13	18985	468
2.371e-08	-17.56	Rheumatoid arthritis	KEGG pathways	hsa05323	89	17	7161	269
2.371e-08	-17.56	Rheumatoid arthritis	KEGG pathways	ko05323	89	17	7161	269
2.387e-08	-17.55	interspecies interaction between organisms	biological process	GO:0044419	813	49	18054	462
2.435e-08	-17.53	KEGG_LEISHMANIA_INFECTION	MSigDB lists	KEGG_LEISHMANIA_INFECTION	69	13	17275	454
2.516e-08	-17.5	GSE17721_CTRL_VS_GARDIQUIMOD_8H_BMDC_DN	MSigDB lists	GSE17721_CTRL_VS_GARDIQUIMOD_8H_BMDC_DN	188	21	17275	454
2.516e-08	-17.5	GSE43863_TFH_VS_LY6C_INT_CXCR5POS_MEMORY_CD4_TCELL_UP	MSigDB lists	GSE43863_TFH_VS_LY6C_INT_CXCR5POS_MEMORY_CD4_TCELL_UP	188	21	17275	454
2.516e-08	-17.5	GSE9006_TYPE_1_DIABETES_AT_DX_VS_1MONTH_POST_DX_PBMC_UP	MSigDB lists	GSE9006_TYPE_1_DIABETES_AT_DX_VS_1MONTH_POST_DX_PBMC_UP	188	21	17275	454
2.516e-08	-17.5	GSE3982_MAC_VS_BCELL_UP	MSigDB lists	GSE3982_MAC_VS_BCELL_UP	188	21	17275	454
2.516e-08	-17.5	GSE9988_ANTI_TREM1_VS_ANTI_TREM1_AND_LPS_MONOCYTE_UP	MSigDB lists	GSE9988_ANTI_TREM1_VS_ANTI_TREM1_AND_LPS_MONOCYTE_UP	188	21	17275	454
2.626e-08	-17.46	GEISS_RESPONSE_TO_DSRNA_UP	MSigDB lists	GEISS_RESPONSE_TO_DSRNA_UP	37	10	17275	454
2.748e-08	-17.41	GSE11864_CSF1_PAM3CYS_VS_CSF1_IFNG_PAM3CYS_IN_MAC_DN	MSigDB lists	GSE11864_CSF1_PAM3CYS_VS_CSF1_IFNG_PAM3CYS_IN_MAC_DN	172	20	17275	454
2.748e-08	-17.41	GSE14699_DELETIONAL_TOLERANCE_VS_ACTIVATED_CD8_TCELL_UP	MSigDB lists	GSE14699_DELETIONAL_TOLERANCE_VS_ACTIVATED_CD8_TCELL_UP	172	20	17275	454
2.748e-08	-17.41	regulation of apoptotic process	biological process	GO:0042981	1584	77	18054	462
2.763e-08	-17.4	GSE25123_WT_VS_PPARG_KO_MACROPHAGE_IL4_STIM_DN	MSigDB lists	GSE25123_WT_VS_PPARG_KO_MACROPHAGE_IL4_STIM_DN	189	21	17275	454
2.818e-08	-17.38	GO_REGULATION_OF_HYDROLASE_ACTIVITY	MSigDB lists	GO_REGULATION_OF_HYDROLASE_ACTIVITY	1267	67	17275	454
3.006e-08	-17.32	cytokine activity	molecular function	GO:0005125	220	23	17306	466
3.032e-08	-17.31	GSE33424_CD161_HIGH_VS_INT_CD8_TCELL_UP	MSigDB lists	GSE33424_CD161_HIGH_VS_INT_CD8_TCELL_UP	190	21	17275	454
3.032e-08	-17.31	GSE7460_TCONV_VS_TREG_THYMUS_DN	MSigDB lists	GSE7460_TCONV_VS_TREG_THYMUS_DN	190	21	17275	454
3.032e-08	-17.31	GSE37301_MULTIPOTENT_PROGENITOR_VS_GRAN_MONO_PROGENITOR_UP	MSigDB lists	GSE37301_MULTIPOTENT_PROGENITOR_VS_GRAN_MONO_PROGENITOR_UP	190	21	17275	454
3.032e-08	-17.31	GSE17721_LPS_VS_GARDIQUIMOD_2H_BMDC_UP	MSigDB lists	GSE17721_LPS_VS_GARDIQUIMOD_2H_BMDC_UP	190	21	17275	454
3.033e-08	-17.31	IL2_UP.V1_UP	MSigDB lists	IL2_UP.V1_UP	173	20	17275	454
3.171e-08	-17.27	positive regulation of adaptive immune response based on somatic recombination of immune receptors built from immunoglobulin superfamily domains	biological process	GO:0002824	99	15	18054	462
3.173e-08	-17.27	BOQUEST_STEM_CELL_DN	MSigDB lists	BOQUEST_STEM_CELL_DN	208	22	17275	454
3.177e-08	-17.26	anion binding	molecular function	GO:0043168	2769	120	17306	466
3.325e-08	-17.22	GSE44649_WT_VS_MIR155_KO_NAIVE_CD8_TCELL_DN	MSigDB lists	GSE44649_WT_VS_MIR155_KO_NAIVE_CD8_TCELL_DN	191	21	17275	454
3.325e-08	-17.22	GSE17721_PAM3CSK4_VS_CPG_6H_BMDC_DN	MSigDB lists	GSE17721_PAM3CSK4_VS_CPG_6H_BMDC_DN	191	21	17275	454
3.325e-08	-17.22	GSE24142_EARLY_THYMIC_PROGENITOR_VS_DN2_THYMOCYTE_FETAL_UP	MSigDB lists	GSE24142_EARLY_THYMIC_PROGENITOR_VS_DN2_THYMOCYTE_FETAL_UP	191	21	17275	454
3.369e-08	-17.21	MODULE_121	MSigDB lists	MODULE_121	97	15	17275	454
3.377e-08	-17.2	positive regulation of cellular metabolic process	biological process	GO:0031325	3309	132	18054	462
3.469e-08	-17.18	MODULE_265	MSigDB lists	MODULE_265	29	9	17275	454
3.481e-08	-17.17	CROONQUIST_NRAS_SIGNALING_UP	MSigDB lists	CROONQUIST_NRAS_SIGNALING_UP	38	10	17275	454
3.481e-08	-17.17	TAKEDA_TARGETS_OF_NUP98_HOXA9_FUSION_6HR_DN	MSigDB lists	TAKEDA_TARGETS_OF_NUP98_HOXA9_FUSION_6HR_DN	38	10	17275	454
3.505e-08	-17.17	negative regulation of multi-organism process	biological process	GO:0043901	233	23	18054	462
3.614e-08	-17.14	GO_ADAPTIVE_IMMUNE_RESPONSE	MSigDB lists	GO_ADAPTIVE_IMMUNE_RESPONSE	246	24	17275	454
3.644e-08	-17.13	GSE3039_ALPHAALPHA_CD8_TCELL_VS_B1_BCELL_UP	MSigDB lists	GSE3039_ALPHAALPHA_CD8_TCELL_VS_B1_BCELL_UP	192	21	17275	454
3.644e-08	-17.13	positive regulation of reactive oxygen species metabolic process	biological process	GO:2000379	100	15	18054	462
3.686e-08	-17.12	GSE8921_UNSTIM_VS_TLR1_2_STIM_MONOCYTE_6H_DN	MSigDB lists	GSE8921_UNSTIM_VS_TLR1_2_STIM_MONOCYTE_6H_DN	175	20	17275	454
3.707e-08	-17.11	LINDGREN_BLADDER_CANCER_CLUSTER_2B	MSigDB lists	LINDGREN_BLADDER_CANCER_CLUSTER_2B	365	30	17275	454
3.76e-08	-17.1	regulation of MAPK cascade	biological process	GO:0043408	774	47	18054	462
3.805e-08	-17.08	regulation of hydrolase activity	biological process	GO:0051336	1282	66	18054	462
3.991e-08	-17.04	PLASARI_TGFB1_TARGETS_10HR_UP	MSigDB lists	PLASARI_TGFB1_TARGETS_10HR_UP	193	21	17275	454
3.991e-08	-17.04	KAECH_NAIVE_VS_DAY15_EFF_CD8_TCELL_DN	MSigDB lists	KAECH_NAIVE_VS_DAY15_EFF_CD8_TCELL_DN	193	21	17275	454
4.169e-08	-16.99	positive regulation of leukocyte chemotaxis	biological process	GO:0002690	87	14	18054	462
4.317e-08	-16.96	regulation of chemotaxis	biological process	GO:0050920	217	22	18054	462
4.368e-08	-16.95	GSE26343_WT_VS_NFAT5_KO_MACROPHAGE_DN	MSigDB lists	GSE26343_WT_VS_NFAT5_KO_MACROPHAGE_DN	194	21	17275	454
4.376e-08	-16.94	MODULE_15	MSigDB lists	MODULE_15	347	29	17275	454
4.377e-08	-16.94	GO_POSITIVE_REGULATION_OF_CELL_PROLIFERATION	MSigDB lists	GO_POSITIVE_REGULATION_OF_CELL_PROLIFERATION	783	48	17275	454
4.417e-08	-16.94	HOSHIDA_LIVER_CANCER_SUBCLASS_S1	MSigDB lists	HOSHIDA_LIVER_CANCER_SUBCLASS_S1	230	23	17275	454
4.467e-08	-16.92	GSE22886_NAIVE_TCELL_VS_NEUTROPHIL_DN	MSigDB lists	GSE22886_NAIVE_TCELL_VS_NEUTROPHIL_DN	177	20	17275	454
4.467e-08	-16.92	GSE18804_SPLEEN_MACROPHAGE_VS_BRAIN_TUMORAL_MACROPHAGE_UP	MSigDB lists	GSE18804_SPLEEN_MACROPHAGE_VS_BRAIN_TUMORAL_MACROPHAGE_UP	177	20	17275	454
4.467e-08	-16.92	GSE46242_CTRL_VS_EGR2_DELETED_ANERGIC_TH1_CD4_TCELL_DN	MSigDB lists	GSE46242_CTRL_VS_EGR2_DELETED_ANERGIC_TH1_CD4_TCELL_DN	177	20	17275	454
4.474e-08	-16.92	positive regulation of metabolic process	biological process	GO:0009893	3624	141	18054	462
4.571e-08	-16.9	positive regulation of programmed cell death	biological process	GO:0043068	679	43	18054	462
4.572e-08	-16.9	FARMER_BREAST_CANCER_CLUSTER_1	MSigDB lists	FARMER_BREAST_CANCER_CLUSTER_1	39	10	17275	454
4.759e-08	-16.86	specific granule membrane	cellular component	GO:0035579	91	14	18985	468
4.778e-08	-16.86	HALLMARK_P53_PATHWAY	MSigDB lists	HALLMARK_P53_PATHWAY	195	21	17275	454
4.778e-08	-16.86	HALLMARK_COMPLEMENT	MSigDB lists	HALLMARK_COMPLEMENT	195	21	17275	454
4.788e-08	-16.85	regulation of interleukin-1 production	biological process	GO:0032652	102	15	18054	462
4.817e-08	-16.85	GSE27859_MACROPHAGE_VS_CD11C_INT_F480_HI_MACROPHAGE_UP	MSigDB lists	GSE27859_MACROPHAGE_VS_CD11C_INT_F480_HI_MACROPHAGE_UP	161	19	17275	454
4.887e-08	-16.83	GO_CHEMICAL_HOMEOSTASIS	MSigDB lists	GO_CHEMICAL_HOMEOSTASIS	836	50	17275	454
4.954e-08	-16.82	FOSTER_TOLERANT_MACROPHAGE_UP	MSigDB lists	FOSTER_TOLERANT_MACROPHAGE_UP	145	18	17275	454
5.114e-08	-16.79	Interferon gamma signaling	REACTOME pathways	R-HSA-877300	94	16	10287	335
5.223e-08	-16.77	GSE20715_0H_VS_24H_OZONE_LUNG_DN	MSigDB lists	GSE20715_0H_VS_24H_OZONE_LUNG_DN	196	21	17275	454
5.24e-08	-16.76	Regulation of toll-like receptor signaling pathway	WikiPathways	WP1449	145	22	5311	214
5.292e-08	-16.75	CUI_TCF21_TARGETS_2_DN	MSigDB lists	CUI_TCF21_TARGETS_2_DN	763	47	17275	454
5.426e-08	-16.73	REACTOME_CHEMOKINE_RECEPTORS_BIND_CHEMOKINES	MSigDB lists	REACTOME_CHEMOKINE_RECEPTORS_BIND_CHEMOKINES	50	11	17275	454
5.577e-08	-16.7	regulation of cell differentiation	biological process	GO:0045595	1878	86	18054	462
5.592e-08	-16.7	regulation of programmed cell death	biological process	GO:0043067	1611	77	18054	462
5.815e-08	-16.66	GO_DIVALENT_INORGANIC_CATION_HOMEOSTASIS	MSigDB lists	GO_DIVALENT_INORGANIC_CATION_HOMEOSTASIS	331	28	17275	454
5.875e-08	-16.65	positive regulation of GTPase activity	biological process	GO:0043547	404	31	18054	462
5.885e-08	-16.65	GSE25677_MPL_VS_R848_STIM_BCELL_UP	MSigDB lists	GSE25677_MPL_VS_R848_STIM_BCELL_UP	163	19	17275	454
5.885e-08	-16.65	GSE19888_CTRL_VS_A3R_INHIBITOR_TREATED_MAST_CELL_DN	MSigDB lists	GSE19888_CTRL_VS_A3R_INHIBITOR_TREATED_MAST_CELL_DN	163	19	17275	454
5.895e-08	-16.65	NUYTTEN_NIPP1_TARGETS_UP	MSigDB lists	NUYTTEN_NIPP1_TARGETS_UP	692	44	17275	454
5.927e-08	-16.64	GSE2128_CTRL_VS_MIMETOPE_NEGATIVE_SELECTION_DP_THYMOCYTE_NOD_UP	MSigDB lists	GSE2128_CTRL_VS_MIMETOPE_NEGATIVE_SELECTION_DP_THYMOCYTE_NOD_UP	180	20	17275	454
6.09e-08	-16.61	GO_REGULATION_OF_CELL_ADHESION	MSigDB lists	GO_REGULATION_OF_CELL_ADHESION	597	40	17275	454
6.136e-08	-16.61	GSE21063_CTRL_VS_ANTI_IGM_STIM_BCELL_8H_UP	MSigDB lists	GSE21063_CTRL_VS_ANTI_IGM_STIM_BCELL_8H_UP	147	18	17275	454
6.25e-08	-16.59	positive regulation of adaptive immune response	biological process	GO:0002821	104	15	18054	462
6.417e-08	-16.56	regulation of interleukin-1 secretion	biological process	GO:0050704	52	11	18054	462
6.497e-08	-16.55	regulation of leukocyte proliferation	biological process	GO:0070663	222	22	18054	462
6.654e-08	-16.53	plasma membrane part	cellular component	GO:0044459	2794	112	18985	468
6.756e-08	-16.51	ZHENG_IL22_SIGNALING_UP	MSigDB lists	ZHENG_IL22_SIGNALING_UP	51	11	17275	454
6.866e-08	-16.49	cellular response to organic cyclic compound	biological process	GO:0071407	474	34	18054	462
7.057e-08	-16.47	positive regulation of phosphate metabolic process	biological process	GO:0045937	1136	60	18054	462
7.057e-08	-16.47	positive regulation of phosphorus metabolic process	biological process	GO:0010562	1136	60	18054	462
7.168e-08	-16.45	GSE17974_IL4_AND_ANTI_IL12_VS_UNTREATED_48H_ACT_CD4_TCELL_DN	MSigDB lists	GSE17974_IL4_AND_ANTI_IL12_VS_UNTREATED_48H_ACT_CD4_TCELL_DN	165	19	17275	454
7.168e-08	-16.45	GSE13946_CTRL_VS_DSS_COLITIS_GD_TCELL_FROM_COLON_UP	MSigDB lists	GSE13946_CTRL_VS_DSS_COLITIS_GD_TCELL_FROM_COLON_UP	165	19	17275	454
7.223e-08	-16.44	GRAESSMANN_APOPTOSIS_BY_SERUM_DEPRIVATION_UP	MSigDB lists	GRAESSMANN_APOPTOSIS_BY_SERUM_DEPRIVATION_UP	508	36	17275	454
7.418e-08	-16.42	MODULE_73	MSigDB lists	MODULE_73	23	8	17275	454
7.705e-08	-16.38	HINATA_NFKB_IMMU_INF	MSigDB lists	HINATA_NFKB_IMMU_INF	16	7	17275	454
7.816e-08	-16.36	GSE22589_HEALTHY_VS_HIV_INFECTED_DC_DN	MSigDB lists	GSE22589_HEALTHY_VS_HIV_INFECTED_DC_DN	183	20	17275	454
7.816e-08	-16.36	GSE3982_EFF_MEMORY_CD4_TCELL_VS_NKCELL_DN	MSigDB lists	GSE3982_EFF_MEMORY_CD4_TCELL_VS_NKCELL_DN	183	20	17275	454
7.816e-08	-16.36	GSE3982_MAST_CELL_VS_DC_DN	MSigDB lists	GSE3982_MAST_CELL_VS_DC_DN	183	20	17275	454
7.816e-08	-16.36	GSE2770_IL12_ACT_VS_ACT_CD4_TCELL_2H_DN	MSigDB lists	GSE2770_IL12_ACT_VS_ACT_CD4_TCELL_2H_DN	183	20	17275	454
7.816e-08	-16.36	GSE2770_TGFB_AND_IL4_ACT_VS_ACT_CD4_TCELL_48H_UP	MSigDB lists	GSE2770_TGFB_AND_IL4_ACT_VS_ACT_CD4_TCELL_48H_UP	183	20	17275	454
7.892e-08	-16.35	positive regulation of establishment of protein localization	biological process	GO:1904951	454	33	18054	462
7.901e-08	-16.35	GSE2706_R848_VS_LPS_8H_STIM_DC_DN	MSigDB lists	GSE2706_R848_VS_LPS_8H_STIM_DC_DN	166	19	17275	454
7.901e-08	-16.35	GSE15330_MEGAKARYOCYTE_ERYTHROID_VS_GRANULOCYTE_MONOCYTE_PROGENITOR_UP	MSigDB lists	GSE15330_MEGAKARYOCYTE_ERYTHROID_VS_GRANULOCYTE_MONOCYTE_PROGENITOR_UP	166	19	17275	454
8.13e-08	-16.33	GO_REGULATION_OF_TRANSPORT	MSigDB lists	GO_REGULATION_OF_TRANSPORT	1729	82	17275	454
8.4e-08	-16.29	regulation of GTPase activity	biological process	GO:0043087	478	34	18054	462
8.44e-08	-16.29	positive regulation of MAPK cascade	biological process	GO:0043410	548	37	18054	462
8.559e-08	-16.27	GSE3982_DC_VS_EFF_MEMORY_CD4_TCELL_UP	MSigDB lists	GSE3982_DC_VS_EFF_MEMORY_CD4_TCELL_UP	184	20	17275	454
8.559e-08	-16.27	GSE3982_MAST_CELL_VS_CENT_MEMORY_CD4_TCELL_UP	MSigDB lists	GSE3982_MAST_CELL_VS_CENT_MEMORY_CD4_TCELL_UP	184	20	17275	454
8.559e-08	-16.27	GSE17721_LPS_VS_POLYIC_16H_BMDC_DN	MSigDB lists	GSE17721_LPS_VS_POLYIC_16H_BMDC_DN	184	20	17275	454
8.559e-08	-16.27	GSE3039_ALPHAALPHA_CD8_TCELL_VS_B2_BCELL_DN	MSigDB lists	GSE3039_ALPHAALPHA_CD8_TCELL_VS_B2_BCELL_DN	184	20	17275	454
8.559e-08	-16.27	GSE36009_WT_VS_NLRP10_KO_DC_UP	MSigDB lists	GSE36009_WT_VS_NLRP10_KO_DC_UP	184	20	17275	454
8.87e-08	-16.24	defense response to bacterium	biological process	GO:0042742	245	23	18054	462
9.136e-08	-16.21	GO_POSITIVE_REGULATION_OF_SECRETION	MSigDB lists	GO_POSITIVE_REGULATION_OF_SECRETION	359	29	17275	454
9.367e-08	-16.18	GSE42724_NAIVE_VS_MEMORY_BCELL_DN	MSigDB lists	GSE42724_NAIVE_VS_MEMORY_BCELL_DN	185	20	17275	454
9.367e-08	-16.18	GSE46606_UNSTIM_VS_CD40L_IL2_IL5_1DAY_STIMULATED_IRF4MID_SORTED_BCELL_UP	MSigDB lists	GSE46606_UNSTIM_VS_CD40L_IL2_IL5_1DAY_STIMULATED_IRF4MID_SORTED_BCELL_UP	185	20	17275	454
9.367e-08	-16.18	GSE17721_ALL_VS_24H_PAM3CSK4_BMDC_UP	MSigDB lists	GSE17721_ALL_VS_24H_PAM3CSK4_BMDC_UP	185	20	17275	454
9.367e-08	-16.18	GSE17721_PAM3CSK4_VS_CPG_4H_BMDC_DN	MSigDB lists	GSE17721_PAM3CSK4_VS_CPG_4H_BMDC_DN	185	20	17275	454
9.416e-08	-16.18	regulation of lymphocyte proliferation	biological process	GO:0050670	208	21	18054	462
9.485e-08	-16.17	external side of plasma membrane	cellular component	GO:0009897	317	26	18985	468
1.008e-07	-16.11	MISSIAGLIA_REGULATED_BY_METHYLATION_UP	MSigDB lists	MISSIAGLIA_REGULATED_BY_METHYLATION_UP	120	16	17275	454
1.022e-07	-16.1	regulation of mononuclear cell proliferation	biological process	GO:0032944	209	21	18054	462
1.024e-07	-16.09	GSE17721_0.5H_VS_4H_POLYIC_BMDC_DN	MSigDB lists	GSE17721_0.5H_VS_4H_POLYIC_BMDC_DN	186	20	17275	454
1.024e-07	-16.09	GSE22935_WT_VS_MYD88_KO_MACROPHAGE_48H_MBOVIS_BCG_STIM_DN	MSigDB lists	GSE22935_WT_VS_MYD88_KO_MACROPHAGE_48H_MBOVIS_BCG_STIM_DN	186	20	17275	454
1.024e-07	-16.09	GSE36826_NORMAL_VS_STAPH_AUREUS_INF_SKIN_UP	MSigDB lists	GSE36826_NORMAL_VS_STAPH_AUREUS_INF_SKIN_UP	186	20	17275	454
1.024e-07	-16.09	GSE43863_TFH_VS_LY6C_LOW_CXCR5NEG_EFFECTOR_CD4_TCELL_UP	MSigDB lists	GSE43863_TFH_VS_LY6C_LOW_CXCR5NEG_EFFECTOR_CD4_TCELL_UP	186	20	17275	454
1.024e-07	-16.09	GSE46606_UNSTIM_VS_CD40L_IL2_IL5_3DAY_STIMULATED_IRF4MID_SORTED_BCELL_DN	MSigDB lists	GSE46606_UNSTIM_VS_CD40L_IL2_IL5_3DAY_STIMULATED_IRF4MID_SORTED_BCELL_DN	186	20	17275	454
1.024e-07	-16.09	GSE25085_FETAL_LIVER_VS_FETAL_BM_SP4_THYMIC_IMPLANT_DN	MSigDB lists	GSE25085_FETAL_LIVER_VS_FETAL_BM_SP4_THYMIC_IMPLANT_DN	186	20	17275	454
1.031e-07	-16.09	WORSCHECH_TUMOR_REJECTION_UP	MSigDB lists	WORSCHECH_TUMOR_REJECTION_UP	53	11	17275	454
1.053e-07	-16.07	GSE11864_CSF1_VS_CSF1_PAM3CYS_IN_MAC_DN	MSigDB lists	GSE11864_CSF1_VS_CSF1_PAM3CYS_IN_MAC_DN	169	19	17275	454
1.054e-07	-16.07	GO_RESPONSE_TO_ORGANOPHOSPHORUS	MSigDB lists	GO_RESPONSE_TO_ORGANOPHOSPHORUS	136	17	17275	454
1.064e-07	-16.06	positive regulation of phosphorylation	biological process	GO:0042327	1067	57	18054	462
1.073e-07	-16.05	bZIP	interpro domains	IPR004827	54	11	18616	481
1.099e-07	-16.02	Toll-Like Receptors Cascades	REACTOME pathways	R-HSA-168898	153	20	10287	335
1.12e-07	-16	GSE17721_LPS_VS_POLYIC_1H_BMDC_UP	MSigDB lists	GSE17721_LPS_VS_POLYIC_1H_BMDC_UP	187	20	17275	454
1.12e-07	-16	GSE42724_MEMORY_BCELL_VS_PLASMABLAST_UP	MSigDB lists	GSE42724_MEMORY_BCELL_VS_PLASMABLAST_UP	187	20	17275	454
1.12e-07	-16	GSE17721_PAM3CSK4_VS_GADIQUIMOD_4H_BMDC_DN	MSigDB lists	GSE17721_PAM3CSK4_VS_GADIQUIMOD_4H_BMDC_DN	187	20	17275	454
1.122e-07	-16	GO_INTRACELLULAR_SIGNAL_TRANSDUCTION	MSigDB lists	GO_INTRACELLULAR_SIGNAL_TRANSDUCTION	1511	74	17275	454
1.139e-07	-15.99	regulation of reactive oxygen species metabolic process	biological process	GO:2000377	192	20	18054	462
1.148e-07	-15.98	GO_SECRETION	MSigDB lists	GO_SECRETION	564	38	17275	454
1.158e-07	-15.97	GSE10325_CD4_TCELL_VS_BCELL_DN	MSigDB lists	GSE10325_CD4_TCELL_VS_BCELL_DN	170	19	17275	454
1.158e-07	-15.97	CHYLA_CBFA2T3_TARGETS_UP	MSigDB lists	CHYLA_CBFA2T3_TARGETS_UP	363	29	17275	454
1.168e-07	-15.96	SWEET_LUNG_CANCER_KRAS_DN	MSigDB lists	SWEET_LUNG_CANCER_KRAS_DN	406	31	17275	454
1.191e-07	-15.94	ZHU_CMV_24_HR_UP	MSigDB lists	ZHU_CMV_24_HR_UP	92	14	17275	454
1.199e-07	-15.94	negative regulation of cellular process	biological process	GO:0048523	4821	174	18054	462
1.209e-07	-15.93	negative regulation of biological process	biological process	GO:0048519	5753	200	18054	462
1.217e-07	-15.92	SARTIPY_NORMAL_AT_INSULIN_RESISTANCE_UP	MSigDB lists	SARTIPY_NORMAL_AT_INSULIN_RESISTANCE_UP	33	9	17275	454
1.223e-07	-15.92	GSE17721_PAM3CSK4_VS_GADIQUIMOD_1H_BMDC_UP	MSigDB lists	GSE17721_PAM3CSK4_VS_GADIQUIMOD_1H_BMDC_UP	188	20	17275	454
1.223e-07	-15.92	GSE4748_CTRL_VS_CYANOBACTERIUM_LPSLIKE_STIM_DC_3H_DN	MSigDB lists	GSE4748_CTRL_VS_CYANOBACTERIUM_LPSLIKE_STIM_DC_3H_DN	188	20	17275	454
1.223e-07	-15.92	GSE43863_TFH_VS_LY6C_LOW_CXCR5NEG_EFFECTOR_CD4_TCELL_DN	MSigDB lists	GSE43863_TFH_VS_LY6C_LOW_CXCR5NEG_EFFECTOR_CD4_TCELL_DN	188	20	17275	454
1.228e-07	-15.91	cellular response to interleukin-1	biological process	GO:0071347	175	19	18054	462
1.257e-07	-15.89	MARTINEZ_RB1_AND_TP53_TARGETS_UP	MSigDB lists	MARTINEZ_RB1_AND_TP53_TARGETS_UP	566	38	17275	454
1.265e-07	-15.88	GO_CHEMOKINE_RECEPTOR_BINDING	MSigDB lists	GO_CHEMOKINE_RECEPTOR_BINDING	54	11	17275	454
1.278e-07	-15.87	GO_POSITIVE_REGULATION_OF_INTERLEUKIN_6_PRODUCTION	MSigDB lists	GO_POSITIVE_REGULATION_OF_INTERLEUKIN_6_PRODUCTION	66	12	17275	454
1.291e-07	-15.86	GO_REGULATION_OF_TYPE_I_INTERFERON_PRODUCTION	MSigDB lists	GO_REGULATION_OF_TYPE_I_INTERFERON_PRODUCTION	107	15	17275	454
1.3e-07	-15.86	tertiary granule	cellular component	GO:0070820	164	18	18985	468
1.311e-07	-15.85	Ig-like_dom_sf	interpro domains	IPR036179	482	34	18616	481
1.335e-07	-15.83	GSE22935_WT_VS_MYD88_KO_MACROPHAGE_12H_MBOVIS_BCG_STIM_DN	MSigDB lists	GSE22935_WT_VS_MYD88_KO_MACROPHAGE_12H_MBOVIS_BCG_STIM_DN	189	20	17275	454
1.335e-07	-15.83	GSE2405_HEAT_KILLED_LYSATE_VS_LIVE_A_PHAGOCYTOPHILUM_STIM_NEUTROPHIL_24H_UP	MSigDB lists	GSE2405_HEAT_KILLED_LYSATE_VS_LIVE_A_PHAGOCYTOPHILUM_STIM_NEUTROPHIL_24H_UP	189	20	17275	454
1.352e-07	-15.82	MODULE_53	MSigDB lists	MODULE_53	387	30	17275	454
1.359e-07	-15.81	lymphocyte migration	biological process	GO:0072676	68	12	18054	462
1.38e-07	-15.8	REACTOME_INNATE_IMMUNE_SYSTEM	MSigDB lists	REACTOME_INNATE_IMMUNE_SYSTEM	264	24	17275	454
1.392e-07	-15.79	GO_RESPONSE_TO_PURINE_CONTAINING_COMPOUND	MSigDB lists	GO_RESPONSE_TO_PURINE_CONTAINING_COMPOUND	155	18	17275	454
1.402e-07	-15.78	STAT3 (signal transducer and activator of transcription 3)	protein interactions	6774	298	26	17456	468
1.457e-07	-15.74	GSE360_T_GONDII_VS_B_MALAYI_HIGH_DOSE_MAC_UP	MSigDB lists	GSE360_T_GONDII_VS_B_MALAYI_HIGH_DOSE_MAC_UP	190	20	17275	454
1.457e-07	-15.74	GSE2405_0H_VS_3H_A_PHAGOCYTOPHILUM_STIM_NEUTROPHIL_UP	MSigDB lists	GSE2405_0H_VS_3H_A_PHAGOCYTOPHILUM_STIM_NEUTROPHIL_UP	190	20	17275	454
1.457e-07	-15.74	GSE22886_NAIVE_CD8_TCELL_VS_DC_DN	MSigDB lists	GSE22886_NAIVE_CD8_TCELL_VS_DC_DN	190	20	17275	454
1.457e-07	-15.74	GSE32034_UNTREATED_VS_ROSIGLIZATONE_TREATED_LY6C_HIGH_MONOCYTE_UP	MSigDB lists	GSE32034_UNTREATED_VS_ROSIGLIZATONE_TREATED_LY6C_HIGH_MONOCYTE_UP	190	20	17275	454
1.457e-07	-15.74	GSE19923_HEB_KO_VS_HEB_AND_E2A_KO_DP_THYMOCYTE_DN	MSigDB lists	GSE19923_HEB_KO_VS_HEB_AND_E2A_KO_DP_THYMOCYTE_DN	190	20	17275	454
1.457e-07	-15.74	GSE37534_UNTREATED_VS_GW1929_TREATED_CD4_TCELL_PPARG1_AND_FOXP3_TRASDUCED_UP	MSigDB lists	GSE37534_UNTREATED_VS_GW1929_TREATED_CD4_TCELL_PPARG1_AND_FOXP3_TRASDUCED_UP	190	20	17275	454
1.457e-07	-15.74	GSE3337_CTRL_VS_4H_IFNG_IN_CD8POS_DC_DN	MSigDB lists	GSE3337_CTRL_VS_4H_IFNG_IN_CD8POS_DC_DN	190	20	17275	454
1.463e-07	-15.74	MODULE_2	MSigDB lists	MODULE_2	367	29	17275	454
1.464e-07	-15.74	MARKEY_RB1_CHRONIC_LOF_DN	MSigDB lists	MARKEY_RB1_CHRONIC_LOF_DN	108	15	17275	454
1.473e-07	-15.73	MODULE_12	MSigDB lists	MODULE_12	346	28	17275	454
1.536e-07	-15.69	GSE21360_NAIVE_VS_SECONDARY_MEMORY_CD8_TCELL_DN	MSigDB lists	GSE21360_NAIVE_VS_SECONDARY_MEMORY_CD8_TCELL_DN	156	18	17275	454
1.536e-07	-15.69	GO_POSITIVE_REGULATION_OF_HEMOPOIESIS	MSigDB lists	GO_POSITIVE_REGULATION_OF_HEMOPOIESIS	156	18	17275	454
1.562e-07	-15.67	PID_TOLL_ENDOGENOUS_PATHWAY	MSigDB lists	PID_TOLL_ENDOGENOUS_PATHWAY	25	8	17275	454
1.571e-07	-15.67	MODULE_169	MSigDB lists	MODULE_169	94	14	17275	454
1.586e-07	-15.66	TONKS_TARGETS_OF_RUNX1_RUNX1T1_FUSION_SUSTAINDED_IN_ERYTHROCYTE_UP	MSigDB lists	TONKS_TARGETS_OF_RUNX1_RUNX1T1_FUSION_SUSTAINDED_IN_ERYTHROCYTE_UP	44	10	17275	454
1.588e-07	-15.66	GSE22886_NAIVE_BCELL_VS_DC_DN	MSigDB lists	GSE22886_NAIVE_BCELL_VS_DC_DN	191	20	17275	454
1.588e-07	-15.66	GSE39152_CD103_NEG_VS_POS_MEMORY_CD8_TCELL_DN	MSigDB lists	GSE39152_CD103_NEG_VS_POS_MEMORY_CD8_TCELL_DN	191	20	17275	454
1.592e-07	-15.65	regulation of calcium ion transport	biological process	GO:0051924	253	23	18054	462
1.602e-07	-15.65	GERY_CEBP_TARGETS	MSigDB lists	GERY_CEBP_TARGETS	124	16	17275	454
1.653e-07	-15.62	side of membrane	cellular component	GO:0098552	510	34	18985	468
1.669e-07	-15.61	CREBBP (CREB binding protein)	protein interactions	1387	383	30	17456	468
1.674e-07	-15.6	GO_POSITIVE_REGULATION_OF_DEVELOPMENTAL_PROCESS	MSigDB lists	GO_POSITIVE_REGULATION_OF_DEVELOPMENTAL_PROCESS	1081	58	17275	454
1.676e-07	-15.6	GSE36095_WT_VS_HDAC9_KO_TREG_UP	MSigDB lists	GSE36095_WT_VS_HDAC9_KO_TREG_UP	174	19	17275	454
1.693e-07	-15.59	GO_POSITIVE_REGULATION_OF_IMMUNE_EFFECTOR_PROCESS	MSigDB lists	GO_POSITIVE_REGULATION_OF_IMMUNE_EFFECTOR_PROCESS	157	18	17275	454
1.73e-07	-15.57	GSE15930_STIM_VS_STIM_AND_TRICHOSTATINA_48H_CD8_T_CELL_DN	MSigDB lists	GSE15930_STIM_VS_STIM_AND_TRICHOSTATINA_48H_CD8_T_CELL_DN	192	20	17275	454
1.73e-07	-15.57	GSE12392_IFNAR_KO_VS_IFNB_KO_CD8_NEG_SPLEEN_DC_DN	MSigDB lists	GSE12392_IFNAR_KO_VS_IFNB_KO_CD8_NEG_SPLEEN_DC_DN	192	20	17275	454
1.73e-07	-15.57	GSE360_DC_VS_MAC_L_DONOVANI_DN	MSigDB lists	GSE360_DC_VS_MAC_L_DONOVANI_DN	192	20	17275	454
1.74e-07	-15.56	response to drug	biological process	GO:0042493	947	52	18054	462
1.74e-07	-15.56	phagocytosis	biological process	GO:0006909	197	20	18054	462
1.765e-07	-15.55	WINTER_HYPOXIA_METAGENE	MSigDB lists	WINTER_HYPOXIA_METAGENE	229	22	17275	454
1.767e-07	-15.55	positive regulation of T cell differentiation	biological process	GO:0045582	83	13	18054	462
1.798e-07	-15.53	CHEN_LVAD_SUPPORT_OF_FAILING_HEART_UP	MSigDB lists	CHEN_LVAD_SUPPORT_OF_FAILING_HEART_UP	95	14	17275	454
1.835e-07	-15.51	GSE16266_LPS_VS_HEATSHOCK_AND_LPS_STIM_MEF_DN	MSigDB lists	GSE16266_LPS_VS_HEATSHOCK_AND_LPS_STIM_MEF_DN	175	19	17275	454
1.835e-07	-15.51	GSE30971_CTRL_VS_LPS_STIM_MACROPHAGE_WBP7_HET_2H_DN	MSigDB lists	GSE30971_CTRL_VS_LPS_STIM_MACROPHAGE_WBP7_HET_2H_DN	175	19	17275	454
1.878e-07	-15.49	negative regulation of response to stimulus	biological process	GO:0048585	1689	78	18054	462
1.878e-07	-15.49	KOINUMA_TARGETS_OF_SMAD2_OR_SMAD3	MSigDB lists	KOINUMA_TARGETS_OF_SMAD2_OR_SMAD3	771	46	17275	454
1.884e-07	-15.48	GSE36527_CD62L_HIGH_VS_CD62L_LOW_TREG_CD69_NEG_KLRG1_NEG_UP	MSigDB lists	GSE36527_CD62L_HIGH_VS_CD62L_LOW_TREG_CD69_NEG_KLRG1_NEG_UP	193	20	17275	454
1.945e-07	-15.45	GO_ENDOCYTOSIS	MSigDB lists	GO_ENDOCYTOSIS	460	33	17275	454
1.951e-07	-15.45	regulation of mononuclear cell migration	biological process	GO:0071675	46	10	18054	462
1.951e-07	-15.45	negative regulation of type I interferon production	biological process	GO:0032480	46	10	18054	462
1.992e-07	-15.43	GO_CHEMOKINE_ACTIVITY	MSigDB lists	GO_CHEMOKINE_ACTIVITY	45	10	17275	454
2.034e-07	-15.41	GO_REGULATION_OF_GTPASE_ACTIVITY	MSigDB lists	GO_REGULATION_OF_GTPASE_ACTIVITY	649	41	17275	454
2.048e-07	-15.4	MAHADEVAN_RESPONSE_TO_MP470_UP	MSigDB lists	MAHADEVAN_RESPONSE_TO_MP470_UP	18	7	17275	454
2.051e-07	-15.4	GSE29164_UNTREATED_VS_CD8_TCELL_TREATED_MELANOMA_DAY7_UP	MSigDB lists	GSE29164_UNTREATED_VS_CD8_TCELL_TREATED_MELANOMA_DAY7_UP	194	20	17275	454
2.053e-07	-15.4	VECCHI_GASTRIC_CANCER_ADVANCED_VS_EARLY_UP	MSigDB lists	VECCHI_GASTRIC_CANCER_ADVANCED_VS_EARLY_UP	159	18	17275	454
2.126e-07	-15.36	UZONYI_RESPONSE_TO_LEUKOTRIENE_AND_THROMBIN	MSigDB lists	UZONYI_RESPONSE_TO_LEUKOTRIENE_AND_THROMBIN	35	9	17275	454
2.13e-07	-15.36	NAKAYAMA_SOFT_TISSUE_TUMORS_PCA1_UP	MSigDB lists	NAKAYAMA_SOFT_TISSUE_TUMORS_PCA1_UP	69	12	17275	454
2.15e-07	-15.35	GO_BIOLOGICAL_ADHESION	MSigDB lists	GO_BIOLOGICAL_ADHESION	982	54	17275	454
2.166e-07	-15.35	GO_REGULATION_OF_MULTICELLULAR_ORGANISMAL_DEVELOPMENT	MSigDB lists	GO_REGULATION_OF_MULTICELLULAR_ORGANISMAL_DEVELOPMENT	1594	76	17275	454
2.176e-07	-15.34	GO_CYTOKINE_ACTIVITY	MSigDB lists	GO_CYTOKINE_ACTIVITY	213	21	17275	454
2.205e-07	-15.33	TAKEDA_TARGETS_OF_NUP98_HOXA9_FUSION_3D_DN	MSigDB lists	TAKEDA_TARGETS_OF_NUP98_HOXA9_FUSION_3D_DN	26	8	17275	454
2.235e-07	-15.31	symbiont process	biological process	GO:0044403	770	45	18054	462
2.259e-07	-15.3	GSE34156_UNTREATED_VS_6H_NOD2_LIGAND_TREATED_MONOCYTE_DN	MSigDB lists	GSE34156_UNTREATED_VS_6H_NOD2_LIGAND_TREATED_MONOCYTE_DN	160	18	17275	454
2.259e-07	-15.3	GSE24671_CTRL_VS_BAKIMULC_INFECTED_MOUSE_SPLENOCYTES_DN	MSigDB lists	GSE24671_CTRL_VS_BAKIMULC_INFECTED_MOUSE_SPLENOCYTES_DN	160	18	17275	454
2.285e-07	-15.29	BRLZ	smart domains	SM00338	51	11	9476	283
2.385e-07	-15.25	FLECHNER_BIOPSY_KIDNEY_TRANSPLANT_REJECTED_VS_OK_UP	MSigDB lists	FLECHNER_BIOPSY_KIDNEY_TRANSPLANT_REJECTED_VS_OK_UP	83	13	17275	454
2.4e-07	-15.24	GSE2770_TGFB_AND_IL4_VS_IL12_TREATED_ACT_CD4_TCELL_2H_DN	MSigDB lists	GSE2770_TGFB_AND_IL4_VS_IL12_TREATED_ACT_CD4_TCELL_2H_DN	178	19	17275	454
2.424e-07	-15.23	GSE43957_UNTREATED_VS_NACL_TREATED_ANTI_CD3_CD28_STIM_CD4_TCELL_DN	MSigDB lists	GSE43957_UNTREATED_VS_NACL_TREATED_ANTI_CD3_CD28_STIM_CD4_TCELL_DN	196	20	17275	454
2.482e-07	-15.21	KIM_WT1_TARGETS_8HR_UP	MSigDB lists	KIM_WT1_TARGETS_8HR_UP	161	18	17275	454
2.49e-07	-15.21	positive regulation of apoptotic process	biological process	GO:0043065	671	41	18054	462
2.494e-07	-15.2	GO_SECRETION_BY_CELL	MSigDB lists	GO_SECRETION_BY_CELL	465	33	17275	454
2.511e-07	-15.2	DER_IFN_GAMMA_RESPONSE_UP	MSigDB lists	DER_IFN_GAMMA_RESPONSE_UP	70	12	17275	454
2.511e-07	-15.2	JECHLINGER_EPITHELIAL_TO_MESENCHYMAL_TRANSITION_UP	MSigDB lists	JECHLINGER_EPITHELIAL_TO_MESENCHYMAL_TRANSITION_UP	70	12	17275	454
2.552e-07	-15.18	cytokine receptor binding	molecular function	GO:0005126	286	25	17306	466
2.601e-07	-15.16	positive regulation of DNA-binding transcription factor activity	biological process	GO:0051091	260	23	18054	462
2.609e-07	-15.16	GO_POSITIVE_REGULATION_OF_PHOSPHORUS_METABOLIC_PROCESS	MSigDB lists	GO_POSITIVE_REGULATION_OF_PHOSPHORUS_METABOLIC_PROCESS	988	54	17275	454
2.621e-07	-15.15	GSE26495_NAIVE_VS_PD1HIGH_CD8_TCELL_DN	MSigDB lists	GSE26495_NAIVE_VS_PD1HIGH_CD8_TCELL_DN	179	19	17275	454
2.712e-07	-15.12	regulation of vesicle-mediated transport	biological process	GO:0060627	550	36	18054	462
2.73e-07	-15.11	BZIP	prosite domains	PS50217	51	11	12079	366
2.755e-07	-15.1	MODULE_375	MSigDB lists	MODULE_375	84	13	17275	454
2.776e-07	-15.1	response to purine-containing compound	biological process	GO:0014074	149	17	18054	462
2.807e-07	-15.09	GO_POSITIVE_REGULATION_OF_CELL_ADHESION	MSigDB lists	GO_POSITIVE_REGULATION_OF_CELL_ADHESION	357	28	17275	454
2.807e-07	-15.09	GO_RESPONSE_TO_ALCOHOL	MSigDB lists	GO_RESPONSE_TO_ALCOHOL	357	28	17275	454
2.838e-07	-15.08	response to interleukin-1	biological process	GO:0070555	203	20	18054	462
2.838e-07	-15.08	regulation of leukocyte mediated immunity	biological process	GO:0002703	203	20	18054	462
2.841e-07	-15.07	IL-17 signaling pathway	KEGG pathways	ko04657	93	16	7161	269
2.841e-07	-15.07	IL-17 signaling pathway	KEGG pathways	hsa04657	93	16	7161	269
2.86e-07	-15.07	GSE41867_DAY6_EFFECTOR_VS_DAY30_EXHAUSTED_CD8_TCELL_LCMV_CLONE13_UP	MSigDB lists	GSE41867_DAY6_EFFECTOR_VS_DAY30_EXHAUSTED_CD8_TCELL_LCMV_CLONE13_UP	180	19	17275	454
2.86e-07	-15.07	GSE30971_CTRL_VS_LPS_STIM_MACROPHAGE_WBP7_KO_2H_DN	MSigDB lists	GSE30971_CTRL_VS_LPS_STIM_MACROPHAGE_WBP7_KO_2H_DN	180	19	17275	454
2.86e-07	-15.07	GO_RESPONSE_TO_KETONE	MSigDB lists	GO_RESPONSE_TO_KETONE	180	19	17275	454
2.863e-07	-15.07	carbohydrate derivative binding	molecular function	GO:0097367	2207	98	17306	466
2.881e-07	-15.06	vacuole	cellular component	GO:0005773	779	44	18985	468
2.987e-07	-15.02	lung-carcinoma-undifferentiated_carcinoma	COSMIC cancer mutations	lung-carcinoma-undifferentiated_carcinoma	1417	69	17255	450
2.99e-07	-15.02	lymphocyte chemotaxis	biological process	GO:0048247	48	10	18054	462
3.103e-07	-14.99	GO_REGULATION_OF_LEUKOCYTE_PROLIFERATION	MSigDB lists	GO_REGULATION_OF_LEUKOCYTE_PROLIFERATION	199	20	17275	454
3.119e-07	-14.98	GSE19198_6H_VS_24H_IL21_TREATED_TCELL_DN	MSigDB lists	GSE19198_6H_VS_24H_IL21_TREATED_TCELL_DN	181	19	17275	454
3.119e-07	-14.98	GSE21670_STAT3_KO_VS_WT_CD4_TCELL_UP	MSigDB lists	GSE21670_STAT3_KO_VS_WT_CD4_TCELL_UP	181	19	17275	454
3.176e-07	-14.96	GO_CYTOKINE_RECEPTOR_ACTIVITY	MSigDB lists	GO_CYTOKINE_RECEPTOR_ACTIVITY	85	13	17275	454
3.23e-07	-14.95	entry into cell of other organism involved in symbiotic interaction	biological process	GO:0051806	102	14	18054	462
3.23e-07	-14.95	entry into other organism involved in symbiotic interaction	biological process	GO:0051828	102	14	18054	462
3.23e-07	-14.95	entry into host cell	biological process	GO:0030260	102	14	18054	462
3.23e-07	-14.95	entry into host	biological process	GO:0044409	102	14	18054	462
3.239e-07	-14.94	GO_LEUKOCYTE_ACTIVATION	MSigDB lists	GO_LEUKOCYTE_ACTIVATION	403	30	17275	454
3.31e-07	-14.92	NF-kappa B signaling pathway	KEGG pathways	hsa04064	94	16	7161	269
3.31e-07	-14.92	NF-kappa B signaling pathway	KEGG pathways	ko04064	94	16	7161	269
3.329e-07	-14.92	response to organophosphorus	biological process	GO:0046683	134	16	18054	462
3.33e-07	-14.92	GO_REGULATION_OF_CELL_CELL_ADHESION	MSigDB lists	GO_REGULATION_OF_CELL_CELL_ADHESION	360	28	17275	454
3.4e-07	-14.89	GSE3982_DC_VS_NEUTROPHIL_DN	MSigDB lists	GSE3982_DC_VS_NEUTROPHIL_DN	182	19	17275	454
3.4e-07	-14.89	GSE41867_NAIVE_VS_DAY6_LCMV_EFFECTOR_CD8_TCELL_UP	MSigDB lists	GSE41867_NAIVE_VS_DAY6_LCMV_EFFECTOR_CD8_TCELL_UP	182	19	17275	454
3.4e-07	-14.89	GSE2128_C57BL6_VS_NOD_THYMOCYTE_MIMETOPE_NEGATIVE_SELECTION_DN	MSigDB lists	GSE2128_C57BL6_VS_NOD_THYMOCYTE_MIMETOPE_NEGATIVE_SELECTION_DN	182	19	17275	454
3.4e-07	-14.89	GSE3039_CD4_TCELL_VS_ALPHABETA_CD8_TCELL_UP	MSigDB lists	GSE3039_CD4_TCELL_VS_ALPHABETA_CD8_TCELL_UP	182	19	17275	454
3.449e-07	-14.88	GO_REGULATION_OF_INTERLEUKIN_6_PRODUCTION	MSigDB lists	GO_REGULATION_OF_INTERLEUKIN_6_PRODUCTION	100	14	17275	454
3.452e-07	-14.88	MODULE_123	MSigDB lists	MODULE_123	238	22	17275	454
3.541e-07	-14.85	GO_RESPONSE_TO_WOUNDING	MSigDB lists	GO_RESPONSE_TO_WOUNDING	542	36	17275	454
3.559e-07	-14.85	integral component of plasma membrane	cellular component	GO:0005887	1625	73	18985	468
3.574e-07	-14.84	ZHAN_MULTIPLE_MYELOMA_LB_DN	MSigDB lists	ZHAN_MULTIPLE_MYELOMA_LB_DN	37	9	17275	454
3.586e-07	-14.84	GO_VACUOLE	MSigDB lists	GO_VACUOLE	1106	58	17275	454
3.672e-07	-14.82	mononuclear cell migration	biological process	GO:0071674	49	10	18054	462
3.689e-07	-14.81	positive regulation of chemotaxis	biological process	GO:0050921	135	16	18054	462
3.703e-07	-14.81	GSE36009_UNSTIM_VS_LPS_STIM_DC_UP	MSigDB lists	GSE36009_UNSTIM_VS_LPS_STIM_DC_UP	183	19	17275	454
3.703e-07	-14.81	GSE46606_UNSTIM_VS_CD40L_IL2_IL5_1DAY_STIMULATED_IRF4_KO_BCELL_UP	MSigDB lists	GSE46606_UNSTIM_VS_CD40L_IL2_IL5_1DAY_STIMULATED_IRF4_KO_BCELL_UP	183	19	17275	454
3.703e-07	-14.81	GSE22935_UNSTIM_VS_24H_MBOVIS_BCG_STIM_MYD88_KO_MACROPHAGE_DN	MSigDB lists	GSE22935_UNSTIM_VS_24H_MBOVIS_BCG_STIM_MYD88_KO_MACROPHAGE_DN	183	19	17275	454
3.703e-07	-14.81	GSE1925_3H_VS_24H_IFNG_STIM_MACROPHAGE_DN	MSigDB lists	GSE1925_3H_VS_24H_IFNG_STIM_MACROPHAGE_DN	183	19	17275	454
3.703e-07	-14.81	GSE17721_CTRL_VS_POLYIC_12H_BMDC_DN	MSigDB lists	GSE17721_CTRL_VS_POLYIC_12H_BMDC_DN	183	19	17275	454
3.708e-07	-14.81	GO_REGULATION_OF_CELL_DIFFERENTIATION	MSigDB lists	GO_REGULATION_OF_CELL_DIFFERENTIATION	1414	69	17275	454
3.741e-07	-14.8	CHARAFE_BREAST_CANCER_LUMINAL_VS_MESENCHYMAL_DN	MSigDB lists	CHARAFE_BREAST_CANCER_LUMINAL_VS_MESENCHYMAL_DN	428	31	17275	454
3.806e-07	-14.78	MORI_IMMATURE_B_LYMPHOCYTE_UP	MSigDB lists	MORI_IMMATURE_B_LYMPHOCYTE_UP	48	10	17275	454
3.869e-07	-14.77	regulation of protein modification process	biological process	GO:0031399	1871	83	18054	462
3.877e-07	-14.76	undifferentiated_carcinoma	COSMIC cancer mutations	undifferentiated_carcinoma	1427	69	17255	450
3.939e-07	-14.75	Influenza A	KEGG pathways	ko05164	172	22	7161	269
3.939e-07	-14.75	Influenza A	KEGG pathways	hsa05164	172	22	7161	269
4.002e-07	-14.73	Ig-like_dom	interpro domains	IPR007110	436	31	18616	481
4.031e-07	-14.72	GSE12845_IGD_POS_BLOOD_VS_NAIVE_TONSIL_BCELL_DN	MSigDB lists	GSE12845_IGD_POS_BLOOD_VS_NAIVE_TONSIL_BCELL_DN	184	19	17275	454
4.031e-07	-14.72	GSE32986_CURDLAN_LOWDOSE_VS_GMCSF_AND_CURDLAN_LOWDOSE_STIM_DC_DN	MSigDB lists	GSE32986_CURDLAN_LOWDOSE_VS_GMCSF_AND_CURDLAN_LOWDOSE_STIM_DC_DN	184	19	17275	454
4.031e-07	-14.72	GSE11864_CSF1_IFNG_VS_CSF1_PAM3CYS_IN_MAC_UP	MSigDB lists	GSE11864_CSF1_IFNG_VS_CSF1_PAM3CYS_IN_MAC_UP	184	19	17275	454
4.031e-07	-14.72	GSE3982_NEUTROPHIL_VS_BCELL_UP	MSigDB lists	GSE3982_NEUTROPHIL_VS_BCELL_UP	184	19	17275	454
4.031e-07	-14.72	GSE6259_33D1_POS_VS_DEC205_POS_SPLENIC_DC_DN	MSigDB lists	GSE6259_33D1_POS_VS_DEC205_POS_SPLENIC_DC_DN	184	19	17275	454
4.031e-07	-14.72	GSE14769_UNSTIM_VS_20MIN_LPS_BMDM_DN	MSigDB lists	GSE14769_UNSTIM_VS_20MIN_LPS_BMDM_DN	184	19	17275	454
4.04e-07	-14.72	GARGALOVIC_RESPONSE_TO_OXIDIZED_PHOSPHOLIPIDS_TURQUOISE_UP	MSigDB lists	GARGALOVIC_RESPONSE_TO_OXIDIZED_PHOSPHOLIPIDS_TURQUOISE_UP	73	12	17275	454
4.04e-07	-14.72	DER_IFN_ALPHA_RESPONSE_UP	MSigDB lists	DER_IFN_ALPHA_RESPONSE_UP	73	12	17275	454
4.101e-07	-14.71	lysosome	cellular component	GO:0005764	683	40	18985	468
4.189e-07	-14.69	DAZARD_UV_RESPONSE_CLUSTER_G2	MSigDB lists	DAZARD_UV_RESPONSE_CLUSTER_G2	28	8	17275	454
4.221e-07	-14.68	Ig_sub	interpro domains	IPR003599	392	29	18616	481
4.243e-07	-14.67	Chemokine_CXC	interpro domains	IPR001089	13	6	18616	481
4.243e-07	-14.67	Chemokine_CXC_CS	interpro domains	IPR018048	13	6	18616	481
4.258e-07	-14.67	lytic vacuole	cellular component	GO:0000323	684	40	18985	468
4.355e-07	-14.65	GO_POSITIVE_REGULATION_OF_SEQUENCE_SPECIFIC_DNA_BINDING_TRANSCRIPTION_FACTOR_ACTIVITY	MSigDB lists	GO_POSITIVE_REGULATION_OF_SEQUENCE_SPECIFIC_DNA_BINDING_TRANSCRIPTION_FACTOR_ACTIVITY	222	21	17275	454
4.376e-07	-14.64	cell surface	cellular component	GO:0009986	818	45	18985	468
4.385e-07	-14.64	GSE3982_DC_VS_TH2_UP	MSigDB lists	GSE3982_DC_VS_TH2_UP	185	19	17275	454
4.385e-07	-14.64	GSE24142_EARLY_THYMIC_PROGENITOR_VS_DN2_THYMOCYTE_ADULT_UP	MSigDB lists	GSE24142_EARLY_THYMIC_PROGENITOR_VS_DN2_THYMOCYTE_ADULT_UP	185	19	17275	454
4.385e-07	-14.64	GSE9988_ANTI_TREM1_VS_VEHICLE_TREATED_MONOCYTES_DN	MSigDB lists	GSE9988_ANTI_TREM1_VS_VEHICLE_TREATED_MONOCYTES_DN	185	19	17275	454
4.385e-07	-14.64	GSE20754_WT_VS_TCF1_KO_MEMORY_CD8_TCELL_UP	MSigDB lists	GSE20754_WT_VS_TCF1_KO_MEMORY_CD8_TCELL_UP	185	19	17275	454
4.45e-07	-14.63	viral process	biological process	GO:0016032	686	41	18054	462
4.576e-07	-14.6	GO_CYTOKINE_SECRETION	MSigDB lists	GO_CYTOKINE_SECRETION	38	9	17275	454
4.578e-07	-14.6	programmed cell death	biological process	GO:0012501	1032	54	18054	462
4.63e-07	-14.59	specific granule	cellular component	GO:0042581	160	17	18985	468
4.667e-07	-14.58	DUTERTRE_ESTRADIOL_RESPONSE_24HR_DN	MSigDB lists	DUTERTRE_ESTRADIOL_RESPONSE_24HR_DN	478	33	17275	454
4.671e-07	-14.58	SMIRNOV_RESPONSE_TO_IR_2HR_UP	MSigDB lists	SMIRNOV_RESPONSE_TO_IR_2HR_UP	49	10	17275	454
4.671e-07	-14.58	BILBAN_B_CLL_LPL_DN	MSigDB lists	BILBAN_B_CLL_LPL_DN	49	10	17275	454
4.681e-07	-14.57	GRAHAM_NORMAL_QUIESCENT_VS_NORMAL_DIVIDING_UP	MSigDB lists	GRAHAM_NORMAL_QUIESCENT_VS_NORMAL_DIVIDING_UP	61	11	17275	454
4.701e-07	-14.57	GO_SIDE_OF_MEMBRANE	MSigDB lists	GO_SIDE_OF_MEMBRANE	388	29	17275	454
4.767e-07	-14.56	GSE44649_WT_VS_MIR155_KO_ACTIVATED_CD8_TCELL_UP	MSigDB lists	GSE44649_WT_VS_MIR155_KO_ACTIVATED_CD8_TCELL_UP	186	19	17275	454
4.767e-07	-14.56	GSE43955_TH0_VS_TGFB_IL6_TH17_ACT_CD4_TCELL_52H_UP	MSigDB lists	GSE43955_TH0_VS_TGFB_IL6_TH17_ACT_CD4_TCELL_52H_UP	186	19	17275	454
4.767e-07	-14.56	GSE41176_WT_VS_TAK1_KO_ANTI_IGM_STIM_BCELL_6H_UP	MSigDB lists	GSE41176_WT_VS_TAK1_KO_ANTI_IGM_STIM_BCELL_6H_UP	186	19	17275	454
4.767e-07	-14.56	GSE7852_THYMUS_VS_FAT_TCONV_DN	MSigDB lists	GSE7852_THYMUS_VS_FAT_TCONV_DN	186	19	17275	454
4.767e-07	-14.56	GSE27786_NKCELL_VS_NKTCELL_UP	MSigDB lists	GSE27786_NKCELL_VS_NKTCELL_UP	186	19	17275	454
4.767e-07	-14.56	GSE2405_S_AUREUS_VS_A_PHAGOCYTOPHILUM_NEUTROPHIL_UP	MSigDB lists	GSE2405_S_AUREUS_VS_A_PHAGOCYTOPHILUM_NEUTROPHIL_UP	186	19	17275	454
4.767e-07	-14.56	GSE23925_LIGHT_ZONE_VS_NAIVE_BCELL_UP	MSigDB lists	GSE23925_LIGHT_ZONE_VS_NAIVE_BCELL_UP	186	19	17275	454
4.767e-07	-14.56	GSE3982_DC_VS_TH1_UP	MSigDB lists	GSE3982_DC_VS_TH1_UP	186	19	17275	454
4.767e-07	-14.56	GSE9960_GRAM_POS_VS_GRAM_NEG_AND_POS_SEPSIS_PBMC_UP	MSigDB lists	GSE9960_GRAM_POS_VS_GRAM_NEG_AND_POS_SEPSIS_PBMC_UP	186	19	17275	454
5.18e-07	-14.47	GSE26495_NAIVE_VS_PD1LOW_CD8_TCELL_DN	MSigDB lists	GSE26495_NAIVE_VS_PD1LOW_CD8_TCELL_DN	187	19	17275	454
5.228e-07	-14.46	MODULE_118	MSigDB lists	MODULE_118	390	29	17275	454
5.257e-07	-14.46	positive regulation of peptidyl-tyrosine phosphorylation	biological process	GO:0050731	192	19	18054	462
5.373e-07	-14.44	interaction with host	biological process	GO:0051701	156	17	18054	462
5.416e-07	-14.43	GO_DEFENSE_RESPONSE_TO_BACTERIUM	MSigDB lists	GO_DEFENSE_RESPONSE_TO_BACTERIUM	206	20	17275	454
5.441e-07	-14.42	GO_REGULATION_OF_ERK1_AND_ERK2_CASCADE	MSigDB lists	GO_REGULATION_OF_ERK1_AND_ERK2_CASCADE	225	21	17275	454
5.449e-07	-14.42	HAN_SATB1_TARGETS_DN	MSigDB lists	HAN_SATB1_TARGETS_DN	413	30	17275	454
5.51e-07	-14.41	positive regulation of leukocyte proliferation	biological process	GO:0070665	139	16	18054	462
5.51e-07	-14.41	regulation of T cell differentiation	biological process	GO:0045580	139	16	18054	462
5.551e-07	-14.4	Ig-like_fold	interpro domains	IPR013783	710	42	18616	481
5.614e-07	-14.39	GSE13547_CTRL_VS_ANTI_IGM_STIM_BCELL_2H_UP	MSigDB lists	GSE13547_CTRL_VS_ANTI_IGM_STIM_BCELL_2H_UP	170	18	17275	454
5.614e-07	-14.39	OKUMURA_INFLAMMATORY_RESPONSE_LPS	MSigDB lists	OKUMURA_INFLAMMATORY_RESPONSE_LPS	170	18	17275	454
5.625e-07	-14.39	GSE39556_CD8A_DC_VS_NK_CELL_MOUSE_3H_POST_POLYIC_INJ_DN	MSigDB lists	GSE39556_CD8A_DC_VS_NK_CELL_MOUSE_3H_POST_POLYIC_INJ_DN	188	19	17275	454
5.625e-07	-14.39	GSE22140_HEALTHY_VS_ARTHRITIC_MOUSE_CD4_TCELL_UP	MSigDB lists	GSE22140_HEALTHY_VS_ARTHRITIC_MOUSE_CD4_TCELL_UP	188	19	17275	454
5.625e-07	-14.39	GSE45365_NK_CELL_VS_CD8_TCELL_MCMV_INFECTION_DN	MSigDB lists	GSE45365_NK_CELL_VS_CD8_TCELL_MCMV_INFECTION_DN	188	19	17275	454
5.625e-07	-14.39	GSE17186_CD21LOW_VS_CD21HIGH_TRANSITIONAL_BCELL_DN	MSigDB lists	GSE17186_CD21LOW_VS_CD21HIGH_TRANSITIONAL_BCELL_DN	188	19	17275	454
5.653e-07	-14.39	WILENSKY_RESPONSE_TO_DARAPLADIB	MSigDB lists	WILENSKY_RESPONSE_TO_DARAPLADIB	29	8	17275	454
5.703e-07	-14.38	ROSS_AML_WITH_CBFB_MYH11_FUSION	MSigDB lists	ROSS_AML_WITH_CBFB_MYH11_FUSION	50	10	17275	454
5.703e-07	-14.38	GRAHAM_CML_QUIESCENT_VS_NORMAL_DIVIDING_UP	MSigDB lists	GRAHAM_CML_QUIESCENT_VS_NORMAL_DIVIDING_UP	50	10	17275	454
5.785e-07	-14.36	LEI_MYB_TARGETS	MSigDB lists	LEI_MYB_TARGETS	306	25	17275	454
5.852e-07	-14.35	RIGGINS_TAMOXIFEN_RESISTANCE_DN	MSigDB lists	RIGGINS_TAMOXIFEN_RESISTANCE_DN	207	20	17275	454
5.983e-07	-14.33	cell	cellular component	GO:0005623	16934	447	18985	468
6.104e-07	-14.31	GSE39556_UNTREATED_VS_3H_POLYIC_INJ_MOUSE_CD8A_DC_DN	MSigDB lists	GSE39556_UNTREATED_VS_3H_POLYIC_INJ_MOUSE_CD8A_DC_DN	189	19	17275	454
6.104e-07	-14.31	GSE360_L_MAJOR_VS_M_TUBERCULOSIS_DC_DN	MSigDB lists	GSE360_L_MAJOR_VS_M_TUBERCULOSIS_DC_DN	189	19	17275	454
6.104e-07	-14.31	GSE3337_CTRL_VS_16H_IFNG_IN_CD8POS_DC_UP	MSigDB lists	GSE3337_CTRL_VS_16H_IFNG_IN_CD8POS_DC_UP	189	19	17275	454
6.104e-07	-14.31	GSE36392_EOSINOPHIL_VS_NEUTROPHIL_IL25_TREATED_LUNG_UP	MSigDB lists	GSE36392_EOSINOPHIL_VS_NEUTROPHIL_IL25_TREATED_LUNG_UP	189	19	17275	454
6.104e-07	-14.31	GSE3982_DC_VS_BCELL_UP	MSigDB lists	GSE3982_DC_VS_BCELL_UP	189	19	17275	454
6.104e-07	-14.31	GSE17721_CTRL_VS_LPS_2H_BMDC_DN	MSigDB lists	GSE17721_CTRL_VS_LPS_2H_BMDC_DN	189	19	17275	454
6.271e-07	-14.28	HAHTOLA_SEZARY_SYNDROM_UP	MSigDB lists	HAHTOLA_SEZARY_SYNDROM_UP	90	13	17275	454
6.354e-07	-14.27	REACTOME_SIGNALING_BY_ILS	MSigDB lists	REACTOME_SIGNALING_BY_ILS	105	14	17275	454
6.489e-07	-14.25	positive regulation of protein phosphorylation	biological process	GO:0001934	1016	53	18054	462
6.62e-07	-14.23	GSE17721_CTRL_VS_CPG_4H_BMDC_DN	MSigDB lists	GSE17721_CTRL_VS_CPG_4H_BMDC_DN	190	19	17275	454
6.62e-07	-14.23	GSE7852_TREG_VS_TCONV_FAT_UP	MSigDB lists	GSE7852_TREG_VS_TCONV_FAT_UP	190	19	17275	454
6.62e-07	-14.23	GSE17186_MEMORY_VS_CD21HIGH_TRANSITIONAL_BCELL_DN	MSigDB lists	GSE17186_MEMORY_VS_CD21HIGH_TRANSITIONAL_BCELL_DN	190	19	17275	454
6.62e-07	-14.23	GSE9650_EFFECTOR_VS_MEMORY_CD8_TCELL_DN	MSigDB lists	GSE9650_EFFECTOR_VS_MEMORY_CD8_TCELL_DN	190	19	17275	454
6.62e-07	-14.23	GSE360_CTRL_VS_M_TUBERCULOSIS_MAC_DN	MSigDB lists	GSE360_CTRL_VS_M_TUBERCULOSIS_MAC_DN	190	19	17275	454
6.707e-07	-14.21	homeostatic process	biological process	GO:0042592	1653	75	18054	462
6.793e-07	-14.2	MODULE_6	MSigDB lists	MODULE_6	395	29	17275	454
6.875e-07	-14.19	regulation of alpha-beta T cell activation	biological process	GO:0046634	93	13	18054	462
6.93e-07	-14.18	PRAMOONJAGO_SOX4_TARGETS_UP	MSigDB lists	PRAMOONJAGO_SOX4_TARGETS_UP	51	10	17275	454
7.176e-07	-14.15	PICCALUGA_ANGIOIMMUNOBLASTIC_LYMPHOMA_UP	MSigDB lists	PICCALUGA_ANGIOIMMUNOBLASTIC_LYMPHOMA_UP	191	19	17275	454
7.263e-07	-14.14	CXC_Chemokine_domain	interpro domains	IPR033899	14	6	18616	481
7.314e-07	-14.13	regulation of protein localization	biological process	GO:0032880	1020	53	18054	462
7.356e-07	-14.12	GSE40274_CTRL_VS_GATA1_TRANSDUCED_ACTIVATED_CD4_TCELL_UP	MSigDB lists	GSE40274_CTRL_VS_GATA1_TRANSDUCED_ACTIVATED_CD4_TCELL_UP	122	15	17275	454
7.706e-07	-14.08	GO_PHAGOCYTOSIS	MSigDB lists	GO_PHAGOCYTOSIS	156	17	17275	454
7.774e-07	-14.07	GSE24142_DN2_VS_DN3_THYMOCYTE_UP	MSigDB lists	GSE24142_DN2_VS_DN3_THYMOCYTE_UP	192	19	17275	454
7.778e-07	-14.07	PODAR_RESPONSE_TO_ADAPHOSTIN_UP	MSigDB lists	PODAR_RESPONSE_TO_ADAPHOSTIN_UP	139	16	17275	454
7.922e-07	-14.05	GSE11864_CSF1_VS_CSF1_IFNG_PAM3CYS_IN_MAC_DN	MSigDB lists	GSE11864_CSF1_VS_CSF1_IFNG_PAM3CYS_IN_MAC_DN	174	18	17275	454
8.005e-07	-14.04	ROETH_TERT_TARGETS_UP	MSigDB lists	ROETH_TERT_TARGETS_UP	14	6	17275	454
8.308e-07	-14	SMID_BREAST_CANCER_LUMINAL_B_DN	MSigDB lists	SMID_BREAST_CANCER_LUMINAL_B_DN	514	34	17275	454
8.331e-07	-14	SH2	interpro domains	IPR000980	109	14	18616	481
8.417e-07	-13.99	GSE17721_CTRL_VS_POLYIC_8H_BMDC_DN	MSigDB lists	GSE17721_CTRL_VS_POLYIC_8H_BMDC_DN	193	19	17275	454
8.433e-07	-13.99	KUMAR_TARGETS_OF_MLL_AF9_FUSION	MSigDB lists	KUMAR_TARGETS_OF_MLL_AF9_FUSION	377	28	17275	454
8.573e-07	-13.97	GO_RESPONSE_TO_TEMPERATURE_STIMULUS	MSigDB lists	GO_RESPONSE_TO_TEMPERATURE_STIMULUS	140	16	17275	454
8.62e-07	-13.96	GSE30971_CTRL_VS_LPS_STIM_MACROPHAGE_WBP7_KO_4H_DN	MSigDB lists	GSE30971_CTRL_VS_LPS_STIM_MACROPHAGE_WBP7_KO_4H_DN	175	18	17275	454
8.758e-07	-13.95	CSF3R (colony stimulating factor 3 receptor)	protein interactions	1441	30	8	17456	468
8.881e-07	-13.93	positive regulation of nitrogen compound metabolic process	biological process	GO:0051173	3163	122	18054	462
8.944e-07	-13.93	GO_REGULATION_OF_CELLULAR_LOCALIZATION	MSigDB lists	GO_REGULATION_OF_CELLULAR_LOCALIZATION	1221	61	17275	454
9.006e-07	-13.92	GO_POSITIVE_REGULATION_OF_PROTEIN_METABOLIC_PROCESS	MSigDB lists	GO_POSITIVE_REGULATION_OF_PROTEIN_METABOLIC_PROCESS	1420	68	17275	454
9.007e-07	-13.92	CONCANNON_APOPTOSIS_BY_EPOXOMICIN_UP	MSigDB lists	CONCANNON_APOPTOSIS_BY_EPOXOMICIN_UP	232	21	17275	454
9.109e-07	-13.91	GSE339_EX_VIVO_VS_IN_CULTURE_CD8POS_DC_DN	MSigDB lists	GSE339_EX_VIVO_VS_IN_CULTURE_CD8POS_DC_DN	194	19	17275	454
9.109e-07	-13.91	GSE17721_LPS_VS_POLYIC_2H_BMDC_UP	MSigDB lists	GSE17721_LPS_VS_POLYIC_2H_BMDC_UP	194	19	17275	454
9.256e-07	-13.89	receptor ligand activity	molecular function	GO:0048018	481	33	17306	466
9.368e-07	-13.88	THUM_SYSTOLIC_HEART_FAILURE_UP	MSigDB lists	THUM_SYSTOLIC_HEART_FAILURE_UP	379	28	17275	454
9.565e-07	-13.86	kidney-carcinoma	COSMIC cancer mutations	kidney-carcinoma	3745	141	17255	450
9.602e-07	-13.86	regulation of biological quality	biological process	GO:0065008	4051	148	18054	462
9.603e-07	-13.86	positive regulation of cytosolic calcium ion concentration	biological process	GO:0007204	280	23	18054	462
9.733e-07	-13.84	female pregnancy	biological process	GO:0007565	181	18	18054	462
9.851e-07	-13.83	GSE33424_CD161_HIGH_VS_NEG_CD8_TCELL_UP	MSigDB lists	GSE33424_CD161_HIGH_VS_NEG_CD8_TCELL_UP	195	19	17275	454
9.887e-07	-13.83	WANG_RESPONSE_TO_GSK3_INHIBITOR_SB216763_UP	MSigDB lists	WANG_RESPONSE_TO_GSK3_INHIBITOR_SB216763_UP	315	25	17275	454
9.92e-07	-13.82	GO_REGULATION_OF_VASCULAR_ENDOTHELIAL_GROWTH_FACTOR_PRODUCTION	MSigDB lists	GO_REGULATION_OF_VASCULAR_ENDOTHELIAL_GROWTH_FACTOR_PRODUCTION	31	8	17275	454
1.008e-06	-13.81	GO_POSITIVE_REGULATION_OF_LEUKOCYTE_DIFFERENTIATION	MSigDB lists	GO_POSITIVE_REGULATION_OF_LEUKOCYTE_DIFFERENTIATION	125	15	17275	454
1.009e-06	-13.81	GSE40274_CTRL_VS_FOXP3_AND_LEF1_TRANSDUCED_ACTIVATED_CD4_TCELL_UP	MSigDB lists	GSE40274_CTRL_VS_FOXP3_AND_LEF1_TRANSDUCED_ACTIVATED_CD4_TCELL_UP	159	17	17275	454
1.009e-06	-13.81	GSE40274_CTRL_VS_XBP1_TRANSDUCED_ACTIVATED_CD4_TCELL_UP	MSigDB lists	GSE40274_CTRL_VS_XBP1_TRANSDUCED_ACTIVATED_CD4_TCELL_UP	159	17	17275	454
1.009e-06	-13.81	SNF5_DN.V1_UP	MSigDB lists	SNF5_DN.V1_UP	159	17	17275	454
1.01e-06	-13.81	SMALLCYTKCXC	prints domains	PR00437	13	6	4648	141
1.019e-06	-13.8	GSE12392_IFNAR_KO_VS_IFNB_KO_CD8_NEG_SPLEEN_DC_UP	MSigDB lists	GSE12392_IFNAR_KO_VS_IFNB_KO_CD8_NEG_SPLEEN_DC_UP	177	18	17275	454
1.019e-06	-13.8	GSE28737_WT_VS_BCL6_HET_FOLLICULAR_BCELL_DN	MSigDB lists	GSE28737_WT_VS_BCL6_HET_FOLLICULAR_BCELL_DN	177	18	17275	454
1.061e-06	-13.76	negative regulation of immune system process	biological process	GO:0002683	461	31	18054	462
1.062e-06	-13.76	intrinsic component of plasma membrane	cellular component	GO:0031226	1704	74	18985	468
1.065e-06	-13.75	SMALL_CYTOKINES_CXC	prosite domains	PS00471	13	6	12079	366
1.065e-06	-13.75	GSE22886_NAIVE_TCELL_VS_DC_DN	MSigDB lists	GSE22886_NAIVE_TCELL_VS_DC_DN	196	19	17275	454
1.083e-06	-13.74	membrane part	cellular component	GO:0044425	6629	213	18985	468
1.106e-06	-13.71	TGFB_UP.V1_DN	MSigDB lists	TGFB_UP.V1_DN	178	18	17275	454
1.118e-06	-13.7	interleukin-1 beta production	biological process	GO:0032611	15	6	18054	462
1.121e-06	-13.7	MAHAJAN_RESPONSE_TO_IL1A_UP	MSigDB lists	MAHAJAN_RESPONSE_TO_IL1A_UP	80	12	17275	454
1.142e-06	-13.68	GO_NEGATIVE_REGULATION_OF_MULTI_ORGANISM_PROCESS	MSigDB lists	GO_NEGATIVE_REGULATION_OF_MULTI_ORGANISM_PROCESS	143	16	17275	454
1.161e-06	-13.67	BLALOCK_ALZHEIMERS_DISEASE_UP	MSigDB lists	BLALOCK_ALZHEIMERS_DISEASE_UP	1605	74	17275	454
1.163e-06	-13.66	signaling receptor activator activity	molecular function	GO:0030546	486	33	17306	466
1.163e-06	-13.66	SH2_dom_sf	interpro domains	IPR036860	112	14	18616	481
1.182e-06	-13.65	WINZEN_DEGRADED_VIA_KHSRP	MSigDB lists	WINZEN_DEGRADED_VIA_KHSRP	95	13	17275	454
1.187e-06	-13.64	GO_REGULATION_OF_ANATOMICAL_STRUCTURE_MORPHOGENESIS	MSigDB lists	GO_REGULATION_OF_ANATOMICAL_STRUCTURE_MORPHOGENESIS	983	52	17275	454
1.2e-06	-13.63	GSE11961_FOLLICULAR_BCELL_VS_MEMORY_BCELL_DAY7_UP	MSigDB lists	GSE11961_FOLLICULAR_BCELL_VS_MEMORY_BCELL_DAY7_UP	179	18	17275	454
1.2e-06	-13.63	GSE40443_INDUCED_VS_TOTAL_TREG_DN	MSigDB lists	GSE40443_INDUCED_VS_TOTAL_TREG_DN	179	18	17275	454
1.206e-06	-13.63	positive regulation of lymphocyte proliferation	biological process	GO:0050671	130	15	18054	462
1.206e-06	-13.63	GO_REGULATION_OF_PROTEIN_LOCALIZATION	MSigDB lists	GO_REGULATION_OF_PROTEIN_LOCALIZATION	903	49	17275	454
1.21e-06	-13.63	WIERENGA_STAT5A_TARGETS_GROUP2	MSigDB lists	WIERENGA_STAT5A_TARGETS_GROUP2	54	10	17275	454
1.235e-06	-13.6	molecular function regulator	molecular function	GO:0098772	1800	82	17306	466
1.246e-06	-13.6	LEUZIPPRFOS	prints domains	PR00042	8	5	4648	141
1.26e-06	-13.58	Chemokine_CC_CS	interpro domains	IPR000827	23	7	18616	481
1.261e-06	-13.58	GO_PROTEIN_SECRETION	MSigDB lists	GO_PROTEIN_SECRETION	111	14	17275	454
1.264e-06	-13.58	GO_RESPONSE_TO_EXTRACELLULAR_STIMULUS	MSigDB lists	GO_RESPONSE_TO_EXTRACELLULAR_STIMULUS	430	30	17275	454
1.274e-06	-13.57	GO_CELLULAR_RESPONSE_TO_EXTERNAL_STIMULUS	MSigDB lists	GO_CELLULAR_RESPONSE_TO_EXTERNAL_STIMULUS	257	22	17275	454
1.277e-06	-13.57	regulation of leukocyte apoptotic process	biological process	GO:2000106	83	12	18054	462
1.283e-06	-13.57	CHICAS_RB1_TARGETS_SENESCENT	MSigDB lists	CHICAS_RB1_TARGETS_SENESCENT	524	34	17275	454
1.283e-06	-13.57	response to endogenous stimulus	biological process	GO:0009719	1442	67	18054	462
1.284e-06	-13.57	regulation of cytokine biosynthetic process	biological process	GO:0042035	114	14	18054	462
1.302e-06	-13.55	GSE37534_GW1929_VS_PIOGLITAZONE_TREATED_CD4_TCELL_PPARG1_FOXP3_TRANSDUCED_UP	MSigDB lists	GSE37534_GW1929_VS_PIOGLITAZONE_TREATED_CD4_TCELL_PPARG1_FOXP3_TRANSDUCED_UP	180	18	17275	454
1.302e-06	-13.55	GSE7548_DAY7_VS_DAY28_PCC_IMMUNIZATION_CD4_TCELL_DN	MSigDB lists	GSE7548_DAY7_VS_DAY28_PCC_IMMUNIZATION_CD4_TCELL_DN	180	18	17275	454
1.305e-06	-13.55	Formyl_rcpt-rel	interpro domains	IPR000826	9	5	18616	481
1.31e-06	-13.55	regulation of toll-like receptor signaling pathway	biological process	GO:0034121	69	11	18054	462
1.311e-06	-13.54	GO_LIPID_BINDING	MSigDB lists	GO_LIPID_BINDING	622	38	17275	454
1.327e-06	-13.53	SENESE_HDAC1_AND_HDAC2_TARGETS_UP	MSigDB lists	SENESE_HDAC1_AND_HDAC2_TARGETS_UP	218	20	17275	454
1.331e-06	-13.53	positive regulation of mononuclear cell proliferation	biological process	GO:0032946	131	15	18054	462
1.369e-06	-13.5	positive regulation of interleukin-1 beta secretion	biological process	GO:0050718	33	8	18054	462
1.369e-06	-13.5	GO_RESPONSE_TO_ENDOGENOUS_STIMULUS	MSigDB lists	GO_RESPONSE_TO_ENDOGENOUS_STIMULUS	1408	67	17275	454
1.393e-06	-13.48	positive regulation of nitric oxide metabolic process	biological process	GO:1904407	44	9	18054	462
1.393e-06	-13.48	monocyte chemotaxis	biological process	GO:0002548	44	9	18054	462
1.411e-06	-13.47	GSE557_WT_VS_CIITA_KO_DC_DN	MSigDB lists	GSE557_WT_VS_CIITA_KO_DC_DN	181	18	17275	454
1.416e-06	-13.47	GENTILE_UV_HIGH_DOSE_DN	MSigDB lists	GENTILE_UV_HIGH_DOSE_DN	300	24	17275	454
1.432e-06	-13.46	immune response-activating cell surface receptor signaling pathway	biological process	GO:0002429	308	24	18054	462
1.433e-06	-13.46	GO_NEGATIVE_REGULATION_OF_CELL_DEATH	MSigDB lists	GO_NEGATIVE_REGULATION_OF_CELL_DEATH	829	46	17275	454
1.439e-06	-13.45	GO_EXTRACELLULAR_SPACE	MSigDB lists	GO_EXTRACELLULAR_SPACE	1267	62	17275	454
1.444e-06	-13.45	WUNDER_INFLAMMATORY_RESPONSE_AND_CHOLESTEROL_UP	MSigDB lists	WUNDER_INFLAMMATORY_RESPONSE_AND_CHOLESTEROL_UP	55	10	17275	454
1.455e-06	-13.44	BOYLAN_MULTIPLE_MYELOMA_D_DN	MSigDB lists	BOYLAN_MULTIPLE_MYELOMA_D_DN	68	11	17275	454
1.459e-06	-13.44	Adaptive Immune System	REACTOME pathways	R-HSA-1280218	810	52	10287	335
1.481e-06	-13.42	negative regulation of response to external stimulus	biological process	GO:0032102	398	28	18054	462
1.529e-06	-13.39	GO_CELLULAR_RESPONSE_TO_EXTRACELLULAR_STIMULUS	MSigDB lists	GO_CELLULAR_RESPONSE_TO_EXTRACELLULAR_STIMULUS	182	18	17275	454
1.529e-06	-13.39	GSE360_L_MAJOR_VS_B_MALAYI_HIGH_DOSE_MAC_UP	MSigDB lists	GSE360_L_MAJOR_VS_B_MALAYI_HIGH_DOSE_MAC_UP	182	18	17275	454
1.529e-06	-13.39	GSE11961_FOLLICULAR_BCELL_VS_GERMINAL_CENTER_BCELL_DAY7_DN	MSigDB lists	GSE11961_FOLLICULAR_BCELL_VS_GERMINAL_CENTER_BCELL_DAY7_DN	182	18	17275	454
1.529e-06	-13.39	GSE36476_CTRL_VS_TSST_ACT_72H_MEMORY_CD4_TCELL_YOUNG_UP	MSigDB lists	GSE36476_CTRL_VS_TSST_ACT_72H_MEMORY_CD4_TCELL_YOUNG_UP	182	18	17275	454
1.529e-06	-13.39	GSE9988_ANTI_TREM1_VS_CTRL_TREATED_MONOCYTES_DN	MSigDB lists	GSE9988_ANTI_TREM1_VS_CTRL_TREATED_MONOCYTES_DN	182	18	17275	454
1.529e-06	-13.39	GSE7831_1H_VS_4H_INFLUENZA_STIM_PDC_UP	MSigDB lists	GSE7831_1H_VS_4H_INFLUENZA_STIM_PDC_UP	182	18	17275	454
1.557e-06	-13.37	GSE21360_NAIVE_VS_PRIMARY_MEMORY_CD8_TCELL_UP	MSigDB lists	GSE21360_NAIVE_VS_PRIMARY_MEMORY_CD8_TCELL_UP	164	17	17275	454
1.572e-06	-13.36	vacuolar membrane	cellular component	GO:0005774	414	28	18985	468
1.586e-06	-13.35	JAK2 (Janus kinase 2)	protein interactions	3717	127	15	17456	468
1.655e-06	-13.31	GSE19888_ADENOSINE_A3R_ACT_VS_TCELL_MEMBRANES_ACT_IN_MAST_CELL_UP	MSigDB lists	GSE19888_ADENOSINE_A3R_ACT_VS_TCELL_MEMBRANES_ACT_IN_MAST_CELL_UP	183	18	17275	454
1.655e-06	-13.31	GSE3039_CD4_TCELL_VS_B2_BCELL_DN	MSigDB lists	GSE3039_CD4_TCELL_VS_B2_BCELL_DN	183	18	17275	454
1.655e-06	-13.31	GSE22886_NAIVE_VS_IGM_MEMORY_BCELL_DN	MSigDB lists	GSE22886_NAIVE_VS_IGM_MEMORY_BCELL_DN	183	18	17275	454
1.655e-06	-13.31	GSE11864_CSF1_VS_CSF1_IFNG_IN_MAC_DN	MSigDB lists	GSE11864_CSF1_VS_CSF1_IFNG_IN_MAC_DN	183	18	17275	454
1.655e-06	-13.31	GSE22589_SIV_VS_HIV_AND_SIV_INFECTED_DC_UP	MSigDB lists	GSE22589_SIV_VS_HIV_AND_SIV_INFECTED_DC_UP	183	18	17275	454
1.655e-06	-13.31	GSE17721_POLYIC_VS_CPG_2H_BMDC_DN	MSigDB lists	GSE17721_POLYIC_VS_CPG_2H_BMDC_DN	183	18	17275	454
1.66e-06	-13.31	regulation of lymphocyte differentiation	biological process	GO:0045619	169	17	18054	462
1.667e-06	-13.3	HAN_JNK_SINGALING_UP	MSigDB lists	HAN_JNK_SINGALING_UP	33	8	17275	454
1.667e-06	-13.3	STEARMAN_TUMOR_FIELD_EFFECT_UP	MSigDB lists	STEARMAN_TUMOR_FIELD_EFFECT_UP	33	8	17275	454
1.705e-06	-13.28	second-messenger-mediated signaling	biological process	GO:0019932	333	25	18054	462
1.739e-06	-13.26	extracellular region	cellular component	GO:0005576	4387	152	18985	468
1.748e-06	-13.26	cytokine receptor activity	molecular function	GO:0004896	96	13	17306	466
1.751e-06	-13.26	interleukin-1 production	biological process	GO:0032612	16	6	18054	462
1.756e-06	-13.25	GO_CYTOKINE_RECEPTOR_BINDING	MSigDB lists	GO_CYTOKINE_RECEPTOR_BINDING	262	22	17275	454
1.767e-06	-13.25	positive regulation of cellular protein metabolic process	biological process	GO:0032270	1605	72	18054	462
1.772e-06	-13.24	RICKMAN_TUMOR_DIFFERENTIATED_WELL_VS_POORLY_DN	MSigDB lists	RICKMAN_TUMOR_DIFFERENTIATED_WELL_VS_POORLY_DN	347	26	17275	454
1.791e-06	-13.23	GSE17721_0.5H_VS_4H_CPG_BMDC_DN	MSigDB lists	GSE17721_0.5H_VS_4H_CPG_BMDC_DN	184	18	17275	454
1.791e-06	-13.23	GSE17721_0.5H_VS_4H_GARDIQUIMOD_BMDC_DN	MSigDB lists	GSE17721_0.5H_VS_4H_GARDIQUIMOD_BMDC_DN	184	18	17275	454
1.791e-06	-13.23	GSE43956_WT_VS_SGK1_KO_TH17_DIFFERENTIATED_CD4_TCELL_DN	MSigDB lists	GSE43956_WT_VS_SGK1_KO_TH17_DIFFERENTIATED_CD4_TCELL_DN	184	18	17275	454
1.791e-06	-13.23	RAF_UP.V1_UP	MSigDB lists	RAF_UP.V1_UP	184	18	17275	454
1.795e-06	-13.23	negative regulation of viral process	biological process	GO:0048525	101	13	18054	462
1.84e-06	-13.21	GO_INTRINSIC_COMPONENT_OF_PLASMA_MEMBRANE	MSigDB lists	GO_INTRINSIC_COMPONENT_OF_PLASMA_MEMBRANE	1566	72	17275	454
1.843e-06	-13.2	GSE3565_CTRL_VS_LPS_INJECTED_SPLENOCYTES_UP	MSigDB lists	GSE3565_CTRL_VS_LPS_INJECTED_SPLENOCYTES_UP	166	17	17275	454
1.848e-06	-13.2	GOLDRATH_ANTIGEN_RESPONSE	MSigDB lists	GOLDRATH_ANTIGEN_RESPONSE	326	25	17275	454
1.855e-06	-13.2	response to extracellular stimulus	biological process	GO:0009991	522	33	18054	462
1.858e-06	-13.2	ODONNELL_TFRC_TARGETS_UP	MSigDB lists	ODONNELL_TFRC_TARGETS_UP	370	27	17275	454
1.891e-06	-13.18	GO_POSITIVE_REGULATION_OF_CELL_DIFFERENTIATION	MSigDB lists	GO_POSITIVE_REGULATION_OF_CELL_DIFFERENTIATION	785	44	17275	454
1.898e-06	-13.17	positive regulation of interleukin-1 production	biological process	GO:0032732	58	10	18054	462
1.933e-06	-13.16	vacuolar part	cellular component	GO:0044437	568	34	18985	468
1.937e-06	-13.15	GSE39556_CD8A_DC_VS_NK_CELL_DN	MSigDB lists	GSE39556_CD8A_DC_VS_NK_CELL_DN	185	18	17275	454
1.937e-06	-13.15	GSE17721_CTRL_VS_GARDIQUIMOD_12H_BMDC_DN	MSigDB lists	GSE17721_CTRL_VS_GARDIQUIMOD_12H_BMDC_DN	185	18	17275	454
1.937e-06	-13.15	GSE5589_LPS_AND_IL10_VS_LPS_AND_IL6_STIM_MACROPHAGE_45MIN_DN	MSigDB lists	GSE5589_LPS_AND_IL10_VS_LPS_AND_IL6_STIM_MACROPHAGE_45MIN_DN	185	18	17275	454
1.973e-06	-13.14	GO_POSITIVE_REGULATION_OF_TRANSPORT	MSigDB lists	GO_POSITIVE_REGULATION_OF_TRANSPORT	892	48	17275	454
2.003e-06	-13.12	AKT_UP_MTOR_DN.V1_UP	MSigDB lists	AKT_UP_MTOR_DN.V1_UP	167	17	17275	454
2.003e-06	-13.12	GSE13547_WT_VS_ZFX_KO_BCELL_DN	MSigDB lists	GSE13547_WT_VS_ZFX_KO_BCELL_DN	167	17	17275	454
2.034e-06	-13.11	GNF2_MYD88	MSigDB lists	GNF2_MYD88	57	10	17275	454
2.034e-06	-13.11	GO_REGULATION_OF_INTERLEUKIN_1_PRODUCTION	MSigDB lists	GO_REGULATION_OF_INTERLEUKIN_1_PRODUCTION	57	10	17275	454
2.068e-06	-13.09	regulation of interleukin-1 beta secretion	biological process	GO:0050706	46	9	18054	462
2.076e-06	-13.09	cell adhesion	biological process	GO:0007155	917	48	18054	462
2.091e-06	-13.08	TGANTCA_AP1_C	MSigDB lists	TGANTCA_AP1_C	1057	54	17275	454
2.094e-06	-13.08	GSE17721_LPS_VS_CPG_16H_BMDC_UP	MSigDB lists	GSE17721_LPS_VS_CPG_16H_BMDC_UP	186	18	17275	454
2.094e-06	-13.08	GSE17721_PAM3CSK4_VS_GADIQUIMOD_6H_BMDC_DN	MSigDB lists	GSE17721_PAM3CSK4_VS_GADIQUIMOD_6H_BMDC_DN	186	18	17275	454
2.094e-06	-13.08	GSE17721_0.5H_VS_8H_GARDIQUIMOD_BMDC_DN	MSigDB lists	GSE17721_0.5H_VS_8H_GARDIQUIMOD_BMDC_DN	186	18	17275	454
2.094e-06	-13.08	GO_RESPONSE_TO_REACTIVE_OXYGEN_SPECIES	MSigDB lists	GO_RESPONSE_TO_REACTIVE_OXYGEN_SPECIES	186	18	17275	454
2.094e-06	-13.08	GSE43955_1H_VS_60H_ACT_CD4_TCELL_WITH_TGFB_IL6_DN	MSigDB lists	GSE43955_1H_VS_60H_ACT_CD4_TCELL_WITH_TGFB_IL6_DN	186	18	17275	454
2.094e-06	-13.08	GSE32986_UNSTIM_VS_CURDLAN_LOWDOSE_STIM_DC_UP	MSigDB lists	GSE32986_UNSTIM_VS_CURDLAN_LOWDOSE_STIM_DC_UP	186	18	17275	454
2.094e-06	-13.08	SH2	pfam domains	PF00017	100	13	17385	456
2.095e-06	-13.08	GO_EXTERNAL_SIDE_OF_PLASMA_MEMBRANE	MSigDB lists	GO_EXTERNAL_SIDE_OF_PLASMA_MEMBRANE	205	19	17275	454
2.13e-06	-13.06	GO_PROTEIN_KINASE_B_SIGNALING	MSigDB lists	GO_PROTEIN_KINASE_B_SIGNALING	34	8	17275	454
2.161e-06	-13.05	Leishmaniasis	KEGG pathways	hsa05140	72	13	7161	269
2.161e-06	-13.05	Leishmaniasis	KEGG pathways	ko05140	72	13	7161	269
2.161e-06	-13.04	positive regulation of macromolecule metabolic process	biological process	GO:0010604	3352	126	18054	462
2.162e-06	-13.04	GSE40274_CTRL_VS_FOXP3_AND_PBX1_TRANSDUCED_ACTIVATED_CD4_TCELL_UP	MSigDB lists	GSE40274_CTRL_VS_FOXP3_AND_PBX1_TRANSDUCED_ACTIVATED_CD4_TCELL_UP	150	16	17275	454
2.174e-06	-13.04	SAFFORD_T_LYMPHOCYTE_ANERGY	MSigDB lists	SAFFORD_T_LYMPHOCYTE_ANERGY	85	12	17275	454
2.2e-06	-13.03	multi-multicellular organism process	biological process	GO:0044706	211	19	18054	462
2.202e-06	-13.03	ficolin-1-rich granule membrane	cellular component	GO:0101003	61	10	18985	468
2.219e-06	-13.02	regulation of T-helper cell differentiation	biological process	GO:0045622	35	8	18054	462
2.228e-06	-13.01	GSE6674_UNSTIM_VS_CPG_STIM_BCELL_UP	MSigDB lists	GSE6674_UNSTIM_VS_CPG_STIM_BCELL_UP	133	15	17275	454
2.228e-06	-13.01	GO_POSITIVE_REGULATION_OF_LEUKOCYTE_PROLIFERATION	MSigDB lists	GO_POSITIVE_REGULATION_OF_LEUKOCYTE_PROLIFERATION	133	15	17275	454
2.248e-06	-13.01	defense response to Gram-positive bacterium	biological process	GO:0050830	103	13	18054	462
2.25e-06	-13	positive regulation of protein metabolic process	biological process	GO:0051247	1707	75	18054	462
2.261e-06	-13	GSE41867_DAY8_EFFECTOR_VS_DAY30_MEMORY_CD8_TCELL_LCMV_ARMSTRONG_DN	MSigDB lists	GSE41867_DAY8_EFFECTOR_VS_DAY30_MEMORY_CD8_TCELL_LCMV_ARMSTRONG_DN	187	18	17275	454
2.261e-06	-13	GSE17721_12H_VS_24H_PAM3CSK4_BMDC_UP	MSigDB lists	GSE17721_12H_VS_24H_PAM3CSK4_BMDC_UP	187	18	17275	454
2.261e-06	-13	GSE42088_UNINF_VS_LEISHMANIA_INF_DC_2H_DN	MSigDB lists	GSE42088_UNINF_VS_LEISHMANIA_INF_DC_2H_DN	187	18	17275	454
2.261e-06	-13	GSE13522_CTRL_VS_T_CRUZI_Y_STRAIN_INF_SKIN_IFNAR_KO_DN	MSigDB lists	GSE13522_CTRL_VS_T_CRUZI_Y_STRAIN_INF_SKIN_IFNAR_KO_DN	187	18	17275	454
2.264e-06	-13	ADDYA_ERYTHROID_DIFFERENTIATION_BY_HEMIN	MSigDB lists	ADDYA_ERYTHROID_DIFFERENTIATION_BY_HEMIN	71	11	17275	454
2.264e-06	-13	GO_DEFENSE_RESPONSE_TO_GRAM_POSITIVE_BACTERIUM	MSigDB lists	GO_DEFENSE_RESPONSE_TO_GRAM_POSITIVE_BACTERIUM	71	11	17275	454
2.274e-06	-12.99	cellular response to nitrogen compound	biological process	GO:1901699	602	36	18054	462
2.294e-06	-12.99	receptor-mediated endocytosis	biological process	GO:0006898	173	17	18054	462
2.3e-06	-12.98	positive regulation of cell population proliferation	biological process	GO:0008284	948	49	18054	462
2.301e-06	-12.98	receptor regulator activity	molecular function	GO:0030545	525	34	17306	466
2.331e-06	-12.97	regulation of defense response to virus	biological process	GO:0050688	73	11	18054	462
2.361e-06	-12.96	GSE14415_INDUCED_TREG_VS_FOXP3_KO_INDUCED_TREG_DN	MSigDB lists	GSE14415_INDUCED_TREG_VS_FOXP3_KO_INDUCED_TREG_DN	169	17	17275	454
2.441e-06	-12.92	GSE3337_4H_VS_16H_IFNG_IN_CD8POS_DC_UP	MSigDB lists	GSE3337_4H_VS_16H_IFNG_IN_CD8POS_DC_UP	188	18	17275	454
2.441e-06	-12.92	GSE22935_24H_VS_48H_MBOVIS_BCG_STIM_MYD88_KO_MACROPHAGE_UP	MSigDB lists	GSE22935_24H_VS_48H_MBOVIS_BCG_STIM_MYD88_KO_MACROPHAGE_UP	188	18	17275	454
2.441e-06	-12.92	GSE42021_TCONV_PLN_VS_CD24LO_TCONV_THYMUS_DN	MSigDB lists	GSE42021_TCONV_PLN_VS_CD24LO_TCONV_THYMUS_DN	188	18	17275	454
2.468e-06	-12.91	GRAHAM_CML_DIVIDING_VS_NORMAL_QUIESCENT_DN	MSigDB lists	GRAHAM_CML_DIVIDING_VS_NORMAL_QUIESCENT_DN	86	12	17275	454
2.501e-06	-12.9	regulation of CD4-positive, alpha-beta T cell differentiation	biological process	GO:0043370	47	9	18054	462
2.561e-06	-12.88	biological adhesion	biological process	GO:0022610	924	48	18054	462
2.561e-06	-12.87	GSE22611_NOD2_TRANSDUCED_VS_CTRL_HEK293T_STIMULATED_WITH_MDP_2H_UP	MSigDB lists	GSE22611_NOD2_TRANSDUCED_VS_CTRL_HEK293T_STIMULATED_WITH_MDP_2H_UP	170	17	17275	454
2.563e-06	-12.87	GO_NEGATIVE_REGULATION_OF_IMMUNE_SYSTEM_PROCESS	MSigDB lists	GO_NEGATIVE_REGULATION_OF_IMMUNE_SYSTEM_PROCESS	354	26	17275	454
2.566e-06	-12.87	KHETCHOUMIAN_TRIM24_TARGETS_UP	MSigDB lists	KHETCHOUMIAN_TRIM24_TARGETS_UP	46	9	17275	454
2.576e-06	-12.87	GO_REGULATION_OF_LEUKOCYTE_MEDIATED_IMMUNITY	MSigDB lists	GO_REGULATION_OF_LEUKOCYTE_MEDIATED_IMMUNITY	152	16	17275	454
2.576e-06	-12.87	GSE18791_CTRL_VS_NEWCASTLE_VIRUS_DC_2H_DN	MSigDB lists	GSE18791_CTRL_VS_NEWCASTLE_VIRUS_DC_2H_DN	152	16	17275	454
2.588e-06	-12.86	positive regulation of protein modification process	biological process	GO:0031401	1236	59	18054	462
2.634e-06	-12.85	GSE9037_WT_VS_IRAK4_KO_LPS_4H_STIM_BMDM_UP	MSigDB lists	GSE9037_WT_VS_IRAK4_KO_LPS_4H_STIM_BMDM_UP	189	18	17275	454
2.634e-06	-12.85	GSE5542_UNTREATED_VS_IFNG_TREATED_EPITHELIAL_CELLS_6H_DN	MSigDB lists	GSE5542_UNTREATED_VS_IFNG_TREATED_EPITHELIAL_CELLS_6H_DN	189	18	17275	454
2.634e-06	-12.85	GSE17812_WT_VS_THPOK_KO_MEMORY_CD8_TCELL_DN	MSigDB lists	GSE17812_WT_VS_THPOK_KO_MEMORY_CD8_TCELL_DN	189	18	17275	454
2.634e-06	-12.85	GSE15733_BM_VS_SPLEEN_MEMORY_CD4_TCELL_UP	MSigDB lists	GSE15733_BM_VS_SPLEEN_MEMORY_CD4_TCELL_UP	189	18	17275	454
2.634e-06	-12.85	GSE24292_WT_VS_PPARG_KO_MACROPHAGE_UP	MSigDB lists	GSE24292_WT_VS_PPARG_KO_MACROPHAGE_UP	189	18	17275	454
2.634e-06	-12.85	GSE16385_ROSIGLITAZONE_IFNG_TNF_VS_IL4_STIM_MACROPHAGE_UP	MSigDB lists	GSE16385_ROSIGLITAZONE_IFNG_TNF_VS_IL4_STIM_MACROPHAGE_UP	189	18	17275	454
2.634e-06	-12.85	GSE42724_NAIVE_VS_B1_BCELL_UP	MSigDB lists	GSE42724_NAIVE_VS_B1_BCELL_UP	189	18	17275	454
2.634e-06	-12.85	GSE23925_DARK_ZONE_VS_NAIVE_BCELL_DN	MSigDB lists	GSE23925_DARK_ZONE_VS_NAIVE_BCELL_DN	189	18	17275	454
2.656e-06	-12.84	negative regulation of protein transport	biological process	GO:0051224	194	18	18054	462
2.662e-06	-12.84	IRF_Q6	MSigDB lists	IRF_Q6	228	20	17275	454
2.676e-06	-12.83	Fc-gamma receptor signaling pathway	biological process	GO:0038094	74	11	18054	462
2.681e-06	-12.83	GO_REGULATION_OF_T_CELL_DIFFERENTIATION	MSigDB lists	GO_REGULATION_OF_T_CELL_DIFFERENTIATION	102	13	17275	454
2.699e-06	-12.82	CASORELLI_APL_SECONDARY_VS_DE_NOVO_UP	MSigDB lists	CASORELLI_APL_SECONDARY_VS_DE_NOVO_UP	35	8	17275	454
2.746e-06	-12.81	GO_LYTIC_VACUOLE	MSigDB lists	GO_LYTIC_VACUOLE	494	32	17275	454
2.831e-06	-12.77	regulation of cellular protein metabolic process	biological process	GO:0032268	2670	105	18054	462
2.84e-06	-12.77	GSE36476_CTRL_VS_TSST_ACT_16H_MEMORY_CD4_TCELL_YOUNG_DN	MSigDB lists	GSE36476_CTRL_VS_TSST_ACT_16H_MEMORY_CD4_TCELL_YOUNG_DN	190	18	17275	454
2.84e-06	-12.77	GSE20366_TREG_VS_NAIVE_CD4_TCELL_DEC205_CONVERSION_UP	MSigDB lists	GSE20366_TREG_VS_NAIVE_CD4_TCELL_DEC205_CONVERSION_UP	190	18	17275	454
2.84e-06	-12.77	GSE24142_EARLY_THYMIC_PROGENITOR_VS_DN3_THYMOCYTE_FETAL_UP	MSigDB lists	GSE24142_EARLY_THYMIC_PROGENITOR_VS_DN3_THYMOCYTE_FETAL_UP	190	18	17275	454
2.84e-06	-12.77	GSE33425_CD8_ALPHAALPHA_VS_ALPHABETA_CD161_HIGH_TCELL_UP	MSigDB lists	GSE33425_CD8_ALPHAALPHA_VS_ALPHABETA_CD161_HIGH_TCELL_UP	190	18	17275	454
2.84e-06	-12.77	GSE369_SOCS3_KO_VS_WT_LIVER_POST_IL6_INJECTION_DN	MSigDB lists	GSE369_SOCS3_KO_VS_WT_LIVER_POST_IL6_INJECTION_DN	190	18	17275	454
2.84e-06	-12.77	GSE43955_TH0_VS_TGFB_IL6_TH17_ACT_CD4_TCELL_30H_UP	MSigDB lists	GSE43955_TH0_VS_TGFB_IL6_TH17_ACT_CD4_TCELL_30H_UP	190	18	17275	454
2.85e-06	-12.77	TRAF3 (TNF receptor associated factor 3)	protein interactions	7187	133	15	17456	468
2.971e-06	-12.73	regulation of kinase activity	biological process	GO:0043549	874	46	18054	462
3.008e-06	-12.71	GSE14415_INDUCED_TREG_VS_FAILED_INDUCED_TREG_DN	MSigDB lists	GSE14415_INDUCED_TREG_VS_FAILED_INDUCED_TREG_DN	172	17	17275	454
3.008e-06	-12.71	GSE17974_CTRL_VS_ACT_IL4_AND_ANTI_IL12_72H_CD4_TCELL_UP	MSigDB lists	GSE17974_CTRL_VS_ACT_IL4_AND_ANTI_IL12_72H_CD4_TCELL_UP	172	17	17275	454
3.008e-06	-12.71	GSE37416_CTRL_VS_12H_F_TULARENSIS_LVS_NEUTROPHIL_DN	MSigDB lists	GSE37416_CTRL_VS_12H_F_TULARENSIS_LVS_NEUTROPHIL_DN	172	17	17275	454
3.009e-06	-12.71	regulation of interferon-beta production	biological process	GO:0032648	48	9	18054	462
3.044e-06	-12.7	GO_POSITIVE_REGULATION_OF_CELL_CELL_ADHESION	MSigDB lists	GO_POSITIVE_REGULATION_OF_CELL_CELL_ADHESION	230	20	17275	454
3.044e-06	-12.7	DAZARD_RESPONSE_TO_UV_NHEK_UP	MSigDB lists	DAZARD_RESPONSE_TO_UV_NHEK_UP	230	20	17275	454
3.049e-06	-12.7	GO_REGULATION_OF_MULTI_ORGANISM_PROCESS	MSigDB lists	GO_REGULATION_OF_MULTI_ORGANISM_PROCESS	449	30	17275	454
3.061e-06	-12.7	GSE28783_ANTI_MIR33_VS_UNTREATED_ATHEROSCLEROSIS_MACROPHAGE_DN	MSigDB lists	GSE28783_ANTI_MIR33_VS_UNTREATED_ATHEROSCLEROSIS_MACROPHAGE_DN	191	18	17275	454
3.061e-06	-12.7	GSE411_UNSTIM_VS_100MIN_IL6_STIM_SOCS3_KO_MACROPHAGE_DN	MSigDB lists	GSE411_UNSTIM_VS_100MIN_IL6_STIM_SOCS3_KO_MACROPHAGE_DN	191	18	17275	454
3.061e-06	-12.7	GSE28783_CTRL_ANTI_MIR_VS_UNTREATED_ATHEROSCLEROSIS_MACROPHAGE_DN	MSigDB lists	GSE28783_CTRL_ANTI_MIR_VS_UNTREATED_ATHEROSCLEROSIS_MACROPHAGE_DN	191	18	17275	454
3.061e-06	-12.7	KAECH_DAY8_EFF_VS_MEMORY_CD8_TCELL_DN	MSigDB lists	KAECH_DAY8_EFF_VS_MEMORY_CD8_TCELL_DN	191	18	17275	454
3.062e-06	-12.7	regulation of CD4-positive, alpha-beta T cell activation	biological process	GO:2000514	61	10	18054	462
3.073e-06	-12.69	regulation of interleukin-1 beta production	biological process	GO:0032651	90	12	18054	462
3.084e-06	-12.69	XU_HGF_TARGETS_INDUCED_BY_AKT1_6HR	MSigDB lists	XU_HGF_TARGETS_INDUCED_BY_AKT1_6HR	17	6	17275	454
3.084e-06	-12.69	BOWIE_RESPONSE_TO_EXTRACELLULAR_MATRIX	MSigDB lists	BOWIE_RESPONSE_TO_EXTRACELLULAR_MATRIX	17	6	17275	454
3.087e-06	-12.69	Toll Like Receptor 4 (TLR4) Cascade	REACTOME pathways	R-HSA-166016	126	16	10287	335
3.101e-06	-12.68	PID_IL6_7_PATHWAY	MSigDB lists	PID_IL6_7_PATHWAY	47	9	17275	454
3.13e-06	-12.67	CCR1 (C-C motif chemokine receptor 1)	protein interactions	1230	35	8	17456	468
3.256e-06	-12.63	GSE15330_HSC_VS_LYMPHOID_PRIMED_MULTIPOTENT_PROGENITOR_DN	MSigDB lists	GSE15330_HSC_VS_LYMPHOID_PRIMED_MULTIPOTENT_PROGENITOR_DN	173	17	17275	454
3.256e-06	-12.63	GSE37301_PRO_BCELL_VS_RAG2_KO_NK_CELL_DN	MSigDB lists	GSE37301_PRO_BCELL_VS_RAG2_KO_NK_CELL_DN	173	17	17275	454
3.297e-06	-12.62	GSE17721_0.5H_VS_8H_POLYIC_BMDC_DN	MSigDB lists	GSE17721_0.5H_VS_8H_POLYIC_BMDC_DN	192	18	17275	454
3.306e-06	-12.62	regulation of protein kinase activity	biological process	GO:0045859	796	43	18054	462
3.31e-06	-12.62	NADLER_OBESITY_UP	MSigDB lists	NADLER_OBESITY_UP	60	10	17275	454
3.31e-06	-12.62	KEGG_NOD_LIKE_RECEPTOR_SIGNALING_PATHWAY	MSigDB lists	KEGG_NOD_LIKE_RECEPTOR_SIGNALING_PATHWAY	60	10	17275	454
3.333e-06	-12.61	positive regulation of ERK1 and ERK2 cascade	biological process	GO:0070374	217	19	18054	462
3.391e-06	-12.59	BROWNE_HCMV_INFECTION_2HR_UP	MSigDB lists	BROWNE_HCMV_INFECTION_2HR_UP	36	8	17275	454
3.391e-06	-12.59	SHIN_B_CELL_LYMPHOMA_CLUSTER_8	MSigDB lists	SHIN_B_CELL_LYMPHOMA_CLUSTER_8	36	8	17275	454
3.475e-06	-12.57	BOYLAN_MULTIPLE_MYELOMA_C_D_DN	MSigDB lists	BOYLAN_MULTIPLE_MYELOMA_C_D_DN	232	20	17275	454
3.48e-06	-12.57	positive regulation of interleukin-1 secretion	biological process	GO:0050716	37	8	18054	462
3.485e-06	-12.57	GO_WOUND_HEALING	MSigDB lists	GO_WOUND_HEALING	452	30	17275	454
3.527e-06	-12.56	XU_AKT1_TARGETS_6HR	MSigDB lists	XU_AKT1_TARGETS_6HR	26	7	17275	454
3.527e-06	-12.56	EINAV_INTERFERON_SIGNATURE_IN_CANCER	MSigDB lists	EINAV_INTERFERON_SIGNATURE_IN_CANCER	26	7	17275	454
3.527e-06	-12.56	GO_POSITIVE_REGULATION_OF_VASCULAR_ENDOTHELIAL_GROWTH_FACTOR_PRODUCTION	MSigDB lists	GO_POSITIVE_REGULATION_OF_VASCULAR_ENDOTHELIAL_GROWTH_FACTOR_PRODUCTION	26	7	17275	454
3.546e-06	-12.55	BMI1_DN_MEL18_DN.V1_UP	MSigDB lists	BMI1_DN_MEL18_DN.V1_UP	138	15	17275	454
3.55e-06	-12.55	GSE41978_WT_VS_ID2_KO_KLRG1_LOW_EFFECTOR_CD8_TCELL_DN	MSigDB lists	GSE41978_WT_VS_ID2_KO_KLRG1_LOW_EFFECTOR_CD8_TCELL_DN	193	18	17275	454
3.55e-06	-12.55	GSE26488_WT_VS_HDAC7_DELTAP_TG_OT2_THYMOCYTE_WITH_PEPTIDE_INJECTION_DN	MSigDB lists	GSE26488_WT_VS_HDAC7_DELTAP_TG_OT2_THYMOCYTE_WITH_PEPTIDE_INJECTION_DN	193	18	17275	454
3.551e-06	-12.55	negative regulation of establishment of protein localization	biological process	GO:1904950	198	18	18054	462
3.569e-06	-12.54	SMALL_CYTOKINES_CC	prosite domains	PS00472	23	7	12079	366
3.624e-06	-12.53	GSE1740_UNSTIM_VS_IFNA_STIMULATED_MCSF_IFNG_DERIVED_MACROPHAGE_UP	MSigDB lists	GSE1740_UNSTIM_VS_IFNA_STIMULATED_MCSF_IFNG_DERIVED_MACROPHAGE_UP	156	16	17275	454
3.624e-06	-12.53	AKT_UP.V1_UP	MSigDB lists	AKT_UP.V1_UP	156	16	17275	454
3.695e-06	-12.51	JAK1 (Janus kinase 1)	protein interactions	3716	119	14	17456	468
3.71e-06	-12.5	ICSBP_Q6	MSigDB lists	ICSBP_Q6	233	20	17275	454
3.729e-06	-12.5	GO_RESPONSE_TO_PROGESTERONE	MSigDB lists	GO_RESPONSE_TO_PROGESTERONE	48	9	17275	454
3.794e-06	-12.48	lung-carcinoma-non_small_cell_carcinoma	COSMIC cancer mutations	lung-carcinoma-non_small_cell_carcinoma	5266	182	17255	450
3.794e-06	-12.48	non_small_cell_carcinoma	COSMIC cancer mutations	non_small_cell_carcinoma	5266	182	17255	450
3.82e-06	-12.48	TONKS_TARGETS_OF_RUNX1_RUNX1T1_FUSION_MONOCYTE_UP	MSigDB lists	TONKS_TARGETS_OF_RUNX1_RUNX1T1_FUSION_MONOCYTE_UP	194	18	17275	454
3.82e-06	-12.48	GSE360_L_MAJOR_VS_B_MALAYI_LOW_DOSE_DC_UP	MSigDB lists	GSE360_L_MAJOR_VS_B_MALAYI_LOW_DOSE_DC_UP	194	18	17275	454
3.82e-06	-12.48	GSE43700_UNTREATED_VS_IL10_TREATED_PBMC_DN	MSigDB lists	GSE43700_UNTREATED_VS_IL10_TREATED_PBMC_DN	194	18	17275	454
3.82e-06	-12.48	GSE17721_LPS_VS_CPG_2H_BMDC_UP	MSigDB lists	GSE17721_LPS_VS_CPG_2H_BMDC_UP	194	18	17275	454
3.889e-06	-12.46	SENGUPTA_NASOPHARYNGEAL_CARCINOMA_UP	MSigDB lists	SENGUPTA_NASOPHARYNGEAL_CARCINOMA_UP	275	22	17275	454
3.912e-06	-12.45	regulation of T-helper 1 type immune response	biological process	GO:0002825	27	7	18054	462
3.918e-06	-12.45	GO_RESPONSE_TO_OXIDATIVE_STRESS	MSigDB lists	GO_RESPONSE_TO_OXIDATIVE_STRESS	340	25	17275	454
3.94e-06	-12.44	GO_POSITIVE_REGULATION_OF_PEPTIDYL_TYROSINE_PHOSPHORYLATION	MSigDB lists	GO_POSITIVE_REGULATION_OF_PEPTIDYL_TYROSINE_PHOSPHORYLATION	157	16	17275	454
3.94e-06	-12.44	GSE3565_DUSP1_VS_WT_SPLENOCYTES_UP	MSigDB lists	GSE3565_DUSP1_VS_WT_SPLENOCYTES_UP	157	16	17275	454
3.946e-06	-12.44	cellular response to extracellular stimulus	biological process	GO:0031668	261	21	18054	462
3.992e-06	-12.43	positive regulation of type I interferon production	biological process	GO:0032481	77	11	18054	462
4.025e-06	-12.42	CEBPG (CCAAT enhancer binding protein gamma)	protein interactions	1054	26	7	17456	468
4.049e-06	-12.42	SH2	prosite domains	PS50001	107	14	12079	366
4.108e-06	-12.4	GSE39152_BRAIN_VS_SPLEEN_CD103_NEG_MEMORY_CD8_TCELL_UP	MSigDB lists	GSE39152_BRAIN_VS_SPLEEN_CD103_NEG_MEMORY_CD8_TCELL_UP	195	18	17275	454
4.108e-06	-12.4	GOLDRATH_EFF_VS_MEMORY_CD8_TCELL_UP	MSigDB lists	GOLDRATH_EFF_VS_MEMORY_CD8_TCELL_UP	195	18	17275	454
4.116e-06	-12.4	GSE23114_PERITONEAL_CAVITY_B1A_BCELL_VS_SPLEEN_BCELL_IN_SLE2C1_MOUSE_DN	MSigDB lists	GSE23114_PERITONEAL_CAVITY_B1A_BCELL_VS_SPLEEN_BCELL_IN_SLE2C1_MOUSE_DN	176	17	17275	454
4.116e-06	-12.4	TONKS_TARGETS_OF_RUNX1_RUNX1T1_FUSION_HSC_UP	MSigDB lists	TONKS_TARGETS_OF_RUNX1_RUNX1T1_FUSION_HSC_UP	176	17	17275	454
4.146e-06	-12.39	regulation of alpha-beta T cell differentiation	biological process	GO:0046637	63	10	18054	462
4.207e-06	-12.38	GO_INTERSPECIES_INTERACTION_BETWEEN_ORGANISMS	MSigDB lists	GO_INTERSPECIES_INTERACTION_BETWEEN_ORGANISMS	628	37	17275	454
4.225e-06	-12.37	BLUM_RESPONSE_TO_SALIRASIB_UP	MSigDB lists	BLUM_RESPONSE_TO_SALIRASIB_UP	235	20	17275	454
4.227e-06	-12.37	GO_REGULATION_OF_GRANULOCYTE_CHEMOTAXIS	MSigDB lists	GO_REGULATION_OF_GRANULOCYTE_CHEMOTAXIS	37	8	17275	454
4.29e-06	-12.36	DOUGLAS_BMI1_TARGETS_DN	MSigDB lists	DOUGLAS_BMI1_TARGETS_DN	298	23	17275	454
4.31e-06	-12.35	protein kinase B signaling	biological process	GO:0043491	38	8	18054	462
4.321e-06	-12.35	import into cell	biological process	GO:0098657	543	33	18054	462
4.329e-06	-12.35	breast-carcinoma-HER-positive_carcinoma	COSMIC cancer mutations	breast-carcinoma-HER-positive_carcinoma	2045	86	17255	450
4.329e-06	-12.35	HER-positive_carcinoma	COSMIC cancer mutations	HER-positive_carcinoma	2045	86	17255	450
4.368e-06	-12.34	interleukin-1 secretion	biological process	GO:0050701	11	5	18054	462
4.376e-06	-12.34	endocytosis	biological process	GO:0006897	421	28	18054	462
4.445e-06	-12.32	GSE20366_EX_VIVO_VS_DEC205_CONVERSION_NAIVE_CD4_TCELL_DN	MSigDB lists	GSE20366_EX_VIVO_VS_DEC205_CONVERSION_NAIVE_CD4_TCELL_DN	177	17	17275	454
4.445e-06	-12.32	GSE21360_NAIVE_VS_PRIMARY_MEMORY_CD8_TCELL_DN	MSigDB lists	GSE21360_NAIVE_VS_PRIMARY_MEMORY_CD8_TCELL_DN	177	17	17275	454
4.524e-06	-12.31	GO_TOLL_LIKE_RECEPTOR_4_SIGNALING_PATHWAY	MSigDB lists	GO_TOLL_LIKE_RECEPTOR_4_SIGNALING_PATHWAY	18	6	17275	454
4.524e-06	-12.31	AMIT_DELAYED_EARLY_GENES	MSigDB lists	AMIT_DELAYED_EARLY_GENES	18	6	17275	454
4.61e-06	-12.29	MODULE_456	MSigDB lists	MODULE_456	107	13	17275	454
4.646e-06	-12.28	HALLMARK_APOPTOSIS	MSigDB lists	HALLMARK_APOPTOSIS	159	16	17275	454
4.646e-06	-12.28	GSE3920_IFNA_VS_IFNG_TREATED_ENDOTHELIAL_CELL_DN	MSigDB lists	GSE3920_IFNA_VS_IFNG_TREATED_ENDOTHELIAL_CELL_DN	159	16	17275	454
4.646e-06	-12.28	GSE3920_UNTREATED_VS_IFNA_TREATED_FIBROBLAST_UP	MSigDB lists	GSE3920_UNTREATED_VS_IFNA_TREATED_FIBROBLAST_UP	159	16	17275	454
4.744e-06	-12.26	LEE_RECENT_THYMIC_EMIGRANT	MSigDB lists	LEE_RECENT_THYMIC_EMIGRANT	197	18	17275	454
4.751e-06	-12.26	nef (Nef)	protein interactions	156110	797	44	17456	468
4.798e-06	-12.25	GSE45739_NRAS_KO_VS_WT_UNSTIM_CD4_TCELL_UP	MSigDB lists	GSE45739_NRAS_KO_VS_WT_UNSTIM_CD4_TCELL_UP	178	17	17275	454
4.884e-06	-12.23	viral entry into host cell	biological process	GO:0046718	94	12	18054	462
4.912e-06	-12.22	GO_IMMUNE_RESPONSE_REGULATING_CELL_SURFACE_RECEPTOR_SIGNALING_PATHWAY	MSigDB lists	GO_IMMUNE_RESPONSE_REGULATING_CELL_SURFACE_RECEPTOR_SIGNALING_PATHWAY	279	22	17275	454
4.972e-06	-12.21	BIOCARTA_EPONFKB_PATHWAY	MSigDB lists	BIOCARTA_EPONFKB_PATHWAY	11	5	17275	454
5.04e-06	-12.2	GSE6259_FLT3L_INDUCED_VS_WT_SPLENIC_DC_33D1_POS_UP	MSigDB lists	GSE6259_FLT3L_INDUCED_VS_WT_SPLENIC_DC_33D1_POS_UP	160	16	17275	454
5.063e-06	-12.19	lipid binding	molecular function	GO:0008289	744	42	17306	466
5.095e-06	-12.19	GRAESSMANN_RESPONSE_TO_MC_AND_SERUM_DEPRIVATION_UP	MSigDB lists	GRAESSMANN_RESPONSE_TO_MC_AND_SERUM_DEPRIVATION_UP	198	18	17275	454
5.095e-06	-12.19	GO_REGULATION_OF_CALCIUM_ION_TRANSPORT	MSigDB lists	GO_REGULATION_OF_CALCIUM_ION_TRANSPORT	198	18	17275	454
5.127e-06	-12.18	GO_POSITIVE_REGULATION_OF_LYMPHOCYTE_DIFFERENTIATION	MSigDB lists	GO_POSITIVE_REGULATION_OF_LYMPHOCYTE_DIFFERENTIATION	77	11	17275	454
5.176e-06	-12.17	GSE32986_CURDLAN_LOWDOSE_VS_GMCSF_AND_CURDLAN_LOWDOSE_STIM_DC_UP	MSigDB lists	GSE32986_CURDLAN_LOWDOSE_VS_GMCSF_AND_CURDLAN_LOWDOSE_STIM_DC_UP	179	17	17275	454
5.176e-06	-12.17	GSE30971_CTRL_VS_LPS_STIM_MACROPHAGE_WBP7_HET_4H_DN	MSigDB lists	GSE30971_CTRL_VS_LPS_STIM_MACROPHAGE_WBP7_HET_4H_DN	179	17	17275	454
5.176e-06	-12.17	GSE37416_0H_VS_24H_F_TULARENSIS_LVS_NEUTROPHIL_DN	MSigDB lists	GSE37416_0H_VS_24H_F_TULARENSIS_LVS_NEUTROPHIL_DN	179	17	17275	454
5.233e-06	-12.16	KRASNOSELSKAYA_ILF3_TARGETS_UP	MSigDB lists	KRASNOSELSKAYA_ILF3_TARGETS_UP	38	8	17275	454
5.233e-06	-12.16	GO_NEGATIVE_REGULATION_OF_TYPE_I_INTERFERON_PRODUCTION	MSigDB lists	GO_NEGATIVE_REGULATION_OF_TYPE_I_INTERFERON_PRODUCTION	38	8	17275	454
5.239e-06	-12.16	antimicrobial humoral response	biological process	GO:0019730	111	13	18054	462
5.244e-06	-12.16	hemopoiesis	biological process	GO:0030097	548	33	18054	462
5.269e-06	-12.15	cellular response to external stimulus	biological process	GO:0071496	332	24	18054	462
5.275e-06	-12.15	regulation of protein metabolic process	biological process	GO:0051246	2839	109	18054	462
5.302e-06	-12.15	glial cell activation	biological process	GO:0061900	39	8	18054	462
5.309e-06	-12.15	response to tumor necrosis factor	biological process	GO:0034612	266	21	18054	462
5.323e-06	-12.14	regulation of neurotransmitter levels	biological process	GO:0001505	355	25	18054	462
5.442e-06	-12.12	Chemokine_b/g/d	interpro domains	IPR039809	28	7	18616	481
5.477e-06	-12.11	negative regulation of transport	biological process	GO:0051051	524	32	18054	462
5.556e-06	-12.1	toll-like receptor 4 signaling pathway	biological process	GO:0034142	19	6	18054	462
5.621e-06	-12.09	IG	smart domains	SM00409	392	29	9476	283
5.674e-06	-12.08	SMIRNOV_RESPONSE_TO_IR_6HR_DN	MSigDB lists	SMIRNOV_RESPONSE_TO_IR_6HR_DN	109	13	17275	454
5.723e-06	-12.07	negative regulation of cell adhesion	biological process	GO:0007162	289	22	18054	462
5.778e-06	-12.06	GO_INTERACTION_WITH_HOST	MSigDB lists	GO_INTERACTION_WITH_HOST	126	14	17275	454
5.815e-06	-12.06	GO_REGULATION_OF_MAPK_CASCADE	MSigDB lists	GO_REGULATION_OF_MAPK_CASCADE	637	37	17275	454
5.83e-06	-12.05	GO_REGULATION_OF_LEUKOCYTE_APOPTOTIC_PROCESS	MSigDB lists	GO_REGULATION_OF_LEUKOCYTE_APOPTOTIC_PROCESS	78	11	17275	454
5.918e-06	-12.04	GSE17974_CTRL_VS_ACT_IL4_AND_ANTI_IL12_48H_CD4_TCELL_UP	MSigDB lists	GSE17974_CTRL_VS_ACT_IL4_AND_ANTI_IL12_48H_CD4_TCELL_UP	162	16	17275	454
5.922e-06	-12.04	ER-PR-positive_carcinoma	COSMIC cancer mutations	ER-PR-positive_carcinoma	1906	81	17255	450
5.922e-06	-12.04	breast-carcinoma-ER-PR-positive_carcinoma	COSMIC cancer mutations	breast-carcinoma-ER-PR-positive_carcinoma	1906	81	17255	450
5.99e-06	-12.03	bZIP_1	pfam domains	PF00170	28	7	17385	456
5.992e-06	-12.03	BZIP_BASIC	prosite domains	PS00036	34	8	12079	366
6.012e-06	-12.02	GSE3982_MAC_VS_EFF_MEMORY_CD4_TCELL_UP	MSigDB lists	GSE3982_MAC_VS_EFF_MEMORY_CD4_TCELL_UP	181	17	17275	454
6.012e-06	-12.02	GSE3982_BCELL_VS_CENT_MEMORY_CD4_TCELL_UP	MSigDB lists	GSE3982_BCELL_VS_CENT_MEMORY_CD4_TCELL_UP	181	17	17275	454
6.017e-06	-12.02	SHETH_LIVER_CANCER_VS_TXNIP_LOSS_PAM2	MSigDB lists	SHETH_LIVER_CANCER_VS_TXNIP_LOSS_PAM2	144	15	17275	454
6.028e-06	-12.02	positive regulation of interleukin-1 beta production	biological process	GO:0032731	52	9	18054	462
6.096e-06	-12.01	response to bacterial lipopeptide	biological process	GO:0070339	6	4	18054	462
6.096e-06	-12.01	cellular response to bacterial lipoprotein	biological process	GO:0071220	6	4	18054	462
6.096e-06	-12.01	toll-like receptor 2 signaling pathway	biological process	GO:0034134	6	4	18054	462
6.096e-06	-12.01	cellular response to bacterial lipopeptide	biological process	GO:0071221	6	4	18054	462
6.219e-06	-11.99	negative regulation of cell population proliferation	biological process	GO:0008285	762	41	18054	462
6.341e-06	-11.97	GO_REGULATION_OF_LYMPHOCYTE_DIFFERENTIATION	MSigDB lists	GO_REGULATION_OF_LYMPHOCYTE_DIFFERENTIATION	127	14	17275	454
6.375e-06	-11.96	GO_MYELOID_LEUKOCYTE_ACTIVATION	MSigDB lists	GO_MYELOID_LEUKOCYTE_ACTIVATION	94	12	17275	454
6.433e-06	-11.95	GO_MONOCYTE_CHEMOTAXIS	MSigDB lists	GO_MONOCYTE_CHEMOTAXIS	39	8	17275	454
6.466e-06	-11.95	SESTO_RESPONSE_TO_UV_C3	MSigDB lists	SESTO_RESPONSE_TO_UV_C3	19	6	17275	454
6.466e-06	-11.95	SARTIPY_BLUNTED_BY_INSULIN_RESISTANCE_UP	MSigDB lists	SARTIPY_BLUNTED_BY_INSULIN_RESISTANCE_UP	19	6	17275	454
6.474e-06	-11.95	GSE17301_CTRL_VS_48H_ACD3_ACD28_IFNA2_STIM_CD8_TCELL_UP	MSigDB lists	GSE17301_CTRL_VS_48H_ACD3_ACD28_IFNA2_STIM_CD8_TCELL_UP	182	17	17275	454
6.474e-06	-11.95	GSE7831_UNSTIM_VS_INFLUENZA_STIM_PDC_1H_UP	MSigDB lists	GSE7831_UNSTIM_VS_INFLUENZA_STIM_PDC_1H_UP	182	17	17275	454
6.474e-06	-11.95	GSE25123_WT_VS_PPARG_KO_MACROPHAGE_DN	MSigDB lists	GSE25123_WT_VS_PPARG_KO_MACROPHAGE_DN	182	17	17275	454
6.474e-06	-11.95	GSE41867_NAIVE_VS_DAY6_LCMV_ARMSTRONG_EFFECTOR_CD8_TCELL_DN	MSigDB lists	GSE41867_NAIVE_VS_DAY6_LCMV_ARMSTRONG_EFFECTOR_CD8_TCELL_DN	182	17	17275	454
6.578e-06	-11.93	positive regulation of vascular endothelial growth factor production	biological process	GO:0010575	29	7	18054	462
6.579e-06	-11.93	STAT6_02	MSigDB lists	STAT6_02	242	20	17275	454
6.615e-06	-11.93	HARRIS_HYPOXIA	MSigDB lists	HARRIS_HYPOXIA	79	11	17275	454
6.819e-06	-11.9	-	gene3d domains	3.30.505.10	110	14	8522	264
6.915e-06	-11.88	MODULE_60	MSigDB lists	MODULE_60	397	27	17275	454
6.928e-06	-11.88	Regulation of TLR by endogenous ligand	REACTOME pathways	R-HSA-5686938	16	6	10287	335
6.949e-06	-11.88	MARZEC_IL2_SIGNALING_UP	MSigDB lists	MARZEC_IL2_SIGNALING_UP	111	13	17275	454
6.967e-06	-11.87	GSE3982_MAC_VS_TH1_UP	MSigDB lists	GSE3982_MAC_VS_TH1_UP	183	17	17275	454
6.967e-06	-11.87	GSE39022_LN_VS_SPLEEN_DC_UP	MSigDB lists	GSE39022_LN_VS_SPLEEN_DC_UP	183	17	17275	454
6.967e-06	-11.87	GSE17721_CPG_VS_GARDIQUIMOD_12H_BMDC_DN	MSigDB lists	GSE17721_CPG_VS_GARDIQUIMOD_12H_BMDC_DN	183	17	17275	454
6.967e-06	-11.87	GSE37416_12H_VS_48H_F_TULARENSIS_LVS_NEUTROPHIL_UP	MSigDB lists	GSE37416_12H_VS_48H_F_TULARENSIS_LVS_NEUTROPHIL_UP	183	17	17275	454
6.967e-06	-11.87	GSE37533_PPARG1_FOXP3_VS_FOXP3_TRANSDUCED_CD4_TCELL_PIOGLITAZONE_TREATED_DN	MSigDB lists	GSE37533_PPARG1_FOXP3_VS_FOXP3_TRANSDUCED_CD4_TCELL_PIOGLITAZONE_TREATED_DN	183	17	17275	454
6.967e-06	-11.87	GSE22033_UNTREATED_VS_ROSIGLITAZONE_TREATED_MEF_DN	MSigDB lists	GSE22033_UNTREATED_VS_ROSIGLITAZONE_TREATED_MEF_DN	183	17	17275	454
6.967e-06	-11.87	GSE23505_UNTREATED_VS_4DAY_IL6_IL1_IL23_TREATED_CD4_TCELL_DN	MSigDB lists	GSE23505_UNTREATED_VS_4DAY_IL6_IL1_IL23_TREATED_CD4_TCELL_DN	183	17	17275	454
6.99e-06	-11.87	AMIT_EGF_RESPONSE_120_HELA	MSigDB lists	AMIT_EGF_RESPONSE_120_HELA	65	10	17275	454
6.99e-06	-11.87	JECHLINGER_EPITHELIAL_TO_MESENCHYMAL_TRANSITION_DN	MSigDB lists	JECHLINGER_EPITHELIAL_TO_MESENCHYMAL_TRANSITION_DN	65	10	17275	454
7.086e-06	-11.86	aging	biological process	GO:0007568	271	21	18054	462
7.098e-06	-11.86	response to dsRNA	biological process	GO:0043331	53	9	18054	462
7.223e-06	-11.84	GO_CELLULAR_RESPONSE_TO_ORGANIC_CYCLIC_COMPOUND	MSigDB lists	GO_CELLULAR_RESPONSE_TO_ORGANIC_CYCLIC_COMPOUND	445	29	17275	454
7.226e-06	-11.84	G protein-coupled receptor binding	molecular function	GO:0001664	279	22	17306	466
7.241e-06	-11.84	JOHNSTONE_PARVB_TARGETS_3_UP	MSigDB lists	JOHNSTONE_PARVB_TARGETS_3_UP	398	27	17275	454
7.245e-06	-11.84	ONKEN_UVEAL_MELANOMA_UP	MSigDB lists	ONKEN_UVEAL_MELANOMA_UP	721	40	17275	454
7.272e-06	-11.83	PEDRIOLI_MIR31_TARGETS_DN	MSigDB lists	PEDRIOLI_MIR31_TARGETS_DN	375	26	17275	454
7.331e-06	-11.82	complement receptor mediated signaling pathway	biological process	GO:0002430	12	5	18054	462
7.429e-06	-11.81	lung-carcinoma	COSMIC cancer mutations	lung-carcinoma	4296	153	17255	450
7.44e-06	-11.81	MILI_PSEUDOPODIA_CHEMOTAXIS_DN	MSigDB lists	MILI_PSEUDOPODIA_CHEMOTAXIS_DN	422	28	17275	454
7.454e-06	-11.81	MARTINEZ_TP53_TARGETS_UP	MSigDB lists	MARTINEZ_TP53_TARGETS_UP	568	34	17275	454
7.494e-06	-11.8	GSE40274_CTRL_VS_FOXP3_TRANSDUCED_ACTIVATED_CD4_TCELL_DN	MSigDB lists	GSE40274_CTRL_VS_FOXP3_TRANSDUCED_ACTIVATED_CD4_TCELL_DN	184	17	17275	454
7.494e-06	-11.8	GSE37416_CTRL_VS_24H_F_TULARENSIS_LVS_NEUTROPHIL_DN	MSigDB lists	GSE37416_CTRL_VS_24H_F_TULARENSIS_LVS_NEUTROPHIL_DN	184	17	17275	454
7.494e-06	-11.8	GSE17580_UNINFECTED_VS_S_MANSONI_INF_TEFF_DN	MSigDB lists	GSE17580_UNINFECTED_VS_S_MANSONI_INF_TEFF_DN	184	17	17275	454
7.494e-06	-11.8	GSE5542_IFNA_VS_IFNA_AND_IFNG_TREATED_EPITHELIAL_CELLS_24H_UP	MSigDB lists	GSE5542_IFNA_VS_IFNA_AND_IFNG_TREATED_EPITHELIAL_CELLS_24H_UP	184	17	17275	454
7.494e-06	-11.8	GSE8921_UNSTIM_VS_TLR1_2_STIM_MONOCYTE_12H_UP	MSigDB lists	GSE8921_UNSTIM_VS_TLR1_2_STIM_MONOCYTE_12H_UP	184	17	17275	454
7.494e-06	-11.8	GSE11961_UNSTIM_VS_ANTI_IGM_AND_CD40_STIM_6H_FOLLICULAR_BCELL_UP	MSigDB lists	GSE11961_UNSTIM_VS_ANTI_IGM_AND_CD40_STIM_6H_FOLLICULAR_BCELL_UP	184	17	17275	454
7.533e-06	-11.8	immune system development	biological process	GO:0002520	635	36	18054	462
7.567e-06	-11.79	pleura-mesothelioma	COSMIC cancer mutations	pleura-mesothelioma	4228	151	17255	450
7.624e-06	-11.78	GO_KINASE_ACTIVITY	MSigDB lists	GO_KINASE_ACTIVITY	802	43	17275	454
7.677e-06	-11.78	REACTOME_TOLL_RECEPTOR_CASCADES	MSigDB lists	REACTOME_TOLL_RECEPTOR_CASCADES	112	13	17275	454
7.692e-06	-11.78	GO_REGULATION_OF_VASCULATURE_DEVELOPMENT	MSigDB lists	GO_REGULATION_OF_VASCULATURE_DEVELOPMENT	224	19	17275	454
7.816e-06	-11.76	DAVIES_MULTIPLE_MYELOMA_VS_MGUS_DN	MSigDB lists	DAVIES_MULTIPLE_MYELOMA_VS_MGUS_DN	29	7	17275	454
7.953e-06	-11.74	NAKAMURA_ADIPOGENESIS_LATE_UP	MSigDB lists	NAKAMURA_ADIPOGENESIS_LATE_UP	96	12	17275	454
8.029e-06	-11.73	extracellular space	cellular component	GO:0005615	3390	121	18985	468
8.056e-06	-11.73	GSE45365_NK_CELL_VS_CD8_TCELL_MCMV_INFECTION_UP	MSigDB lists	GSE45365_NK_CELL_VS_CD8_TCELL_MCMV_INFECTION_UP	185	17	17275	454
8.056e-06	-11.73	GSE34179_THPOK_KO_VS_WT_VA14I_NKTCELL_DN	MSigDB lists	GSE34179_THPOK_KO_VS_WT_VA14I_NKTCELL_DN	185	17	17275	454
8.056e-06	-11.73	GSE16697_CD4_TCELL_VS_TFH_CD4_TCELL_UP	MSigDB lists	GSE16697_CD4_TCELL_VS_TFH_CD4_TCELL_UP	185	17	17275	454
8.056e-06	-11.73	GSE17721_PAM3CSK4_VS_GADIQUIMOD_8H_BMDC_DN	MSigDB lists	GSE17721_PAM3CSK4_VS_GADIQUIMOD_8H_BMDC_DN	185	17	17275	454
8.235e-06	-11.71	MODULE_44	MSigDB lists	MODULE_44	310	23	17275	454
8.284e-06	-11.7	cellular response to drug	biological process	GO:0035690	341	24	18054	462
8.327e-06	-11.7	regulation of interleukin-12 production	biological process	GO:0032655	54	9	18054	462
8.331e-06	-11.7	KRAS.KIDNEY_UP.V1_DN	MSigDB lists	KRAS.KIDNEY_UP.V1_DN	130	14	17275	454
8.339e-06	-11.69	PARK_TRETINOIN_RESPONSE	MSigDB lists	PARK_TRETINOIN_RESPONSE	12	5	17275	454
8.345e-06	-11.69	GO_POSITIVE_REGULATION_OF_PROTEIN_MODIFICATION_PROCESS	MSigDB lists	GO_POSITIVE_REGULATION_OF_PROTEIN_MODIFICATION_PROCESS	1080	53	17275	454
8.392e-06	-11.69	positive regulation of interferon-beta production	biological process	GO:0032728	30	7	18054	462
8.392e-06	-11.69	positive regulation of CD4-positive, alpha-beta T cell differentiation	biological process	GO:0043372	30	7	18054	462
8.415e-06	-11.69	antimicrobial humoral immune response mediated by antimicrobial peptide	biological process	GO:0061844	68	10	18054	462
8.421e-06	-11.68	GO_REGULATION_OF_PHOSPHORUS_METABOLIC_PROCESS	MSigDB lists	GO_REGULATION_OF_PHOSPHORUS_METABOLIC_PROCESS	1545	69	17275	454
8.466e-06	-11.68	GO_MOVEMENT_IN_ENVIRONMENT_OF_OTHER_ORGANISM_INVOLVED_IN_SYMBIOTIC_INTERACTION	MSigDB lists	GO_MOVEMENT_IN_ENVIRONMENT_OF_OTHER_ORGANISM_INVOLVED_IN_SYMBIOTIC_INTERACTION	81	11	17275	454
8.584e-06	-11.67	MODULE_117	MSigDB lists	MODULE_117	700	39	17275	454
8.656e-06	-11.66	KAECH_DAY8_EFF_VS_DAY15_EFF_CD8_TCELL_DN	MSigDB lists	KAECH_DAY8_EFF_VS_DAY15_EFF_CD8_TCELL_DN	186	17	17275	454
8.656e-06	-11.66	GSE22935_UNSTIM_VS_24H_MBOVIS_BCG_STIM_MACROPHAGE_UP	MSigDB lists	GSE22935_UNSTIM_VS_24H_MBOVIS_BCG_STIM_MACROPHAGE_UP	186	17	17275	454
8.656e-06	-11.66	GSE24634_IL4_VS_CTRL_TREATED_NAIVE_CD4_TCELL_DAY5_DN	MSigDB lists	GSE24634_IL4_VS_CTRL_TREATED_NAIVE_CD4_TCELL_DAY5_DN	186	17	17275	454
8.656e-06	-11.66	GSE22313_HEALTHY_VS_SLE_MOUSE_CD4_TCELL_DN	MSigDB lists	GSE22313_HEALTHY_VS_SLE_MOUSE_CD4_TCELL_DN	186	17	17275	454
8.656e-06	-11.66	GSE33292_WT_VS_TCF1_KO_DN3_THYMOCYTE_UP	MSigDB lists	GSE33292_WT_VS_TCF1_KO_DN3_THYMOCYTE_UP	186	17	17275	454
8.656e-06	-11.66	GSE7852_TREG_VS_TCONV_THYMUS_UP	MSigDB lists	GSE7852_TREG_VS_TCONV_THYMUS_UP	186	17	17275	454
8.741e-06	-11.65	GSE18281_SUBCAPSULAR_VS_CENTRAL_CORTICAL_REGION_OF_THYMUS_UP	MSigDB lists	GSE18281_SUBCAPSULAR_VS_CENTRAL_CORTICAL_REGION_OF_THYMUS_UP	167	16	17275	454
8.771e-06	-11.64	GNF2_ITGB2	MSigDB lists	GNF2_ITGB2	53	9	17275	454
8.866e-06	-11.63	STAT1 (signal transducer and activator of transcription 1)	protein interactions	6772	202	18	17456	468
9.109e-06	-11.61	GO_REGULATION_OF_HOMOTYPIC_CELL_CELL_ADHESION	MSigDB lists	GO_REGULATION_OF_HOMOTYPIC_CELL_CELL_ADHESION	290	22	17275	454
9.173e-06	-11.6	Immunoglobulin	interpro domains	IPR013151	68	10	18616	481
9.19e-06	-11.6	CCL4 (C-C motif chemokine ligand 4)	protein interactions	6351	12	5	17456	468
9.19e-06	-11.6	CCR2 (C-C motif chemokine receptor 2)	protein interactions	729230	12	5	17456	468
9.19e-06	-11.6	GOZGIT_ESR1_TARGETS_DN	MSigDB lists	GOZGIT_ESR1_TARGETS_DN	676	38	17275	454
9.295e-06	-11.59	GSE45382_UNTREATED_VS_TGFB_TREATED_MACROPHAGES_UP	MSigDB lists	GSE45382_UNTREATED_VS_TGFB_TREATED_MACROPHAGES_UP	187	17	17275	454
9.295e-06	-11.59	GSE17721_POLYIC_VS_PAM3CSK4_8H_BMDC_UP	MSigDB lists	GSE17721_POLYIC_VS_PAM3CSK4_8H_BMDC_UP	187	17	17275	454
9.295e-06	-11.59	GSE17186_BLOOD_VS_CORD_BLOOD_NAIVE_BCELL_UP	MSigDB lists	GSE17186_BLOOD_VS_CORD_BLOOD_NAIVE_BCELL_UP	187	17	17275	454
9.295e-06	-11.59	GSE26559_TCF1_KO_VS_WT_LIN_NEG_CELL_UP	MSigDB lists	GSE26559_TCF1_KO_VS_WT_LIN_NEG_CELL_UP	187	17	17275	454
9.295e-06	-11.59	GSE40068_CXCR5NEG_BCL6NEG_CD4_TCELL_VS_CXCR5POS_BCL6NEG_TFH_DN	MSigDB lists	GSE40068_CXCR5NEG_BCL6NEG_CD4_TCELL_VS_CXCR5POS_BCL6NEG_TFH_DN	187	17	17275	454
9.295e-06	-11.59	GSE43955_TH0_VS_TGFB_IL6_TH17_ACT_CD4_TCELL_10H_UP	MSigDB lists	GSE43955_TH0_VS_TGFB_IL6_TH17_ACT_CD4_TCELL_10H_UP	187	17	17275	454
9.336e-06	-11.58	MIKKELSEN_MEF_LCP_WITH_H3K4ME3	MSigDB lists	MIKKELSEN_MEF_LCP_WITH_H3K4ME3	114	13	17275	454
9.391e-06	-11.58	response to ketone	biological process	GO:1901654	192	17	18054	462
9.432e-06	-11.57	GSE19888_ADENOSINE_A3R_INH_PRETREAT_AND_ACT_BY_A3R_VS_A3R_INH_AND_TCELL_MEMBRANES_ACT_MAST_CELL_UP	MSigDB lists	GSE19888_ADENOSINE_A3R_INH_PRETREAT_AND_ACT_BY_A3R_VS_A3R_INH_AND_TCELL_MEMBRANES_ACT_MAST_CELL_UP	168	16	17275	454
9.461e-06	-11.57	GO_MULTI_MULTICELLULAR_ORGANISM_PROCESS	MSigDB lists	GO_MULTI_MULTICELLULAR_ORGANISM_PROCESS	207	18	17275	454
9.51e-06	-11.56	neuroinflammatory response	biological process	GO:0150076	42	8	18054	462
9.541e-06	-11.56	AMIT_EGF_RESPONSE_120_MCF10A	MSigDB lists	AMIT_EGF_RESPONSE_120_MCF10A	41	8	17275	454
9.653e-06	-11.55	regulation of metal ion transport	biological process	GO:0010959	391	26	18054	462
9.708e-06	-11.54	lysosomal membrane	cellular component	GO:0005765	357	24	18985	468
9.734e-06	-11.54	regulation of phosphatidylinositol 3-kinase activity	biological process	GO:0043551	55	9	18054	462
9.966e-06	-11.52	GO_POSITIVE_REGULATION_OF_INTERFERON_BETA_PRODUCTION	MSigDB lists	GO_POSITIVE_REGULATION_OF_INTERFERON_BETA_PRODUCTION	30	7	17275	454
9.966e-06	-11.52	JOSEPH_RESPONSE_TO_SODIUM_BUTYRATE_UP	MSigDB lists	JOSEPH_RESPONSE_TO_SODIUM_BUTYRATE_UP	30	7	17275	454
9.966e-06	-11.52	GO_RESPONSE_TO_ATP	MSigDB lists	GO_RESPONSE_TO_ATP	30	7	17275	454
9.977e-06	-11.52	GSE19512_NAUTRAL_VS_INDUCED_TREG_DN	MSigDB lists	GSE19512_NAUTRAL_VS_INDUCED_TREG_DN	188	17	17275	454
9.977e-06	-11.52	GSE24292_WT_VS_PPARG_KO_MACROPHAGE_DN	MSigDB lists	GSE24292_WT_VS_PPARG_KO_MACROPHAGE_DN	188	17	17275	454
9.977e-06	-11.52	GSE2826_WT_VS_BTK_KO_BCELL_DN	MSigDB lists	GSE2826_WT_VS_BTK_KO_BCELL_DN	188	17	17275	454
9.977e-06	-11.52	GSE8921_UNSTIM_VS_TLR1_2_STIM_MONOCYTE_24H_DN	MSigDB lists	GSE8921_UNSTIM_VS_TLR1_2_STIM_MONOCYTE_24H_DN	188	17	17275	454
9.977e-06	-11.52	GSE24026_PD1_LIGATION_VS_CTRL_IN_ACT_TCELL_LINE_UP	MSigDB lists	GSE24026_PD1_LIGATION_VS_CTRL_IN_ACT_TCELL_LINE_UP	188	17	17275	454
1.002e-05	-11.51	cytokine binding	molecular function	GO:0019955	129	14	17306	466
1.006e-05	-11.51	DODD_NASOPHARYNGEAL_CARCINOMA_DN	MSigDB lists	DODD_NASOPHARYNGEAL_CARCINOMA_DN	1230	58	17275	454
1.017e-05	-11.5	lytic vacuole membrane	cellular component	GO:0098852	358	24	18985	468
1.02e-05	-11.49	Tuberculosis	KEGG pathways	hsa05152	178	20	7161	269
1.02e-05	-11.49	Tuberculosis	KEGG pathways	ko05152	178	20	7161	269
1.028e-05	-11.49	GARGALOVIC_RESPONSE_TO_OXIDIZED_PHOSPHOLIPIDS_BLUE_UP	MSigDB lists	GARGALOVIC_RESPONSE_TO_OXIDIZED_PHOSPHOLIPIDS_BLUE_UP	115	13	17275	454
1.028e-05	-11.49	LIM_MAMMARY_LUMINAL_PROGENITOR_UP	MSigDB lists	LIM_MAMMARY_LUMINAL_PROGENITOR_UP	54	9	17275	454
1.041e-05	-11.47	ig	pfam domains	PF00047	68	10	17385	456
1.058e-05	-11.46	GO_POSITIVE_REGULATION_OF_TYPE_I_INTERFERON_PRODUCTION	MSigDB lists	GO_POSITIVE_REGULATION_OF_TYPE_I_INTERFERON_PRODUCTION	68	10	17275	454
1.058e-05	-11.46	PID_AP1_PATHWAY	MSigDB lists	PID_AP1_PATHWAY	68	10	17275	454
1.06e-05	-11.45	leukocyte activation involved in inflammatory response	biological process	GO:0002269	31	7	18054	462
1.06e-05	-11.45	microglial cell activation	biological process	GO:0001774	31	7	18054	462
1.064e-05	-11.45	positive regulation of tumor necrosis factor secretion	biological process	GO:1904469	21	6	18054	462
1.07e-05	-11.45	GSE23321_CENTRAL_VS_EFFECTOR_MEMORY_CD8_TCELL_UP	MSigDB lists	GSE23321_CENTRAL_VS_EFFECTOR_MEMORY_CD8_TCELL_UP	189	17	17275	454
1.07e-05	-11.45	GSE22935_UNSTIM_VS_24H_MBOVIS_BCG_STIM_MACROPHAGE_DN	MSigDB lists	GSE22935_UNSTIM_VS_24H_MBOVIS_BCG_STIM_MACROPHAGE_DN	189	17	17275	454
1.07e-05	-11.45	GSE360_CTRL_VS_T_GONDII_MAC_DN	MSigDB lists	GSE360_CTRL_VS_T_GONDII_MAC_DN	189	17	17275	454
1.07e-05	-11.45	GSE17580_TREG_VS_TEFF_S_MANSONI_INF_UP	MSigDB lists	GSE17580_TREG_VS_TEFF_S_MANSONI_INF_UP	189	17	17275	454
1.07e-05	-11.45	GSE43863_DAY6_EFF_VS_DAY150_MEM_TH1_CD4_TCELL_UP	MSigDB lists	GSE43863_DAY6_EFF_VS_DAY150_MEM_TH1_CD4_TCELL_UP	189	17	17275	454
1.07e-05	-11.45	GSE360_LOW_DOSE_B_MALAYI_VS_M_TUBERCULOSIS_MAC_DN	MSigDB lists	GSE360_LOW_DOSE_B_MALAYI_VS_M_TUBERCULOSIS_MAC_DN	189	17	17275	454
1.07e-05	-11.45	GSE17721_POLYIC_VS_GARDIQUIMOD_8H_BMDC_UP	MSigDB lists	GSE17721_POLYIC_VS_GARDIQUIMOD_8H_BMDC_UP	189	17	17275	454
1.075e-05	-11.44	LIU_VAV3_PROSTATE_CARCINOGENESIS_UP	MSigDB lists	LIU_VAV3_PROSTATE_CARCINOGENESIS_UP	83	11	17275	454
1.075e-05	-11.44	GSE9601_UNTREATED_VS_NFKB_INHIBITOR_TREATED_HCMV_INF_MONOCYTE_UP	MSigDB lists	GSE9601_UNTREATED_VS_NFKB_INHIBITOR_TREATED_HCMV_INF_MONOCYTE_UP	151	15	17275	454
1.083e-05	-11.43	TRAF6 (TNF receptor associated factor 6)	protein interactions	7189	331	24	17456	468
1.097e-05	-11.42	positive regulation of phagocytosis	biological process	GO:0050766	70	10	18054	462
1.1e-05	-11.42	extracellular region part	cellular component	GO:0044421	3589	126	18985	468
1.101e-05	-11.42	SH2	smart domains	SM00252	103	13	9476	283
1.111e-05	-11.41	regulation of cytosolic calcium ion concentration	biological process	GO:0051480	324	23	18054	462
1.13e-05	-11.39	GSE6259_33D1_POS_DC_VS_CD8_TCELL_DN	MSigDB lists	GSE6259_33D1_POS_DC_VS_CD8_TCELL_DN	116	13	17275	454
1.13e-05	-11.39	MODULE_289	MSigDB lists	MODULE_289	116	13	17275	454
1.142e-05	-11.38	positive regulation of nitric oxide biosynthetic process	biological process	GO:0045429	43	8	18054	462
1.148e-05	-11.38	HALLMARK_HYPOXIA	MSigDB lists	HALLMARK_HYPOXIA	190	17	17275	454
1.148e-05	-11.38	GSE27670_BLIMP1_VS_LMP1_TRANSDUCED_GC_BCELL_UP	MSigDB lists	GSE27670_BLIMP1_VS_LMP1_TRANSDUCED_GC_BCELL_UP	190	17	17275	454
1.148e-05	-11.38	GSE27670_CTRL_VS_LMP1_TRANSDUCED_GC_BCELL_UP	MSigDB lists	GSE27670_CTRL_VS_LMP1_TRANSDUCED_GC_BCELL_UP	190	17	17275	454
1.148e-05	-11.38	GSE7460_TCONV_VS_TREG_LN_DN	MSigDB lists	GSE7460_TCONV_VS_TREG_LN_DN	190	17	17275	454
1.148e-05	-11.38	GSE26030_UNSTIM_VS_RESTIM_TH1_DAY15_POST_POLARIZATION_UP	MSigDB lists	GSE26030_UNSTIM_VS_RESTIM_TH1_DAY15_POST_POLARIZATION_UP	190	17	17275	454
1.148e-05	-11.38	GSE7852_LN_VS_FAT_TREG_DN	MSigDB lists	GSE7852_LN_VS_FAT_TREG_DN	190	17	17275	454
1.148e-05	-11.38	GSE3982_MAC_VS_TH2_UP	MSigDB lists	GSE3982_MAC_VS_TH2_UP	190	17	17275	454
1.149e-05	-11.37	MATSUDA_NATURAL_KILLER_DIFFERENTIATION	MSigDB lists	MATSUDA_NATURAL_KILLER_DIFFERENTIATION	456	29	17275	454
1.149e-05	-11.37	GO_REGULATION_OF_PROTEIN_SERINE_THREONINE_KINASE_ACTIVITY	MSigDB lists	GO_REGULATION_OF_PROTEIN_SERINE_THREONINE_KINASE_ACTIVITY	456	29	17275	454
1.152e-05	-11.37	CHEN_LVAD_SUPPORT_OF_FAILING_HEART_DN	MSigDB lists	CHEN_LVAD_SUPPORT_OF_FAILING_HEART_DN	42	8	17275	454
1.165e-05	-11.36	GSE13547_2H_VS_12_H_ANTI_IGM_STIM_ZFX_KO_BCELL_UP	MSigDB lists	GSE13547_2H_VS_12_H_ANTI_IGM_STIM_ZFX_KO_BCELL_UP	152	15	17275	454
1.183e-05	-11.34	GO_POSITIVE_REGULATION_OF_ESTABLISHMENT_OF_PROTEIN_LOCALIZATION	MSigDB lists	GO_POSITIVE_REGULATION_OF_ESTABLISHMENT_OF_PROTEIN_LOCALIZATION	481	30	17275	454
1.184e-05	-11.34	MODULE_212	MSigDB lists	MODULE_212	317	23	17275	454
1.206e-05	-11.33	regulation of transferase activity	biological process	GO:0051338	979	48	18054	462
1.23e-05	-11.31	GSE7831_UNSTIM_VS_INFLUENZA_STIM_PDC_4H_UP	MSigDB lists	GSE7831_UNSTIM_VS_INFLUENZA_STIM_PDC_4H_UP	191	17	17275	454
1.23e-05	-11.31	GSE15330_HSC_VS_LYMPHOID_PRIMED_MULTIPOTENT_PROGENITOR_UP	MSigDB lists	GSE15330_HSC_VS_LYMPHOID_PRIMED_MULTIPOTENT_PROGENITOR_UP	191	17	17275	454
1.23e-05	-11.31	GSE32034_LY6C_HIGH_VS_LOW_ROSIGLIZATONE_TREATED_MONOCYTE_UP	MSigDB lists	GSE32034_LY6C_HIGH_VS_LOW_ROSIGLIZATONE_TREATED_MONOCYTE_UP	191	17	17275	454
1.23e-05	-11.31	GSE17721_CTRL_VS_GARDIQUIMOD_1H_BMDC_DN	MSigDB lists	GSE17721_CTRL_VS_GARDIQUIMOD_1H_BMDC_DN	191	17	17275	454
1.23e-05	-11.31	GSE24142_DN2_VS_DN3_THYMOCYTE_FETAL_UP	MSigDB lists	GSE24142_DN2_VS_DN3_THYMOCYTE_FETAL_UP	191	17	17275	454
1.23e-05	-11.31	GSE17186_BLOOD_VS_CORD_BLOOD_CD21LOW_TRANSITIONAL_BCELL_DN	MSigDB lists	GSE17186_BLOOD_VS_CORD_BLOOD_CD21LOW_TRANSITIONAL_BCELL_DN	191	17	17275	454
1.237e-05	-11.3	KUROZUMI_RESPONSE_TO_ONCOCYTIC_VIRUS_AND_CYCLIC_RGD	MSigDB lists	KUROZUMI_RESPONSE_TO_ONCOCYTIC_VIRUS_AND_CYCLIC_RGD	21	6	17275	454
1.248e-05	-11.29	GO_REGULATION_OF_CYTOPLASMIC_TRANSPORT	MSigDB lists	GO_REGULATION_OF_CYTOPLASMIC_TRANSPORT	458	29	17275	454
1.248e-05	-11.29	immune response-regulating cell surface receptor signaling pathway involved in phagocytosis	biological process	GO:0002433	71	10	18054	462
1.248e-05	-11.29	Fc-gamma receptor signaling pathway involved in phagocytosis	biological process	GO:0038096	71	10	18054	462
1.257e-05	-11.28	HELLER_HDAC_TARGETS_UP	MSigDB lists	HELLER_HDAC_TARGETS_UP	296	22	17275	454
1.261e-05	-11.28	GSE3920_IFNA_VS_IFNG_TREATED_ENDOTHELIAL_CELL_UP	MSigDB lists	GSE3920_IFNA_VS_IFNG_TREATED_ENDOTHELIAL_CELL_UP	153	15	17275	454
1.271e-05	-11.27	negative regulation of leukocyte differentiation	biological process	GO:1902106	103	12	18054	462
1.277e-05	-11.27	hematopoietic or lymphoid organ development	biological process	GO:0048534	598	34	18054	462
1.317e-05	-11.24	GSE32164_RESTING_DIFFERENTIATED_VS_ALTERNATIVELY_ACT_M2_MACROPHAGE_DN	MSigDB lists	GSE32164_RESTING_DIFFERENTIATED_VS_ALTERNATIVELY_ACT_M2_MACROPHAGE_DN	192	17	17275	454
1.317e-05	-11.24	GSE43260_BTLA_POS_VS_NEG_INTRATUMORAL_CD8_TCELL_UP	MSigDB lists	GSE43260_BTLA_POS_VS_NEG_INTRATUMORAL_CD8_TCELL_UP	192	17	17275	454
1.317e-05	-11.24	GSE26030_UNSTIM_VS_RESTIM_TH1_DAY15_POST_POLARIZATION_DN	MSigDB lists	GSE26030_UNSTIM_VS_RESTIM_TH1_DAY15_POST_POLARIZATION_DN	192	17	17275	454
1.326e-05	-11.23	TSAI_DNAJB4_TARGETS_UP	MSigDB lists	TSAI_DNAJB4_TARGETS_UP	13	5	17275	454
1.327e-05	-11.23	dendritic cell differentiation	biological process	GO:0097028	32	7	18054	462
1.327e-05	-11.23	positive regulation of phosphatidylinositol 3-kinase activity	biological process	GO:0043552	32	7	18054	462
1.332e-05	-11.23	CCL5 (C-C motif chemokine ligand 5)	protein interactions	6352	42	8	17456	468
1.348e-05	-11.21	GO_CELLULAR_RESPONSE_TO_REACTIVE_OXYGEN_SPECIES	MSigDB lists	GO_CELLULAR_RESPONSE_TO_REACTIVE_OXYGEN_SPECIES	101	12	17275	454
1.354e-05	-11.21	leukocyte differentiation	biological process	GO:0002521	328	23	18054	462
1.356e-05	-11.21	GO_POSITIVE_REGULATION_OF_REACTIVE_OXYGEN_SPECIES_METABOLIC_PROCESS	MSigDB lists	GO_POSITIVE_REGULATION_OF_REACTIVE_OXYGEN_SPECIES_METABOLIC_PROCESS	85	11	17275	454
1.356e-05	-11.21	GO_NEGATIVE_REGULATION_OF_VIRAL_PROCESS	MSigDB lists	GO_NEGATIVE_REGULATION_OF_VIRAL_PROCESS	85	11	17275	454
1.356e-05	-11.21	KEGG_HEMATOPOIETIC_CELL_LINEAGE	MSigDB lists	KEGG_HEMATOPOIETIC_CELL_LINEAGE	85	11	17275	454
1.358e-05	-11.21	regulation of anatomical structure morphogenesis	biological process	GO:0022603	1157	54	18054	462
1.364e-05	-11.2	GSE40274_CTRL_VS_GATA1_TRANSDUCED_ACTIVATED_CD4_TCELL_DN	MSigDB lists	GSE40274_CTRL_VS_GATA1_TRANSDUCED_ACTIVATED_CD4_TCELL_DN	154	15	17275	454
1.367e-05	-11.2	GO_RESPONSE_TO_CORTICOSTEROID	MSigDB lists	GO_RESPONSE_TO_CORTICOSTEROID	173	16	17275	454
1.383e-05	-11.19	GO_REGULATION_OF_INTERFERON_BETA_PRODUCTION	MSigDB lists	GO_REGULATION_OF_INTERFERON_BETA_PRODUCTION	43	8	17275	454
1.394e-05	-11.18	response to interleukin-3	biological process	GO:0036015	7	4	18054	462
1.394e-05	-11.18	response to bacterial lipoprotein	biological process	GO:0032493	7	4	18054	462
1.394e-05	-11.18	cellular response to interleukin-3	biological process	GO:0036016	7	4	18054	462
1.397e-05	-11.18	PASINI_SUZ12_TARGETS_DN	MSigDB lists	PASINI_SUZ12_TARGETS_DN	298	22	17275	454
1.404e-05	-11.17	CHIARADONNA_NEOPLASTIC_TRANSFORMATION_KRAS_DN	MSigDB lists	CHIARADONNA_NEOPLASTIC_TRANSFORMATION_KRAS_DN	136	14	17275	454
1.41e-05	-11.17	GSE15930_STIM_VS_STIM_AND_IL12_48H_CD8_T_CELL_DN	MSigDB lists	GSE15930_STIM_VS_STIM_AND_IL12_48H_CD8_T_CELL_DN	193	17	17275	454
1.41e-05	-11.17	SWEET_LUNG_CANCER_KRAS_UP	MSigDB lists	SWEET_LUNG_CANCER_KRAS_UP	461	29	17275	454
1.42e-05	-11.16	pattern recognition receptor activity	molecular function	GO:0038187	21	6	17306	466
1.426e-05	-11.16	cellular response to oxidative stress	biological process	GO:0034599	240	19	18054	462
1.431e-05	-11.15	cellular response to dsRNA	biological process	GO:0071359	22	6	18054	462
1.431e-05	-11.15	negative regulation of phagocytosis	biological process	GO:0050765	22	6	18054	462
1.431e-05	-11.15	positive regulation of T-helper cell differentiation	biological process	GO:0045624	22	6	18054	462
1.434e-05	-11.15	endosome	cellular component	GO:0005768	905	44	18985	468
1.438e-05	-11.15	cytosol	cellular component	GO:0005829	5066	166	18985	468
1.458e-05	-11.14	response to toxic substance	biological process	GO:0009636	499	30	18054	462
1.469e-05	-11.13	GO_RESPONSE_TO_INORGANIC_SUBSTANCE	MSigDB lists	GO_RESPONSE_TO_INORGANIC_SUBSTANCE	462	29	17275	454
1.473e-05	-11.13	WANG_SMARCE1_TARGETS_DN	MSigDB lists	WANG_SMARCE1_TARGETS_DN	344	24	17275	454
1.475e-05	-11.12	GSE16385_IFNG_TNF_VS_UNSTIM_MACROPHAGE_ROSIGLITAZONE_TREATED_UP	MSigDB lists	GSE16385_IFNG_TNF_VS_UNSTIM_MACROPHAGE_ROSIGLITAZONE_TREATED_UP	155	15	17275	454
1.491e-05	-11.11	Toll-like receptor binding	molecular function	GO:0035325	13	5	17306	466
1.509e-05	-11.1	GSE1432_1H_VS_24H_IFNG_MICROGLIA_UP	MSigDB lists	GSE1432_1H_VS_24H_IFNG_MICROGLIA_UP	194	17	17275	454
1.509e-05	-11.1	GOLDRATH_NAIVE_VS_EFF_CD8_TCELL_DN	MSigDB lists	GOLDRATH_NAIVE_VS_EFF_CD8_TCELL_DN	194	17	17275	454
1.523e-05	-11.09	regulation of myeloid leukocyte mediated immunity	biological process	GO:0002886	58	9	18054	462
1.542e-05	-11.08	HAN_SATB1_TARGETS_UP	MSigDB lists	HAN_SATB1_TARGETS_UP	368	25	17275	454
1.575e-05	-11.06	GO_REGULATION_OF_INTERLEUKIN_1_SECRETION	MSigDB lists	GO_REGULATION_OF_INTERLEUKIN_1_SECRETION	32	7	17275	454
1.575e-05	-11.06	BURTON_ADIPOGENESIS_1	MSigDB lists	BURTON_ADIPOGENESIS_1	32	7	17275	454
1.58e-05	-11.06	GSE2706_2H_VS_8H_R848_STIM_DC_UP	MSigDB lists	GSE2706_2H_VS_8H_R848_STIM_DC_UP	175	16	17275	454
1.58e-05	-11.06	GSE37301_MULTIPOTENT_PROGENITOR_VS_LYMPHOID_PRIMED_MPP_DN	MSigDB lists	GSE37301_MULTIPOTENT_PROGENITOR_VS_LYMPHOID_PRIMED_MPP_DN	175	16	17275	454
1.58e-05	-11.06	LI_WILMS_TUMOR_VS_FETAL_KIDNEY_1_UP	MSigDB lists	LI_WILMS_TUMOR_VS_FETAL_KIDNEY_1_UP	175	16	17275	454
1.582e-05	-11.05	response to peptide	biological process	GO:1901652	476	29	18054	462
1.586e-05	-11.05	GO_RESPONSE_TO_PEPTIDE	MSigDB lists	GO_RESPONSE_TO_PEPTIDE	392	26	17275	454
1.598e-05	-11.04	TLR4 (toll like receptor 4)	protein interactions	7099	43	8	17456	468
1.6e-05	-11.04	GO_AGING	MSigDB lists	GO_AGING	257	20	17275	454
1.605e-05	-11.04	Fc receptor mediated stimulatory signaling pathway	biological process	GO:0002431	73	10	18054	462
1.609e-05	-11.04	response to inorganic substance	biological process	GO:0010035	527	31	18054	462
1.615e-05	-11.03	cell part	cellular component	GO:0044464	16865	442	18985	468
1.624e-05	-11.03	response to progesterone	biological process	GO:0032570	45	8	18054	462
1.636e-05	-11.02	CHIARADONNA_NEOPLASTIC_TRANSFORMATION_KRAS_UP	MSigDB lists	CHIARADONNA_NEOPLASTIC_TRANSFORMATION_KRAS_UP	120	13	17275	454
1.636e-05	-11.02	GO_REGULATION_OF_ADAPTIVE_IMMUNE_RESPONSE	MSigDB lists	GO_REGULATION_OF_ADAPTIVE_IMMUNE_RESPONSE	120	13	17275	454
1.648e-05	-11.01	CCR chemokine receptor binding	molecular function	GO:0048020	43	8	17306	466
1.663e-05	-11	GRAHAM_CML_QUIESCENT_VS_CML_DIVIDING_UP	MSigDB lists	GRAHAM_CML_QUIESCENT_VS_CML_DIVIDING_UP	22	6	17275	454
1.665e-05	-11	response to triacyl bacterial lipopeptide	biological process	GO:0071725	3	3	18054	462
1.665e-05	-11	cellular response to triacyl bacterial lipopeptide	biological process	GO:0071727	3	3	18054	462
1.665e-05	-11	Fc receptor mediated inhibitory signaling pathway	biological process	GO:0002774	3	3	18054	462
1.665e-05	-11	toll-like receptor TLR1:TLR2 signaling pathway	biological process	GO:0038123	3	3	18054	462
1.686e-05	-10.99	cellular response to endogenous stimulus	biological process	GO:0071495	1166	54	18054	462
1.697e-05	-10.98	GSE46606_IRF4_KO_VS_WT_CD40L_IL2_IL5_1DAY_STIMULATED_BCELL_DN	MSigDB lists	GSE46606_IRF4_KO_VS_WT_CD40L_IL2_IL5_1DAY_STIMULATED_BCELL_DN	176	16	17275	454
1.714e-05	-10.97	RLR_CTR	interpro domains	IPR021673	3	3	18616	481
1.714e-05	-10.97	RIG-I_C	interpro domains	IPR041204	3	3	18616	481
1.714e-05	-10.97	RLR_C_sf	interpro domains	IPR038557	3	3	18616	481
1.714e-05	-10.97	srGAP2	interpro domains	IPR030252	3	3	18616	481
1.717e-05	-10.97	negative regulation of protein secretion	biological process	GO:0050709	142	14	18054	462
1.725e-05	-10.97	GSE33425_CD161_INT_VS_NEG_CD8_TCELL_DN	MSigDB lists	GSE33425_CD161_INT_VS_NEG_CD8_TCELL_DN	196	17	17275	454
1.725e-05	-10.97	GSE41176_WT_VS_TAK1_KO_ANTI_IGM_STIM_BCELL_24H_UP	MSigDB lists	GSE41176_WT_VS_TAK1_KO_ANTI_IGM_STIM_BCELL_24H_UP	196	17	17275	454
1.735e-05	-10.96	system development	biological process	GO:0048731	4365	151	18054	462
1.748e-05	-10.95	negative regulation of cell-cell adhesion	biological process	GO:0022408	181	16	18054	462
1.777e-05	-10.94	GO_FC_GAMMA_RECEPTOR_SIGNALING_PATHWAY	MSigDB lists	GO_FC_GAMMA_RECEPTOR_SIGNALING_PATHWAY	72	10	17275	454
1.792e-05	-10.93	response to oxidative stress	biological process	GO:0006979	381	25	18054	462
1.793e-05	-10.93	RIG-I_C	pfam domains	PF18119	3	3	17385	456
1.793e-05	-10.93	RIG-I_C-RD	pfam domains	PF11648	3	3	17385	456
1.803e-05	-10.92	PHONG_TNF_RESPONSE_VIA_P38_COMPLETE	MSigDB lists	PHONG_TNF_RESPONSE_VIA_P38_COMPLETE	217	18	17275	454
1.817e-05	-10.92	Herpes simplex infection	KEGG pathways	hsa05168	185	20	7161	269
1.817e-05	-10.92	Herpes simplex infection	KEGG pathways	ko05168	185	20	7161	269
1.821e-05	-10.91	TGFB_UP.V1_UP	MSigDB lists	TGFB_UP.V1_UP	177	16	17275	454
1.821e-05	-10.91	GSE14000_4H_VS_16H_LPS_DC_TRANSLATED_RNA_UP	MSigDB lists	GSE14000_4H_VS_16H_LPS_DC_TRANSLATED_RNA_UP	177	16	17275	454
1.843e-05	-10.9	GSE17721_LPS_VS_CPG_1H_BMDC_DN	MSigDB lists	GSE17721_LPS_VS_CPG_1H_BMDC_DN	197	17	17275	454
1.861e-05	-10.89	JUNB (JunB proto-oncogene, AP-1 transcription factor subunit)	protein interactions	3726	71	10	17456	468
1.891e-05	-10.88	IL-3 Signaling Pathway	WikiPathways	WP286	49	10	5311	214
1.922e-05	-10.86	response to exogenous dsRNA	biological process	GO:0043330	46	8	18054	462
1.931e-05	-10.85	DANG_REGULATED_BY_MYC_DN	MSigDB lists	DANG_REGULATED_BY_MYC_DN	239	19	17275	454
1.931e-05	-10.85	NFKAPPAB_01	MSigDB lists	NFKAPPAB_01	239	19	17275	454
1.94e-05	-10.85	interleukin-3 receptor activity	molecular function	GO:0004912	3	3	17306	466
[truncated: 6,905 more rows]

## Sheet: Cluster2
P-value	ln(P)	Term	GO Tree	GO ID	# of Genes in Term	# of Target Genes in Term	# of Total Genes	# of Target Genes
1.549e-55	-126.2	RUTELLA_RESPONSE_TO_HGF_VS_CSF2RB_AND_IL4_DN	MSigDB lists	RUTELLA_RESPONSE_TO_HGF_VS_CSF2RB_AND_IL4_DN	231	69	17275	428
5.703e-50	-113.39	GSE29618_MONOCYTE_VS_MDC_DN	MSigDB lists	GSE29618_MONOCYTE_VS_MDC_DN	198	61	17275	428
1.017e-47	-108.2	GSE10325_CD4_TCELL_VS_BCELL_DN	MSigDB lists	GSE10325_CD4_TCELL_VS_BCELL_DN	170	56	17275	428
3.77e-47	-106.89	GSE29618_MONOCYTE_VS_PDC_DN	MSigDB lists	GSE29618_MONOCYTE_VS_PDC_DN	182	57	17275	428
2.102e-43	-98.27	GSE29618_PDC_VS_MDC_UP	MSigDB lists	GSE29618_PDC_VS_MDC_UP	181	54	17275	428
2.272e-42	-95.89	RUTELLA_RESPONSE_TO_CSF2RB_AND_IL4_UP	MSigDB lists	RUTELLA_RESPONSE_TO_CSF2RB_AND_IL4_UP	314	66	17275	428
5.384e-42	-95.03	GSE10325_LUPUS_CD4_TCELL_VS_LUPUS_BCELL_DN	MSigDB lists	GSE10325_LUPUS_CD4_TCELL_VS_LUPUS_BCELL_DN	173	52	17275	428
6.668e-41	-92.51	GSE29618_MONOCYTE_VS_MDC_DAY7_FLU_VACCINE_DN	MSigDB lists	GSE29618_MONOCYTE_VS_MDC_DAY7_FLU_VACCINE_DN	190	53	17275	428
3.42e-40	-90.87	GSE29618_MONOCYTE_VS_PDC_DAY7_FLU_VACCINE_DN	MSigDB lists	GSE29618_MONOCYTE_VS_PDC_DAY7_FLU_VACCINE_DN	186	52	17275	428
6.648e-37	-83.3	GSE29618_PDC_VS_MDC_DAY7_FLU_VACCINE_UP	MSigDB lists	GSE29618_PDC_VS_MDC_DAY7_FLU_VACCINE_UP	183	49	17275	428
1.594e-36	-82.43	GSE29618_BCELL_VS_MONOCYTE_UP	MSigDB lists	GSE29618_BCELL_VS_MONOCYTE_UP	167	47	17275	428
3.111e-36	-81.76	FULCHER_INFLAMMATORY_RESPONSE_LECTIN_VS_LPS_UP	MSigDB lists	FULCHER_INFLAMMATORY_RESPONSE_LECTIN_VS_LPS_UP	520	75	17275	428
1.079e-30	-69	GSE29618_BCELL_VS_PDC_DAY7_FLU_VACCINE_DN	MSigDB lists	GSE29618_BCELL_VS_PDC_DAY7_FLU_VACCINE_DN	186	44	17275	428
1.087e-28	-64.39	GSE29618_BCELL_VS_MONOCYTE_DAY7_FLU_VACCINE_UP	MSigDB lists	GSE29618_BCELL_VS_MONOCYTE_DAY7_FLU_VACCINE_UP	173	41	17275	428
1.171e-28	-64.31	GSE29618_BCELL_VS_PDC_DN	MSigDB lists	GSE29618_BCELL_VS_PDC_DN	184	42	17275	428
2.973e-28	-63.38	GSE45365_NK_CELL_VS_CD8_TCELL_MCMV_INFECTION_DN	MSigDB lists	GSE45365_NK_CELL_VS_CD8_TCELL_MCMV_INFECTION_DN	188	42	17275	428
3.662e-28	-63.17	GSE3982_MEMORY_CD4_TCELL_VS_BCELL_DN	MSigDB lists	GSE3982_MEMORY_CD4_TCELL_VS_BCELL_DN	178	41	17275	428
5.616e-27	-60.44	SMID_BREAST_CANCER_NORMAL_LIKE_UP	MSigDB lists	SMID_BREAST_CANCER_NORMAL_LIKE_UP	436	59	17275	428
5.609e-25	-55.84	GSE46242_CTRL_VS_EGR2_DELETED_ANERGIC_TH1_CD4_TCELL_DN	MSigDB lists	GSE46242_CTRL_VS_EGR2_DELETED_ANERGIC_TH1_CD4_TCELL_DN	177	38	17275	428
1.406e-24	-54.92	immune system process	biological process	GO:0002376	2451	138	18054	421
1.364e-23	-52.65	GSE10325_BCELL_VS_MYELOID_UP	MSigDB lists	GSE10325_BCELL_VS_MYELOID_UP	169	36	17275	428
2.906e-22	-49.59	GSE10325_LUPUS_BCELL_VS_LUPUS_MYELOID_UP	MSigDB lists	GSE10325_LUPUS_BCELL_VS_LUPUS_MYELOID_UP	172	35	17275	428
1.158e-21	-48.21	MODULE_292	MSigDB lists	MODULE_292	123	30	17275	428
1.618e-21	-47.87	GSE23568_ID3_KO_VS_WT_CD8_TCELL_DN	MSigDB lists	GSE23568_ID3_KO_VS_WT_CD8_TCELL_DN	193	36	17275	428
2.523e-21	-47.43	GSE16385_ROSIGLITAZONE_IL4_VS_IL4_ALONE_STIM_MACROPHAGE_12H_UP	MSigDB lists	GSE16385_ROSIGLITAZONE_IL4_VS_IL4_ALONE_STIM_MACROPHAGE_12H_UP	183	35	17275	428
4.856e-21	-46.77	immune response	biological process	GO:0006955	1544	99	18054	421
1.775e-20	-45.48	KLEIN_PRIMARY_EFFUSION_LYMPHOMA_DN	MSigDB lists	KLEIN_PRIMARY_EFFUSION_LYMPHOMA_DN	53	21	17275	428
1.833e-20	-45.45	GSE29618_BCELL_VS_PDC_DAY7_FLU_VACCINE_UP	MSigDB lists	GSE29618_BCELL_VS_PDC_DAY7_FLU_VACCINE_UP	169	33	17275	428
2.48e-20	-45.14	RUTELLA_RESPONSE_TO_HGF_DN	MSigDB lists	RUTELLA_RESPONSE_TO_HGF_DN	222	37	17275	428
2.729e-20	-45.05	GO_IMMUNE_SYSTEM_PROCESS	MSigDB lists	GO_IMMUNE_SYSTEM_PROCESS	1854	113	17275	428
3.128e-20	-44.91	RUTELLA_RESPONSE_TO_HGF_UP	MSigDB lists	RUTELLA_RESPONSE_TO_HGF_UP	391	48	17275	428
4.018e-20	-44.66	TAKEDA_TARGETS_OF_NUP98_HOXA9_FUSION_16D_UP	MSigDB lists	TAKEDA_TARGETS_OF_NUP98_HOXA9_FUSION_16D_UP	161	32	17275	428
8.276e-20	-43.94	GSE22886_TCELL_VS_BCELL_NAIVE_DN	MSigDB lists	GSE22886_TCELL_VS_BCELL_NAIVE_DN	177	33	17275	428
9.933e-20	-43.76	GSE22886_NAIVE_BCELL_VS_NEUTROPHIL_UP	MSigDB lists	GSE22886_NAIVE_BCELL_VS_NEUTROPHIL_UP	178	33	17275	428
1.578e-19	-43.29	VERHAAK_AML_WITH_NPM1_MUTATED_DN	MSigDB lists	VERHAAK_AML_WITH_NPM1_MUTATED_DN	234	37	17275	428
2.254e-19	-42.94	GSE29618_BCELL_VS_MDC_DAY7_FLU_VACCINE_UP	MSigDB lists	GSE29618_BCELL_VS_MDC_DAY7_FLU_VACCINE_UP	170	32	17275	428
2.71e-19	-42.75	GSE29618_BCELL_VS_PDC_UP	MSigDB lists	GSE29618_BCELL_VS_PDC_UP	171	32	17275	428
2.892e-19	-42.69	GSE44732_UNSTIM_VS_IL27_STIM_IMATURE_DC_UP	MSigDB lists	GSE44732_UNSTIM_VS_IL27_STIM_IMATURE_DC_UP	184	33	17275	428
7.98e-19	-41.67	GSE22886_CD8_TCELL_VS_BCELL_NAIVE_DN	MSigDB lists	GSE22886_CD8_TCELL_VS_BCELL_NAIVE_DN	177	32	17275	428
8.067e-19	-41.66	GSE16266_LPS_VS_HEATSHOCK_AND_LPS_STIM_MEF_UP	MSigDB lists	GSE16266_LPS_VS_HEATSHOCK_AND_LPS_STIM_MEF_UP	190	33	17275	428
8.067e-19	-41.66	GSE33425_CD8_ALPHAALPHA_VS_ALPHABETA_CD161_HIGH_TCELL_UP	MSigDB lists	GSE33425_CD8_ALPHAALPHA_VS_ALPHABETA_CD161_HIGH_TCELL_UP	190	33	17275	428
1.346e-18	-41.15	GSE46606_IRF4_KO_VS_WT_CD40L_IL2_IL5_3DAY_STIMULATED_BCELL_UP	MSigDB lists	GSE46606_IRF4_KO_VS_WT_CD40L_IL2_IL5_3DAY_STIMULATED_BCELL_UP	180	32	17275	428
1.896e-18	-40.81	GSE42724_MEMORY_VS_B1_BCELL_DN	MSigDB lists	GSE42724_MEMORY_VS_B1_BCELL_DN	182	32	17275	428
4.362e-18	-39.97	GO_IMMUNE_RESPONSE	MSigDB lists	GO_IMMUNE_RESPONSE	1003	75	17275	428
5.157e-18	-39.81	GSE17301_ACD3_ACD28_VS_ACD3_ACD28_AND_IFNA5_STIM_CD8_TCELL_DN	MSigDB lists	GSE17301_ACD3_ACD28_VS_ACD3_ACD28_AND_IFNA5_STIM_CD8_TCELL_DN	188	32	17275	428
1.289e-17	-38.89	adaptive immune response	biological process	GO:0002250	315	39	18054	421
1.577e-17	-38.69	GSE33424_CD161_HIGH_VS_NEG_CD8_TCELL_UP	MSigDB lists	GSE33424_CD161_HIGH_VS_NEG_CD8_TCELL_UP	195	32	17275	428
1.699e-17	-38.61	GSE3982_BCELL_VS_EFF_MEMORY_CD4_TCELL_UP	MSigDB lists	GSE3982_BCELL_VS_EFF_MEMORY_CD4_TCELL_UP	182	31	17275	428
1.699e-17	-38.61	GSE2706_UNSTIM_VS_8H_R848_DC_DN	MSigDB lists	GSE2706_UNSTIM_VS_8H_R848_DC_DN	182	31	17275	428
1.726e-17	-38.6	GSE29618_BCELL_VS_MDC_UP	MSigDB lists	GSE29618_BCELL_VS_MDC_UP	169	30	17275	428
3.238e-17	-37.97	GSE360_DC_VS_MAC_T_GONDII_UP	MSigDB lists	GSE360_DC_VS_MAC_T_GONDII_UP	186	31	17275	428
3.701e-17	-37.84	MODULE_345	MSigDB lists	MODULE_345	113	25	17275	428
4.442e-17	-37.65	GSE24634_IL4_VS_CTRL_TREATED_NAIVE_CD4_TCELL_DAY3_UP	MSigDB lists	GSE24634_IL4_VS_CTRL_TREATED_NAIVE_CD4_TCELL_DAY3_UP	188	31	17275	428
6.096e-17	-37.34	WALLACE_PROSTATE_CANCER_RACE_UP	MSigDB lists	WALLACE_PROSTATE_CANCER_RACE_UP	263	36	17275	428
7.731e-17	-37.1	GSE14000_UNSTIM_VS_16H_LPS_DC_TRANSLATED_RNA_DN	MSigDB lists	GSE14000_UNSTIM_VS_16H_LPS_DC_TRANSLATED_RNA_DN	178	30	17275	428
9.615e-17	-36.88	GSE32986_CURDLAN_HIGHDOSE_VS_GMCSF_AND_CURDLAN_HIGHDOSE_STIM_DC_DN	MSigDB lists	GSE32986_CURDLAN_HIGHDOSE_VS_GMCSF_AND_CURDLAN_HIGHDOSE_STIM_DC_DN	193	31	17275	428
1.004e-16	-36.84	SMID_BREAST_CANCER_LUMINAL_B_DN	MSigDB lists	SMID_BREAST_CANCER_LUMINAL_B_DN	514	50	17275	428
1.248e-16	-36.62	GSE3982_BCELL_VS_NKCELL_UP	MSigDB lists	GSE3982_BCELL_VS_NKCELL_UP	181	30	17275	428
2.31e-16	-36	HELLER_SILENCED_BY_METHYLATION_UP	MSigDB lists	HELLER_SILENCED_BY_METHYLATION_UP	274	36	17275	428
2.531e-16	-35.91	LINDSTEDT_DENDRITIC_CELL_MATURATION_B	MSigDB lists	LINDSTEDT_DENDRITIC_CELL_MATURATION_B	53	18	17275	428
3.491e-16	-35.59	LENAOUR_DENDRITIC_CELL_MATURATION_UP	MSigDB lists	LENAOUR_DENDRITIC_CELL_MATURATION_UP	112	24	17275	428
3.674e-16	-35.54	GSE29618_BCELL_VS_MDC_DAY7_FLU_VACCINE_DN	MSigDB lists	GSE29618_BCELL_VS_MDC_DAY7_FLU_VACCINE_DN	188	30	17275	428
3.674e-16	-35.54	GSE29618_BCELL_VS_MDC_DN	MSigDB lists	GSE29618_BCELL_VS_MDC_DN	188	30	17275	428
5.609e-16	-35.12	GSE46242_TH1_VS_ANERGIC_TH1_CD4_TCELL_WITH_EGR2_DELETED_UP	MSigDB lists	GSE46242_TH1_VS_ANERGIC_TH1_CD4_TCELL_WITH_EGR2_DELETED_UP	177	29	17275	428
5.748e-16	-35.09	GSE24634_IL4_VS_CTRL_TREATED_NAIVE_CD4_TCELL_DAY5_UP	MSigDB lists	GSE24634_IL4_VS_CTRL_TREATED_NAIVE_CD4_TCELL_DAY5_UP	191	30	17275	428
1.345e-15	-34.24	GSE34205_HEALTHY_VS_FLU_INF_INFANT_PBMC_UP	MSigDB lists	GSE34205_HEALTHY_VS_FLU_INF_INFANT_PBMC_UP	169	28	17275	428
2.436e-15	-33.65	leukocyte activation	biological process	GO:0045321	915	64	18054	421
2.487e-15	-33.63	TONKS_TARGETS_OF_RUNX1_RUNX1T1_FUSION_MONOCYTE_DN	MSigDB lists	TONKS_TARGETS_OF_RUNX1_RUNX1T1_FUSION_MONOCYTE_DN	51	17	17275	428
2.524e-15	-33.61	GSE45881_CXCR6HI_VS_CXCR1LO_COLONIC_LAMINA_PROPRIA_DN	MSigDB lists	GSE45881_CXCR6HI_VS_CXCR1LO_COLONIC_LAMINA_PROPRIA_DN	187	29	17275	428
6.818e-15	-32.62	GSE32164_RESTING_DIFFERENTIATED_VS_CMYC_INHIBITED_MACROPHAGE_UP	MSigDB lists	GSE32164_RESTING_DIFFERENTIATED_VS_CMYC_INHIBITED_MACROPHAGE_UP	194	29	17275	428
7.133e-15	-32.57	GSE36888_UNTREATED_VS_IL2_TREATED_STAT5_AB_KNOCKIN_TCELL_2H_DN	MSigDB lists	GSE36888_UNTREATED_VS_IL2_TREATED_STAT5_AB_KNOCKIN_TCELL_2H_DN	180	28	17275	428
8.249e-15	-32.43	GSE3982_BCELL_VS_CENT_MEMORY_CD4_TCELL_UP	MSigDB lists	GSE3982_BCELL_VS_CENT_MEMORY_CD4_TCELL_UP	181	28	17275	428
8.931e-15	-32.35	GSE4984_UNTREATED_VS_GALECTIN1_TREATED_DC_DN	MSigDB lists	GSE4984_UNTREATED_VS_GALECTIN1_TREATED_DC_DN	154	26	17275	428
9.018e-15	-32.34	lymphocyte activation	biological process	GO:0046649	382	39	18054	421
1.394e-14	-31.9	LINDGREN_BLADDER_CANCER_CLUSTER_2B	MSigDB lists	LINDGREN_BLADDER_CANCER_CLUSTER_2B	365	39	17275	428
1.441e-14	-31.87	GSE32901_NAIVE_VS_TH1_CD4_TCELL_DN	MSigDB lists	GSE32901_NAIVE_VS_TH1_CD4_TCELL_DN	157	26	17275	428
1.898e-14	-31.6	regulation of immune system process	biological process	GO:0002682	1549	86	18054	421
1.932e-14	-31.58	GSE10325_CD4_TCELL_VS_MYELOID_DN	MSigDB lists	GSE10325_CD4_TCELL_VS_MYELOID_DN	187	28	17275	428
2.219e-14	-31.44	GSE33425_CD161_HIGH_VS_INT_CD8_TCELL_UP	MSigDB lists	GSE33425_CD161_HIGH_VS_INT_CD8_TCELL_UP	188	28	17275	428
2.219e-14	-31.44	GSE29618_PDC_VS_MDC_DAY7_FLU_VACCINE_DN	MSigDB lists	GSE29618_PDC_VS_MDC_DAY7_FLU_VACCINE_DN	188	28	17275	428
2.92e-14	-31.16	GSE29618_PDC_VS_MDC_DN	MSigDB lists	GSE29618_PDC_VS_MDC_DN	190	28	17275	428
5.511e-14	-30.53	PASQUALUCCI_LYMPHOMA_BY_GC_STAGE_DN	MSigDB lists	PASQUALUCCI_LYMPHOMA_BY_GC_STAGE_DN	152	25	17275	428
6.508e-14	-30.36	GSE23568_CTRL_TRANSDUCED_VS_WT_CD8_TCELL_UP	MSigDB lists	GSE23568_CTRL_TRANSDUCED_VS_WT_CD8_TCELL_UP	196	28	17275	428
7.01e-14	-30.29	cell activation	biological process	GO:0001775	1061	67	18054	421
7.364e-14	-30.24	GO_LEUKOCYTE_ACTIVATION	MSigDB lists	GO_LEUKOCYTE_ACTIVATION	403	40	17275	428
9.475e-14	-29.99	GSE41087_WT_VS_FOXP3_MUT_ANTI_CD3_CD28_STIM_CD4_TCELL_UP	MSigDB lists	GSE41087_WT_VS_FOXP3_MUT_ANTI_CD3_CD28_STIM_CD4_TCELL_UP	184	27	17275	428
1.167e-13	-29.78	GSE2706_UNSTIM_VS_2H_LPS_AND_R848_DC_DN	MSigDB lists	GSE2706_UNSTIM_VS_2H_LPS_AND_R848_DC_DN	171	26	17275	428
1.24e-13	-29.72	GSE7852_TREG_VS_TCONV_LN_UP	MSigDB lists	GSE7852_TREG_VS_TCONV_LN_UP	186	27	17275	428
1.242e-13	-29.72	POOLA_INVASIVE_BREAST_CANCER_UP	MSigDB lists	POOLA_INVASIVE_BREAST_CANCER_UP	265	32	17275	428
1.264e-13	-29.7	PILON_KLF1_TARGETS_DN	MSigDB lists	PILON_KLF1_TARGETS_DN	1843	98	17275	428
1.274e-13	-29.69	GO_LYMPHOCYTE_ACTIVATION	MSigDB lists	GO_LYMPHOCYTE_ACTIVATION	335	36	17275	428
1.844e-13	-29.32	GSE39556_UNTREATED_VS_3H_POLYIC_INJ_MOUSE_CD8A_DC_UP	MSigDB lists	GSE39556_UNTREATED_VS_3H_POLYIC_INJ_MOUSE_CD8A_DC_UP	189	27	17275	428
1.896e-13	-29.29	positive regulation of immune system process	biological process	GO:0002684	1005	64	18054	421
2.04e-13	-29.22	GSE9960_HEALTHY_VS_GRAM_POS_SEPSIS_PBMC_DN	MSigDB lists	GSE9960_HEALTHY_VS_GRAM_POS_SEPSIS_PBMC_DN	175	26	17275	428
2.34e-13	-29.08	GSE22886_CD4_TCELL_VS_BCELL_NAIVE_DN	MSigDB lists	GSE22886_CD4_TCELL_VS_BCELL_NAIVE_DN	176	26	17275	428
2.6e-13	-28.98	lung-carcinoma-undifferentiated_carcinoma	COSMIC cancer mutations	lung-carcinoma-undifferentiated_carcinoma	1417	81	17255	420
2.643e-13	-28.96	response to stimulus	biological process	GO:0050896	8044	261	18054	421
3.069e-13	-28.81	GSE13411_PLASMA_CELL_VS_MEMORY_BCELL_DN	MSigDB lists	GSE13411_PLASMA_CELL_VS_MEMORY_BCELL_DN	178	26	17275	428
3.276e-13	-28.75	leukocyte differentiation	biological process	GO:0002521	328	34	18054	421
3.725e-13	-28.62	MODULE_436	MSigDB lists	MODULE_436	124	22	17275	428
3.78e-13	-28.6	undifferentiated_carcinoma	COSMIC cancer mutations	undifferentiated_carcinoma	1427	81	17255	420
3.794e-13	-28.6	GSE4748_CYANOBACTERIUM_LPSLIKE_VS_LPS_AND_CYANOBACTERIUM_LPSLIKE_STIM_DC_3H_UP	MSigDB lists	GSE4748_CYANOBACTERIUM_LPSLIKE_VS_LPS_AND_CYANOBACTERIUM_LPSLIKE_STIM_DC_3H_UP	165	25	17275	428
4.284e-13	-28.48	MCLACHLAN_DENTAL_CARIES_UP	MSigDB lists	MCLACHLAN_DENTAL_CARIES_UP	227	29	17275	428
4.517e-13	-28.43	GSE33425_CD161_INT_VS_NEG_CD8_TCELL_DN	MSigDB lists	GSE33425_CD161_INT_VS_NEG_CD8_TCELL_DN	196	27	17275	428
4.577e-13	-28.41	GSE19198_1H_VS_24H_IL21_TREATED_TCELL_DN	MSigDB lists	GSE19198_1H_VS_24H_IL21_TREATED_TCELL_DN	181	26	17275	428
6.059e-13	-28.13	regulation of immune response	biological process	GO:0050776	1005	63	18054	421
6.734e-13	-28.03	PUJANA_ATM_PCC_NETWORK	MSigDB lists	PUJANA_ATM_PCC_NETWORK	1362	79	17275	428
8.322e-13	-27.81	positive regulation of immune response	biological process	GO:0050778	710	51	18054	421
1.325e-12	-27.35	QI_PLASMACYTOMA_UP	MSigDB lists	QI_PLASMACYTOMA_UP	254	30	17275	428
1.348e-12	-27.33	B cell activation	biological process	GO:0042113	154	23	18054	421
1.637e-12	-27.14	GSE22886_DAY0_VS_DAY1_MONOCYTE_IN_CULTURE_UP	MSigDB lists	GSE22886_DAY0_VS_DAY1_MONOCYTE_IN_CULTURE_UP	191	26	17275	428
1.682e-12	-27.11	GSE21927_C26GM_VS_4T1_TUMOR_MONOCYTE_BALBC_UP	MSigDB lists	GSE21927_C26GM_VS_4T1_TUMOR_MONOCYTE_BALBC_UP	176	25	17275	428
1.682e-12	-27.11	GSE45382_UNTREATED_VS_TGFB_TREATED_MACROPHAGES_DN	MSigDB lists	GSE45382_UNTREATED_VS_TGFB_TREATED_MACROPHAGES_DN	176	25	17275	428
2.177e-12	-26.85	GSE20484_MCSG_VS_CXCL4_MONOCYTE_DERIVED_MACROPHAGE_DN	MSigDB lists	GSE20484_MCSG_VS_CXCL4_MONOCYTE_DERIVED_MACROPHAGE_DN	178	25	17275	428
2.606e-12	-26.67	GO_REGULATION_OF_IMMUNE_SYSTEM_PROCESS	MSigDB lists	GO_REGULATION_OF_IMMUNE_SYSTEM_PROCESS	1317	76	17275	428
2.613e-12	-26.67	GSE6269_HEALTHY_VS_FLU_INF_PBMC_UP	MSigDB lists	GSE6269_HEALTHY_VS_FLU_INF_PBMC_UP	150	23	17275	428
3.607e-12	-26.35	GSE45365_NK_CELL_VS_BCELL_MCMV_INFECTION_DN	MSigDB lists	GSE45365_NK_CELL_VS_BCELL_MCMV_INFECTION_DN	182	25	17275	428
3.656e-12	-26.33	GSE2706_2H_VS_8H_LPS_STIM_DC_DN	MSigDB lists	GSE2706_2H_VS_8H_LPS_STIM_DC_DN	167	24	17275	428
4.2e-12	-26.2	LINDSTEDT_DENDRITIC_CELL_MATURATION_C	MSigDB lists	LINDSTEDT_DENDRITIC_CELL_MATURATION_C	66	16	17275	428
4.965e-12	-26.03	immune response-regulating cell surface receptor signaling pathway	biological process	GO:0002768	341	33	18054	421
6.147e-12	-25.82	GSE34515_CD16_NEG_VS_POS_MONOCYTE_DN	MSigDB lists	GSE34515_CD16_NEG_VS_POS_MONOCYTE_DN	171	24	17275	428
7.291e-12	-25.64	CHEN_METABOLIC_SYNDROM_NETWORK	MSigDB lists	CHEN_METABOLIC_SYNDROM_NETWORK	1131	68	17275	428
8.449e-12	-25.5	GSE2405_HEAT_KILLED_LYSATE_VS_LIVE_A_PHAGOCYTOPHILUM_STIM_NEUTROPHIL_24H_UP	MSigDB lists	GSE2405_HEAT_KILLED_LYSATE_VS_LIVE_A_PHAGOCYTOPHILUM_STIM_NEUTROPHIL_24H_UP	189	25	17275	428
8.525e-12	-25.49	immune response-regulating signaling pathway	biological process	GO:0002764	452	38	18054	421
8.815e-12	-25.45	lymphocyte differentiation	biological process	GO:0030098	235	27	18054	421
1.07e-11	-25.26	GSE22886_CTRL_VS_LPS_24H_DC_DN	MSigDB lists	GSE22886_CTRL_VS_LPS_24H_DC_DN	191	25	17275	428
1.152e-11	-25.19	GSE2706_UNSTIM_VS_8H_LPS_AND_R848_DC_DN	MSigDB lists	GSE2706_UNSTIM_VS_8H_LPS_AND_R848_DC_DN	176	24	17275	428
1.201e-11	-25.14	ER-PR-positive_carcinoma	COSMIC cancer mutations	ER-PR-positive_carcinoma	1906	94	17255	420
1.201e-11	-25.14	breast-carcinoma-ER-PR-positive_carcinoma	COSMIC cancer mutations	breast-carcinoma-ER-PR-positive_carcinoma	1906	94	17255	420
1.356e-11	-25.02	regulation of lymphocyte activation	biological process	GO:0051249	416	36	18054	421
1.387e-11	-25	signal transduction	biological process	GO:0007165	4772	174	18054	421
1.472e-11	-24.94	GSE40666_UNTREATED_VS_IFNA_STIM_STAT1_KO_CD8_TCELL_90MIN_DN	MSigDB lists	GSE40666_UNTREATED_VS_IFNA_STIM_STAT1_KO_CD8_TCELL_90MIN_DN	178	24	17275	428
1.505e-11	-24.92	regulation of leukocyte activation	biological process	GO:0002694	505	40	18054	421
1.593e-11	-24.86	hematopoietic or lymphoid organ development	biological process	GO:0048534	598	44	18054	421
1.692e-11	-24.8	MHC class II protein complex	cellular component	GO:0042613	16	9	18985	438
1.739e-11	-24.78	MODULE_84	MSigDB lists	MODULE_84	521	42	17275	428
1.855e-11	-24.71	GO_ADAPTIVE_IMMUNE_RESPONSE	MSigDB lists	GO_ADAPTIVE_IMMUNE_RESPONSE	246	28	17275	428
1.874e-11	-24.7	GSE12366_PLASMA_CELL_VS_NAIVE_BCELL_DN	MSigDB lists	GSE12366_PLASMA_CELL_VS_NAIVE_BCELL_DN	180	24	17275	428
2.182e-11	-24.55	positive regulation of response to stimulus	biological process	GO:0048584	2329	104	18054	421
2.4e-11	-24.45	GO_REGULATION_OF_CELL_ACTIVATION	MSigDB lists	GO_REGULATION_OF_CELL_ACTIVATION	441	38	17275	428
2.418e-11	-24.45	BASSO_CD40_SIGNALING_UP	MSigDB lists	BASSO_CD40_SIGNALING_UP	97	18	17275	428
2.994e-11	-24.23	GO_CELL_ACTIVATION	MSigDB lists	GO_CELL_ACTIVATION	552	43	17275	428
3.02e-11	-24.22	GO_LEUKOCYTE_DIFFERENTIATION	MSigDB lists	GO_LEUKOCYTE_DIFFERENTIATION	287	30	17275	428
3.203e-11	-24.16	MODULE_171	MSigDB lists	MODULE_171	125	20	17275	428
3.236e-11	-24.15	immune system development	biological process	GO:0002520	635	45	18054	421
3.355e-11	-24.12	TARTE_PLASMA_CELL_VS_B_LYMPHOCYTE_DN	MSigDB lists	TARTE_PLASMA_CELL_VS_B_LYMPHOCYTE_DN	36	12	17275	428
3.355e-11	-24.12	DIRMEIER_LMP1_RESPONSE_EARLY	MSigDB lists	DIRMEIER_LMP1_RESPONSE_EARLY	64	15	17275	428
3.587e-11	-24.05	regulation of response to stimulus	biological process	GO:0048583	4227	158	18054	421
4.145e-11	-23.91	GSE22886_NAIVE_BCELL_VS_MONOCYTE_UP	MSigDB lists	GSE22886_NAIVE_BCELL_VS_MONOCYTE_UP	171	23	17275	428
4.145e-11	-23.91	GSE2706_UNSTIM_VS_2H_LPS_DC_DN	MSigDB lists	GSE2706_UNSTIM_VS_2H_LPS_DC_DN	171	23	17275	428
4.25e-11	-23.88	GSE15735_CTRL_VS_HDAC_INHIBITOR_TREATED_CD4_TCELL_2H_UP	MSigDB lists	GSE15735_CTRL_VS_HDAC_INHIBITOR_TREATED_CD4_TCELL_2H_UP	187	24	17275	428
4.25e-11	-23.88	GSE360_DC_VS_MAC_M_TUBERCULOSIS_UP	MSigDB lists	GSE360_DC_VS_MAC_M_TUBERCULOSIS_UP	187	24	17275	428
4.916e-11	-23.74	hemopoiesis	biological process	GO:0030097	548	41	18054	421
5.787e-11	-23.57	GO_B_CELL_ACTIVATION	MSigDB lists	GO_B_CELL_ACTIVATION	129	20	17275	428
5.987e-11	-23.54	side of membrane	cellular component	GO:0098552	510	39	18985	438
6.297e-11	-23.49	GSE3565_CTRL_VS_LPS_INJECTED_SPLENOCYTES_DN	MSigDB lists	GSE3565_CTRL_VS_LPS_INJECTED_SPLENOCYTES_DN	159	22	17275	428
7.076e-11	-23.37	MHC_I/II-like_Ag-recog	interpro domains	IPR011162	39	12	18616	448
7.369e-11	-23.33	GO_POSITIVE_REGULATION_OF_RESPONSE_TO_STIMULUS	MSigDB lists	GO_POSITIVE_REGULATION_OF_RESPONSE_TO_STIMULUS	1814	90	17275	428
7.434e-11	-23.32	cell communication	biological process	GO:0007154	5208	183	18054	421
7.514e-11	-23.31	GSE14000_4H_VS_16H_LPS_DC_TRANSLATED_RNA_DN	MSigDB lists	GSE14000_4H_VS_16H_LPS_DC_TRANSLATED_RNA_DN	176	23	17275	428
7.849e-11	-23.27	lysosome	cellular component	GO:0005764	683	46	18985	438
8.24e-11	-23.22	lytic vacuole	cellular component	GO:0000323	684	46	18985	438
9.108e-11	-23.12	HADDAD_B_LYMPHOCYTE_PROGENITOR	MSigDB lists	HADDAD_B_LYMPHOCYTE_PROGENITOR	263	28	17275	428
9.311e-11	-23.1	GO_POSITIVE_REGULATION_OF_IMMUNE_SYSTEM_PROCESS	MSigDB lists	GO_POSITIVE_REGULATION_OF_IMMUNE_SYSTEM_PROCESS	809	53	17275	428
1.033e-10	-22.99	GSE32901_NAIVE_VS_TH17_NEG_CD4_TCELL_UP	MSigDB lists	GSE32901_NAIVE_VS_TH17_NEG_CD4_TCELL_UP	163	22	17275	428
1.369e-10	-22.71	WINNEPENNINCKX_MELANOMA_METASTASIS_DN	MSigDB lists	WINNEPENNINCKX_MELANOMA_METASTASIS_DN	40	12	17275	428
1.536e-10	-22.6	GO_MHC_CLASS_II_PROTEIN_COMPLEX	MSigDB lists	GO_MHC_CLASS_II_PROTEIN_COMPLEX	13	8	17275	428
1.668e-10	-22.51	GSE43863_DAY6_EFF_VS_DAY150_MEM_LY6C_INT_CXCR5POS_CD4_TCELL_DN	MSigDB lists	GSE43863_DAY6_EFF_VS_DAY150_MEM_LY6C_INT_CXCR5POS_CD4_TCELL_DN	183	23	17275	428
1.723e-10	-22.48	signaling	biological process	GO:0023052	5103	179	18054	421
1.802e-10	-22.44	regulation of cell activation	biological process	GO:0050865	548	40	18054	421
1.864e-10	-22.4	GSE37532_TREG_VS_TCONV_PPARG_KO_CD4_TCELL_FROM_VISCERAL_ADIPOSE_TISSUE_DN	MSigDB lists	GSE37532_TREG_VS_TCONV_PPARG_KO_CD4_TCELL_FROM_VISCERAL_ADIPOSE_TISSUE_DN	184	23	17275	428
1.891e-10	-22.39	TORCHIA_TARGETS_OF_EWSR1_FLI1_FUSION_DN	MSigDB lists	TORCHIA_TARGETS_OF_EWSR1_FLI1_FUSION_DN	290	29	17275	428
1.947e-10	-22.36	vacuole	cellular component	GO:0005773	779	49	18985	438
1.955e-10	-22.36	immune response-activating cell surface receptor signaling pathway	biological process	GO:0002429	308	29	18054	421
2.039e-10	-22.31	MODULE_44	MSigDB lists	MODULE_44	310	30	17275	428
2.367e-10	-22.16	GSE20727_CTRL_VS_H2O2_TREATED_DC_DN	MSigDB lists	GSE20727_CTRL_VS_H2O2_TREATED_DC_DN	170	22	17275	428
2.476e-10	-22.12	C1-set	pfam domains	PF07654	42	12	17385	429
2.493e-10	-22.11	MODULE_208	MSigDB lists	MODULE_208	111	18	17275	428
2.543e-10	-22.09	immune response-activating signal transduction	biological process	GO:0002757	417	34	18054	421
2.586e-10	-22.08	GSE40273_XBP1_KO_VS_WT_TREG_DN	MSigDB lists	GSE40273_XBP1_KO_VS_WT_TREG_DN	187	23	17275	428
3.059e-10	-21.91	GO_POSITIVE_REGULATION_OF_CELL_ACTIVATION	MSigDB lists	GO_POSITIVE_REGULATION_OF_CELL_ACTIVATION	277	28	17275	428
3.349e-10	-21.82	GO_REGULATION_OF_IMMUNE_RESPONSE	MSigDB lists	GO_REGULATION_OF_IMMUNE_RESPONSE	788	51	17275	428
3.422e-10	-21.8	Ig_C1-set	interpro domains	IPR003597	44	12	18616	448
3.565e-10	-21.75	GSE369_SOCS3_KO_VS_WT_LIVER_POST_IL6_INJECTION_DN	MSigDB lists	GSE369_SOCS3_KO_VS_WT_LIVER_POST_IL6_INJECTION_DN	190	23	17275	428
3.962e-10	-21.65	GSE33292_DN3_THYMOCYTE_VS_TCF1_KO_TCELL_LYMPHOMA_UP	MSigDB lists	GSE33292_DN3_THYMOCYTE_VS_TCF1_KO_TCELL_LYMPHOMA_UP	191	23	17275	428
3.962e-10	-21.65	GSE35825_UNTREATED_VS_IFNG_STIM_MACROPHAGE_UP	MSigDB lists	GSE35825_UNTREATED_VS_IFNG_STIM_MACROPHAGE_UP	191	23	17275	428
4.041e-10	-21.63	PUJANA_BRCA1_PCC_NETWORK	MSigDB lists	PUJANA_BRCA1_PCC_NETWORK	1550	79	17275	428
4.17e-10	-21.6	GSE13411_NAIVE_BCELL_VS_PLASMA_CELL_UP	MSigDB lists	GSE13411_NAIVE_BCELL_VS_PLASMA_CELL_UP	175	22	17275	428
4.651e-10	-21.49	KRIGE_RESPONSE_TO_TOSEDOSTAT_24HR_UP	MSigDB lists	KRIGE_RESPONSE_TO_TOSEDOSTAT_24HR_UP	673	46	17275	428
4.658e-10	-21.49	GSE12366_PLASMA_CELL_VS_MEMORY_BCELL_DN	MSigDB lists	GSE12366_PLASMA_CELL_VS_MEMORY_BCELL_DN	176	22	17275	428
4.758e-10	-21.47	GARY_CD5_TARGETS_UP	MSigDB lists	GARY_CD5_TARGETS_UP	445	36	17275	428
5.104e-10	-21.4	B cell differentiation	biological process	GO:0030183	108	17	18054	421
5.414e-10	-21.34	GSE26343_UNSTIM_VS_LPS_STIM_NFAT5_KO_MACROPHAGE_DN	MSigDB lists	GSE26343_UNSTIM_VS_LPS_STIM_NFAT5_KO_MACROPHAGE_DN	194	23	17275	428
5.494e-10	-21.32	IGc1	smart domains	SM00407	42	12	9476	253
5.589e-10	-21.31	MHC class II receptor activity	molecular function	GO:0032395	10	7	17306	423
5.596e-10	-21.3	HER-positive_carcinoma	COSMIC cancer mutations	HER-positive_carcinoma	2045	94	17255	420
5.596e-10	-21.3	breast-carcinoma-HER-positive_carcinoma	COSMIC cancer mutations	breast-carcinoma-HER-positive_carcinoma	2045	94	17255	420
5.868e-10	-21.26	MHC_II_a/b_N	interpro domains	IPR014745	15	8	18616	448
6.116e-10	-21.21	LU_IL4_SIGNALING	MSigDB lists	LU_IL4_SIGNALING	90	16	17275	428
6.298e-10	-21.19	KEGG_INTESTINAL_IMMUNE_NETWORK_FOR_IGA_PRODUCTION	MSigDB lists	KEGG_INTESTINAL_IMMUNE_NETWORK_FOR_IGA_PRODUCTION	45	12	17275	428
6.463e-10	-21.16	GSE8678_IL7R_LOW_VS_HIGH_EFF_CD8_TCELL_DN	MSigDB lists	GSE8678_IL7R_LOW_VS_HIGH_EFF_CD8_TCELL_DN	179	22	17275	428
6.63e-10	-21.13	GSE3565_CTRL_VS_LPS_INJECTED_DUSP1_KO_SPLENOCYTES_DN	MSigDB lists	GSE3565_CTRL_VS_LPS_INJECTED_DUSP1_KO_SPLENOCYTES_DN	163	21	17275	428
7.197e-10	-21.05	GSE9960_HEALTHY_VS_GRAM_NEG_SEPSIS_PBMC_DN	MSigDB lists	GSE9960_HEALTHY_VS_GRAM_NEG_SEPSIS_PBMC_DN	180	22	17275	428
7.405e-10	-21.02	MODULE_119	MSigDB lists	MODULE_119	133	19	17275	428
7.433e-10	-21.02	GSE25677_MPL_VS_R848_STIM_BCELL_DN	MSigDB lists	GSE25677_MPL_VS_R848_STIM_BCELL_DN	164	21	17275	428
8.009e-10	-20.95	GSE22601_IMMATURE_CD4_SINGLE_POSITIVE_VS_DOUBLE_POSITIVE_THYMOCYTE_DN	MSigDB lists	GSE22601_IMMATURE_CD4_SINGLE_POSITIVE_VS_DOUBLE_POSITIVE_THYMOCYTE_DN	181	22	17275	428
8.009e-10	-20.95	GSE360_T_GONDII_VS_B_MALAYI_HIGH_DOSE_DC_UP	MSigDB lists	GSE360_T_GONDII_VS_B_MALAYI_HIGH_DOSE_DC_UP	181	22	17275	428
8.332e-10	-20.91	WINTER_HYPOXIA_DN	MSigDB lists	WINTER_HYPOXIA_DN	46	12	17275	428
8.351e-10	-20.9	cellular response to stimulus	biological process	GO:0051716	6423	210	18054	421
9.893e-10	-20.73	GSE23505_UNTREATED_VS_4DAY_IL6_IL1_IL23_TREATED_CD4_TCELL_UP	MSigDB lists	GSE23505_UNTREATED_VS_4DAY_IL6_IL1_IL23_TREATED_CD4_TCELL_UP	183	22	17275	428
9.893e-10	-20.73	GSE14000_UNSTIM_VS_16H_LPS_DC_DN	MSigDB lists	GSE14000_UNSTIM_VS_16H_LPS_DC_DN	183	22	17275	428
9.893e-10	-20.73	GSE40685_TREG_VS_FOXP3_KO_TREG_PRECURSOR_DN	MSigDB lists	GSE40685_TREG_VS_FOXP3_KO_TREG_PRECURSOR_DN	183	22	17275	428
9.893e-10	-20.73	GSE8921_UNSTIM_VS_TLR1_2_STIM_MONOCYTE_24H_UP	MSigDB lists	GSE8921_UNSTIM_VS_TLR1_2_STIM_MONOCYTE_24H_UP	183	22	17275	428
9.936e-10	-20.73	antigen receptor-mediated signaling pathway	biological process	GO:0050851	194	22	18054	421
1.09e-09	-20.64	GSE6259_FLT3L_INDUCED_33D1_POS_DC_VS_CD8_TCELL_DN	MSigDB lists	GSE6259_FLT3L_INDUCED_33D1_POS_DC_VS_CD8_TCELL_DN	136	19	17275	428
1.098e-09	-20.63	GSE360_T_GONDII_VS_B_MALAYI_LOW_DOSE_DC_UP	MSigDB lists	GSE360_T_GONDII_VS_B_MALAYI_LOW_DOSE_DC_UP	184	22	17275	428
1.103e-09	-20.63	Immune System	REACTOME pathways	R-HSA-168256	2101	95	10287	261
1.219e-09	-20.53	GSE16697_CD4_TCELL_VS_TFH_CD4_TCELL_UP	MSigDB lists	GSE16697_CD4_TCELL_VS_TFH_CD4_TCELL_UP	185	22	17275	428
1.299e-09	-20.46	GSE3565_DUSP1_VS_WT_SPLENOCYTES_DN	MSigDB lists	GSE3565_DUSP1_VS_WT_SPLENOCYTES_DN	169	21	17275	428
1.351e-09	-20.42	GSE2405_S_AUREUS_VS_A_PHAGOCYTOPHILUM_NEUTROPHIL_UP	MSigDB lists	GSE2405_S_AUREUS_VS_A_PHAGOCYTOPHILUM_NEUTROPHIL_UP	186	22	17275	428
1.403e-09	-20.38	KUMAR_TARGETS_OF_MLL_AF9_FUSION	MSigDB lists	KUMAR_TARGETS_OF_MLL_AF9_FUSION	377	32	17275	428
1.451e-09	-20.35	MORI_PRE_BI_LYMPHOCYTE_DN	MSigDB lists	MORI_PRE_BI_LYMPHOCYTE_DN	70	14	17275	428
1.461e-09	-20.34	-	gene3d domains	3.10.320.10	15	8	8522	232
1.483e-09	-20.33	Hematopoietic cell lineage	KEGG pathways	ko04640	96	17	7161	207
1.483e-09	-20.33	Hematopoietic cell lineage	KEGG pathways	hsa04640	96	17	7161	207
1.497e-09	-20.32	GSE21670_UNTREATED_VS_TGFB_TREATED_STAT3_KO_CD4_TCELL_DN	MSigDB lists	GSE21670_UNTREATED_VS_TGFB_TREATED_STAT3_KO_CD4_TCELL_DN	187	22	17275	428
1.497e-09	-20.32	GSE3982_CTRL_VS_LPS_48H_DC_DN	MSigDB lists	GSE3982_CTRL_VS_LPS_48H_DC_DN	187	22	17275	428
1.67e-09	-20.21	GO_POSITIVE_REGULATION_OF_IMMUNE_RESPONSE	MSigDB lists	GO_POSITIVE_REGULATION_OF_IMMUNE_RESPONSE	511	38	17275	428
1.833e-09	-20.12	GSE36826_WT_VS_IL1R_KO_SKIN_UP	MSigDB lists	GSE36826_WT_VS_IL1R_KO_SKIN_UP	189	22	17275	428
1.833e-09	-20.12	GSE43863_DAY6_EFF_VS_DAY150_MEM_TH1_CD4_TCELL_UP	MSigDB lists	GSE43863_DAY6_EFF_VS_DAY150_MEM_TH1_CD4_TCELL_UP	189	22	17275	428
1.955e-09	-20.05	GO_LYMPHOCYTE_DIFFERENTIATION	MSigDB lists	GO_LYMPHOCYTE_DIFFERENTIATION	207	23	17275	428
1.981e-09	-20.04	HOEBEKE_LYMPHOID_STEM_CELL_UP	MSigDB lists	HOEBEKE_LYMPHOID_STEM_CELL_UP	84	15	17275	428
2.026e-09	-20.02	GSE22886_DC_VS_MONOCYTE_UP	MSigDB lists	GSE22886_DC_VS_MONOCYTE_UP	190	22	17275	428
2.074e-09	-19.99	positive regulation of biological process	biological process	GO:0048518	6081	200	18054	421
2.238e-09	-19.92	GSE24142_EARLY_THYMIC_PROGENITOR_VS_DN2_THYMOCYTE_UP	MSigDB lists	GSE24142_EARLY_THYMIC_PROGENITOR_VS_DN2_THYMOCYTE_UP	191	22	17275	428
2.74e-09	-19.72	GSE46242_CTRL_VS_EGR2_DELETED_TH1_CD4_TCELL_UP	MSigDB lists	GSE46242_CTRL_VS_EGR2_DELETED_TH1_CD4_TCELL_UP	176	21	17275	428
3.005e-09	-19.62	GSE26343_WT_VS_NFAT5_KO_MACROPHAGE_DN	MSigDB lists	GSE26343_WT_VS_NFAT5_KO_MACROPHAGE_DN	194	22	17275	428
3.128e-09	-19.58	KEGG_B_CELL_RECEPTOR_SIGNALING_PATHWAY	MSigDB lists	KEGG_B_CELL_RECEPTOR_SIGNALING_PATHWAY	74	14	17275	428
3.401e-09	-19.5	response to organic substance	biological process	GO:0010033	2956	116	18054	421
3.45e-09	-19.48	positive regulation of lymphocyte activation	biological process	GO:0051251	265	25	18054	421
3.751e-09	-19.4	ZHENG_BOUND_BY_FOXP3	MSigDB lists	ZHENG_BOUND_BY_FOXP3	458	35	17275	428
3.764e-09	-19.4	MHC protein complex	cellular component	GO:0042611	26	9	18985	438
4.126e-09	-19.31	GSE21063_CTRL_VS_ANTI_IGM_STIM_BCELL_8H_UP	MSigDB lists	GSE21063_CTRL_VS_ANTI_IGM_STIM_BCELL_8H_UP	147	19	17275	428
4.507e-09	-19.22	GO_ANTIGEN_BINDING	MSigDB lists	GO_ANTIGEN_BINDING	76	14	17275	428
4.848e-09	-19.14	HALLMARK_ALLOGRAFT_REJECTION	MSigDB lists	HALLMARK_ALLOGRAFT_REJECTION	199	22	17275	428
4.946e-09	-19.12	positive regulation of leukocyte activation	biological process	GO:0002696	311	27	18054	421
5.043e-09	-19.11	GSE7219_UNSTIM_VS_LPS_AND_ANTI_CD40_STIM_NIK_NFKB2_KO_DC_DN	MSigDB lists	GSE7219_UNSTIM_VS_LPS_AND_ANTI_CD40_STIM_NIK_NFKB2_KO_DC_DN	182	21	17275	428
5.315e-09	-19.05	Intestinal immune network for IgA production	KEGG pathways	ko04672	47	12	7161	207
5.315e-09	-19.05	Intestinal immune network for IgA production	KEGG pathways	hsa04672	47	12	7161	207
5.569e-09	-19.01	GSE27241_CTRL_VS_DIGOXIN_TREATED_CD4_TCELL_IN_TH17_POLARIZING_CONDITIONS_DN	MSigDB lists	GSE27241_CTRL_VS_DIGOXIN_TREATED_CD4_TCELL_IN_TH17_POLARIZING_CONDITIONS_DN	183	21	17275	428
5.634e-09	-18.99	PID_BCR_5PATHWAY	MSigDB lists	PID_BCR_5PATHWAY	65	13	17275	428
6.145e-09	-18.91	GSE11057_PBMC_VS_MEM_CD4_TCELL_UP	MSigDB lists	GSE11057_PBMC_VS_MEM_CD4_TCELL_UP	184	21	17275	428
6.145e-09	-18.91	GSE3039_ALPHAALPHA_VS_ALPHABETA_CD8_TCELL_DN	MSigDB lists	GSE3039_ALPHAALPHA_VS_ALPHABETA_CD8_TCELL_DN	184	21	17275	428
6.145e-09	-18.91	GSE43863_TH1_VS_TFH_MEMORY_CD4_TCELL_DN	MSigDB lists	GSE43863_TH1_VS_TFH_MEMORY_CD4_TCELL_DN	184	21	17275	428
6.145e-09	-18.91	GSE12392_WT_VS_IFNAR_KO_CD8A_NEG_SPLEEN_DC_UP	MSigDB lists	GSE12392_WT_VS_IFNAR_KO_CD8A_NEG_SPLEEN_DC_UP	184	21	17275	428
6.145e-09	-18.91	GSE12845_IGD_POS_BLOOD_VS_NAIVE_TONSIL_BCELL_DN	MSigDB lists	GSE12845_IGD_POS_BLOOD_VS_NAIVE_TONSIL_BCELL_DN	184	21	17275	428
6.145e-09	-18.91	GSE23505_IL6_IL1_VS_IL6_IL1_IL23_TREATED_CD4_TCELL_DN	MSigDB lists	GSE23505_IL6_IL1_VS_IL6_IL1_IL23_TREATED_CD4_TCELL_DN	184	21	17275	428
6.432e-09	-18.86	lung-carcinoma	COSMIC cancer mutations	lung-carcinoma	4296	157	17255	420
6.705e-09	-18.82	GO_IMMUNE_SYSTEM_DEVELOPMENT	MSigDB lists	GO_IMMUNE_SYSTEM_DEVELOPMENT	561	39	17275	428
6.775e-09	-18.81	GSE360_CTRL_VS_T_GONDII_DC_DN	MSigDB lists	GSE360_CTRL_VS_T_GONDII_DC_DN	185	21	17275	428
6.775e-09	-18.81	GSE39556_CD8A_DC_VS_NK_CELL_DN	MSigDB lists	GSE39556_CD8A_DC_VS_NK_CELL_DN	185	21	17275	428
6.831e-09	-18.8	defense response	biological process	GO:0006952	1230	62	18054	421
6.915e-09	-18.79	pleura-mesothelioma	COSMIC cancer mutations	pleura-mesothelioma	4228	155	17255	420
7.045e-09	-18.77	immune effector process	biological process	GO:0002252	943	52	18054	421
7.133e-09	-18.76	GO_REGULATION_OF_CELL_CELL_ADHESION	MSigDB lists	GO_REGULATION_OF_CELL_CELL_ADHESION	360	30	17275	428
7.466e-09	-18.71	GSE44649_WT_VS_MIR155_KO_ACTIVATED_CD8_TCELL_UP	MSigDB lists	GSE44649_WT_VS_MIR155_KO_ACTIVATED_CD8_TCELL_UP	186	21	17275	428
7.466e-09	-18.71	GSE360_L_DONOVANI_VS_B_MALAYI_HIGH_DOSE_DC_UP	MSigDB lists	GSE360_L_DONOVANI_VS_B_MALAYI_HIGH_DOSE_DC_UP	186	21	17275	428
7.466e-09	-18.71	GSE23502_WT_VS_HDC_KO_MYELOID_DERIVED_SUPPRESSOR_CELL_BM_UP	MSigDB lists	GSE23502_WT_VS_HDC_KO_MYELOID_DERIVED_SUPPRESSOR_CELL_BM_UP	186	21	17275	428
7.466e-09	-18.71	GSE24634_TREG_VS_TCONV_POST_DAY5_IL4_CONVERSION_DN	MSigDB lists	GSE24634_TREG_VS_TCONV_POST_DAY5_IL4_CONVERSION_DN	186	21	17275	428
8.147e-09	-18.63	GSE40274_CTRL_VS_EOS_TRANSDUCED_ACTIVATED_CD4_TCELL_DN	MSigDB lists	GSE40274_CTRL_VS_EOS_TRANSDUCED_ACTIVATED_CD4_TCELL_DN	137	18	17275	428
8.279e-09	-18.61	KEGG_ALLOGRAFT_REJECTION	MSigDB lists	KEGG_ALLOGRAFT_REJECTION	35	10	17275	428
9.046e-09	-18.52	GSE34392_ST2_KO_VS_WT_DAY8_LCMV_EFFECTOR_CD8_TCELL_DN	MSigDB lists	GSE34392_ST2_KO_VS_WT_DAY8_LCMV_EFFECTOR_CD8_TCELL_DN	188	21	17275	428
9.046e-09	-18.52	GSE21774_CD62L_POS_CD56_DIM_VS_CD62L_NEG_CD56_DIM_NK_CELL_UP	MSigDB lists	GSE21774_CD62L_POS_CD56_DIM_VS_CD62L_NEG_CD56_DIM_NK_CELL_UP	188	21	17275	428
9.074e-09	-18.52	RODWELL_AGING_KIDNEY_UP	MSigDB lists	RODWELL_AGING_KIDNEY_UP	429	33	17275	428
9.257e-09	-18.5	kidney-carcinoma	COSMIC cancer mutations	kidney-carcinoma	3745	141	17255	420
9.299e-09	-18.49	GO_REGULATION_OF_CYTOKINE_PRODUCTION	MSigDB lists	GO_REGULATION_OF_CYTOKINE_PRODUCTION	544	38	17275	428
9.525e-09	-18.47	MODULE_46	MSigDB lists	MODULE_46	386	31	17275	428
9.556e-09	-18.47	DIRMEIER_LMP1_RESPONSE_LATE_UP	MSigDB lists	DIRMEIER_LMP1_RESPONSE_LATE_UP	56	12	17275	428
9.948e-09	-18.43	GSE7852_LN_VS_FAT_TREG_UP	MSigDB lists	GSE7852_LN_VS_FAT_TREG_UP	189	21	17275	428
1.093e-08	-18.33	GSE360_DC_VS_MAC_B_MALAYI_HIGH_DOSE_UP	MSigDB lists	GSE360_DC_VS_MAC_B_MALAYI_HIGH_DOSE_UP	190	21	17275	428
1.093e-08	-18.33	GSE360_L_DONOVANI_VS_B_MALAYI_LOW_DOSE_DC_UP	MSigDB lists	GSE360_L_DONOVANI_VS_B_MALAYI_LOW_DOSE_DC_UP	190	21	17275	428
1.094e-08	-18.33	tat (Tat)	protein interactions	155871	1718	80	17456	427
1.136e-08	-18.29	GSE22886_NAIVE_BCELL_VS_DC_UP	MSigDB lists	GSE22886_NAIVE_BCELL_VS_DC_UP	173	20	17275	428
1.154e-08	-18.28	BOSCO_ALLERGEN_INDUCED_TH2_ASSOCIATED_MODULE	MSigDB lists	BOSCO_ALLERGEN_INDUCED_TH2_ASSOCIATED_MODULE	140	18	17275	428
1.172e-08	-18.26	activation of immune response	biological process	GO:0002253	484	34	18054	421
1.201e-08	-18.24	GSE37533_UNTREATED_VS_PIOGLIZATONE_TREATED_CD4_TCELL_PPARG1_AND_FOXP3_TRASDUCED_UP	MSigDB lists	GSE37533_UNTREATED_VS_PIOGLIZATONE_TREATED_CD4_TCELL_PPARG1_AND_FOXP3_TRASDUCED_UP	191	21	17275	428
1.254e-08	-18.19	GSE12366_GC_VS_NAIVE_BCELL_DN	MSigDB lists	GSE12366_GC_VS_NAIVE_BCELL_DN	174	20	17275	428
1.267e-08	-18.18	positive regulation of cell activation	biological process	GO:0050867	325	27	18054	421
1.28e-08	-18.17	YAGI_AML_WITH_T_8_21_TRANSLOCATION	MSigDB lists	YAGI_AML_WITH_T_8_21_TRANSLOCATION	348	29	17275	428
1.318e-08	-18.14	GSE360_DC_VS_MAC_L_DONOVANI_UP	MSigDB lists	GSE360_DC_VS_MAC_L_DONOVANI_UP	192	21	17275	428
1.416e-08	-18.07	MODULE_361	MSigDB lists	MODULE_361	126	17	17275	428
1.436e-08	-18.06	ZHANG_RESPONSE_TO_IKK_INHIBITOR_AND_TNF_UP	MSigDB lists	ZHANG_RESPONSE_TO_IKK_INHIBITOR_AND_TNF_UP	211	22	17275	428
1.445e-08	-18.05	GSE3039_NKT_CELL_VS_B2_BCELL_UP	MSigDB lists	GSE3039_NKT_CELL_VS_B2_BCELL_UP	193	21	17275	428
1.467e-08	-18.04	regulation of cytokine production	biological process	GO:0001817	717	43	18054	421
1.471e-08	-18.03	KEGG_ASTHMA	MSigDB lists	KEGG_ASTHMA	28	9	17275	428
1.527e-08	-18	GSE2706_UNSTIM_VS_2H_R848_DC_DN	MSigDB lists	GSE2706_UNSTIM_VS_2H_R848_DC_DN	176	20	17275	428
1.557e-08	-17.98	B Cell Receptor Signaling Pathway	WikiPathways	WP23	98	17	5311	177
1.584e-08	-17.96	HALLMARK_IL2_STAT5_SIGNALING	MSigDB lists	HALLMARK_IL2_STAT5_SIGNALING	194	21	17275	428
1.682e-08	-17.9	GSE37416_CTRL_VS_12H_F_TULARENSIS_LVS_NEUTROPHIL_UP	MSigDB lists	GSE37416_CTRL_VS_12H_F_TULARENSIS_LVS_NEUTROPHIL_UP	177	20	17275	428
1.755e-08	-17.86	BOYLAN_MULTIPLE_MYELOMA_C_D_DN	MSigDB lists	BOYLAN_MULTIPLE_MYELOMA_C_D_DN	232	23	17275	428
1.762e-08	-17.85	GO_MHC_CLASS_II_RECEPTOR_ACTIVITY	MSigDB lists	GO_MHC_CLASS_II_RECEPTOR_ACTIVITY	9	6	17275	428
1.853e-08	-17.8	GSE9988_ANTI_TREM1_VS_LPS_MONOCYTE_DN	MSigDB lists	GSE9988_ANTI_TREM1_VS_LPS_MONOCYTE_DN	178	20	17275	428
1.853e-08	-17.8	GSE19198_6H_VS_24H_IL21_TREATED_TCELL_UP	MSigDB lists	GSE19198_6H_VS_24H_IL21_TREATED_TCELL_UP	178	20	17275	428
1.9e-08	-17.78	WIERENGA_STAT5A_TARGETS_UP	MSigDB lists	WIERENGA_STAT5A_TARGETS_UP	196	21	17275	428
1.905e-08	-17.78	cytoplasm	cellular component	GO:0005737	11495	320	18985	438
2.095e-08	-17.68	env (Envelope surface glycoprotein gp160, precursor)	protein interactions	155971	1501	72	17456	427
2.242e-08	-17.61	ALCALAY_AML_BY_NPM1_LOCALIZATION_DN	MSigDB lists	ALCALAY_AML_BY_NPM1_LOCALIZATION_DN	180	20	17275	428
2.375e-08	-17.56	GRAHAM_CML_DIVIDING_VS_NORMAL_QUIESCENT_DN	MSigDB lists	GRAHAM_CML_DIVIDING_VS_NORMAL_QUIESCENT_DN	86	14	17275	428
2.397e-08	-17.55	mesothelioma	COSMIC cancer mutations	mesothelioma	4521	161	17255	420
2.473e-08	-17.52	RHEIN_ALL_GLUCOCORTICOID_THERAPY_UP	MSigDB lists	RHEIN_ALL_GLUCOCORTICOID_THERAPY_UP	73	13	17275	428
2.706e-08	-17.43	GSE34515_CD16_POS_MONOCYTE_VS_DC_DN	MSigDB lists	GSE34515_CD16_POS_MONOCYTE_VS_DC_DN	182	20	17275	428
2.781e-08	-17.4	cell	cellular component	GO:0005623	16934	422	18985	438
2.97e-08	-17.33	GSE26030_TH1_VS_TH17_DAY15_POST_POLARIZATION_DN	MSigDB lists	GSE26030_TH1_VS_TH17_DAY15_POST_POLARIZATION_DN	183	20	17275	428
2.974e-08	-17.33	YU_MYC_TARGETS_DN	MSigDB lists	YU_MYC_TARGETS_DN	50	11	17275	428
3.102e-08	-17.29	GSE6259_FLT3L_INDUCED_DEC205_POS_DC_VS_BCELL_DN	MSigDB lists	GSE6259_FLT3L_INDUCED_DEC205_POS_DC_VS_BCELL_DN	149	18	17275	428
3.117e-08	-17.28	GSE40225_WT_VS_RIP_B7X_DIABETIC_MOUSE_PANCREATIC_CD8_TCELL_UP	MSigDB lists	GSE40225_WT_VS_RIP_B7X_DIABETIC_MOUSE_PANCREATIC_CD8_TCELL_UP	166	19	17275	428
3.196e-08	-17.26	GO_IMMUNE_RESPONSE_REGULATING_CELL_SURFACE_RECEPTOR_SIGNALING_PATHWAY	MSigDB lists	GO_IMMUNE_RESPONSE_REGULATING_CELL_SURFACE_RECEPTOR_SIGNALING_PATHWAY	279	25	17275	428
3.257e-08	-17.24	GSE43863_DAY6_EFF_VS_DAY150_MEM_TH1_CD4_TCELL_DN	MSigDB lists	GSE43863_DAY6_EFF_VS_DAY150_MEM_TH1_CD4_TCELL_DN	184	20	17275	428
3.567e-08	-17.15	vacuolar membrane	cellular component	GO:0005774	414	30	18985	438
3.569e-08	-17.15	GSE21380_NON_TFH_VS_TFH_CD4_TCELL_UP	MSigDB lists	GSE21380_NON_TFH_VS_TFH_CD4_TCELL_UP	185	20	17275	428
3.569e-08	-17.15	GSE24142_EARLY_THYMIC_PROGENITOR_VS_DN2_THYMOCYTE_ADULT_UP	MSigDB lists	GSE24142_EARLY_THYMIC_PROGENITOR_VS_DN2_THYMOCYTE_ADULT_UP	185	20	17275	428
3.696e-08	-17.11	cell surface receptor signaling pathway	biological process	GO:0007166	2250	92	18054	421
3.91e-08	-17.06	GSE42088_UNINF_VS_LEISHMANIA_INF_DC_8H_UP	MSigDB lists	GSE42088_UNINF_VS_LEISHMANIA_INF_DC_8H_UP	186	20	17275	428
3.91e-08	-17.06	GSE7460_CTRL_VS_TGFB_TREATED_ACT_TCONV_DN	MSigDB lists	GSE7460_CTRL_VS_TGFB_TREATED_ACT_TCONV_DN	186	20	17275	428
4.174e-08	-16.99	GSE6259_33D1_POS_DC_VS_CD4_TCELL_UP	MSigDB lists	GSE6259_33D1_POS_DC_VS_CD4_TCELL_UP	169	19	17275	428
4.24e-08	-16.98	GSE15330_HSC_VS_MEGAKARYOCYTE_ERYTHROID_PROGENITOR_DN	MSigDB lists	GSE15330_HSC_VS_MEGAKARYOCYTE_ERYTHROID_PROGENITOR_DN	152	18	17275	428
4.279e-08	-16.97	GSE22886_NAIVE_BCELL_VS_BLOOD_PLASMA_CELL_UP	MSigDB lists	GSE22886_NAIVE_BCELL_VS_BLOOD_PLASMA_CELL_UP	187	20	17275	428
4.279e-08	-16.97	GSE39820_CTRL_VS_IL1B_IL6_CD4_TCELL_UP	MSigDB lists	GSE39820_CTRL_VS_IL1B_IL6_CD4_TCELL_UP	187	20	17275	428
4.279e-08	-16.97	GSE12366_GC_VS_MEMORY_BCELL_DN	MSigDB lists	GSE12366_GC_VS_MEMORY_BCELL_DN	187	20	17275	428
4.279e-08	-16.97	GSE40273_GATA1_KO_VS_WT_TREG_DN	MSigDB lists	GSE40273_GATA1_KO_VS_WT_TREG_DN	187	20	17275	428
4.706e-08	-16.87	GO_MHC_PROTEIN_COMPLEX	MSigDB lists	GO_MHC_PROTEIN_COMPLEX	23	8	17275	428
4.878e-08	-16.84	regulation of cellular process	biological process	GO:0050794	10791	304	18054	421
5.117e-08	-16.79	GSE11057_NAIVE_CD4_VS_PBMC_CD4_TCELL_DN	MSigDB lists	GSE11057_NAIVE_CD4_VS_PBMC_CD4_TCELL_DN	189	20	17275	428
5.117e-08	-16.79	GSE41176_WT_VS_TAK1_KO_ANTI_IGM_STIM_BCELL_24H_DN	MSigDB lists	GSE41176_WT_VS_TAK1_KO_ANTI_IGM_STIM_BCELL_24H_DN	189	20	17275	428
5.2e-08	-16.77	GSE15330_LYMPHOID_MULTIPOTENT_VS_MEGAKARYOCYTE_ERYTHROID_PROGENITOR_IKAROS_KO_UP	MSigDB lists	GSE15330_LYMPHOID_MULTIPOTENT_VS_MEGAKARYOCYTE_ERYTHROID_PROGENITOR_IKAROS_KO_UP	154	18	17275	428
5.591e-08	-16.7	GSE37532_WT_VS_PPARG_KO_VISCERAL_ADIPOSE_TISSUE_TREG_DN	MSigDB lists	GSE37532_WT_VS_PPARG_KO_VISCERAL_ADIPOSE_TISSUE_TREG_DN	190	20	17275	428
5.591e-08	-16.7	GSE17721_LPS_VS_GARDIQUIMOD_2H_BMDC_UP	MSigDB lists	GSE17721_LPS_VS_GARDIQUIMOD_2H_BMDC_UP	190	20	17275	428
5.591e-08	-16.7	GSE33424_CD161_HIGH_VS_INT_CD8_TCELL_UP	MSigDB lists	GSE33424_CD161_HIGH_VS_INT_CD8_TCELL_UP	190	20	17275	428
5.591e-08	-16.7	GSE7460_TCONV_VS_TREG_LN_DN	MSigDB lists	GSE7460_TCONV_VS_TREG_LN_DN	190	20	17275	428
5.591e-08	-16.7	GSE36476_CTRL_VS_TSST_ACT_16H_MEMORY_CD4_TCELL_YOUNG_DN	MSigDB lists	GSE36476_CTRL_VS_TSST_ACT_16H_MEMORY_CD4_TCELL_YOUNG_DN	190	20	17275	428
5.682e-08	-16.68	ZHAN_EARLY_DIFFERENTIATION_GENES_DN	MSigDB lists	ZHAN_EARLY_DIFFERENTIATION_GENES_DN	42	10	17275	428
5.778e-08	-16.67	Allograft rejection	KEGG pathways	hsa05330	37	10	7161	207
5.778e-08	-16.67	Allograft rejection	KEGG pathways	ko05330	37	10	7161	207
6.096e-08	-16.61	GSE36888_UNTREATED_VS_IL2_TREATED_TCELL_6H_UP	MSigDB lists	GSE36888_UNTREATED_VS_IL2_TREATED_TCELL_6H_UP	173	19	17275	428
6.096e-08	-16.61	GSE37301_CD4_TCELL_VS_GRANULOCYTE_MONOCYTE_PROGENITOR_DN	MSigDB lists	GSE37301_CD4_TCELL_VS_GRANULOCYTE_MONOCYTE_PROGENITOR_DN	173	19	17275	428
6.096e-08	-16.61	GSE3982_DC_VS_MAC_UP	MSigDB lists	GSE3982_DC_VS_MAC_UP	173	19	17275	428
6.104e-08	-16.61	GSE39820_CTRL_VS_IL1B_IL6_IL23A_CD4_TCELL_UP	MSigDB lists	GSE39820_CTRL_VS_IL1B_IL6_IL23A_CD4_TCELL_UP	191	20	17275	428
6.355e-08	-16.57	GSE37301_MULTIPOTENT_PROGENITOR_VS_CD4_TCELL_UP	MSigDB lists	GSE37301_MULTIPOTENT_PROGENITOR_VS_CD4_TCELL_UP	156	18	17275	428
6.689e-08	-16.52	GSE3982_BCELL_VS_TH2_UP	MSigDB lists	GSE3982_BCELL_VS_TH2_UP	174	19	17275	428
6.809e-08	-16.5	DIAZ_CHRONIC_MEYLOGENOUS_LEUKEMIA_DN	MSigDB lists	DIAZ_CHRONIC_MEYLOGENOUS_LEUKEMIA_DN	108	15	17275	428
6.83e-08	-16.5	GO_REGULATION_OF_HOMOTYPIC_CELL_CELL_ADHESION	MSigDB lists	GO_REGULATION_OF_HOMOTYPIC_CELL_CELL_ADHESION	290	25	17275	428
6.988e-08	-16.48	lymphocyte proliferation	biological process	GO:0046651	84	13	18054	421
7.336e-08	-16.43	GSE20727_CTRL_VS_H2O2_TREATED_DC_UP	MSigDB lists	GSE20727_CTRL_VS_H2O2_TREATED_DC_UP	175	19	17275	428
8.039e-08	-16.34	GSE2706_2H_VS_8H_R848_AND_LPS_STIM_DC_DN	MSigDB lists	GSE2706_2H_VS_8H_R848_AND_LPS_STIM_DC_DN	176	19	17275	428
8.054e-08	-16.33	GOBERT_OLIGODENDROCYTE_DIFFERENTIATION_DN	MSigDB lists	GOBERT_OLIGODENDROCYTE_DIFFERENTIATION_DN	984	53	17275	428
8.162e-08	-16.32	cell part	cellular component	GO:0044464	16865	420	18985	438
8.354e-08	-16.3	Ig-like_dom	interpro domains	IPR007110	436	31	18616	448
8.534e-08	-16.28	GSE3920_UNTREATED_VS_IFNA_TREATED_FIBROBLAST_UP	MSigDB lists	GSE3920_UNTREATED_VS_IFNA_TREATED_FIBROBLAST_UP	159	18	17275	428
8.803e-08	-16.25	GSE7219_WT_VS_NIK_NFKB2_KO_DC_UP	MSigDB lists	GSE7219_WT_VS_NIK_NFKB2_KO_DC_UP	177	19	17275	428
8.803e-08	-16.25	GSE22886_IGM_MEMORY_BCELL_VS_BLOOD_PLASMA_CELL_UP	MSigDB lists	GSE22886_IGM_MEMORY_BCELL_VS_BLOOD_PLASMA_CELL_UP	177	19	17275	428
9.317e-08	-16.19	mononuclear cell proliferation	biological process	GO:0032943	86	13	18054	421
9.526e-08	-16.17	GAURNIER_PSMD4_TARGETS	MSigDB lists	GAURNIER_PSMD4_TARGETS	68	12	17275	428
9.633e-08	-16.16	GSE22886_IGM_MEMORY_BCELL_VS_BM_PLASMA_CELL_UP	MSigDB lists	GSE22886_IGM_MEMORY_BCELL_VS_BM_PLASMA_CELL_UP	178	19	17275	428
9.823e-08	-16.14	GO_ACTIVATION_OF_IMMUNE_RESPONSE	MSigDB lists	GO_ACTIVATION_OF_IMMUNE_RESPONSE	382	29	17275	428
1.001e-07	-16.12	Asthma	KEGG pathways	hsa05310	30	9	7161	207
1.001e-07	-16.12	Asthma	KEGG pathways	ko05310	30	9	7161	207
1.011e-07	-16.11	external side of plasma membrane	cellular component	GO:0009897	317	25	18985	438
1.054e-07	-16.07	GSE13306_RA_VS_UNTREATED_MEM_CD4_TCELL_DN	MSigDB lists	GSE13306_RA_VS_UNTREATED_MEM_CD4_TCELL_DN	179	19	17275	428
1.056e-07	-16.06	HUANG_GATA2_TARGETS_UP	MSigDB lists	HUANG_GATA2_TARGETS_UP	144	17	17275	428
1.144e-07	-15.98	regulation of intracellular signal transduction	biological process	GO:1902531	1870	79	18054	421
1.151e-07	-15.98	GSE26351_UNSTIM_VS_BMP_PATHWAY_STIM_HEMATOPOIETIC_PROGENITORS_UP	MSigDB lists	GSE26351_UNSTIM_VS_BMP_PATHWAY_STIM_HEMATOPOIETIC_PROGENITORS_UP	180	19	17275	428
1.174e-07	-15.96	KRIGE_RESPONSE_TO_TOSEDOSTAT_6HR_UP	MSigDB lists	KRIGE_RESPONSE_TO_TOSEDOSTAT_6HR_UP	832	47	17275	428
1.25e-07	-15.89	GSE12366_NAIVE_VS_MEMORY_BCELL_UP	MSigDB lists	GSE12366_NAIVE_VS_MEMORY_BCELL_UP	163	18	17275	428
1.258e-07	-15.89	GSE21670_UNTREATED_VS_IL6_TREATED_STAT3_KO_CD4_TCELL_UP	MSigDB lists	GSE21670_UNTREATED_VS_IL6_TREATED_STAT3_KO_CD4_TCELL_UP	181	19	17275	428
1.294e-07	-15.86	TSAI_RESPONSE_TO_IONIZING_RADIATION	MSigDB lists	TSAI_RESPONSE_TO_IONIZING_RADIATION	146	17	17275	428
1.323e-07	-15.84	OSMAN_BLADDER_CANCER_DN	MSigDB lists	OSMAN_BLADDER_CANCER_DN	343	27	17275	428
1.373e-07	-15.8	GSE22886_DAY0_VS_DAY7_MONOCYTE_IN_CULTURE_UP	MSigDB lists	GSE22886_DAY0_VS_DAY7_MONOCYTE_IN_CULTURE_UP	182	19	17275	428
1.373e-07	-15.8	GSE41867_NAIVE_VS_DAY6_LCMV_EFFECTOR_CD8_TCELL_DN	MSigDB lists	GSE41867_NAIVE_VS_DAY6_LCMV_EFFECTOR_CD8_TCELL_DN	182	19	17275	428
1.497e-07	-15.71	KAECH_NAIVE_VS_MEMORY_CD8_TCELL_UP	MSigDB lists	KAECH_NAIVE_VS_MEMORY_CD8_TCELL_UP	183	19	17275	428
1.497e-07	-15.71	GSE43863_NAIVE_VS_MEMORY_LY6C_INT_CXCR5POS_CD4_TCELL_D150_LCMV_UP	MSigDB lists	GSE43863_NAIVE_VS_MEMORY_LY6C_INT_CXCR5POS_CD4_TCELL_D150_LCMV_UP	183	19	17275	428
1.497e-07	-15.71	GSE17186_MEMORY_VS_CD21LOW_TRANSITIONAL_BCELL_UP	MSigDB lists	GSE17186_MEMORY_VS_CD21LOW_TRANSITIONAL_BCELL_UP	183	19	17275	428
1.497e-07	-15.71	GSE43863_NAIVE_VS_MEMORY_TFH_CD4_TCELL_D150_LCMV_UP	MSigDB lists	GSE43863_NAIVE_VS_MEMORY_TFH_CD4_TCELL_D150_LCMV_UP	183	19	17275	428
1.497e-07	-15.71	GSE37416_12H_VS_24H_F_TULARENSIS_LVS_NEUTROPHIL_UP	MSigDB lists	GSE37416_12H_VS_24H_F_TULARENSIS_LVS_NEUTROPHIL_UP	183	19	17275	428
1.497e-07	-15.71	GSE23505_UNTREATED_VS_4DAY_IL6_IL1_IL23_TREATED_CD4_TCELL_DN	MSigDB lists	GSE23505_UNTREATED_VS_4DAY_IL6_IL1_IL23_TREATED_CD4_TCELL_DN	183	19	17275	428
1.507e-07	-15.71	GSE13946_CTRL_VS_DSS_COLITIS_GD_TCELL_FROM_COLON_UP	MSigDB lists	GSE13946_CTRL_VS_DSS_COLITIS_GD_TCELL_FROM_COLON_UP	165	18	17275	428
1.528e-07	-15.69	MODULE_75	MSigDB lists	MODULE_75	390	29	17275	428
1.566e-07	-15.67	membrane	cellular component	GO:0016020	9090	263	18985	438
1.569e-07	-15.67	MARSON_BOUND_BY_FOXP3_UNSTIMULATED	MSigDB lists	MARSON_BOUND_BY_FOXP3_UNSTIMULATED	1146	58	17275	428
1.581e-07	-15.66	nef (Nef)	protein interactions	156110	797	45	17456	427
1.632e-07	-15.63	GSE22140_GERMFREE_VS_SPF_ARTHRITIC_MOUSE_CD4_TCELL_DN	MSigDB lists	GSE22140_GERMFREE_VS_SPF_ARTHRITIC_MOUSE_CD4_TCELL_DN	184	19	17275	428
1.632e-07	-15.63	GSE22196_HEALTHY_VS_OBESE_MOUSE_SKIN_GAMMADELTA_TCELL_UP	MSigDB lists	GSE22196_HEALTHY_VS_OBESE_MOUSE_SKIN_GAMMADELTA_TCELL_UP	184	19	17275	428
1.632e-07	-15.63	GSE43863_LY6C_INT_CXCR5POS_VS_LY6C_LOW_CXCR5NEG_EFFECTOR_CD4_TCELL_UP	MSigDB lists	GSE43863_LY6C_INT_CXCR5POS_VS_LY6C_LOW_CXCR5NEG_EFFECTOR_CD4_TCELL_UP	184	19	17275	428
1.632e-07	-15.63	GSE37532_TREG_VS_TCONV_CD4_TCELL_FROM_LN_DN	MSigDB lists	GSE37532_TREG_VS_TCONV_CD4_TCELL_FROM_LN_DN	184	19	17275	428
1.637e-07	-15.62	IG_LIKE	prosite domains	PS50835	429	31	12079	308
1.652e-07	-15.62	GSE7219_UNSTIM_VS_LPS_AND_ANTI_CD40_STIM_DC_UP	MSigDB lists	GSE7219_UNSTIM_VS_LPS_AND_ANTI_CD40_STIM_DC_UP	166	18	17275	428
1.652e-07	-15.62	GO_ANTIGEN_RECEPTOR_MEDIATED_SIGNALING_PATHWAY	MSigDB lists	GO_ANTIGEN_RECEPTOR_MEDIATED_SIGNALING_PATHWAY	166	18	17275	428
1.778e-07	-15.54	GSE11057_CD4_EFF_MEM_VS_PBMC_DN	MSigDB lists	GSE11057_CD4_EFF_MEM_VS_PBMC_DN	185	19	17275	428
1.778e-07	-15.54	GSE11961_FOLLICULAR_BCELL_VS_GERMINAL_CENTER_BCELL_DAY40_DN	MSigDB lists	GSE11961_FOLLICULAR_BCELL_VS_GERMINAL_CENTER_BCELL_DAY40_DN	185	19	17275	428
1.778e-07	-15.54	GSE2770_UNTREATED_VS_ACT_CD4_TCELL_2H_UP	MSigDB lists	GSE2770_UNTREATED_VS_ACT_CD4_TCELL_2H_UP	185	19	17275	428
1.778e-07	-15.54	GSE46606_DAY1_VS_DAY3_CD40L_IL2_IL5_STIMULATED_IRF4MID_BCELL_DN	MSigDB lists	GSE46606_DAY1_VS_DAY3_CD40L_IL2_IL5_STIMULATED_IRF4MID_BCELL_DN	185	19	17275	428
1.778e-07	-15.54	GSE411_UNSTIM_VS_100MIN_IL6_STIM_MACROPHAGE_UP	MSigDB lists	GSE411_UNSTIM_VS_100MIN_IL6_STIM_MACROPHAGE_UP	185	19	17275	428
1.778e-07	-15.54	GSE42088_2H_VS_24H_LEISHMANIA_INF_DC_UP	MSigDB lists	GSE42088_2H_VS_24H_LEISHMANIA_INF_DC_UP	185	19	17275	428
1.81e-07	-15.52	GSE29164_DAY3_VS_DAY7_UNTREATED_MELANOMA_UP	MSigDB lists	GSE29164_DAY3_VS_DAY7_UNTREATED_MELANOMA_UP	167	18	17275	428
1.853e-07	-15.5	RYTTCCTG_ETS2_B	MSigDB lists	RYTTCCTG_ETS2_B	1010	53	17275	428
1.863e-07	-15.5	MORI_MATURE_B_LYMPHOCYTE_UP	MSigDB lists	MORI_MATURE_B_LYMPHOCYTE_UP	86	13	17275	428
1.9e-07	-15.48	kidney-carcinoma-renal_cell_carcinoma	COSMIC cancer mutations	kidney-carcinoma-renal_cell_carcinoma	4581	159	17255	420
1.9e-07	-15.48	renal_cell_carcinoma	COSMIC cancer mutations	renal_cell_carcinoma	4581	159	17255	420
1.922e-07	-15.46	GSE27241_CTRL_VS_DIGOXIN_TREATED_CD4_TCELL_IN_TH17_POLARIZING_CONDITIONS_UP	MSigDB lists	GSE27241_CTRL_VS_DIGOXIN_TREATED_CD4_TCELL_IN_TH17_POLARIZING_CONDITIONS_UP	150	17	17275	428
1.936e-07	-15.46	GSE26343_UNSTIM_VS_LPS_STIM_MACROPHAGE_UP	MSigDB lists	GSE26343_UNSTIM_VS_LPS_STIM_MACROPHAGE_UP	186	19	17275	428
1.936e-07	-15.46	GSE13522_WT_VS_IFNAR_KO_SKING_T_CRUZI_Y_STRAIN_INF_UP	MSigDB lists	GSE13522_WT_VS_IFNAR_KO_SKING_T_CRUZI_Y_STRAIN_INF_UP	186	19	17275	428
2.018e-07	-15.42	intracellular signal transduction	biological process	GO:0035556	1667	72	18054	421
2.026e-07	-15.41	MODULE_45	MSigDB lists	MODULE_45	562	36	17275	428
2.106e-07	-15.37	TAKEDA_TARGETS_OF_NUP98_HOXA9_FUSION_8D_DN	MSigDB lists	TAKEDA_TARGETS_OF_NUP98_HOXA9_FUSION_8D_DN	187	19	17275	428
2.106e-07	-15.37	KAECH_NAIVE_VS_DAY8_EFF_CD8_TCELL_UP	MSigDB lists	KAECH_NAIVE_VS_DAY8_EFF_CD8_TCELL_UP	187	19	17275	428
2.106e-07	-15.37	GSE32986_CURDLAN_LOWDOSE_VS_CURDLAN_HIGHDOSE_STIM_DC_DN	MSigDB lists	GSE32986_CURDLAN_LOWDOSE_VS_CURDLAN_HIGHDOSE_STIM_DC_DN	187	19	17275	428
2.106e-07	-15.37	GSE11057_NAIVE_VS_MEMORY_CD4_TCELL_DN	MSigDB lists	GSE11057_NAIVE_VS_MEMORY_CD4_TCELL_DN	187	19	17275	428
2.125e-07	-15.36	SHIN_B_CELL_LYMPHOMA_CLUSTER_9	MSigDB lists	SHIN_B_CELL_LYMPHOMA_CLUSTER_9	19	7	17275	428
2.141e-07	-15.36	GO_B_CELL_DIFFERENTIATION	MSigDB lists	GO_B_CELL_DIFFERENTIATION	87	13	17275	428
2.17e-07	-15.34	HOLLERN_EMT_BREAST_TUMOR_UP	MSigDB lists	HOLLERN_EMT_BREAST_TUMOR_UP	102	14	17275	428
2.174e-07	-15.34	KEGG_GRAFT_VERSUS_HOST_DISEASE	MSigDB lists	KEGG_GRAFT_VERSUS_HOST_DISEASE	37	9	17275	428
2.199e-07	-15.33	Ig-like_fold	interpro domains	IPR013783	710	41	18616	448
2.29e-07	-15.29	plasma membrane	cellular component	GO:0005886	5298	171	18985	438
2.291e-07	-15.29	GSE39556_CD8A_DC_VS_NK_CELL_MOUSE_3H_POST_POLYIC_INJ_DN	MSigDB lists	GSE39556_CD8A_DC_VS_NK_CELL_MOUSE_3H_POST_POLYIC_INJ_DN	188	19	17275	428
2.291e-07	-15.29	GSE22140_HEALTHY_VS_ARTHRITIC_GERMFREE_MOUSE_CD4_TCELL_UP	MSigDB lists	GSE22140_HEALTHY_VS_ARTHRITIC_GERMFREE_MOUSE_CD4_TCELL_UP	188	19	17275	428
2.291e-07	-15.29	GSE3337_4H_VS_16H_IFNG_IN_CD8POS_DC_UP	MSigDB lists	GSE3337_4H_VS_16H_IFNG_IN_CD8POS_DC_UP	188	19	17275	428
2.291e-07	-15.29	GSE24671_CTRL_VS_BAKIMULC_INFECTED_MOUSE_SPLENOCYTES_UP	MSigDB lists	GSE24671_CTRL_VS_BAKIMULC_INFECTED_MOUSE_SPLENOCYTES_UP	188	19	17275	428
2.37e-07	-15.26	GSE21927_SPLEEN_MONOCYTE_VS_GMCSF_GCSF_BONE_MARROW_DN	MSigDB lists	GSE21927_SPLEEN_MONOCYTE_VS_GMCSF_GCSF_BONE_MARROW_DN	170	18	17275	428
2.411e-07	-15.24	breast-carcinoma-basal_(triple-negative)_carcinoma	COSMIC cancer mutations	breast-carcinoma-basal_(triple-negative)_carcinoma	3021	115	17255	420
2.411e-07	-15.24	basal_(triple-negative)_carcinoma	COSMIC cancer mutations	basal_(triple-negative)_carcinoma	3021	115	17255	420
2.45e-07	-15.22	Ig-like_dom_sf	interpro domains	IPR036179	482	32	18616	448
2.489e-07	-15.21	PENG_RAPAMYCIN_RESPONSE_UP	MSigDB lists	PENG_RAPAMYCIN_RESPONSE_UP	189	19	17275	428
2.539e-07	-15.19	regulation of biological process	biological process	GO:0050789	11862	324	18054	421
2.575e-07	-15.17	GO_LYTIC_VACUOLE	MSigDB lists	GO_LYTIC_VACUOLE	494	33	17275	428
2.59e-07	-15.17	GSE26488_CTRL_VS_PEPTIDE_INJECTION_OT2_THYMOCYTE_DN	MSigDB lists	GSE26488_CTRL_VS_PEPTIDE_INJECTION_OT2_THYMOCYTE_DN	171	18	17275	428
2.686e-07	-15.13	lysosomal membrane	cellular component	GO:0005765	357	26	18985	438
2.704e-07	-15.12	GSE21360_PRIMARY_VS_TERTIARY_MEMORY_CD8_TCELL_DN	MSigDB lists	GSE21360_PRIMARY_VS_TERTIARY_MEMORY_CD8_TCELL_DN	190	19	17275	428
2.704e-07	-15.12	GSE7852_TREG_VS_TCONV_UP	MSigDB lists	GSE7852_TREG_VS_TCONV_UP	190	19	17275	428
2.704e-07	-15.12	GSE360_T_GONDII_VS_B_MALAYI_HIGH_DOSE_MAC_UP	MSigDB lists	GSE360_T_GONDII_VS_B_MALAYI_HIGH_DOSE_MAC_UP	190	19	17275	428
2.757e-07	-15.1	regulation of leukocyte proliferation	biological process	GO:0070663	222	20	18054	421
2.809e-07	-15.09	regulation of antigen receptor-mediated signaling pathway	biological process	GO:0050854	65	11	18054	421
2.836e-07	-15.08	lytic vacuole membrane	cellular component	GO:0098852	358	26	18985	438
2.935e-07	-15.04	GSE28737_WT_VS_BCL6_KO_FOLLICULAR_BCELL_DN	MSigDB lists	GSE28737_WT_VS_BCL6_KO_FOLLICULAR_BCELL_DN	191	19	17275	428
2.937e-07	-15.04	CD74 (CD74 molecule)	protein interactions	972	20	7	17456	427
3.178e-07	-14.96	haematopoietic_and_lymphoid_tissue-lymph_node-lymphoid_neoplasm-acute_lymphoblastic_leukaemia	COSMIC cancer mutations	haematopoietic_and_lymphoid_tissue-lymph_node-lymphoid_neoplasm-acute_lymphoblastic_leukaemia	158	17	17255	420
3.184e-07	-14.96	GSE26030_UNSTIM_VS_RESTIM_TH1_DAY15_POST_POLARIZATION_DN	MSigDB lists	GSE26030_UNSTIM_VS_RESTIM_TH1_DAY15_POST_POLARIZATION_DN	192	19	17275	428
3.184e-07	-14.96	GSE30962_ACUTE_VS_CHRONIC_LCMV_PRIMARY_INF_CD8_TCELL_DN	MSigDB lists	GSE30962_ACUTE_VS_CHRONIC_LCMV_PRIMARY_INF_CD8_TCELL_DN	192	19	17275	428
3.296e-07	-14.93	regulation of cell-cell adhesion	biological process	GO:0022407	405	28	18054	421
3.323e-07	-14.92	KEGG_AUTOIMMUNE_THYROID_DISEASE	MSigDB lists	KEGG_AUTOIMMUNE_THYROID_DISEASE	50	10	17275	428
3.364e-07	-14.9	GSE37533_PPARG1_FOXP3_VS_PPARG2_FOXP3_TRANSDUCED_CD4_TCELL_DN	MSigDB lists	GSE37533_PPARG1_FOXP3_VS_PPARG2_FOXP3_TRANSDUCED_CD4_TCELL_DN	174	18	17275	428
3.364e-07	-14.9	GSE2706_UNSTIM_VS_8H_LPS_DC_DN	MSigDB lists	GSE2706_UNSTIM_VS_8H_LPS_DC_DN	174	18	17275	428
3.364e-07	-14.9	GSE3982_MAST_CELL_VS_BCELL_DN	MSigDB lists	GSE3982_MAST_CELL_VS_BCELL_DN	174	18	17275	428
3.369e-07	-14.9	FOSTER_TOLERANT_MACROPHAGE_DN	MSigDB lists	FOSTER_TOLERANT_MACROPHAGE_DN	382	28	17275	428
3.444e-07	-14.88	adaptive immune response based on somatic recombination of immune receptors built from immunoglobulin superfamily domains	biological process	GO:0002460	147	16	18054	421
3.719e-07	-14.8	GSE13946_CTRL_VS_DSS_COLITIS_GD_TCELL_FROM_COLON_DN	MSigDB lists	GSE13946_CTRL_VS_DSS_COLITIS_GD_TCELL_FROM_COLON_DN	157	17	17275	428
3.742e-07	-14.8	GSE38304_MYC_NEG_VS_POS_GC_BCELL_UP	MSigDB lists	GSE38304_MYC_NEG_VS_POS_GC_BCELL_UP	194	19	17275	428
3.796e-07	-14.78	pleura	COSMIC cancer mutations	pleura	4964	168	17255	420
3.796e-07	-14.78	FLECHNER_BIOPSY_KIDNEY_TRANSPLANT_OK_VS_DONOR_UP	MSigDB lists	FLECHNER_BIOPSY_KIDNEY_TRANSPLANT_OK_VS_DONOR_UP	527	34	17275	428
3.816e-07	-14.78	GO_DEFENSE_RESPONSE	MSigDB lists	GO_DEFENSE_RESPONSE	1148	57	17275	428
3.845e-07	-14.77	vpu (Vpu)	protein interactions	155945	257	22	17456	427
3.873e-07	-14.76	regulation of T cell activation	biological process	GO:0050863	314	24	18054	421
3.886e-07	-14.76	MODULE_188	MSigDB lists	MODULE_188	123	15	17275	428
3.954e-07	-14.74	GO_POSITIVE_REGULATION_OF_MOLECULAR_FUNCTION	MSigDB lists	GO_POSITIVE_REGULATION_OF_MOLECULAR_FUNCTION	1720	76	17275	428
4.005e-07	-14.73	LYN (LYN proto-oncogene, Src family tyrosine kinase)	protein interactions	4067	237	21	17456	427
4.08e-07	-14.71	biological regulation	biological process	GO:0065007	12526	337	18054	421
4.281e-07	-14.66	large_intestine-rectum-carcinoma-adenocarcinoma	COSMIC cancer mutations	large_intestine-rectum-carcinoma-adenocarcinoma	16206	415	17255	420
4.311e-07	-14.66	vacuolar part	cellular component	GO:0044437	568	34	18985	438
4.429e-07	-14.63	regulation of lymphocyte proliferation	biological process	GO:0050670	208	19	18054	421
4.466e-07	-14.62	leukocyte proliferation	biological process	GO:0070661	98	13	18054	421
4.539e-07	-14.61	GO_POSITIVE_REGULATION_OF_PROTEIN_METABOLIC_PROCESS	MSigDB lists	GO_POSITIVE_REGULATION_OF_PROTEIN_METABOLIC_PROCESS	1420	66	17275	428
4.543e-07	-14.6	GO_REGULATION_OF_LEUKOCYTE_APOPTOTIC_PROCESS	MSigDB lists	GO_REGULATION_OF_LEUKOCYTE_APOPTOTIC_PROCESS	78	12	17275	428
4.564e-07	-14.6	rectum	COSMIC cancer mutations	rectum	16209	415	17255	420
4.62e-07	-14.59	GO_SIDE_OF_MEMBRANE	MSigDB lists	GO_SIDE_OF_MEMBRANE	388	28	17275	428
4.769e-07	-14.56	regulation of mononuclear cell proliferation	biological process	GO:0032944	209	19	18054	421
4.878e-07	-14.53	GSE6259_FLT3L_INDUCED_VS_WT_SPLENIC_DC_33D1_POS_UP	MSigDB lists	GSE6259_FLT3L_INDUCED_VS_WT_SPLENIC_DC_33D1_POS_UP	160	17	17275	428
4.896e-07	-14.53	VILIMAS_NOTCH1_TARGETS_UP	MSigDB lists	VILIMAS_NOTCH1_TARGETS_UP	52	10	17275	428
5.287e-07	-14.45	GO_RESPONSE_TO_CYTOKINE	MSigDB lists	GO_RESPONSE_TO_CYTOKINE	688	40	17275	428
5.295e-07	-14.45	cell activation involved in immune response	biological process	GO:0002263	621	36	18054	421
5.312e-07	-14.45	GO_POSITIVE_REGULATION_OF_PHOSPHORUS_METABOLIC_PROCESS	MSigDB lists	GO_POSITIVE_REGULATION_OF_PHOSPHORUS_METABOLIC_PROCESS	988	51	17275	428
5.332e-07	-14.44	GSE14415_FOXP3_KO_NATURAL_TREG_VS_TCONV_DN	MSigDB lists	GSE14415_FOXP3_KO_NATURAL_TREG_VS_TCONV_DN	161	17	17275	428
5.352e-07	-14.44	inflammatory response	biological process	GO:0006954	490	31	18054	421
5.59e-07	-14.4	T cell activation	biological process	GO:0042110	232	20	18054	421
5.608e-07	-14.39	KEGG_TYPE_I_DIABETES_MELLITUS	MSigDB lists	KEGG_TYPE_I_DIABETES_MELLITUS	41	9	17275	428
5.722e-07	-14.37	regulation of signal transduction	biological process	GO:0009966	3168	114	18054	421
5.824e-07	-14.36	GSE37301_HEMATOPOIETIC_STEM_CELL_VS_RAG2_KO_NK_CELL_UP	MSigDB lists	GSE37301_HEMATOPOIETIC_STEM_CELL_VS_RAG2_KO_NK_CELL_UP	162	17	17275	428
5.863e-07	-14.35	positive regulation of intracellular signal transduction	biological process	GO:1902533	1023	50	18054	421
6.027e-07	-14.32	B cell receptor signaling pathway	KEGG pathways	ko04662	70	12	7161	207
6.027e-07	-14.32	B cell receptor signaling pathway	KEGG pathways	hsa04662	70	12	7161	207
6.054e-07	-14.32	GSE13411_IGM_MEMORY_BCELL_VS_PLASMA_CELL_UP	MSigDB lists	GSE13411_IGM_MEMORY_BCELL_VS_PLASMA_CELL_UP	181	18	17275	428
6.054e-07	-14.32	GSE21670_STAT3_KO_VS_WT_CD4_TCELL_UP	MSigDB lists	GSE21670_STAT3_KO_VS_WT_CD4_TCELL_UP	181	18	17275	428
6.142e-07	-14.3	LI_INDUCED_T_TO_NATURAL_KILLER_UP	MSigDB lists	LI_INDUCED_T_TO_NATURAL_KILLER_UP	282	23	17275	428
6.21e-07	-14.29	positive regulation of cell-cell adhesion	biological process	GO:0022409	255	21	18054	421
6.391e-07	-14.26	non_small_cell_carcinoma	COSMIC cancer mutations	non_small_cell_carcinoma	5266	175	17255	420
6.391e-07	-14.26	lung-carcinoma-non_small_cell_carcinoma	COSMIC cancer mutations	lung-carcinoma-non_small_cell_carcinoma	5266	175	17255	420
6.568e-07	-14.24	GSE13522_CTRL_VS_T_CRUZI_Y_STRAIN_INF_SKIN_IFNAR_KO_UP	MSigDB lists	GSE13522_CTRL_VS_T_CRUZI_Y_STRAIN_INF_SKIN_IFNAR_KO_UP	182	18	17275	428
6.568e-07	-14.24	GSE17186_CD21LOW_VS_CD21HIGH_TRANSITIONAL_BCELL_UP	MSigDB lists	GSE17186_CD21LOW_VS_CD21HIGH_TRANSITIONAL_BCELL_UP	182	18	17275	428
6.568e-07	-14.24	GSE20727_H2O2_VS_ROS_INHIBITOR_TREATED_DC_UP	MSigDB lists	GSE20727_H2O2_VS_ROS_INHIBITOR_TREATED_DC_UP	182	18	17275	428
6.685e-07	-14.22	cell periphery	cellular component	GO:0071944	5419	172	18985	438
6.855e-07	-14.19	antigen processing and presentation	biological process	GO:0019882	214	19	18054	421
6.92e-07	-14.18	SANSOM_APC_TARGETS_DN	MSigDB lists	SANSOM_APC_TARGETS_DN	350	26	17275	428
6.983e-07	-14.17	GO_NEGATIVE_REGULATION_OF_LEUKOCYTE_APOPTOTIC_PROCESS	MSigDB lists	GO_NEGATIVE_REGULATION_OF_LEUKOCYTE_APOPTOTIC_PROCESS	42	9	17275	428
7.086e-07	-14.16	MORI_LARGE_PRE_BII_LYMPHOCYTE_DN	MSigDB lists	MORI_LARGE_PRE_BII_LYMPHOCYTE_DN	54	10	17275	428
7.121e-07	-14.16	GSE22432_CDC_VS_COMMON_DC_PROGENITOR_UP	MSigDB lists	GSE22432_CDC_VS_COMMON_DC_PROGENITOR_UP	183	18	17275	428
7.121e-07	-14.16	GSE22886_IGG_IGA_MEMORY_BCELL_VS_BM_PLASMA_CELL_UP	MSigDB lists	GSE22886_IGG_IGA_MEMORY_BCELL_VS_BM_PLASMA_CELL_UP	183	18	17275	428
7.355e-07	-14.12	Toxoplasmosis	KEGG pathways	ko05145	113	15	7161	207
7.355e-07	-14.12	Toxoplasmosis	KEGG pathways	hsa05145	113	15	7161	207
7.492e-07	-14.1	SCHUETZ_BREAST_CANCER_DUCTAL_INVASIVE_UP	MSigDB lists	SCHUETZ_BREAST_CANCER_DUCTAL_INVASIVE_UP	329	25	17275	428
7.716e-07	-14.07	GSE25123_CTRL_VS_ROSIGLITAZONE_STIM_PPARG_KO_MACROPHAGE_UP	MSigDB lists	GSE25123_CTRL_VS_ROSIGLITAZONE_STIM_PPARG_KO_MACROPHAGE_UP	184	18	17275	428
7.716e-07	-14.07	GSE25123_CTRL_VS_IL4_STIM_MACROPHAGE_DN	MSigDB lists	GSE25123_CTRL_VS_IL4_STIM_MACROPHAGE_DN	184	18	17275	428
7.716e-07	-14.07	GSE3982_DC_VS_EFF_MEMORY_CD4_TCELL_UP	MSigDB lists	GSE3982_DC_VS_EFF_MEMORY_CD4_TCELL_UP	184	18	17275	428
7.827e-07	-14.06	breast-carcinoma-ductal_carcinoma	COSMIC cancer mutations	breast-carcinoma-ductal_carcinoma	15144	398	17255	420
8.097e-07	-14.03	regulation of leukocyte cell-cell adhesion	biological process	GO:1903037	304	23	18054	421
8.23e-07	-14.01	GSE6259_33D1_POS_VS_DEC205_POS_SPLENIC_DC_UP	MSigDB lists	GSE6259_33D1_POS_VS_DEC205_POS_SPLENIC_DC_UP	166	17	17275	428
8.3e-07	-14	GO_DENDRITIC_CELL_DIFFERENTIATION	MSigDB lists	GO_DENDRITIC_CELL_DIFFERENTIATION	32	8	17275	428
8.356e-07	-14	GSE557_CIITA_KO_VS_I_AB_KO_DC_UP	MSigDB lists	GSE557_CIITA_KO_VS_I_AB_KO_DC_UP	185	18	17275	428
8.388e-07	-13.99	response to cytokine	biological process	GO:0034097	1096	52	18054	421
8.457e-07	-13.98	positive regulation of cellular process	biological process	GO:0048522	5358	171	18054	421
8.936e-07	-13.93	cellular response to chemical stimulus	biological process	GO:0070887	2871	105	18054	421
8.957e-07	-13.93	GSE29614_DAY3_VS_DAY7_TIV_FLU_VACCINE_PBMC_DN	MSigDB lists	GSE29614_DAY3_VS_DAY7_TIV_FLU_VACCINE_PBMC_DN	167	17	17275	428
8.957e-07	-13.93	GSE21360_TERTIARY_VS_QUATERNARY_MEMORY_CD8_TCELL_DN	MSigDB lists	GSE21360_TERTIARY_VS_QUATERNARY_MEMORY_CD8_TCELL_DN	167	17	17275	428
9.044e-07	-13.92	GSE21063_WT_VS_NFATC1_KO_3H_ANTI_IGM_STIM_BCELL_DN	MSigDB lists	GSE21063_WT_VS_NFATC1_KO_3H_ANTI_IGM_STIM_BCELL_DN	186	18	17275	428
9.044e-07	-13.92	GSE22313_HEALTHY_VS_SLE_MOUSE_CD4_TCELL_DN	MSigDB lists	GSE22313_HEALTHY_VS_SLE_MOUSE_CD4_TCELL_DN	186	18	17275	428
9.044e-07	-13.92	GSE41867_NAIVE_VS_DAY8_LCMV_EFFECTOR_CD8_TCELL_DN	MSigDB lists	GSE41867_NAIVE_VS_DAY8_LCMV_EFFECTOR_CD8_TCELL_DN	186	18	17275	428
9.044e-07	-13.92	GSE22886_IGG_IGA_MEMORY_BCELL_VS_BLOOD_PLASMA_CELL_UP	MSigDB lists	GSE22886_IGG_IGA_MEMORY_BCELL_VS_BLOOD_PLASMA_CELL_UP	186	18	17275	428
9.044e-07	-13.92	BERTUCCI_MEDULLARY_VS_DUCTAL_BREAST_CANCER_UP	MSigDB lists	BERTUCCI_MEDULLARY_VS_DUCTAL_BREAST_CANCER_UP	186	18	17275	428
9.044e-07	-13.92	GSE9988_LPS_VS_LPS_AND_ANTI_TREM1_MONOCYTE_UP	MSigDB lists	GSE9988_LPS_VS_LPS_AND_ANTI_TREM1_MONOCYTE_UP	186	18	17275	428
9.089e-07	-13.91	positive regulation of leukocyte cell-cell adhesion	biological process	GO:1903039	218	19	18054	421
9.172e-07	-13.9	GSE3720_UNSTIM_VS_LPS_STIM_VD2_GAMMADELTA_TCELL_UP	MSigDB lists	GSE3720_UNSTIM_VS_LPS_STIM_VD2_GAMMADELTA_TCELL_UP	149	16	17275	428
9.487e-07	-13.87	cellular response to organic substance	biological process	GO:0071310	2346	90	18054	421
9.783e-07	-13.84	GSE19401_NAIVE_VS_IMMUNIZED_MOUSE_PLN_FOLLICULAR_DC_DN	MSigDB lists	GSE19401_NAIVE_VS_IMMUNIZED_MOUSE_PLN_FOLLICULAR_DC_DN	187	18	17275	428
9.783e-07	-13.84	GSE22601_DOUBLE_NEGATIVE_VS_CD4_SINGLE_POSITIVE_THYMOCYTE_UP	MSigDB lists	GSE22601_DOUBLE_NEGATIVE_VS_CD4_SINGLE_POSITIVE_THYMOCYTE_UP	187	18	17275	428
1.058e-06	-13.76	GSE14769_UNSTIM_VS_80MIN_LPS_BMDM_DN	MSigDB lists	GSE14769_UNSTIM_VS_80MIN_LPS_BMDM_DN	188	18	17275	428
1.058e-06	-13.76	GSE40274_FOXP3_VS_FOXP3_AND_PBX1_TRANSDUCED_ACTIVATED_CD4_TCELL_DN	MSigDB lists	GSE40274_FOXP3_VS_FOXP3_AND_PBX1_TRANSDUCED_ACTIVATED_CD4_TCELL_DN	188	18	17275	428
1.058e-06	-13.76	GSE24142_ADULT_VS_FETAL_EARLY_THYMIC_PROGENITOR_UP	MSigDB lists	GSE24142_ADULT_VS_FETAL_EARLY_THYMIC_PROGENITOR_UP	188	18	17275	428
1.059e-06	-13.76	GSE2935_UV_INACTIVATED_VS_LIVE_SENDAI_VIRUS_INF_MACROPHAGE_UP	MSigDB lists	GSE2935_UV_INACTIVATED_VS_LIVE_SENDAI_VIRUS_INF_MACROPHAGE_UP	169	17	17275	428
1.106e-06	-13.71	endosome	cellular component	GO:0005768	905	45	18985	438
1.126e-06	-13.7	Costimulation by the CD28 family	REACTOME pathways	R-HSA-388841	69	11	10287	261
1.143e-06	-13.68	GSE8515_IL1_VS_IL6_4H_STIM_MAC_UP	MSigDB lists	GSE8515_IL1_VS_IL6_4H_STIM_MAC_UP	189	18	17275	428
1.18e-06	-13.65	response to other organism	biological process	GO:0051707	1201	55	18054	421
1.234e-06	-13.61	KAECH_DAY15_EFF_VS_MEMORY_CD8_TCELL_UP	MSigDB lists	KAECH_DAY15_EFF_VS_MEMORY_CD8_TCELL_UP	190	18	17275	428
1.234e-06	-13.61	GSE360_L_DONOVANI_VS_M_TUBERCULOSIS_MAC_UP	MSigDB lists	GSE360_L_DONOVANI_VS_M_TUBERCULOSIS_MAC_UP	190	18	17275	428
1.234e-06	-13.61	GSE17186_MEMORY_VS_CD21HIGH_TRANSITIONAL_BCELL_DN	MSigDB lists	GSE17186_MEMORY_VS_CD21HIGH_TRANSITIONAL_BCELL_DN	190	18	17275	428
1.242e-06	-13.6	response to external biotic stimulus	biological process	GO:0043207	1203	55	18054	421
1.261e-06	-13.58	leukocyte activation involved in immune response	biological process	GO:0002366	617	35	18054	421
1.277e-06	-13.57	GO_LYMPHOCYTE_COSTIMULATION	MSigDB lists	GO_LYMPHOCYTE_COSTIMULATION	71	11	17275	428
1.313e-06	-13.54	antigen processing and presentation of exogenous antigen	biological process	GO:0019884	182	17	18054	421
1.328e-06	-13.53	GSE13522_CTRL_VS_T_CRUZI_Y_STRAIN_INF_SKIN_BALBC_MOUSE_DN	MSigDB lists	GSE13522_CTRL_VS_T_CRUZI_Y_STRAIN_INF_SKIN_BALBC_MOUSE_DN	118	14	17275	428
1.332e-06	-13.53	GSE36476_CTRL_VS_TSST_ACT_16H_MEMORY_CD4_TCELL_OLD_DN	MSigDB lists	GSE36476_CTRL_VS_TSST_ACT_16H_MEMORY_CD4_TCELL_OLD_DN	191	18	17275	428
1.332e-06	-13.53	GSE15735_2H_VS_12H_HDAC_INHIBITOR_TREATED_CD4_TCELL_DN	MSigDB lists	GSE15735_2H_VS_12H_HDAC_INHIBITOR_TREATED_CD4_TCELL_DN	191	18	17275	428
1.332e-06	-13.53	GSE44649_WT_VS_MIR155_KO_NAIVE_CD8_TCELL_DN	MSigDB lists	GSE44649_WT_VS_MIR155_KO_NAIVE_CD8_TCELL_DN	191	18	17275	428
1.332e-06	-13.53	GSE14769_UNSTIM_VS_40MIN_LPS_BMDM_DN	MSigDB lists	GSE14769_UNSTIM_VS_40MIN_LPS_BMDM_DN	191	18	17275	428
1.332e-06	-13.53	GSE24142_EARLY_THYMIC_PROGENITOR_VS_DN2_THYMOCYTE_FETAL_UP	MSigDB lists	GSE24142_EARLY_THYMIC_PROGENITOR_VS_DN2_THYMOCYTE_FETAL_UP	191	18	17275	428
1.332e-06	-13.53	regulation of B cell proliferation	biological process	GO:0030888	61	10	18054	421
1.338e-06	-13.52	GO_LEUKOCYTE_PROLIFERATION	MSigDB lists	GO_LEUKOCYTE_PROLIFERATION	86	12	17275	428
1.358e-06	-13.51	central_nervous_system-brain-glioma-astrocytoma_Grade_IV	COSMIC cancer mutations	central_nervous_system-brain-glioma-astrocytoma_Grade_IV	16186	414	17255	420
1.375e-06	-13.5	CHYLA_CBFA2T3_TARGETS_UP	MSigDB lists	CHYLA_CBFA2T3_TARGETS_UP	363	26	17275	428
1.385e-06	-13.49	REACTOME_IMMUNE_SYSTEM	MSigDB lists	REACTOME_IMMUNE_SYSTEM	879	46	17275	428
1.396e-06	-13.48	B cell receptor signaling pathway	biological process	GO:0050853	36	8	18054	421
1.431e-06	-13.46	antigen processing and presentation, endogenous lipid antigen via MHC class Ib	biological process	GO:0048006	5	4	18054	421
1.569e-06	-13.37	MODULE_301	MSigDB lists	MODULE_301	137	15	17275	428
1.591e-06	-13.35	GSE36095_WT_VS_HDAC9_KO_TREG_UP	MSigDB lists	GSE36095_WT_VS_HDAC9_KO_TREG_UP	174	17	17275	428
1.666e-06	-13.31	HADDAD_T_LYMPHOCYTE_AND_NK_PROGENITOR_DN	MSigDB lists	HADDAD_T_LYMPHOCYTE_AND_NK_PROGENITOR_DN	59	10	17275	428
1.721e-06	-13.27	regulation of protein metabolic process	biological process	GO:0051246	2839	103	18054	421
1.726e-06	-13.27	exogenous lipid antigen binding	molecular function	GO:0030884	5	4	17306	423
1.726e-06	-13.27	lipid antigen binding	molecular function	GO:0030882	5	4	17306	423
1.726e-06	-13.27	endogenous lipid antigen binding	molecular function	GO:0030883	5	4	17306	423
1.796e-06	-13.23	Autoimmune thyroid disease	KEGG pathways	ko05320	52	10	7161	207
1.796e-06	-13.23	Autoimmune thyroid disease	KEGG pathways	hsa05320	52	10	7161	207
1.859e-06	-13.2	Graft-versus-host disease	KEGG pathways	ko05332	41	9	7161	207
1.859e-06	-13.2	Graft-versus-host disease	KEGG pathways	hsa05332	41	9	7161	207
1.865e-06	-13.19	GSE25087_TREG_VS_TCONV_ADULT_UP	MSigDB lists	GSE25087_TREG_VS_TCONV_ADULT_UP	176	17	17275	428
1.865e-06	-13.19	GSE21360_TERTIARY_VS_QUATERNARY_MEMORY_CD8_TCELL_UP	MSigDB lists	GSE21360_TERTIARY_VS_QUATERNARY_MEMORY_CD8_TCELL_UP	176	17	17275	428
1.865e-06	-13.19	TAKEDA_TARGETS_OF_NUP98_HOXA9_FUSION_10D_UP	MSigDB lists	TAKEDA_TARGETS_OF_NUP98_HOXA9_FUSION_10D_UP	176	17	17275	428
1.897e-06	-13.18	lymphocyte activation involved in immune response	biological process	GO:0002285	111	13	18054	421
1.923e-06	-13.16	RICKMAN_TUMOR_DIFFERENTIATED_WELL_VS_POORLY_UP	MSigDB lists	RICKMAN_TUMOR_DIFFERENTIATED_WELL_VS_POORLY_UP	216	19	17275	428
1.925e-06	-13.16	T cell receptor signaling pathway	biological process	GO:0050852	167	16	18054	421
1.979e-06	-13.13	MODULE_15	MSigDB lists	MODULE_15	347	25	17275	428
2.016e-06	-13.11	GSE16755_CTRL_VS_IFNA_TREATED_MAC_DN	MSigDB lists	GSE16755_CTRL_VS_IFNA_TREATED_MAC_DN	177	17	17275	428
2.019e-06	-13.11	CREIGHTON_ENDOCRINE_THERAPY_RESISTANCE_5	MSigDB lists	CREIGHTON_ENDOCRINE_THERAPY_RESISTANCE_5	418	28	17275	428
2.082e-06	-13.08	GO_REGULATION_OF_PHOSPHORUS_METABOLIC_PROCESS	MSigDB lists	GO_REGULATION_OF_PHOSPHORUS_METABOLIC_PROCESS	1545	68	17275	428
2.119e-06	-13.06	positive regulation of lymphocyte proliferation	biological process	GO:0050671	130	14	18054	421
2.179e-06	-13.04	GSE9988_ANTI_TREM1_VS_LOW_LPS_MONOCYTE_DN	MSigDB lists	GSE9988_ANTI_TREM1_VS_LOW_LPS_MONOCYTE_DN	178	17	17275	428
2.179e-06	-13.04	TONKS_TARGETS_OF_RUNX1_RUNX1T1_FUSION_HSC_DN	MSigDB lists	TONKS_TARGETS_OF_RUNX1_RUNX1T1_FUSION_HSC_DN	178	17	17275	428
2.181e-06	-13.04	GOLDRATH_ANTIGEN_RESPONSE	MSigDB lists	GOLDRATH_ANTIGEN_RESPONSE	326	24	17275	428
2.21e-06	-13.02	vesicle	cellular component	GO:0031982	3842	129	18985	438
2.237e-06	-13.01	regulation of catalytic activity	biological process	GO:0050790	2324	88	18054	421
2.247e-06	-13.01	NFKAPPAB_01	MSigDB lists	NFKAPPAB_01	239	20	17275	428
2.268e-06	-13	response to biotic stimulus	biological process	GO:0009607	1227	55	18054	421
2.323e-06	-12.97	positive regulation of mononuclear cell proliferation	biological process	GO:0032946	131	14	18054	421
2.325e-06	-12.97	GO_REGULATION_OF_CELL_ADHESION	MSigDB lists	GO_REGULATION_OF_CELL_ADHESION	597	35	17275	428
2.354e-06	-12.96	GSE36826_NORMAL_VS_STAPH_AUREUS_INF_IL1R_KO_SKIN_DN	MSigDB lists	GSE36826_NORMAL_VS_STAPH_AUREUS_INF_IL1R_KO_SKIN_DN	179	17	17275	428
2.406e-06	-12.94	HALLMARK_INTERFERON_GAMMA_RESPONSE	MSigDB lists	HALLMARK_INTERFERON_GAMMA_RESPONSE	199	18	17275	428
2.406e-06	-12.94	GO_REGULATION_OF_LEUKOCYTE_PROLIFERATION	MSigDB lists	GO_REGULATION_OF_LEUKOCYTE_PROLIFERATION	199	18	17275	428
2.41e-06	-12.94	haematopoietic_and_lymphoid_tissue-lymphoid_neoplasm-angioimmunoblastic_T_cell_lymphoma	COSMIC cancer mutations	haematopoietic_and_lymphoid_tissue-lymphoid_neoplasm-angioimmunoblastic_T_cell_lymphoma	266	21	17255	420
2.481e-06	-12.91	regulation of phosphorylation	biological process	GO:0042325	1617	67	18054	421
2.499e-06	-12.9	brain	COSMIC cancer mutations	brain	16533	418	17255	420
2.503e-06	-12.9	HELLER_HDAC_TARGETS_SILENCED_BY_METHYLATION_DN	MSigDB lists	HELLER_HDAC_TARGETS_SILENCED_BY_METHYLATION_DN	262	21	17275	428
2.542e-06	-12.88	GSE27786_LSK_VS_CD8_TCELL_UP	MSigDB lists	GSE27786_LSK_VS_CD8_TCELL_UP	180	17	17275	428
2.542e-06	-12.88	GSE1432_1H_VS_24H_IFNG_MICROGLIA_DN	MSigDB lists	GSE1432_1H_VS_24H_IFNG_MICROGLIA_DN	180	17	17275	428
2.542e-06	-12.88	GSE41867_NAIVE_VS_DAY15_LCMV_EFFECTOR_CD8_TCELL_DN	MSigDB lists	GSE41867_NAIVE_VS_DAY15_LCMV_EFFECTOR_CD8_TCELL_DN	180	17	17275	428
2.576e-06	-12.87	GSE21063_CTRL_VS_ANTI_IGM_STIM_BCELL_3H_UP	MSigDB lists	GSE21063_CTRL_VS_ANTI_IGM_STIM_BCELL_3H_UP	161	16	17275	428
2.583e-06	-12.87	NF-kappa B signaling pathway	KEGG pathways	hsa04064	94	13	7161	207
2.583e-06	-12.87	NF-kappa B signaling pathway	KEGG pathways	ko04064	94	13	7161	207
2.671e-06	-12.83	-	gene3d domains	2.60.40.10	710	41	8522	232
2.698e-06	-12.82	MODULE_238	MSigDB lists	MODULE_238	143	15	17275	428
2.742e-06	-12.81	GSE19401_UNSTIM_VS_RETINOIC_ACID_STIM_FOLLICULAR_DC_DN	MSigDB lists	GSE19401_UNSTIM_VS_RETINOIC_ACID_STIM_FOLLICULAR_DC_DN	181	17	17275	428
2.742e-06	-12.81	GSE14000_UNSTIM_VS_4H_LPS_DC_DN	MSigDB lists	GSE14000_UNSTIM_VS_4H_LPS_DC_DN	181	17	17275	428
2.792e-06	-12.79	prostate-carcinoma	COSMIC cancer mutations	prostate-carcinoma	9161	269	17255	420
2.794e-06	-12.79	GSE17974_IL4_AND_ANTI_IL12_VS_UNTREATED_48H_ACT_CD4_TCELL_UP	MSigDB lists	GSE17974_IL4_AND_ANTI_IL12_VS_UNTREATED_48H_ACT_CD4_TCELL_UP	162	16	17275	428
2.837e-06	-12.77	regulation of B cell activation	biological process	GO:0050864	115	13	18054	421
2.845e-06	-12.77	Type I diabetes mellitus	KEGG pathways	hsa04940	43	9	7161	207
2.845e-06	-12.77	Type I diabetes mellitus	KEGG pathways	ko04940	43	9	7161	207
2.939e-06	-12.74	antigen processing and presentation of exogenous peptide antigen via MHC class II	biological process	GO:0019886	98	12	18054	421
2.957e-06	-12.73	GSE8921_3H_VS_24H_TLR1_2_STIM_MONOCYTE_UP	MSigDB lists	GSE8921_3H_VS_24H_TLR1_2_STIM_MONOCYTE_UP	182	17	17275	428
2.957e-06	-12.73	GSE2706_2H_VS_8H_R848_AND_LPS_STIM_DC_UP	MSigDB lists	GSE2706_2H_VS_8H_R848_AND_LPS_STIM_DC_UP	182	17	17275	428
2.988e-06	-12.72	SMIRNOV_RESPONSE_TO_IR_6HR_DN	MSigDB lists	SMIRNOV_RESPONSE_TO_IR_6HR_DN	109	13	17275	428
2.999e-06	-12.72	regulation of molecular function	biological process	GO:0065009	2982	106	18054	421
3.029e-06	-12.71	GSE25677_MPL_VS_R848_STIM_BCELL_UP	MSigDB lists	GSE25677_MPL_VS_R848_STIM_BCELL_UP	163	16	17275	428
3.053e-06	-12.7	angioimmunoblastic_T_cell_lymphoma	COSMIC cancer mutations	angioimmunoblastic_T_cell_lymphoma	270	21	17255	420
3.187e-06	-12.66	GSE23502_BM_VS_COLON_TUMOR_MYELOID_DERIVED_SUPPRESSOR_CELL_DN	MSigDB lists	GSE23502_BM_VS_COLON_TUMOR_MYELOID_DERIVED_SUPPRESSOR_CELL_DN	183	17	17275	428
3.187e-06	-12.66	GSE30083_SP2_VS_SP4_THYMOCYTE_DN	MSigDB lists	GSE30083_SP2_VS_SP4_THYMOCYTE_DN	183	17	17275	428
3.187e-06	-12.66	GSE21379_WT_VS_SAP_KO_TFH_CD4_TCELL_DN	MSigDB lists	GSE21379_WT_VS_SAP_KO_TFH_CD4_TCELL_DN	183	17	17275	428
3.187e-06	-12.66	GSE22886_NAIVE_VS_IGM_MEMORY_BCELL_DN	MSigDB lists	GSE22886_NAIVE_VS_IGM_MEMORY_BCELL_DN	183	17	17275	428
3.187e-06	-12.66	GSE13411_SWITCHED_MEMORY_BCELL_VS_PLASMA_CELL_UP	MSigDB lists	GSE13411_SWITCHED_MEMORY_BCELL_VS_PLASMA_CELL_UP	183	17	17275	428
3.232e-06	-12.64	GO_REGULATION_OF_INTRACELLULAR_SIGNAL_TRANSDUCTION	MSigDB lists	GO_REGULATION_OF_INTRACELLULAR_SIGNAL_TRANSDUCTION	1596	69	17275	428
3.275e-06	-12.63	antigen processing and presentation of peptide or polysaccharide antigen via MHC class II	biological process	GO:0002504	99	12	18054	421
3.275e-06	-12.63	antigen processing and presentation of peptide antigen via MHC class II	biological process	GO:0002495	99	12	18054	421
3.3e-06	-12.62	cytokine-mediated signaling pathway	biological process	GO:0019221	672	36	18054	421
3.335e-06	-12.61	integral component of lumenal side of endoplasmic reticulum membrane	cellular component	GO:0071556	29	7	18985	438
3.335e-06	-12.61	lumenal side of endoplasmic reticulum membrane	cellular component	GO:0098553	29	7	18985	438
3.377e-06	-12.6	Ig/MHC_CS	interpro domains	IPR003006	39	8	18616	448
3.433e-06	-12.58	GSE25085_FETAL_BM_VS_ADULT_BM_SP4_THYMIC_IMPLANT_UP	MSigDB lists	GSE25085_FETAL_BM_VS_ADULT_BM_SP4_THYMIC_IMPLANT_UP	184	17	17275	428
3.433e-06	-12.58	GSE22886_NAIVE_BCELL_VS_BM_PLASMA_CELL_UP	MSigDB lists	GSE22886_NAIVE_BCELL_VS_BM_PLASMA_CELL_UP	184	17	17275	428
3.477e-06	-12.57	regulation of leukocyte apoptotic process	biological process	GO:2000106	83	11	18054	421
3.494e-06	-12.56	CHAUHAN_RESPONSE_TO_METHOXYESTRADIOL_DN	MSigDB lists	CHAUHAN_RESPONSE_TO_METHOXYESTRADIOL_DN	94	12	17275	428
3.696e-06	-12.51	GSE11961_MARGINAL_ZONE_BCELL_VS_MEMORY_BCELL_DAY40_UP	MSigDB lists	GSE11961_MARGINAL_ZONE_BCELL_VS_MEMORY_BCELL_DAY40_UP	185	17	17275	428
3.696e-06	-12.51	GSE10273_HIGH_IL7_VS_HIGH_IL7_AND_IRF4_IN_IRF4_8_NULL_PRE_BCELL_DN	MSigDB lists	GSE10273_HIGH_IL7_VS_HIGH_IL7_AND_IRF4_IN_IRF4_8_NULL_PRE_BCELL_DN	185	17	17275	428
3.696e-06	-12.51	GSE21063_WT_VS_NFATC1_KO_BCELL_UP	MSigDB lists	GSE21063_WT_VS_NFATC1_KO_BCELL_UP	185	17	17275	428
3.696e-06	-12.51	GSE30083_SP3_VS_SP4_THYMOCYTE_DN	MSigDB lists	GSE30083_SP3_VS_SP4_THYMOCYTE_DN	185	17	17275	428
3.696e-06	-12.51	GSE24634_IL4_VS_CTRL_TREATED_NAIVE_CD4_TCELL_DAY10_UP	MSigDB lists	GSE24634_IL4_VS_CTRL_TREATED_NAIVE_CD4_TCELL_DAY10_UP	185	17	17275	428
3.813e-06	-12.48	GO_POSITIVE_REGULATION_OF_CYTOKINE_PRODUCTION	MSigDB lists	GO_POSITIVE_REGULATION_OF_CYTOKINE_PRODUCTION	360	25	17275	428
3.895e-06	-12.46	GO_INTRACELLULAR_SIGNAL_TRANSDUCTION	MSigDB lists	GO_INTRACELLULAR_SIGNAL_TRANSDUCTION	1511	66	17275	428
3.977e-06	-12.44	GSE23568_ID3_TRANSDUCED_VS_ID3_KO_CD8_TCELL_DN	MSigDB lists	GSE23568_ID3_TRANSDUCED_VS_ID3_KO_CD8_TCELL_DN	186	17	17275	428
3.977e-06	-12.44	GSE36078_WT_VS_IL1R_KO_LUNG_DC_AFTER_AD5_INF_DN	MSigDB lists	GSE36078_WT_VS_IL1R_KO_LUNG_DC_AFTER_AD5_INF_DN	186	17	17275	428
3.977e-06	-12.44	GSE17721_0.5H_VS_24H_CPG_BMDC_UP	MSigDB lists	GSE17721_0.5H_VS_24H_CPG_BMDC_UP	186	17	17275	428
3.977e-06	-12.44	GSE21380_NON_TFH_VS_TFH_CD4_TCELL_DN	MSigDB lists	GSE21380_NON_TFH_VS_TFH_CD4_TCELL_DN	186	17	17275	428
3.977e-06	-12.44	GSE23925_LIGHT_ZONE_VS_NAIVE_BCELL_UP	MSigDB lists	GSE23925_LIGHT_ZONE_VS_NAIVE_BCELL_UP	186	17	17275	428
3.977e-06	-12.44	GSE8621_UNSTIM_VS_LPS_PRIMED_AND_LPS_STIM_MACROPHAGE_DN	MSigDB lists	GSE8621_UNSTIM_VS_LPS_PRIMED_AND_LPS_STIM_MACROPHAGE_DN	186	17	17275	428
4.029e-06	-12.42	BCR signaling pathway	Pathway Interaction DB	bcr_5pathway	66	12	2226	85
4.051e-06	-12.42	positive regulation of protein metabolic process	biological process	GO:0051247	1707	69	18054	421
4.157e-06	-12.39	GSE6269_STAPH_AUREUS_VS_STREP_PNEUMO_INF_PBMC_DN	MSigDB lists	GSE6269_STAPH_AUREUS_VS_STREP_PNEUMO_INF_PBMC_DN	167	16	17275	428
4.157e-06	-12.39	GSE7219_UNSTIM_VS_LPS_AND_ANTI_CD40_STIM_DC_DN	MSigDB lists	GSE7219_UNSTIM_VS_LPS_AND_ANTI_CD40_STIM_DC_DN	167	16	17275	428
4.277e-06	-12.36	GSE22601_IMMATURE_CD4_SINGLE_POSITIVE_VS_CD8_SINGLE_POSITIVE_THYMOCYTE_UP	MSigDB lists	GSE22601_IMMATURE_CD4_SINGLE_POSITIVE_VS_CD8_SINGLE_POSITIVE_THYMOCYTE_UP	187	17	17275	428
4.277e-06	-12.36	GSE22886_DAY1_VS_DAY7_MONOCYTE_IN_CULTURE_UP	MSigDB lists	GSE22886_DAY1_VS_DAY7_MONOCYTE_IN_CULTURE_UP	187	17	17275	428
4.277e-06	-12.36	GSE9650_NAIVE_VS_EFF_CD8_TCELL_UP	MSigDB lists	GSE9650_NAIVE_VS_EFF_CD8_TCELL_UP	187	17	17275	428
4.277e-06	-12.36	GSE5589_IL6_KO_VS_IL10_KO_LPS_AND_IL10_STIM_MACROPHAGE_45MIN_UP	MSigDB lists	GSE5589_IL6_KO_VS_IL10_KO_LPS_AND_IL10_STIM_MACROPHAGE_45MIN_UP	187	17	17275	428
4.277e-06	-12.36	GSE360_L_DONOVANI_VS_T_GONDII_DC_DN	MSigDB lists	GSE360_L_DONOVANI_VS_T_GONDII_DC_DN	187	17	17275	428
4.277e-06	-12.36	GSE2770_IL12_AND_TGFB_VS_IL4_TREATED_ACT_CD4_TCELL_48H_UP	MSigDB lists	GSE2770_IL12_AND_TGFB_VS_IL4_TREATED_ACT_CD4_TCELL_48H_UP	187	17	17275	428
4.277e-06	-12.36	GSE20366_TREG_VS_NAIVE_CD4_TCELL_HOMEOSTATIC_CONVERSION_DN	MSigDB lists	GSE20366_TREG_VS_NAIVE_CD4_TCELL_HOMEOSTATIC_CONVERSION_DN	187	17	17275	428
4.277e-06	-12.36	GSE3039_ALPHAALPHA_CD8_TCELL_VS_B2_BCELL_UP	MSigDB lists	GSE3039_ALPHAALPHA_CD8_TCELL_VS_B2_BCELL_UP	187	17	17275	428
4.495e-06	-12.31	CHICAS_RB1_TARGETS_CONFLUENT	MSigDB lists	CHICAS_RB1_TARGETS_CONFLUENT	511	31	17275	428
4.5e-06	-12.31	protein binding	molecular function	GO:0005515	11679	327	17306	423
4.508e-06	-12.31	astrocytoma_Grade_IV	COSMIC cancer mutations	astrocytoma_Grade_IV	16245	414	17255	420
4.557e-06	-12.3	regulation of antigen processing and presentation	biological process	GO:0002577	20	6	18054	421
4.575e-06	-12.29	SWEET_LUNG_CANCER_KRAS_UP	MSigDB lists	SWEET_LUNG_CANCER_KRAS_UP	461	29	17275	428
4.597e-06	-12.29	GSE24292_WT_VS_PPARG_KO_MACROPHAGE_DN	MSigDB lists	GSE24292_WT_VS_PPARG_KO_MACROPHAGE_DN	188	17	17275	428
4.597e-06	-12.29	GSE5589_LPS_AND_IL10_VS_LPS_AND_IL6_STIM_IL6_KO_MACROPHAGE_45MIN_UP	MSigDB lists	GSE5589_LPS_AND_IL10_VS_LPS_AND_IL6_STIM_IL6_KO_MACROPHAGE_45MIN_UP	188	17	17275	428
4.597e-06	-12.29	GSE41867_DAY6_EFFECTOR_VS_DAY30_MEMORY_CD8_TCELL_LCMV_ARMSTRONG_DN	MSigDB lists	GSE41867_DAY6_EFFECTOR_VS_DAY30_MEMORY_CD8_TCELL_LCMV_ARMSTRONG_DN	188	17	17275	428
4.597e-06	-12.29	GSE29949_MICROGLIA_BRAIN_VS_CD8_POS_DC_SPLEEN_UP	MSigDB lists	GSE29949_MICROGLIA_BRAIN_VS_CD8_POS_DC_SPLEEN_UP	188	17	17275	428
4.597e-06	-12.29	GSE2405_0H_VS_12H_A_PHAGOCYTOPHILUM_STIM_NEUTROPHIL_UP	MSigDB lists	GSE2405_0H_VS_12H_A_PHAGOCYTOPHILUM_STIM_NEUTROPHIL_UP	188	17	17275	428
4.597e-06	-12.29	GSE24210_CTRL_VS_IL35_TREATED_TCONV_CD4_TCELL_UP	MSigDB lists	GSE24210_CTRL_VS_IL35_TREATED_TCONV_CD4_TCELL_UP	188	17	17275	428
4.696e-06	-12.27	positive regulation of leukocyte proliferation	biological process	GO:0070665	139	14	18054	421
4.778e-06	-12.25	MHC_II_a_N	interpro domains	IPR001003	6	4	18616	448
4.818e-06	-12.24	B cell proliferation	biological process	GO:0042100	42	8	18054	421
4.851e-06	-12.24	GSE21033_1H_VS_12H_POLYIC_STIM_DC_UP	MSigDB lists	GSE21033_1H_VS_12H_POLYIC_STIM_DC_UP	169	16	17275	428
4.858e-06	-12.23	HOSHIDA_LIVER_CANCER_SUBCLASS_S1	MSigDB lists	HOSHIDA_LIVER_CANCER_SUBCLASS_S1	230	19	17275	428
4.858e-06	-12.23	GO_POSITIVE_REGULATION_OF_CELL_CELL_ADHESION	MSigDB lists	GO_POSITIVE_REGULATION_OF_CELL_CELL_ADHESION	230	19	17275	428
4.938e-06	-12.22	GSE360_T_GONDII_VS_M_TUBERCULOSIS_MAC_UP	MSigDB lists	GSE360_T_GONDII_VS_M_TUBERCULOSIS_MAC_UP	189	17	17275	428
4.938e-06	-12.22	GSE39916_B_CELL_SPLEEN_VS_PLASMA_CELL_BONE_MARROW_UP	MSigDB lists	GSE39916_B_CELL_SPLEEN_VS_PLASMA_CELL_BONE_MARROW_UP	189	17	17275	428
4.938e-06	-12.22	GSE3039_B2_VS_B1_BCELL_UP	MSigDB lists	GSE3039_B2_VS_B1_BCELL_UP	189	17	17275	428
4.938e-06	-12.22	GSE360_L_MAJOR_VS_B_MALAYI_HIGH_DOSE_DC_UP	MSigDB lists	GSE360_L_MAJOR_VS_B_MALAYI_HIGH_DOSE_DC_UP	189	17	17275	428
4.938e-06	-12.22	GSE29164_UNTREATED_VS_CD8_TCELL_TREATED_MELANOMA_DAY3_DN	MSigDB lists	GSE29164_UNTREATED_VS_CD8_TCELL_TREATED_MELANOMA_DAY3_DN	189	17	17275	428
5.092e-06	-12.19	Viral myocarditis	KEGG pathways	hsa05416	58	10	7161	207
5.177e-06	-12.17	Translocation of ZAP-70 to Immunological synapse	REACTOME pathways	R-HSA-202430	19	6	10287	261
5.274e-06	-12.15	MHC_II_alpha	pfam domains	PF00993	6	4	17385	429
5.274e-06	-12.15	MHC_I_3	pfam domains	PF16497	6	4	17385	429
5.302e-06	-12.15	GSE9650_EFFECTOR_VS_MEMORY_CD8_TCELL_DN	MSigDB lists	GSE9650_EFFECTOR_VS_MEMORY_CD8_TCELL_DN	190	17	17275	428
5.302e-06	-12.15	GSE22886_NAIVE_CD8_TCELL_VS_DC_DN	MSigDB lists	GSE22886_NAIVE_CD8_TCELL_VS_DC_DN	190	17	17275	428
5.533e-06	-12.1	cytoplasmic part	cellular component	GO:0044444	9633	268	18985	438
5.55e-06	-12.1	regulation of cell communication	biological process	GO:0010646	3539	120	18054	421
5.562e-06	-12.1	GO_POSITIVE_REGULATION_OF_LEUKOCYTE_PROLIFERATION	MSigDB lists	GO_POSITIVE_REGULATION_OF_LEUKOCYTE_PROLIFERATION	133	14	17275	428
5.647e-06	-12.08	GSE21360_NAIVE_VS_SECONDARY_MEMORY_CD8_TCELL_UP	MSigDB lists	GSE21360_NAIVE_VS_SECONDARY_MEMORY_CD8_TCELL_UP	171	16	17275	428
5.69e-06	-12.08	GSE24142_EARLY_THYMIC_PROGENITOR_VS_DN3_THYMOCYTE_UP	MSigDB lists	GSE24142_EARLY_THYMIC_PROGENITOR_VS_DN3_THYMOCYTE_UP	191	17	17275	428
5.69e-06	-12.08	GSE24142_DN2_VS_DN3_THYMOCYTE_FETAL_UP	MSigDB lists	GSE24142_DN2_VS_DN3_THYMOCYTE_FETAL_UP	191	17	17275	428
5.69e-06	-12.08	GSE24142_DN2_VS_DN3_THYMOCYTE_DN	MSigDB lists	GSE24142_DN2_VS_DN3_THYMOCYTE_DN	191	17	17275	428
6.087e-06	-12.01	GSE46606_IRF4_KO_VS_WT_CD40L_IL2_IL5_1DAY_STIMULATED_BCELL_UP	MSigDB lists	GSE46606_IRF4_KO_VS_WT_CD40L_IL2_IL5_1DAY_STIMULATED_BCELL_UP	172	16	17275	428
6.103e-06	-12.01	GSE3039_CD4_TCELL_VS_B1_BCELL_UP	MSigDB lists	GSE3039_CD4_TCELL_VS_B1_BCELL_UP	192	17	17275	428
6.103e-06	-12.01	GSE360_L_DONOVANI_VS_B_MALAYI_LOW_DOSE_DC_DN	MSigDB lists	GSE360_L_DONOVANI_VS_B_MALAYI_LOW_DOSE_DC_DN	192	17	17275	428
6.165e-06	-12	IG_MHC	prosite domains	PS00290	40	8	12079	308
6.254e-06	-11.98	SYK (spleen associated tyrosine kinase)	protein interactions	6850	136	14	17456	427
6.32e-06	-11.97	KEGG_VIRAL_MYOCARDITIS	MSigDB lists	KEGG_VIRAL_MYOCARDITIS	68	10	17275	428
6.402e-06	-11.96	WIERENGA_STAT5A_TARGETS_GROUP2	MSigDB lists	WIERENGA_STAT5A_TARGETS_GROUP2	54	9	17275	428
6.441e-06	-11.95	positive regulation of molecular function	biological process	GO:0044093	1764	70	18054	421
6.543e-06	-11.94	GSE360_CTRL_VS_L_MAJOR_DC_DN	MSigDB lists	GSE360_CTRL_VS_L_MAJOR_DC_DN	193	17	17275	428
6.543e-06	-11.94	GSE7831_CPG_VS_INFLUENZA_STIM_PDC_1H_DN	MSigDB lists	GSE7831_CPG_VS_INFLUENZA_STIM_PDC_1H_DN	193	17	17275	428
6.543e-06	-11.94	GSE15930_NAIVE_VS_24H_IN_VITRO_STIM_IL12_CD8_TCELL_UP	MSigDB lists	GSE15930_NAIVE_VS_24H_IN_VITRO_STIM_IL12_CD8_TCELL_UP	193	17	17275	428
6.558e-06	-11.93	GSE3982_BCELL_VS_TH1_UP	MSigDB lists	GSE3982_BCELL_VS_TH1_UP	173	16	17275	428
6.558e-06	-11.93	GSE17974_0H_VS_72H_IN_VITRO_ACT_CD4_TCELL_DN	MSigDB lists	GSE17974_0H_VS_72H_IN_VITRO_ACT_CD4_TCELL_DN	173	16	17275	428
6.724e-06	-11.91	ICHIBA_GRAFT_VERSUS_HOST_DISEASE_D7_UP	MSigDB lists	ICHIBA_GRAFT_VERSUS_HOST_DISEASE_D7_UP	100	12	17275	428
7.06e-06	-11.86	GSE9960_GRAM_NEG_VS_GRAM_POS_SEPSIS_PBMC_UP	MSigDB lists	GSE9960_GRAM_NEG_VS_GRAM_POS_SEPSIS_PBMC_UP	174	16	17275	428
7.138e-06	-11.85	MHC_II_alpha	smart domains	SM00920	6	4	9476	253
7.229e-06	-11.84	KEGG_LEISHMANIA_INFECTION	MSigDB lists	KEGG_LEISHMANIA_INFECTION	69	10	17275	428
7.251e-06	-11.83	dendritic cell differentiation	biological process	GO:0097028	32	7	18054	421
7.452e-06	-11.81	cytoplasmic vesicle	cellular component	GO:0031410	2309	85	18985	438
7.489e-06	-11.8	GO_REGULATION_OF_B_CELL_PROLIFERATION	MSigDB lists	GO_REGULATION_OF_B_CELL_PROLIFERATION	55	9	17275	428
7.598e-06	-11.79	GSE30971_CTRL_VS_LPS_STIM_MACROPHAGE_WBP7_KO_4H_DN	MSigDB lists	GSE30971_CTRL_VS_LPS_STIM_MACROPHAGE_WBP7_KO_4H_DN	175	16	17275	428
7.834e-06	-11.76	intracellular vesicle	cellular component	GO:0097708	2312	85	18985	438
8.134e-06	-11.72	regulation of phosphate metabolic process	biological process	GO:0019220	1810	71	18054	421
8.447e-06	-11.68	regulation of phosphorus metabolic process	biological process	GO:0051174	1812	71	18054	421
8.601e-06	-11.66	HALLMARK_TNFA_SIGNALING_VIA_NFKB	MSigDB lists	HALLMARK_TNFA_SIGNALING_VIA_NFKB	197	17	17275	428
8.93e-06	-11.63	central_nervous_system	COSMIC cancer mutations	central_nervous_system	16681	419	17255	420
8.937e-06	-11.63	positive regulation of catalytic activity	biological process	GO:0043085	1415	59	18054	421
9.018e-06	-11.62	cytokine production	biological process	GO:0001816	147	14	18054	421
9.213e-06	-11.59	GO_POSITIVE_REGULATION_OF_CATALYTIC_ACTIVITY	MSigDB lists	GO_POSITIVE_REGULATION_OF_CATALYTIC_ACTIVITY	1457	63	17275	428
9.259e-06	-11.59	GSE6259_FLT3L_INDUCED_33D1_POS_DC_VS_CD4_TCELL_DN	MSigDB lists	GSE6259_FLT3L_INDUCED_33D1_POS_DC_VS_CD4_TCELL_DN	158	15	17275	428
9.368e-06	-11.58	LINDGREN_BLADDER_CANCER_CLUSTER_1_DN	MSigDB lists	LINDGREN_BLADDER_CANCER_CLUSTER_1_DN	355	24	17275	428
9.435e-06	-11.57	GSE5589_IL6_KO_VS_IL10_KO_LPS_AND_IL6_STIM_MACROPHAGE_45MIN_DN	MSigDB lists	GSE5589_IL6_KO_VS_IL10_KO_LPS_AND_IL6_STIM_MACROPHAGE_45MIN_DN	178	16	17275	428
9.435e-06	-11.57	GSE26030_UNSTIM_VS_RESTIM_TH17_DAY5_POST_POLARIZATION_DN	MSigDB lists	GSE26030_UNSTIM_VS_RESTIM_TH17_DAY5_POST_POLARIZATION_DN	178	16	17275	428
9.651e-06	-11.55	antigen processing and presentation, exogenous lipid antigen via MHC class Ib	biological process	GO:0048007	7	4	18054	421
9.651e-06	-11.55	antigen processing and presentation of lipid antigen via MHC class Ib	biological process	GO:0048003	7	4	18054	421
9.777e-06	-11.54	regulation of signaling	biological process	GO:0023051	3580	120	18054	421
1.013e-05	-11.5	GSE36392_MAC_VS_NEUTROPHIL_IL25_TREATED_LUNG_UP	MSigDB lists	GSE36392_MAC_VS_NEUTROPHIL_IL25_TREATED_LUNG_UP	179	16	17275	428
1.013e-05	-11.5	GSE24972_WT_VS_IRF8_KO_SPLEEN_FOLLICULAR_BCELL_DN	MSigDB lists	GSE24972_WT_VS_IRF8_KO_SPLEEN_FOLLICULAR_BCELL_DN	179	16	17275	428
1.013e-05	-11.5	GSE34515_CD16_NEG_VS_POS_MONOCYTE_UP	MSigDB lists	GSE34515_CD16_NEG_VS_POS_MONOCYTE_UP	179	16	17275	428
1.022e-05	-11.49	ER to Golgi transport vesicle membrane	cellular component	GO:0012507	61	9	18985	438
1.026e-05	-11.49	regulation of lymphocyte differentiation	biological process	GO:0045619	169	15	18054	421
1.033e-05	-11.48	immunoglobulin mediated immune response	biological process	GO:0016064	76	10	18054	421
1.041e-05	-11.47	lumenal side of membrane	cellular component	GO:0098576	34	7	18985	438
1.054e-05	-11.46	antigen binding	molecular function	GO:0003823	58	9	17306	423
1.077e-05	-11.44	glioma	COSMIC cancer mutations	glioma	16435	416	17255	420
1.078e-05	-11.44	KUROZUMI_RESPONSE_TO_ONCOCYTIC_VIRUS	MSigDB lists	KUROZUMI_RESPONSE_TO_ONCOCYTIC_VIRUS	44	8	17275	428
1.087e-05	-11.43	GSE2585_CD80_HIGH_VS_LOW_AIRE_KO_MTEC_UP	MSigDB lists	GSE2585_CD80_HIGH_VS_LOW_AIRE_KO_MTEC_UP	180	16	17275	428
1.087e-05	-11.43	GSE12845_PRE_GC_VS_DARKZONE_GC_TONSIL_BCELL_UP	MSigDB lists	GSE12845_PRE_GC_VS_DARKZONE_GC_TONSIL_BCELL_UP	180	16	17275	428
1.087e-05	-11.43	GSE11057_NAIVE_VS_EFF_MEMORY_CD4_TCELL_DN	MSigDB lists	GSE11057_NAIVE_VS_EFF_MEMORY_CD4_TCELL_DN	180	16	17275	428
1.125e-05	-11.39	positive regulation of phosphorus metabolic process	biological process	GO:0010562	1136	50	18054	421
1.125e-05	-11.39	positive regulation of phosphate metabolic process	biological process	GO:0045937	1136	50	18054	421
1.163e-05	-11.36	GSE6269_FLU_VS_STAPH_AUREUS_INF_PBMC_UP	MSigDB lists	GSE6269_FLU_VS_STAPH_AUREUS_INF_PBMC_UP	161	15	17275	428
1.166e-05	-11.36	GSE20727_H2O2_VS_ROS_INHIBITOR_TREATED_DC_DN	MSigDB lists	GSE20727_H2O2_VS_ROS_INHIBITOR_TREATED_DC_DN	181	16	17275	428
1.222e-05	-11.31	GO_ANTIGEN_PROCESSING_AND_PRESENTATION_OF_PEPTIDE_OR_POLYSACCHARIDE_ANTIGEN_VIA_MHC_CLASS_II	MSigDB lists	GO_ANTIGEN_PROCESSING_AND_PRESENTATION_OF_PEPTIDE_OR_POLYSACCHARIDE_ANTIGEN_VIA_MHC_CLASS_II	89	11	17275	428
1.25e-05	-11.29	GSE39382_IL3_VS_IL3_IL33_TREATED_MAST_CELL_DN	MSigDB lists	GSE39382_IL3_VS_IL3_IL33_TREATED_MAST_CELL_DN	182	16	17275	428
1.25e-05	-11.29	GSE20715_0H_VS_24H_OZONE_TLR4_KO_LUNG_UP	MSigDB lists	GSE20715_0H_VS_24H_OZONE_TLR4_KO_LUNG_UP	182	16	17275	428
1.25e-05	-11.29	GSE25123_WT_VS_PPARG_KO_MACROPHAGE_DN	MSigDB lists	GSE25123_WT_VS_PPARG_KO_MACROPHAGE_DN	182	16	17275	428
1.259e-05	-11.28	ELF1_Q6	MSigDB lists	ELF1_Q6	224	18	17275	428
1.283e-05	-11.26	ZHAN_MULTIPLE_MYELOMA_CD1_VS_CD2_DN	MSigDB lists	ZHAN_MULTIPLE_MYELOMA_CD1_VS_CD2_DN	45	8	17275	428
1.307e-05	-11.25	production of molecular mediator of immune response	biological process	GO:0002440	78	10	18054	421
1.335e-05	-11.22	Phosphorylation of CD3 and TCR zeta chains	REACTOME pathways	R-HSA-202427	22	6	10287	261
1.339e-05	-11.22	GSE27859_MACROPHAGE_VS_CD11C_INT_F480_INT_DC_DN	MSigDB lists	GSE27859_MACROPHAGE_VS_CD11C_INT_F480_INT_DC_DN	183	16	17275	428
1.339e-05	-11.22	GSE39820_CTRL_VS_TGFBETA1_IL6_IL23A_CD4_TCELL_UP	MSigDB lists	GSE39820_CTRL_VS_TGFBETA1_IL6_IL23A_CD4_TCELL_UP	183	16	17275	428
1.349e-05	-11.21	GSE19888_CTRL_VS_A3R_INHIBITOR_TREATED_MAST_CELL_DN	MSigDB lists	GSE19888_CTRL_VS_A3R_INHIBITOR_TREATED_MAST_CELL_DN	163	15	17275	428
1.357e-05	-11.21	MODULE_456	MSigDB lists	MODULE_456	107	12	17275	428
1.363e-05	-11.2	E4BP4_01	MSigDB lists	E4BP4_01	204	17	17275	428
1.398e-05	-11.18	GO_POSITIVE_REGULATION_OF_INTRACELLULAR_SIGNAL_TRANSDUCTION	MSigDB lists	GO_POSITIVE_REGULATION_OF_INTRACELLULAR_SIGNAL_TRANSDUCTION	844	42	17275	428
1.404e-05	-11.17	leukocyte mediated immunity	biological process	GO:0002443	631	33	18054	421
1.416e-05	-11.16	Adaptive Immune System	REACTOME pathways	R-HSA-1280218	810	41	10287	261
1.431e-05	-11.15	positive regulation of cellular metabolic process	biological process	GO:0031325	3309	112	18054	421
1.434e-05	-11.15	GSE21774_CD62L_POS_CD56_BRIGHT_VS_CD62L_NEG_CD56_DIM_NK_CELL_UP	MSigDB lists	GSE21774_CD62L_POS_CD56_BRIGHT_VS_CD62L_NEG_CD56_DIM_NK_CELL_UP	184	16	17275	428
1.434e-05	-11.15	GSE3994_WT_VS_PAC1_KO_ACTIVATED_MAST_CELL_UP	MSigDB lists	GSE3994_WT_VS_PAC1_KO_ACTIVATED_MAST_CELL_UP	184	16	17275	428
1.434e-05	-11.15	GSE7460_FOXP3_MUT_VS_WT_ACT_TCONV_DN	MSigDB lists	GSE7460_FOXP3_MUT_VS_WT_ACT_TCONV_DN	184	16	17275	428
1.434e-05	-11.15	GSE13306_RA_VS_UNTREATED_MEM_CD4_TCELL_UP	MSigDB lists	GSE13306_RA_VS_UNTREATED_MEM_CD4_TCELL_UP	184	16	17275	428
1.434e-05	-11.15	GSE14350_IL2RB_KO_VS_WT_TEFF_UP	MSigDB lists	GSE14350_IL2RB_KO_VS_WT_TEFF_UP	184	16	17275	428
1.434e-05	-11.15	GSE42088_UNINF_VS_LEISHMANIA_INF_DC_4H_UP	MSigDB lists	GSE42088_UNINF_VS_LEISHMANIA_INF_DC_4H_UP	184	16	17275	428
1.452e-05	-11.14	GSE14699_NAIVE_VS_ACT_CD8_TCELL_DN	MSigDB lists	GSE14699_NAIVE_VS_ACT_CD8_TCELL_DN	164	15	17275	428
1.453e-05	-11.14	GO_ANTIGEN_PROCESSING_AND_PRESENTATION	MSigDB lists	GO_ANTIGEN_PROCESSING_AND_PRESENTATION	205	17	17275	428
1.462e-05	-11.13	mature B cell differentiation	biological process	GO:0002335	24	6	18054	421
1.465e-05	-11.13	B cell mediated immunity	biological process	GO:0019724	79	10	18054	421
1.491e-05	-11.11	KEGG_CELL_ADHESION_MOLECULES_CAMS	MSigDB lists	KEGG_CELL_ADHESION_MOLECULES_CAMS	126	13	17275	428
1.496e-05	-11.11	endosomal part	cellular component	GO:0044440	526	29	18985	438
1.516e-05	-11.1	Generation of second messenger molecules	REACTOME pathways	R-HSA-202433	33	7	10287	261
1.534e-05	-11.08	GSE41867_MEMORY_VS_EXHAUSTED_CD8_TCELL_DAY30_LCMV_UP	MSigDB lists	GSE41867_MEMORY_VS_EXHAUSTED_CD8_TCELL_DAY30_LCMV_UP	185	16	17275	428
1.534e-05	-11.08	GSE7831_1H_VS_4H_INFLUENZA_STIM_PDC_DN	MSigDB lists	GSE7831_1H_VS_4H_INFLUENZA_STIM_PDC_DN	185	16	17275	428
1.534e-05	-11.08	GSE5455_HEALTHY_VS_TUMOR_BEARING_MOUSE_SPLEEN_MONOCYTE_DN	MSigDB lists	GSE5455_HEALTHY_VS_TUMOR_BEARING_MOUSE_SPLEEN_MONOCYTE_DN	185	16	17275	428
1.534e-05	-11.08	GSE32533_MIR17_KO_VS_MIR17_OVEREXPRESS_ACT_CD4_TCELL_UP	MSigDB lists	GSE32533_MIR17_KO_VS_MIR17_OVEREXPRESS_ACT_CD4_TCELL_UP	185	16	17275	428
1.534e-05	-11.08	GSE11057_NAIVE_VS_CENT_MEMORY_CD4_TCELL_DN	MSigDB lists	GSE11057_NAIVE_VS_CENT_MEMORY_CD4_TCELL_DN	185	16	17275	428
1.534e-05	-11.08	GSE36891_UNSTIM_VS_POLYIC_TLR3_STIM_PERITONEAL_MACROPHAGE_DN	MSigDB lists	GSE36891_UNSTIM_VS_POLYIC_TLR3_STIM_PERITONEAL_MACROPHAGE_DN	185	16	17275	428
1.562e-05	-11.07	GSE6259_DEC205_POS_DC_VS_CD8_TCELL_UP	MSigDB lists	GSE6259_DEC205_POS_DC_VS_CD8_TCELL_UP	165	15	17275	428
1.569e-05	-11.06	cell surface	cellular component	GO:0009986	818	39	18985	438
1.576e-05	-11.06	GO_CYSTEINE_TYPE_ENDOPEPTIDASE_INHIBITOR_ACTIVITY_INVOLVED_IN_APOPTOTIC_PROCESS	MSigDB lists	GO_CYSTEINE_TYPE_ENDOPEPTIDASE_INHIBITOR_ACTIVITY_INVOLVED_IN_APOPTOTIC_PROCESS	23	6	17275	428
1.603e-05	-11.04	GO_LEUKOCYTE_CELL_CELL_ADHESION	MSigDB lists	GO_LEUKOCYTE_CELL_CELL_ADHESION	250	19	17275	428
1.625e-05	-11.03	RGAGGAARY_PU1_Q6	MSigDB lists	RGAGGAARY_PU1_Q6	467	28	17275	428
1.633e-05	-11.02	myeloid leukocyte activation	biological process	GO:0002274	579	31	18054	421
1.641e-05	-11.02	GSE40666_WT_VS_STAT1_KO_CD8_TCELL_UP	MSigDB lists	GSE40666_WT_VS_STAT1_KO_CD8_TCELL_UP	186	16	17275	428
1.641e-05	-11.02	GSE17721_PAM3CSK4_VS_GADIQUIMOD_6H_BMDC_DN	MSigDB lists	GSE17721_PAM3CSK4_VS_GADIQUIMOD_6H_BMDC_DN	186	16	17275	428
1.641e-05	-11.02	GSE24634_TEFF_VS_TCONV_DAY3_IN_CULTURE_UP	MSigDB lists	GSE24634_TEFF_VS_TCONV_DAY3_IN_CULTURE_UP	186	16	17275	428
1.641e-05	-11.02	GSE5589_UNSTIM_VS_180MIN_LPS_AND_IL10_STIM_MACROPHAGE_DN	MSigDB lists	GSE5589_UNSTIM_VS_180MIN_LPS_AND_IL10_STIM_MACROPHAGE_DN	186	16	17275	428
1.641e-05	-11.02	GSE411_WT_VS_SOCS3_KO_MACROPHAGE_IL6_STIM_400MIN_UP	MSigDB lists	GSE411_WT_VS_SOCS3_KO_MACROPHAGE_IL6_STIM_400MIN_UP	186	16	17275	428
1.641e-05	-11.02	GSE10240_IL22_VS_IL22_AND_IL17_STIM_PRIMARY_BRONCHIAL_EPITHELIAL_CELLS_DN	MSigDB lists	GSE10240_IL22_VS_IL22_AND_IL17_STIM_PRIMARY_BRONCHIAL_EPITHELIAL_CELLS_DN	186	16	17275	428
1.645e-05	-11.02	GO_B_CELL_RECEPTOR_SIGNALING_PATHWAY	MSigDB lists	GO_B_CELL_RECEPTOR_SIGNALING_PATHWAY	34	7	17275	428
1.678e-05	-11	response to external stimulus	biological process	GO:0009605	2267	83	18054	421
1.679e-05	-10.99	GSE7509_UNSTIM_VS_IFNA_STIM_IMMATURE_DC_DN	MSigDB lists	GSE7509_UNSTIM_VS_IFNA_STIM_IMMATURE_DC_DN	166	15	17275	428
1.679e-05	-10.99	GSE9988_ANTI_TREM1_VS_ANTI_TREM1_AND_LPS_MONOCYTE_DN	MSigDB lists	GSE9988_ANTI_TREM1_VS_ANTI_TREM1_AND_LPS_MONOCYTE_DN	166	15	17275	428
1.691e-05	-10.99	human chr6p21.32	chromosome location	human chr6p21.32	65	8	26169	456
1.744e-05	-10.96	vesicle-mediated transport	biological process	GO:0016192	1783	69	18054	421
1.754e-05	-10.95	whole membrane	cellular component	GO:0098805	1663	65	18985	438
1.755e-05	-10.95	GSE16266_CTRL_VS_LPS_STIM_MEF_DN	MSigDB lists	GSE16266_CTRL_VS_LPS_STIM_MEF_DN	187	16	17275	428
1.755e-05	-10.95	GSE21360_NAIVE_VS_QUATERNARY_MEMORY_CD8_TCELL_DN	MSigDB lists	GSE21360_NAIVE_VS_QUATERNARY_MEMORY_CD8_TCELL_DN	187	16	17275	428
1.755e-05	-10.95	GSE13522_CTRL_VS_T_CRUZI_Y_STRAIN_INF_SKIN_IFNAR_KO_DN	MSigDB lists	GSE13522_CTRL_VS_T_CRUZI_Y_STRAIN_INF_SKIN_IFNAR_KO_DN	187	16	17275	428
1.755e-05	-10.95	GSE41867_DAY8_EFFECTOR_VS_DAY30_MEMORY_CD8_TCELL_LCMV_ARMSTRONG_DN	MSigDB lists	GSE41867_DAY8_EFFECTOR_VS_DAY30_MEMORY_CD8_TCELL_LCMV_ARMSTRONG_DN	187	16	17275	428
1.755e-05	-10.95	GSE19923_E2A_KO_VS_HEB_AND_E2A_KO_DP_THYMOCYTE_UP	MSigDB lists	GSE19923_E2A_KO_VS_HEB_AND_E2A_KO_DP_THYMOCYTE_UP	187	16	17275	428
1.768e-05	-10.94	PD-1 signaling	REACTOME pathways	R-HSA-389948	23	6	10287	261
1.791e-05	-10.93	REACTOME_COSTIMULATION_BY_THE_CD28_FAMILY	MSigDB lists	REACTOME_COSTIMULATION_BY_THE_CD28_FAMILY	61	9	17275	428
1.803e-05	-10.92	GSE37301_HEMATOPOIETIC_STEM_CELL_VS_CD4_TCELL_UP	MSigDB lists	GSE37301_HEMATOPOIETIC_STEM_CELL_VS_CD4_TCELL_UP	167	15	17275	428
1.807e-05	-10.92	positive regulation of signal transduction	biological process	GO:0009967	1683	66	18054	421
1.858e-05	-10.89	TARTE_PLASMA_CELL_VS_PLASMABLAST_UP	MSigDB lists	TARTE_PLASMA_CELL_VS_PLASMABLAST_UP	370	24	17275	428
1.859e-05	-10.89	endosome membrane	cellular component	GO:0010008	477	27	18985	438
1.866e-05	-10.89	GO_MYELOID_LEUKOCYTE_DIFFERENTIATION	MSigDB lists	GO_MYELOID_LEUKOCYTE_DIFFERENTIATION	93	11	17275	428
1.875e-05	-10.88	GSE7831_UNSTIM_VS_CPG_STIM_PDC_4H_DN	MSigDB lists	GSE7831_UNSTIM_VS_CPG_STIM_PDC_4H_DN	188	16	17275	428
1.875e-05	-10.88	GSE36888_STAT5_AB_KNOCKIN_VS_WT_TCELL_IL2_TREATED_17H_UP	MSigDB lists	GSE36888_STAT5_AB_KNOCKIN_VS_WT_TCELL_IL2_TREATED_17H_UP	188	16	17275	428
1.923e-05	-10.86	cytoplasmic vesicle part	cellular component	GO:0044433	1499	60	18985	438
2.002e-05	-10.82	GO_LYTIC_VACUOLE_MEMBRANE	MSigDB lists	GO_LYTIC_VACUOLE_MEMBRANE	254	19	17275	428
2.003e-05	-10.82	GSE21670_TGFB_VS_IL6_TREATED_STAT3_KO_CD4_TCELL_DN	MSigDB lists	GSE21670_TGFB_VS_IL6_TREATED_STAT3_KO_CD4_TCELL_DN	189	16	17275	428
2.003e-05	-10.82	GSE3982_DC_VS_NKCELL_UP	MSigDB lists	GSE3982_DC_VS_NKCELL_UP	189	16	17275	428
2.006e-05	-10.82	positive regulation of response to endoplasmic reticulum stress	biological process	GO:1905898	37	7	18054	421
2.04e-05	-10.8	response to interferon-gamma	biological process	GO:0034341	179	15	18054	421
2.066e-05	-10.79	positive regulation of phosphorylation	biological process	GO:0042327	1067	47	18054	421
2.083e-05	-10.78	regulation of multicellular organismal process	biological process	GO:0051239	3262	110	18054	421
2.139e-05	-10.75	GSE20366_TREG_VS_NAIVE_CD4_TCELL_DEC205_CONVERSION_UP	MSigDB lists	GSE20366_TREG_VS_NAIVE_CD4_TCELL_DEC205_CONVERSION_UP	190	16	17275	428
2.139e-05	-10.75	GSE4748_CTRL_VS_CYANOBACTERIUM_LPSLIKE_STIM_DC_3H_UP	MSigDB lists	GSE4748_CTRL_VS_CYANOBACTERIUM_LPSLIKE_STIM_DC_3H_UP	190	16	17275	428
2.139e-05	-10.75	GSE17580_UNINFECTED_VS_S_MANSONI_INF_TREG_UP	MSigDB lists	GSE17580_UNINFECTED_VS_S_MANSONI_INF_TREG_UP	190	16	17275	428
2.139e-05	-10.75	GOLDRATH_NAIVE_VS_MEMORY_CD8_TCELL_UP	MSigDB lists	GOLDRATH_NAIVE_VS_MEMORY_CD8_TCELL_UP	190	16	17275	428
2.194e-05	-10.73	KEGG_ANTIGEN_PROCESSING_AND_PRESENTATION	MSigDB lists	KEGG_ANTIGEN_PROCESSING_AND_PRESENTATION	78	10	17275	428
2.195e-05	-10.73	positive regulation of T cell activation	biological process	GO:0050870	202	16	18054	421
2.211e-05	-10.72	positive regulation of cytokine production	biological process	GO:0001819	450	26	18054	421
2.228e-05	-10.71	JISON_SICKLE_CELL_DISEASE_DN	MSigDB lists	JISON_SICKLE_CELL_DISEASE_DN	170	15	17275	428
2.228e-05	-10.71	GSE25088_CTRL_VS_IL4_STIM_MACROPHAGE_UP	MSigDB lists	GSE25088_CTRL_VS_IL4_STIM_MACROPHAGE_UP	170	15	17275	428
2.231e-05	-10.71	FERRANDO_LYL1_NEIGHBORS	MSigDB lists	FERRANDO_LYL1_NEIGHBORS	15	5	17275	428
2.282e-05	-10.69	GSE411_UNSTIM_VS_100MIN_IL6_STIM_SOCS3_KO_MACROPHAGE_DN	MSigDB lists	GSE411_UNSTIM_VS_100MIN_IL6_STIM_SOCS3_KO_MACROPHAGE_DN	191	16	17275	428
2.282e-05	-10.69	GSE35685_CD34POS_CD38NEG_VS_CD34POS_CD10POS_BONE_MARROW_DN	MSigDB lists	GSE35685_CD34POS_CD38NEG_VS_CD34POS_CD10POS_BONE_MARROW_DN	191	16	17275	428
2.282e-05	-10.69	GSE19772_HCMV_INFL_VS_HCMV_INF_MONOCYTES_AND_PI3K_INHIBITION_DN	MSigDB lists	GSE19772_HCMV_INFL_VS_HCMV_INF_MONOCYTES_AND_PI3K_INHIBITION_DN	191	16	17275	428
2.34e-05	-10.66	AKL_HTLV1_INFECTION_DN	MSigDB lists	AKL_HTLV1_INFECTION_DN	63	9	17275	428
2.388e-05	-10.64	GSE30971_CTRL_VS_LPS_STIM_MACROPHAGE_WBP7_KO_2H_UP	MSigDB lists	GSE30971_CTRL_VS_LPS_STIM_MACROPHAGE_WBP7_KO_2H_UP	171	15	17275	428
2.388e-05	-10.64	GSE2706_2H_VS_8H_R848_STIM_DC_DN	MSigDB lists	GSE2706_2H_VS_8H_R848_STIM_DC_DN	171	15	17275	428
2.388e-05	-10.64	GSE3920_UNTREATED_VS_IFNG_TREATED_FIBROBLAST_DN	MSigDB lists	GSE3920_UNTREATED_VS_IFNG_TREATED_FIBROBLAST_DN	171	15	17275	428
2.391e-05	-10.64	GO_CELLULAR_RESPONSE_TO_CYTOKINE_STIMULUS	MSigDB lists	GO_CELLULAR_RESPONSE_TO_CYTOKINE_STIMULUS	583	32	17275	428
2.396e-05	-10.64	GSE11386_NAIVE_VS_MEMORY_BCELL_DN	MSigDB lists	GSE11386_NAIVE_VS_MEMORY_BCELL_DN	151	14	17275	428
2.404e-05	-10.64	immunoglobulin production involved in immunoglobulin mediated immune response	biological process	GO:0002381	26	6	18054	421
2.418e-05	-10.63	positive regulation of cytokine biosynthetic process	biological process	GO:0042108	67	9	18054	421
2.434e-05	-10.62	GSE36392_TYPE_2_MYELOID_VS_NEUTROPHIL_IL25_TREATED_LUNG_UP	MSigDB lists	GSE36392_TYPE_2_MYELOID_VS_NEUTROPHIL_IL25_TREATED_LUNG_UP	192	16	17275	428
2.434e-05	-10.62	GSE3982_DC_VS_CENT_MEMORY_CD4_TCELL_UP	MSigDB lists	GSE3982_DC_VS_CENT_MEMORY_CD4_TCELL_UP	192	16	17275	428
2.434e-05	-10.62	GOLDRATH_EFF_VS_MEMORY_CD8_TCELL_DN	MSigDB lists	GOLDRATH_EFF_VS_MEMORY_CD8_TCELL_DN	192	16	17275	428
2.434e-05	-10.62	GSE24142_DN2_VS_DN3_THYMOCYTE_UP	MSigDB lists	GSE24142_DN2_VS_DN3_THYMOCYTE_UP	192	16	17275	428
2.434e-05	-10.62	GSE21360_NAIVE_VS_QUATERNARY_MEMORY_CD8_TCELL_UP	MSigDB lists	GSE21360_NAIVE_VS_QUATERNARY_MEMORY_CD8_TCELL_UP	192	16	17275	428
2.434e-05	-10.62	GSE22886_DAY0_VS_DAY1_MONOCYTE_IN_CULTURE_DN	MSigDB lists	GSE22886_DAY0_VS_DAY1_MONOCYTE_IN_CULTURE_DN	192	16	17275	428
2.457e-05	-10.61	cysteine-type endopeptidase inhibitor activity involved in apoptotic process	molecular function	GO:0043027	25	6	17306	423
2.469e-05	-10.61	regulation of protein modification process	biological process	GO:0031399	1871	71	18054	421
2.547e-05	-10.58	IRF1_Q6	MSigDB lists	IRF1_Q6	236	18	17275	428
2.558e-05	-10.57	GSE14000_4H_VS_16H_LPS_DC_DN	MSigDB lists	GSE14000_4H_VS_16H_LPS_DC_DN	172	15	17275	428
2.595e-05	-10.56	GSE17721_POLYIC_VS_PAM3CSK4_6H_BMDC_UP	MSigDB lists	GSE17721_POLYIC_VS_PAM3CSK4_6H_BMDC_UP	193	16	17275	428
2.595e-05	-10.56	GSE15930_NAIVE_VS_24H_IN_VITRO_STIM_CD8_TCELL_UP	MSigDB lists	GSE15930_NAIVE_VS_24H_IN_VITRO_STIM_CD8_TCELL_UP	193	16	17275	428
2.595e-05	-10.56	GSE14350_IL2RB_KO_VS_WT_TREG_DN	MSigDB lists	GSE14350_IL2RB_KO_VS_WT_TREG_DN	193	16	17275	428
2.595e-05	-10.56	GSE3982_CTRL_VS_LPS_4H_MAC_DN	MSigDB lists	GSE3982_CTRL_VS_LPS_4H_MAC_DN	193	16	17275	428
2.634e-05	-10.54	endomembrane system	cellular component	GO:0012505	4420	139	18985	438
2.651e-05	-10.54	SCHMIDT_POR_TARGETS_IN_LIMB_BUD_UP	MSigDB lists	SCHMIDT_POR_TARGETS_IN_LIMB_BUD_UP	25	6	17275	428
2.704e-05	-10.52	regulation of protein phosphorylation	biological process	GO:0001932	1469	59	18054	421
2.738e-05	-10.51	GSE15330_LYMPHOID_MULTIPOTENT_VS_MEGAKARYOCYTE_ERYTHROID_PROGENITOR_IKAROS_KO_DN	MSigDB lists	GSE15330_LYMPHOID_MULTIPOTENT_VS_MEGAKARYOCYTE_ERYTHROID_PROGENITOR_IKAROS_KO_DN	173	15	17275	428
2.743e-05	-10.5	GO_VACUOLE	MSigDB lists	GO_VACUOLE	1106	50	17275	428
2.765e-05	-10.5	GSE11961_GERMINAL_CENTER_BCELL_DAY7_VS_MEMORY_BCELL_DAY40_DN	MSigDB lists	GSE11961_GERMINAL_CENTER_BCELL_DAY7_VS_MEMORY_BCELL_DAY40_DN	194	16	17275	428
2.804e-05	-10.48	positive regulation of cellular protein metabolic process	biological process	GO:0032270	1605	63	18054	421
2.866e-05	-10.46	GO_REGULATION_OF_PROTEIN_SERINE_THREONINE_KINASE_ACTIVITY	MSigDB lists	GO_REGULATION_OF_PROTEIN_SERINE_THREONINE_KINASE_ACTIVITY	456	27	17275	428
2.867e-05	-10.46	ROSS_AML_WITH_CBFB_MYH11_FUSION	MSigDB lists	ROSS_AML_WITH_CBFB_MYH11_FUSION	50	8	17275	428
2.867e-05	-10.46	GO_ER_TO_GOLGI_TRANSPORT_VESICLE_MEMBRANE	MSigDB lists	GO_ER_TO_GOLGI_TRANSPORT_VESICLE_MEMBRANE	50	8	17275	428
2.869e-05	-10.46	positive regulation of metabolic process	biological process	GO:0009893	3624	119	18054	421
2.93e-05	-10.44	GSE30971_WBP7_HET_VS_KO_MACROPHAGE_4H_LPS_STIM_DN	MSigDB lists	GSE30971_WBP7_HET_VS_KO_MACROPHAGE_4H_LPS_STIM_DN	174	15	17275	428
2.93e-05	-10.44	GSE3920_IFNA_VS_IFNG_TREATED_FIBROBLAST_DN	MSigDB lists	GSE3920_IFNA_VS_IFNG_TREATED_FIBROBLAST_DN	174	15	17275	428
2.93e-05	-10.44	HOXA9_DN.V1_DN	MSigDB lists	HOXA9_DN.V1_DN	174	15	17275	428
2.945e-05	-10.43	GSE10325_LUPUS_CD4_TCELL_VS_LUPUS_MYELOID_DN	MSigDB lists	GSE10325_LUPUS_CD4_TCELL_VS_LUPUS_MYELOID_DN	195	16	17275	428
2.952e-05	-10.43	MODULE_64	MSigDB lists	MODULE_64	509	29	17275	428
2.953e-05	-10.43	GO_POSITIVE_REGULATION_OF_B_CELL_PROLIFERATION	MSigDB lists	GO_POSITIVE_REGULATION_OF_B_CELL_PROLIFERATION	37	7	17275	428
2.982e-05	-10.42	GRESHOCK_CANCER_COPY_NUMBER_UP	MSigDB lists	GRESHOCK_CANCER_COPY_NUMBER_UP	308	21	17275	428
2.987e-05	-10.42	MULLIGHAN_NPM1_SIGNATURE_3_DN	MSigDB lists	MULLIGHAN_NPM1_SIGNATURE_3_DN	154	14	17275	428
3e-05	-10.41	NUYTTEN_EZH2_TARGETS_UP	MSigDB lists	NUYTTEN_EZH2_TARGETS_UP	960	45	17275	428
3.026e-05	-10.41	BILANGES_SERUM_AND_RAPAMYCIN_SENSITIVE_GENES	MSigDB lists	BILANGES_SERUM_AND_RAPAMYCIN_SENSITIVE_GENES	65	9	17275	428
3.026e-05	-10.41	GO_ER_TO_GOLGI_TRANSPORT_VESICLE	MSigDB lists	GO_ER_TO_GOLGI_TRANSPORT_VESICLE	65	9	17275	428
3.083e-05	-10.39	GNF2_EIF3S6	MSigDB lists	GNF2_EIF3S6	116	12	17275	428
3.092e-05	-10.38	ZWANG_CLASS_1_TRANSIENTLY_INDUCED_BY_EGF	MSigDB lists	ZWANG_CLASS_1_TRANSIENTLY_INDUCED_BY_EGF	458	27	17275	428
3.125e-05	-10.37	GO_RESPONSE_TO_INTERFERON_GAMMA	MSigDB lists	GO_RESPONSE_TO_INTERFERON_GAMMA	135	13	17275	428
3.133e-05	-10.37	GSE30971_CTRL_VS_LPS_STIM_MACROPHAGE_WBP7_HET_2H_DN	MSigDB lists	GSE30971_CTRL_VS_LPS_STIM_MACROPHAGE_WBP7_HET_2H_DN	175	15	17275	428
3.133e-05	-10.37	GSE16266_LPS_VS_HEATSHOCK_AND_LPS_STIM_MEF_DN	MSigDB lists	GSE16266_LPS_VS_HEATSHOCK_AND_LPS_STIM_MEF_DN	175	15	17275	428
3.136e-05	-10.37	GSE24634_TREG_VS_TCONV_POST_DAY7_IL4_CONVERSION_DN	MSigDB lists	GSE24634_TREG_VS_TCONV_POST_DAY7_IL4_CONVERSION_DN	196	16	17275	428
3.136e-05	-10.37	HALLMARK_ESTROGEN_RESPONSE_EARLY	MSigDB lists	HALLMARK_ESTROGEN_RESPONSE_EARLY	196	16	17275	428
3.213e-05	-10.35	import into cell	biological process	GO:0098657	543	29	18054	421
3.337e-05	-10.31	HALLMARK_INFLAMMATORY_RESPONSE	MSigDB lists	HALLMARK_INFLAMMATORY_RESPONSE	197	16	17275	428
3.347e-05	-10.3	negative regulation of antigen processing and presentation	biological process	GO:0002578	9	4	18054	421
3.349e-05	-10.3	GSE25123_WT_VS_PPARG_KO_MACROPHAGE_IL4_AND_ROSIGLITAZONE_STIM_DN	MSigDB lists	GSE25123_WT_VS_PPARG_KO_MACROPHAGE_IL4_AND_ROSIGLITAZONE_STIM_DN	176	15	17275	428
3.349e-05	-10.3	GSE2770_IL12_AND_TGFB_ACT_VS_ACT_CD4_TCELL_48H_UP	MSigDB lists	GSE2770_IL12_AND_TGFB_ACT_VS_ACT_CD4_TCELL_48H_UP	176	15	17275	428
3.349e-05	-10.3	GSE14000_UNSTIM_VS_4H_LPS_DC_TRANSLATED_RNA_DN	MSigDB lists	GSE14000_UNSTIM_VS_4H_LPS_DC_TRANSLATED_RNA_DN	176	15	17275	428
3.349e-05	-10.3	GSE40666_WT_VS_STAT1_KO_CD8_TCELL_WITH_IFNA_STIM_90MIN_UP	MSigDB lists	GSE40666_WT_VS_STAT1_KO_CD8_TCELL_WITH_IFNA_STIM_90MIN_UP	176	15	17275	428
3.36e-05	-10.3	lymph_node	COSMIC cancer mutations	lymph_node	1744	69	17255	420
3.414e-05	-10.29	SHEDDEN_LUNG_CANCER_GOOD_SURVIVAL_A12	MSigDB lists	SHEDDEN_LUNG_CANCER_GOOD_SURVIVAL_A12	264	19	17275	428
3.458e-05	-10.27	WONG_ADULT_TISSUE_STEM_MODULE	MSigDB lists	WONG_ADULT_TISSUE_STEM_MODULE	677	35	17275	428
3.543e-05	-10.25	BOHN_PRIMARY_IMMUNODEFICIENCY_SYNDROM_DN	MSigDB lists	BOHN_PRIMARY_IMMUNODEFICIENCY_SYNDROM_DN	38	7	17275	428
3.549e-05	-10.25	GSE42088_UNINF_VS_LEISHMANIA_INF_DC_24H_UP	MSigDB lists	GSE42088_UNINF_VS_LEISHMANIA_INF_DC_24H_UP	198	16	17275	428
3.553e-05	-10.25	NFKB_Q6	MSigDB lists	NFKB_Q6	242	18	17275	428
3.578e-05	-10.24	LEE_DIFFERENTIATING_T_LYMPHOCYTE	MSigDB lists	LEE_DIFFERENTIATING_T_LYMPHOCYTE	177	15	17275	428
3.578e-05	-10.24	GSE14000_4H_VS_16H_LPS_DC_TRANSLATED_RNA_UP	MSigDB lists	GSE14000_4H_VS_16H_LPS_DC_TRANSLATED_RNA_UP	177	15	17275	428
3.578e-05	-10.24	GSE12392_IFNAR_KO_VS_IFNB_KO_CD8_NEG_SPLEEN_DC_UP	MSigDB lists	GSE12392_IFNAR_KO_VS_IFNB_KO_CD8_NEG_SPLEEN_DC_UP	177	15	17275	428
3.651e-05	-10.22	GO_T_CELL_RECEPTOR_SIGNALING_PATHWAY	MSigDB lists	GO_T_CELL_RECEPTOR_SIGNALING_PATHWAY	137	13	17275	428
3.676e-05	-10.21	Leishmaniasis	KEGG pathways	ko05140	72	10	7161	207
3.676e-05	-10.21	Leishmaniasis	KEGG pathways	hsa05140	72	10	7161	207
3.703e-05	-10.2	GSE40666_UNTREATED_VS_IFNA_STIM_STAT1_KO_CD8_TCELL_90MIN_UP	MSigDB lists	GSE40666_UNTREATED_VS_IFNA_STIM_STAT1_KO_CD8_TCELL_90MIN_UP	157	14	17275	428
3.714e-05	-10.2	GO_INFLAMMATORY_RESPONSE	MSigDB lists	GO_INFLAMMATORY_RESPONSE	437	26	17275	428
3.789e-05	-10.18	MHC_II_b_N	interpro domains	IPR000353	9	4	18616	448
3.815e-05	-10.17	immunoglobulin production	biological process	GO:0002377	55	8	18054	421
3.89e-05	-10.15	GO_VACUOLAR_PART	MSigDB lists	GO_VACUOLAR_PART	653	34	17275	428
3.918e-05	-10.15	GO_NEGATIVE_REGULATION_OF_MULTICELLULAR_ORGANISMAL_PROCESS	MSigDB lists	GO_NEGATIVE_REGULATION_OF_MULTICELLULAR_ORGANISMAL_PROCESS	941	44	17275	428
3.969e-05	-10.13	response to stress	biological process	GO:0006950	3423	113	18054	421
3.973e-05	-10.13	GSE3720_UNSTIM_VS_PMA_STIM_VD2_GAMMADELTA_TCELL_UP	MSigDB lists	GSE3720_UNSTIM_VS_PMA_STIM_VD2_GAMMADELTA_TCELL_UP	158	14	17275	428
3.973e-05	-10.13	GSE46606_DAY1_VS_DAY3_CD40L_IL2_IL5_STIMULATED_BCELL_UP	MSigDB lists	GSE46606_DAY1_VS_DAY3_CD40L_IL2_IL5_STIMULATED_BCELL_UP	158	14	17275	428
4.018e-05	-10.12	LEE_BMP2_TARGETS_UP	MSigDB lists	LEE_BMP2_TARGETS_UP	682	35	17275	428
4.024e-05	-10.12	Development of pulmonary dendritic cells and macrophage subsets	WikiPathways	WP3892	13	5	5311	177
4.042e-05	-10.12	positive regulation of B cell proliferation	biological process	GO:0030890	41	7	18054	421
4.077e-05	-10.11	GSE9988_LOW_LPS_VS_ANTI_TREM1_AND_LPS_MONOCYTE_UP	MSigDB lists	GSE9988_LOW_LPS_VS_ANTI_TREM1_AND_LPS_MONOCYTE_UP	179	15	17275	428
4.176e-05	-10.08	MHC_II_beta	pfam domains	PF00969	9	4	17385	429
4.241e-05	-10.07	GO_BETA_2_MICROGLOBULIN_BINDING	MSigDB lists	GO_BETA_2_MICROGLOBULIN_BINDING	9	4	17275	428
4.249e-05	-10.07	BURTON_ADIPOGENESIS_10	MSigDB lists	BURTON_ADIPOGENESIS_10	27	6	17275	428
4.26e-05	-10.06	GSE40274_CTRL_VS_FOXP3_AND_LEF1_TRANSDUCED_ACTIVATED_CD4_TCELL_UP	MSigDB lists	GSE40274_CTRL_VS_FOXP3_AND_LEF1_TRANSDUCED_ACTIVATED_CD4_TCELL_UP	159	14	17275	428
4.26e-05	-10.06	GSE7348_UNSTIM_VS_LPS_STIM_MACROPHAGE_DN	MSigDB lists	GSE7348_UNSTIM_VS_LPS_STIM_MACROPHAGE_DN	159	14	17275	428
4.282e-05	-10.06	NFKB_Q6_01	MSigDB lists	NFKB_Q6_01	223	17	17275	428
4.344e-05	-10.04	interferon-gamma-mediated signaling pathway	biological process	GO:0060333	72	9	18054	421
4.349e-05	-10.04	GSE21379_WT_VS_SAP_KO_CD4_TCELL_DN	MSigDB lists	GSE21379_WT_VS_SAP_KO_CD4_TCELL_DN	180	15	17275	428
4.349e-05	-10.04	GSE31082_CD4_VS_CD8_SP_THYMOCYTE_UP	MSigDB lists	GSE31082_CD4_VS_CD8_SP_THYMOCYTE_UP	180	15	17275	428
4.436e-05	-10.02	GO_CYSTEINE_TYPE_ENDOPEPTIDASE_INHIBITOR_ACTIVITY	MSigDB lists	GO_CYSTEINE_TYPE_ENDOPEPTIDASE_INHIBITOR_ACTIVITY	53	8	17275	428
4.494e-05	-10.01	GO_IMMUNE_EFFECTOR_PROCESS	MSigDB lists	GO_IMMUNE_EFFECTOR_PROCESS	442	26	17275	428
4.53e-05	-10	positive regulation of signaling	biological process	GO:0023056	1837	69	18054	421
4.556e-05	-10	cellular response to cytokine stimulus	biological process	GO:0071345	1006	44	18054	421
4.565e-05	-9.99	MTOR_UP.N4.V1_DN	MSigDB lists	MTOR_UP.N4.V1_DN	160	14	17275	428
4.568e-05	-9.99	Rheumatoid arthritis	KEGG pathways	ko05323	89	11	7161	207
4.568e-05	-9.99	Rheumatoid arthritis	KEGG pathways	hsa05323	89	11	7161	207
4.637e-05	-9.98	GSE22886_NAIVE_TCELL_VS_DC_UP	MSigDB lists	GSE22886_NAIVE_TCELL_VS_DC_UP	181	15	17275	428
4.637e-05	-9.98	GSE11057_CD4_CENT_MEM_VS_PBMC_DN	MSigDB lists	GSE11057_CD4_CENT_MEM_VS_PBMC_DN	181	15	17275	428
4.637e-05	-9.98	GSE557_WT_VS_CIITA_KO_DC_DN	MSigDB lists	GSE557_WT_VS_CIITA_KO_DC_DN	181	15	17275	428
4.637e-05	-9.98	GSE9509_10MIN_VS_30MIN_LPS_STIM_IL10_KO_MACROPHAGE_UP	MSigDB lists	GSE9509_10MIN_VS_30MIN_LPS_STIM_IL10_KO_MACROPHAGE_UP	181	15	17275	428
4.637e-05	-9.98	GSE43955_10H_VS_60H_ACT_CD4_TCELL_DN	MSigDB lists	GSE43955_10H_VS_60H_ACT_CD4_TCELL_DN	181	15	17275	428
4.675e-05	-9.97	regulation of B cell receptor signaling pathway	biological process	GO:0050855	29	6	18054	421
4.677e-05	-9.97	KEGG_HEMATOPOIETIC_CELL_LINEAGE	MSigDB lists	KEGG_HEMATOPOIETIC_CELL_LINEAGE	85	10	17275	428
4.677e-05	-9.97	NGUYEN_NOTCH1_TARGETS_DN	MSigDB lists	NGUYEN_NOTCH1_TARGETS_DN	85	10	17275	428
4.794e-05	-9.95	Antigen activates B Cell Receptor (BCR) leading to generation of second messengers	REACTOME pathways	R-HSA-983695	39	7	10287	261
4.855e-05	-9.93	positive regulation of B cell activation	biological process	GO:0050871	73	9	18054	421
4.889e-05	-9.93	GSE14415_INDUCED_TREG_VS_FOXP3_KO_INDUCED_TREG_UP	MSigDB lists	GSE14415_INDUCED_TREG_VS_FOXP3_KO_INDUCED_TREG_UP	161	14	17275	428
4.889e-05	-9.93	GSE3720_LPS_VS_PMA_STIM_VD1_GAMMADELTA_TCELL_DN	MSigDB lists	GSE3720_LPS_VS_PMA_STIM_VD1_GAMMADELTA_TCELL_DN	161	14	17275	428
4.915e-05	-9.92	HOFFMANN_SMALL_PRE_BII_TO_IMMATURE_B_LYMPHOCYTE_UP	MSigDB lists	HOFFMANN_SMALL_PRE_BII_TO_IMMATURE_B_LYMPHOCYTE_UP	69	9	17275	428
4.941e-05	-9.92	GSE30971_2H_VS_4H_LPS_STIM_MACROPHAGE_WBP7_KO_UP	MSigDB lists	GSE30971_2H_VS_4H_LPS_STIM_MACROPHAGE_WBP7_KO_UP	182	15	17275	428
5.064e-05	-9.89	positive regulation of protein modification process	biological process	GO:0031401	1236	51	18054	421
5.091e-05	-9.89	GO_ADAPTIVE_IMMUNE_RESPONSE_BASED_ON_SOMATIC_RECOMBINATION_OF_IMMUNE_RECEPTORS_BUILT_FROM_IMMUNOGLOBULIN_SUPERFAMILY_DOMAINS	MSigDB lists	GO_ADAPTIVE_IMMUNE_RESPONSE_BASED_ON_SOMATIC_RECOMBINATION_OF_IMMUNE_RECEPTORS_BUILT_FROM_IMMUNOGLOBULIN_SUPERFAMILY_DOMAINS	122	12	17275	428
5.142e-05	-9.88	trans-Golgi network membrane	cellular component	GO:0032588	92	10	18985	438
5.142e-05	-9.88	COPII-coated ER to Golgi transport vesicle	cellular component	GO:0030134	92	10	18985	438
5.162e-05	-9.87	Tuberculosis	KEGG pathways	hsa05152	178	16	7161	207
5.162e-05	-9.87	Tuberculosis	KEGG pathways	ko05152	178	16	7161	207
5.178e-05	-9.87	BIOCARTA_MAPK_PATHWAY	MSigDB lists	BIOCARTA_MAPK_PATHWAY	86	10	17275	428
5.232e-05	-9.86	myeloid leukocyte differentiation	biological process	GO:0002573	110	11	18054	421
5.233e-05	-9.86	TTGTTT_FOXO4_01	MSigDB lists	TTGTTT_FOXO4_01	1901	74	17275	428
5.263e-05	-9.85	GSE6674_CPG_VS_CPG_AND_ANTI_IGM_STIM_BCELL_UP	MSigDB lists	GSE6674_CPG_VS_CPG_AND_ANTI_IGM_STIM_BCELL_UP	183	15	17275	428
5.263e-05	-9.85	GSE3039_ALPHABETA_CD8_TCELL_VS_B1_BCELL_UP	MSigDB lists	GSE3039_ALPHABETA_CD8_TCELL_VS_B1_BCELL_UP	183	15	17275	428
5.296e-05	-9.85	MORI_PLASMA_CELL_DN	MSigDB lists	MORI_PLASMA_CELL_DN	28	6	17275	428
5.296e-05	-9.85	SHIN_B_CELL_LYMPHOMA_CLUSTER_3	MSigDB lists	SHIN_B_CELL_LYMPHOMA_CLUSTER_3	28	6	17275	428
5.296e-05	-9.85	GO_LUMENAL_SIDE_OF_MEMBRANE	MSigDB lists	GO_LUMENAL_SIDE_OF_MEMBRANE	28	6	17275	428
5.379e-05	-9.83	response to chemical	biological process	GO:0042221	4367	137	18054	421
5.402e-05	-9.83	GO_EXTERNAL_SIDE_OF_PLASMA_MEMBRANE	MSigDB lists	GO_EXTERNAL_SIDE_OF_PLASMA_MEMBRANE	205	16	17275	428
5.456e-05	-9.82	Innate Immune System	REACTOME pathways	R-HSA-168249	1285	55	10287	261
5.482e-05	-9.81	ductal_carcinoma	COSMIC cancer mutations	ductal_carcinoma	16175	411	17255	420
5.598e-05	-9.79	GSE4590_LARGE_PRE_BCELL_VS_VPREB_POS_LARGE_PRE_BCELL_UP	MSigDB lists	GSE4590_LARGE_PRE_BCELL_VS_VPREB_POS_LARGE_PRE_BCELL_UP	163	14	17275	428
5.603e-05	-9.79	GSE22601_IMMATURE_CD4_SINGLE_POSITIVE_VS_CD8_SINGLE_POSITIVE_THYMOCYTE_DN	MSigDB lists	GSE22601_IMMATURE_CD4_SINGLE_POSITIVE_VS_CD8_SINGLE_POSITIVE_THYMOCYTE_DN	184	15	17275	428
5.603e-05	-9.79	GSE36009_WT_VS_NLRP10_KO_DC_DN	MSigDB lists	GSE36009_WT_VS_NLRP10_KO_DC_DN	184	15	17275	428
5.603e-05	-9.79	GSE24634_IL4_VS_CTRL_TREATED_NAIVE_CD4_TCELL_DAY3_DN	MSigDB lists	GSE24634_IL4_VS_CTRL_TREATED_NAIVE_CD4_TCELL_DAY3_DN	184	15	17275	428
5.603e-05	-9.79	GSE9650_NAIVE_VS_MEMORY_CD8_TCELL_UP	MSigDB lists	GSE9650_NAIVE_VS_MEMORY_CD8_TCELL_UP	184	15	17275	428
5.603e-05	-9.79	GSE40277_GATA1_AND_SATB1_TRANSDUCED_VS_CTRL_CD4_TCELL_UP	MSigDB lists	GSE40277_GATA1_AND_SATB1_TRANSDUCED_VS_CTRL_CD4_TCELL_UP	184	15	17275	428
5.603e-05	-9.79	GSE5589_WT_VS_IL6_KO_LPS_STIM_MACROPHAGE_45MIN_DN	MSigDB lists	GSE5589_WT_VS_IL6_KO_LPS_STIM_MACROPHAGE_45MIN_DN	184	15	17275	428
5.603e-05	-9.79	GSE40274_CTRL_VS_FOXP3_TRANSDUCED_ACTIVATED_CD4_TCELL_DN	MSigDB lists	GSE40274_CTRL_VS_FOXP3_TRANSDUCED_ACTIVATED_CD4_TCELL_DN	184	15	17275	428
5.603e-05	-9.79	regulation of cellular protein metabolic process	biological process	GO:0032268	2670	92	18054	421
5.626e-05	-9.79	MHC_II_beta	smart domains	SM00921	9	4	9476	253
5.642e-05	-9.78	endocytosis	biological process	GO:0006897	421	24	18054	421
5.656e-05	-9.78	HELLER_HDAC_TARGETS_DN	MSigDB lists	HELLER_HDAC_TARGETS_DN	274	19	17275	428
5.693e-05	-9.77	PHONG_TNF_RESPONSE_NOT_VIA_P38	MSigDB lists	PHONG_TNF_RESPONSE_NOT_VIA_P38	322	21	17275	428
5.709e-05	-9.77	REXO1L6P (REXO1 like 6, pseudogene)	protein interactions	441362	4	3	17456	427
5.73e-05	-9.77	positive regulation of interleukin-2 production	biological process	GO:0032743	30	6	18054	421
5.735e-05	-9.77	Epstein-Barr virus infection	KEGG pathways	hsa05169	199	17	7161	207
5.735e-05	-9.77	Epstein-Barr virus infection	KEGG pathways	ko05169	199	17	7161	207
5.738e-05	-9.77	positive regulation of protein phosphorylation	biological process	GO:0001934	1016	44	18054	421
5.751e-05	-9.76	MHC class II antigen presentation	REACTOME pathways	R-HSA-2132295	103	11	10287	261
5.834e-05	-9.75	GO_POSITIVE_REGULATION_OF_MAPK_CASCADE	MSigDB lists	GO_POSITIVE_REGULATION_OF_MAPK_CASCADE	449	26	17275	428
5.842e-05	-9.75	Allograft Rejection	WikiPathways	WP2328	80	11	5311	177
5.962e-05	-9.73	GSE3982_DC_VS_TH2_UP	MSigDB lists	GSE3982_DC_VS_TH2_UP	185	15	17275	428
5.962e-05	-9.73	GSE2585_CTEC_VS_MTEC_THYMUS_DN	MSigDB lists	GSE2585_CTEC_VS_MTEC_THYMUS_DN	185	15	17275	428
5.962e-05	-9.73	GSE24081_CONTROLLER_VS_PROGRESSOR_HIV_SPECIFIC_CD8_TCELL_UP	MSigDB lists	GSE24081_CONTROLLER_VS_PROGRESSOR_HIV_SPECIFIC_CD8_TCELL_UP	185	15	17275	428
5.98e-05	-9.72	GO_CELLULAR_RESPONSE_TO_ORGANIC_SUBSTANCE	MSigDB lists	GO_CELLULAR_RESPONSE_TO_ORGANIC_SUBSTANCE	1777	70	17275	428
6.076e-05	-9.71	clathrin-coated endocytic vesicle membrane	cellular component	GO:0030669	44	7	18985	438
6.119e-05	-9.7	GO_POSITIVE_REGULATION_OF_PROTEIN_MODIFICATION_PROCESS	MSigDB lists	GO_POSITIVE_REGULATION_OF_PROTEIN_MODIFICATION_PROCESS	1080	48	17275	428
6.194e-05	-9.69	RHD_DNA_bind_dom_sf	interpro domains	IPR037059	10	4	18616	448
6.194e-05	-9.69	RHD_DNA_bind_dom	interpro domains	IPR011539	10	4	18616	448
6.194e-05	-9.69	RHD_dimer	interpro domains	IPR032397	10	4	18616	448
6.34e-05	-9.67	GSE7852_LN_VS_THYMUS_TREG_UP	MSigDB lists	GSE7852_LN_VS_THYMUS_TREG_UP	186	15	17275	428
6.34e-05	-9.67	GSE46606_IRF4HIGH_VS_WT_CD40L_IL2_IL5_DAY1_STIMULATED_BCELL_UP	MSigDB lists	GSE46606_IRF4HIGH_VS_WT_CD40L_IL2_IL5_DAY1_STIMULATED_BCELL_UP	186	15	17275	428
6.34e-05	-9.67	GSE24142_EARLY_THYMIC_PROGENITOR_VS_DN3_THYMOCYTE_ADULT_UP	MSigDB lists	GSE24142_EARLY_THYMIC_PROGENITOR_VS_DN3_THYMOCYTE_ADULT_UP	186	15	17275	428
6.34e-05	-9.67	GSE40274_XBP1_VS_FOXP3_AND_XBP1_TRANSDUCED_ACTIVATED_CD4_TCELL_UP	MSigDB lists	GSE40274_XBP1_VS_FOXP3_AND_XBP1_TRANSDUCED_ACTIVATED_CD4_TCELL_UP	186	15	17275	428
6.34e-05	-9.67	CAMP_UP.V1_DN	MSigDB lists	CAMP_UP.V1_DN	186	15	17275	428
6.34e-05	-9.67	GSE43863_TFH_VS_LY6C_LOW_CXCR5NEG_EFFECTOR_CD4_TCELL_UP	MSigDB lists	GSE43863_TFH_VS_LY6C_LOW_CXCR5NEG_EFFECTOR_CD4_TCELL_UP	186	15	17275	428
6.34e-05	-9.67	KAECH_DAY8_EFF_VS_DAY15_EFF_CD8_TCELL_DN	MSigDB lists	KAECH_DAY8_EFF_VS_DAY15_EFF_CD8_TCELL_DN	186	15	17275	428
6.34e-05	-9.67	GSE36826_NORMAL_VS_STAPH_AUREUS_INF_SKIN_UP	MSigDB lists	GSE36826_NORMAL_VS_STAPH_AUREUS_INF_SKIN_UP	186	15	17275	428
6.34e-05	-9.67	GSE46606_UNSTIM_VS_CD40L_IL2_IL5_3DAY_STIMULATED_IRF4MID_SORTED_BCELL_DN	MSigDB lists	GSE46606_UNSTIM_VS_CD40L_IL2_IL5_3DAY_STIMULATED_IRF4MID_SORTED_BCELL_DN	186	15	17275	428
6.34e-05	-9.67	GSE17301_CTRL_VS_48H_ACD3_ACD28_IFNA5_STIM_CD8_TCELL_UP	MSigDB lists	GSE17301_CTRL_VS_48H_ACD3_ACD28_IFNA5_STIM_CD8_TCELL_UP	186	15	17275	428
6.34e-05	-9.67	GSE1460_INTRATHYMIC_T_PROGENITOR_VS_CD4_THYMOCYTE_DN	MSigDB lists	GSE1460_INTRATHYMIC_T_PROGENITOR_VS_CD4_THYMOCYTE_DN	186	15	17275	428
6.34e-05	-9.67	GSE41867_DAY8_EFFECTOR_VS_DAY30_EXHAUSTED_CD8_TCELL_LCMV_CLONE13_DN	MSigDB lists	GSE41867_DAY8_EFFECTOR_VS_DAY30_EXHAUSTED_CD8_TCELL_LCMV_CLONE13_DN	186	15	17275	428
6.34e-05	-9.67	GSE25088_IL4_VS_IL4_AND_ROSIGLITAZONE_STIM_STAT6_KO_MACROPHAGE_DAY10_UP	MSigDB lists	GSE25088_IL4_VS_IL4_AND_ROSIGLITAZONE_STIM_STAT6_KO_MACROPHAGE_DAY10_UP	186	15	17275	428
6.387e-05	-9.66	cysteine-type endopeptidase regulator activity involved in apoptotic process	molecular function	GO:0043028	42	7	17306	423
6.395e-05	-9.66	GSE35825_UNTREATED_VS_IFNA_STIM_MACROPHAGE_UP	MSigDB lists	GSE35825_UNTREATED_VS_IFNA_STIM_MACROPHAGE_UP	165	14	17275	428
6.395e-05	-9.66	GSE27241_WT_CTRL_VS_DIGOXIN_TREATED_RORGT_KO_CD4_TCELL_IN_TH17_POLARIZING_CONDITIONS_UP	MSigDB lists	GSE27241_WT_CTRL_VS_DIGOXIN_TREATED_RORGT_KO_CD4_TCELL_IN_TH17_POLARIZING_CONDITIONS_UP	165	14	17275	428
6.487e-05	-9.64	B cell activation involved in immune response	biological process	GO:0002312	44	7	18054	421
6.575e-05	-9.63	lipopeptide binding	molecular function	GO:0071723	10	4	17306	423
6.604e-05	-9.63	FOSTER_TOLERANT_MACROPHAGE_UP	MSigDB lists	FOSTER_TOLERANT_MACROPHAGE_UP	145	13	17275	428
6.632e-05	-9.62	Antigen processing and presentation	KEGG pathways	ko04612	77	10	7161	207
6.632e-05	-9.62	Antigen processing and presentation	KEGG pathways	hsa04612	77	10	7161	207
6.68e-05	-9.61	STK33_SKM_UP	MSigDB lists	STK33_SKM_UP	254	18	17275	428
6.721e-05	-9.61	MITSIADES_RESPONSE_TO_APLIDIN_UP	MSigDB lists	MITSIADES_RESPONSE_TO_APLIDIN_UP	401	24	17275	428
6.74e-05	-9.6	GSE15330_GRANULOCYTE_MONOCYTE_PROGENITOR_VS_PRO_BCELL_DN	MSigDB lists	GSE15330_GRANULOCYTE_MONOCYTE_PROGENITOR_VS_PRO_BCELL_DN	187	15	17275	428
6.74e-05	-9.6	GSE31082_DP_VS_CD4_SP_THYMOCYTE_DN	MSigDB lists	GSE31082_DP_VS_CD4_SP_THYMOCYTE_DN	187	15	17275	428
6.74e-05	-9.6	GSE5503_MLN_DC_VS_SPLEEN_DC_ACTIVATED_ALLOGENIC_TCELL_UP	MSigDB lists	GSE5503_MLN_DC_VS_SPLEEN_DC_ACTIVATED_ALLOGENIC_TCELL_UP	187	15	17275	428
6.74e-05	-9.6	GSE1460_DP_VS_CD4_THYMOCYTE_DN	MSigDB lists	GSE1460_DP_VS_CD4_THYMOCYTE_DN	187	15	17275	428
6.74e-05	-9.6	GSE17721_0.5H_VS_4H_CPG_BMDC_UP	MSigDB lists	GSE17721_0.5H_VS_4H_CPG_BMDC_UP	187	15	17275	428
6.74e-05	-9.6	GSE17721_CPG_VS_GARDIQUIMOD_4H_BMDC_UP	MSigDB lists	GSE17721_CPG_VS_GARDIQUIMOD_4H_BMDC_UP	187	15	17275	428
6.74e-05	-9.6	GSE17186_BLOOD_VS_CORD_BLOOD_NAIVE_BCELL_UP	MSigDB lists	GSE17186_BLOOD_VS_CORD_BLOOD_NAIVE_BCELL_UP	187	15	17275	428
6.74e-05	-9.6	GSE411_UNSTIM_VS_100MIN_IL6_STIM_MACROPHAGE_DN	MSigDB lists	GSE411_UNSTIM_VS_100MIN_IL6_STIM_MACROPHAGE_DN	187	15	17275	428
6.74e-05	-9.6	GSE11961_MEMORY_BCELL_DAY7_VS_PLASMA_CELL_DAY7_UP	MSigDB lists	GSE11961_MEMORY_BCELL_DAY7_VS_PLASMA_CELL_DAY7_UP	187	15	17275	428
6.74e-05	-9.6	GSE26912_TUMORICIDAL_VS_CTRL_MACROPHAGE_DN	MSigDB lists	GSE26912_TUMORICIDAL_VS_CTRL_MACROPHAGE_DN	187	15	17275	428
6.74e-05	-9.6	GSE5589_LPS_VS_LPS_AND_IL6_STIM_MACROPHAGE_45MIN_UP	MSigDB lists	GSE5589_LPS_VS_LPS_AND_IL6_STIM_MACROPHAGE_45MIN_UP	187	15	17275	428
6.74e-05	-9.6	GSE19198_1H_VS_24H_IL21_TREATED_TCELL_UP	MSigDB lists	GSE19198_1H_VS_24H_IL21_TREATED_TCELL_UP	187	15	17275	428
6.743e-05	-9.6	positive regulation of lymphocyte differentiation	biological process	GO:0045621	94	10	18054	421
6.806e-05	-9.6	VERHAAK_GLIOBLASTOMA_MESENCHYMAL	MSigDB lists	VERHAAK_GLIOBLASTOMA_MESENCHYMAL	209	16	17275	428
6.824e-05	-9.59	RHD_DNA_bind	pfam domains	PF00554	10	4	17385	429
6.824e-05	-9.59	RHD_dimer	pfam domains	PF16179	10	4	17385	429
6.83e-05	-9.59	GSE16450_CTRL_VS_IFNA_6H_STIM_IMMATURE_NEURON_CELL_LINE_DN	MSigDB lists	GSE16450_CTRL_VS_IFNA_6H_STIM_IMMATURE_NEURON_CELL_LINE_DN	166	14	17275	428
6.902e-05	-9.58	cysteine-type endopeptidase inhibitor activity	molecular function	GO:0004869	57	8	17306	423
6.987e-05	-9.57	GSE38696_LIGHT_ZONE_VS_DARK_ZONE_BCELL_DN	MSigDB lists	GSE38696_LIGHT_ZONE_VS_DARK_ZONE_BCELL_DN	126	12	17275	428
7.098e-05	-9.55	YAGI_AML_WITH_11Q23_REARRANGED	MSigDB lists	YAGI_AML_WITH_11Q23_REARRANGED	327	21	17275	428
7.103e-05	-9.55	positive regulation of cell communication	biological process	GO:0010647	1829	68	18054	421
7.162e-05	-9.54	CHANG_CORE_SERUM_RESPONSE_DN	MSigDB lists	CHANG_CORE_SERUM_RESPONSE_DN	188	15	17275	428
7.162e-05	-9.54	GSE7460_CTRL_VS_TGFB_TREATED_ACT_TCONV_UP	MSigDB lists	GSE7460_CTRL_VS_TGFB_TREATED_ACT_TCONV_UP	188	15	17275	428
7.162e-05	-9.54	GSE28737_WT_VS_BCL6_KO_FOLLICULAR_BCELL_UP	MSigDB lists	GSE28737_WT_VS_BCL6_KO_FOLLICULAR_BCELL_UP	188	15	17275	428
7.162e-05	-9.54	GSE22611_NOD2_VS_CTRL_TRANSDUCED_HEK293T_CELL_DN	MSigDB lists	GSE22611_NOD2_VS_CTRL_TRANSDUCED_HEK293T_CELL_DN	188	15	17275	428
7.162e-05	-9.54	GSE31082_DN_VS_CD4_SP_THYMOCYTE_DN	MSigDB lists	GSE31082_DN_VS_CD4_SP_THYMOCYTE_DN	188	15	17275	428
7.162e-05	-9.54	HOLLMANN_APOPTOSIS_VIA_CD40_UP	MSigDB lists	HOLLMANN_APOPTOSIS_VIA_CD40_UP	188	15	17275	428
7.162e-05	-9.54	GSE23502_WT_VS_HDC_KO_MYELOID_DERIVED_SUPPRESSOR_CELL_BM_DN	MSigDB lists	GSE23502_WT_VS_HDC_KO_MYELOID_DERIVED_SUPPRESSOR_CELL_BM_DN	188	15	17275	428
7.175e-05	-9.54	T cell differentiation	biological process	GO:0030217	134	12	18054	421
7.267e-05	-9.53	regulation of cytokine biosynthetic process	biological process	GO:0042035	114	11	18054	421
7.29e-05	-9.53	GSE2770_IL12_AND_TGFB_ACT_VS_ACT_CD4_TCELL_2H_DN	MSigDB lists	GSE2770_IL12_AND_TGFB_ACT_VS_ACT_CD4_TCELL_2H_DN	167	14	17275	428
7.444e-05	-9.51	apoptotic process	biological process	GO:0006915	901	40	18054	421
7.476e-05	-9.5	large_cell	COSMIC cancer mutations	large_cell	15170	393	17255	420
7.586e-05	-9.49	BILBAN_B_CLL_LPL_UP	MSigDB lists	BILBAN_B_CLL_LPL_UP	57	8	17275	428
7.606e-05	-9.48	GSE40274_FOXP3_VS_FOXP3_AND_XBP1_TRANSDUCED_ACTIVATED_CD4_TCELL_DN	MSigDB lists	GSE40274_FOXP3_VS_FOXP3_AND_XBP1_TRANSDUCED_ACTIVATED_CD4_TCELL_DN	147	13	17275	428
7.607e-05	-9.48	GSE339_CD4POS_VS_CD8POS_DC_IN_CULTURE_DN	MSigDB lists	GSE339_CD4POS_VS_CD8POS_DC_IN_CULTURE_DN	189	15	17275	428
7.607e-05	-9.48	GSE43863_DAY6_EFF_VS_DAY150_MEM_TFH_CD4_TCELL_UP	MSigDB lists	GSE43863_DAY6_EFF_VS_DAY150_MEM_TFH_CD4_TCELL_UP	189	15	17275	428
7.607e-05	-9.48	GSE23321_CENTRAL_VS_EFFECTOR_MEMORY_CD8_TCELL_UP	MSigDB lists	GSE23321_CENTRAL_VS_EFFECTOR_MEMORY_CD8_TCELL_UP	189	15	17275	428
7.607e-05	-9.48	GSE17812_WT_VS_THPOK_KO_MEMORY_CD8_TCELL_DN	MSigDB lists	GSE17812_WT_VS_THPOK_KO_MEMORY_CD8_TCELL_DN	189	15	17275	428
7.711e-05	-9.47	REL_2	prosite domains	PS50254	10	4	12079	308
7.717e-05	-9.47	MULLIGHAN_NPM1_MUTATED_SIGNATURE_2_DN	MSigDB lists	MULLIGHAN_NPM1_MUTATED_SIGNATURE_2_DN	73	9	17275	428
7.776e-05	-9.46	GSE18791_CTRL_VS_NEWCASTLE_VIRUS_DC_16H_DN	MSigDB lists	GSE18791_CTRL_VS_NEWCASTLE_VIRUS_DC_16H_DN	168	14	17275	428
7.776e-05	-9.46	GSE2770_IL4_ACT_VS_ACT_CD4_TCELL_6H_UP	MSigDB lists	GSE2770_IL4_ACT_VS_ACT_CD4_TCELL_6H_UP	168	14	17275	428
7.776e-05	-9.46	GSE2935_UV_INACTIVATED_VS_LIVE_SENDAI_VIRUS_INF_MACROPHAGE_DN	MSigDB lists	GSE2935_UV_INACTIVATED_VS_LIVE_SENDAI_VIRUS_INF_MACROPHAGE_DN	168	14	17275	428
8.003e-05	-9.43	GO_POSITIVE_REGULATION_OF_INTERLEUKIN_2_PRODUCTION	MSigDB lists	GO_POSITIVE_REGULATION_OF_INTERLEUKIN_2_PRODUCTION	30	6	17275	428
8.076e-05	-9.42	GSE7852_TREG_VS_TCONV_FAT_DN	MSigDB lists	GSE7852_TREG_VS_TCONV_FAT_DN	190	15	17275	428
8.076e-05	-9.42	GSE21927_SPLEEN_C57BL6_VS_4T1_TUMOR_BALBC_MONOCYTES_UP	MSigDB lists	GSE21927_SPLEEN_C57BL6_VS_4T1_TUMOR_BALBC_MONOCYTES_UP	190	15	17275	428
8.076e-05	-9.42	GSE12392_WT_VS_IFNB_KO_CD8A_NEG_SPLEEN_DC_DN	MSigDB lists	GSE12392_WT_VS_IFNB_KO_CD8A_NEG_SPLEEN_DC_DN	190	15	17275	428
8.076e-05	-9.42	GSE18893_TCONV_VS_TREG_24H_CULTURE_UP	MSigDB lists	GSE18893_TCONV_VS_TREG_24H_CULTURE_UP	190	15	17275	428
8.076e-05	-9.42	GSE19772_CTRL_VS_HCMV_INF_MONOCYTES_UP	MSigDB lists	GSE19772_CTRL_VS_HCMV_INF_MONOCYTES_UP	190	15	17275	428
8.076e-05	-9.42	GSE24142_EARLY_THYMIC_PROGENITOR_VS_DN3_THYMOCYTE_FETAL_UP	MSigDB lists	GSE24142_EARLY_THYMIC_PROGENITOR_VS_DN3_THYMOCYTE_FETAL_UP	190	15	17275	428
8.076e-05	-9.42	GSE39820_CTRL_VS_IL1B_IL6_IL23A_CD4_TCELL_DN	MSigDB lists	GSE39820_CTRL_VS_IL1B_IL6_IL23A_CD4_TCELL_DN	190	15	17275	428
8.076e-05	-9.42	GSE7852_TREG_VS_TCONV_FAT_UP	MSigDB lists	GSE7852_TREG_VS_TCONV_FAT_UP	190	15	17275	428
8.076e-05	-9.42	GSE16522_MEMORY_VS_NAIVE_ANTI_CD3CD28_STIM_CD8_TCELL_DN	MSigDB lists	GSE16522_MEMORY_VS_NAIVE_ANTI_CD3CD28_STIM_CD8_TCELL_DN	190	15	17275	428
8.132e-05	-9.42	GRAHAM_CML_QUIESCENT_VS_NORMAL_QUIESCENT_DN	MSigDB lists	GRAHAM_CML_QUIESCENT_VS_NORMAL_QUIESCENT_DN	43	7	17275	428
8.229e-05	-9.41	regulation of leukocyte differentiation	biological process	GO:1902105	274	18	18054	421
8.291e-05	-9.4	GSE27241_WT_VS_RORGT_KO_TH17_POLARIZED_CD4_TCELL_TREATED_WITH_DIGOXIN_DN	MSigDB lists	GSE27241_WT_VS_RORGT_KO_TH17_POLARIZED_CD4_TCELL_TREATED_WITH_DIGOXIN_DN	169	14	17275	428
8.433e-05	-9.38	GO_REGULATION_OF_PROTEIN_MODIFICATION_PROCESS	MSigDB lists	GO_REGULATION_OF_PROTEIN_MODIFICATION_PROCESS	1633	65	17275	428
8.447e-05	-9.38	regulation of dendritic cell antigen processing and presentation	biological process	GO:0002604	11	4	18054	421
8.569e-05	-9.36	GSE15735_2H_VS_12H_HDAC_INHIBITOR_TREATED_CD4_TCELL_UP	MSigDB lists	GSE15735_2H_VS_12H_HDAC_INHIBITOR_TREATED_CD4_TCELL_UP	191	15	17275	428
8.569e-05	-9.36	GSE7831_UNSTIM_VS_INFLUENZA_STIM_PDC_4H_UP	MSigDB lists	GSE7831_UNSTIM_VS_INFLUENZA_STIM_PDC_4H_UP	191	15	17275	428
8.569e-05	-9.36	GSE40068_CXCR5POS_BCL6POS_TFH_VS_CXCR5NEG_BCL6NEG_CD4_TCELL_DN	MSigDB lists	GSE40068_CXCR5POS_BCL6POS_TFH_VS_CXCR5NEG_BCL6NEG_CD4_TCELL_DN	191	15	17275	428
8.569e-05	-9.36	GSE23502_BM_VS_COLON_TUMOR_MYELOID_DERIVED_SUPPRESSOR_CELL_UP	MSigDB lists	GSE23502_BM_VS_COLON_TUMOR_MYELOID_DERIVED_SUPPRESSOR_CELL_UP	191	15	17275	428
8.611e-05	-9.36	regulation of cell adhesion	biological process	GO:0030155	692	33	18054	421
8.612e-05	-9.36	GO_POSITIVE_REGULATION_OF_CYTOKINE_BIOSYNTHETIC_PROCESS	MSigDB lists	GO_POSITIVE_REGULATION_OF_CYTOKINE_BIOSYNTHETIC_PROCESS	58	8	17275	428
8.612e-05	-9.36	REACTOME_INTERFERON_GAMMA_SIGNALING	MSigDB lists	REACTOME_INTERFERON_GAMMA_SIGNALING	58	8	17275	428
8.675e-05	-9.35	GO_ENDOCYTOSIS	MSigDB lists	GO_ENDOCYTOSIS	460	26	17275	428
8.736e-05	-9.35	GSE21033_3H_VS_24H_POLYIC_STIM_DC_UP	MSigDB lists	GSE21033_3H_VS_24H_POLYIC_STIM_DC_UP	149	13	17275	428
8.835e-05	-9.33	GSE6259_BCELL_VS_CD8_TCELL_DN	MSigDB lists	GSE6259_BCELL_VS_CD8_TCELL_DN	170	14	17275	428
8.835e-05	-9.33	GSE22611_NOD2_TRANSDUCED_VS_CTRL_HEK293T_STIMULATED_WITH_MDP_2H_UP	MSigDB lists	GSE22611_NOD2_TRANSDUCED_VS_CTRL_HEK293T_STIMULATED_WITH_MDP_2H_UP	170	14	17275	428
8.891e-05	-9.33	lymphocyte mediated immunity	biological process	GO:0002449	137	12	18054	421
9.089e-05	-9.31	GSE43955_TGFB_IL6_VS_TGFB_IL6_IL23_TH17_ACT_CD4_TCELL_60H_UP	MSigDB lists	GSE43955_TGFB_IL6_VS_TGFB_IL6_IL23_TH17_ACT_CD4_TCELL_60H_UP	192	15	17275	428
9.089e-05	-9.31	GSE12392_IFNAR_KO_VS_IFNB_KO_CD8_NEG_SPLEEN_DC_DN	MSigDB lists	GSE12392_IFNAR_KO_VS_IFNB_KO_CD8_NEG_SPLEEN_DC_DN	192	15	17275	428
9.089e-05	-9.31	GSE33425_CD161_HIGH_VS_NEG_CD8_TCELL_UP	MSigDB lists	GSE33425_CD161_HIGH_VS_NEG_CD8_TCELL_UP	192	15	17275	428
9.089e-05	-9.31	GSE3039_ALPHAALPHA_CD8_TCELL_VS_B1_BCELL_UP	MSigDB lists	GSE3039_ALPHAALPHA_CD8_TCELL_VS_B1_BCELL_UP	192	15	17275	428
9.089e-05	-9.31	GSE20715_0H_VS_48H_OZONE_TLR4_KO_LUNG_UP	MSigDB lists	GSE20715_0H_VS_48H_OZONE_TLR4_KO_LUNG_UP	192	15	17275	428
9.089e-05	-9.31	GSE360_CTRL_VS_L_DONOVANI_DC_DN	MSigDB lists	GSE360_CTRL_VS_L_DONOVANI_DC_DN	192	15	17275	428
9.089e-05	-9.31	GSE39152_CD103_NEG_VS_POS_MEMORY_CD8_TCELL_UP	MSigDB lists	GSE39152_CD103_NEG_VS_POS_MEMORY_CD8_TCELL_UP	192	15	17275	428
9.089e-05	-9.31	GSE41176_WT_VS_TAK1_KO_ANTI_IGM_STIM_BCELL_6H_DN	MSigDB lists	GSE41176_WT_VS_TAK1_KO_ANTI_IGM_STIM_BCELL_6H_DN	192	15	17275	428
9.199e-05	-9.29	GO_REGULATION_OF_CELL_DEATH	MSigDB lists	GO_REGULATION_OF_CELL_DEATH	1412	58	17275	428
9.279e-05	-9.29	regulation of adaptive immune response	biological process	GO:0002819	159	13	18054	421
9.407e-05	-9.27	ENK_UV_RESPONSE_EPIDERMIS_DN	MSigDB lists	ENK_UV_RESPONSE_EPIDERMIS_DN	489	27	17275	428
9.41e-05	-9.27	GSE2770_TGFB_AND_IL4_VS_TGFB_AND_IL12_TREATED_ACT_CD4_TCELL_48H_DN	MSigDB lists	GSE2770_TGFB_AND_IL4_VS_TGFB_AND_IL12_TREATED_ACT_CD4_TCELL_48H_DN	171	14	17275	428
9.41e-05	-9.27	GSE21360_PRIMARY_VS_QUATERNARY_MEMORY_CD8_TCELL_UP	MSigDB lists	GSE21360_PRIMARY_VS_QUATERNARY_MEMORY_CD8_TCELL_UP	171	14	17275	428
9.433e-05	-9.27	positive regulation of MAPK cascade	biological process	GO:0043410	548	28	18054	421
9.443e-05	-9.27	GO_CYTOKINE_MEDIATED_SIGNALING_PATHWAY	MSigDB lists	GO_CYTOKINE_MEDIATED_SIGNALING_PATHWAY	436	25	17275	428
9.466e-05	-9.27	KLEIN_TARGETS_OF_BCR_ABL1_FUSION	MSigDB lists	KLEIN_TARGETS_OF_BCR_ABL1_FUSION	44	7	17275	428
9.466e-05	-9.27	GO_CLATHRIN_COATED_ENDOCYTIC_VESICLE_MEMBRANE	MSigDB lists	GO_CLATHRIN_COATED_ENDOCYTIC_VESICLE_MEMBRANE	44	7	17275	428
9.6e-05	-9.25	clathrin-coated endocytic vesicle	cellular component	GO:0045334	63	8	18985	438
9.637e-05	-9.25	GSE2770_UNTREATED_VS_IL4_TREATED_ACT_CD4_TCELL_6H_DN	MSigDB lists	GSE2770_UNTREATED_VS_IL4_TREATED_ACT_CD4_TCELL_6H_DN	193	15	17275	428
9.637e-05	-9.25	GSE17580_UNINFECTED_VS_S_MANSONI_INF_TEFF_UP	MSigDB lists	GSE17580_UNINFECTED_VS_S_MANSONI_INF_TEFF_UP	193	15	17275	428
9.879e-05	-9.22	-	gene3d domains	2.60.40.340	10	4	8522	232
9.89e-05	-9.22	cellular response to interferon-gamma	biological process	GO:0071346	160	13	18054	421
0.0001001	-9.21	GSE37301_PRO_BCELL_VS_CD4_TCELL_DN	MSigDB lists	GSE37301_PRO_BCELL_VS_CD4_TCELL_DN	151	13	17275	428
0.0001002	-9.21	negative regulation of leukocyte apoptotic process	biological process	GO:2000107	47	7	18054	421
0.0001004	-9.21	JAATINEN_HEMATOPOIETIC_STEM_CELL_DN	MSigDB lists	JAATINEN_HEMATOPOIETIC_STEM_CELL_DN	216	16	17275	428
0.0001006	-9.2	antigen processing and presentation of endogenous antigen	biological process	GO:0019883	21	5	18054	421
0.0001012	-9.2	HOLLMANN_APOPTOSIS_VIA_CD40_DN	MSigDB lists	HOLLMANN_APOPTOSIS_VIA_CD40_DN	239	17	17275	428
0.0001022	-9.19	regulation of T cell differentiation	biological process	GO:0045580	139	12	18054	421
0.0001061	-9.15	ODONNELL_TARGETS_OF_MYC_AND_TFRC_UP	MSigDB lists	ODONNELL_TARGETS_OF_MYC_AND_TFRC_UP	76	9	17275	428
0.0001066	-9.15	GSE37301_PRO_BCELL_VS_RAG2_KO_NK_CELL_DN	MSigDB lists	GSE37301_PRO_BCELL_VS_RAG2_KO_NK_CELL_DN	173	14	17275	428
0.0001071	-9.14	GSE15330_HSC_VS_MEGAKARYOCYTE_ERYTHROID_PROGENITOR_UP	MSigDB lists	GSE15330_HSC_VS_MEGAKARYOCYTE_ERYTHROID_PROGENITOR_UP	152	13	17275	428
0.0001077	-9.14	FARMER_BREAST_CANCER_APOCRINE_VS_BASAL	MSigDB lists	FARMER_BREAST_CANCER_APOCRINE_VS_BASAL	312	20	17275	428
0.0001078	-9.14	GO_POSITIVE_REGULATION_OF_DEFENSE_RESPONSE	MSigDB lists	GO_POSITIVE_REGULATION_OF_DEFENSE_RESPONSE	362	22	17275	428
0.0001079	-9.13	positive regulation of macromolecule metabolic process	biological process	GO:0010604	3352	109	18054	421
0.0001082	-9.13	GSE25088_IL4_VS_IL4_AND_ROSIGLITAZONE_STIM_MACROPHAGE_DAY10_DN	MSigDB lists	GSE25088_IL4_VS_IL4_AND_ROSIGLITAZONE_STIM_MACROPHAGE_DAY10_DN	195	15	17275	428
0.0001095	-9.12	positive regulation of JNK cascade	biological process	GO:0046330	140	12	18054	421
0.0001109	-9.11	WIELAND_UP_BY_HBV_INFECTION	MSigDB lists	WIELAND_UP_BY_HBV_INFECTION	94	10	17275	428
0.0001109	-9.11	GO_REGULATION_OF_CYTOKINE_BIOSYNTHETIC_PROCESS	MSigDB lists	GO_REGULATION_OF_CYTOKINE_BIOSYNTHETIC_PROCESS	94	10	17275	428
0.0001112	-9.1	ovary-other-neoplasm	COSMIC cancer mutations	ovary-other-neoplasm	12999	348	17255	420
0.0001121	-9.1	central_nervous_system-medulla-primitive_neuroectodermal_tumour-medulloblastoma	COSMIC cancer mutations	central_nervous_system-medulla-primitive_neuroectodermal_tumour-medulloblastoma	15095	391	17255	420
0.0001121	-9.1	central_nervous_system-medulla-primitive_neuroectodermal_tumour-medulloblastoma-large_cell	COSMIC cancer mutations	central_nervous_system-medulla-primitive_neuroectodermal_tumour-medulloblastoma-large_cell	15095	391	17255	420
0.0001121	-9.1	central_nervous_system-medulla-primitive_neuroectodermal_tumour-medulloblastoma-desmoplastic	COSMIC cancer mutations	central_nervous_system-medulla-primitive_neuroectodermal_tumour-medulloblastoma-desmoplastic	15095	391	17255	420
0.0001121	-9.1	central_nervous_system-medulla-primitive_neuroectodermal_tumour-medulloblastoma-classic	COSMIC cancer mutations	central_nervous_system-medulla-primitive_neuroectodermal_tumour-medulloblastoma-classic	15095	391	17255	420
0.0001133	-9.09	GSE5542_UNTREATED_VS_IFNA_TREATED_EPITHELIAL_CELLS_6H_UP	MSigDB lists	GSE5542_UNTREATED_VS_IFNA_TREATED_EPITHELIAL_CELLS_6H_UP	174	14	17275	428
0.0001133	-9.09	GSE3982_MAST_CELL_VS_CENT_MEMORY_CD4_TCELL_DN	MSigDB lists	GSE3982_MAST_CELL_VS_CENT_MEMORY_CD4_TCELL_DN	174	14	17275	428
0.0001136	-9.08	classic	COSMIC cancer mutations	classic	15096	391	17255	420
0.0001144	-9.08	GO_HUMORAL_IMMUNE_RESPONSE	MSigDB lists	GO_HUMORAL_IMMUNE_RESPONSE	153	13	17275	428
0.0001171	-9.05	GO_SINGLE_ORGANISM_CELL_ADHESION	MSigDB lists	GO_SINGLE_ORGANISM_CELL_ADHESION	442	25	17275	428
0.0001197	-9.03	medulla	COSMIC cancer mutations	medulla	15100	391	17255	420
0.0001203	-9.03	GO_VACUOLAR_MEMBRANE	MSigDB lists	GO_VACUOLAR_MEMBRANE	551	29	17275	428
0.0001205	-9.02	GSE3039_NKT_CELL_VS_B1_BCELL_UP	MSigDB lists	GSE3039_NKT_CELL_VS_B1_BCELL_UP	175	14	17275	428
0.0001212	-9.02	LEE_RECENT_THYMIC_EMIGRANT	MSigDB lists	LEE_RECENT_THYMIC_EMIGRANT	197	15	17275	428
0.0001213	-9.02	desmoplastic	COSMIC cancer mutations	desmoplastic	15101	391	17255	420
0.0001225	-9.01	regulation of defense response	biological process	GO:0031347	797	36	18054	421
0.000124	-9	GO_CLATHRIN_COATED_ENDOCYTIC_VESICLE	MSigDB lists	GO_CLATHRIN_COATED_ENDOCYTIC_VESICLE	61	8	17275	428
0.0001267	-8.97	SIG_BCR_SIGNALING_PATHWAY	MSigDB lists	SIG_BCR_SIGNALING_PATHWAY	46	7	17275	428
0.000128	-8.96	GSE5099_CLASSICAL_M1_VS_ALTERNATIVE_M2_MACROPHAGE_UP	MSigDB lists	GSE5099_CLASSICAL_M1_VS_ALTERNATIVE_M2_MACROPHAGE_UP	176	14	17275	428
0.000128	-8.96	GSE17974_IL4_AND_ANTI_IL12_VS_UNTREATED_12H_ACT_CD4_TCELL_UP	MSigDB lists	GSE17974_IL4_AND_ANTI_IL12_VS_UNTREATED_12H_ACT_CD4_TCELL_UP	176	14	17275	428
0.0001283	-8.96	negative regulation of multicellular organismal process	biological process	GO:0051241	1316	52	18054	421
0.0001291	-8.96	Interferon gamma signaling	REACTOME pathways	R-HSA-877300	94	10	10287	261
0.0001305	-8.94	GSE17974_IL4_AND_ANTI_IL12_VS_UNTREATED_2H_ACT_CD4_TCELL_UP	MSigDB lists	GSE17974_IL4_AND_ANTI_IL12_VS_UNTREATED_2H_ACT_CD4_TCELL_UP	155	13	17275	428
0.0001335	-8.92	Short_hematopoietin_rcpt_2_CS	interpro domains	IPR003532	5	3	18616	448
0.0001335	-8.92	NFkB/Dor	interpro domains	IPR000451	5	3	18616	448
0.0001335	-8.92	RHD_CS	interpro domains	IPR030492	5	3	18616	448
0.0001335	-8.92	IPT_NFkappaB	interpro domains	IPR033926	5	3	18616	448
0.0001359	-8.9	GSE10211_UV_INACT_SENDAI_VS_LIVE_SENDAI_VIRUS_TRACHEAL_EPITHELIAL_CELLS_UP	MSigDB lists	GSE10211_UV_INACT_SENDAI_VS_LIVE_SENDAI_VIRUS_TRACHEAL_EPITHELIAL_CELLS_UP	135	12	17275	428
0.0001359	-8.9	GSE6259_FLT3L_INDUCED_DEC205_POS_DC_VS_CD8_TCELL_UP	MSigDB lists	GSE6259_FLT3L_INDUCED_DEC205_POS_DC_VS_CD8_TCELL_UP	135	12	17275	428
0.0001359	-8.9	GSE2770_TGFB_AND_IL4_ACT_VS_ACT_CD4_TCELL_48H_DN	MSigDB lists	GSE2770_TGFB_AND_IL4_ACT_VS_ACT_CD4_TCELL_48H_DN	177	14	17275	428
0.0001359	-8.9	GSE25087_FETAL_VS_ADULT_TCONV_UP	MSigDB lists	GSE25087_FETAL_VS_ADULT_TCONV_UP	177	14	17275	428
0.0001359	-8.9	GSE17721_PAM3CSK4_VS_GADIQUIMOD_8H_BMDC_UP	MSigDB lists	GSE17721_PAM3CSK4_VS_GADIQUIMOD_8H_BMDC_UP	177	14	17275	428
0.0001359	-8.9	GSE22886_NAIVE_TCELL_VS_NKCELL_UP	MSigDB lists	GSE22886_NAIVE_TCELL_VS_NKCELL_UP	177	14	17275	428
0.0001359	-8.9	GSE26669_CTRL_VS_COSTIM_BLOCK_MLR_CD4_TCELL_DN	MSigDB lists	GSE26669_CTRL_VS_COSTIM_BLOCK_MLR_CD4_TCELL_DN	177	14	17275	428
0.0001379	-8.89	response to oxygen-containing compound	biological process	GO:1901700	1523	58	18054	421
0.0001392	-8.88	GSE29617_DAY3_VS_DAY7_TIV_FLU_VACCINE_PBMC_2008_DN	MSigDB lists	GSE29617_DAY3_VS_DAY7_TIV_FLU_VACCINE_PBMC_2008_DN	156	13	17275	428
0.0001392	-8.88	GSE11057_EFF_MEM_VS_CENT_MEM_CD4_TCELL_DN	MSigDB lists	GSE11057_EFF_MEM_VS_CENT_MEM_CD4_TCELL_DN	156	13	17275	428
0.0001401	-8.87	TRMT9B (tRNA methyltransferase 9B (putative))	protein interactions	57604	5	3	17456	427
0.0001432	-8.85	regulation of adaptive immune response based on somatic recombination of immune receptors built from immunoglobulin superfamily domains	biological process	GO:0002822	144	12	18054	421
0.0001448	-8.84	REACTOME_ADAPTIVE_IMMUNE_SYSTEM	MSigDB lists	REACTOME_ADAPTIVE_IMMUNE_SYSTEM	502	27	17275	428
0.0001455	-8.84	LIU_IL13_MEMORY_MODEL_DN	MSigDB lists	LIU_IL13_MEMORY_MODEL_DN	5	3	17275	428
0.0001495	-8.81	HBG1 (hemoglobin subunit gamma 1)	protein interactions	3047	12	4	17456	427
0.0001515	-8.79	GO_ACTIVATION_OF_INNATE_IMMUNE_RESPONSE	MSigDB lists	GO_ACTIVATION_OF_INNATE_IMMUNE_RESPONSE	201	15	17275	428
0.0001533	-8.78	SENGUPTA_NASOPHARYNGEAL_CARCINOMA_WITH_LMP1_UP	MSigDB lists	SENGUPTA_NASOPHARYNGEAL_CARCINOMA_WITH_LMP1_UP	371	22	17275	428
0.000157	-8.76	LUI_THYROID_CANCER_CLUSTER_4	MSigDB lists	LUI_THYROID_CANCER_CLUSTER_4	12	4	17275	428
0.000157	-8.76	GO_NEGATIVE_REGULATION_OF_B_CELL_APOPTOTIC_PROCESS	MSigDB lists	GO_NEGATIVE_REGULATION_OF_B_CELL_APOPTOTIC_PROCESS	12	4	17275	428
0.000157	-8.76	GO_POSITIVE_REGULATION_OF_INTERLEUKIN_2_BIOSYNTHETIC_PROCESS	MSigDB lists	GO_POSITIVE_REGULATION_OF_INTERLEUKIN_2_BIOSYNTHETIC_PROCESS	12	4	17275	428
0.000157	-8.76	REACTOME_P2Y_RECEPTORS	MSigDB lists	REACTOME_P2Y_RECEPTORS	12	4	17275	428
0.0001574	-8.76	GO_LYMPHOCYTE_ACTIVATION_INVOLVED_IN_IMMUNE_RESPONSE	MSigDB lists	GO_LYMPHOCYTE_ACTIVATION_INVOLVED_IN_IMMUNE_RESPONSE	98	10	17275	428
0.0001581	-8.75	HEMATOPO_REC_S_F2	prosite domains	PS01356	5	3	12079	308
0.0001581	-8.75	REL_1	prosite domains	PS01204	5	3	12079	308
0.0001584	-8.75	positive regulation of adaptive immune response	biological process	GO:0002821	104	10	18054	421
0.0001611	-8.73	Staphylococcus aureus infection	KEGG pathways	hsa05150	55	8	7161	207
0.0001611	-8.73	Staphylococcus aureus infection	KEGG pathways	ko05150	55	8	7161	207
0.0001623	-8.73	GSE45739_UNSTIM_VS_ACD3_ACD28_STIM_NRAS_KO_CD4_TCELL_DN	MSigDB lists	GSE45739_UNSTIM_VS_ACD3_ACD28_STIM_NRAS_KO_CD4_TCELL_DN	180	14	17275	428
0.0001623	-8.73	GO_TRANS_GOLGI_NETWORK	MSigDB lists	GO_TRANS_GOLGI_NETWORK	180	14	17275	428
0.0001623	-8.73	GSE17580_TREG_VS_TEFF_S_MANSONI_INF_DN	MSigDB lists	GSE17580_TREG_VS_TEFF_S_MANSONI_INF_DN	180	14	17275	428
0.0001623	-8.73	GSE10325_LUPUS_CD4_TCELL_VS_LUPUS_MYELOID_UP	MSigDB lists	GSE10325_LUPUS_CD4_TCELL_VS_LUPUS_MYELOID_UP	180	14	17275	428
0.0001623	-8.73	GSE30962_ACUTE_VS_CHRONIC_LCMV_SECONDARY_INF_CD8_TCELL_UP	MSigDB lists	GSE30962_ACUTE_VS_CHRONIC_LCMV_SECONDARY_INF_CD8_TCELL_UP	180	14	17275	428
0.0001623	-8.73	GSE22886_NAIVE_VS_IGG_IGA_MEMORY_BCELL_DN	MSigDB lists	GSE22886_NAIVE_VS_IGG_IGA_MEMORY_BCELL_DN	180	14	17275	428
0.0001623	-8.73	GSE3982_DC_VS_MAC_LPS_STIM_UP	MSigDB lists	GSE3982_DC_VS_MAC_LPS_STIM_UP	180	14	17275	428
0.0001632	-8.72	negative regulation of lymphocyte activation	biological process	GO:0051250	146	12	18054	421
0.0001667	-8.7	REACTOME_DOWNSTREAM_TCR_SIGNALING	MSigDB lists	REACTOME_DOWNSTREAM_TCR_SIGNALING	34	6	17275	428
0.0001674	-8.7	GO_CELL_ACTIVATION_INVOLVED_IN_IMMUNE_RESPONSE	MSigDB lists	GO_CELL_ACTIVATION_INVOLVED_IN_IMMUNE_RESPONSE	138	12	17275	428
0.000168	-8.69	bile_duct	COSMIC cancer mutations	bile_duct	15442	397	17255	420
0.000168	-8.69	biliary_tract-bile_duct-carcinoma-adenocarcinoma	COSMIC cancer mutations	biliary_tract-bile_duct-carcinoma-adenocarcinoma	15442	397	17255	420
0.0001684	-8.69	GSE9960_GRAM_NEG_VS_GRAM_NEG_AND_POS_SEPSIS_PBMC_UP	MSigDB lists	GSE9960_GRAM_NEG_VS_GRAM_NEG_AND_POS_SEPSIS_PBMC_UP	159	13	17275	428
0.0001684	-8.69	GSE6259_FLT3L_INDUCED_DEC205_POS_DC_VS_CD8_TCELL_DN	MSigDB lists	GSE6259_FLT3L_INDUCED_DEC205_POS_DC_VS_CD8_TCELL_DN	159	13	17275	428
0.0001684	-8.69	GSE17974_CTRL_VS_ACT_IL4_AND_ANTI_IL12_0.5H_CD4_TCELL_DN	MSigDB lists	GSE17974_CTRL_VS_ACT_IL4_AND_ANTI_IL12_0.5H_CD4_TCELL_DN	159	13	17275	428
0.00017	-8.68	positive regulation of nitrogen compound metabolic process	biological process	GO:0051173	3163	103	18054	421
0.0001707	-8.68	P2Y receptors	REACTOME pathways	R-HSA-417957	12	4	10287	261
0.0001708	-8.68	PASINI_SUZ12_TARGETS_DN	MSigDB lists	PASINI_SUZ12_TARGETS_DN	298	19	17275	428
0.0001712	-8.67	WOO_LIVER_CANCER_RECURRENCE_UP	MSigDB lists	WOO_LIVER_CANCER_RECURRENCE_UP	99	10	17275	428
0.000172	-8.67	GSE39110_DAY3_VS_DAY6_POST_IMMUNIZATION_CD8_TCELL_UP	MSigDB lists	GSE39110_DAY3_VS_DAY6_POST_IMMUNIZATION_CD8_TCELL_UP	181	14	17275	428
0.000172	-8.67	GSE30971_WBP7_HET_VS_KO_MACROPHAGE_2H_LPS_STIM_UP	MSigDB lists	GSE30971_WBP7_HET_VS_KO_MACROPHAGE_2H_LPS_STIM_UP	181	14	17275	428
0.000172	-8.67	GSE26343_WT_VS_NFAT5_KO_MACROPHAGE_LPS_STIM_DN	MSigDB lists	GSE26343_WT_VS_NFAT5_KO_MACROPHAGE_LPS_STIM_DN	181	14	17275	428
0.000172	-8.67	GSE26890_CXCR1_NEG_VS_POS_EFFECTOR_CD8_TCELL_UP	MSigDB lists	GSE26890_CXCR1_NEG_VS_POS_EFFECTOR_CD8_TCELL_UP	181	14	17275	428
0.0001728	-8.66	regulation of kinase activity	biological process	GO:0043549	874	38	18054	421
0.0001764	-8.64	positive regulation of interleukin-2 biosynthetic process	biological process	GO:0045086	13	4	18054	421
0.0001764	-8.64	G protein-coupled purinergic nucleotide receptor signaling pathway	biological process	GO:0035589	13	4	18054	421
0.0001779	-8.63	lymphocyte migration	biological process	GO:0072676	68	8	18054	421
0.000178	-8.63	BOQUEST_STEM_CELL_CULTURED_VS_FRESH_UP	MSigDB lists	BOQUEST_STEM_CELL_CULTURED_VS_FRESH_UP	401	23	17275	428
0.0001783	-8.63	RUTELLA_RESPONSE_TO_CSF2RB_AND_IL4_DN	MSigDB lists	RUTELLA_RESPONSE_TO_CSF2RB_AND_IL4_DN	299	19	17275	428
0.0001789	-8.63	GO_POSITIVE_REGULATION_OF_CELL_COMMUNICATION	MSigDB lists	GO_POSITIVE_REGULATION_OF_CELL_COMMUNICATION	1480	59	17275	428
0.0001793	-8.63	GSE3920_IFNA_VS_IFNB_TREATED_ENDOTHELIAL_CELL_UP	MSigDB lists	GSE3920_IFNA_VS_IFNB_TREATED_ENDOTHELIAL_CELL_UP	160	13	17275	428
0.0001793	-8.63	GSE15271_CXCR4_POS_VS_NEG_GC_BCELL_DN	MSigDB lists	GSE15271_CXCR4_POS_VS_NEG_GC_BCELL_DN	160	13	17275	428
0.0001793	-8.63	GSE32986_UNSTIM_VS_GMCSF_AND_CURDLAN_HIGHDOSE_STIM_DC_DN	MSigDB lists	GSE32986_UNSTIM_VS_GMCSF_AND_CURDLAN_HIGHDOSE_STIM_DC_DN	160	13	17275	428
0.0001817	-8.61	BROWN_MYELOID_CELL_DEVELOPMENT_DN	MSigDB lists	BROWN_MYELOID_CELL_DEVELOPMENT_DN	119	11	17275	428
0.0001822	-8.61	RPS14_DN.V1_UP	MSigDB lists	RPS14_DN.V1_UP	182	14	17275	428
0.0001822	-8.61	KAECH_NAIVE_VS_DAY15_EFF_CD8_TCELL_UP	MSigDB lists	KAECH_NAIVE_VS_DAY15_EFF_CD8_TCELL_UP	182	14	17275	428
0.0001822	-8.61	GSE22886_NAIVE_CD8_TCELL_VS_DC_UP	MSigDB lists	GSE22886_NAIVE_CD8_TCELL_VS_DC_UP	182	14	17275	428
0.0001822	-8.61	GSE13738_RESTING_VS_BYSTANDER_ACTIVATED_CD4_TCELL_DN	MSigDB lists	GSE13738_RESTING_VS_BYSTANDER_ACTIVATED_CD4_TCELL_DN	182	14	17275	428
0.0001822	-8.61	GSE411_100MIN_VS_400MIN_IL6_STIM_SOCS3_KO_MACROPHAGE_DN	MSigDB lists	GSE411_100MIN_VS_400MIN_IL6_STIM_SOCS3_KO_MACROPHAGE_DN	182	14	17275	428
0.000183	-8.61	Downstream TCR signaling	REACTOME pathways	R-HSA-202424	98	10	10287	261
0.0001835	-8.6	BASAKI_YBX1_TARGETS_DN	MSigDB lists	BASAKI_YBX1_TARGETS_DN	350	21	17275	428
0.000184	-8.6	SMURF1 (SMAD specific E3 ubiquitin protein ligase 1)	protein interactions	57154	407	23	17456	427
0.0001906	-8.57	regulation of immune effector process	biological process	GO:0002697	400	22	18054	421
0.0001907	-8.56	GSE46242_TH1_VS_ANERGIC_TH1_CD4_TCELL_DN	MSigDB lists	GSE46242_TH1_VS_ANERGIC_TH1_CD4_TCELL_DN	161	13	17275	428
0.0001908	-8.56	TBK1.DN.48HRS_DN	MSigDB lists	TBK1.DN.48HRS_DN	49	7	17275	428
0.0001914	-8.56	GO_ENDOSOMAL_PART	MSigDB lists	GO_ENDOSOMAL_PART	403	23	17275	428
0.0001929	-8.55	GSE36009_UNSTIM_VS_LPS_STIM_DC_UP	MSigDB lists	GSE36009_UNSTIM_VS_LPS_STIM_DC_UP	183	14	17275	428
0.0001929	-8.55	GSE3337_CTRL_VS_16H_IFNG_IN_CD8POS_DC_DN	MSigDB lists	GSE3337_CTRL_VS_16H_IFNG_IN_CD8POS_DC_DN	183	14	17275	428
0.000195	-8.54	GO_INTERFERON_GAMMA_MEDIATED_SIGNALING_PATHWAY	MSigDB lists	GO_INTERFERON_GAMMA_MEDIATED_SIGNALING_PATHWAY	65	8	17275	428
0.0001956	-8.54	MULLIGHAN_NPM1_MUTATED_SIGNATURE_1_DN	MSigDB lists	MULLIGHAN_NPM1_MUTATED_SIGNATURE_1_DN	120	11	17275	428
0.000196	-8.54	NFKBTNSCPFCT	prints domains	PR00057	5	3	4648	128
0.0001984	-8.53	positive regulation of antigen receptor-mediated signaling pathway	biological process	GO:0050857	24	5	18054	421
0.0001998	-8.52	GO_ENDOSOME	MSigDB lists	GO_ENDOSOME	740	35	17275	428
0.0002021	-8.51	GO_REGULATION_OF_B_CELL_ACTIVATION	MSigDB lists	GO_REGULATION_OF_B_CELL_ACTIVATION	101	10	17275	428
0.0002042	-8.5	GSE3982_CTRL_VS_PMA_STIM_EOSINOPHIL_DN	MSigDB lists	GSE3982_CTRL_VS_PMA_STIM_EOSINOPHIL_DN	184	14	17275	428
0.0002042	-8.5	GSE3039_NKT_CELL_VS_B1_BCELL_DN	MSigDB lists	GSE3039_NKT_CELL_VS_B1_BCELL_DN	184	14	17275	428
0.0002042	-8.5	GSE32986_CURDLAN_LOWDOSE_VS_GMCSF_AND_CURDLAN_LOWDOSE_STIM_DC_DN	MSigDB lists	GSE32986_CURDLAN_LOWDOSE_VS_GMCSF_AND_CURDLAN_LOWDOSE_STIM_DC_DN	184	14	17275	428
0.0002042	-8.5	GSE3982_EOSINOPHIL_VS_NKCELL_UP	MSigDB lists	GSE3982_EOSINOPHIL_VS_NKCELL_UP	184	14	17275	428
0.0002042	-8.5	GSE1432_CTRL_VS_IFNG_24H_MICROGLIA_DN	MSigDB lists	GSE1432_CTRL_VS_IFNG_24H_MICROGLIA_DN	184	14	17275	428
0.0002042	-8.5	GSE29164_UNTREATED_VS_CD8_TCELL_AND_IL12_TREATED_MELANOMA_DAY7_DN	MSigDB lists	GSE29164_UNTREATED_VS_CD8_TCELL_AND_IL12_TREATED_MELANOMA_DAY7_DN	184	14	17275	428
0.0002042	-8.5	GSE40068_CXCR5POS_BCL6POS_TFH_VS_CXCR5NEG_BCL6NEG_CD4_TCELL_UP	MSigDB lists	GSE40068_CXCR5POS_BCL6POS_TFH_VS_CXCR5NEG_BCL6NEG_CD4_TCELL_UP	184	14	17275	428
0.0002042	-8.5	GSE40277_EOS_AND_LEF1_TRANSDUCED_VS_CTRL_CD4_TCELL_UP	MSigDB lists	GSE40277_EOS_AND_LEF1_TRANSDUCED_VS_CTRL_CD4_TCELL_UP	184	14	17275	428
0.0002042	-8.5	GSE369_SOCS3_KO_VS_WT_LIVER_DN	MSigDB lists	GSE369_SOCS3_KO_VS_WT_LIVER_DN	184	14	17275	428
0.0002042	-8.5	GSE15767_MED_VS_SCS_MAC_LN_UP	MSigDB lists	GSE15767_MED_VS_SCS_MAC_LN_UP	184	14	17275	428
0.0002042	-8.5	GSE28726_ACT_CD4_TCELL_VS_ACT_NKTCELL_DN	MSigDB lists	GSE28726_ACT_CD4_TCELL_VS_ACT_NKTCELL_DN	184	14	17275	428
0.0002043	-8.5	CTTTGT_LEF1_Q2	MSigDB lists	CTTTGT_LEF1_Q2	1817	69	17275	428
0.0002049	-8.49	MODULE_223	MSigDB lists	MODULE_223	141	12	17275	428
0.0002105	-8.47	WIERENGA_STAT5A_TARGETS_GROUP1	MSigDB lists	WIERENGA_STAT5A_TARGETS_GROUP1	121	11	17275	428
0.0002112	-8.46	G protein-coupled nucleotide receptor activity	molecular function	GO:0001608	13	4	17306	423
0.0002112	-8.46	G protein-coupled purinergic nucleotide receptor activity	molecular function	GO:0045028	13	4	17306	423
0.0002115	-8.46	regulation of transferase activity	biological process	GO:0051338	979	41	18054	421
0.0002122	-8.46	FERRANDO_HOX11_NEIGHBORS	MSigDB lists	FERRANDO_HOX11_NEIGHBORS	23	5	17275	428
0.0002127	-8.46	TCR signaling	REACTOME pathways	R-HSA-202403	119	11	10287	261
0.0002135	-8.45	negative regulation of protein metabolic process	biological process	GO:0051248	1176	47	18054	421
0.0002143	-8.45	cellular response to oxygen-containing compound	biological process	GO:1901701	1012	42	18054	421
0.0002161	-8.44	GSE17721_0.5H_VS_12H_CPG_BMDC_UP	MSigDB lists	GSE17721_0.5H_VS_12H_CPG_BMDC_UP	185	14	17275	428
0.0002161	-8.44	GSE17721_ALL_VS_24H_PAM3CSK4_BMDC_UP	MSigDB lists	GSE17721_ALL_VS_24H_PAM3CSK4_BMDC_UP	185	14	17275	428
0.0002161	-8.44	GSE3337_4H_VS_16H_IFNG_IN_CD8POS_DC_DN	MSigDB lists	GSE3337_4H_VS_16H_IFNG_IN_CD8POS_DC_DN	185	14	17275	428
0.0002161	-8.44	GSE36888_UNTREATED_VS_IL2_TREATED_TCELL_17H_UP	MSigDB lists	GSE36888_UNTREATED_VS_IL2_TREATED_TCELL_17H_UP	185	14	17275	428
0.0002161	-8.44	GSE24142_EARLY_THYMIC_PROGENITOR_VS_DN3_THYMOCYTE_DN	MSigDB lists	GSE24142_EARLY_THYMIC_PROGENITOR_VS_DN3_THYMOCYTE_DN	185	14	17275	428
0.0002161	-8.44	GSE19941_UNSTIM_VS_LPS_STIM_IL10_KO_MACROPHAGE_UP	MSigDB lists	GSE19941_UNSTIM_VS_LPS_STIM_IL10_KO_MACROPHAGE_UP	185	14	17275	428
0.0002161	-8.44	GSE20715_0H_VS_24H_OZONE_LUNG_UP	MSigDB lists	GSE20715_0H_VS_24H_OZONE_LUNG_UP	185	14	17275	428
0.0002172	-8.43	REACTOME_TCR_SIGNALING	MSigDB lists	REACTOME_TCR_SIGNALING	50	7	17275	428
0.0002172	-8.43	LINDSTEDT_DENDRITIC_CELL_MATURATION_D	MSigDB lists	LINDSTEDT_DENDRITIC_CELL_MATURATION_D	66	8	17275	428
0.0002172	-8.43	GO_POSITIVE_REGULATION_OF_B_CELL_ACTIVATION	MSigDB lists	GO_POSITIVE_REGULATION_OF_B_CELL_ACTIVATION	66	8	17275	428
0.000218	-8.43	GRAESSMANN_APOPTOSIS_BY_DOXORUBICIN_DN	MSigDB lists	GRAESSMANN_APOPTOSIS_BY_DOXORUBICIN_DN	1655	64	17275	428
0.0002182	-8.43	leukocyte homeostasis	biological process	GO:0001776	70	8	18054	421
0.0002191	-8.43	positive regulation of GTPase activity	biological process	GO:0043547	404	22	18054	421
0.0002192	-8.43	MODULE_145	MSigDB lists	MODULE_145	102	10	17275	428
0.0002204	-8.42	FARMER_BREAST_CANCER_APOCRINE_VS_LUMINAL	MSigDB lists	FARMER_BREAST_CANCER_APOCRINE_VS_LUMINAL	304	19	17275	428
0.0002205	-8.42	BOQUEST_STEM_CELL_DN	MSigDB lists	BOQUEST_STEM_CELL_DN	208	15	17275	428
0.0002224	-8.41	REACTOME_TRANSLOCATION_OF_ZAP_70_TO_IMMUNOLOGICAL_SYNAPSE	MSigDB lists	REACTOME_TRANSLOCATION_OF_ZAP_70_TO_IMMUNOLOGICAL_SYNAPSE	13	4	17275	428
0.0002224	-8.41	WU_HBX_TARGETS_3_DN	MSigDB lists	WU_HBX_TARGETS_3_DN	13	4	17275	428
0.0002285	-8.38	GSE19401_NAIVE_VS_IMMUNIZED_MOUSE_PLN_FOLLICULAR_DC_UP	MSigDB lists	GSE19401_NAIVE_VS_IMMUNIZED_MOUSE_PLN_FOLLICULAR_DC_UP	186	14	17275	428
0.0002285	-8.38	GSE360_DC_VS_MAC_UP	MSigDB lists	GSE360_DC_VS_MAC_UP	186	14	17275	428
0.0002285	-8.38	GSE26030_TH1_VS_TH17_DAY5_POST_POLARIZATION_DN	MSigDB lists	GSE26030_TH1_VS_TH17_DAY5_POST_POLARIZATION_DN	186	14	17275	428
0.0002285	-8.38	GSE37301_LYMPHOID_PRIMED_MPP_VS_GRAN_MONO_PROGENITOR_UP	MSigDB lists	GSE37301_LYMPHOID_PRIMED_MPP_VS_GRAN_MONO_PROGENITOR_UP	186	14	17275	428
0.0002285	-8.38	GSE32986_UNSTIM_VS_CURDLAN_LOWDOSE_STIM_DC_UP	MSigDB lists	GSE32986_UNSTIM_VS_CURDLAN_LOWDOSE_STIM_DC_UP	186	14	17275	428
0.0002294	-8.38	human chrXp22.33 and Yp11.2	chromosome location	human chrXp22.33 and Yp11.2	18	4	26169	456
0.0002296	-8.38	gag (Pr55(Gag))	protein interactions	155030	968	42	17456	427
0.0002309	-8.37	membrane-bounded organelle	cellular component	GO:0043227	12751	328	18985	438
0.0002316	-8.37	KEGG_PRIMARY_IMMUNODEFICIENCY	MSigDB lists	KEGG_PRIMARY_IMMUNODEFICIENCY	36	6	17275	428
0.0002316	-8.37	GO_T_CELL_SELECTION	MSigDB lists	GO_T_CELL_SELECTION	36	6	17275	428
0.0002316	-8.37	SIG_PIP3_SIGNALING_IN_B_LYMPHOCYTES	MSigDB lists	SIG_PIP3_SIGNALING_IN_B_LYMPHOCYTES	36	6	17275	428
0.0002359	-8.35	kinase binding	molecular function	GO:0019900	727	34	17306	423
0.000236	-8.35	Cell adhesion molecules (CAMs)	KEGG pathways	hsa04514	143	13	7161	207
0.000236	-8.35	Cell adhesion molecules (CAMs)	KEGG pathways	ko04514	143	13	7161	207
0.0002366	-8.35	positive regulation of response to external stimulus	biological process	GO:0032103	609	29	18054	421
0.0002378	-8.34	regulation of hydrolase activity	biological process	GO:0051336	1282	50	18054	421
0.0002403	-8.33	GO_POSITIVE_REGULATION_OF_CELL_ADHESION	MSigDB lists	GO_POSITIVE_REGULATION_OF_CELL_ADHESION	357	21	17275	428
0.0002404	-8.33	ICSBP_Q6	MSigDB lists	ICSBP_Q6	233	16	17275	428
0.0002414	-8.33	RAGHAVACHARI_PLATELET_SPECIFIC_GENES	MSigDB lists	RAGHAVACHARI_PLATELET_SPECIFIC_GENES	67	8	17275	428
0.0002415	-8.33	GSE10239_NAIVE_VS_MEMORY_CD8_TCELL_UP	MSigDB lists	GSE10239_NAIVE_VS_MEMORY_CD8_TCELL_UP	187	14	17275	428
0.0002415	-8.33	GSE7852_LN_VS_THYMUS_TCONV_UP	MSigDB lists	GSE7852_LN_VS_THYMUS_TCONV_UP	187	14	17275	428
0.0002415	-8.33	GSE39820_TGFBETA3_IL6_VS_TGFBETA3_IL6_IL23A_TREATED_CD4_TCELL_UP	MSigDB lists	GSE39820_TGFBETA3_IL6_VS_TGFBETA3_IL6_IL23A_TREATED_CD4_TCELL_UP	187	14	17275	428
0.0002415	-8.33	GSE7460_CTRL_VS_TGFB_TREATED_ACT_CD8_TCELL_DN	MSigDB lists	GSE7460_CTRL_VS_TGFB_TREATED_ACT_CD8_TCELL_DN	187	14	17275	428
0.0002415	-8.33	GSE5503_MLN_DC_VS_PLN_DC_ACTIVATED_ALLOGENIC_TCELL_DN	MSigDB lists	GSE5503_MLN_DC_VS_PLN_DC_ACTIVATED_ALLOGENIC_TCELL_DN	187	14	17275	428
0.0002415	-8.33	GSE2128_CTRL_VS_MIMETOPE_NEGATIVE_SELECTION_DP_THYMOCYTE_C57BL6_DN	MSigDB lists	GSE2128_CTRL_VS_MIMETOPE_NEGATIVE_SELECTION_DP_THYMOCYTE_C57BL6_DN	187	14	17275	428
0.0002415	-8.33	GSE27786_NKTCELL_VS_NEUTROPHIL_DN	MSigDB lists	GSE27786_NKTCELL_VS_NEUTROPHIL_DN	187	14	17275	428
0.0002415	-8.33	GSE41867_NAIVE_VS_DAY15_LCMV_ARMSTRONG_EFFECTOR_CD8_TCELL_DN	MSigDB lists	GSE41867_NAIVE_VS_DAY15_LCMV_ARMSTRONG_EFFECTOR_CD8_TCELL_DN	187	14	17275	428
0.0002415	-8.33	GSE17721_PAM3CSK4_VS_GADIQUIMOD_4H_BMDC_DN	MSigDB lists	GSE17721_PAM3CSK4_VS_GADIQUIMOD_4H_BMDC_DN	187	14	17275	428
0.0002415	-8.33	GSE19198_CTRL_VS_IL21_TREATED_TCELL_24H_DN	MSigDB lists	GSE19198_CTRL_VS_IL21_TREATED_TCELL_24H_DN	187	14	17275	428
0.0002415	-8.33	GSE42724_MEMORY_BCELL_VS_PLASMABLAST_UP	MSigDB lists	GSE42724_MEMORY_BCELL_VS_PLASMABLAST_UP	187	14	17275	428
0.0002415	-8.33	GSE14769_UNSTIM_VS_60MIN_LPS_BMDM_DN	MSigDB lists	GSE14769_UNSTIM_VS_60MIN_LPS_BMDM_DN	187	14	17275	428
0.0002415	-8.33	GSE8868_SPLEEN_VS_INTESTINE_CD11B_POS_CD11C_NEG_DC_DN	MSigDB lists	GSE8868_SPLEEN_VS_INTESTINE_CD11B_POS_CD11C_NEG_DC_DN	187	14	17275	428
0.000242	-8.33	antigen processing and presentation of exogenous peptide antigen	biological process	GO:0002478	175	13	18054	421
0.000242	-8.33	negative regulation of leukocyte activation	biological process	GO:0002695	175	13	18054	421
0.0002431	-8.32	GSE37532_WT_VS_PPARG_KO_LN_TREG_UP	MSigDB lists	GSE37532_WT_VS_PPARG_KO_LN_TREG_UP	165	13	17275	428
0.0002431	-8.32	GSE2706_R848_VS_R848_AND_LPS_8H_STIM_DC_DN	MSigDB lists	GSE2706_R848_VS_R848_AND_LPS_8H_STIM_DC_DN	165	13	17275	428
0.0002431	-8.32	GSE32901_NAIVE_VS_TH17_ENRICHED_CD4_TCELL_DN	MSigDB lists	GSE32901_NAIVE_VS_TH17_ENRICHED_CD4_TCELL_DN	165	13	17275	428
0.0002454	-8.31	regulation of interleukin-12 production	biological process	GO:0032655	54	7	18054	421
0.0002464	-8.31	GO_REGULATION_OF_INTERLEUKIN_12_PRODUCTION	MSigDB lists	GO_REGULATION_OF_INTERLEUKIN_12_PRODUCTION	51	7	17275	428
0.0002509	-8.29	RPL10L (ribosomal protein L10 like)	protein interactions	140801	86	9	17456	427
0.000252	-8.29	GO_CYTOKINE_RECEPTOR_ACTIVITY	MSigDB lists	GO_CYTOKINE_RECEPTOR_ACTIVITY	85	9	17275	428
0.0002552	-8.27	GSE8835_CD4_VS_CD8_TCELL_CLL_PATIENT_UP	MSigDB lists	GSE8835_CD4_VS_CD8_TCELL_CLL_PATIENT_UP	188	14	17275	428
0.0002552	-8.27	GSE43260_BTLA_POS_VS_NEG_INTRATUMORAL_CD8_TCELL_DN	MSigDB lists	GSE43260_BTLA_POS_VS_NEG_INTRATUMORAL_CD8_TCELL_DN	188	14	17275	428
0.0002552	-8.27	GSE23398_WT_VS_IL2_KO_CD4_TCELL_SCURFY_MOUSE_DN	MSigDB lists	GSE23398_WT_VS_IL2_KO_CD4_TCELL_SCURFY_MOUSE_DN	188	14	17275	428
0.0002552	-8.27	GSE24726_WT_VS_E2_2_KO_PDC_DN	MSigDB lists	GSE24726_WT_VS_E2_2_KO_PDC_DN	188	14	17275	428
0.0002552	-8.27	GSE22140_HEALTHY_VS_ARTHRITIC_MOUSE_CD4_TCELL_UP	MSigDB lists	GSE22140_HEALTHY_VS_ARTHRITIC_MOUSE_CD4_TCELL_UP	188	14	17275	428
0.0002552	-8.27	GSE39110_UNTREATED_VS_IL2_TREATED_CD8_TCELL_DAY6_POST_IMMUNIZATION_DN	MSigDB lists	GSE39110_UNTREATED_VS_IL2_TREATED_CD8_TCELL_DAY6_POST_IMMUNIZATION_DN	188	14	17275	428
0.0002552	-8.27	GSE339_CD4POS_VS_CD8POS_DC_DN	MSigDB lists	GSE339_CD4POS_VS_CD8POS_DC_DN	188	14	17275	428
0.0002552	-8.27	GSE17721_CTRL_VS_GARDIQUIMOD_8H_BMDC_DN	MSigDB lists	GSE17721_CTRL_VS_GARDIQUIMOD_8H_BMDC_DN	188	14	17275	428
0.0002552	-8.27	GSE1925_CTRL_VS_IFNG_PRIMED_MACROPHAGE_UP	MSigDB lists	GSE1925_CTRL_VS_IFNG_PRIMED_MACROPHAGE_UP	188	14	17275	428
0.0002552	-8.27	GSE32423_MEMORY_VS_NAIVE_CD8_TCELL_UP	MSigDB lists	GSE32423_MEMORY_VS_NAIVE_CD8_TCELL_UP	188	14	17275	428
0.0002579	-8.26	GSE7509_UNSTIM_VS_FCGRIIB_STIM_DC_DN	MSigDB lists	GSE7509_UNSTIM_VS_FCGRIIB_STIM_DC_DN	166	13	17275	428
0.0002579	-8.26	GSE15330_MEGAKARYOCYTE_ERYTHROID_VS_GRANULOCYTE_MONOCYTE_PROGENITOR_UP	MSigDB lists	GSE15330_MEGAKARYOCYTE_ERYTHROID_VS_GRANULOCYTE_MONOCYTE_PROGENITOR_UP	166	13	17275	428
0.0002589	-8.26	superpathway of cholesterol biosynthesis	BIOCYC pathways	META_PWY66-5	23	5	902	25
0.0002623	-8.25	TNF_rcpt--assoc_TRAF	interpro domains	IPR012227	6	3	18616	448
0.0002637	-8.24	T cell selection	biological process	GO:0045058	39	6	18054	421
0.0002653	-8.23	Toll Like Receptor 5 (TLR5) Cascade	REACTOME pathways	R-HSA-168176	84	9	10287	261
0.0002653	-8.23	Toll Like Receptor 10 (TLR10) Cascade	REACTOME pathways	R-HSA-168142	84	9	10287	261
0.0002653	-8.23	MyD88 cascade initiated on plasma membrane	REACTOME pathways	R-HSA-975871	84	9	10287	261
[truncated: 6,489 more rows]

## Sheet: Cluster3
P-value	ln(P)	Term	GO Tree	GO ID	# of Genes in Term	# of Target Genes in Term	# of Total Genes	# of Target Genes
[truncated: 4,684 more rows]

[truncated: 14 more sheets: Cluster4, Cluster5, Cluster6, Cluster7, Cluster8, Cluster9, Cluster10, Cluster11, Cluster12, Cluster13, Cluster14, Cluster15, Cluster16, Cluster17]
